# Supplementary material for: Cyclic AMP signalling and glucose metabolism mediate pH taxis by African trypanosomes
Source: Nat Commun. 2022 Feb 1;13:603. doi: 10.1038/s41467-022-28293-w (PMC8807625; doi:10.1038/s41467-022-28293-w)
Supplement: Supplementary file 12 — Source Data [file 41467_2022_28293_MOESM12_ESM.zip]

Archive with 107 entries (96 files):
- Source Data/
- Source Data/.DS_Store
- __MACOSX/Source Data/._.DS_Store
- Source Data/Source Data graphs (without flow and motility data).xlsx
- __MACOSX/Source Data/._Source Data graphs (without flow and motility data).xlsx
- Source Data/Source Data gels and blots.xlsx
- __MACOSX/Source Data/._Source Data gels and blots.xlsx
- Source Data/Source Data flow cytometry/
- Source Data/Source Data motility/
- Source Data/Source Data flow cytometry/Suppl. Fig. 7e/
- Source Data/Source Data flow cytometry/.DS_Store
- __MACOSX/Source Data/Source Data flow cytometry/._.DS_Store
- Source Data/Source Data flow cytometry/Suppl. Fig. 3d/
- Source Data/Source Data flow cytometry/Figure 5b/
- Source Data/Source Data motility/Suppl. Fig 7c/
- Source Data/Source Data motility/Suppl. Fig. 4b/
- Source Data/Source Data motility/Suppl. Fig. 7d/
- Source Data/Source Data motility/.DS_Store
- __MACOSX/Source Data/Source Data motility/._.DS_Store
- Source Data/Source Data motility/Suppl. Fig. 4a/
- Source Data/Source Data motility/Figure 5e/
- Source Data/Source Data flow cytometry/Suppl. Fig. 7e/20201030 cAMP-KO-II_ACP5-sKO-clo_04_K1_Cas9.fcs
- __MACOSX/Source Data/Source Data flow cytometry/Suppl. Fig. 7e/._20201030 cAMP-KO-II_ACP5-sKO-clo_04_K1_Cas9.fcs
- Source Data/Source Data flow cytometry/Suppl. Fig. 7e/20201030 cAMP-KO-II_ACP5-sKO-clo_05_K1_AC5-sKO-cl2.fcs
- __MACOSX/Source Data/Source Data flow cytometry/Suppl. Fig. 7e/._20201030 cAMP-KO-II_ACP5-sKO-clo_05_K1_AC5-sKO-cl2.fcs
- Source Data/Source Data flow cytometry/Suppl. Fig. 7e/20201030 cAMP-KO-II_ACP5-sKO-clo_06_K1_AC5-sKO-cl3.fcs
- __MACOSX/Source Data/Source Data flow cytometry/Suppl. Fig. 7e/._20201030 cAMP-KO-II_ACP5-sKO-clo_06_K1_AC5-sKO-cl3.fcs
- Source Data/Source Data flow cytometry/Suppl. Fig. 7e/20201030 cAMP-KO-II_ACP5-sKO-clo_01_-rab_Cas9.fcs
- __MACOSX/Source Data/Source Data flow cytometry/Suppl. Fig. 7e/._20201030 cAMP-KO-II_ACP5-sKO-clo_01_-rab_Cas9.fcs
- Source Data/Source Data flow cytometry/Suppl. Fig. 3d/Specimen1_A5_Carp3KO Cl1.fcs
- __MACOSX/Source Data/Source Data flow cytometry/Suppl. Fig. 3d/._Specimen1_A5_Carp3KO Cl1.fcs
- Source Data/Source Data flow cytometry/Suppl. Fig. 3d/Specimen1_B1_Carp4KO Cl2.fcs
- __MACOSX/Source Data/Source Data flow cytometry/Suppl. Fig. 3d/._Specimen1_B1_Carp4KO Cl2.fcs
- Source Data/Source Data flow cytometry/Suppl. Fig. 3d/Specimen1_A1_WT negative.fcs
- __MACOSX/Source Data/Source Data flow cytometry/Suppl. Fig. 3d/._Specimen1_A1_WT negative.fcs
- Source Data/Source Data flow cytometry/Suppl. Fig. 3d/Specimen1_A6_Carp3KO Cl2.fcs
- __MACOSX/Source Data/Source Data flow cytometry/Suppl. Fig. 3d/._Specimen1_A6_Carp3KO Cl2.fcs
- Source Data/Source Data flow cytometry/Suppl. Fig. 3d/Specimen1_B2_Carp4KO Cl4.fcs
- __MACOSX/Source Data/Source Data flow cytometry/Suppl. Fig. 3d/._Specimen1_B2_Carp4KO Cl4.fcs
- Source Data/Source Data flow cytometry/Suppl. Fig. 3d/Specimen1_A4_WT EP GPEET.fcs
- __MACOSX/Source Data/Source Data flow cytometry/Suppl. Fig. 3d/._Specimen1_A4_WT EP GPEET.fcs
- Source Data/Source Data flow cytometry/Figure 5b/.DS_Store
- __MACOSX/Source Data/Source Data flow cytometry/Figure 5b/._.DS_Store
- Source Data/Source Data flow cytometry/Figure 5b/20180828 crKO-Meta-II_SDM79-80+G_A2_427-crKO_d9_Cas9_79.fcs
- __MACOSX/Source Data/Source Data flow cytometry/Figure 5b/._20180828 crKO-Meta-II_SDM79-80+G_A2_427-crKO_d9_Cas9_79.fcs
- Source Data/Source Data flow cytometry/Figure 5b/20180828 crKO-Meta-II_SDM79-80+G_A1_-ctrl_427-crKO_d9_Cas9_79.fcs
- __MACOSX/Source Data/Source Data flow cytometry/Figure 5b/._20180828 crKO-Meta-II_SDM79-80+G_A1_-ctrl_427-crKO_d9_Cas9_79.fcs
- Source Data/Source Data flow cytometry/Figure 5b/20180828 crKO-Meta-II_SDM79-80+G_B4_427-crKO_d9_Cas9_80+N.fcs
- __MACOSX/Source Data/Source Data flow cytometry/Figure 5b/._20180828 crKO-Meta-II_SDM79-80+G_B4_427-crKO_d9_Cas9_80+N.fcs
- Source Data/Source Data flow cytometry/Figure 5b/20180828 crKO-Meta-II_SDM79-80+G_A6_427-crKO_d9_Cas9_80+G.fcs
- __MACOSX/Source Data/Source Data flow cytometry/Figure 5b/._20180828 crKO-Meta-II_SDM79-80+G_A6_427-crKO_d9_Cas9_80+G.fcs
- Source Data/Source Data motility/Suppl. Fig 7c/Data-Tracks_ACP5-cl5.xlsx
- __MACOSX/Source Data/Source Data motility/Suppl. Fig 7c/._Data-Tracks_ACP5-cl5.xlsx
- Source Data/Source Data motility/Suppl. Fig 7c/Data-Tracks_TrypaninKO.xlsx
- __MACOSX/Source Data/Source Data motility/Suppl. Fig 7c/._Data-Tracks_TrypaninKO.xlsx
- Source Data/Source Data motility/Suppl. Fig 7c/Data-Tracks_Cas9.xlsx
- __MACOSX/Source Data/Source Data motility/Suppl. Fig 7c/._Data-Tracks_Cas9.xlsx
- Source Data/Source Data motility/Suppl. Fig 7c/Data-Tracks_ACP5-cl3.xlsx
- __MACOSX/Source Data/Source Data motility/Suppl. Fig 7c/._Data-Tracks_ACP5-cl3.xlsx
- Source Data/Source Data motility/Suppl. Fig 7c/Data-Tracks_ACP5-cl2.xlsx
- __MACOSX/Source Data/Source Data motility/Suppl. Fig 7c/._Data-Tracks_ACP5-cl2.xlsx
- Source Data/Source Data motility/Suppl. Fig. 4b/Motility-Assay_CARP3.pzfx
- __MACOSX/Source Data/Source Data motility/Suppl. Fig. 4b/._Motility-Assay_CARP3.pzfx
- Source Data/Source Data motility/Suppl. Fig. 7d/Motility-Assay_AC5.pzfx
- __MACOSX/Source Data/Source Data motility/Suppl. Fig. 7d/._Motility-Assay_AC5.pzfx
- Source Data/Source Data motility/Suppl. Fig. 4a/C3KOCl2S2.xlsx
- __MACOSX/Source Data/Source Data motility/Suppl. Fig. 4a/._C3KOCl2S2.xlsx
- Source Data/Source Data motility/Suppl. Fig. 4a/.DS_Store
- __MACOSX/Source Data/Source Data motility/Suppl. Fig. 4a/._.DS_Store
- Source Data/Source Data motility/Suppl. Fig. 4a/TrypKOS1.xlsx
- __MACOSX/Source Data/Source Data motility/Suppl. Fig. 4a/._TrypKOS1.xlsx
- Source Data/Source Data motility/Suppl. Fig. 4a/WT S1.xlsx
- __MACOSX/Source Data/Source Data motility/Suppl. Fig. 4a/._WT S1.xlsx
- Source Data/Source Data motility/Suppl. Fig. 4a/C3KOCl1S1.xlsx
- __MACOSX/Source Data/Source Data motility/Suppl. Fig. 4a/._C3KOCl1S1.xlsx
- Source Data/Source Data motility/Suppl. Fig. 4a/WT S3.xlsx
- __MACOSX/Source Data/Source Data motility/Suppl. Fig. 4a/._WT S3.xlsx
- Source Data/Source Data motility/Suppl. Fig. 4a/C3KOCl1S3.xlsx
- __MACOSX/Source Data/Source Data motility/Suppl. Fig. 4a/._C3KOCl1S3.xlsx
- Source Data/Source Data motility/Suppl. Fig. 4a/C3KOCl1S2.xlsx
- __MACOSX/Source Data/Source Data motility/Suppl. Fig. 4a/._C3KOCl1S2.xlsx
- Source Data/Source Data motility/Suppl. Fig. 4a/WT S2.xlsx
- __MACOSX/Source Data/Source Data motility/Suppl. Fig. 4a/._WT S2.xlsx
- Source Data/Source Data motility/Suppl. Fig. 4a/TrypKOS2.xlsx
- __MACOSX/Source Data/Source Data motility/Suppl. Fig. 4a/._TrypKOS2.xlsx
- Source Data/Source Data motility/Suppl. Fig. 4a/C3KOCl2S1.xlsx
- __MACOSX/Source Data/Source Data motility/Suppl. Fig. 4a/._C3KOCl2S1.xlsx
- Source Data/Source Data motility/Suppl. Fig. 4a/TrypKOS3.xlsx
- __MACOSX/Source Data/Source Data motility/Suppl. Fig. 4a/._TrypKOS3.xlsx
- Source Data/Source Data motility/Figure 5e/SDM 80N6 S2.xlsx
- __MACOSX/Source Data/Source Data motility/Figure 5e/._SDM 80N6 S2.xlsx
- Source Data/Source Data motility/Figure 5e/SDM 80N6 S3.xlsx
- __MACOSX/Source Data/Source Data motility/Figure 5e/._SDM 80N6 S3.xlsx
- Source Data/Source Data motility/Figure 5e/SDM 80G6 S1.xlsx
- __MACOSX/Source Data/Source Data motility/Figure 5e/._SDM 80G6 S1.xlsx
- Source Data/Source Data motility/Figure 5e/SDM 79 S1.xlsx
- __MACOSX/Source Data/Source Data motility/Figure 5e/._SDM 79 S1.xlsx
- Source Data/Source Data motility/Figure 5e/SDM 79 S2.xlsx
- __MACOSX/Source Data/Source Data motility/Figure 5e/._SDM 79 S2.xlsx
- Source Data/Source Data motility/Figure 5e/SDM 80G6 S3.xlsx
- __MACOSX/Source Data/Source Data motility/Figure 5e/._SDM 80G6 S3.xlsx
- Source Data/Source Data motility/Figure 5e/SDM 80G6 S2.xlsx
- __MACOSX/Source Data/Source Data motility/Figure 5e/._SDM 80G6 S2.xlsx
- Source Data/Source Data motility/Figure 5e/SDM 79 S3.xlsx
- __MACOSX/Source Data/Source Data motility/Figure 5e/._SDM 79 S3.xlsx
- Source Data/Source Data motility/Figure 5e/SDM 80N6 S1.xlsx
- __MACOSX/Source Data/Source Data motility/Figure 5e/._SDM 80N6 S1.xlsx
