# Supplementary material for: Cyclic AMP signalling and glucose metabolism mediate pH taxis by African trypanosomes
Source: Nat Commun. 2022 Feb 1;13:603. doi: 10.1038/s41467-022-28293-w (PMC8807625; doi:10.1038/s41467-022-28293-w)
Supplement: Supplementary file 12 — Source Data [file 41467_2022_28293_MOESM12_ESM.zip › Source Data/Source Data motility/Suppl. Fig 7c/Data-Tracks_ACP5-cl5.xlsx]

## Sheet: ACP5-cl5-pooled
trackID	velocity/speed	trackLength(s)	totalDisplacement(um)	meanVelocity(um/s)	totalDistance(um)	meanSpeed(um/s)	minSpeed(um/s)	maxSpeed(um/s)	stdevSpeed(um/s)	meanPersistence	minPersistence	maxPersistence	stdevPersistence	tumblingPropensityV	tumblingPropensityP	positionX(px)	positionY(px)	displacementX(um)	displacementY(um)
0	0.51297	8.1	28.9597	3.5753	42.516	6.9698	0	17.5018	4.1419	0.8873	0.703	0.9999	0.08509	0.6721	0.04878	86.7901	954.191	20.8	-20.15
1	0.338217	38.5	88.9741	2.311	249.401	6.8329	0	30.6604	5.5946	0.4369	-1	1	0.7046	0.8493	0.4135	635.782	650.261	41.6	-78.65
2	0.03643	12.9	2.6	0.2016	60.32	5.5339	0	20.5548	3.7913	0.2241	-0.9971	1	0.6772	0.9266	0.7126	731.798	1015.17	-2.6	0
3	0.340483	22.1	81.0417	3.667	216.477	10.77	0	53.304	7.171	0.6382	-0.8321	1	0.6135	0.1493	0.2597	939.14	817.296	80.6	8.45
4	0.58614	49.5	167.839	3.3907	274.779	5.7848	0	18.9506	3.1031	0.73	-1	1	0.5608	0.6463	0.1804	287.884	873.462	-102.05	-133.25
5	0.256297	30.1	55.07	1.8296	200.594	7.1386	0	18.9506	4.1307	0.6413	-0.9994	1	0.5539	0.6868	0.3282	678.258	679.081	47.45	27.95
6	0.478415	35.9	123.773	3.4477	244.301	7.2065	0	35.1541	4.4623	0.8855	-0.06543	1	0.1785	0.5841	0.1352	828.359	480.301	-118.3	-36.4
7	0.503809	23.7	91.058	3.8421	165.487	7.6261	0	26.2023	4.5221	0.7962	-0.2095	1	0.2989	0.4747	0.2335	287.597	702.831	-70.85	-57.2
8	0.26567	7.7	17.2709	2.243	48.1242	8.4428	0	27.5772	5.4302	-0.02538	-0.9778	1	0.7734	0.9825	0.8056	795.097	739.24	-5.85	-16.25
9	0.0584259	49.5	21.2223	0.4287	348.533	7.3375	0	19.5	3.7612	0.5154	-1	1	0.602	0.4021	0.4457	619.272	292.037	18.85	9.75
10	0.270556	20.7	50.1175	2.4211	167.339	8.9486	0	35.0036	6.6992	0.5179	-0.9991	1	0.7051	0.4011	0.3476	372.374	492.498	-8.45	49.4
11	0.868641	5.1	58.5902	11.4883	40.9993	13.2256	4.5962	23.4361	5.5548	0.991	0.9486	1	0.01584	0	0	926.118	973.951	19.5	-55.25
12	0.37864	14.3	74.4186	5.2041	169.054	13.7442	3.25	29.43	5.8199	0.9229	0.5731	1	0.09689	0.3902	0.06796	121.692	763.496	-24.7	-70.2
13	0.628935	14.7	61.6815	4.196	84.7298	6.6716	0	16.25	3.2989	0.9666	0.7514	1	0.0559	0.7323	0	170.98	36.6701	-29.9	53.95
14	0.0833044	19.1	8.7207	0.4566	93.7275	5.4811	0	19.769	4.4214	0.07647	-1	1	0.6409	1	0.7985	1013.08	107.246	-3.9	-7.8
15	0.172009	49.5	60.296	1.2181	336.378	7.0816	0	22.981	4.41	0.5709	-1	1	0.5506	0.8653	0.4	116.384	833.48	-11.7	-59.15
16	0.296429	49.5	92.4578	1.8678	299.297	6.301	0	20.5548	3.3862	0.5962	-1	1	0.5976	0.7895	0.3274	325.882	485.96	-34.45	-85.8
17	0.134906	33.9	37.0956	1.0943	258.761	8.1116	0	42.7471	5.891	0.6658	-0.9618	1	0.5607	0.5047	0.3108	920.028	136.826	7.15	36.4
18	0.584068	21.7	116.515	5.3694	181.104	9.1931	0	20.8102	4.6414	0.7936	-0.0767	1	0.2441	0.5178	0.2614	219.442	573.774	114.4	-22.1
19	0.43259	5.5	18.3042	3.328	26.9263	7.6932	3.25	16.5718	4.1666	0.9143	0.6743	0.9998	0.116	0.7429	0.1333	710.455	673.918	5.2	-17.55
20	0.270331	49.5	80.6236	1.6288	286.199	6.0252	0	21.8017	3.7062	0.2959	-1	1	0.7359	0.8484	0.5647	867.533	406.383	-80.6	1.95
21	0.693342	10.3	64.011	6.2147	74.3962	8.9634	3.25	46.1912	7.4827	0.9799	0.9064	1	0.02342	0.06024	0	392.082	221.228	53.95	-34.45
22	0.318923	10.9	22.0809	2.0258	56.5331	6.352	0	11.718	3.1568	0.7832	-0.5547	1	0.3236	0.9663	0.2941	529.683	760.335	-16.25	14.95
23	0.656706	34.7	234.427	6.7558	336.398	10.2874	0	20.5548	3.456	0.9483	0.1741	1	0.1553	0.03364	0.06189	226.948	434.385	111.8	206.05
24	0.198253	37.7	53.3159	1.4142	254.657	7.1333	0	37.9012	5.4666	0.1012	-1	1	0.7785	0.7339	0.6116	597.186	965.597	1.3	-53.3
25	0.694481	15.1	58.9031	3.9009	73.5824	5.617	0	14.5344	3.3082	0.95	0.8321	1	0.04775	0.7099	0	321.868	990.596	54.6	22.1
26	0.357064	27.1	65.6629	2.423	170.325	6.7859	0	34.548	4.5858	0.4345	-1	1	0.7859	0.5219	0.3568	595.081	556.478	-61.1	-24.05
27	0.0454874	15.3	5.5915	0.3655	106.868	8.0352	3.25	19.769	4.1673	0.4589	-0.9987	1	0.6379	0.6842	0.4955	416.67	647.605	-4.55	3.25
28	0.402806	49.5	88.9527	1.797	211.907	4.4612	0	17.5018	2.7035	0.6954	-1	1	0.4861	1	0.2752	353.287	658.852	-40.3	79.3
29	0.381387	49.5	149.158	3.0133	375.293	7.9009	0	35.75	3.6527	0.835	-0.9025	1	0.397	0.2484	0.1429	275.058	112.973	69.55	131.95
30	0.44302	16.1	63.3208	3.933	125.176	8.8777	0	29.43	6.3109	0.9192	0.1789	0.9999	0.1272	0.7163	0.07438	637.003	146.363	37.05	51.35
31	0.228567	28.9	55.7676	1.9297	227.107	8.4426	0	45.2673	7.4987	0.2669	-1	1	0.7701	0.6766	0.5122	884.988	657.076	-42.25	-36.4
32	0.657366	49.5	244.906	4.9476	357.504	7.5264	0	18.9506	3.4868	0.6996	-0.9999	1	0.615	0.2589	0.1978	168.118	536.264	-163.15	-182.65
33	0.0818647	31.9	22.1382	0.694	253.473	8.4774	0	26.2023	5.7527	0.5736	-1	1	0.6599	0.6187	0.2899	702.223	864.746	-16.9	14.3
34	0.443032	5.5	26.9339	4.8971	38.6878	11.0536	3.25	29.9635	7.1407	0.8748	0.6902	0.9975	0.08742	0.4	0.06667	1015.42	520.409	3.9	-26.65
35	0.737186	40.7	356.301	8.7543	459.573	11.8753	0	29.43	4.0624	0.8626	-0.9993	1	0.4337	0.05943	0.09041	420.785	416.672	-48.75	352.95
36	0.668415	6.7	27.0591	4.0387	28.3982	6.0422	0	16.25	4.585	0.9632	0.8858	1	0.02957	0.5745	0	106.694	928.508	11.05	-24.7
37	0.21575	49.5	84.8543	1.7142	377.401	7.9453	0	43.6033	4.9468	0.5759	-1	1	0.6957	0.3053	0.2984	180.078	404.043	-31.85	-78.65
38	0.312224	29.3	51.3993	1.7542	153.381	5.6184	0	30.6604	4.2317	0.712	-1	1	0.4509	0.9744	0.304	170.254	448.351	8.45	50.7
39	0.954553	9.1	88.9337	9.7729	72.6912	10.2382	0	18.9506	4.1001	0.9908	0.9621	1	0.009641	0	0	154.517	207.231	70.2	54.6
40	0.371412	28.5	101.51	3.5618	254.131	9.5899	0	25.3833	5.291	0.7615	-0.9998	1	0.5543	0.1962	0.1452	248.505	754.114	-37.7	94.25
41	0.367773	8.1	23.553	2.9078	48.2297	7.9065	0	20.8102	4.6906	0.8763	-0.361	1	0.2966	0.9672	0.075	897.932	620.728	14.95	18.2
42	0.658573	16.9	82.5577	4.8851	110.524	7.4177	0	20.8102	4.05	0.7676	-0.2084	0.9999	0.2938	0.4966	0.3516	698.467	439.686	-81.9	10.4
43	0.536672	6.5	30.887	4.7518	39.844	8.8542	0	16.5718	6.1975	0.7684	0.1214	0.9996	0.3299	0.4444	0.32	960.377	927.377	4.55	30.55
44	0.181262	37.9	46.15	1.2177	241.173	6.7179	0	16.25	3.6724	0.5182	-1	1	0.6686	0.7103	0.4	997.559	613.708	0	-46.15
45	0.542881	7.7	39.6713	5.1521	54.0945	9.4903	0	21.8017	5.9701	0.8874	-0.6357	1	0.3527	0.2281	0.08108	560.416	915.851	32.5	-22.75
46	0.444976	8.5	28.2208	3.3201	48.4988	7.4613	3.25	14.5344	3.1047	0.9393	0.7071	0.9997	0.05794	1	0.02222	933.635	516.418	-27.3	7.15
47	0.29326	7.5	20.5548	2.7406	51.3991	9.3453	3.25	20.5548	4.2706	-0.06051	-1	1	0.9833	0.3091	0.5429	721.813	949.227	16.9	-11.7
48	0.157111	11.7	20.8912	1.7856	110.243	11.3652	3.25	29.43	5.9688	0.1965	-0.8632	0.9939	0.5701	0.9175	0.7922	883.551	684.034	-1.95	-20.8
49	0.670739	40.5	287.712	7.104	407.766	10.5913	0	36.3361	5.5236	0.909	-0.9997	1	0.2485	0.08312	0.09315	310.251	468.923	68.25	279.5
50	0.767338	5.7	44.3622	7.7828	37.5277	10.1426	4.5962	16.5718	2.8478	0.9956	0.9629	1	0.009207	0	0	779.728	609.079	-34.45	27.95
51	0.653833	6.7	27.5925	4.1183	29.604	6.2987	0	11.718	2.7719	0.9647	0.8944	0.9999	0.03319	0.617	0	530.843	597.455	26.65	-7.15
52	0.705614	15.7	111.272	7.0874	137.607	10.0443	0	20.8102	4.0619	0.9478	0.1047	1	0.1057	0.2117	0.04274	479.704	944.605	70.85	-85.8
53	0.629916	9.5	71.9506	7.5738	90.1765	12.0235	0	23.6604	4.9332	0.6115	-0.9998	0.9994	0.7405	0.04	0.1818	47.1	527.842	27.95	-66.3
54	0.449652	6.1	17.1605	2.8132	25.6513	6.2564	0	14.5344	3.2929	0.4235	-0.5578	0.9989	0.5472	0.439	0.5714	921.197	918.107	-15.6	-7.15
55	0.637709	21.5	99.0051	4.6049	140.809	7.221	0	25.3833	4.2283	0.9374	0.5174	1	0.09839	0.3897	0.07429	792.53	526.051	-96.2	-23.4
56	0.351318	22.3	38.6518	1.7333	100.153	4.9337	0	18.9506	2.8024	0.346	-1	1	0.6764	0.9803	0.573	446.17	934.018	-13	36.4
57	0.432368	4.7	15.8285	3.3678	21.0308	7.7892	3.25	13.7886	3.1812	0.8639	0.5167	0.9997	0.1838	0.4074	0.2857	225.138	815.596	-14.95	-5.2
58	0.782602	4.9	33.931	6.9247	25.6602	8.8483	4.5962	11.718	2.0409	0.9909	0.9768	0.9975	0.008061	0	0	1000.12	580.398	-27.3	20.15
59	0.58102	9.3	54.8817	5.9013	74.1446	10.1568	0	29.25	5.7072	0.9446	0.7678	1	0.06927	0.274	0	669.607	32.7097	17.55	52
60	0.54503	11.1	33.931	3.0568	51.0378	5.6085	0	11.718	2.6313	0.9225	-0.3457	1	0.184	0.6374	0.05634	771.973	30.4099	32.5	9.75
61	0.642978	29.1	191.86	6.5931	277.882	10.254	0	39.6713	5.0207	0.7862	-0.9867	1	0.5042	0.1624	0.148	210.526	85.7852	157.3	109.85
62	0.289059	17.3	40.153	2.321	122.851	8.0295	0	26.8002	4.2104	0.1103	-1	0.9997	0.791	0.7124	0.5802	299.387	929.162	35.1	19.5
63	0.411374	19.3	52.0041	2.6945	113.315	6.55	0	19.769	3.8813	0.8765	-0.9357	0.9999	0.2918	0.9364	0.09333	801.301	948.93	-49.4	16.25
64	0.338797	6.3	22.75	3.6111	45.8321	10.6586	0	50.4536	11.8939	0.4095	-0.5199	0.9771	0.534	0.6047	0.6522	935.698	886.595	18.2	13.65
65	0.412514	34.3	137.788	4.0171	314.54	9.7381	0	46.5329	5.8298	0.7009	-0.9436	1	0.5214	0.3467	0.2607	812.335	672.653	-133.9	-32.5
66	0.474454	9.5	52.8262	5.5607	87.9018	11.7202	3.25	33.4608	7.9755	0.9609	0.8047	1	0.0449	0.08	0	136.837	595.347	-50.05	16.9
67	0.570366	6.5	18.4879	2.8443	22.4407	4.9868	0	7.2672	2.248	0.9464	0.7761	1	0.05257	1	0	679.639	987.708	-3.25	18.2
68	0.531899	30.9	125.18	4.0511	220.112	7.6163	0	23.4361	3.6978	0.8896	0.02	1	0.1943	0.4637	0.1301	225.358	360.631	9.75	124.8
69	0.312853	41.5	77.7613	1.8738	236.58	5.9894	0	14.5344	3.2147	0.8214	-0.9487	1	0.3112	0.9975	0.2141	436.296	722.429	48.1	-61.1
70	0.885631	18.1	184.491	10.1929	185.298	11.5092	3.25	20.5548	3.7404	0.9854	0.8818	1	0.0235	0	0	600.765	749.641	94.25	-158.6
71	0.545938	35.3	150.545	4.2647	260.13	7.8117	0	19.5	4.2628	0.9104	-0.08885	1	0.1593	0.5976	0.08946	935.268	300.353	85.15	124.15
72	0.765165	21.9	157.434	7.1888	186.963	9.3951	0	22.981	3.8717	0.9711	0.7493	1	0.05502	0.01005	0.005587	159.26	13.863	157.3	-6.5
73	0.494078	13.9	51.0819	3.675	88.5129	7.4381	3.25	16.25	3.8396	0.73	-0.5215	1	0.4597	0.5882	0.2121	865.259	175.18	-13	-49.4
74	0.878259	13.3	130.855	9.8387	126.588	11.2025	6.5	16.5718	2.8712	0.9925	0.9396	1	0.01157	0	0	532.774	837.466	46.8	-122.2
75	0.406237	11.5	47.2761	4.111	96.1371	10.1197	0	36.7696	6.2885	0.4859	-0.8751	0.9988	0.7414	0.2105	0.2667	920.883	52.9348	-44.85	-14.95
76	0.889026	8.5	63.8524	7.512	54.923	8.4497	0	22.75	4.9026	0.9912	0.9753	0.9999	0.007144	0	0	247.476	463.618	59.15	24.05
77	0.663828	8.9	76.518	8.5975	89.3645	12.9514	3.25	25.3833	5.8357	0.9951	0.9797	1	0.005699	0	0	105.219	533.466	73.45	21.45
78	0.364263	19.5	54.9855	2.8198	135.47	7.7411	0	22.981	4.4016	0.6074	-0.9899	1	0.6624	0.6343	0.2922	58.0821	174.251	54.6	-6.5
79	0.399843	12.5	33.7812	2.7025	70.968	6.7589	0	20.8102	3.8227	0.3966	-0.9899	0.9999	0.6446	0.6476	0.5882	103.012	462.416	-33.15	-6.5
80	0.159053	39.7	38.1512	0.961	227.782	6.042	0	36.3361	4.0087	0.5012	-0.9998	1	0.6767	0.9496	0.4124	734.785	747.154	-14.95	35.1
81	0.154409	43.3	40.2895	0.9305	248.882	6.0262	0	17.5018	3.6864	0.3612	-1	1	0.7226	1	0.508	641.645	858.036	-12.35	38.35
82	0.393395	28.7	102.124	3.5583	241.504	9.0451	0	23.4361	5.3763	0.7134	-0.9999	1	0.5042	0.5993	0.2642	508.439	468.082	-79.3	64.35
83	0.810946	5.3	30.5569	5.7655	23.4616	7.1096	3.25	11.718	2.9341	0.9464	0.8939	0.9956	0.02983	0.0303	0	880.783	731.009	30.55	0.65
84	0.403921	26.3	78.1434	2.9712	178.748	7.3559	0	20.5548	4.1897	0.7784	-1	1	0.4286	0.6584	0.2172	807.856	818.527	40.3	-66.95
85	0.440018	18.5	64.6677	3.4955	131.076	7.944	0	39.2699	5.1648	0.7192	-0.9975	1	0.6346	0.3879	0.1399	622.787	698.084	-40.95	-50.05
86	0.090247	20.1	8.1445	0.4052	81.268	4.4899	0	14.5344	2.9224	0.05949	-1	1	0.7011	1	0.7351	901.846	445.803	-3.9	7.15
87	0.674267	14.7	97.5	6.6327	124.929	9.8369	0	19.769	4.1204	0.914	0.6214	1	0.1047	0	0.1402	557.306	698.265	93.6	-27.3
88	0.375853	41.5	156.435	3.7695	396.151	10.0292	0	40.2003	6.2958	0.665	-0.9998	1	0.5914	0.3418	0.2339	188.96	907.155	-96.85	-122.85
89	0.510433	43.7	182.483	4.1758	341.142	8.1809	0	29.9635	3.2648	0.8617	-0.5547	1	0.3505	0.1966	0.1086	748.844	159.729	127.4	130.65
90	0.886786	10.1	104.997	10.3957	94.9553	11.7229	3.25	16.5718	3.4305	0.9483	0.8131	1	0.05553	0	0	273.792	180.728	-92.3	-50.05
91	0.328836	9.3	23.3005	2.5054	55.6184	7.619	0	18.9506	4.9171	0.3675	-0.7071	0.9945	0.4797	0.7945	0.7547	798.333	570.134	9.1	21.45
92	0.441659	5.9	17.5018	2.9664	26.1945	6.7165	3.25	13.4001	2.9085	0.983	0.917	1	0.02085	1	0	322.483	780.441	-14.95	-9.1
93	0.786186	13.7	82.3219	6.0089	89.4243	7.6431	0	13.4001	3.0163	0.9892	0.935	1	0.01316	0.05983	0	876.204	962.277	-22.1	-79.3
94	0.248596	8.7	17.0617	1.9611	52.8541	7.8887	0	25.3833	5.445	0.5966	-0.606	0.9995	0.4065	1	0.5745	53.6609	578.954	-11.05	13
95	0.850176	21.9	146.863	6.7061	156.969	7.8879	0	16.25	2.8172	0.9907	0.9324	1	0.01282	0	0	593.655	387.788	30.55	143.65
96	0.21686	19.5	22.5635	1.1571	93.374	5.3357	0	16.5718	3.4609	0.269	-0.9999	1	0.8308	1	0.4387	38.4821	260.756	22.1	-4.55
97	0.846088	20.9	196.822	9.4173	210.365	11.1304	0	29.9635	4.8591	0.9858	0.8719	1	0.02039	0.005291	0	633.309	92.4522	143.65	134.55
98	0.772275	11.3	69.334	6.1358	73.889	7.9451	0	17.5018	3.7458	0.9521	0.762	1	0.06019	0	0	221.509	973.597	-43.55	-53.95
99	0.397338	21.9	64.5827	2.949	147.696	7.4219	0	24.7513	6.0458	0.09138	-1	1	0.6416	0.7236	0.7572	598.877	199.361	41.6	49.4
100	0.505989	16.1	47.61	2.9571	82.4026	5.8442	0	22.981	4.0282	0.9746	0.8376	1	0.03124	1	0	280.339	881.012	46.15	-11.7
101	0.445984	7.1	46.5193	6.552	74.9246	14.6911	7.2672	25.3833	4.8619	0.9651	0.848	0.9999	0.04442	0	0	291.725	364.599	-5.85	-46.15
102	0.587014	5.7	31.9758	5.6098	35.3591	9.5565	3.25	17.5018	3.6771	0.9495	0.8046	0.995	0.05762	0.05405	0	386.07	365.228	-14.3	28.6
103	0.558289	33.5	109.463	3.2675	184.361	5.8527	0	13	2.7963	0.7574	-1	1	0.4883	0.4	0.2287	354.546	744.702	66.3	-87.1
104	0.834077	9.1	59.3354	6.5204	55.5042	7.8175	0	14.5344	4.2054	0.952	0.8155	0.9999	0.05321	0.2535	0	409.005	35.6154	-43.55	40.3
105	0.425658	16.3	64.373	3.9493	132.677	9.2781	0	23.6604	5.3484	0.9093	0.2603	1	0.1364	0.8601	0.1301	918.785	257.761	-44.2	-46.8
106	0.341771	13.5	45.6391	3.3807	113.755	9.8917	0	21.8017	4.8291	0.5222	-1	1	0.684	0.4174	0.3596	337.107	875.278	13.65	43.55
107	0.943313	13.3	150.632	11.3257	135.672	12.0063	3.25	26.2023	4.3412	0.9915	0.7888	1	0.0318	0	0	507.338	643.94	-136.5	-63.7
108	0.353091	12.9	28.0179	2.1719	67.0466	6.1511	0	16.25	3.747	0.7366	0.04555	1	0.274	1	0.4253	515.554	423.298	-27.95	1.95
109	0.808263	8.1	74.1912	9.1594	69.1267	11.3322	4.5962	27.768	4.8814	0.9939	0.9417	1	0.01012	0	0	231.679	891.63	-72.8	-14.3
110	0.196729	9.1	12.6207	1.3869	50.0537	7.0498	0	16.25	3.5586	0.6266	-0.8	1	0.5343	1	0.36	856.577	132.593	-7.15	-10.4
111	0.670452	14.3	101.152	7.0736	129.771	10.5505	3.25	18.3848	3.4661	0.9368	0.6494	1	0.08067	0.03252	0.04854	976.038	296.042	38.35	93.6
112	0.883812	8.1	66.5068	8.2107	56.6693	9.2901	3.25	14.5344	2.4671	0.9882	0.9583	1	0.009722	0	0	633.197	70.2407	-24.7	61.75
113	0.640104	19.9	151.215	7.5988	212.495	11.8712	0	42.3748	6.7056	0.758	-0.7809	1	0.4745	0.2011	0.2453	486.872	370.221	-107.25	-106.6
114	0.709222	9.5	43.6663	4.5964	48.6068	6.4809	0	13.4001	3.3529	0.9636	0.6306	1	0.06765	0.4267	0.01818	836.889	981.316	30.55	31.2
115	0.624808	8.1	67.4248	8.324	81.2671	13.3225	3.25	52.5054	9.4285	0.9533	0.8548	0.9999	0.04155	0	0	555.543	262.222	-22.1	63.7
116	0.649539	9.1	51.387	5.6469	61.725	8.6937	3.25	17.5018	4.3941	0.9496	0.7397	1	0.06087	0.4648	0.01961	249.786	288.775	-1.95	51.35
117	0.845084	26.3	222.377	8.4554	243.131	10.0054	0	16.5718	3.0627	0.966	0.8137	1	0.04011	0	0	156.477	812.525	99.45	198.9
118	0.23768	49.5	103.45	2.0899	417.662	8.7929	0	37.0557	4.8581	0.755	-1	1	0.5073	0.2716	0.1857	397.051	167.823	95.55	-39.65
119	0.856479	6.3	51.9878	8.252	41.4295	9.6348	4.5962	14.5344	2.1913	0.9115	0.8657	0.9767	0.0369	0	0	582.921	773.294	35.1	38.35
120	0.933658	7.9	90.5555	11.4627	72.4356	12.2772	9.1924	16.5718	2.0928	0.9964	0.9867	1	0.00318	0	0	850.665	423.291	-35.75	83.2
121	0.753347	10.9	64.5827	5.925	69.9978	7.8649	3.25	16.25	3.5634	0.4968	-0.9923	1	0.6733	0.382	0.4203	796.404	78.5413	49.4	41.6
122	0.919251	5.1	44.3622	8.6985	29.3341	9.4626	3.25	13.4001	2.3886	0.9763	0.9537	0.9989	0.0169	0	0	199.323	36.9314	-8.45	43.55
123	0.479249	7.5	24.1289	3.2172	36.9212	6.713	3.25	13.4001	2.9453	0.1808	-0.9999	1	0.7043	0.6364	0.7143	647.033	25.8867	1.95	24.05
124	0.311581	26.1	54.569	2.0908	161.718	6.7103	0	14.5344	3.6494	0.8225	-0.8682	1	0.3839	0.3527	0.1403	503.877	836.161	53.3	-11.7
125	0.674052	13.3	86.5941	6.5108	109.149	9.6592	0	20.8102	5.7849	0.9456	0.6668	1	0.0784	0.0708	0.05376	408.609	361.82	-11.7	85.8
126	0.638851	7.1	58.5144	8.2415	65.7924	12.9005	0	27.768	7.5865	0.9388	0.7291	0.9991	0.07007	0	0.06452	185.465	250.648	-58.5	1.3
127	0.55682	12.1	74.2822	6.139	111.353	11.0251	0	27.9576	5.3964	0.8998	0.6743	1	0.07593	0.1485	0.06173	223.562	950.942	-40.3	-62.4
128	0.896975	11.5	151.857	13.2049	139.855	14.7216	3.25	26.2023	4.1022	0.992	0.9216	1	0.01124	0	0	383.039	909.548	26.65	-149.5
129	0.796009	6.9	47.8402	6.9334	42.6799	8.7102	3.25	16.5718	3.3843	0.9812	0.9355	1	0.01646	0	0	119.435	277.225	-28.6	-38.35
130	0.532343	14.7	50.29	3.4211	81.616	6.4265	0	16.25	4.0268	0.8289	-0.5547	1	0.3346	0.6299	0.1748	319.228	26.5544	22.75	44.85
131	0.282726	9.9	29.9071	3.0209	84.4109	10.6849	3.25	23.4361	4.6417	0.8885	0.3773	1	0.1543	0.9747	0.1864	976.419	181.091	0.65	29.9
132	0.948807	7.5	53.5728	7.143	41.4059	7.5284	0	14.5344	3.3648	0.9698	0.9424	0.9947	0.01201	0	0	664.173	876.287	31.2	43.55
133	0.588561	8.1	38.7936	4.7893	49.6377	8.1373	0	16.5718	3.0716	0.9168	-0.4568	1	0.3131	0.2295	0.05	730.019	485.228	-33.15	20.15
134	0.500818	7.9	36.0384	4.5618	53.7415	9.1087	0	16.5718	3.9701	0.9556	0.7541	1	0.04696	0.3898	0	850.88	220.576	-22.75	27.95
135	0.846176	19.5	140.456	7.2029	148.966	8.5123	3.25	16.25	2.9306	0.975	0.8386	1	0.03177	0.08	0	385.377	93.0462	134.55	-40.3
136	0.904427	14.3	134.053	9.3743	127.489	10.3649	0	19.769	3.8473	0.9949	0.9701	1	0.006603	0	0	955.584	734.573	63.05	-118.3
137	0.764011	9.5	81.5096	8.58	84.2266	11.2302	3.25	27.5772	5.4683	0.9888	0.9147	1	0.01575	0	0	597.211	554.374	-32.5	-74.75
138	0.304767	9.3	23.8028	2.5594	61.3047	8.3979	0	29.0689	4.2751	0.4831	-0.8644	0.9999	0.7236	0.1918	0.3585	599.661	25.9462	13.65	19.5
139	0.765784	10.3	63.9284	6.2066	67.2711	8.1049	0	19.5	4.9706	0.7425	-0.6847	0.9999	0.4248	0.2892	0.2698	750.694	842.165	43.55	46.8
140	0.891032	9.7	88.1367	9.0863	78.5207	10.1975	4.5962	16.25	3.0726	0.9933	0.9724	1	0.007352	0	0	616.139	375.119	-42.25	77.35
141	0.690713	13.9	72.8	5.2374	90.2334	7.5826	0	17.5018	3.1977	0.9095	0.2809	1	0.1811	0.2857	0.1717	738.417	197.712	0	-72.8
142	0.562677	31.3	162.09	5.1786	269.663	9.2035	0	26.2023	5.1222	0.4728	-1	1	0.72	0.4198	0.3897	278.299	867.489	-157.95	36.4
143	0.69964	5.1	25.3833	4.9771	22.0529	7.1138	3.25	13.4001	3.053	0.7212	0.5145	0.913	0.1336	0.2581	0.6364	51.1667	975.745	5.85	24.7
144	0.343937	10.7	45.3512	4.2384	107.212	12.3232	3.25	33.1436	6.3098	0.9409	0.3457	1	0.09675	0.7816	0.02985	334.178	122.243	40.3	-20.8
145	0.678742	30.7	158.12	5.1505	217.785	7.5883	0	17.5018	3.7135	0.9243	0.1991	1	0.1509	0.2509	0.0824	908.58	897.065	-113.1	-110.5
146	0.426915	12.3	30.8801	2.5106	60.5723	5.8808	0	11.718	2.9097	0.8143	-0.9104	1	0.4037	1	0.1446	783.728	394.756	-26.65	-15.6
147	0.720427	6.5	54.8471	8.438	52.7064	11.7125	3.25	18.9506	4.5844	0.8541	0.4907	0.9956	0.1577	0.2	0.24	859.677	91.8308	-28.6	-46.8
148	0.449074	20.3	76.319	3.7596	153.207	8.3719	0	23.6604	5.0914	0.801	-0.2169	1	0.2826	0.4863	0.2638	751.392	896.239	55.25	52.65
149	0.32735	16.5	57.2923	3.4723	153.805	10.6073	0	46.5329	7.6672	0.6963	-0.4887	1	0.4132	0.3586	0.368	182.27	261.854	-24.05	52
150	0.648615	10.5	71.432	6.803	89.1523	10.4885	0	39.6713	7.927	0.8414	0.4272	0.9999	0.1708	0.2706	0.3385	412.89	335.819	70.85	9.1
151	0.173131	8.7	7.5802	0.8713	33.7181	5.0326	0	22.75	4.5322	0.009965	-1	1	0.7296	1	0.7556	8.2874	12.8161	6.5	-3.9
152	0.890178	13.9	116.139	8.3553	111.695	9.3861	0	17.5018	3.6453	0.9934	0.9753	1	0.006485	0	0	527.277	348.079	-35.75	-110.5
153	0.884108	4.7	37.232	7.9217	24.1923	8.9601	4.5962	13.4001	2.762	0.9864	0.9689	0.9994	0.01266	0	0	282.383	618.67	10.4	35.75
154	0.902677	14.9	160.076	10.7433	153.53	11.9016	4.5962	20.8102	3.4716	0.9923	0.9636	1	0.0079	0.06977	0	602.071	406.114	-157.95	-26
155	0.844179	4.9	33.1564	6.7666	23.2452	8.0156	3.25	14.5344	3.2845	0.9965	0.9898	0.9991	0.003185	0	0	12.5204	572.582	0.65	33.15
156	0.0757251	13.7	3.677	0.2684	41.4693	3.5444	0	13.7886	2.8443	0.5696	-1	1	0.6424	1	0.3656	305.54	804.095	2.6	2.6
157	0.37701	12.3	30.8254	2.5061	68.4669	6.6473	0	17.5018	3.3306	0.7961	-0.6402	1	0.2902	0.932	0.2892	588.537	65.5813	-20.8	22.75
158	0.533459	6.1	30.4461	4.9912	38.3609	9.3563	0	22.981	6.6842	0.9662	0.848	1	0.04063	0.1463	0	460.287	167.533	29.25	8.45
159	0.87051	17.9	155.437	8.6836	158.607	9.9753	3.25	48.8582	5.1329	0.9862	0.9064	1	0.01724	0	0	233.905	212.081	5.2	-155.35
160	0.918459	9.3	60.296	6.4834	51.5305	7.059	0	17.5018	3.4603	0.9947	0.9648	1	0.0077	0	0	585.823	340.731	-59.15	11.7
161	0.101397	13.7	9.6629	0.7053	81.3832	6.9558	0	22.981	4.9035	0.4238	-1	0.9998	0.6358	0.8889	0.5521	1000.3	517.328	-3.25	9.1
162	0.24727	6.3	8.1445	1.2928	22.4817	5.2283	0	10.2774	2.6875	0.6801	0.1129	1	0.2685	1	0.45	317.603	831.452	3.9	7.15
163	0.311247	5.3	0.65	0.1226	1.3	0.3939	0	3.25	1.0772	-0.9024	-1	-0.7071	0.1691	1	1	606.962	332.066	0	-0.65
164	0.33892	7.7	26.7212	3.4703	58.3642	10.2393	0	40.7224	7.8801	0.834	0.04757	1	0.2591	0.9649	0.2162	617.227	165.448	1.95	26.65
165	0.414395	22.5	63.902	2.8401	140.5	6.8536	0	22.981	4.4319	0.8937	0.3978	1	0.1245	0.9756	0.1297	87.0289	326.382	-63.05	10.4
166	0.527892	49.5	202.593	4.0928	368.272	7.7531	0	33.4608	4.6006	0.8741	-0.8246	1	0.2695	0.5053	0.1454	733.031	212.087	70.85	189.8
167	0.562344	15.7	62.4305	3.9765	96.8773	7.0713	0	16.25	3.2551	0.9218	0.1789	1	0.1474	0.438	0.1111	266.79	372.143	-62.4	1.95
168	0.436111	5.3	21.9946	4.1499	31.4017	9.5157	0	19.769	5.3927	0.2133	-0.1348	0.9747	0.3478	0.697	0.8462	383.113	924.198	-18.2	12.35
169	0.6162	17.7	88.6005	5.0057	127.538	8.1235	3.25	32.5	5.0263	0.7938	-0.04735	1	0.2274	0.1274	0.2482	521.283	962.294	-33.8	81.9
170	0.139885	11.3	4.3603	0.3859	25.6559	2.7587	0	6.5	2.0885	-0.2067	-1	1	0.8223	1	0.7636	549.965	431.712	-3.9	-1.95
171	0.670282	8.7	84.0413	9.6599	96.5581	14.4117	4.5962	29.9635	6.2303	0.9591	0.8438	0.9965	0.02722	0	0	978.224	223.402	39.65	74.1
172	0.440586	9.5	32.688	3.4408	58.5723	7.8096	0	20.5548	4.2732	0.746	-0.6	1	0.5273	0.5867	0.1481	113.5	19.1368	-9.75	-31.2
173	0.899493	7.3	84.8991	11.63	68.5264	12.9295	6.5	19.769	4.0355	0.979	0.9413	0.9988	0.0174	0	0	720.151	605.781	36.4	-76.7
174	0.536092	10.1	64.6513	6.4011	96.7166	11.9403	0	26.8002	5.73	0.6933	-0.3838	1	0.3853	0.2222	0.459	456.941	211.134	63.7	-11.05
175	0.95245	6.7	58.5	8.7313	43.0859	9.1672	0	32.6621	6.1377	0.9999	0.9991	1	0.000302	0	0	687.164	0.0597	-58.5	0
176	0	15.3	0	0	3.9	0.2932	0	3.25	0.9347	-1	-1	-1	0	1	1	475	855.974	0	0
177	0.602626	8.9	34.0615	3.8271	43.8196	6.3507	0	11.718	3.1167	0.1312	-0.9923	0.9996	0.7676	0.8261	0.6327	89.7022	620.747	22.75	25.35
178	0.574086	6.5	37.2547	5.7315	44.9267	9.9837	3.25	25.3833	5.907	0.6467	-0.9705	1	0.6272	0.3111	0.24	313.054	231	-37.05	3.9
179	0.875659	6.5	68.9429	10.6066	54.5072	12.1127	3.25	23.6604	6.7701	0.9666	0.9463	0.988	0.01105	0	0	305.623	575.008	33.15	60.45
180	0.462106	6.7	28.2208	4.2121	42.8404	9.115	0	23.6604	6.866	0.9241	0.7071	1	0.09394	0.5106	0.1111	1016.31	33.4776	7.15	27.3
181	0.0986764	4.9	0.65	0.1327	3.9	1.3448	0	3.25	1.629	-0.3333	-1	1	1.1547	1	0.6667	51.3571	890	-0.65	0
182	0.845198	6.5	35.1842	5.4129	28.8193	6.4043	0	13.4001	3.07	0.9906	0.9603	1	0.01054	0.2889	0	136.269	193.008	7.15	34.45
183	0	4.7	0	0	0.975	0.3611	0	3.25	1.0408	-1	-1	-1	0	1	1	173	323.128	0	0
184	0	5.3	0	0	2.6	0.7879	0	3.25	1.4144	NaN	Infinity	#NAME?	NaN	1	NaN	684.038	239	0	0
185	0	6.9	0	0	6.175	1.2602	0	3.25	1.5999	-0.9324	-1	-0.7071	0.1284	1	1	35.087	26.058	0	0
186	0.318255	5.5	0.65	0.1182	1.3	0.3714	0	3.25	1.0491	NaN	Infinity	#NAME?	NaN	1	NaN	948.9	740.036	0.65	0
187	0.0713527	9.3	0.65	0.06989	7.15	0.9795	0	3.25	1.5016	-1	-1	-1	0	1	1	929.876	390	-0.65	0
188	0.306193	12.5	28.3179	2.2654	77.685	7.3986	0	47.9857	6.9665	0.6683	-0.5615	1	0.447	0.3619	0.3882	986.78	28.388	-24.05	-14.95
189	0.207524	5.9	12.6207	2.1391	40.2001	10.3077	0	47.9857	11.5231	0.2361	-0.206	0.6608	0.2794	0.5641	1	532.975	1010.83	-7.15	10.4
190	0.777765	15.7	116.611	7.4275	130.832	9.5498	0	18.3848	3.7193	0.9319	0.4679	1	0.1429	0.0292	0.1368	105.908	401.191	-33.15	-111.8
191	0.625289	9.1	55.2959	6.0765	68.9969	9.7179	3.25	17.5018	4.0593	0.795	-0.9351	1	0.5205	0.2113	0.1373	165.83	664.791	52.65	-16.9
192	0.325031	9.5	28.1308	2.9611	68.3262	9.1102	0	29.0689	7.3229	0.8451	0.3162	1	0.1649	0.88	0.2727	562.942	1003.21	-21.45	-18.2
193	0.430632	4.7	2.68	0.5702	3.575	1.3241	0	3.25	1.6273	0.6205	0.4472	0.7071	0.1342	1	1	570.67	724.638	0.65	-2.6
194	0.278706	14.9	30.5569	2.0508	94.9223	7.3583	0	33.4608	5.9549	0.6296	-0.2966	1	0.392	0.7519	0.4954	666.393	76.5403	30.55	-0.65
195	0.378775	16.1	51.5512	3.2019	119.191	8.4533	0	22.981	4.5143	0.7814	-0.9965	1	0.4503	0.7305	0.1917	841.792	456.022	4.55	51.35
196	0.538842	14.5	75.9054	5.2349	121.439	9.7151	3.25	23.6604	5.286	0.9415	0.3714	1	0.1188	0.296	0.07692	28.7621	809.648	51.35	-55.9
197	0.276062	6.9	14.7365	2.1357	37.908	7.7363	0	19.5	5.2729	0.6058	-0.5547	0.999	0.5406	0.8776	0.3214	35.8188	1007.72	-9.75	11.05
198	0.462611	14.9	79.7622	5.3532	149.274	11.5717	3.25	26.8002	4.8037	0.5834	-0.3807	1	0.4902	0.2326	0.4128	902.493	787.889	24.05	76.05
199	0.595604	8.1	48.3147	5.9648	61.0895	10.0147	0	27.9576	6.3046	0.6909	-0.9917	1	0.6263	0.3607	0.2	167.704	520.093	-14.3	-46.15
200	0.494647	12.5	40.4308	3.2345	68.6596	6.539	0	20.8102	3.8235	0.3469	-0.9993	1	0.7734	0.7048	0.4405	750.812	668.784	-24.05	32.5
201	0.81742	6.3	56.2504	8.9286	46.9683	10.9229	3.25	18.9506	4.4936	0.9913	0.9757	1	0.008495	0	0	522.857	728.897	-52	21.45
202	0.244155	5.1	7.1795	1.4077	17.8734	5.7656	0	13.4001	3.9554	0.8352	0.4472	1	0.1788	1	0.2727	561.931	575.735	7.15	0.65
203	0.177032	4.9	7.2672	1.4831	24.2949	8.3776	0	29.43	7.9444	-0.791	-0.9185	-0.6139	0.08855	0.931	1	88.6837	287.469	3.25	6.5
204	0.852774	6.3	38.6518	6.1352	30.9359	7.1944	3.25	18.3848	4.5214	0.9743	0.8313	0.9999	0.0551	0.2093	0	852.857	626.714	28.6	26
205	0.611941	5.7	24.5025	4.2987	25.9913	7.0247	0	18.3848	4.8793	0.9895	0.9564	1	0.01285	0.1892	0	999.377	420.351	22.75	-9.1
206	0.564952	10.9	49.4	4.5321	71.397	8.0221	0	32.5	6.97	0.7615	0.1097	0.9999	0.3189	0.3933	0.3478	1007.22	257.569	0	49.4
207	0.716465	10.3	71.3136	6.9237	80.2085	9.6637	0	24.7513	5.3375	0.9899	0.9372	1	0.01312	0.0241	0	413.854	545.49	48.1	52.65
208	0.465136	10.3	41.0325	3.9837	71.0859	8.5646	0	26.2023	6.4163	0.6733	-0.02468	0.9999	0.3604	0.5301	0.4444	202.476	176.393	2.6	-40.95
209	0.824996	4.7	26.65	5.6702	18.5572	6.873	0	13.4001	4.7803	0.9707	0.9455	0.9899	0.01504	0.7407	0	927.319	76.9681	0	-26.65
210	0.766821	6.3	54.1025	8.5877	48.1562	11.1991	0	48.3147	9.6777	0.9757	0.8087	1	0.04416	0.02326	0	928.429	311.063	44.2	-31.2
211	0.403901	5.7	9.1	1.5965	14.625	3.9527	0	16.25	3.8405	-0.7143	-1	1	0.7263	0.9189	0.8571	0	330.702	0	9.1
212	1.17022	4.7	67.8059	14.4268	33.2864	12.3283	4.5962	18.9506	3.9026	0.9806	0.9535	0.9937	0.01552	0	0	163.5	830.926	33.15	59.15
213	0.444492	10.7	40.1161	3.7492	73.3825	8.4348	3.25	22.75	4.7796	0.7361	-0.4824	0.9999	0.3241	0.8391	0.3284	800.36	624.71	-35.75	18.2
214	0.463309	10.3	50.7042	4.9227	88.1883	10.6251	3.25	23.6604	5.4535	0.9498	0.7031	1	0.06416	0.4458	0.01587	39.8786	45	-40.95	29.9
215	0.685834	47.3	244.224	5.1633	341.041	7.5285	0	22.75	3.3568	0.9584	0.3939	1	0.07806	0.1965	0.02309	271.444	848.882	184.6	-159.9
216	0.517004	35.5	105.454	2.9705	192.478	5.7456	0	16.5718	3.892	0.6406	-0.9989	1	0.5598	0.8149	0.3259	556.221	616.028	-104.65	13
217	0.707225	15.3	107.712	7.04	132.394	9.9544	0	20.8102	5.5091	0.7021	-0.6247	1	0.4082	0.391	0.3982	88.6993	211.026	-53.3	-93.6
218	0.435378	10.9	48.2403	4.4257	90.4706	10.1652	3.25	45.2673	7.648	0.5809	-0.96	1	0.6083	0.3034	0.3913	455.853	548.798	11.7	46.8
219	0.849205	10.5	70.644	6.728	67.3432	7.9227	0	21.8017	4.9247	0.8805	-0.9509	1	0.3402	0.2353	0.1111	55.0762	838.952	-68.9	15.6
220	0.252032	4.7	7.854	1.6711	17.9023	6.6305	0	10.2774	3.0977	0.3511	0.1961	0.7071	0.1869	1	1	361.564	253.798	3.25	-7.15
221	0.465725	6.5	17.2097	2.6476	25.582	5.6849	0	13	3.3344	0.9334	0.6	1	0.09228	0.9333	0.04	62.7462	620.123	3.25	-16.9
222	0.419151	19.1	87.8462	4.5993	187.637	10.9729	0	48.3147	7.7059	0.188	-1	0.9999	0.7066	0.3158	0.6954	657.11	815.374	-85.8	18.85
223	0.465755	14.5	55.8395	3.851	103.354	8.2683	0	26.8002	4.9868	0.9183	0.5507	1	0.1072	0.624	0.1238	195.503	440.303	-54.6	11.7
224	0.0197187	9.5	0.65	0.06842	26.0235	3.4698	0	14.5344	4.3326	-0.4471	-0.9839	1	0.5745	1	0.902	740.395	495.147	-0.65	0
225	0.237013	5.5	7.827	1.4231	21.015	6.0043	0	11.718	3.2757	0.23	-1	0.9971	0.9155	0.9714	0.4667	651.846	285.527	0.65	7.8
226	0.529388	8.7	38.608	4.4377	56.1641	8.3827	0	16.5718	4.0257	0.9833	0.9214	1	0.01798	0.5522	0	404.747	595.31	27.3	27.3
227	0.0779655	23.9	12.4861	0.5224	146.739	6.7004	0	20.8102	4.2004	0.552	-0.8348	1	0.4958	0.6941	0.4848	18.9979	344.51	-9.75	-7.8
228	0.582204	5.1	48.936	9.5953	51.0912	16.481	0	33.4608	10.2569	0.9773	0.9637	0.9927	0.01052	0	0	284.627	740.314	-31.2	-37.7
229	0.485115	7.3	43.8593	6.0081	65.6401	12.3849	3.25	24.7513	6.1193	0.2554	-0.6101	1	0.6871	0.1509	0.5758	632.767	773.568	-33.8	27.95
230	0.559075	33.5	199.797	5.9641	336.036	10.6678	0	37.9012	6.0667	0.6826	-0.8079	1	0.4806	0.1619	0.3458	902.312	83.7149	-189.15	-64.35
231	1.42688	6.5	79.4703	12.2262	38.5583	8.5685	4.5962	14.5344	2.1473	0.9812	0.9414	0.9999	0.01685	0	0	191.908	128.585	76.7	-20.8
232	0.114687	9.1	7.9343	0.8719	53.9768	7.6024	0	45.5	10.2517	-0.328	-1	1	0.8513	0.8732	0.75	605.247	1017.67	-4.55	-6.5
233	0.796725	11.5	97.3005	8.4609	100.886	10.6196	0	27.768	4.6045	0.9935	0.9417	1	0.009873	0	0	368.713	931.809	89.7	-37.7
234	0.27447	17.3	28.5778	1.6519	92.0835	6.0185	0	18.3848	4.4134	0.2844	-0.9965	1	0.8086	0.6471	0.4688	889.214	551.997	-27.3	8.45
235	0.60103	18.1	81.7167	4.5147	120.937	7.5116	0	16.25	3.3198	0.7914	-0.7809	1	0.4152	0.323	0.1915	276.146	532.696	79.95	-16.9
236	0.128257	10.1	10.4809	1.0377	65.5351	8.0908	0	23.4361	6.1128	0.4172	-0.9487	0.9999	0.503	1	0.7333	445.921	368.149	1.3	-10.4
237	0.874102	4.7	41.5695	8.8446	27.3198	10.1185	0	19.769	6.6019	0.9976	0.9962	1	0.001367	0	0	694.096	37.8191	37.05	18.85
238	0.496635	15.1	72.6431	4.8108	126.897	9.6868	0	27.768	7.0067	0.6732	-0.9692	1	0.5738	0.4427	0.2273	285.374	43.9305	52.65	50.05
239	0.93215	5.9	50.1175	8.4945	35.5398	9.1128	0	14.5344	3.4725	0.9988	0.9946	0.9999	0.001498	0	0	297.661	441.517	-41.6	27.95
240	0.0584194	6.1	1.95	0.3197	22.4374	5.4725	0	14.5344	3.3989	-0.1204	-0.9899	1	0.8187	1	0.9286	898.688	739.812	0	1.95
241	0.210652	5.3	7.9343	1.497	23.4514	7.1065	0	13.4001	3.3113	0.235	-0.771	0.7831	0.5162	1	0.8462	448.925	911.915	-6.5	-4.55
242	0.566938	11.9	63.7033	5.3532	93.4783	9.4423	0	23.6604	4.409	0.247	-0.9954	1	0.8341	0.3333	0.4684	292	274.273	-37.7	-51.35
243	0.898115	5.1	44.0708	8.6413	29.827	9.6216	0	17.5018	4.2083	0.9984	0.9927	0.9998	0.002076	0	0	81.4314	129.696	-35.1	-26.65
244	0.383061	5.7	17.7415	3.1126	30.0649	8.1256	0	18.9506	4.8057	0.9684	0.8614	1	0.04248	0.9459	0	268.228	1008.08	2.6	17.55
245	0.716796	45.3	281.378	6.2114	375.214	8.6655	0	29.9635	4.2558	0.8617	-0.9995	1	0.4318	0.1894	0.07748	384.638	572.436	59.8	274.95
246	0.376633	28.9	97.3916	3.37	240.693	8.9477	0	38.0403	4.4349	0.8622	-0.9772	1	0.3614	0.08922	0.1124	578.638	791.694	87.75	42.25
247	0.543216	25.1	103.782	4.1348	175.831	7.6117	0	20.8102	4.1438	0.557	-1	1	0.6608	0.5065	0.3252	478.649	219.42	79.3	66.95
248	0.834728	5.9	65.3695	11.0796	51.7657	13.2733	6.5	36.3361	7.1222	0.9798	0.9042	0.9998	0.02665	0	0	781.856	825.042	48.75	43.55
249	0.149246	20.9	31.9096	1.5268	193.349	10.2301	0	32.1734	5.1515	0.7289	-0.9722	1	0.5928	0.164	0.213	500.634	533.648	17.55	-26.65
250	0.897787	6.3	46.9307	7.4493	35.6789	8.2974	0	16.25	4.6969	0.8872	0.7415	0.989	0.07875	0	0.04348	11.8651	217.587	-24.05	40.3
251	0.886033	10.9	116.35	10.6743	107.221	12.0473	0	23.4361	5.1044	0.8502	0.1046	1	0.2039	0.1348	0.2464	1013.22	874.748	0	116.35
252	0.447284	37.3	130.818	3.5072	276.792	7.8411	0	25.3833	4.2791	0.8202	-0.9993	1	0.373	0.5609	0.1562	767.659	620.211	57.2	-117.65
253	0.576297	17.9	75.8302	4.2363	116.879	7.3509	0	18.9506	4.2453	0.6077	-0.9778	1	0.5727	0.4906	0.3261	960.562	200.36	-47.45	-59.15
254	0.543017	11.1	35.6316	3.2101	53.7955	5.9116	0	10.2774	2.7602	0.4367	-1	1	0.7586	0.4286	0.3662	33.1757	86.3423	27.95	22.1
255	0	8.7	0	0	20.5546	3.0678	0	9.75	2.5709	-0.01371	-1	1	0.8225	1	0.8387	0.8276	126.46	0	0
256	0.0585777	35.9	7.8	0.2173	125.757	3.7096	0	38.0403	5.5434	0.05798	-1	1	0.9305	0.9941	0.5431	900.624	0.4234	7.8	0
257	0.624427	5.9	25.3833	4.3023	26.8712	6.89	0	19.769	4.2084	0.8947	0.7071	1	0.08869	0.6154	0.05263	841.949	493.636	1.3	25.35
258	0.657952	27.5	184.72	6.7171	260.332	10.2091	0	23.4361	4.9524	0.9532	0.1982	1	0.1173	0.08235	0.05532	610.789	820.387	93.6	-159.25
259	0.863351	7.1	68.6235	9.6653	57.0953	11.1951	0	18.9506	4.8609	0.9916	0.973	1	0.00982	0	0	879.894	400.345	-68.25	-7.15
260	0.930789	4.9	47.3609	9.6655	30.1141	10.3842	4.5962	18.9506	4.9114	0.998	0.9935	0.9999	0.001909	0	0	54.5102	898.031	-32.5	-34.45
261	0.23494	15.3	32.8491	2.147	121.542	9.1385	0	39.538	8.6702	0.2118	-1	1	0.7735	0.9699	0.6161	253.729	624.899	29.25	14.95
262	0.796894	9.1	72.2407	7.9385	70.7291	9.9618	3.25	19.769	4.7086	0.9784	0.8824	1	0.03127	0.1127	0	792.824	750.604	62.4	-36.4
263	0.464094	5.9	23.6246	4.0042	33.6492	8.628	3.25	17.5018	4.3519	0.8338	0.4223	0.9993	0.1869	0.6154	0.2632	777.941	605.983	-3.25	-23.4
264	0.186703	10.9	16.6481	1.5274	72.8102	8.1809	0	19.5	4.4105	0.7762	0.07526	1	0.2267	1	0.3333	844.349	578.174	13	-10.4
265	0.53617	5.1	19.9392	3.9097	22.6048	7.2919	3.25	13.7886	2.9037	0.9238	0.6698	0.9971	0.09442	0.4194	0.09091	219.735	876.353	18.85	-6.5
266	0.116269	10.3	7.1795	0.697	49.756	5.9947	0	16.5718	4.1174	0.2061	-0.9971	1	0.6635	1	0.6833	234.481	805.558	-0.65	7.15
267	0.888063	18.3	178.882	9.775	179.416	11.0071	3.25	18.3848	3.3713	0.9898	0.9387	1	0.01114	0	0	290.527	406.727	-143.65	106.6
268	0.0354705	15.3	0.9192	0.06008	22.527	1.6938	0	4.5962	1.7409	-0.5202	-1	1	0.7664	1	0.8649	700.402	164.069	0.65	0.65
269	0.0368636	11.1	4.5962	0.4141	102.223	11.2333	0	29.43	7.9376	0.1219	-1	0.9957	0.6666	1	0.7692	690.671	371.978	-0.65	-4.55
270	0.955906	16.1	198.666	12.3395	182.013	12.9087	3.25	18.3848	3.513	0.9669	0.7226	1	0.07203	0	0.01653	466.093	67.472	165.1	110.5
271	0.622196	16.9	78.2731	4.6315	110.913	7.4438	0	19.769	4.433	0.3502	-0.9993	1	0.8175	0.5235	0.4031	672.669	226.175	71.5	31.85
272	0.308763	23.5	59.435	2.5292	176.115	8.1914	0	19.5	4.5433	0.6091	-0.9998	1	0.6578	0.4093	0.2462	670.881	138.185	39	-44.85
273	0.805408	4.9	40.3	8.2245	29.6138	10.2116	7.2672	13.4001	2.1887	0.9835	0.9536	1	0.01588	0	0	823.469	105.429	40.3	0
274	0.703206	10.3	68.7711	6.6768	78.8072	9.4948	0	16.25	3.6528	0.9876	0.8944	1	0.01981	0.01205	0	798.811	738.17	68.25	-8.45
275	0.320759	18.7	46.9532	2.5109	130.727	7.828	0	42.3748	5.4928	0.8508	-0.3867	1	0.3114	0.3533	0.1837	985.056	589.869	43.55	-17.55
276	0.674136	43.5	255.843	5.8815	362.067	8.7245	0	23.4361	3.6611	0.8867	-0.8163	1	0.326	0.1446	0.09873	329.722	329.332	-250.9	-50.05
277	0.558068	6.9	44.7746	6.4891	56.976	11.6278	0	24.7513	6.411	0.9528	0.6799	0.9997	0.06425	0.2449	0.03448	177.884	380.688	-28.6	-34.45
278	0.635977	14.1	64.974	4.6081	87.6726	7.2457	0	27.9576	4.9608	0.9286	0.7043	1	0.07569	0.3884	0.0396	405.397	984.454	61.1	22.1
279	0.593055	5.7	19.3914	3.402	21.2247	5.7364	0	14.5344	3.4991	0.9081	0.7174	1	0.07453	1	0.05882	49.6579	935.43	4.55	18.85
280	0.36059	6.5	25.1072	3.8626	48.2034	10.7119	3.25	26.2023	5.8621	0.9516	0.7705	0.999	0.05941	0.9333	0	74.1538	878.662	23.4	-9.1
281	0.704518	6.5	35.1541	5.4083	34.5446	7.6766	3.25	11.718	2.1322	0.9794	0.8944	0.9999	0.02653	0	0	994.277	132.854	-35.1	1.95
282	0.232216	6.3	15.5049	2.4611	45.5727	10.5983	3.25	23.6604	6.7231	0.8575	0.5215	0.9955	0.1201	1	0.1304	342.54	794.405	-13	-8.45
283	0.81739	12.3	90.9652	7.3955	93.1911	9.0477	0	39	5.9922	0.9847	0.87	1	0.02115	0	0	45.5732	371.878	-57.85	70.2
284	0.731324	23.3	179.242	7.6928	224.054	10.519	0	32.5	5.1566	0.9836	0.7116	1	0.03303	0	0.005181	128.843	600.826	-176.15	-33.15
285	0.300926	5.9	15.0766	2.5554	33.1182	8.4918	3.25	21.8017	5.5482	0.8923	-0.1414	0.9998	0.2552	1	0.05263	559.517	587.653	-1.95	-14.95
286	0.340103	6.9	27.7908	4.0277	58.0288	11.8426	3.25	35.8974	7.7845	0.5505	-0.2268	0.9312	0.4148	0.1633	0.4138	936.623	923.232	27.3	-5.2
287	0.594948	12.1	67.4905	5.5777	94.6887	9.3751	0	22.75	4.4864	0.9134	0.6614	1	0.07471	0.0297	0.06173	871.227	842.992	59.15	32.5
288	0.797903	5.1	27.95	5.4804	21.2923	6.8685	0	13.4001	4.4221	0.989	0.9584	1	0.01472	0	0	975.137	73.951	0	-27.95
289	0	6.5	0	0	8.552	1.9004	0	4.5962	1.936	-0.4885	-1	0.7071	0.5725	1	1	305.892	875.185	0	0
290	0.369869	5.5	16.7114	3.0384	28.7517	8.2148	3.25	13	3.3623	0.8993	0.7593	0.9999	0.06961	1	0	1008.72	623.327	16.25	3.9
291	0.82125	9.1	74.5916	8.1969	70.8651	9.981	4.5962	16.25	2.645	0.9876	0.9367	1	0.01221	0	0	264.231	505.577	13	73.45
292	0.334805	19.3	45.9436	2.3805	123.004	7.1101	0	26.2023	4.488	0.7915	-0.9908	1	0.4478	1	0.1678	677.187	36.3523	19.5	41.6
293	0.600315	8.9	42.4296	4.7674	54.7961	7.9415	0	29.9635	7.2887	0.9747	0.6832	1	0.0606	0.1884	0.02041	342.871	1018.52	42.25	-3.9
294	0.897937	26.3	220.695	8.3914	227.088	9.3452	0	18.3848	3.5812	0.9901	0.939	1	0.0115	0.03292	0	181.686	608.935	-103.35	-195
295	0.105278	12.7	9.6629	0.7609	77.3347	7.2275	0	23.6604	5.2805	0.2152	-1	0.9998	0.7964	0.9907	0.5181	951.972	941.724	-3.25	-9.1
296	0.257677	6.3	10.2774	1.6313	27.2223	6.3308	0	14.5344	3.0849	-0.1652	-0.9995	0.8944	0.5885	0.8837	0.9565	385.357	700.992	5.85	8.45
297	0.627943	7.1	44.883	6.3215	51.3416	10.067	0	39.1352	8.3579	0.9417	0.6585	1	0.09839	0	0.09677	960.099	422.69	44.2	-7.8
298	0.631338	19.3	132.947	6.8884	188.757	10.9108	0	25.3833	5.7968	0.9494	0.6727	1	0.07778	0.1561	0.03268	737.542	601.236	-35.75	-128.05
299	0.397997	42.1	118.123	2.8058	282.698	7.0498	0	16.25	3.2221	0.7055	-1	1	0.5502	0.5885	0.21	48.0879	450.341	-57.2	103.35
300	0.679079	11.3	101.02	8.9398	122.43	13.1646	3.25	48.75	6.752	0.8713	0.2336	1	0.1934	0.01075	0.137	371.535	342.403	-87.75	50.05
301	0.388643	7.5	33.2009	4.4268	62.6472	11.3904	0	52	12.1155	0.8284	0.4603	0.9978	0.1561	0.6727	0.2571	70.82	289.067	30.55	13
302	0.335848	36.5	75.5623	2.0702	212.663	6.1641	0	26	3.5779	0.768	-0.4472	1	0.3435	0.713	0.2346	13.5603	99.2233	-11.05	-74.75
303	0.2901	12.1	33.3533	2.7565	95.9689	9.5019	0	26	5.8741	0.7237	-0.9551	1	0.4934	0.901	0.2346	969.769	280.723	-18.2	27.95
304	0.63763	7.1	44.0708	6.2072	49.6475	9.7348	3.25	17.5018	3.2639	0.8827	0.488	1	0.1566	0	0.2258	998.451	905.627	-35.1	26.65
305	0.497007	29.7	84.3424	2.8398	158.272	5.7138	0	43.6033	4.3736	0.912	0.3987	1	0.1237	0.9892	0.1206	679.325	911.512	20.15	81.9
306	0.31014	6.1	18.9506	3.1067	41.0699	10.0171	0	29.25	7.0178	-0.53	-1	0.6247	0.6443	0.6585	1	979.09	3.959	-9.75	16.25
307	0.405975	7.3	29.018	3.9751	51.8947	9.7915	0	33.931	6.3727	0.7108	-0.9898	0.9996	0.588	0.3019	0.2121	106.062	8.274	27.95	-7.8
308	0.702482	38.9	304.201	7.8201	410.774	11.1321	0	21.8017	4.9065	0.8538	-0.9997	1	0.4019	0.1572	0.1461	575.293	372.284	182	-243.75
309	0.654874	7.9	31.2068	3.9502	35.5887	6.032	0	16.25	5.045	0.8132	0.02127	1	0.2744	0.661	0.3529	932.373	1009.53	25.35	18.2
310	0.0820197	6.9	0.9192	0.1332	7.9577	1.624	0	4.5962	1.8625	-0.9734	-1	-0.7071	0.08831	1	1	219.746	941.007	-0.65	-0.65
311	0.0756311	5.1	5.886	1.1541	47.3048	15.2596	4.5962	43.6033	9.5969	0.1018	-0.6	1	0.6745	0.9032	0.7	501.226	955.186	-0.65	5.85
312	0.873174	4.9	59.5061	12.1441	40.3332	13.908	10.2774	16.5718	1.8343	0.9991	0.998	0.9999	0.0006385	0	0	746.725	966.122	-55.25	22.1
313	0.918297	5.9	44.7746	7.5889	32.2301	8.2641	3.25	16.5718	3.2428	0.9994	0.9971	1	0.0007129	0	0	498.907	721.373	39.65	20.8
314	0.394411	12.3	49.9486	4.0609	106.05	10.2961	0	38.0403	8.5216	0.452	-0.7639	1	0.6044	0.3301	0.5244	668.984	547.37	28.6	-40.95
315	0.8093	12.9	67.6656	5.2454	70.647	6.4814	0	20.5548	5.1719	0.9526	0.8	1	0.05739	0.6055	0	1011.41	970.864	35.1	-57.85
316	0.641798	14.7	78.3513	5.33	105.471	8.3048	0	19.769	3.5071	0.9517	0.6805	1	0.06936	0.1496	0.02804	431.207	616.439	76.05	-18.85
317	0.202765	41.1	47.8093	1.1632	224.306	5.7367	0	32.0088	4.4028	0.208	-1	1	0.8258	0.7366	0.5397	516.317	636.821	-33.15	34.45
318	0.753326	5.1	48.2622	9.4632	38.9419	12.5619	3.25	25.3833	5.0651	0.9961	0.9759	1	0.007578	0	0	34.3627	1002.96	-43.55	-20.8
319	0.114667	6.3	3.25	0.5159	19.3462	4.4991	0	24.7513	6.8503	-0.883	-1	-0.4472	0.1646	1	1	605.659	332.159	-3.25	0
320	0.554895	5.7	31.5568	5.5363	36.9157	9.9772	3.25	19.5	4.8236	0.9866	0.9094	0.9999	0.02347	0.1351	0	996.202	333	26.65	-16.9
321	0.309311	4.9	12.503	2.5516	23.9228	8.2493	0	20.5548	5.4647	0.6708	0.442	0.8437	0.1536	1	0.5556	589.969	7.398	-1.95	-12.35
322	0.248012	6.7	0.9192	0.1372	2.6	0.5532	0	3.25	1.2346	NaN	Infinity	#NAME?	NaN	1	NaN	857.008	970.918	-0.65	-0.65
323	0.101194	4.7	4.111	0.8747	23.3382	8.6438	3.25	18.9506	4.7274	-0.5285	-0.9648	-0.1029	0.3201	1	1	971.234	506.298	-3.9	-1.3
324	0.534988	5.7	32.3828	5.6812	39.2914	10.6193	3.25	21.8017	5.3615	0.9894	0.9529	1	0.01365	0.08108	0	721.395	724.237	-20.15	-25.35
325	0.922374	12.1	155.192	12.8258	140.442	13.9052	0	26.8002	4.563	0.9936	0.9079	1	0.01527	0	0	911.442	788.083	147.55	-48.1
326	0.703445	15.7	82.5602	5.2586	102.415	7.4755	0	13.4001	3.055	0.9519	0.6805	1	0.0641	0.1241	0.01709	752.519	117.414	63.05	-53.3
327	0.118653	6.1	1.3	0.2131	7.3635	1.796	0	4.5962	1.8153	0.4205	-0.7071	1	0.5599	1	0.7692	185.41	477.361	1.3	0
328	0.542901	35.5	173.837	4.8968	302.161	9.0197	0	32.5	4.8367	0.8921	-0.156	1	0.1813	0.2567	0.1206	900.951	123.91	167.05	-48.1
329	0.449144	27.7	106.394	3.8409	219.777	8.5516	0	27.9576	5.7869	0.7485	-0.9976	1	0.5645	0.3969	0.1688	114.292	584.278	-87.1	-61.1
330	0.81581	12.9	91.058	7.0588	94.3125	8.6525	3.25	17.5018	3.4031	0.9351	0.5829	1	0.1041	0	0.1236	104.318	184.019	57.2	-70.85
331	0.519961	7.7	24.7513	3.2144	35.2372	6.182	3.25	16.5718	3.2721	0.5855	-0.1883	0.9871	0.3498	0.7544	0.5676	387.993	156.136	24.05	5.85
332	0.776782	4.9	47.0386	9.5997	35.839	12.3583	7.2672	16.5718	2.793	0.9962	0.9838	1	0.005465	0	0	261.143	171.459	-9.1	46.15
333	0.600458	6.5	40.4099	6.2169	46.591	10.3536	3.25	20.8102	4.1662	0.9359	0.5085	0.9985	0.1068	0.06667	0.04	362.8	869.654	7.8	39.65
334	0.968391	11.1	114.771	10.3397	97.1627	10.6772	0	16.5718	3.9925	0.9964	0.9736	1	0.004636	0	0	81.0495	904.306	-111.15	-28.6
335	0.768787	12.1	59.8741	4.9483	65.0086	6.4365	0	13.7886	2.8677	0.9697	0.8	1	0.03815	0.3168	0	827.207	107.012	55.9	21.45
336	0.847672	15.9	120.617	7.5859	124.393	8.9491	0	16.5718	3.3552	0.9711	0.7562	1	0.04864	0	0	111.418	377.368	99.45	68.25
337	0.941145	6.3	63.7298	10.1158	46.2183	10.7484	3.25	17.5018	3.7755	0.9976	0.9918	1	0.002234	0	0	933.825	352.135	-63.7	1.95
338	0.770342	21.5	159.292	7.409	187.547	9.6178	3.25	49.5025	5.6159	0.9685	0.5459	1	0.07314	0.04615	0.04	212.363	230.161	-101.4	-122.85
339	0.838718	5.1	32.3828	6.3496	23.4687	7.5706	3.25	10.2774	2.3579	0.9931	0.9728	0.9997	0.007699	0	0	983.226	454.265	5.85	-31.85
340	0.139555	14.3	2.0555	0.1437	12.6654	1.0297	0	4.5962	1.7069	0.2745	-1	1	0.8325	1	0.5143	828.738	716.794	0.65	-1.95
341	0.688273	12.7	83.2837	6.5578	101.948	9.5279	0	20.5548	4.884	0.9907	0.9295	1	0.01168	0.1589	0	938.953	197.413	-41.6	-72.15
342	0.480597	9.5	42.0143	4.4226	69.0176	9.2023	0	17.5018	5.2852	0.694	-1	1	0.4188	0.4667	0.4259	42.2263	666.226	34.45	24.05
343	0.114173	6.7	7.4111	1.1061	45.5329	9.6879	3.25	26.2023	6.0494	0.3007	-0.9892	0.9971	0.6085	1	0.6538	462.246	920.112	-5.85	4.55
344	0.435157	17.1	59.9834	3.5078	121.72	8.061	0	39	6.8073	0.2469	-1	1	0.8466	0.6358	0.5	16.2398	128.152	52	29.9
345	0.768936	17.5	131.644	7.5225	151.637	9.783	0	29.9635	4.8752	0.9446	0.6374	1	0.08089	0.1226	0.04444	626.614	711.054	-30.55	-128.05
346	0.512362	4.9	25.0819	5.1188	28.9727	9.9906	4.5962	19.5	4.0722	0.9951	0.9839	0.9998	0.004854	0.3448	0	945.571	50.8265	-13	-21.45
347	0.189209	14.7	22.1096	1.5041	100.958	7.9494	0	23.4361	4.6522	0.6582	-0.9801	1	0.7101	0.5827	0.181	128.347	76.0578	-22.1	-0.65
348	0.0892021	10.9	2.0555	0.1886	18.8173	2.1143	0	6.5	1.97	-0.08082	-0.9899	1	0.6523	1	0.8958	80.344	724.739	-1.95	-0.65
349	0.327649	11.5	34.6701	3.0148	87.4122	9.2013	0	20.5548	4.0715	0.6595	-0.5295	1	0.513	0.4632	0.28	863.417	739.317	-3.9	34.45
350	0.589685	5.7	22.8242	4.0042	25.1246	6.7904	0	22.981	5.9208	0.9277	0.4122	0.9998	0.1458	0.8378	0.05882	829.123	524.096	7.8	21.45
351	0.829678	12.3	113.499	9.2276	114.555	11.1219	3.25	20.8102	4.5711	0.9845	0.8759	1	0.02337	0.02913	0	259.557	175.175	-108.55	-33.15
352	0.162495	13.1	17.7415	1.3543	92.5124	8.3344	0	24.7513	4.8307	0.2017	-0.9998	0.9999	0.7197	1	0.6264	817.657	767.615	-15.6	-8.45
353	0.773805	10.7	83.3446	7.7892	87.5755	10.0661	0	27.9576	6.4278	0.979	0.8524	1	0.02781	0	0	85.1168	536.813	-55.25	-62.4
354	0.867089	11.1	113.126	10.1915	106.958	11.7537	3.25	18.9506	3.3879	0.9973	0.9897	1	0.002757	0	0	57.7523	212.608	77.35	82.55
355	0.251817	15.5	23.6336	1.5247	81.7393	6.0548	0	16.25	3.8541	0.8064	0.124	1	0.2522	1	0.2793	881.087	136.042	-20.15	12.35
356	0.313183	6.1	9.7716	1.6019	20.9712	5.1149	0	16.25	3.5767	0.2898	-0.9864	0.9934	0.5443	1	0.7368	670.467	396.156	9.75	0.65
357	0.227491	21.3	43.5936	2.0466	173.63	8.9964	0	33.1436	5.5014	0.8092	-0.7627	1	0.4397	0.1399	0.1445	150.871	942.495	-1.95	43.55
358	0.123052	39.3	23.4	0.5954	180.48	4.8386	0	32.5	4.7279	0.08926	-1	1	0.7827	1	0.6868	816.794	1.7812	-23.4	0
359	0.903692	11.3	103.88	9.1929	94.6048	10.1726	4.5962	16.5718	2.8727	0.9874	0.9502	1	0.01368	0	0	438.987	62.0265	-42.25	94.9
360	0.564109	5.3	19.769	3.73	21.8203	6.6122	3.25	17.5018	3.9137	0.9733	0.9168	0.9982	0.03074	0.7273	0	883.453	622.689	14.3	-13.65
361	0.926933	5.7	54.7893	9.6122	38.3686	10.3699	4.5962	17.5018	3.5233	0.9982	0.992	1	0.002003	0	0	367.816	385.825	-40.95	36.4
362	0.360107	38.9	186.626	4.7976	491.607	13.3227	0	29.9635	5.8792	0.6447	-1	1	0.5859	0.1653	0.2638	575.342	291.28	-130	-133.9
363	0.893829	7.1	99.1522	13.9651	79.6817	15.6239	4.5962	30.6604	5.9283	0.9709	0.947	0.9894	0.01263	0	0	221.19	248.042	-42.25	89.7
364	0.328402	7.7	18.715	2.4305	42.1857	7.401	0	20.8102	4.9786	0.3819	-0.3162	0.9985	0.4561	0.9123	0.6389	11.0519	232.864	-6.5	-17.55
365	0.673714	18.9	120.515	6.3765	159.954	9.4647	0	40.2003	5.948	0.9222	0.2672	1	0.1627	0	0.1141	532.111	765.312	110.5	48.1
366	0.0719073	7.5	6.1321	0.8176	62.5362	11.3702	0	29.9635	6.6754	-0.09798	-0.9994	1	0.777	0.9818	0.7059	147.767	667.467	-3.25	5.2
367	0.532176	10.3	55.3073	5.3696	83.7463	10.0899	0	23.4361	4.9602	0.8899	0.464	1	0.1304	0.3494	0.127	72.0971	647.155	27.3	48.1
368	0.034926	7.1	2.3436	0.3301	48.202	9.4514	0	26	6.9505	0.08432	-0.9247	0.9971	0.6702	1	0.8065	585.754	760.507	-1.95	-1.3
369	0.419759	27.3	92.2931	3.3807	203.763	8.0539	0	30.6604	4.794	0.6342	-1	1	0.5483	0.6008	0.3262	748.434	301.993	-87.75	28.6
370	0.743383	21.3	151.901	7.1315	185.151	9.5933	0	23.6604	5.4118	0.8285	-0.9999	1	0.355	0.1969	0.185	624.192	454.153	11.7	-151.45
371	0.676829	26.1	149.846	5.7412	204.428	8.4825	0	20.8102	4.2803	0.9085	0.3695	1	0.1169	0.2365	0.09502	555.155	941.176	-142.35	46.8
372	0.877506	15.5	96.9568	6.2553	96.2352	7.1285	0	14.5344	3.1828	0.9903	0.9043	1	0.01871	0.03704	0	43.8742	413.442	-38.35	89.05
373	0.510679	11.5	61.9788	5.3895	100.259	10.5536	0	32.0088	7.6606	0.4949	-0.9889	0.9982	0.604	0.3053	0.4	700.33	666.148	-10.4	-61.1
374	0.111781	38.3	27.3309	0.7136	231.736	6.3839	0	27.5772	3.9745	0.5238	-1	1	0.6727	0.7961	0.3746	711.54	46.0157	1.3	-27.3
375	0.921538	10.1	85.2318	8.4388	74.1738	9.1573	0	20.8102	4.3443	0.9857	0.9574	0.9999	0.01073	0	0	465.51	174.51	-74.75	40.95
376	0.415739	10.9	42.3249	3.883	83.1261	9.34	0	23.6604	6.1873	0.9477	0.7578	1	0.05895	0.7528	0	491.027	853.073	31.2	-28.6
377	0	5.3	0	0	8.6077	2.6084	0	4.5962	1.6988	-0.5064	-1	0.9487	0.8322	1	0.875	430.038	750.66	0	0
378	0.614245	13.9	63.1136	4.5405	87.965	7.392	0	27.9576	4.8464	0.9516	0.7399	1	0.05095	0.2269	0.0101	173.799	239.827	-33.8	53.3
379	0.696644	29.3	205.585	7.0166	274.967	10.072	0	37.9012	5.8358	0.9199	0.2707	1	0.1549	0.1026	0.1146	165.348	231.683	-198.9	52
380	0.361422	4.9	21.607	4.4096	35.382	12.2007	0	32.5	8.7143	0.615	0.4315	0.8204	0.1651	0.06897	0.6667	435.296	354.878	14.95	-15.6
381	0.480659	16.1	71.1624	4.42	129.659	9.1957	0	35.75	5.4257	0.5976	-0.9686	1	0.638	0.4397	0.3217	952.767	452.941	68.25	20.15
382	0.838935	6.5	45.5232	7.0036	37.5671	8.3482	0	16.25	3.8605	0.9887	0.9476	0.9998	0.01666	0	0	230.454	984.615	33.15	31.2
383	0.209471	37.9	49.5921	1.3085	224.255	6.2467	0	43.7243	4.4287	0.6871	-1	1	0.4929	0.8412	0.3254	898.863	824.331	9.1	48.75
384	0.199745	6.9	2.0555	0.2979	7.3077	1.4914	0	6.5	2.0811	-0.7071	-0.7071	-0.7071	NaN	1	1	405.225	813.196	0.65	1.95
385	0.298061	26.7	78.7815	2.9506	244.513	9.8993	0	26	5.0434	0.8261	-0.9998	1	0.4024	0.7206	0.1327	361.949	496.586	14.95	77.35
386	0.822254	5.7	59.2784	10.3997	46.7967	12.6478	4.5962	19.5	4.3214	0.9837	0.9682	0.9997	0.009262	0	0	289.167	342.702	59.15	-3.9
387	0.469918	13.9	40.4308	2.9087	73.6592	6.1898	0	13.4001	3.2132	0.8897	0.5171	1	0.1048	0.7563	0.09091	36.8129	700.766	-40.3	3.25
388	0.94993	4.9	68.3737	13.9538	42.599	14.6893	7.2672	22.981	3.6633	0.9869	0.9784	0.9944	0.005381	0	0	969.898	732.235	-62.4	27.95
389	0.868635	8.1	73.565	9.0821	63.779	10.4556	3.25	23.4361	4.8509	0.998	0.9902	1	0.002539	0	0	215.339	643.58	-34.45	-65
390	0.337502	6.9	25.3833	3.6787	53.4089	10.8998	0	29.0689	7.945	0.86	-0.03944	0.9998	0.2413	0.8776	0.1724	598.906	1006.32	16.25	19.5
391	0.437317	9.1	29.9282	3.2888	53.3946	7.5204	0	27.768	4.9417	0.7199	-0.06397	1	0.2528	0.6338	0.451	915.571	522.077	-29.9	-1.3
392	0.705468	9.7	69.334	7.1478	78.0163	10.132	0	21.8017	4.6209	0.9544	0.6283	1	0.07604	0.2468	0.03509	600.758	919.716	43.55	-53.95
393	0.661848	5.5	25.1072	4.5649	24.1403	6.8972	0	13.7886	3.9947	0.7568	0.0688	1	0.2936	0.5714	0.2667	940.145	1014.13	23.4	9.1
394	0.656223	4.9	27.9576	5.7056	25.2143	8.6946	0	19.5	4.1405	0.9576	0.919	0.9999	0.03436	0.1379	0	847.316	1003.54	-8.45	26.65
395	0.202523	10.7	12.2642	1.1462	49.2385	5.6596	0	13.4001	3.5075	0.08129	-1	0.9923	0.7332	1	0.8281	804.523	941.224	-6.5	10.4
396	0.741437	10.1	70.4643	6.9767	76.2188	9.4097	0	23.4361	5.2781	0.9001	0.395	1	0.1585	0	0.1639	779.089	449.891	42.9	-55.9
397	0.76561	4.9	48.5459	9.9073	37.527	12.9404	6.5	19.769	3.4878	0.9857	0.9798	0.9959	0.005369	0	0	343.602	962.153	-43.55	21.45
398	0.108598	5.9	2.68	0.4542	16.3114	4.1824	3.25	20.8102	2.9075	0.3905	-1	0.9947	0.6055	0.9487	0.6667	736.703	495.407	0.65	-2.6
399	0.361431	5.9	25.5409	4.329	46.7118	11.9774	0	42.25	13.6499	0.1541	-1	1	0.8629	0.5128	0.5263	1015.97	22.9492	6.5	-24.7
400	0.346224	9.7	27.6154	2.847	63.3171	8.223	0	26.2023	6.3274	0.555	-0.6644	1	0.548	0.5584	0.4035	147.083	953.552	24.7	-12.35
401	0.569234	20.7	129.415	6.2519	205.383	10.983	0	25.3833	5.805	0.8837	-0.564	1	0.2853	0.1818	0.1257	289.659	550.836	-22.75	-127.4
402	0.329653	17.9	57.5535	3.2153	155.083	9.7536	0	36.3361	6.1834	0.8813	0.1611	1	0.161	0.7044	0.1511	35.0726	920.877	18.2	54.6
403	0.67422	5.1	24.05	4.7157	21.6824	6.9943	3.25	13.4001	3.3787	0.758	0.6025	0.9977	0.144	0.5806	0.5455	618.637	323.49	22.75	-7.8
404	0.602186	24.3	98.9303	4.0712	150.763	6.7607	0	37.0557	7.7151	0.3696	-1	1	0.8294	0.5157	0.4172	39.6399	968.848	-90.35	-40.3
405	0.557919	7.3	42.4943	5.8211	55.298	10.4336	3.25	19.5	4.722	0.8627	0.4042	0.9999	0.202	0.07547	0.2424	994.514	413.116	-42.25	4.55
406	0.191685	27.1	40.095	1.4795	193.732	7.7184	0	29.25	5.2337	0.3439	-0.9998	1	0.7401	0.4582	0.4585	774.295	983.552	-11.7	38.35
407	0.0216582	9.9	2.0555	0.2076	75.7239	9.5853	0	24.7513	6.5706	-0.5037	-1	1	0.6291	1	0.9483	860.874	97.5606	-0.65	1.95
408	0.60692	36.1	181.547	5.029	282.556	8.2861	0	16.5718	3.703	0.8486	-0.9487	1	0.4304	0.2845	0.1034	374.012	569.666	-181.35	8.45
409	0.24587	5.7	16.6608	2.9229	43.9857	11.888	3.25	20.5548	4.5624	0.9068	0.4472	0.9996	0.1369	0.8919	0.05882	496.237	936.386	-5.85	15.6
410	0.710971	6.7	49.2715	7.354	48.6147	10.3436	3.25	18.9506	4.4678	0.9768	0.9328	0.9999	0.02107	0	0	576.455	728.575	48.75	-7.15
411	0.684625	10.7	86.3033	8.0657	102.497	11.7812	0	51.387	9.0901	0.943	0.4104	1	0.1174	0.3333	0.08955	309.22	940.972	17.55	-84.5
412	0.546033	20.3	110.404	5.4386	182.272	9.9602	0	25.3833	5.7475	0.8732	-1	1	0.3007	0.2787	0.1296	433.731	416.19	11.05	109.85
413	0.500902	5.5	19.3914	3.5257	24.6356	7.0387	0	13.4001	3.3826	0.9399	0.8	0.9976	0.06524	0.9429	0	1008.28	517.7	-18.85	-4.55
414	0.90747	5.7	56.6843	9.9446	40.5469	10.9586	7.2672	16.25	2.6716	0.9867	0.977	0.995	0.00455	0	0	395.298	584.482	42.9	-37.05
415	0.544553	13.9	36.2721	2.6095	57.0245	4.792	0	13.4001	3.099	0.8002	-0.3714	1	0.2678	0.8487	0.2626	994.889	497.263	-29.25	21.45
416	0.555918	6.5	26	4	32.3788	7.1953	0	13.4001	3.7772	0.9543	0.8575	0.9998	0.03927	0.6	0	51.5538	26.1846	26	0
417	0.396974	10.9	38.7009	3.5505	79.6011	8.9439	3.25	21.8017	4.7499	0.9227	0.03601	1	0.1346	0.6292	0.04348	743.541	540.179	5.2	-38.35
418	0.683242	8.3	43.9412	5.2941	48.8156	7.7485	0	17.5018	4.2873	0.984	0.8825	1	0.02459	0.04762	0	735.416	799.211	-43.55	5.85
419	0.201852	7.9	9.9218	1.2559	36.7092	6.2219	0	32.5	6.5386	0.3487	-1	1	0.6688	1	0.6452	972.557	2.4241	5.2	-8.45
420	0.921124	5.7	53.0457	9.3063	37.3817	10.1032	0	16.25	3.6513	0.9972	0.9858	1	0.004181	0	0	287.719	1009.28	-50.7	15.6
421	0.838076	4.9	42.9443	8.7641	30.3263	10.4574	6.5	17.5018	2.9935	0.998	0.9905	1	0.003072	0	0	235.531	259.337	42.9	-1.95
422	0.400533	9.5	38.438	4.0461	75.7634	10.1018	0	19.5	4.9319	0.5178	-1	1	0.8299	0.24	0.2545	941.168	56.5	-2.6	38.35
423	0.403931	29.9	125.182	4.1867	289.18	10.3649	0	26.2023	5.8161	0.7307	-0.9648	1	0.5354	0.2258	0.1907	112.624	907.711	92.95	-83.85
424	0.388746	7.7	32.6038	4.2343	62.0854	10.8922	0	23.6604	6.7109	0.8554	-0.1915	1	0.2559	0.3509	0.1351	352.805	447.546	13	29.9
425	0.284623	5.5	18.0602	3.2837	40.3796	11.537	6.5	17.5018	3.7782	0.8274	0.1451	0.9728	0.2138	0.7714	0.1333	961.582	111.055	9.1	15.6
426	0.89724	9.9	93.7105	9.4657	83.3436	10.5498	0	18.9506	4.9993	0.7057	-0.9989	1	0.6388	0.2532	0.1695	79.0909	135.399	-59.8	72.15
427	0.28143	26.1	56.2053	2.1535	184.413	7.652	0	35.0036	5.3363	0.4863	-1	1	0.7153	0.7012	0.3853	673.502	168.362	-55.9	5.85
428	0.391322	10.5	25.8043	2.4575	53.38	6.28	0	17.5018	4.22	0.4271	-1	0.9999	0.7279	0.7176	0.4167	422.533	713.571	-19.5	-16.9
429	0.735209	6.5	53.304	8.2006	50.1933	11.1541	0	42.7471	9.3086	0.9553	0.8372	0.9997	0.05349	0	0	70.1692	277.592	-53.3	0.65
430	0.68956	4.9	30.8322	6.2923	26.4627	9.1251	0	21.8017	6.8775	0.9646	0.9271	0.9987	0.02043	0	0	150.52	264.561	-17.55	-25.35
431	0.866619	21.9	183.968	8.4004	192.896	9.6933	0	17.5018	3.3532	0.9676	0.7007	1	0.04122	0	0.005587	462.048	264.913	-174.85	-57.2
432	0.733386	27.9	175.501	6.2904	222.151	8.5772	0	20.5548	3.8817	0.9694	0.6313	1	0.04626	0.1776	0.008368	297.244	803.496	-175.5	0.65
433	0	4.9	0	0	1.3	0.4483	0	3.25	1.1405	NaN	Infinity	#NAME?	NaN	1	NaN	948.959	740	0	0
434	0	5.7	0	0	3.9	1.0541	0	3.25	1.5424	-1	-1	-1	NaN	1	1	929.895	390	0	0
435	0.884639	4.7	42.6085	9.0656	27.6692	10.2478	0	18.9506	4.4867	0.9431	0.8201	0.9812	0.06037	0	0	480.106	992.202	15.6	-39.65
436	0.788312	34.5	201.232	5.8328	240.471	7.3991	3.25	16.25	2.6932	0.9903	0.9223	1	0.01253	0.05231	0	805.275	817.561	-165.1	-115.05
437	0.100807	34.5	33.1436	0.9607	309.729	9.5301	0	20.8102	3.8953	0.8658	-0.8479	1	0.4261	0.04	0.06885	835.351	259.701	32.5	6.5
438	0.784578	6.9	39.1406	5.6725	35.427	7.23	0	16.25	4.8864	0.9584	0.8523	1	0.04331	0.5102	0	434.457	675.486	31.85	22.75
439	0.866477	17.5	143.726	8.2129	146.916	9.4785	0	17.5018	3.8899	0.971	0.6315	1	0.05517	0.08387	0.02222	250.314	543.106	-141.7	-24.05
440	0.0208368	10.3	1.3	0.1262	50.2699	6.0566	0	19.5	4.7444	-0.1946	-1	1	0.8813	0.9518	0.7167	634.592	1018.63	-1.3	0
441	0.860659	6.3	52.6219	8.3527	41.7316	9.705	0	22.981	4.6387	0.9861	0.936	0.9997	0.01785	0	0	244.659	979.897	50.05	-16.25
442	0.597266	6.9	34.8827	5.0555	41.4755	8.4644	3.25	26.2023	4.6588	0.9859	0.9532	0.9999	0.01422	0.4898	0	823.957	93.7826	-15.6	-31.2
443	0.519887	7.7	47.6765	6.1918	67.8862	11.9099	0	22.981	5.9792	0.851	0.208	0.9993	0.2261	0.2982	0.2432	351.234	247.727	-46.8	9.1
444	0.602288	10.9	55.8924	5.1277	75.7718	8.5137	0	26.2023	4.7028	0.9372	0.4238	1	0.09889	0.5056	0.05797	82.8486	192.307	-55.25	-8.45
445	0.346421	6.5	27.4312	4.2202	54.8205	12.1823	3.25	32.6621	8.6921	0.8184	0.3162	0.9999	0.1678	0.7111	0.28	568.7	33.1846	26.65	-6.5
446	0.0396756	4.9	2.68	0.5469	39.9744	13.7843	3.25	20.8102	5.2951	-0.9523	-0.9998	-0.6577	0.1127	0.2414	1	807.531	425.724	-2.6	-0.65
447	0.613178	4.9	20.9619	4.2779	20.2321	6.9766	0	16.5718	4.5701	0.9661	0.9037	0.9994	0.03188	0.4483	0	737.367	466.592	-2.6	-20.8
448	0.755915	7.9	56.7849	7.188	56.1031	9.509	0	46.1912	8.6402	0.981	0.9011	1	0.02331	0.1695	0	550.987	479.215	15.6	-54.6
449	0.416984	14.1	50.3194	3.5688	103.559	8.5586	0	42.7471	8.7402	0.7851	-0.3616	1	0.3405	0.7355	0.2772	96.6064	981.071	-24.05	44.2
450	0.841557	12.9	95.6914	7.4179	96.0782	8.8145	0	16.5718	3.6231	0.9799	0.9157	1	0.02141	0.05505	0	438.744	957.709	-5.2	95.55
451	0.433376	23.3	59.2071	2.5411	124.893	5.8635	0	14.5344	3.2245	0.7753	-0.9806	1	0.423	0.7042	0.1872	141.174	503.193	-59.15	-2.6
452	0.202906	9.3	22.4132	2.41	86.7053	11.8774	0	44.2048	8.2238	0.3186	-0.7852	1	0.6744	0	0.566	681.016	784.946	11.05	-19.5
453	0.334067	19.9	57.6745	2.8982	155.291	8.6755	0	30.6604	5.4825	0.3136	-1	1	0.7692	0.6201	0.4654	858.648	864.324	44.2	-37.05
454	0.818658	33.5	201.169	6.0051	231.061	7.3353	0	14.5344	2.7411	0.9875	0.8663	1	0.02115	0.0127	0	872.499	836.27	46.8	195.65
455	0.867883	5.9	50.966	8.6383	38.818	9.9533	3.25	29.0689	5.198	0.9889	0.9716	0.9997	0.00792	0	0	398.966	847.119	-50.7	-5.2
456	0.359491	6.9	15.9879	2.3171	31.583	6.4455	0	16.5718	3.6115	-0.1681	-0.9899	0.9939	0.79	0.7959	0.7857	246.391	807.123	-14.3	-7.15
457	0.770566	5.9	55.4637	9.4006	47.5784	12.1996	3.25	25.3833	4.7295	0.9785	0.8915	1	0.02907	0	0	164.983	155.686	-54.6	9.75
458	0.153437	18.9	20.0238	1.0595	116.696	6.9051	0	30.8322	5.176	0.5717	-0.9996	1	0.6292	0.8935	0.3784	973.685	332.915	-16.25	-11.7
459	0.797465	12.7	107.706	8.4808	113.791	10.6347	3.25	26.8002	4.6642	0.9906	0.9023	1	0.01504	0	0	764.413	189.866	-83.85	67.6
460	0.42578	12.5	39.1352	3.1308	77.2077	7.3531	0	14.5344	3.1146	0.9352	0.7071	0.9997	0.07084	0.9905	0.03529	353.72	132.492	-20.8	33.15
461	0.444312	32.3	83.304	2.5791	175.884	5.8047	0	19.769	3.4148	0.8333	-0.8944	1	0.3854	0.9505	0.1495	872.653	368.748	70.2	-44.85
462	0.788546	15.5	145.909	9.4135	161.161	11.9378	0	30.8322	5.4841	0.8706	-0.4472	1	0.2449	0.1185	0.1652	937.097	751.448	97.5	-108.55
463	0.70166	5.3	29.2139	5.5121	25.9241	7.8558	0	18.9506	6.0035	0.7532	0.3058	0.9977	0.2864	0.4545	0.3846	573.189	461.057	10.4	-27.3
464	0.105786	25.1	20.8102	0.8291	181.047	7.8375	0	30.8322	5.7526	0.5575	-0.9993	1	0.6376	0.7273	0.4067	652.054	362.123	0.65	20.8
465	0.442891	8.1	32.8941	4.061	55.9329	9.1693	3.25	18.9506	3.2621	0.9191	0.5879	1	0.1083	0.7377	0.09756	108.537	878.84	-20.15	26
466	0.520955	6.7	28.5408	4.2598	38.4315	8.1769	3.25	18.9506	4.4304	0.9801	0.9247	0.9996	0.01617	0.7447	0	631.821	790.657	24.7	14.3
467	0.488249	11.1	39.1082	3.5233	65.6671	7.2162	0	35.8974	5.8477	0.509	-0.6	0.9998	0.5032	0.8352	0.4853	263.649	431.73	-37.7	-10.4
468	0.775175	25.5	186.877	7.3285	222.17	9.454	0	30.8322	5.245	0.9617	0.6984	1	0.06559	0.3149	0.02791	399.669	491.888	11.05	-186.55
469	0.486652	6.5	50.7042	7.8006	72.131	16.0291	3.25	36.3361	8.6596	0.9688	0.8493	1	0.04796	0	0	595.415	138.223	29.9	-40.95
470	0.327295	21.5	67.8246	3.1546	187.948	9.6384	0	33.1436	6.8625	0.5971	-1	1	0.6142	0.6154	0.3584	473.428	373.023	-66.3	14.3
471	0.886672	32.1	202.452	6.3069	214.1	7.113	0	13.4001	2.89	0.9921	0.9042	1	0.01368	0	0	978.908	807.54	11.05	-202.15
472	0.60764	5.3	43.5936	8.2252	44.6698	13.5363	0	46.8722	11.6692	0.9102	0.7854	0.9998	0.08028	0	0	910.594	283.311	-14.95	-40.95
473	0.244333	6.7	17.562	2.6212	50.4214	10.728	3.25	42.25	10.9364	0.3235	-0.8944	0.9994	0.6342	0.8511	0.6296	994.291	83.2313	-17.55	0.65
474	0.47934	24.3	106.221	4.3712	203.357	9.1192	0	27.5772	5.6431	0.9213	0.4961	1	0.1139	0.565	0.08867	970.169	714.66	72.8	-77.35
475	0.241394	19.1	30.55	1.5995	113.306	6.6261	0	24.7513	4.2463	0.4058	-1	1	0.733	0.9708	0.4315	176.558	477.44	-30.55	0
476	0.219312	13.5	23.0819	1.7098	89.6558	7.7962	0	29.9635	5.565	0.1135	-1	1	0.7731	0.8435	0.6489	50.3037	893.841	3.9	22.75
477	0.763117	16.7	95.4814	5.7175	110.136	7.4923	0	16.5718	4.4828	0.784	-0.8321	1	0.4297	0.3878	0.2063	693.183	480.374	-34.45	-89.05
478	0.262322	6.9	1.3	0.1884	3.5192	0.7182	0	4.5962	1.454	-0.1382	-1	0.7071	0.8413	1	1	249.333	636.087	0	1.3
479	0	9.7	0	0	31.7479	4.1231	0	11.718	3.3978	-0.3985	-1	0.9923	0.7943	1	0.8788	732.918	1016.28	0	0
480	0.796605	4.9	29.0689	5.9324	21.5965	7.4471	0	17.5018	5.092	0.9854	0.973	0.9989	0.009391	0.06897	0	840.02	70.3061	28.6	5.2
481	0.68046	4.9	40.9087	8.3487	35.5806	12.2692	3.25	23.6604	5.6192	0.9587	0.9077	0.9975	0.03746	0	0	668.684	62.6327	29.25	28.6
482	0	9.3	0	0	18.2	2.4932	0	9.75	2.3311	-0.6296	-1	1	0.7917	1	0.8148	1019	779.957	0	0
483	0.611128	31.7	147.666	4.6582	226.381	7.6223	0	18.9506	3.1118	0.8148	-0.9996	1	0.3663	0.3367	0.2166	477.585	174.002	-138.45	-51.35
484	0.90487	14.5	138.144	9.5272	131.61	10.5288	3.25	16.5718	3.3032	0.9687	0.6989	1	0.05808	0	0.02857	669.841	409.521	137.8	9.75
485	0.04954	7.1	0.65	0.09155	9.425	1.848	0	3.25	1.6256	-0.4	-1	1	0.9661	1	0.7	683.458	239	-0.65	0
486	0.869913	10.9	123.849	11.3622	116.245	13.0613	6.5	21.8017	3.5424	0.9741	0.8595	1	0.03927	0	0	922.67	351.771	-78	96.2
487	0.678596	31.5	146.517	4.6513	202.201	6.8543	0	18.3848	3.7665	0.9544	0.4114	1	0.08448	0.4847	0.04	827.957	934.021	116.35	89.05
488	0.148004	4.9	0.65	0.1327	2.6	0.8966	0	3.25	1.4783	-1	-1	-1	0	1	1	417	768.398	0	-0.65
489	0.49813	31.3	122.148	3.9025	229.545	7.8343	3.25	39.1352	5.3099	0.6027	-0.9979	1	0.5823	0.4096	0.369	557.35	776.768	-21.45	120.25
490	0.549741	16.5	99.331	6.0201	158.787	10.9508	0	23.6604	5.3742	0.4649	-0.9943	1	0.71	0.3103	0.4	244.954	943.958	50.05	-85.8
491	0.353697	15.9	53.4306	3.3604	132.061	9.5008	0	23.6604	5.7178	0.4566	-1	1	0.7217	0.6619	0.4286	129.786	694.487	-9.1	-52.65
492	0.266848	30.5	65.2627	2.1398	228.537	8.0188	0	17.5018	4.036	0.8352	-0.5547	1	0.2394	0.4807	0.2038	355.348	905.352	65	-5.85
493	0.63125	7.5	38.0569	5.0743	44.2115	8.0385	3.25	16.25	3.441	0.977	0.8457	1	0.02984	0.3273	0	992.533	1013.21	37.7	-5.2
494	0.865517	9.3	73.8058	7.9361	66.9348	9.1692	0	26.2023	5.51	0.9898	0.889	0.9997	0.01815	0.1644	0	65.6989	267.36	24.7	69.55
495	0.683036	7.7	48.8582	6.3452	52.9515	9.2897	3.25	16.5718	3.7684	0.9602	0.7704	1	0.0554	0.2105	0	382.033	597.201	48.75	3.25
496	0.597217	6.1	36.9986	6.0654	41.6399	10.1561	0	21.8017	5.4048	0.986	0.958	0.9999	0.01255	0	0	34.9016	467.164	-11.7	35.1
497	0.742181	4.9	44.4906	9.0797	35.4781	12.2338	3.25	25.3833	5.8616	0.9902	0.9704	1	0.009697	0	0	29.3571	758.653	-43.55	9.1
498	0.505142	6.1	31.2541	5.1236	41.5858	10.1429	0	19.5	4.3803	0.9903	0.9458	1	0.0125	0.2439	0	228.016	171.918	29.9	-9.1
499	0.207462	5.9	9.1924	1.558	29.2881	7.5098	0	19.769	6.0977	-0.3205	-0.9912	1	0.5336	0.8205	0.9474	909.254	1016.22	9.1	-1.3
500	0.46485	21.9	80.8199	3.6904	157.984	7.9389	3.25	19.769	3.3595	0.8516	-0.4216	1	0.3049	0.1407	0.1573	137.58	242.667	-15.6	79.3
501	0.521458	29.3	129.943	4.4349	232.18	8.5048	0	21.8017	4.3197	0.8535	-0.9066	1	0.4512	0.06593	0.08696	720.831	324.993	128.05	-22.1
502	0.811064	11.1	91.8549	8.2752	92.8468	10.2029	0	18.9506	3.9231	0.9922	0.9141	1	0.01415	0	0	521.401	960.014	47.45	-78.65
503	0.934439	7.1	77.5055	10.9163	59.5791	11.6822	3.25	16.5718	3.1527	0.9978	0.9849	1	0.003244	0	0	140.697	339.19	76.05	14.95
504	0.751724	11.9	63.0534	5.2986	69.7814	7.0486	0	16.25	4.0119	0.9636	0.6827	1	0.05732	0.4444	0.02532	965.038	519.912	50.05	38.35
505	0.20004	4.9	9.3066	1.8993	27.5345	9.4946	0	23.6604	6.6575	0.3326	-0.9878	0.9959	0.6315	0.7241	0.6667	349.031	920.02	-8.45	3.9
506	#DIV/0!	4.9	0	0	0	0	0	0	0	NaN	Infinity	#NAME?	NaN	1	NaN	629.959	889	0	0
507	0.284469	8.3	12.9512	1.5604	34.5575	5.4853	0	18.9506	4.0763	0.2773	-0.9503	0.9965	0.7444	1	0.5116	1000.99	524.307	3.9	-12.35
508	0.647837	6.9	42.3748	6.1413	46.4504	9.4797	3.25	26.2023	4.575	0.922	0.7474	1	0.07924	0	0.03448	299.167	100.094	-31.85	27.95
509	0.821773	13.1	95.3752	7.2805	98.3403	8.8595	3.25	17.5018	3.9823	0.9866	0.9255	1	0.01534	0	0	479.813	620.782	78.65	53.95
510	0.518178	5.3	24.7086	4.662	29.6897	8.9969	0	16.5718	4.9459	0.2206	-0.7853	0.7071	0.4714	0.6061	1	236.047	7.8679	-11.05	-22.1
511	0.318358	16.9	69.8682	4.1342	193.492	12.986	3.25	39.1352	5.693	0.6876	-1	1	0.6975	0.07383	0.1628	281.488	102.518	-50.05	-48.75
512	0.578113	13.1	76.05	5.8053	111.464	10.0418	0	26	5.5631	0.9828	0.9127	1	0.01689	0.2072	0	598.149	1.2672	-76.05	0
513	0.0538943	7.7	0.65	0.08442	8.9284	1.5664	0	7.2672	1.9305	-0.2408	-1	1	0.8102	1	0.8261	723.052	223.214	0	0.65
514	0	6.3	0	0	1.3	0.3023	0	3.25	0.9552	NaN	Infinity	#NAME?	NaN	1	NaN	374.968	945	0	0
515	0.266138	7.3	19.5	2.6712	53.1957	10.0369	3.25	21.8017	4.7806	0.03983	-0.9715	1	0.6366	0.6981	0.7742	642.918	704.726	0	-19.5
516	0.961625	7.3	62.946	8.6227	47.5238	8.9668	3.25	20.8102	4.0951	0.9908	0.9629	1	0.008294	0	0	500.103	988.842	-60.45	-17.55
517	0.480749	29.3	128.263	4.3776	248.589	9.1058	0	51.387	5.8721	0.5785	-0.9983	1	0.6529	0.359	0.356	847.807	580.746	-40.95	121.55
518	0.922718	29.3	370.367	12.6405	373.989	13.6992	4.5962	21.8017	3.2885	0.9947	0.957	1	0.007036	0	0	261.592	766.282	-360.75	83.85
519	0.714806	6.5	44.2621	6.8096	42.8692	9.5265	0	22.981	5.5509	0.9398	0.7634	0.9993	0.06624	0	0	980.885	984.154	-38.35	-22.1
520	0.550385	7.7	42.9049	5.5721	57.7069	10.124	3.25	29.25	5.3875	0.9711	0.7627	1	0.0441	0.2632	0	681.494	748.682	42.9	0.65
521	0.0978887	5.7	1.4534	0.255	9.6385	2.605	0	4.5962	1.5538	-0.5326	-1	0.4472	0.4887	1	1	581.649	911.447	-1.3	0.65
522	0.528582	15.5	88.29	5.6961	145.478	10.7762	0	32.0088	6.1753	0.8425	-0.7672	1	0.3726	0.2148	0.1062	811.532	376.3	-9.75	87.75
523	0.786397	18.5	127.936	6.9155	145.099	8.7939	0	16.5718	3.7554	0.9791	0.7863	1	0.03504	0.01818	0	387.06	920.503	-127.4	-11.7
524	0.7973	14.7	110.952	7.5478	120.227	9.4667	3.25	18.9506	3.846	0.9522	0.7057	1	0.05999	0.08661	0.009346	421.731	999.843	-109.85	-15.6
525	0.366069	10.1	37.8175	3.7443	82.8501	10.2284	0	30.8322	7.3369	0.8836	-0.6075	1	0.256	0.8519	0.1148	793.317	550.451	18.2	33.15
526	0.628227	8.5	45.7131	5.378	55.6442	8.5606	0	19.769	4.6854	0.935	0.1789	0.9998	0.1506	0.2154	0.06667	574.1	24.9353	22.75	39.65
527	0.484038	8.1	22.4509	2.7717	34.9297	5.7262	0	32.6621	5.7012	0.8481	0.4472	0.9997	0.1486	0.9672	0.3415	222.562	598.074	8.45	20.8
528	0.774253	8.7	63.4341	7.2913	63.0955	9.4172	0	17.5018	4.3724	0.9483	0.5826	1	0.09726	0.1343	0.08511	839.218	35.5057	44.2	-45.5
529	0.857248	5.5	40.4465	7.3539	30.0249	8.5785	0	19.5	5.0209	0.9184	0.8022	0.9995	0.06513	0	0	1001.65	46.2727	28.6	-28.6
530	0.404591	28.9	63.4641	2.196	146.005	5.4277	0	14.5344	2.9827	0.4245	-1	1	0.6735	0.9257	0.4818	648.749	814.82	34.45	53.3
531	0.135415	12.9	18.8948	1.4647	117.898	10.8164	0	29.43	5.5034	0.4613	-0.9997	1	0.7016	0.8073	0.4157	847.236	551.923	-18.85	1.3
532	0.657355	6.1	40.2055	6.5911	41.1094	10.0267	3.25	22.981	5.7627	0.9418	0.7133	0.9999	0.06596	0.07317	0.04762	606.664	810.205	22.75	33.15
533	0.0964554	6.7	6.5	0.9701	47.2704	10.0575	0	27.9576	7.4989	-0.5423	-1	0.9285	0.6424	1	0.9231	1016.19	414.119	0	-6.5
534	0.908376	6.3	71.0287	11.2744	53.3699	12.4116	3.25	21.8017	4.1314	0.983	0.9542	0.9999	0.01343	0	0	291.103	661	61.75	-35.1
535	0.769628	11.5	90.0502	7.8305	96.6566	10.1744	3.25	56.7588	8.3867	0.9724	0.8431	1	0.03792	0	0	182.991	633.587	-57.2	-69.55
536	0.875656	13.1	118.01	9.0084	114.192	10.2876	0	20.5548	4.9658	0.9221	0.5288	1	0.1318	0.1261	0.1099	701.935	794.485	111.15	39.65
537	0.108637	7.7	2.3436	0.3044	15.9712	2.802	0	4.5962	1.5436	-0.5345	-1	0.8	0.5241	1	0.9722	498.558	947.344	1.3	-1.95
538	0.813073	23.5	215.669	9.1774	242.677	11.2873	0	26.2023	5.4406	0.9141	0.4219	1	0.1352	0.04186	0.1333	120.917	477.364	-163.15	-141.05
539	0.857988	9.3	84.0111	9.0335	76.8597	10.5287	0	23.6604	5.0937	0.9964	0.9836	1	0.003824	0	0	766.032	912.586	-70.2	-46.15
540	0.200649	12.5	18.9506	1.516	79.3327	7.5555	0	33.4608	5.4878	0.0512	-0.9999	1	0.9003	0.4381	0.5542	322.236	995.924	-7.15	-17.55
541	0.0939415	4.7	3.3144	0.7052	20.2684	7.5068	0	17.5018	5.0971	-0.3318	-0.9806	0.3162	0.5415	1	1	299.883	795.372	-3.25	-0.65
542	0.767537	26.1	168.862	6.4698	203.147	8.4293	0	16.5718	3.8271	0.9466	0.4251	1	0.09032	0.2407	0.04545	107.508	97.9368	164.45	38.35
543	1.01569	7.7	92.0433	11.9537	67.0836	11.7691	4.5962	18.9506	4.6071	0.993	0.9541	1	0.00917	0	0	956.935	805.467	-74.1	54.6
544	0.437743	7.7	36.6314	4.7573	61.9466	10.8678	0	23.6604	5.9012	0.9498	0.6614	1	0.07432	0.4561	0.02703	466.221	587.844	32.5	16.9
545	0.549208	27.9	133.958	4.8014	226.429	8.7424	0	45.1504	5.5037	0.6882	-0.9971	1	0.5519	0.39	0.2616	213.109	393.688	112.45	-72.8
546	0.38894	27.9	121.94	4.3706	291.044	11.2372	0	30.8322	4.7523	0.8534	-0.5196	1	0.3416	0.02703	0.1715	438.084	379.995	121.55	-9.75
547	0.0414113	8.1	0.9192	0.1135	16.7189	2.7408	0	7.2672	1.9051	-0.9309	-1	-0.7071	0.1224	1	1	191.87	774.562	-0.65	0.65
548	0.0736563	25.7	19.769	0.7692	247.502	10.4431	0	32.5	6.8909	0.1741	-1	1	0.6929	0.9451	0.6682	894.198	736.266	-9.1	-17.55
549	0.352277	22.1	71.2632	3.2246	183.988	9.1536	0	25.3833	5.0638	0.7335	-0.9999	1	0.5313	0.3831	0.2265	975.344	537.76	-68.9	-18.2
550	0.548974	27.7	89.8271	3.2429	151.814	5.9072	0	14.5344	3.6448	0.5538	-1	1	0.736	0.6109	0.2863	562.038	681.623	-40.95	79.95
551	0.426925	27.5	121.395	4.4144	263.67	10.34	0	19.769	4.3347	0.8445	-0.9806	1	0.4465	0.06667	0.08936	872.822	366.815	83.2	88.4
552	0.234834	5.5	14.8223	2.695	40.1668	11.4762	0	32.6621	7.3856	0.8536	0.3162	0.9998	0.2198	1	0.2	596.6	47.9636	14.3	3.9
553	0.814599	10.7	86.4891	8.0831	86.3285	9.9228	3.25	20.8102	4.419	0.9629	0.8056	1	0.04313	0	0	962.262	852.921	2.6	86.45
554	0.586461	10.7	61.1138	5.7116	84.7303	9.7391	0	24.7513	6.3252	0.6189	-0.7071	1	0.5195	0.2529	0.3582	939.626	200.327	37.7	-48.1
555	0.299139	7.1	14.3148	2.0162	34.3739	6.74	0	29.25	6.1777	0.3866	-0.7248	0.9996	0.6457	0.6275	0.5	203.387	1009.73	0.65	-14.3
556	0.301485	26.5	56.55	2.134	173.418	7.0783	0	18.9506	4.0498	0.5325	-1	1	0.5819	0.7306	0.4615	44.4208	34.9509	40.95	39
557	0.927971	6.7	69.986	10.4457	52.9055	11.2565	0	20.5548	3.9568	0.9781	0.9514	0.998	0.01188	0	0	53.2015	512.03	-69.55	7.8
558	0.371213	16.1	41.0376	2.5489	96.8168	6.8664	0	33.1436	4.2872	0.8597	0.3162	1	0.1779	0.773	0.2562	984.736	46.7609	-35.75	-20.15
559	0.643819	5.9	36.7983	6.237	37.7811	9.6875	3.25	35.75	7.5022	0.9534	0.8221	0.9996	0.06172	0.02564	0	8.6017	56.1525	21.45	-29.9
560	0.99111	6.1	65.0812	10.669	44.1354	10.7647	4.5962	16.5718	3.9201	0.9977	0.988	1	0.003278	0	0	764.795	544.59	3.25	-65
561	0.402601	27.1	85.1674	3.1427	195.932	7.806	0	41.6203	5.781	0.6666	-0.9654	1	0.5219	0.4263	0.3117	405.369	628.192	-18.2	83.2
562	0.347321	7.1	26.745	3.7669	55.3123	10.8456	0	23.4361	6.1502	0.852	0.4472	0.9997	0.1428	0.8431	0.1935	144.38	553.81	11.7	24.05
563	0.705251	6.3	38.35	6.0873	37.115	8.6314	0	19.769	5.1803	0.9865	0.9358	1	0.01719	0.02326	0	309.635	397.421	0	-38.35
564	0.843663	6.1	43.5112	7.133	34.6648	8.4548	3.25	17.5018	4.9161	0.9613	0.9241	0.9918	0.01957	0	0	264.131	755.943	-10.4	-42.25
565	0.406369	9.1	44.1713	4.854	84.8078	11.9448	0	39.2699	7.7197	0.5925	-0.9231	1	0.5843	0.4648	0.3137	706.214	551.786	24.05	-37.05
566	0.417941	4.9	24.6057	5.0216	34.8437	12.0151	3.25	26.2023	7.5134	0.9055	0.7452	0.9988	0.09661	0.1379	0.1111	1003.16	219.643	-5.2	24.05
567	0.890542	5.5	45.8929	8.3442	32.7943	9.3698	4.5962	14.5344	3.3943	0.9795	0.9552	0.9952	0.01401	0	0	784.973	43.6727	-12.35	44.2
568	0.374178	9.3	15.708	1.689	32.9515	4.5139	0	10.2774	2.7932	0.807	-0.3939	1	0.2574	1	0.3019	476.774	882.85	-6.5	-14.3
569	0.470224	16.9	67.1894	3.9757	125.978	8.4549	0	27.9576	5.783	0.823	-0.6432	1	0.287	0.396	0.2558	781.172	871.737	14.3	-65.65
570	0.464772	6.5	31.2068	4.801	46.4839	10.3298	0	20.8102	5.5085	0.9319	0.7682	1	0.08055	0.3556	0	354.015	194.331	-31.2	-0.65
571	0.628645	8.7	64.011	7.3576	78.4159	11.7039	3.25	32.0088	6.042	0.9523	0.7658	1	0.05672	0	0	829.132	574.305	34.45	53.95
572	0.544074	16.9	81.6235	4.8298	132.269	8.8771	0	32.6621	6.094	0.8991	-0.9955	1	0.2046	0.5436	0.1085	325.092	962.254	24.05	78
573	0.137971	7.7	1.4534	0.1888	7.8	1.3684	0	3.25	1.6189	-0.8078	-1	1	0.531	1	0.9286	490	226.357	1.3	0.65
574	0.470837	6.1	25.7387	4.2195	36.7431	8.9617	3.25	26.8002	5.4927	0.7151	0.04757	0.987	0.2475	0.5122	0.4762	602.213	196.525	-18.2	-18.2
575	0.640933	8.1	44.5855	5.5044	52.3876	8.5881	0	17.5018	5.258	0.9784	0.8958	1	0.02785	0.3279	0	909.519	691.278	-31.2	31.85
576	0.371116	9.5	32.688	3.4408	69.5366	9.2715	0	48.3147	7.1745	0.2341	-0.912	0.9983	0.7373	0.24	0.6727	706.663	745.311	-31.2	-9.75
577	0.391778	6.3	15.9349	2.5294	27.7618	6.4562	0	14.5344	4.2348	0.8267	0.5439	0.9864	0.1299	1	0.3043	245.675	205.302	-3.25	15.6
578	0.918954	4.9	49.8258	10.1685	32.0894	11.0653	3.25	16.5718	4.5063	0.9841	0.9392	1	0.01924	0	0	542.551	99.7959	-13	48.1
579	0	7.7	0	0	9.3692	1.6437	0	4.5962	1.7054	-0.7758	-1	1	0.483	1	0.9444	88.3636	169.948	0	0
580	0.736143	9.1	52.97	5.8209	56.1417	7.9073	0	13.4001	3.1489	0.9882	0.9326	0.9999	0.01363	0.1268	0	566.429	216.764	13	51.35
581	0.569659	17.3	110.67	6.3971	171.815	11.2297	0	29.9635	7.1822	0.9847	0.9101	1	0.01844	0.01961	0	413.965	300.789	-27.3	107.25
582	0.686648	7.5	45.9711	6.1295	49.0969	8.9267	0	19.5	4.946	0.9777	0.9131	1	0.02459	0	0	506.167	131.633	33.15	31.85
583	0.83242	5.5	48.5372	8.8249	37.1053	10.6015	3.25	19.769	5.0649	0.9911	0.9625	1	0.01298	0	0	726.091	950.891	-6.5	-48.1
584	0.0285497	7.9	1.4534	0.184	38.0247	6.4449	3.25	13.7886	2.5953	-0.04327	-1	0.9995	0.7552	1	0.7692	738.57	498.791	1.3	0.65
585	0.252329	23.9	47.5212	1.9883	172.569	7.8798	0	22.981	4.92	0.524	-1	1	0.6344	0.9726	0.4293	891.364	944.927	-36.4	-30.55
586	0.881858	6.1	43.994	7.2121	33.5312	8.1783	4.5962	13	2.3195	0.9634	0.8904	0.9888	0.02352	0	0	322.934	652.107	42.9	-9.75
587	0.57952	26.1	121.343	4.6492	193.342	8.0225	0	24.7513	4.5602	0.9732	0.7849	1	0.03554	0.556	0	131.722	634.331	-116.35	-34.45
588	0.607978	5.9	27.95	4.7373	30.3884	7.7919	0	26.2023	5.9374	0.9263	0.5498	1	0.1249	0.2308	0.1053	237.254	995.466	0	27.95
589	0.826324	13.1	97.4241	7.437	99.9012	9.0001	3.25	32.0088	5.1084	0.911	0.6569	1	0.0965	0.1982	0.0989	505.958	933.328	40.95	-88.4
590	0.361763	9.1	28.1383	3.0921	60.6857	8.5473	0	18.9506	4.7404	0.9109	0.5812	1	0.08573	0.8451	0.03922	803.808	791.401	-27.95	3.25
591	0.197598	16.9	18.715	1.1074	83.5035	5.6043	0	20.5548	4.0245	0.4364	-1	1	0.6825	0.8523	0.4545	191.074	318.083	-17.55	6.5
592	0.15359	4.9	4.111	0.839	15.8416	5.4626	0	13	3.7897	0.07639	-0.5547	0.7071	0.4486	1	1	824.592	771.694	3.9	-1.3
593	0.386757	17.1	70.3233	4.1125	160.563	10.6333	0	43.6033	7.5598	0.6664	-0.9967	1	0.6032	0.2781	0.2672	360.722	247.129	50.05	-49.4
594	0.350164	21.1	50.8498	2.4099	131.451	6.8822	0	18.3848	4.1008	0.7523	-1	1	0.495	0.9791	0.1882	45.2464	743.55	-3.9	-50.7
595	0.655474	26.1	186.17	7.133	262.262	10.8822	3.25	29.9635	4.719	0.9535	0.804	1	0.05139	0	0	344.025	230.538	-94.25	-160.55
596	0.549163	5.9	24.7342	4.1922	29.7719	7.6338	3.25	16.25	3.2853	0.8967	0.6791	0.9986	0.09096	0.6667	0.05263	160.102	327.729	-24.7	-1.3
597	0.68517	17.9	139.677	7.8032	181.08	11.3887	0	37.0557	4.841	0.986	0.7452	1	0.03269	0.08805	0.007194	719.662	966.637	130.65	-49.4
598	0.248905	10.1	17.7415	1.7566	57.1641	7.0573	0	18.9506	4.7939	0.4624	-0.9119	1	0.4712	0.7778	0.7049	565.46	160.861	17.55	2.6
599	0.541008	19.5	71.8007	3.6821	119.105	6.806	0	18.9506	4.5866	0.594	-1	1	0.5789	0.5886	0.3419	853.321	358.505	-31.85	64.35
600	0.167407	5.1	6.1321	1.2024	22.2656	7.1825	0	13.4001	4.1787	-0.3173	-0.5547	-0.1414	0.1267	1	1	77.3039	268.353	-3.25	5.2
601	0.434994	25.7	81.1642	3.1581	172.065	7.2601	0	32.1734	4.9584	0.7862	-0.8	1	0.3657	0.7215	0.2037	514.479	53.8171	42.9	-68.9
602	0.648021	6.7	44.2191	6.5999	47.8682	10.1847	0	26.2023	6.2006	0.9669	0.8358	1	0.04167	0.2979	0	549.731	707.567	40.3	18.2
603	0.179078	4.9	5.36	1.0939	17.7147	6.1085	0	18.9506	4.8576	0.2944	-0.3162	0.9947	0.5273	1	0.7778	365.51	728.082	1.3	5.2
604	0.543821	11.5	51.878	4.5111	78.8045	8.2952	0	19.769	4.2284	0.8224	-0.6468	1	0.4126	0.2316	0.1067	918.448	67.1957	40.95	-31.85
605	0.851956	25.5	187.894	7.3684	203.246	8.6488	0	23.4361	3.7993	0.9896	0.9374	1	0.01257	0	0	727.659	430.043	165.1	89.7
606	0.87461	10.7	100.666	9.408	93.5845	10.7568	3.25	19.769	3.838	0.9929	0.9646	1	0.007105	0	0	138.673	728.649	-93.6	37.05
607	0.652482	6.7	41.2788	6.161	44.3795	9.4424	3.25	17.5018	4.7501	0.2269	-0.9937	0.9975	0.7314	0.4894	0.5926	449.784	808.508	-40.95	-5.2
608	0.712825	15.3	103.554	6.7682	126.283	9.4949	0	21.8017	4.353	0.9789	0.8827	1	0.02448	0.1654	0	599.35	294.026	-103.35	6.5
609	0.622313	9.7	48.8366	5.0347	62.2949	8.0903	0	20.5548	4.4558	0.8733	-0.03091	1	0.2335	0.4156	0.1754	118.232	132.691	-8.45	-48.1
610	0.695667	7.1	28.3179	3.9884	29.2394	5.7332	0	26.2023	5.5019	0.5621	-0.9806	1	0.7194	0.5686	0.2903	254.57	538.289	-14.95	-24.05
611	0.513422	6.1	21.2223	3.4791	27.7829	6.7763	0	13.4001	3.5139	0.7277	0.2774	1	0.2624	0.5854	0.4762	213.172	398.303	18.85	-9.75
612	0.381515	6.1	16.1457	2.6468	28.4442	6.9376	0	39.1352	7.9471	0.5872	-0.0767	0.9979	0.3099	0.8049	0.65	595.934	339.156	10.4	-12.35
613	0.57455	8.3	50.2017	6.0484	66.3211	10.5272	0	35.8974	7.3257	0.9852	0.8614	1	0.02742	0.07937	0	865.175	169.928	-33.15	-37.7
614	0.917012	6.1	61.1967	10.0323	44.855	10.9402	0	18.9506	5.0977	0.9727	0.9179	0.9933	0.02125	0	0	490.836	38.3607	-13	-59.8
615	0.122203	4.9	1.4534	0.2966	7.0385	2.4271	0	4.5962	1.7183	-0.6524	-0.8944	-0.3162	0.2164	1	1	866.163	99.6633	1.3	0.65
616	0.8029	4.7	47.3207	10.0682	33.8574	12.5398	7.2672	16.25	3.1898	0.9985	0.9946	0.9999	0.001933	0	0	537.426	478.617	-13	45.5
617	0.302442	14.9	22.0713	1.4813	63.1822	4.8978	0	22.981	4.6677	0.1904	-1	1	0.7228	0.9612	0.6509	350.487	433.02	-21.45	5.2
618	0.914145	6.9	75.2317	10.9031	58.4427	11.9271	3.25	16.5718	3.4173	0.9956	0.9772	1	0.005983	0	0	493.899	322.623	-74.1	13
619	0.527014	20.1	68.5249	3.4092	117.087	6.4689	0	13.4001	3.3118	0.9092	0.2425	1	0.1429	0.6685	0.1304	900.097	527.326	42.25	53.95
620	0.874701	13.3	133.141	10.0106	129.323	11.4446	0	50.7666	8.8834	0.9815	0.8689	1	0.02087	0.00885	0	103.158	321.113	-119.6	58.5
621	0.594745	24.5	134.324	5.4826	207.415	9.2184	0	30.8322	5.156	0.8698	-0.9956	1	0.2904	0.3778	0.1561	708.896	128.167	130.65	-31.2
622	0.650157	18.7	100.96	5.3989	138.677	8.304	0	26.8002	4.704	0.7249	-0.5843	1	0.4388	0.2695	0.2466	901.808	576.308	-84.5	55.25
623	0.166707	19.1	21.2918	1.1148	114.352	6.6872	0	18.9506	4.0732	0.1964	-0.9925	1	0.7325	0.7602	0.604	944.806	350.071	-18.2	-11.05
624	0.706258	24.5	129.365	5.2802	168.216	7.4763	0	16.25	3.3595	0.7818	-0.9216	1	0.4347	0.3289	0.2167	822.463	817.145	-1.95	129.35
625	0.456889	11.1	35.9856	3.2419	64.5704	7.0956	0	16.25	3.3431	0.8919	0.2766	0.9999	0.1206	0.9451	0.09859	685.896	595.865	-12.35	33.8
626	0.275176	15.5	34.3025	2.2131	108.573	8.0425	0	32.1734	5.4246	0.3813	-0.8321	1	0.6191	0.9778	0.5804	66.171	274.381	-30.55	-15.6
627	0.707512	9.9	61.9686	6.2595	69.8925	8.8472	3.25	20.8102	3.5788	0.9587	0.6046	1	0.08156	0.2278	0.05085	215.636	288.227	-5.2	61.75
628	0.559149	9.5	58.4277	6.1503	82.4956	10.9994	0	26.2023	6.23	0.9213	0.6335	0.9999	0.09978	0.16	0.1091	1004.68	315.284	-20.8	-54.6
629	0.570281	24.1	106.958	4.4381	171.988	7.7823	0	44.2048	4.6317	0.9274	-0.04757	1	0.1309	0.2443	0.0398	286.346	573.718	104.65	22.1
630	0.755738	12.5	75.0321	6.0026	83.3984	7.9427	0	13.4001	3.3556	0.9036	0.4939	1	0.136	0.1048	0.1529	497.396	591.104	50.05	-55.9
631	0.729797	6.5	34.9432	5.3759	33.1484	7.3663	0	16.5718	4.2097	0.9976	0.991	1	0.002848	0.04444	0	940.731	599.685	11.05	-33.15
632	0.173708	5.5	11.0691	2.0126	40.5512	11.5861	3.25	32.6621	9.7371	-0.2295	-0.9762	0.9701	0.6855	0.8857	0.8667	819.045	686.209	8.45	-7.15
633	0.585801	24.1	92.8841	3.8541	145.399	6.5792	0	26.2023	4.0304	0.8634	0.1104	1	0.1902	0.5747	0.2139	561.498	950.855	10.4	92.3
634	0.630844	12.5	68.0268	5.4421	90.58	8.6267	0	22.981	4.6315	0.9717	0.8588	1	0.0362	0.419	0	160.812	193.792	60.45	-31.2
635	0.226013	8.7	13.7118	1.5761	46.7225	6.9735	0	20.8102	4.6228	0.06292	-0.9952	0.9979	0.8585	0.6866	0.6383	434.333	737.397	-1.3	-13.65
636	0.0778986	7.5	0.65	0.08667	6.1192	1.1126	0	4.5962	1.6283	-0.5815	-1	1	0.6723	1	0.8667	951.92	935.42	0	-0.65
637	0.547554	14.1	56.7588	4.0254	88.9544	7.3516	0	20.8102	4.439	0.06171	-0.9979	0.9999	0.8376	0.6529	0.604	216.702	9.6773	-49.4	27.95
638	0.644296	5.7	42.1849	7.4009	42.5012	11.4868	4.5962	37.0557	7.1203	0.9845	0.9539	0.9999	0.01548	0	0	900.912	854.965	-23.4	35.1
639	0.610084	8.1	34.3025	4.2349	42.3429	6.9415	0	16.5718	3.5782	0.6105	0.1118	1	0.3166	0.3115	0.5366	654.475	606.716	-30.55	-15.6
640	0.405071	16.1	55.8395	3.4683	120.728	8.5622	0	22.981	5.1118	0.6552	-0.9998	1	0.5985	0.6099	0.2645	547.385	586.621	11.7	-54.6
641	0.549981	14.9	67.0005	4.4967	105.471	8.1761	3.25	23.6604	4.6815	0.6134	-0.7474	0.9998	0.498	0.6047	0.3981	813.899	148.762	65	-16.25
642	0.896692	6.7	67.1107	10.0165	52.5015	11.1705	3.25	19.769	4.7621	0.9874	0.9437	1	0.01612	0	0	468.448	172.955	-48.1	46.8
643	0.598178	9.7	71.8478	7.407	95.3464	12.3826	0	29.9635	7.3266	0.9209	-0.3987	1	0.2079	0.1558	0.05263	779.345	209.84	53.95	47.45
644	0.0745057	9.5	1.3	0.1368	13.7708	1.8361	0	7.2672	2.0014	-0.6603	-1	1	0.6973	1	0.9	570.789	724.937	0	1.3
645	0.920085	7.7	76.3383	9.9141	61.4188	10.7752	3.25	18.9506	3.9194	0.997	0.9834	1	0.004625	0	0	594.071	255.273	-73.45	20.8
646	0.271764	23.1	48.1263	2.0834	161.757	7.6662	0	26.2023	4.8047	0.6283	-0.9999	1	0.5168	0.6493	0.3915	55.4697	330.4	-46.15	-13.65
647	0.177532	4.7	14.2556	3.0331	46.1288	17.0848	3.25	49.1814	12.2415	-0.006566	-0.8542	0.665	0.5222	0.5556	1	671.808	17.883	-10.4	-9.75
648	0.6252	23.1	92.1672	3.9899	134.655	6.3818	0	16.5718	2.6291	0.9012	-0.7071	1	0.2056	0.4076	0.1099	78.0584	604.63	-9.75	91.65
649	0.163084	7.9	14.0616	1.78	64.3963	10.9146	3.25	22.75	5.7503	0.5011	-0.9941	1	0.6929	0.7288	0.359	123.24	230.354	-7.8	11.7
650	0.189727	17.7	27.4312	1.5498	128.248	8.1686	0	17.5018	4.0158	0.5119	-0.9947	1	0.7948	0.2866	0.2701	149.294	22.9915	22.1	16.25
651	0.756013	5.5	25.0144	4.5481	21.0557	6.0159	3.25	11.718	2.7349	0.9498	0.8944	0.9923	0.03515	0.5429	0	879.409	422.8	-22.75	-10.4
652	0.851825	15.9	161.358	10.1483	165.599	11.9136	0	20.8102	3.9918	0.9865	0.908	1	0.0143	0	0	101.038	92.6635	-91	-133.25
653	0.322144	22.7	60.4535	2.6631	171.123	8.2668	0	29.0689	4.9903	0.8025	-0.4472	1	0.3423	0.5024	0.2086	928.39	162.478	-0.65	-60.45
654	0.447256	8.3	40.6133	4.8932	68.9254	10.9405	3.25	34.548	7.2798	0.7425	-0.2718	0.9886	0.2647	0.4921	0.3721	306.627	574.361	31.2	26
655	0.488381	19.9	75.0321	3.7705	138.196	7.7204	0	32.5	4.853	0.7356	-0.9892	1	0.4698	0.4916	0.2595	972.513	273.007	61.1	-43.55
656	0.746123	4.9	29.9635	6.115	23.7675	8.1957	0	19.769	5.748	0.9062	0.8667	0.9442	0.02742	0	0	17	460.255	-27.3	12.35
657	0.376508	4.7	16.25	3.4574	24.7936	9.1828	3.25	19.5	4.7032	0.8867	0.7071	0.992	0.09967	0.9259	0.1429	887.021	1003.05	15.6	4.55
658	0.642388	9.9	45.7962	4.6259	56.8885	7.2011	0	27.9576	5.322	0.8663	0.3162	1	0.1795	0.5949	0.2034	991.667	496.748	45.5	5.2
659	0.772515	11.5	75.3832	6.5551	80.6117	8.4854	0	18.9506	4.4522	0.7864	-0.2154	1	0.3277	0.2421	0.2667	498.23	252.161	-65.65	-37.05
660	0.734682	22.3	115.404	5.1751	142.994	7.044	3.25	22.75	2.9673	0.9363	0.3685	1	0.1295	0.1429	0.1038	145.661	125.496	103.35	51.35
661	0.279833	14.9	32.7138	2.1956	101.215	7.8461	0	23.4361	4.405	0.7515	-0.7071	1	0.3353	0.7442	0.3271	519.44	956.289	30.55	11.7
662	0.0385306	12.9	1.3	0.1008	28.5155	2.6161	0	4.5962	1.9623	-0.6257	-1	1	0.6303	1	0.9535	61.5891	563.465	0	1.3
663	0.209584	22.1	25.5575	1.1564	110.903	5.5176	0	17.5018	3.2636	0.3769	-1	1	0.6799	0.9851	0.4775	5.2828	968.328	3.25	-25.35
664	0.031771	18.3	1.3	0.07104	36.4462	2.236	0	6.5	1.8563	-0.2491	-1	1	0.7989	1	0.809	80.4863	723.257	1.3	0
665	0.739803	21.9	128.109	5.8497	157.351	7.9071	0	22.981	4.3644	0.9869	0.9204	1	0.01685	0.1307	0	274.064	914.92	-3.9	128.05
666	0.572864	21.9	150.174	6.8573	238.207	11.9702	0	32.5	6.0735	0.9163	0.3807	1	0.1146	0.2764	0.1061	892.085	845.623	-147.55	27.95
667	0.802491	5.3	25.7141	4.8517	19.9513	6.0458	0	10.2774	2.8029	0.993	0.9627	0.9998	0.01013	0.1515	0	868.368	491.434	7.15	24.7
668	0.12499	8.9	12.3671	1.3896	76.7122	11.1177	0	33.4608	7.9075	0.2206	-0.7634	1	0.6221	0.7101	0.6875	566.668	65.7809	-12.35	0.65
669	0.759337	21.7	132.271	6.0955	158.14	8.0274	0	14.5344	3.0898	0.9846	0.901	1	0.01793	0	0	189.426	469.094	60.45	-117.65
670	0.247217	11.1	19.2492	1.7342	63.8359	7.0149	0	21.8017	4.7966	0.08873	-0.9285	0.9998	0.7329	0.7692	0.6957	247.451	768.779	3.9	18.85
671	0.502585	13.1	54.5148	4.1614	91.9084	8.28	0	23.6604	5.3986	0.6262	-0.9985	1	0.6872	0.6667	0.25	707.179	790.805	34.45	42.25
672	0.608857	21.5	103.695	4.823	154.467	7.9214	0	14.5344	3.3373	0.895	0.1351	1	0.2007	0.2923	0.1429	804.481	391.309	55.25	87.75
673	0.644129	9.9	88.3163	8.9208	109.41	13.8494	0	37.0557	10.3131	0.9889	0.9029	1	0.01543	0.05063	0	971.434	115.227	-68.9	-55.25
674	0.830153	5.5	52.6219	9.5676	40.3378	11.5251	3.25	23.4361	6.6852	0.7153	0.5093	0.9771	0.1737	0	0.5333	83.0455	195.827	47.45	22.75
675	0.723164	21.5	196.335	9.1319	246.24	12.6277	0	45.5	7.2566	0.9582	0.6843	1	0.07163	0	0.04	508.33	113.919	-152.1	-124.15
676	0.11155	9.3	6.9096	0.743	48.6233	6.6607	0	32.1734	6.6823	-0.2382	-0.9994	0.9965	0.7725	1	0.7736	908.683	440.355	4.55	5.2
677	0.183307	5.1	2.0555	0.403	6.8154	2.1985	0	4.5962	2.2054	0.476	-0.7071	0.8944	0.5498	1	0.8571	411.657	647.363	-1.95	-0.65
678	0.873164	11.5	85.4546	7.4308	80.8468	8.5102	0	16.25	4.0451	0.7022	-0.8838	1	0.5194	0.2947	0.2667	705.6	889.704	-46.8	-71.5
679	0.101389	6.5	0.65	0.1	4.4385	0.9863	0	4.5962	1.687	-1	-1	-1	0	1	1	666.146	287.031	-0.65	0
680	0.428768	20.9	71.7389	3.4325	151.303	8.0055	0	22.981	4.6885	0.6745	-0.9656	1	0.6091	0.4656	0.2189	718.49	617.498	68.25	22.1
681	0.843033	10.3	79.0786	7.6775	75.5885	9.107	3.25	16.25	3.2554	0.9959	0.9313	1	0.009453	0.08434	0	723.597	586.689	-61.75	49.4
682	0.251351	20.9	18.8612	0.9024	67.8546	3.5902	0	45.6159	6.1003	-0.2093	-1	1	0.726	0.7778	0.8672	1010.56	105.199	18.85	-0.65
683	0.933917	20.1	240.118	11.9461	231.525	12.7914	0	29.25	4.5524	0.9891	0.882	1	0.0155	0.02762	0	858.303	864.157	236.6	40.95
684	0.096189	20.7	12.9512	0.6257	121.641	6.5049	0	16.25	3.6908	0.5636	-1	1	0.6985	0.6578	0.2934	437.316	850.531	12.35	3.9
685	0.651881	10.1	68.2624	6.7587	83.9811	10.368	4.5962	20.8102	3.4404	0.8291	0.4499	0.9999	0.1795	0.01235	0.3607	451.851	974.668	-1.3	-68.25
686	0.56148	7.7	38.3114	4.9755	50.5102	8.8614	3.25	19.769	4.0098	0.7487	-0.4568	1	0.4324	0.3509	0.25	280.227	824.656	-9.75	-37.05
687	0	4.7	0	0	1.3	0.4815	0	3.25	1.1765	-0.7303	-0.8	-0.7071	0.04645	1	1	249.277	636.192	0	0
688	#DIV/0!	6.3	0.9192	0.1459	0	0	0	0	0	NaN	Infinity	#NAME?	NaN	1	NaN	375.214	944.976	-0.65	0.65
689	0.414579	20.5	65.8043	3.21	143.241	7.7428	0	16.5718	4.094	0.8199	-0.3363	1	0.2556	0.7243	0.2683	338.968	413.459	-60.45	26
690	0.0050295	20.5	0.9192	0.04484	164.934	8.9154	0	25.3833	6.0701	0.5176	-1	1	0.6393	0.9892	0.4233	371.832	86.9	-0.65	-0.65
691	0.746741	11.7	108.182	9.2463	120.108	12.3822	3.25	27.5772	5.9058	0.9161	0.4961	1	0.1239	0.07216	0.1299	780.821	706.846	-37.7	-101.4
692	0.919274	5.1	41.9489	8.2253	27.7375	8.9476	4.5962	11.718	2.5197	0.9924	0.9746	1	0.009942	0	0	200.265	725.372	31.85	-27.3
693	0.328413	20.5	68.8663	3.3593	189.234	10.2289	0	33.4608	6.6718	0.8116	-0.8321	1	0.3936	0.5784	0.2	58.1073	492.046	-65	22.75
694	0.714887	9.3	66.3	7.129	72.797	9.9722	3.25	18.9506	4.3115	0.9723	0.8625	1	0.04008	0.1233	0	384.774	51.9247	-66.3	0
695	0.134917	10.5	0.65	0.0619	3.9	0.4588	0	3.25	1.1384	-1	-1	-1	0	1	1	104.057	811.014	0	-0.65
696	0.254926	8.7	22.5354	2.5903	68.079	10.161	0	36.3361	8.9818	-0.1859	-0.9906	0.9308	0.6603	0.597	0.8298	169.075	1009.41	18.85	12.35
697	0.609743	5.3	17.3076	3.2656	17.6738	5.3557	0	10.2774	3.167	0.9196	0.7926	0.9985	0.06524	0.697	0	65.566	408.274	-14.3	9.75
698	0.487699	20.1	105.904	5.2689	195.546	10.8036	0	32.5	7.1282	0.9244	0.401	1	0.09684	0.1934	0.06211	290.485	122.759	-55.25	90.35
699	0.955725	10.1	110.622	10.9527	92.8271	11.4601	6.5	17.5018	3.0148	0.9951	0.9832	1	0.003777	0	0	546.554	201.228	110.5	-5.2
700	0.40165	5.5	10.896	1.9811	17.2635	4.9324	0	11.718	3.9168	0.703	-0.4472	0.9971	0.4251	1	0.3333	957.527	487.555	10.4	3.25
701	0.281289	20.1	46.1088	2.294	147.61	8.1553	0	17.5018	4.5533	0.6392	-0.9806	1	0.5099	0.2762	0.3727	968.796	757.249	42.9	-16.9
702	0.650615	17.7	103.358	5.8394	140.911	8.9752	0	39	5.8512	0.9631	0.7328	1	0.05709	0.1274	0.0146	57.8588	980.381	81.9	63.05
703	0.859257	19.9	186.334	9.3635	195.059	10.8972	0	29.9635	6.1511	0.9824	0.877	1	0.02269	0	0	153.982	338.616	-167.05	-82.55
704	0.504099	17.7	61.2692	3.4615	107.807	6.8667	0	16.5718	3.9646	0.3267	-1	1	0.7596	0.4713	0.4848	27.7006	354.494	-40.3	-46.15
705	0.713979	5.1	42.255	8.2853	35.9738	11.6044	3.25	20.5548	6.5747	0.9888	0.9602	0.9993	0.01142	0	0	51.951	210.99	0.65	42.25
706	0.031561	6.9	0.65	0.0942	14.625	2.9847	0	9.75	2.4677	-0.25	-1	1	1	1	0.625	1019	780.051	0	0.65
707	0.382371	9.7	49.6602	5.1196	103.096	13.3891	3.25	30.6604	6.7532	0.8585	-1	1	0.4499	0.4026	0.07143	88.1598	506.825	39.65	29.9
708	0.649856	9.1	61.1035	6.7147	73.3614	10.3326	3.25	17.5018	4.418	0.9823	0.9205	1	0.02066	0	0	1003.74	924.528	-0.65	61.1
709	0.413024	19.5	58.4639	2.9981	127.03	7.2589	0	21.8017	4.5096	0.8019	-0.3202	1	0.2498	0.8343	0.2903	180.11	980.551	-57.85	-8.45
710	0.772421	9.9	56.5649	5.7136	58.4366	7.397	0	13.7886	3.4864	0.9613	0.8263	1	0.04677	0.1899	0	92.7222	868.586	-56.55	-1.3
711	0	6.3	0	0	7.3635	1.7124	0	4.5962	1.8124	-0.5901	-0.7071	-0.3162	0.1558	1	1	306.984	876.556	0	0
712	0.0582912	4.9	0.65	0.1327	6.602	2.2765	0	4.5962	2.0157	-0.8828	-1	-0.7071	0.1604	1	1	476.918	663.561	0	0.65
713	0.895114	8.1	79.5447	9.8203	66.9234	10.971	4.5962	17.5018	2.842	0.9891	0.9608	0.9997	0.00984	0	0	304.21	245.79	-15.6	78
714	0.815506	7.9	86.0459	10.8919	78.8004	13.356	3.25	22.75	4.3434	0.9909	0.9645	1	0.009896	0	0	566.899	877.861	76.7	-39
715	0.291274	4.7	18.1069	3.8525	35.7114	13.2264	0	30.8322	10.8695	0.6194	-0.3417	0.9916	0.4716	0.7407	0.5714	166	325.234	-6.5	16.9
716	0.713409	4.9	38.6627	7.8903	32.0741	11.06	3.25	20.5548	4.4777	0.9838	0.9659	0.9995	0.01386	0	0	317.52	683.786	-37.05	-11.05
717	0.778437	7.3	57.3512	7.8563	53.4896	10.0924	0	23.4361	6.4041	0.7897	0.3482	0.9999	0.2291	0.4717	0.3636	517.466	120.733	-46.8	-33.15
718	0.59196	16.5	65.2627	3.9553	96.885	6.6817	0	17.5018	4.2402	0.8493	-0.9363	1	0.3892	0.5862	0.104	130.321	408.858	65	5.85
719	0.468292	6.5	31.53	4.8508	46.6134	10.3585	0	24.7513	6.571	0.9563	0.8742	0.9979	0.04155	0.4889	0	85.0308	953.623	31.2	4.55
720	0.885086	7.7	68.642	8.9145	57.41	10.0719	4.5962	18.9506	4.4622	0.9899	0.8789	1	0.02151	0	0	23.9351	607.026	28.6	62.4
721	0.821189	7.1	59.3247	8.3556	51.8924	10.175	0	16.25	3.5636	0.9894	0.953	1	0.01125	0	0	43.3873	222.556	-59.15	-4.55
722	0	6.1	0	0	30.0307	7.3246	0	32.0088	11.7827	-0.2549	-1	0.9985	0.965	1	0.6364	234.852	809.557	0	0
723	0.249472	9.7	16.263	1.6766	51.749	6.7206	0	17.5018	3.9407	0.5388	-0.9701	1	0.564	0.974	0.4464	511.634	685.314	16.25	0.65
724	0.878859	14.7	140.4	9.551	138.018	10.8675	3.25	17.5018	2.7309	0.9873	0.9404	1	0.01452	0	0	271.653	516.259	-140.4	0
725	0.820727	8.9	75.4672	8.4795	71.2888	10.3317	0	19.769	4.8058	0.9932	0.9229	1	0.01338	0	0	443.27	711.483	-74.1	-14.3
726	0.838738	6.3	91.4654	14.5183	74.4315	17.3097	4.5962	43.6033	8.4099	0.9893	0.9699	1	0.01036	0	0	977.254	626.706	-65	64.35
727	0.703806	8.1	46.5102	5.742	49.7669	8.1585	3.25	18.9506	3.3983	0.9696	0.8958	1	0.03423	0.08197	0	467.296	59.9753	20.8	41.6
728	0.153196	13.1	14.0014	1.0688	77.4416	6.9767	0	19.769	4.865	-0.1107	-1	1	0.7781	0.991	0.7978	18.0305	859.878	5.2	13
729	0.432458	18.3	70.3082	3.842	144.81	8.8841	0	39.1352	6.3169	0.6267	-0.9971	1	0.6225	0.3865	0.2378	309.721	762.148	66.3	23.4
730	0.295594	18.3	44.883	2.4526	135.244	8.2972	0	48.3147	6.4173	0.6058	-0.9923	1	0.5978	0.3497	0.3286	42.3115	187.459	7.8	-44.2
731	0.60737	7.1	42.6432	6.0061	50.4325	9.8887	3.25	22.981	4.7952	0.8999	0.6163	0.9998	0.1254	0.2353	0.1613	275.465	1001.9	-33.8	-26
732	0.74846	18.1	130.883	7.2311	155.547	9.6613	3.25	16.5718	3.5346	0.9501	0.3834	1	0.1055	0.01242	0.06383	594.937	38.0663	130.65	7.8
733	0.756875	7.7	36.4522	4.7341	35.6521	6.2548	0	16.25	4.1402	0.9769	0.8842	1	0.02987	0.3509	0	26.9935	908.091	27.95	-23.4
734	0.673296	18.1	97.3721	5.3797	128.64	7.9901	0	18.9506	3.9795	0.9633	0.5848	1	0.07076	0.1925	0.03546	952.337	224.041	62.4	-74.75
735	0.617786	9.1	48.2403	5.3011	60.9237	8.5808	0	45.5	7.6127	0.9802	0.9177	1	0.0177	0.2817	0	706.857	500.912	46.8	-11.7
736	0.39167	14.7	64.3631	4.3784	141.971	11.1788	0	29.0689	6.4511	0.6276	-0.9961	1	0.707	0.4331	0.2056	641.673	739.146	1.3	-64.35
737	0	5.1	0	0	4.875	1.5726	0	3.25	1.651	-1	-1	-1	0	1	1	490	226.235	0	0
738	0.834349	11.3	84.6623	7.4922	83.5114	8.9797	3.25	13.7886	2.647	0.9739	0.7991	1	0.03686	0	0	336.252	101.142	52.65	66.3
739	0.399223	8.3	24.3988	2.9396	46.3887	7.3633	0	16.5718	3.9722	0.8032	-0.5397	1	0.292	0.7143	0.2791	365.97	706.506	16.25	-18.2
740	0.599038	6.3	41.053	6.5164	46.7757	10.8781	0	25.3833	5.4074	0.7026	-0.5595	0.9988	0.443	0.3721	0.2609	152.508	646.563	-37.7	-16.25
741	0.57464	9.1	35.1	3.8571	47.6568	6.7122	0	22.981	4.8851	0.871	0.5472	1	0.1336	0.7606	0.2157	155.341	1.9341	35.1	0
742	0.436148	11.3	52.1015	4.6107	98.3136	10.5714	0	29.25	6.5706	0.8206	0.0412	1	0.2524	0.5269	0.274	969.102	421.575	43.55	28.6
743	0.0639728	12.7	8.45	0.6654	111.294	10.4013	0	33.4608	8.5583	0.04251	-1	1	0.7075	1	0.716	307.839	807.732	-8.45	0
744	0.243108	9.7	21.607	2.2275	70.5523	9.1626	0	25.3833	5.6166	0.4123	-1	1	0.6694	0.5195	0.5385	324.598	8.3247	-2.6	-21.45
745	0	11.5	0	0	6.0635	0.6383	0	4.5962	1.3957	-0.3007	-1	1	0.7112	1	0.88	828.348	715.861	0	0
746	0.215537	17.5	20.0238	1.1442	82.2827	5.3086	0	14.5344	3.3789	0.4725	-1	1	0.7069	1	0.3876	473.637	863.194	-4.55	19.5
747	0.566246	10.3	43.8401	4.2563	62.3886	7.5167	0	20.5548	5.4551	0.5402	-0.8944	0.9999	0.5743	0.6145	0.4127	68.4903	452.233	-42.25	11.7
748	0.452458	6.9	30.2721	4.3873	47.5131	9.6966	0	23.6604	5.2827	0.9215	0.5977	0.9982	0.08538	0.898	0.03448	106.645	251.826	-29.25	7.8
749	0.14916	6.5	9.3744	1.4422	43.5096	9.6688	0	27.768	7.1123	0.05187	-0.9903	0.9993	0.7582	0.9556	0.64	869.4	999.246	7.8	5.2
750	0.640724	17.3	96.5179	5.5791	133.224	8.7075	0	26.2023	4.9789	0.9551	0.5993	1	0.06576	0.6078	0.01504	470.749	451.451	92.95	-26
751	0.773161	5.7	41.9237	7.355	35.1977	9.5129	3.25	18.9506	4.6596	0.982	0.9396	1	0.01908	0	0	306.912	383.088	-20.8	-36.4
752	0.614692	15.3	0.9192	0.06008	1.3	0.09774	0	3.25	0.5572	-1	-1	-1	0	1	1	865.951	650.938	0.65	0.65
753	0.825399	8.9	78.5721	8.8283	73.8009	10.6958	0	40.2003	8.6678	0.6863	0.1029	1	0.2916	0.2174	0.4898	280.843	741.236	75.4	-22.1
754	0.470281	6.5	35.8974	5.5227	52.8454	11.7434	0	37.0557	8.5632	0.4571	-0.6247	0.9982	0.6021	0	0.48	715.115	26.4385	-18.85	-30.55
755	0.709935	4.7	25.5409	5.4342	20.6672	7.6545	0	26.8002	8.4131	-0.9359	-0.9954	-0.7744	0.07672	0.4444	1	30.383	1005.81	6.5	24.7
756	0.713904	16.7	102.05	6.1108	125.828	8.5597	0	19.5	4.4139	0.9153	0.2169	1	0.1511	0.2993	0.1102	80.8593	850.742	55.25	85.8
757	0.841751	16.7	123.269	7.3814	128.906	8.7691	0	18.9506	3.9329	0.606	-0.9979	1	0.6918	0.2109	0.2661	166.449	673.943	120.9	24.05
758	0.88267	4.9	57.5535	11.7456	38.59	13.3069	3.25	27.9576	5.8537	0.9957	0.9834	1	0.005658	0	0	579.082	353.653	-18.2	54.6
759	0.547305	4.9	17.6819	3.6086	19.1207	6.5934	0	11.718	3.049	0.9556	0.8632	0.9921	0.04081	0.7931	0	748.98	731.551	-16.9	5.2
760	0.601377	8.3	33.7124	4.0617	42.5503	6.754	3.25	13	2.2577	0.579	-0.5408	1	0.5146	0.381	0.4286	308.861	593.849	-31.85	-11.05
761	0.773062	4.7	41.6913	8.8705	30.981	11.4745	0	30.8322	8.7495	0.9939	0.968	1	0.01153	0	0	938.968	128.543	35.75	21.45
762	0.555186	14.3	56.6097	3.9587	87.704	7.1304	0	26.2023	4.8164	0.8689	-0.4388	1	0.2656	0.4146	0.1748	848.605	826.902	-14.95	-54.6
763	0.60556	6.3	37.3679	5.9314	42.1179	9.7949	0	35.1541	7.9201	0.747	0.4766	1	0.163	0.3953	0.5217	867.921	473.484	36.4	8.45
764	0.768502	16.3	147.933	9.0757	168.877	11.8096	3.25	36.3361	5.4126	0.9658	0.8445	0.9999	0.03978	0	0	708.761	440.494	126.1	77.35
765	0.354625	10.3	34.9794	3.3961	79.486	9.5766	0	18.9506	4.6148	0.9307	0.5747	0.9999	0.08312	0.9518	0.04762	114.777	359.835	-26	-23.4
766	0.892436	13.1	148.674	11.3492	141.16	12.7171	0	39.6713	6.4812	0.9847	0.9127	1	0.02064	0	0	800.072	288.74	-142.35	-42.9
767	1.13253	5.7	81.0313	14.216	46.4437	12.5524	7.2672	16.5718	2.3024	0.9655	0.9414	0.9839	0.01551	0	0	913.061	165.649	78.65	-19.5
768	0.312403	13.3	42.7273	3.2126	116.203	10.2835	0	27.9576	6.306	0.2042	-1	1	0.895	0.708	0.4444	953.132	603.857	9.75	41.6
769	0.312609	12.7	24.3988	1.9212	65.7587	6.1457	0	22.981	4.0596	0.5624	-0.8682	1	0.585	0.972	0.3678	219.768	328.661	-16.25	18.2
770	0.442027	11.1	45.6391	4.1116	84.6453	9.3017	3.25	22.981	5.5089	0.8623	-0.3297	1	0.2703	0.3297	0.1268	770.951	659.725	26.65	37.05
771	0.830909	15.7	132.575	8.4442	139.228	10.1626	0	26.2023	4.212	0.9768	0.8026	1	0.04349	0.007299	0	325.898	848.917	-88.4	-98.8
772	0.302015	14.5	50.088	3.4543	142.968	11.4375	0	42.7471	8.8134	0.3192	-1	0.9998	0.6944	0.624	0.5905	921.445	42.1759	1.95	-50.05
773	0.166328	4.7	7.2672	1.5462	25.0994	9.2961	0	27.768	7.463	0.667	-0.2137	1	0.4421	1	0.4286	692.585	387.149	-3.25	-6.5
774	0.138871	6.7	8.45	1.2612	42.6842	9.0818	0	39.1352	9.9366	-0.2967	-0.9985	0.9116	0.4941	1	0.963	806.798	791.97	-8.45	0
775	0.441453	9.9	29.8222	3.0123	53.9061	6.8236	0	24.7513	4.7378	0.884	-0.03701	1	0.1771	0.8608	0.1017	284.758	290.561	-10.4	27.95
776	0.551743	4.7	27.7147	5.8967	28.8559	10.6874	3.25	18.9506	4.7282	0.9623	0.8969	0.9976	0.03717	0.3333	0	807.734	492.883	-17.55	21.45
777	0.612614	15.3	74.7952	4.8886	106.132	7.9799	0	18.3848	3.8702	0.6199	-1	1	0.7371	0.2632	0.2035	561.196	119.356	-2.6	74.75
778	0.430458	5.3	35.4652	6.6916	51.2996	15.5453	4.5962	26	5.859	0.9848	0.9575	0.9999	0.01473	0.06061	0	335.642	690.349	-15.6	-31.85
779	0.0384537	9.5	4.111	0.4327	84.3937	11.2525	0	32.6621	7.1876	-0.04808	-0.9994	0.9899	0.6521	1	0.8302	554.558	427.179	1.3	-3.9
780	0.120622	4.7	0.9192	0.1956	4.3784	1.6216	0	7.2672	2.2334	-0.9477	-1	-0.8944	0.04722	1	1	665.33	607.053	-0.65	-0.65
781	0.327804	13.5	52.3442	3.8773	136.023	11.8281	0	46.1912	7.2977	0.6748	-0.5907	1	0.4753	0	0.2979	59.4444	229.048	-24.7	46.15
782	0.782232	4.7	32.2913	6.8705	23.7148	8.7832	3.25	14.5344	2.8361	0.957	0.871	0.9945	0.0428	0	0	268.957	207.489	-24.7	20.8
783	0.810275	8.1	54.3596	6.7111	50.523	8.2825	0	16.5718	4.7252	0.968	0.8139	1	0.04479	0.1148	0	851.87	29.8333	35.75	-40.95
784	0.735563	15.1	106.191	7.0325	125.245	9.5607	0	19.769	3.891	0.9578	0.7332	1	0.06206	0.03817	0.01802	676.348	56.096	-92.95	-51.35
785	0.919389	10.1	101.554	10.0549	88.5855	10.9365	4.5962	19.5	2.8094	0.9887	0.9273	1	0.01758	0	0	130.104	955.114	96.85	-30.55
786	0.156385	10.7	11.3518	1.0609	59.0202	6.7839	3.25	17.5018	3.624	0.6006	-0.6139	1	0.3604	1	0.5758	742.528	495.383	-11.05	-2.6
787	0.625259	8.5	45.3931	5.3404	55.517	8.5411	0	21.8017	4.5434	0.9742	0.8143	1	0.04147	0.2462	0	503.982	757.353	39.65	22.1
788	0.802943	9.7	76.4793	7.8845	75.61	9.8195	4.5962	22.981	3.8578	0.9698	0.8786	1	0.03781	0	0	120.505	786.969	65	-40.3
789	0.711403	9.3	69.2425	7.4454	76.4004	10.4658	3.25	18.9506	4.5801	0.9304	0.5534	1	0.1055	0.2192	0.1132	403.043	898.366	53.3	-44.2
790	0.681088	10.7	50.8041	4.748	60.6494	6.9712	0	13.4001	3.9606	0.9897	0.9135	1	0.01432	0.6092	0	915.701	676.752	14.3	-48.75
791	0.875335	6.5	67.8527	10.4389	53.6651	11.9256	4.5962	16.5718	3.5023	0.977	0.9416	0.9964	0.01463	0	0	594.777	667.877	-5.85	-67.6
792	0.177731	6.1	4.9503	0.8115	18.7204	4.5659	0	9.75	2.4144	0.3137	-0.1961	0.9701	0.3173	1	0.9	103.041	3.418	1.95	-4.55
793	0.333381	6.1	22.9718	3.7659	46.3139	11.2961	0	33.1436	8.1687	0.6733	0.07201	0.9762	0.2313	0.5366	0.5238	713.721	603.893	-20.8	-9.75
794	0.608016	14.7	86.5477	5.8876	122.977	9.6833	0	16.5718	3.8148	0.738	-0.9464	1	0.5676	0.2283	0.1776	856.065	929.163	82.55	-26
795	0.537899	7.3	39.9049	5.4664	53.8615	10.1625	3.25	16.25	3.2117	0.4787	-0.7474	1	0.7545	0.2453	0.3333	298.281	110.603	-8.45	-39
796	0.108351	14.7	1.4534	0.09887	11.5885	0.9125	0	4.5962	1.5318	-0.6604	-1	0.8321	0.4723	1	0.963	51.2925	889.99	1.3	-0.65
797	0.688314	5.5	40.3052	7.3282	37.2631	10.6466	4.5962	19.769	4.2595	0.9747	0.9062	0.9992	0.02473	0	0	953.073	761.518	-24.7	31.85
798	0.204554	6.5	14.5344	2.2361	49.1923	10.9316	0	30.6604	7.1319	0.9413	0.4472	0.9998	0.1273	1	0.08	413.077	842.846	6.5	13
799	0.224794	6.1	12.3329	2.0218	36.8754	8.994	0	16.25	4.48	0.7128	-0.7315	0.9999	0.5213	0.9024	0.2381	880.688	986.82	11.7	-3.9
800	0.450938	14.3	65.447	4.5767	124.836	10.1493	0	29.43	5.9831	0.1617	-0.9999	0.9995	0.6418	0.561	0.75	700.731	294.227	-37.05	-53.95
801	0.46449	14.3	69.8259	4.8829	129.302	10.5124	0	32.6621	6.2426	0.8246	-0.2306	1	0.213	0.4472	0.2427	859.601	275.51	63.7	28.6
802	0.355479	8.1	22.7407	2.8075	48.1766	7.8978	0	16.5718	4.0413	0.8512	-0.6051	0.9998	0.3537	0.5738	0.1463	556.012	13.642	11.7	-19.5
803	0.584517	10.7	48.5372	4.5362	67.5169	7.7606	0	16.5718	3.7078	0.7419	-0.1738	1	0.3922	0.2644	0.2879	24.7196	298.692	16.9	45.5
804	0.711931	14.1	85.8025	6.0853	103.425	8.5476	0	20.5548	4.6443	0.9795	0.9096	1	0.02411	0.2149	0	763.16	73.773	0.65	-85.8
805	0.164571	10.9	13.081	1.2001	64.9015	7.2923	0	22.981	4.4627	0.3271	-1	1	0.819	0.6517	0.4203	343.844	468.491	-11.7	-5.85
806	0.382996	4.7	0.65	0.1383	0.975	0.3611	0	3.25	1.0408	-0.8594	-1	-0.7071	0.1473	1	1	951.926	935.17	0.65	0
807	0.0548092	12.9	7.2672	0.5634	112.045	10.2793	3.25	20.5548	4.7179	0.5164	-0.9191	1	0.6431	0.4037	0.382	542.019	917.62	3.25	6.5
808	0.102507	9.9	8.3241	0.8408	64.7993	8.2024	0	30.8322	5.7339	-0.08876	-0.9983	0.9923	0.6164	0.9367	0.8983	562.465	356.758	6.5	-5.2
809	0.64677	6.1	31.1051	5.0992	32.325	7.8841	0	17.5018	5.2585	0.9359	0.6693	1	0.0993	0.2439	0.09524	524.418	1002.93	-5.85	30.55
810	0.641882	11.7	67.6125	5.7788	87.3283	9.0029	0	42.7471	5.742	0.9722	0.8225	1	0.03363	0.08247	0	837.513	145.983	53.3	-41.6
811	0.384233	8.9	37.509	4.2145	75.6834	10.9686	3.25	26.8002	6.5127	0.3855	-1	0.9994	0.6727	0.4203	0.5102	1001.88	403.028	-5.85	-37.05
812	0.474096	10.1	50.0669	4.9571	84.6932	10.4559	0	29.9635	6.7844	0.8851	-0.2873	1	0.2405	0.321	0.1475	894.47	595.119	-43.55	-24.7
813	0.543944	13.5	59.8318	4.432	93.7012	8.1479	0	26.2023	5.0403	0.891	0.2676	1	0.2025	0.2609	0.1368	429.189	36.8593	-17.55	-57.2
814	0.839896	13.1	170.059	12.9816	171.564	15.4562	3.25	26	5.3087	0.8991	-0.996	1	0.377	0.0991	0.06593	264.729	403.393	-31.85	-167.05
815	0	7.9	0	0	0.975	0.1653	0	3.25	0.7201	-1	-1	-1	NaN	1	1	732	776.202	0	0
816	0.411744	6.7	17.0121	2.5391	28.9835	6.1667	0	36.3361	5.6655	0.6151	-0.4472	0.9864	0.339	0.8511	0.6087	737.985	1014.16	-11.7	12.35
817	0.461684	8.1	39.2699	4.8481	64.0557	10.5009	0	20.8102	5.7403	0.8249	0.361	0.9999	0.2322	0.4098	0.2927	680.414	536.957	18.85	34.45
818	0.0433249	12.9	3.677	0.285	71.7024	6.5782	0	21.8017	4.3044	0.08522	-0.9989	1	0.776	0.6697	0.7011	992.69	739.55	2.6	2.6
819	0.670268	6.1	43.5549	7.1401	43.6755	10.6526	0	18.9506	5.2536	0.9696	0.9204	0.9939	0.01977	0.09756	0	114.418	150.697	0.65	43.55
820	0.772069	7.9	60.3941	7.6448	58.4199	9.9017	0	16.25	3.849	0.988	0.9616	1	0.01108	0	0	974.538	636.886	50.05	-33.8
821	0.906181	5.3	56.1263	10.5899	38.5647	11.6863	3.25	19.5	4.425	0.993	0.9743	1	0.009604	0	0	738.264	218.736	-54.6	13
822	0.957448	5.1	44.6044	8.746	28.3176	9.1347	4.5962	13.4001	2.3059	0.9912	0.9704	0.9994	0.00836	0	0	887.274	223.637	14.3	-42.25
823	0.389742	6.1	21.8501	3.582	37.6817	9.1907	0	19.5	4.6568	0.7673	-0.9676	0.9999	0.5929	0.3171	0.1	258.434	238.713	-20.15	-8.45
824	0.340621	12.7	20.1814	1.5891	49.9183	4.6653	0	13	3.258	0.2402	-1	0.9993	0.7817	1	0.5176	882.252	103.173	19.5	5.2
825	0.269224	12.7	26.1054	2.0555	81.6939	7.6349	0	20.8102	4.1458	0.5843	-1	1	0.642	0.972	0.3059	951.941	720.575	8.45	-24.7
826	0.638942	11.5	50.1343	4.3595	64.8189	6.823	0	14.5344	3.5363	0.889	0.3511	1	0.1596	0.4316	0.1733	559.83	937.756	-48.75	11.7
827	0.0678321	11.7	8.0401	0.6872	98.2693	10.1309	0	46.8722	8.3221	0.2438	-0.9993	1	0.6471	0.3299	0.6494	31.6795	1007.44	-1.95	-7.8
828	0.747762	9.7	77.0654	7.9449	81.8117	10.6249	3.25	21.8017	4.7894	0.9756	0.9251	1	0.02004	0	0	806.691	617.809	-49.4	-59.15
829	0	9.9	0	0	6.1192	0.7746	0	4.5962	1.4494	-0.9734	-1	-0.7071	0.08831	1	1	974.939	507.04	0	0
830	0.880453	4.9	53.4464	10.9074	35.9265	12.3884	3.25	21.8017	5.0881	0.9962	0.9914	0.9996	0.0036	0	0	415.531	714.602	-52	-12.35
831	0.20462	12.1	16.25	1.343	66.2903	6.5634	0	18.9506	4.5741	-0.09754	-0.9999	1	0.7595	0.9703	0.8125	139.785	918.855	0	-16.25
832	0.73006	5.9	27.9576	4.7386	25.3137	6.4907	3.25	19.769	4.0306	0.9989	0.9899	1	0.002391	0.2308	0	97.6017	1018.87	27.95	-0.65
833	0.479645	11.9	63.1337	5.3054	109.504	11.0611	0	21.8017	5.1936	0.6796	-0.5412	1	0.5345	0.1212	0.2658	708.895	814.769	3.25	63.05
834	0.60002	11.9	65.3921	5.4951	90.6663	9.1582	0	19.5	3.7125	0.9787	0.848	1	0.03394	0.09091	0	605.412	990.954	-52	39.65
835	0.32009	10.5	16.5718	1.5783	41.9116	4.9308	0	11.718	2.9316	0.7065	-0.3162	1	0.4207	1	0.3281	657.252	845.519	3.25	16.25
836	0.499896	10.5	42.8063	4.0768	69.3205	8.1553	0	23.4361	5.6933	0.5825	-0.8944	0.9999	0.5717	0.5294	0.4	296.905	795.052	28.6	-31.85
837	0.634941	11.7	66.9216	5.7198	87.3816	9.0084	0	29.43	4.1529	0.9665	0.8269	0.9999	0.04317	0.07216	0	534.453	786.402	61.1	-27.3
838	0.378805	10.7	24.0851	2.2509	51.696	5.9421	0	11.718	3.2909	0.7683	0.1789	0.9999	0.2691	0.9885	0.2985	250.986	973.336	-24.05	1.3
839	0.375306	11.7	43.3604	3.706	95.7834	9.8746	0	29.9635	8.0128	0.9324	-0.04757	1	0.141	0.4742	0.07792	795.996	869.038	27.95	33.15
840	0.534854	11.5	72.3634	6.2925	111.767	11.7649	0	32.0088	7.3906	0.9441	0.6704	0.9999	0.06153	0.01053	0.01333	217.509	867.022	-68.25	24.05
841	0.580606	11.5	47.4144	4.123	67.4615	7.1012	0	19.5	4.3118	0.9337	0.494	1	0.1004	0.7053	0.08	659.943	552.53	-22.75	41.6
842	0.739132	6.7	21.8501	3.2612	20.7373	4.4122	0	13.4001	3.3672	0.5987	0.2668	1	0.2006	0.8723	0.7037	546.336	334.455	-20.15	8.45
843	0.597375	6.9	28.5112	4.1321	33.8939	6.9171	0	14.5344	3.5427	0.6341	-0.09632	0.9999	0.4241	0.4286	0.4483	190.725	260.855	-26	11.7
844	0.0741772	7.5	0.9192	0.1226	9.0904	1.6528	0	4.5962	2.0159	0.09319	-0.8682	0.9487	0.6752	1	0.8571	582.02	912.953	0.65	-0.65
845	0.375813	5.1	17.1605	3.3648	27.7554	8.9534	0	18.9506	6.0141	0.958	0.8517	0.999	0.04218	0.7742	0	723.206	169.569	-7.15	-15.6
846	0.838398	4.7	51.4158	10.9395	35.2299	13.0481	7.2672	20.5548	4.8456	0.9933	0.9846	0.9994	0.005409	0	0	48.9149	121.457	-2.6	51.35
847	0.500768	11.3	62.9695	5.5725	103.489	11.1279	0	29.9635	7.1213	0.554	-0.4229	1	0.4803	0.2151	0.4795	998.562	34.8673	8.45	-62.4
848	0.777807	11.1	105.262	9.4831	110.948	12.1921	6.5	20.8102	3.1461	0.9867	0.9487	1	0.01143	0	0	181.333	232.644	-104	-16.25
849	0.442263	10.9	45.5	4.1743	84.0026	9.4385	0	20.8102	4.7169	0.4872	-0.9618	0.9995	0.7839	0.3146	0.2836	635.89	183.56	-27.3	-36.4
850	0.532089	10.9	72.1617	6.6203	110.734	12.4421	3.25	41.6203	6.7323	0.6261	-0.3141	0.9934	0.4337	0	0.4058	667.472	907.505	42.25	58.5
851	0.86124	5.9	57.1889	9.693	43.8932	11.2547	0	18.3848	4.1615	0.9963	0.9553	1	0.01009	0	0	619.509	248.822	-29.9	48.75
852	0.827221	10.7	75.9054	7.094	74.6084	8.5757	0	18.9506	4.1504	0.8604	0.3032	1	0.1972	0.09195	0.209	889.149	451.995	55.9	51.35
853	0.250709	10.7	17.3076	1.6175	56.1302	6.4517	0	18.9506	4.4211	0.1934	-0.9996	0.9996	0.7347	0.9885	0.7015	445.846	641.187	9.75	-14.3
854	0.221544	10.7	22.8981	2.14	84.0374	9.6595	0	35.1541	6.0445	0.1894	-0.8627	0.9981	0.6575	0.4253	0.7015	196.089	792.822	-22.75	-2.6
855	0.545456	10.5	29.8293	2.8409	44.2704	5.2083	0	13.4001	3.0236	0.2306	-0.9648	0.9991	0.6514	0.8118	0.65	201.205	454.595	5.85	29.25
856	0.621456	4.9	29.4156	6.0032	28.0137	9.6599	3.25	22.981	4.463	0.9607	0.8157	0.999	0.05864	0.06897	0	90.551	262.286	20.8	-20.8
857	0.783495	5.9	61.2968	10.3893	51.7147	13.2602	0	21.8017	5.3965	0.7664	0.5821	0.866	0.08177	0	0.3158	963.136	981.686	-50.7	-34.45
858	0.611551	10.3	58.435	5.6733	76.9983	9.2769	0	18.9506	4.9567	0.9421	0.6377	1	0.07564	0.3133	0.04762	100.471	825.694	25.35	52.65
859	0.0659169	9.5	5.2	0.5474	62.2829	8.3044	0	26	5.1293	0.3119	-1	1	0.7002	0.96	0.566	1012.47	918.347	0	5.2
860	0.309232	10.1	21.0021	2.0794	54.4679	6.7244	0	27.768	5.4895	0.1017	-0.8448	0.943	0.4725	0.9259	0.8947	11.5347	128.327	-7.8	-19.5
861	0.56133	10.1	50.8705	5.0367	72.68	8.9728	0	33.1436	6.8326	0.5166	-0.6412	1	0.5106	0.5062	0.5	570.812	549.658	45.5	-22.75
862	0.198231	6.3	2.3436	0.372	8.0692	1.8766	0	4.5962	1.7127	-0.9014	-1	-0.5547	0.1397	1	1	531.373	756.111	-1.95	1.3
863	0.645246	4.7	27.0356	5.7523	24.0703	8.9149	3.25	13.7886	2.8392	0.9941	0.9758	1	0.009461	0.3704	0	772.862	523.649	12.35	24.05
864	0.451632	5.5	4.5962	0.8357	6.4764	1.8504	0	16.5718	3.0859	-0.3728	-0.9993	0.3162	0.4105	1	1	719.482	224.391	-3.25	-3.25
865	0.57299	9.5	57.1113	6.0117	78.6886	10.4918	0	26.2023	6.6453	0.7411	0.02272	1	0.2584	0.2933	0.4	845.632	53.8105	37.7	42.9
866	0.184219	6.5	3.3144	0.5099	12.4555	2.7679	0	13	4.0212	0.9885	0.9701	1	0.01195	1	0	682.592	239.146	-3.25	0.65
867	0.751174	9.3	54.4528	5.8551	56.9008	7.7946	0	13.4001	3.1839	0.9641	0.8673	0.9991	0.03564	0.1644	0	336.747	111.07	-21.45	50.05
868	0.133559	6.7	1.4534	0.2169	7.6327	1.624	0	4.5962	1.8722	-0.3565	-1	1	0.8087	1	0.9231	900.03	554.679	-1.3	-0.65
869	0.770496	9.1	84.4725	9.2827	85.5386	12.0477	0	16.5718	4.0804	0.9952	0.9518	1	0.008076	0	0	765.264	229.577	65	-53.95
870	0.423857	9.1	37.1411	4.0814	68.3676	9.6292	0	26.2023	6.3441	0.6125	-0.8818	1	0.6107	0.5775	0.2549	196.055	728.39	2.6	-37.05
871	0.751656	6.5	57.9777	8.9196	53.3999	11.8666	4.5962	18.9506	3.1014	0.9565	0.7631	0.9998	0.06932	0	0	790.739	995.646	-42.9	-39
872	0.702483	8.5	47.4856	5.5865	51.6912	7.9525	0	14.5344	3.5606	0.9631	0.7809	0.9999	0.0421	0.3077	0	747.171	290.094	44.85	15.6
873	0.718649	5.5	29.8293	5.4235	26.4139	7.5468	3.25	20.8102	4.6055	0.7119	0.5386	0.9738	0.1168	0.5429	0.6	299.373	182.954	-29.25	-5.85
874	0.65123	5.1	23.8471	4.6759	22.2584	7.1801	3.25	14.5344	4.0109	0.9959	0.9762	1	0.007235	0.3548	0	681.578	277.127	-7.15	-22.75
875	0.357971	4.9	12.35	2.5204	20.4182	7.0408	0	22.981	7.3932	-0.9019	-1	-0.5812	0.1515	0.8621	1	611.99	0.6531	-12.35	0
876	0.373745	6.1	2.68	0.4393	4.8192	1.1754	0	4.5962	1.676	0.0769	-1	0.7071	0.6755	1	1	223.459	401.926	2.6	0.65
877	0.247594	8.7	11.772	1.3531	36.6157	5.465	0	11.718	2.816	-0.06847	-0.9965	0.9971	0.5999	1	0.8837	605.989	332.08	11.7	-1.3
878	0.68494	8.7	56.7849	6.527	63.8465	9.5293	0	18.9506	4.1185	0.9365	0.6935	0.9999	0.07412	0.2388	0.02128	458.172	184.287	-15.6	54.6
879	0.44517	8.7	22.7871	2.6192	39.4201	5.8836	0	16.25	4.2227	0.7858	0.05547	1	0.248	1	0.3617	698.138	638.282	1.3	-22.75
880	0.32791	5.3	10.896	2.0558	20.6891	6.2694	0	18.9506	5.2404	-0.2388	-0.995	0.9558	0.7737	1	0.7692	213.566	289.066	-10.4	3.25
881	0.506417	8.7	28.6664	3.295	43.5936	6.5065	0	13.7886	3.4054	0.9217	0.7071	1	0.07484	0.8358	0.04255	376.046	814.891	15.6	-24.05
882	0.0910536	8.7	6.6287	0.7619	56.0629	8.3676	0	37.0557	8.4378	-0.1661	-0.9813	0.9939	0.7351	0.9851	0.7727	857.494	971	-1.3	-6.5
883	0.863332	8.7	77.6335	8.9234	69.2512	10.336	0	19.769	4.6021	0.9803	0.9242	1	0.01815	0.194	0	57.4023	696.661	-70.2	33.15
884	0.576093	7.9	64.5434	8.1701	83.6735	14.1819	0	32.1734	8.4765	0.6617	0.1057	0.9999	0.3231	0	0.4872	645.013	967.595	-36.4	-53.3
885	0.592611	7.1	55.498	7.8166	67.2694	13.1901	3.25	33.1436	5.9033	0.8277	-0.6065	1	0.4212	0.1765	0.1333	741.937	990.19	17.55	-52.65
886	0.0155918	5.1	0.65	0.1275	25.35	8.1774	0	32.5	8.6343	0	-1	1	1.0541	1	0.5	1019	777.088	0	0.65
887	0.438881	8.5	38.5478	4.535	67.1651	10.3331	3.25	33.4608	6.4097	0.9696	0.8358	1	0.04104	0.2769	0	436.165	206.559	3.9	38.35
888	0.781086	8.3	62.2169	7.496	60.4602	9.5969	3.25	18.9506	4.4583	0.9657	0.8777	0.9999	0.03488	0	0	452.536	728.006	52.65	-33.15
889	0.573731	8.3	31.5568	3.802	41.7489	6.6268	0	13.4001	3.2256	0.9144	0.6783	1	0.08822	0.6349	0.09302	335.211	173.434	-26.65	-16.9
890	0.530172	8.3	39.9102	4.8085	57.139	9.0697	0	44.2048	8.8848	0.9362	0.7159	1	0.07533	0.8095	0.06977	80.0663	11.1988	39.65	-4.55
891	0.0583152	8.3	4.111	0.4953	53.5092	8.4935	0	23.4361	6.3101	0.01038	-1	1	0.8228	0.9841	0.6744	814.88	779.482	-3.9	1.3
892	0.563504	8.3	44.2048	5.3259	59.5435	9.4514	0	22.75	5.5407	0.7526	-0.9977	1	0.5887	0.381	0.1667	309.681	972.892	0.65	-44.2
893	0.504609	5.5	29.5661	5.3756	37.2856	10.653	0	22.75	5.6827	0.8326	0.6893	0.9091	0.06439	0.05714	0.1333	180.446	141.964	-16.25	24.7
894	0.489737	4.7	27.3387	5.8167	32.0685	11.8772	3.25	32.0088	9.5691	0.954	0.8439	0.9988	0.0585	0.1852	0	603.117	249.425	8.45	-26
895	0.880559	8.1	88.4812	10.9236	75.6723	12.4053	3.25	19.769	5.3114	0.9957	0.9701	0.9999	0.006738	0.03279	0	176.204	760.71	85.15	24.05
896	0.9313	4.9	53.7774	10.975	34.1753	11.7846	7.2672	16.5718	2.2739	0.9992	0.9962	0.9999	0.00117	0	0	387.673	200.031	53.3	7.15
897	0.802761	4.7	27.8212	5.9194	19.9092	7.3738	3.25	13	2.7051	0.9921	0.9744	0.9995	0.009152	0	0	850.766	440.808	-16.9	22.1
898	0.520133	7.9	23.553	2.9814	33.8185	5.732	0	11.718	2.9404	0.9435	0.8222	0.9998	0.05682	0.9661	0	938.842	472.633	-14.95	-18.2
899	0.316909	5.5	20.8102	3.7837	41.788	11.9394	0	20.8102	5.9679	0.5278	-0.1961	0.9982	0.4407	0.9143	0.5333	805.209	735.691	-16.25	-13
900	0.885686	7.9	59.4386	7.5239	50.1203	8.495	4.5962	14.5344	2.4104	0.9791	0.9421	1	0.02083	0	0	592.487	82.3354	-13.65	57.85
901	0.474559	7.9	34.4745	4.3639	54.2545	9.1957	3.25	24.7513	5.8304	0.9035	0.5325	1	0.111	0.3559	0.1026	958.298	444.139	-24.05	24.7
902	0.515656	7.9	47.7739	6.0473	69.1916	11.7274	3.25	23.4361	5.7377	0.9678	0.8064	1	0.04323	0.1017	0	438.006	421.044	-46.15	12.35
903	0.656407	7.9	54.4334	6.8903	61.9325	10.497	0	17.5018	4.7235	0.7999	-0.1789	1	0.3845	0.3051	0.2105	598.139	505.209	53.3	11.05
904	0.874613	7.7	58.8923	7.6484	49.8457	8.7449	0	23.6604	5.8481	0.9793	0.9041	1	0.02106	0.07018	0	769.455	158.487	46.8	35.75
905	0.842941	6.7	73.7342	11.0051	61.3612	13.0556	6.5	17.5018	2.8169	0.9805	0.9206	1	0.01786	0	0	188.821	360.955	11.7	-72.8
906	0.473954	7.7	27.0356	3.5111	42.2264	7.4081	0	22.981	4.8525	0.9163	0.7392	0.9976	0.06758	0.8421	0.02703	475.916	930.63	24.05	12.35
907	0.664053	7.7	48.3803	6.2832	53.9328	9.4619	3.25	19.5	3.6302	0.9943	0.9747	1	0.007532	0	0	987.909	220.961	41.6	-24.7
908	0.163237	7.7	1.8385	0.2388	8.3385	1.4629	0	4.5962	1.7615	-0.005279	-1	1	0.846	1	0.75	311.909	877.312	-1.3	1.3
909	0.580401	7.7	34.6518	4.5002	44.1953	7.7536	3.25	16.25	3.119	0.9699	0.5603	1	0.08135	0.2807	0.02703	251.968	447.864	13.65	31.85
910	0.409137	7.7	25.886	3.3618	46.8356	8.2168	0	23.6604	4.8684	0.8658	0.4164	0.9995	0.1378	0.7018	0.1351	620.175	74.7987	20.15	-16.25
911	0.355263	5.9	21.0021	3.5597	39.0777	10.0199	0	48.75	10.8343	0.2355	-0.9762	0.9793	0.8155	0.8462	0.5263	378.271	715.356	-19.5	7.8
912	0.896413	7.5	78.046	10.4061	63.8474	11.6086	3.25	19.5	3.863	0.9943	0.9656	1	0.007146	0	0	395.473	362.08	-20.15	-75.4
913	0.609175	7.3	40.1319	5.4975	47.83	9.0245	3.25	17.5018	2.7908	0.974	0.8731	1	0.03267	0	0	1002.19	884.932	16.9	-36.4
914	0.81324	7.3	69.6593	9.5424	62.1893	11.7338	3.25	41.6203	8.8334	0.9616	0.8353	0.9999	0.05675	0	0	729.24	369.863	-69.55	3.9
915	0.332698	5.1	13.5256	2.6521	24.7118	7.9715	3.25	16.25	3.9135	0.9731	0.9024	1	0.03348	0.9355	0	112.902	270.559	-7.8	11.05
916	0.0664761	6.5	0.65	0.1	6.7692	1.5043	0	4.5962	1.7225	-0.7071	-0.7071	-0.7071	0	1	1	168.762	908.123	-0.65	0
917	0.803178	7.1	79.1026	11.1412	70.744	13.8714	6.5	20.8102	4.9277	0.9803	0.9449	1	0.01656	0	0	164.021	149.204	-57.85	53.95
918	0.889896	7.1	58.4639	8.2343	47.1906	9.2531	3.25	13.4001	2.7804	0.9972	0.9862	1	0.003644	0	0	265.796	94.4718	27.95	51.35
919	0.069852	7.1	3.3144	0.4668	34.0817	6.6827	0	21.8017	6.0518	-0.6828	-1	0.7071	0.4149	1	1	901.106	4.6831	-3.25	-0.65
920	0.771198	7.1	72.7652	10.2486	67.775	13.2892	4.5962	48.3147	8.1223	0.9939	0.9694	1	0.008265	0	0	452	683.887	-48.1	-54.6
921	0.240482	5.9	16.61	2.8153	45.6571	11.7069	0	36.7696	10.4246	-0.2223	-0.9864	0.991	0.7552	0.5641	0.8421	184.644	290.5	-14.3	8.45
922	0.147582	7.1	8.475	1.1937	41.251	8.0884	0	24.7513	6.4693	0.1143	-0.9899	0.9991	0.7324	1	0.6774	815.951	424.514	-0.65	8.45
923	0.649367	5.1	43.8208	8.5923	41.0186	13.2318	0	26.8002	8.074	0.993	0.9796	0.9997	0.00525	0	0	1010.02	618.892	15.6	-40.95
924	0.864403	6.9	54.3052	7.8703	44.6142	9.1049	3.25	14.5344	3.1616	0.9776	0.9386	0.9985	0.01359	0	0	560.609	645.58	-53.3	-10.4
925	0.58268	6.7	52.3926	7.8198	63.0759	13.4204	7.2672	26.8002	6.0152	0.9311	0.7128	0.9992	0.07122	0	0.03704	679.09	202.5	10.4	-51.35
926	0.964615	6.7	54.1181	8.0773	39.3557	8.3736	0	13.7886	2.9926	0.927	0.8927	0.9725	0.02513	0	0	138.433	396.418	-22.1	49.4
927	0.578562	6.7	28.872	4.3093	35.0068	7.4483	0	13.4001	4.0983	0.8865	0.7071	0.9983	0.09896	0.4255	0.1852	968.754	678.448	-14.95	24.7
928	0.920507	6.7	56.978	8.5042	43.4214	9.2386	3.25	13.7886	2.5451	0.9889	0.9633	1	0.009282	0	0	263.985	925.164	-46.8	32.5
929	0.517355	6.7	38.438	5.737	52.1186	11.0891	3.25	41.3657	8.073	0.9127	-0.1789	1	0.2496	0.1277	0.07407	1008.52	805.664	2.6	38.35
930	0.800783	6.3	45.127	7.163	38.4635	8.945	3.25	14.5344	3.1425	0.9916	0.9624	1	0.0114	0	0	271.444	23.2381	29.9	33.8
931	0.422152	6.5	33.8062	5.201	55.441	12.3202	0	37.0557	8.9184	0.4007	-0.8453	1	0.6125	0.2444	0.56	771.085	27.6308	-26.65	-20.8
932	0.777637	6.3	48.9619	7.7717	42.9743	9.994	6.5	16.5718	2.6718	0.9871	0.9638	1	0.01081	0	0	865.071	315.802	4.55	-48.75
933	0.210606	5.3	16.3019	3.0758	48.1948	14.6045	3.25	39.1352	8.8377	0.1207	-0.5535	0.848	0.4893	0.697	0.9231	711.924	956.915	6.5	-14.95
934	0.222984	6.3	11.718	1.86	35.8679	8.3414	0	18.9506	5.2296	0.9389	0.6644	0.9999	0.08686	0.9767	0.08696	300.397	36.4365	-3.9	-11.05
935	0.621159	6.1	42.7273	7.0045	46.2337	11.2765	3.25	18.9506	4.4028	0.955	0.8944	1	0.03674	0.09756	0	240.902	1007.66	-41.6	9.75
936	0.34163	6.1	13.1454	2.155	25.8627	6.308	0	13.4001	3.2315	-0.2301	-1	0.9946	0.7858	1	0.8	902.361	771.795	13	-1.95
937	0.762558	6.1	40.4308	6.628	35.6365	8.6918	3.25	13	2.7069	0.9926	0.9747	0.9997	0.006625	0	0	307.377	480.123	32.5	24.05
938	0.444497	6.1	20.6471	3.3848	31.221	7.6149	0	20.8102	4.2036	0.9345	0.7593	0.9997	0.05998	1	0	361.008	422.869	-9.75	18.2
939	0.27836	6.1	10.5812	1.7346	25.5491	6.2315	0	14.5344	4.2147	0.6997	0.09481	0.9989	0.3453	0.9756	0.4286	1012.2	238.951	7.15	7.8
940	0.491206	5.9	19.5108	3.3069	26.2556	6.7322	0	20.5548	4.4316	0.9523	0.7539	1	0.07779	0.7436	0	343.525	614.788	-16.9	-9.75
941	0.333157	5.7	15.4093	2.7034	30.0236	8.1145	0	29.9635	6.7513	0.6382	0.2577	0.996	0.2197	0.8108	0.7647	762.5	747.693	7.15	-13.65
942	0.974016	5.7	71.7065	12.5801	47.7882	12.9157	7.2672	16.25	2.4615	0.9992	0.9962	1	0.001028	0	0	136.132	830.553	51.35	-50.05
943	0.477622	5.7	39.4845	6.9271	53.6623	14.5033	4.5962	42.25	10.9968	0.925	0.7993	0.9947	0.05124	0	0	54.7456	306.307	33.15	-21.45
944	0.659198	5.7	45.6159	8.0028	44.9187	12.1402	0	26	6.6056	0.9817	0.9108	1	0.02328	0	0	317.289	392	3.25	-45.5
945	0.584466	5.5	25.35	4.6091	27.601	7.886	0	14.5344	4.0166	0.9779	0.9388	0.9999	0.01947	0.2857	0	990.064	580.764	9.75	-23.4
946	0.607831	5.5	33.931	6.1693	35.5239	10.1497	3.25	44.2048	9.1525	0.7777	0.5464	0.9977	0.1616	0.6571	0.4667	545.427	463.073	9.75	-32.5
947	0.671409	5.5	30.5776	5.5596	28.9817	8.2805	4.5962	16.25	3.192	0.9724	0.9076	0.9989	0.02615	0.05714	0	123.327	131.591	-1.3	-30.55
948	0.612685	5.5	18.1069	3.2922	18.807	5.3734	3.25	10.2774	2.5127	0.9914	0.9658	0.9993	0.009956	0.7429	0	811.764	476.964	16.9	-6.5
949	0.0669954	5.5	0.65	0.1182	6.175	1.7643	0	3.25	1.6427	-1	-1	-1	0	1	1	935.3	139	-0.65	0
950	0.400796	5.3	32.8941	6.2064	51.1013	15.4852	3.25	46.5329	11.488	0.938	0.748	0.9996	0.07499	0	0.07692	496.745	656.528	20.15	26
951	0.677961	5.3	35.2501	6.651	32.3741	9.8103	0	42.25	9.9396	0.8503	0.3162	1	0.2532	0.0303	0.2308	916.5	998.604	-3.25	35.1
952	0.0997182	5.3	0.9192	0.1734	5.7385	1.7389	0	4.5962	1.8663	-0.483	-0.5547	-0.4472	0.06206	1	1	173.16	323.16	-0.65	-0.65
953	0.12122	5.1	2.9069	0.57	14.5768	4.7022	0	11.718	3.8044	0.3282	-0.8321	0.9971	0.6694	1	0.6	363.49	742.961	2.6	1.3
954	0.910871	5.1	27.5925	5.4103	18.4131	5.9397	3.25	10.2774	2.1766	0.9729	0.9447	0.9934	0.01519	0.03226	0	341.324	939.951	20.15	-18.85
955	0.653692	5.1	29.0689	5.6998	27.0302	8.7194	3.25	20.5548	4.5136	0.8953	0.6905	1	0.1175	0.03226	0.1818	245.333	828.039	5.2	-28.6
956	0.278347	5.1	14.3148	2.8068	31.2599	10.0838	3.25	36.7696	9.1071	0.8895	0.7826	0.9965	0.08099	0.8065	0	163.559	222	-11.05	9.1
957	0.539946	4.9	25.3833	5.1803	27.8229	9.5941	4.5962	20.5548	4.5666	0.9929	0.9656	0.9999	0.01093	0.4828	0	740.694	146.051	24.7	-5.85
958	0.47218	4.9	18.0719	3.6881	22.6514	7.8108	0	27.5772	6.853	0.4703	0.03123	0.9939	0.3592	0.8621	0.6667	929.898	877.888	-14.3	-11.05
959	0.235554	4.9	13.7886	2.814	34.6443	11.9463	3.25	38.0403	8.9252	0.7142	0.5075	0.9748	0.1381	0.4138	0.7778	665.602	159.071	-1.95	13.65
960	0.650559	4.9	28.0029	5.7149	25.4752	8.7846	0	20.5548	4.6827	0.9785	0.9683	0.9975	0.01139	0.1379	0	278.408	76.1633	10.4	-26
961	0.150685	4.7	7.6081	1.6187	29.0042	10.7423	4.5962	18.3848	3.1882	0.4114	-0.2631	0.8682	0.4631	0.963	0.7143	257.106	596.968	-2.6	-7.15
962	0.397408	4.7	24.5284	5.2188	35.4568	13.1321	4.5962	33.931	7.5462	0.9646	0.8266	0.9999	0.06174	0.4444	0	663.447	359.234	13	-20.8
963	0.952232	4.7	77.1641	16.4179	46.552	17.2415	11.718	24.7513	4.0371	0.9993	0.9978	0.9999	0.0008641	0	0	310.075	829.426	43.55	63.7
964	0.18195	4.7	5.2	1.1064	16.4181	6.0808	0	22.981	6.0292	-0.1641	-0.5145	0.9558	0.5573	1	0.8333	23.7234	856.426	-5.2	0
965	0.325937	4.7	15.4093	3.2786	27.1593	10.059	0	23.6604	6.604	0.576	-0.3387	1	0.5108	0.8889	0.4286	698.649	936.883	13.65	-7.15
966	0.484023	4.7	27.3387	5.8167	32.4471	12.0174	3.25	43.3604	9.8296	0.9445	0.7522	0.9999	0.08839	0	0	718.192	597.968	13	24.05
967	0.585273	4.7	27.3309	5.8151	26.8264	9.9357	4.5962	16.25	3.4709	0.9777	0.9444	1	0.0248	0.1481	0	429.17	1003.32	-1.3	27.3
968	0.320593	4.7	16.7745	3.569	30.0578	11.1325	3.25	21.8017	6.7514	0.9633	0.9188	0.9994	0.03203	0.8148	0	307.011	261.181	-13.65	9.75
969	0	4.7	0	0	7.0385	2.6068	0	4.5962	1.641	NaN	Infinity	#NAME?	NaN	1	NaN	88.1277	169.617	0	0
0	0.274102	10.5	30.9006	2.9429	91.2605	10.7365	0	87.5089	14.7975	-0.08254	-0.9995	0.9944	0.6153	0.6941	0.9077	348.505	735.029	29.9	-7.8
1	0.486992	49.5	146.775	2.9651	289.21	6.0886	0	14.5344	3.0515	0.7747	-0.9965	1	0.4357	0.5684	0.2146	643.354	200.054	-136.5	53.95
2	0.597163	26.5	168.144	6.3451	260.323	10.6254	0	20.8102	4.686	0.9291	0.113	1	0.1315	0.2082	0.07111	212.659	705.294	156.65	61.1
3	0.347111	9.1	24.7	2.7143	55.5199	7.8197	3.25	17.5018	3.4738	0.8244	0.1961	1	0.2065	0.9859	0.2745	496.517	632.516	0	-24.7
4	0.627579	8.5	43.5936	5.1287	53.1195	8.1722	0	22.981	4.6853	0.8616	0.4417	1	0.1507	0.2462	0.2	93.5824	906.053	-43.55	-1.95
5	0.469621	19.9	89.9352	4.5194	172.26	9.6235	0	32.5	5.4825	0.8024	-0.4768	1	0.3092	0.4469	0.2595	313.507	120.332	6.5	89.7
6	0.452178	25.9	68.8663	2.6589	140.537	5.8802	0	16.25	4.1046	0.4445	-1	1	0.7698	0.5649	0.3333	184.676	822.666	57.2	38.35
7	0.431266	26.3	149.381	5.6799	320.039	13.1703	0	36.7696	5.592	0.8125	-0.8975	1	0.4961	0.0535	0.1211	756.308	69.4791	78	127.4
8	0.40165	18.1	59.6585	3.2961	132.123	8.2064	0	23.4361	5.129	0.5818	-0.9986	0.9996	0.5789	0.559	0.3741	933.077	683.784	58.5	11.7
9	0.376104	13.1	25.6153	1.9554	57.7101	5.1991	0	14.5344	3.4218	0.1474	-0.9978	0.997	0.6565	0.7207	0.7045	373.5	546.015	-14.95	20.8
10	0.639769	26.3	166.545	6.3325	240.523	9.8981	0	27.5772	4.8281	0.7804	-1	1	0.5486	0.144	0.1256	948.876	577.781	-48.75	-159.25
11	0.762491	34.9	286.378	8.2057	354.059	10.7617	3.25	29.9635	3.9951	0.9446	-0.8427	1	0.258	0.02736	0.04207	803.837	175.702	-249.6	140.4
12	0.155798	26.9	34.1977	1.2713	203.182	8.1599	0	26.8002	4.9026	0.7655	-0.9954	1	0.4674	0.4177	0.2183	43.3494	898.48	-33.8	5.2
13	0.125461	26.7	26.7686	1.0026	197.385	7.9913	0	30.8322	5.257	0.2956	-1	1	0.7123	0.834	0.5575	896.992	613.277	23.4	-13
14	0.0827609	22.1	15.708	0.7108	172.63	8.5886	0	32.0088	4.717	0.7652	-0.9387	1	0.5291	0.1891	0.1713	932.366	917.977	14.3	-6.5
15	0.108361	49.5	21.607	0.4365	191.341	4.0282	0	11.718	2.4723	-0.1842	-1	1	0.6399	1	0.8812	537.891	883.876	7.8	-20.15
16	0.925353	30.1	324.251	10.7725	327.126	11.6415	0	20.8102	3.4611	0.9858	0.8894	1	0.02031	0	0	661.684	223.965	130	-297.05
17	0.622491	13.1	78.969	6.0282	107.493	9.684	3.25	30.6604	4.7551	0.9761	0.8381	1	0.03046	0.09009	0	258.801	735.626	-66.3	-42.9
18	0.0754753	10.1	8.0401	0.796	85.4263	10.5465	0	47.9857	8.4908	-0.004729	-0.9966	0.9997	0.7393	0.5556	0.7541	243.871	567.54	-7.8	-1.95
19	0.658797	24.9	153.425	6.1616	214.179	9.3528	0	23.4361	5.5233	0.692	-0.9806	1	0.4738	0.3886	0.3397	803.13	295.42	-86.45	126.75
20	0.203836	8.7	15.6271	1.7962	59.0406	8.812	0	32.0088	7.7926	0.2028	-0.9738	1	0.58	0.9701	0.8298	834.776	538.73	4.55	-14.95
21	0.0968529	49.5	28.489	0.5755	282.245	5.942	0	25.3833	4.3833	0.274	-1	1	0.7407	0.96	0.5467	998.553	237.83	16.25	23.4
22	0.757593	12.1	109.856	9.079	121.038	11.984	0	24.7513	4.7846	0.8921	0.4217	1	0.1802	0	0.1975	727.769	416.62	-70.2	84.5
23	0.659933	16.7	96.6666	5.7884	128.937	8.7712	0	19.5	4.998	0.4343	-1	1	0.7913	0.2721	0.3622	292.653	787.41	-48.1	-83.85
24	0.971639	10.3	117.93	11.4495	97.805	11.7837	7.2672	17.5018	2.3771	0.9965	0.9813	1	0.003591	0	0	246.257	473.786	109.85	42.9
25	0.136707	18.9	12.4182	0.657	81.219	4.8059	0	18.9506	3.5854	0.03762	-1	0.9945	0.7196	1	0.7518	809.553	432.275	12.35	-1.3
26	0.587137	12.1	49.1342	4.0607	69.8529	6.9161	0	16.25	3.7987	0.8372	-0.9237	1	0.3987	0.604	0.15	416.715	358.467	-43.55	22.75
27	0.358157	25.1	61.9992	2.4701	159.313	6.8967	0	35.1541	4.762	0.5831	-1	1	0.6322	0.7792	0.3445	789.42	822.369	30.55	53.95
28	0.851505	12.5	103.683	8.2946	102.282	9.7411	0	18.9506	3.6576	0.9834	0.9139	1	0.01914	0	0	725.968	813.568	-89.7	-52
29	0.215483	36.7	38.8807	1.0594	170.598	4.9164	0	45.1504	6.2092	0.244	-1	1	0.7507	0.8444	0.5877	975.14	969.037	24.05	-30.55
30	0.717946	9.5	46.1088	4.8536	50.7027	6.7604	0	13.7886	3.3683	0.9914	0.7719	1	0.03152	0.1467	0	270.716	630.042	35.1	-29.9
31	0.566159	5.7	22.7035	3.9831	26.0308	7.0353	0	14.5344	4.0031	0.9701	0.8722	1	0.0335	0.5405	0	226.158	546.842	-20.8	-9.1
32	0.753556	19.3	116.357	6.0289	138.41	8.0006	0	37.0557	5.2487	0.9669	0.848	1	0.03709	0.1792	0	837.912	270.961	79.3	85.15
33	0.214229	32.7	70.7276	2.1629	309.954	10.0962	3.25	18.9506	3.4673	0.8551	-0.8762	1	0.2655	0.09446	0.1568	155.627	752.141	-67.6	-20.8
34	0.11422	30.5	18.85	0.618	154.202	5.4106	0	16.5718	3.7351	0.09727	-1	1	0.7606	0.8246	0.6616	551.131	935.28	0	-18.85
35	0.667477	23.1	143.332	6.2048	196.143	9.2959	0	23.4361	4.7085	0.6795	-0.9947	1	0.5937	0.2275	0.2128	860.903	459.749	108.55	-93.6
36	0.50347	11.9	53.4425	4.491	88.3091	8.9201	0	35.75	6.6817	0.3043	-0.9949	1	0.783	0.4242	0.481	878.462	978.252	-40.3	35.1
37	0.503227	32.5	162.965	5.0143	303.91	9.9643	0	33.1436	5.3993	0.71	-0.9999	1	0.6333	0.177	0.1544	370.238	463.998	108.55	121.55
38	0.145902	49.5	62.5218	1.2631	411.217	8.6572	0	21.8017	4.4323	0.7224	-0.9992	1	0.4984	0.5158	0.286	434.659	414.382	62.4	3.9
39	0.154602	10.3	10.2774	0.9978	53.5685	6.454	0	17.5018	4.0554	0.3595	-0.9806	1	0.6752	1	0.5246	1001.7	802.723	-9.75	3.25
40	0.361682	44.7	155.485	3.4784	410.658	9.6173	0	18.3848	3.6656	0.915	-0.7071	1	0.2112	0.07963	0.07125	247.81	558.848	-15.6	154.7
41	0.611912	29.1	133.669	4.5935	203.435	7.5068	0	29.25	4.7021	0.6504	-1	1	0.636	0.369	0.247	855.101	647.947	38.35	128.05
42	0.269667	25.3	67.862	2.6823	231.758	9.9467	0	29.9635	4.7258	0.7831	-0.7541	1	0.3291	0.9399	0.2689	792.921	750.917	54.6	-40.3
43	0.639992	13.3	62.0639	4.6665	82.3942	7.2915	0	16.5718	3.8012	0.5947	-0.8944	1	0.6152	0.3097	0.3297	818.466	395.831	42.9	-44.85
44	0.493991	40.3	179.741	4.4601	345.798	9.0287	0	26.8002	4.9417	0.8187	-0.9945	1	0.4319	0.3499	0.1413	667.443	777.309	100.75	148.85
45	0.319117	4.7	9.8363	2.0928	17.7068	6.5581	3.25	16.5718	4.5097	0.7355	0.5463	0.9975	0.15	1	0.5714	769.17	379.075	-1.3	-9.75
46	0.655381	36.5	163.707	4.4851	236.102	6.8435	0	16.5718	3.2607	0.9465	0.3387	1	0.1063	0.371	0.07716	44.9452	831.282	35.1	-159.9
47	0.657726	4.9	29.4156	6.0032	26.4689	9.1272	0	17.5018	4.3981	0.9908	0.9784	0.9987	0.008399	0.03448	0	164.184	960.143	-20.8	-20.8
48	0.462142	19.5	93.7646	4.8084	182.08	10.4046	0	29.9635	6.6451	0.8326	-0.9959	1	0.3372	0.36	0.2143	468.954	810.403	46.8	-81.25
49	0.594823	7.9	43.8401	5.5494	55.0438	9.3295	0	18.9506	3.8364	0.9712	0.7634	0.9999	0.05088	0.1525	0	732.487	919.886	42.25	-11.7
50	0.689433	49.5	218.509	4.4143	304.134	6.4028	0	26.2023	3.0861	0.9557	-0.1104	1	0.1235	0.4884	0.03516	601.205	647.792	217.75	18.2
51	0.0857631	25.1	14.359	0.5721	154.093	6.6707	0	36.3361	4.5602	0.6229	-0.9999	1	0.5996	0.6104	0.3268	236.39	396.303	14.3	-1.3
52	0.738016	13.9	101.542	7.3051	117.79	9.8983	0	39.6713	6.5217	0.789	-0.1242	1	0.3238	0.1765	0.2222	163.504	885.389	-96.2	-32.5
53	0.532866	12.1	42.3748	3.5021	66.3792	6.5722	0	14.5344	4.0719	0.2352	-0.9954	1	0.8523	0.4851	0.4691	29.2438	604.004	22.75	-35.75
54	0.0360335	49.5	13.9106	0.281	370.418	7.7983	0	41.1096	6.0842	0.2509	-1	1	0.7261	0.8295	0.5856	736.716	958.841	8.45	11.05
55	0.162931	6.3	11.0691	1.757	46.3701	10.7837	3.25	27.768	5.2974	0.4196	-0.4191	0.9973	0.4295	1	0.7143	174.468	341.056	11.05	-0.65
56	0.41663	5.3	14.3884	2.7148	21.503	6.5161	0	16.5718	4.2742	0.1085	-0.9958	0.9991	0.8678	0.9394	0.5385	543.387	771.783	-13.65	4.55
57	0.658338	15.9	116.001	7.2957	154.04	11.082	0	21.8017	4.1114	0.9835	0.8788	1	0.02066	0.04317	0	746.799	906.814	-44.2	107.25
58	0.58221	13.5	51.6126	3.8232	75.5166	6.5667	0	11.718	2.5921	0.9493	0.5746	1	0.07702	0.8957	0.05263	28.8741	665.826	44.2	-26.65
59	0.916166	7.7	82.0366	10.6541	66.2854	11.629	0	18.9506	4.742	0.9984	0.9925	1	0.001836	0	0	634.558	868.682	-65	-50.05
60	0.780151	18.3	166.782	9.1138	190.418	11.6821	0	24.7513	4.4884	0.9315	0.1438	1	0.1461	0.07975	0.09091	886.956	328.068	94.9	-137.15
61	0.366697	14.5	39.6873	2.7371	93.3025	7.4642	0	27.5772	4.9242	0.6823	-0.3714	1	0.427	0.248	0.3619	799.048	607.193	-20.8	-33.8
62	0.857278	19.1	176.312	9.231	184.129	10.7678	0	19.769	3.6966	0.9791	0.578	1	0.05838	0	0.01987	605.283	37.5707	-175.5	16.9
63	0.849811	6.5	58.9783	9.0736	48.0474	10.6772	7.2672	14.5344	2.153	0.986	0.9704	0.9993	0.008416	0	0	260.815	727.208	-31.2	50.05
64	0.662173	11.9	78.0974	6.5628	98.119	9.911	0	19.769	4.6583	0.9801	0.8973	1	0.02364	0.09091	0	879.076	820.177	-3.9	-78
65	0.418901	49.3	125.544	2.5465	287.539	6.079	0	20.8102	4.2631	0.2547	-1	1	0.7978	0.6152	0.5112	741.178	656.818	-124.8	-13.65
66	0.297327	48.5	73.5965	1.5175	237.328	5.1038	0	20.8102	3.344	0.6361	-0.9971	1	0.5141	1	0.3817	166.138	398.227	42.9	59.8
67	0.61722	36.7	195.66	5.3313	299.724	8.6376	0	32.5	5.5002	0.7382	-0.9985	1	0.5437	0.5014	0.184	568.053	944.424	-150.15	125.45
68	0.164128	9.1	10.0907	1.1089	47.97	6.7563	0	13.4001	3.4342	0.2803	-0.7328	0.9989	0.6546	0.9437	0.5294	352.385	208.225	2.6	9.75
69	0.331536	7.3	23.3367	3.1968	51.1049	9.6424	3.25	24.7513	5.8498	0.5034	-0.8517	0.9999	0.5789	0.4528	0.4242	325.267	250.74	-22.75	5.2
70	1.10149	12.7	164.085	12.9201	125.508	11.7297	4.5962	26.2023	3.6979	0.9828	0.9331	0.9998	0.01317	0	0	659.689	649.583	-22.75	162.5
71	0.951162	5.1	64.5827	12.6633	41.2717	13.3135	7.2672	17.5018	2.5723	0.9805	0.9659	0.9918	0.01056	0	0	680.078	497.882	-41.6	49.4
72	0.672863	12.1	58.9532	4.8722	73.1339	7.241	0	13.7886	3.9356	0.8832	0.4114	1	0.1374	0.495	0.1975	320.855	915.938	-33.15	-48.75
73	0.949281	7.7	75.7048	9.8318	59.0356	10.3571	4.5962	16.25	3.0747	0.994	0.9674	1	0.007012	0	0	98.0195	129.442	-65.65	37.7
74	0.487648	5.7	19.1281	3.3558	25.4619	6.8816	0	24.7513	5.6321	0.08925	-0.8376	1	0.7201	0.6216	0.6875	396.483	287.711	-18.85	3.25
75	0.556835	12.3	60.4535	4.9149	90.9128	8.8265	3.25	16.25	3.7013	0.8713	0.5958	1	0.1106	0.3495	0.1566	42.8821	47.1179	48.75	35.75
76	0.218786	14.1	29.8222	2.115	116.971	9.667	0	50.8705	7.2457	0.2645	-1	1	0.7887	0.3554	0.5051	260.34	535.018	-28.6	-8.45
77	0.729384	18.9	101.585	5.3749	124.538	7.3691	0	14.5344	3.4757	0.8056	-0.9806	1	0.3642	0.4438	0.2282	254.982	82.1905	-100.75	13
78	0.587359	6.1	36.5448	5.991	41.8195	10.1999	4.5962	18.9506	4.1798	0.9781	0.9412	1	0.02036	0.04878	0	915.672	963.68	36.4	3.25
79	0.734291	26.1	191.601	7.341	240.937	9.9974	3.25	19.769	3.5325	0.9442	0.4654	1	0.09215	0.05394	0.04525	186.117	583.684	-169.65	89.05
80	0.698907	5.1	37.8398	7.4196	32.9097	10.616	3.25	17.5018	4.0346	0.9918	0.9763	0.9996	0.008217	0.03226	0	341.755	180.373	-3.25	-37.7
81	0.697725	15.1	76.46	5.0636	95.0702	7.2573	0	14.5344	3.2847	0.9337	0.5882	1	0.08541	0.5267	0.04505	247.407	344.02	-18.85	-74.1
82	0.689877	13.1	68.3861	5.2203	83.994	7.567	0	13.7886	2.9765	0.9422	0.7354	1	0.0654	0.3243	0.02198	969.599	313.038	-55.25	40.3
83	0.224106	27.7	69.4162	2.506	287.384	11.1822	0	46.8722	7.3027	0.6629	-0.8419	1	0.5196	0.1868	0.3207	132.738	948.148	-50.05	48.1
84	0.893679	4.9	60.0257	12.2501	39.7518	13.7075	4.5962	22.981	5.1431	0.9959	0.9892	0.9978	0.00277	0	0	975.571	788.225	-59.8	5.2
85	0.709388	21.5	131.282	6.1062	167.851	8.6077	0	49.1814	6.0808	0.9386	0.1738	1	0.1387	0.09744	0.08	145.384	364.135	86.45	98.8
86	0.933594	6.3	66.8363	10.6089	48.8632	11.3635	7.2672	19.769	3.5923	0.9961	0.9818	0.9999	0.004394	0	0	882.238	216.31	-66.3	8.45
87	0.765794	29.3	220.203	7.5155	267.921	9.814	0	20.8102	4.0609	0.9528	0.6247	1	0.07738	0.08791	0.04348	408.293	519.73	-202.8	-85.8
88	0.686284	12.5	58.1741	4.6539	71.2033	6.7813	0	13.4001	3.104	0.904	0.4373	1	0.1193	0.6	0.1059	570.82	613.796	-56.55	13.65
89	0.334531	24.7	61.1726	2.4766	168.053	7.4032	0	16.25	3.7139	0.7813	-0.9594	1	0.4159	0.674	0.2	916.792	132.024	59.15	-15.6
90	0.819788	23.7	195.485	8.2483	218.335	10.0615	0	19.769	3.8059	0.9519	0.361	1	0.08802	0.1797	0.05076	556.067	155.013	46.8	189.8
91	0.799541	12.1	120.524	9.9606	125.824	12.4579	3.25	23.4361	4.9819	0.9426	0.4951	1	0.1003	0.08911	0.04938	833.756	482.438	-70.85	-97.5
92	0.501197	17.5	83.8928	4.7939	148.256	9.5649	3.25	26.2023	4.0863	0.8566	0.1277	1	0.2251	0.3226	0.163	127.026	341.54	-14.95	82.55
93	0.168113	29.5	51.4979	1.7457	285.562	10.3841	0	22.981	5.0426	0.6898	-1	1	0.5341	0.9818	0.292	987.995	97.0915	-51.35	-3.9
94	0.660969	4.7	34.0243	7.2392	29.5715	10.9524	3.25	18.3848	4.3867	0.9112	0.8531	0.9501	0.03031	0.03704	0	102.362	340.66	24.7	23.4
95	0.861191	9.3	65.65	7.0591	59.8375	8.1969	0	16.25	3.9552	0.9927	0.9475	1	0.009195	0	0	401.118	569.919	-13	64.35
96	0.502286	26.5	83.5572	3.1531	153.798	6.2775	0	17.5018	3.3803	0.4588	-1	1	0.7016	0.6653	0.4189	472.998	799.872	-81.25	19.5
97	0.336953	6.3	22.366	3.5502	45.3055	10.5362	3.25	21.8017	4.5432	0.2236	-0.8097	1	0.8443	0.3721	0.4348	567.492	401.714	-18.2	13
98	0.382408	38.3	86.4524	2.2572	214.265	5.9026	0	26.2023	4.2314	0.5559	-1	1	0.744	0.9174	0.2581	383.189	625.578	-59.15	63.05
99	0.661662	8.1	50.8705	6.2803	57.8994	9.4917	0	23.6604	6.5768	0.9753	0.9131	1	0.02351	0.09836	0	67.4012	425.827	-22.75	45.5
100	0.409737	20.3	96.8849	4.7727	213.162	11.6482	0	37.9012	5.4366	0.7393	-0.9813	1	0.5864	0.06557	0.1534	901.889	39.2118	-96.85	2.6
101	0.516517	10.7	53.3871	4.9895	84.0409	9.6599	3.25	43.3604	6.3606	0.6231	-0.7206	1	0.5929	0	0.3134	511.715	912.883	35.75	39.65
102	0.178172	24.5	37.3283	1.5236	192.404	8.5513	0	20.8102	4.4941	0.5717	-0.9959	1	0.5597	0.7511	0.4146	817.72	655.696	21.45	-30.55
103	0.0967145	5.7	5.8138	1.02	39.0221	10.5465	3.25	27.768	6.5979	-0.3675	-1	1	0.6483	1	0.8824	832.614	923.807	2.6	-5.2
104	0.620864	22.3	118.614	5.319	173.913	8.5671	0	20.5548	4.4365	0.9013	-0.2216	1	0.2191	0.2217	0.06557	621.874	88.6457	19.5	117
105	0.682345	5.7	36.6083	6.4225	34.8257	9.4124	0	30.8322	6.4014	0.9813	0.9569	1	0.01129	0.05405	0	518.579	223.877	-3.9	36.4
106	0.799393	11.3	116.328	10.2945	119.764	12.8779	0	23.6604	5.7883	0.8726	-0.09548	1	0.2839	0.1505	0.137	404.889	751.345	-79.95	84.5
107	0.624866	7.5	48.4414	6.4588	56.8497	10.3363	0	19.769	5.0943	0.9819	0.9007	0.9999	0.02122	0.2182	0	370.847	32.4467	-9.75	47.45
108	0.491768	12.3	82.2937	6.6905	140.132	13.605	4.5962	21.8017	4.1838	0.7244	-0.1597	1	0.3703	0.1942	0.3373	532.362	334.154	79.95	19.5
109	0.606871	5.5	21.792	3.9622	22.8513	6.5289	0	11.718	3.3326	0.9591	0.9048	0.9967	0.02202	0.4286	0	959.309	906.036	-20.8	6.5
110	0.846279	9.9	88.2661	8.9158	83.2285	10.5353	4.5962	14.5344	2.4921	0.9652	0.7967	1	0.04356	0	0	734.232	394.505	-14.3	87.1
111	0.464208	9.3	35.2322	3.7884	59.5753	8.161	0	17.5018	4.4781	0.4146	-0.797	1	0.7543	0.3014	0.3462	470.36	472.522	30.55	17.55
112	0.73529	36.9	224.973	6.0968	289.38	8.2917	0	26.2023	3.5676	0.9662	0.6255	1	0.06331	0.1433	0.02128	630.915	427.568	-217.75	56.55
113	0.0978193	11.3	8.475	0.75	71.3048	7.6672	0	39.6713	7.5948	0.2053	-0.9981	1	0.6661	0.8817	0.7465	14.4292	164.518	4.55	-7.15
114	0.185026	5.1	13.8954	2.7246	45.6491	14.7255	0	42.3748	14.1115	-0.6734	-0.9978	0.1644	0.3204	0.7742	1	539.52	890.372	-13.65	-2.6
115	0.603159	16.5	66.2139	4.013	96.4721	6.6533	0	13.4001	2.8058	0.7244	-0.964	1	0.4799	0.2966	0.2439	407.788	571.767	-15.6	64.35
116	0.831445	4.9	37.5709	7.6675	26.7435	9.2219	4.5962	13.4001	2.3394	0.9822	0.9622	0.9985	0.01554	0	0	257.449	698.684	-32.5	18.85
117	0.845179	8.1	98.6159	12.1748	87.8704	14.405	0	29.43	6.204	0.9435	0.7378	1	0.07565	0	0.02439	986.105	549.685	-47.45	-86.45
118	0.902885	9.1	95.1867	10.4601	82.2553	11.5852	3.25	39	7.033	0.9921	0.9444	1	0.01374	0	0	400.802	916.632	89.7	31.85
119	0.894561	9.7	89.7024	9.2477	79.6	10.3377	0	20.5548	4.6703	0.9952	0.9683	1	0.006107	0	0	590.041	147.964	-89.7	0.65
120	0.887585	5.3	52.1703	9.8435	36.5978	11.0902	4.5962	20.8102	3.9277	0.9709	0.9538	0.9948	0.01091	0	0	95.4057	959.557	26.65	-44.85
121	0.644638	14.3	64.821	4.5329	86.4905	7.0317	0	14.5344	3.5212	0.9742	0.7809	1	0.04258	0.5772	0	571.129	5.6364	64.35	7.8
122	0.409565	11.3	25.3166	2.2404	50.8726	5.4702	0	14.5344	3.6263	0.2323	-0.9648	1	0.6923	0.7742	0.6197	673.69	24.8451	16.9	-18.85
123	0.593308	30.7	283.412	9.2317	446.562	15.5597	3.25	32.5	5.8659	0.8704	0.06002	1	0.2086	0.01394	0.1461	964.309	709.095	2.6	-283.4
124	0.418168	4.9	20.9316	4.2718	29.625	10.2155	3.25	16.5718	3.5539	0.7723	0.6554	0.8861	0.09631	0.3103	0.4444	403.551	638.541	-9.1	18.85
125	0.811366	8.5	69.6956	8.1995	65.6876	10.1058	3.25	16.25	4.193	0.8373	0.4332	1	0.177	0	0.3111	94.5	285.918	-65.65	-23.4
126	0.0390576	8.5	2.3436	0.2757	45.8824	7.0588	0	19.769	4.9817	-0.02508	-0.9994	0.9947	0.8307	1	0.6591	746.759	330.835	-1.95	-1.3
127	0.312169	16.7	34.1235	2.0433	96.2196	6.5455	0	35.8974	5.4577	0.689	-0.02834	0.9992	0.3247	0.7687	0.4016	367.743	473.389	-32.5	-10.4
128	0.588468	4.9	31.8765	6.5054	32.0589	11.0548	3.25	17.5018	3.8095	0.9787	0.9321	1	0.02154	0	0	124.52	159.531	-31.85	1.3
129	0.783654	9.9	76.0055	7.6773	77.3945	9.7968	0	18.9506	4.1005	0.992	0.9378	1	0.01112	0	0	712.182	616.985	-57.2	-50.05
130	0.379294	7.7	27.1526	3.5263	52.9931	9.297	0	35.0036	6.3615	-0.2903	-0.9999	0.9675	0.7135	0.4386	0.7838	44.7143	548.162	5.2	-26.65
131	0.831774	6.3	60.7602	9.6445	49.859	11.5951	3.25	23.6604	4.6955	0.972	0.9491	0.9992	0.01499	0	0	818.579	561.151	27.95	53.95
132	0.786954	10.7	91.8342	8.5826	94.8828	10.9061	0	19.5	4.1216	0.9896	0.96	1	0.01084	0.01149	0	190.131	14.1916	-91	12.35
133	0.876196	8.3	62.0367	7.4743	53.7418	8.5304	3.25	16.25	2.642	0.996	0.9869	1	0.004024	0.1746	0	456.151	592.229	-35.75	-50.7
134	0.0910389	5.1	1.95	0.3824	13.0214	4.2004	0	13.4001	4.1628	-0.7316	-0.9927	-0.2524	0.2557	1	1	699.186	943.98	1.95	0
135	0.710086	9.3	69.0959	7.4297	76.3807	10.4631	3.25	44.2048	7.149	0.9079	0.6587	0.999	0.09791	0	0.1132	599.269	743.247	52	-45.5
136	0.894723	5.1	60.464	11.8557	41.0772	13.2507	9.75	16.5718	2.4238	0.9966	0.9915	1	0.002732	0	0	250.539	350.667	60.45	1.3
137	0.884323	8.1	48.4544	5.982	41.2633	6.7645	0	13.4001	2.9887	0.9953	0.9734	1	0.00609	0	0	840.173	558.784	48.1	5.85
138	0.792381	49.5	292.501	5.9091	354.225	7.4574	0	17.5018	3.0487	0.9811	0.7919	1	0.02839	0.05263	0	223.135	273.017	-276.9	94.25
139	0.951078	5.9	68.854	11.6702	47.8548	12.2705	7.2672	16.5718	3.0319	0.9945	0.9797	0.9999	0.006319	0	0	389.915	99.4153	9.1	68.25
140	0.233209	7.5	9.8363	1.3115	30.9304	5.6237	0	22.75	4.9114	-0.4026	-0.9806	0.7433	0.5232	0.9818	1	139.66	665.027	9.75	1.3
141	0.786501	6.1	51.6126	8.4611	44.1072	10.7579	0	21.8017	5.7858	0.9895	0.9479	1	0.01342	0	0	714.361	640.91	44.2	-26.65
142	0.239745	9.3	15.8285	1.702	51.8239	7.0992	0	17.5018	3.4828	0.1237	-0.9988	0.9999	0.7743	1	0.6346	786.597	365.452	14.95	5.2
143	0.588635	6.9	39.9102	5.7841	48.149	9.8263	0	27.768	6.7503	0.8269	0.5039	0.9997	0.1731	0.3265	0.4138	645.297	989.601	11.05	-38.35
144	0.600162	8.5	34.0553	4.0065	43.3922	6.6757	0	18.3848	4.3518	0.6258	-0.2499	1	0.3206	0.7846	0.6047	799.082	289.582	-7.8	-33.15
145	0.708256	22.3	193.945	8.6971	249.275	12.2796	0	29.0689	6.4069	0.882	-0.3162	1	0.2212	0.1034	0.1366	695.164	347.937	-9.75	-193.7
146	0.124879	7.5	3.677	0.4903	21.5939	3.9262	0	9.75	2.2867	0.09509	-0.9864	1	0.6347	1	0.8182	954.067	742.4	2.6	-2.6
147	0.740034	10.9	70.1157	6.4326	77.3616	8.6923	3.25	18.3848	3.2382	0.9766	0.6979	1	0.04835	0.1011	0.01449	439.156	688.44	-68.9	13
148	0.528007	5.9	22.5635	3.8243	28.2471	7.2429	0	22.981	5.612	0.9513	0.839	0.9999	0.05298	0.7179	0	991.534	581.576	-14.95	-16.9
149	0.686449	4.7	40.7068	8.661	34.0663	12.6171	3.25	35.8974	8.5054	0.9595	0.9363	0.9851	0.01702	0	0	425.67	726.926	25.35	-31.85
150	0.655053	14.5	65.7272	4.5329	86.4984	6.9199	0	14.5344	3.4695	0.8601	-0.1029	1	0.2361	0.576	0.181	243.014	49.3621	31.2	-57.85
151	0.843317	4.9	40.4883	8.2629	28.4145	9.7981	3.25	22.981	6.2762	0.9815	0.9716	0.9949	0.00759	0	0	160.592	567.469	-3.9	-40.3
152	0.726909	5.5	30.3	5.5091	26.526	7.5788	0	21.8017	5.5923	0.5366	-0.6585	0.9989	0.5143	0.6571	0.6	70.9909	15.1091	27.95	11.7
153	0.805576	7.7	62.65	8.1364	57.5704	10.1001	3.25	22.981	5.0368	0.9778	0.9288	0.9999	0.02156	0.01754	0	168.526	622.227	31.85	-53.95
154	0.32186	4.7	19.769	4.2062	35.2846	13.0684	3.25	21.8017	5.9942	0.9522	0.8752	0.9997	0.04694	0.7407	0	578.074	751.638	13.65	-14.3
155	0.27131	5.1	3.7901	0.7432	8.4919	2.7393	0	7.2672	2.0535	-0.3764	-0.9487	0.4472	0.6057	1	1	202.539	740.049	-1.95	-3.25
156	0.306277	7.3	5.5915	0.766	13.2554	2.501	0	7.2672	2.1901	0.1752	-0.9806	1	0.6873	1	0.6562	434.87	170.02	3.25	-4.55
157	0.794953	4.9	34.8402	7.1103	25.9385	8.9443	3.25	13.7886	3.4391	0.9584	0.8689	0.9998	0.04748	0	0	400.204	890.357	-33.8	8.45
158	0.854041	6.3	62.081	9.8541	49.6142	11.5382	3.25	32.0088	6.2036	0.9956	0.9765	1	0.005806	0	0	805.23	1005.71	-59.15	18.85
159	0.516141	6.3	42.5886	6.7601	56.3188	13.0974	3.25	33.1436	7.3985	0.9197	0.4241	0.9999	0.1267	0	0.08696	92.7857	231.841	40.95	11.7
160	0.517586	8.5	52.9102	6.2247	78.1715	12.0264	3.25	29.9635	6.093	0.9204	0.08144	1	0.185	0.01538	0.06667	25.0412	810.371	31.85	-42.25
161	0.251743	12.9	25.3833	1.9677	85.1974	7.8163	0	45.5	9.0667	0.02283	-1	1	0.8939	0.6972	0.5672	495.577	1014.03	5.85	-24.7
162	0.58703	4.9	38.7009	7.8982	39.0179	13.4545	3.25	23.6604	5.8908	0.9107	0.844	0.9588	0.04075	0	0	498.01	859.816	-18.85	33.8
163	0.171341	7.9	9.0301	1.143	39.3583	6.6709	0	23.6604	4.2978	0.1414	-1	0.9939	0.7043	1	0.6571	209.905	641.62	4.55	7.8
164	0.630852	5.3	28.3179	5.343	27.9493	8.4695	0	16.25	4.7338	0.9491	0.8242	0.9927	0.04751	0.2424	0	150.783	91.5943	24.05	14.95
165	0.139998	12.1	9.1232	0.754	54.3968	5.3858	0	16.5718	4.4041	-0.2191	-0.9974	1	0.6967	0.9901	0.8462	815.93	240	0.65	9.1
166	0.657561	6.5	52.324	8.0498	55.0883	12.2419	3.25	18.9506	3.9662	0.8651	-0.4692	1	0.3145	0.3556	0.12	925.985	126.785	-46.8	23.4
167	0.411525	6.9	12.4861	1.8096	21.5467	4.3973	0	16.25	3.8768	0.1782	-0.2361	0.8217	0.3451	0.8776	0.8966	591.21	974.29	9.75	-7.8
168	0.0400747	17.3	1.3	0.07514	28.6881	1.875	0	7.2672	1.9563	-0.5225	-1	1	0.6424	1	0.9406	407.098	77.1387	0	-1.3
169	0.453496	4.7	14.8223	3.1537	18.7762	6.9542	3.25	13.4001	2.8774	0.9812	0.8944	0.9998	0.03856	1	0	162.425	238.872	14.3	3.9
170	0.0790548	7.9	1.3	0.1646	12.2847	2.0821	0	4.5962	1.9918	-0.5366	-1	1	0.5825	1	0.9545	564.696	497.025	0	1.3
171	0.0763418	6.3	2.0555	0.3263	18.379	4.2742	0	10.2774	3.3124	0.02342	-1	1	0.9358	1	0.5556	1017.75	248.722	-1.95	0.65
172	0.0344232	12.3	0.65	0.05285	15.8135	1.5353	0	4.5962	1.7032	-0.8836	-1	-0.7071	0.1416	1	1	762.837	194.037	0	0.65
173	0.0895048	8.1	0.65	0.08025	5.4692	0.8966	0	4.5962	1.5334	-0.5617	-1	0.9487	0.4638	1	0.9474	747.685	263.321	-0.65	0
174	0.197353	4.9	0.65	0.1327	1.95	0.6724	0	3.25	1.3398	-1	-1	-1	NaN	1	1	808.163	336.99	0	0.65
176	0	5.3	0	0	10.2327	3.1008	0	6.5	1.7197	0	-0.7071	0.7071	1	1	1	743.924	770.226	0	0
177	0.856267	16.5	149.734	9.0748	153.673	10.5981	0	29.25	4.5002	0.9775	0.8	1	0.03572	0	0	935.239	179.203	116.35	-94.25
178	0.0274064	15.1	0.65	0.04305	20.577	1.5708	0	4.5962	1.7432	-0.647	-1	1	0.5541	1	0.9333	390.089	439.748	-0.65	0
179	0.911514	18.5	299.83	16.207	293.374	17.7803	3.25	44.2048	6.3218	0.9884	0.8957	1	0.01791	0	0	362.992	318.362	299.65	10.4
180	0.357876	18.1	57.8537	3.1963	143.793	8.9313	0	29.9635	5.9824	0.5421	-0.9762	1	0.6665	0.3602	0.3617	109.097	44.7541	26.65	51.35
181	0.111479	9.1	4.6872	0.5151	32.8065	4.6206	0	14.5344	3.3972	-0.4597	-1	0.9487	0.5509	1	0.9592	143.67	360.78	3.9	2.6
182	0.515808	7.7	31.6571	4.1113	45.4323	7.9706	0	30.8322	7.1779	0.7095	0.03974	1	0.33	0.3684	0.3784	751.117	1014.01	-29.9	10.4
183	0.598275	7.7	57.1483	7.4219	70.7114	12.4055	3.25	32.5	7.4531	0.9764	0.8916	1	0.02666	0	0	865.383	655.825	-53.95	-18.85
184	0.901903	29.5	344.345	11.6727	355.914	12.9423	0	45.2673	5.9096	0.9872	0.7936	1	0.02333	0	0	264.163	126.525	284.7	-193.7
185	0.204102	9.7	13.7733	1.4199	53.5677	6.9568	0	35.1541	5.6928	0.3308	-1	1	0.618	0.9091	0.6071	341.201	763.196	-4.55	13
186	0.83366	22.7	241.552	10.641	264.219	12.7642	3.25	41.6203	6.2222	0.9814	0.4385	1	0.06347	0	0.01604	265.264	332.366	235.3	54.6
187	0.695636	6.1	36.243	5.9415	35.0187	8.5411	3.25	16.25	3.1606	0.9881	0.9231	1	0.01782	0.02439	0	966.631	274.869	-30.55	19.5
188	0.226027	7.7	16.4567	2.1372	53.8962	9.4555	0	27.5772	7.3898	0.7866	-0.2941	1	0.3367	1	0.1892	718.916	494.961	16.25	-2.6
189	0.690278	15.3	85.1798	5.5673	107.269	8.0653	0	19.769	4.195	0.7957	-0.9806	1	0.4134	0.3459	0.1786	270.935	213.258	-76.7	37.05
190	0.818205	8.5	71.2781	8.3857	66.6179	10.2489	3.25	17.5018	3.9093	0.9761	0.8826	1	0.03017	0	0	146.671	571.382	-7.8	-70.85
191	0.177491	6.1	11.1072	1.8209	42.0623	10.2591	0	27.768	7.6816	-0.4851	-0.96	0.2585	0.4299	1	1	262.59	1012.2	-10.4	3.9
192	0.683253	4.7	34.4561	7.3311	28.9702	10.7297	3.25	19.5	4.1656	0.9936	0.9754	1	0.009735	0	0	305.862	311.096	-27.95	20.15
193	0.41835	11.5	39.0866	3.3988	77.1811	8.1243	0	20.5548	4.1915	0.7501	-0.9999	1	0.534	0.8	0.1867	380.478	510.017	-39	-2.6
194	0.374834	15.5	41.5695	2.6819	96.5905	7.1549	0	22.75	4.8929	0.5829	-1	1	0.6089	0.5556	0.4035	127.339	745.681	18.85	-37.05
195	0.528495	8.1	35.0036	4.3214	49.8784	8.1768	3.25	16.25	3.1919	0.9544	0.7399	0.9999	0.05641	0.5902	0.02439	395.914	507.852	-32.5	13
196	0.874417	32.7	300.66	9.1945	322.809	10.515	0	37.0557	4.1312	0.9854	0.8923	1	0.02221	0	0	270.826	240.147	-282.1	-104
197	0.521776	8.7	38.7009	4.4484	57.1208	8.5255	0	17.5018	4.6473	0.9787	0.8517	1	0.03265	0.403	0	671.46	552.213	33.8	18.85
198	0.615191	6.3	28.6664	4.5502	31.8045	7.3964	0	17.5018	5.2186	0.5009	-0.0596	0.9948	0.3507	0.3953	0.7391	550.421	368.984	24.05	-15.6
199	0.526637	15.9	60.4814	3.8039	100.4	7.223	0	19.769	4.3253	0.9474	0.4754	1	0.07608	0.8273	0.01681	760.406	41.2736	21.45	-56.55
200	0.679624	8.9	73.3233	8.2386	83.6441	12.1223	0	37.0557	7.9612	0.9768	0.9292	1	0.02204	0	0	166.32	492.157	-66.95	29.9
201	0.79208	9.9	68.6973	6.9391	69.2089	8.7606	3.25	20.5548	3.6051	0.9831	0.8805	1	0.02473	0	0	288.682	457.126	57.85	-37.05
202	0.41188	48.1	159.794	3.3221	371.831	8.0657	0	37.0557	5.1912	0.9191	0.1167	1	0.1416	0.6356	0.07937	663.761	294.004	-19.5	-158.6
203	0.780311	4.9	46.0446	9.3969	34.9233	12.0425	3.25	26.8002	5.4186	0.9492	0.6979	0.9999	0.1026	0	0.1111	904.561	792.704	43.55	14.95
204	0.736797	6.1	55.2309	9.0542	50.3835	12.2886	6.5	24.7513	4.3247	0.9962	0.9802	1	0.005441	0	0	134.836	34.6885	-24.7	-49.4
205	0.044227	47.5	13.1615	0.2771	285.076	6.2654	0	30.6604	4.9118	0.07641	-1	1	0.7536	0.9604	0.6991	604.767	917.201	4.55	-12.35
206	0.67073	23.3	144.477	6.2007	196.912	9.2447	0	36.3361	4.5172	0.9413	0.5461	1	0.07368	0.1315	0.03109	189.828	480.127	-128.7	65.65
207	0.253624	8.5	23.4811	2.7625	70.799	10.8921	0	23.6604	6.7725	0.4414	-0.6012	1	0.5769	0.4923	0.4773	159.4	444.041	23.4	1.95
208	0.310189	25.9	85.3581	3.2957	253.934	10.6248	0	29.0689	5.7758	0.6398	-1	1	0.6086	0.5983	0.2648	122.095	194.212	24.05	81.9
209	0	15.1	0	0	13.325	1.0172	0	3.25	1.5128	-0.9	-1	1	0.4472	1	0.95	195	253.245	0	0
210	0.128691	15.1	15.1186	1.0012	101.917	7.7799	0	20.8102	5.1649	0.2092	-1	0.9998	0.7625	0.8779	0.566	220.046	109.354	6.5	13.65
211	0.449579	17.9	71.5354	3.9964	141.338	8.8892	0	34.548	5.0899	0.8437	-0.9072	1	0.4566	0.2264	0.09353	228.302	881.263	-67.6	23.4
212	0.435665	10.1	42.3748	4.1955	78.0041	9.6301	0	19.769	5.3256	0.8463	0.2747	0.9982	0.1364	0.7284	0.2459	733.856	538.777	35.75	22.75
213	0.859056	9.1	76.2303	8.377	69.2346	9.7514	3.25	27.5772	5.2809	0.9947	0.9633	0.9999	0.007253	0	0	140.775	806.709	-14.95	-74.75
214	0.208101	11.3	18.0719	1.5993	71.4726	7.6852	0	23.4361	5.4104	-0.1215	-1	0.9982	0.7175	0.8387	0.8028	832.92	354.624	14.3	-11.05
215	0.78092	4.9	45.2673	9.2382	34.3066	11.8299	0	27.5772	7.3388	0.957	0.9043	0.9999	0.03491	0	0	1005.46	990.541	-24.05	-38.35
216	0.548234	8.5	41.9489	4.9352	58.5131	9.002	0	32.0088	6.91	0.721	-0.9231	0.9996	0.3253	0.1538	0.4091	345.712	1002.75	-31.85	27.3
217	0.233976	25.1	39.5273	1.5748	155.477	6.7306	0	20.5548	3.7073	0.3931	-1	1	0.7029	0.9827	0.4976	981.588	874.46	-27.95	-27.95
218	0.329483	6.3	32.817	5.209	67.9811	15.8096	3.25	32.5	7.793	0.198	-0.9979	0.9961	0.8872	0.2326	0.5652	199.008	922.889	4.55	-32.5
219	0.5038	5.5	23.553	4.2824	29.7506	8.5002	3.25	16.25	3.0823	0.1443	-0.4216	0.9806	0.5408	0.2286	0.8	133.473	178.609	-20.8	11.05
220	0.473797	6.7	27.3309	4.0792	40.4651	8.6096	3.25	22.981	4.9141	0.9043	0.6644	0.9999	0.08364	0.8723	0.07407	582	862.105	27.3	-1.3
221	0.23414	31.3	82.8132	2.6458	331.092	11.3001	0	27.9576	5.8463	0.7416	-0.9843	1	0.4463	0.2253	0.2271	551.582	267.45	55.9	61.1
222	0.289782	6.9	21.1724	3.0685	51.8862	10.589	3.25	24.7513	5.0269	0.9293	0.5472	0.9998	0.1043	1	0.06897	768.928	653.587	6.5	-20.15
223	0.561958	7.9	44.8547	5.6778	59.611	10.1036	3.25	19.769	4.7862	0.934	0.6306	0.9994	0.07936	0.4068	0.02564	494.323	731.247	0.65	44.85
224	0.314108	17.9	41.7824	2.3342	118.156	7.4312	0	20.5548	4.4612	0.3366	-1	0.9998	0.7973	0.8805	0.4361	321.263	432.972	41.6	-3.9
225	0.298791	24.5	60.8644	2.4843	187.076	8.3145	0	20.8102	4.0763	0.9107	-0.2249	1	0.1396	0.9556	0.07317	22.7918	220.073	20.8	57.2
226	0.800797	7.7	75.2457	9.7722	69.5577	12.2031	3.25	18.9506	4.4159	0.9852	0.948	0.9999	0.0126	0	0	435.903	96.5065	-64.35	39
227	0.416463	10.3	24.1901	2.3486	46.8072	5.6394	0	18.3848	3.9494	0.4399	-0.9985	0.9991	0.667	0.9759	0.5556	639.791	938.447	-12.35	20.8
228	0.92959	14.1	147.12	10.434	135.814	11.2243	6.5	16.5718	2.4601	0.9851	0.9409	1	0.01797	0	0	618.571	771.142	-79.95	123.5
229	0.743354	7.3	82.8565	11.3502	80.9253	15.2689	3.25	32.5	6.8967	0.9909	0.9479	0.9998	0.01377	0	0	322.658	551.541	-78	27.95
230	0.533576	8.7	54.2662	6.2375	78.3233	11.69	3.25	29.0689	5.3993	0.9335	0.694	0.9999	0.08682	0	0.06383	99.9828	503.488	-39.65	37.05
231	0.175952	46.7	66.5735	1.4256	362.169	8.1022	0	18.9506	4.5571	0.7049	-0.9648	1	0.5151	0.4676	0.2671	84.4615	558.96	-30.55	-59.15
232	0.673774	13.9	82.7519	5.9534	105.147	8.8359	0	19.5	4.8188	0.9843	0.7898	1	0.02948	0.2185	0	519.05	304.029	59.8	57.2
233	0.494433	4.7	11.4997	2.4467	13.3609	4.9485	3.25	10.2774	2.056	-0.9055	-0.9711	-0.7615	0.07525	0.8148	1	713.681	300.968	-7.8	-8.45
234	0.6852	5.9	30.9894	5.2524	29.8955	7.6655	0	14.5344	3.9818	0.8922	0.7348	0.9991	0.09574	0.4359	0.1579	286.788	891.271	-30.55	-5.2
235	0.427154	6.1	21.1625	3.4693	33.2996	8.1219	0	16.25	4.8464	-0.4015	-0.9983	0.771	0.7463	0.7805	0.9524	210.393	165.787	3.9	-20.8
236	0.203502	6.3	15.1186	2.3998	50.7076	11.7925	0	32.6621	9.9147	-0.5205	-1	0.9937	0.6248	0.814	0.9545	880.841	348.706	6.5	13.65
237	0.790504	10.9	81.3539	7.4637	84.0308	9.4417	0	19.769	4.6721	0.9643	0.8557	1	0.03753	0.01124	0	778.959	777.578	57.85	57.2
238	0.175859	25.5	31.85	1.249	166.904	7.1023	0	32.5	7.1252	-0.202	-1	1	0.9692	0.7532	0.6142	225.633	1018.85	31.85	0
239	0.810149	7.1	45.407	6.3954	40.26	7.8941	3.25	11.718	2.2094	0.987	0.9374	1	0.01717	0	0	108.451	456.676	-44.2	10.4
240	0.634914	10.9	71.5473	6.564	92.0117	10.3384	3.25	20.5548	4.2347	0.9309	0.5796	1	0.09556	0.1124	0.07246	953.11	718.881	65	-29.9
241	0.190378	28.5	38.8535	1.3633	189.768	7.161	0	18.9506	3.7975	0.6271	-0.8414	1	0.5203	0.6679	0.3484	419.826	770.621	-37.05	11.7
242	0.4092	20.5	68.4015	3.3367	150.852	8.1542	0	18.9506	5.3812	0.1135	-1	1	0.8081	0.5405	0.6121	71.9537	945.217	68.25	4.55
243	0.208019	15.9	18.85	1.1855	79.2166	5.699	0	20.8102	4.5256	-0.1579	-1	0.999	0.7337	1	0.8246	347.758	608.931	13.65	-13
244	0.163103	6.1	11.718	1.921	48.289	11.7778	3.25	23.6604	5.7349	-0.4194	-0.9989	0.9983	0.5673	0.878	0.9048	12.377	253.352	-6.5	9.75
245	0.791885	7.7	62.515	8.1188	58.4393	10.2525	3.25	29.25	5.7577	0.9895	0.9602	0.9997	0.01056	0	0	648.422	834.214	26.65	-56.55
246	0.694586	17.9	127.972	7.1493	163.657	10.2929	3.25	20.5548	3.9988	0.9843	0.8862	1	0.02313	0.0566	0	553.025	733.511	109.85	-65.65
247	0.499667	14.5	63.0634	4.3492	108.802	8.7042	0	26.2023	5.216	0.707	-0.9955	1	0.5796	0.36	0.2095	556.503	407.045	-1.3	-63.05
248	0.645452	11.5	62.4305	5.4287	79.9016	8.4107	0	25.3833	4.9693	0.9042	0.1801	1	0.1852	0.3684	0.1096	532.309	59.6957	-48.75	-39
249	0.635955	7.3	41.161	5.6385	46.9908	8.8662	0	23.6604	6.0055	0.9315	0.8163	0.9971	0.04113	0.1509	0	988.116	52.7877	11.05	39.65
250	0.914934	7.7	46.6599	6.0597	37.7515	6.6231	0	13.4001	3.8671	0.986	0.9591	0.9998	0.01134	0.1404	0	735.948	560.812	44.2	14.95
251	0.434146	20.3	105.103	5.1775	218.24	11.9257	0	29.25	6.0847	0.9275	0.206	1	0.1054	0.1803	0.06748	966.584	140.613	87.75	57.85
252	0.644622	14.1	54.4799	3.8638	72.5264	5.9939	0	11.718	3.0027	0.9519	0.8031	1	0.05183	0.8017	0	509.425	463.819	-44.2	31.85
253	0.834466	7.9	56.3554	7.1336	50.4372	8.5487	0	16.25	4.1767	0.8974	0.5241	0.9996	0.151	0.0339	0.2051	742.177	484.854	55.9	-7.15
254	0.793429	6.5	33.15	5.1	28.925	6.4278	0	26	5.7343	1	1	1	0	0.5778	0	0	702.808	0	-33.15
255	0.172216	15.1	19.3914	1.2842	97.6856	7.4569	0	23.6604	4.5639	0.4414	-0.9995	1	0.6691	0.6718	0.4404	400.354	700.109	-14.95	12.35
256	0.795915	17.7	136.905	7.7347	152.573	9.718	3.25	17.5018	3.3853	0.9745	0.7783	1	0.0368	0.06369	0	591.799	360.568	116.35	-72.15
257	0.793914	7.9	67.3401	8.5241	63.3474	10.7368	3.25	18.9506	4.978	0.97	0.9272	0.9961	0.0194	0	0	777.633	921.285	-40.3	53.95
258	0.606272	12.5	60.0257	4.8021	83.1672	7.9207	0	20.5548	4.4083	0.9027	0.6376	1	0.1083	0.6571	0.1529	17.872	368.936	-5.2	-59.8
259	0.343809	17.7	43.6275	2.4648	112.555	7.1691	0	22.981	4.6406	0.5654	-0.9993	1	0.5905	0.9299	0.4338	973.641	685.983	43.55	-2.6
260	0.17281	5.5	9.75	1.7727	35.9034	10.2581	0	35.0036	9.3318	-0.1027	-0.9658	0.7363	0.5654	0.4571	1	788.927	85.3	-7.8	5.85
261	0.913266	8.9	85.7655	9.6366	72.8074	10.5518	3.25	18.9506	3.7319	0.9954	0.9634	1	0.006521	0	0	483.657	266.264	77.35	37.05
262	0.155396	13.7	15.0766	1.1005	82.8577	7.0819	0	22.981	4.935	-0.05499	-0.9981	0.9899	0.6357	0.9402	0.8652	346.39	387.464	14.95	-1.95
263	0.100045	8.1	1.4534	0.1794	10.9385	1.7932	0	4.5962	1.7517	-0.6907	-1	0.7071	0.5236	1	1	783.481	964.056	1.3	0.65
264	0.103211	6.7	6.5	0.9701	44.1762	9.3992	0	32.0088	9.0145	0.2479	-0.9999	0.9701	0.639	1	0.7407	771.94	395.702	-6.5	0
265	0.720141	6.3	34.0243	5.4007	32.248	7.4995	3.25	18.9506	4.7319	0.9618	0.8776	0.9999	0.03747	0.1395	0	615.635	871.143	24.7	23.4
266	0.504033	25.5	136.724	5.3617	249.983	10.6376	0	26.8002	5.0563	0.6262	-0.9983	1	0.6287	0.4383	0.3052	883.755	371.569	46.15	-128.7
267	0.678685	8.7	85.2715	9.8013	96.7586	14.4416	0	22.981	5.6585	0.9008	-0.6931	1	0.3467	0.1343	0.08696	646.776	990.155	70.85	-47.45
268	0.358966	6.3	17.8839	2.8387	34.0044	7.908	0	26	5.2216	0.1195	-1	1	0.852	0.6047	0.5652	173.683	985.405	16.9	-5.85
269	0.477321	12.9	76.7688	5.9511	135.898	12.4677	0	48.3147	8.8779	0.8028	-0.7031	0.9999	0.3998	0.2936	0.2135	432.934	570.023	-27.95	71.5
270	0.505729	8.9	33.3089	3.7426	51.0629	7.4004	0	18.9506	4.2855	-0.135	-0.9998	1	0.865	0.5797	0.7021	921.916	585.826	-33.15	-3.25
271	0.434588	18.7	77.8807	4.1647	160.037	9.5831	0	43.7243	7.2322	0.695	-0.9736	1	0.5166	0.2814	0.3129	502.043	147.289	19.5	75.4
272	0.318184	5.5	3.25	0.5909	6.5	1.8571	0	3.25	1.6318	0.8	-1	1	0.6325	1	0.1	0	183.609	0	-3.25
273	0.845232	9.9	104.723	10.578	98.8674	12.5149	0	29.25	5.2763	0.967	0.722	0.9998	0.0646	0	0.01695	65.904	409.384	-103.35	16.9
274	0.0360642	15.1	0.9192	0.06088	22.1135	1.6881	0	4.5962	1.8617	-0.2627	-1	1	0.8704	1	0.7619	676.553	798.871	0.65	0.65
275	0.813679	25.7	216.006	8.4049	244.808	10.3295	0	60.715	6.1057	0.8285	-0.4472	1	0.3699	0.1561	0.1751	238.765	526.356	-191.75	99.45
276	0.589482	7.5	27.4312	3.6575	34.1255	6.2046	0	27.5772	5.5158	0.7961	0.4042	0.9792	0.1493	0.8727	0.4	432.633	776.987	-26.65	-6.5
277	0.550566	5.1	37.0101	7.2569	40.8606	13.1808	0	21.8017	5.506	0.9538	0.887	0.9994	0.03875	0.03226	0	336.814	808.755	18.85	-31.85
278	0.720888	8.9	63.8623	7.1755	68.6806	9.9537	3.25	19.769	4.0916	0.9359	0.5105	1	0.1086	0.1449	0.06122	346.517	675.365	-63.7	4.55
279	0.767228	4.9	41.6913	8.5084	32.1604	11.0898	0	18.9506	5.2599	0.9885	0.9784	1	0.007829	0	0	516.439	193.52	35.75	21.45
280	0.389553	9.1	26.073	2.8652	52.2216	7.3551	0	26.2023	5.2312	0.7508	-0.01428	0.9999	0.2871	0.9014	0.3725	212.017	349.022	1.95	26
281	0.34038	5.7	26.2023	4.5969	49.9693	13.5052	4.5962	34.548	7.2691	0.8006	0.5547	0.996	0.1273	0.7027	0.2353	377.965	656.658	-18.2	-18.85
282	0.83466	13.9	170.427	12.2609	174.807	14.6897	4.5962	20.5548	3.2069	0.9153	0.102	1	0.2214	0.008403	0.1212	427.666	116.558	165.75	39.65
283	0.296048	6.5	19.2492	2.9614	45.0141	10.0031	3.25	20.5548	5.338	0.09425	-0.9985	0.9261	0.7528	0.6222	0.8	563.162	845.615	-18.85	-3.9
284	0.364427	18.1	70.7545	3.9091	172.7	10.7267	0	23.6604	6.0101	0.4613	-0.9971	1	0.6441	0.5031	0.4965	408.055	257.588	65	27.95
285	0.0412807	5.1	1.3	0.2549	19.1418	6.1748	0	17.5018	4.7506	-0.2509	-1	0.7071	0.6358	1	1	555.843	659.392	1.3	0
286	0.164081	15.7	27.3309	1.7408	145.348	10.6094	3.25	29.0689	4.5713	0.6456	-0.9975	1	0.7172	0.07299	0.1966	383.026	283.713	1.3	-27.3
287	0.730774	4.7	34.4745	7.335	27.1008	10.0373	0	17.5018	4.8736	0.9951	0.9847	0.9991	0.005398	0	0	766.16	447.787	-34.45	-1.3
288	0.547696	43.3	203.263	4.6943	353.982	8.571	0	36.3361	4.439	0.7701	-0.9992	1	0.4975	0.2688	0.2066	436.637	787.458	188.5	76.05
289	0.609844	8.9	66.6591	7.4898	84.7422	12.2815	0	27.768	6.3264	0.9766	0.7489	0.9996	0.04022	0	0.02041	310.781	267.022	46.15	48.1
290	0.544472	5.5	40.1161	7.2938	46.8863	13.3961	3.25	29.25	6.8345	0.5658	-0.6214	0.8718	0.3679	0.2286	0.6667	956.891	1004.01	18.2	35.75
291	0.97645	6.3	56.3442	8.9435	39.3846	9.1592	0	18.9506	4.6365	0.9307	0.7757	0.9999	0.05978	0.186	0	698.294	33.5317	35.75	43.55
292	0.194004	34.9	66.4687	1.9045	322.973	9.8168	0	48.3147	7.0997	0.7112	-0.9979	1	0.5102	0.4559	0.2727	880.918	282.882	65.65	-10.4
293	0.397566	6.3	24.0588	3.8189	41.3046	9.6057	0	33.4608	9.427	0.4023	-0.501	0.9864	0.5036	0.814	0.6087	260.833	161.865	14.95	-18.85
294	0.181846	5.5	0.65	0.1182	2.275	0.65	0	3.25	1.319	1	1	1	0	1	0	53.9636	687.645	0	0.65
295	0.106846	42.9	41.3606	0.9641	369.051	9.0233	0	36.3361	6.2715	0.3671	-1	1	0.7168	0.7017	0.5039	654.241	342.033	-35.75	20.8
296	0.456131	14.5	36.2138	2.4975	68.442	5.4754	0	40.7224	5.6685	0.3575	-0.9983	1	0.5743	0.904	0.6961	868.738	929.421	13	33.8
297	0.245953	4.9	13.7118	2.7983	32.9944	11.3774	3.25	27.9576	7.4619	0.4605	0.1961	0.7008	0.172	0.8621	1	169.939	703.275	11.7	-7.15
298	0.646793	8.1	62.081	7.6643	72.283	11.8497	0	29.9635	6.857	0.9591	0.8192	1	0.05285	0	0	768.784	11.6235	59.15	18.85
299	0.381649	17.9	65.6629	3.6683	152.827	9.6117	0	41.1096	8.2588	0.8987	0.3353	1	0.1449	0.6038	0.1511	662.357	116.455	53.3	-38.35
300	0.146496	4.9	1.95	0.398	7.8789	2.7168	0	4.5962	1.4708	0.4743	-0.7071	1	0.8186	1	0.3333	940.459	328.918	-1.95	0
301	0.341283	16.3	43.7822	2.686	112.546	7.8703	0	29.0689	4.9874	0.7828	0.0767	1	0.2299	0.8671	0.3415	652.267	206.81	13.65	41.6
302	0.921505	5.9	38.5039	6.5261	27.6198	7.082	3.25	13.4001	2.6262	0.986	0.9451	0.9996	0.01619	0	0	805.432	995.068	-35.75	14.3
303	0.90671	6.7	45.5186	6.7938	35.2162	7.4928	3.25	13	2.4047	0.996	0.9801	1	0.005628	0	0	33.9254	420.463	-45.5	-1.3
304	0.605662	15.7	111.921	7.1287	161.25	11.7701	0	29.9635	6.362	0.6117	-0.9848	1	0.5645	0.2336	0.3932	61.9745	905.452	-96.2	57.2
305	0.992336	17.5	216.161	12.3521	192.936	12.4475	3.25	18.9506	3.3265	0.9946	0.972	1	0.006304	0	0	648.437	411.166	186.55	109.2
306	0.383678	42.3	146.344	3.4597	363.391	9.0172	0	23.6604	4.2324	0.7942	-0.9955	1	0.4125	0.2878	0.1958	442.346	84.6418	-128.05	70.85
307	0.821578	6.1	63.1036	10.3449	51.6252	12.5915	6.5	18.3848	3.0651	0.963	0.8933	0.9987	0.03101	0	0	735.107	115.164	-20.15	-59.8
308	0.17706	9.7	12.503	1.289	56.0558	7.28	0	43.7243	9.1442	-0.2147	-1	0.9999	0.8049	0.8571	0.8333	797.974	127.655	-1.95	-12.35
309	0.600727	5.5	38.35	6.9727	40.625	11.6071	0	32.5	8.858	0.4286	-1	1	0.9376	0.3429	0.2857	81.2818	0	38.35	0
310	0.655955	17.3	98.4938	5.6933	132.794	8.6794	0	42.25	5.9462	0.9655	0.8627	1	0.03047	0.1046	0	851.801	722.491	94.25	-28.6
311	0.256231	19.9	40.3052	2.0254	141.493	7.9046	0	29.0689	4.8848	0.237	-0.9991	1	0.7201	0.9274	0.5975	34.2688	234.724	31.85	-24.7
312	0.341525	6.1	17.5981	2.8849	34.6331	8.4471	0	20.5548	5.8145	-0.3899	-1	0.999	0.901	0.7561	0.7143	281.328	580.139	1.3	17.55
313	0.236531	19.3	44.4336	2.3023	168.391	9.7336	0	26.2023	6.2507	0.3488	-1	1	0.7367	0.9133	0.5298	202.386	796.969	4.55	-44.2
314	0.652607	5.1	30.743	6.028	28.6342	9.2368	4.5962	13.4001	2.7574	0.8999	0.849	0.9389	0.03168	0	0	967.588	277.892	-29.9	7.15
315	0.559201	8.9	69.3767	7.7951	96.1837	13.9397	3.25	32.1734	7.5465	0.9734	0.8481	1	0.03256	0	0	607.989	687.371	67.6	-15.6
316	0.870326	5.7	35.6316	6.2512	26.5755	7.1826	0	13.4001	3.7247	0.9271	0.8459	0.9947	0.05043	0.4324	0	434.623	540.789	-27.95	22.1
317	0.547351	41.7	226.023	5.4202	393.134	9.9026	0	46.8722	5.4099	0.8481	-0.6743	1	0.3101	0.1259	0.1485	282.219	408.937	198.25	-108.55
318	0.530531	5.7	31.4428	5.5163	38.4713	10.3977	3.25	17.5018	4.4433	0.9321	0.7944	0.9999	0.0623	0.4054	0	720.456	354.754	27.3	15.6
319	0.56693	4.9	22.0809	4.5063	23.0509	7.9486	3.25	19.769	4.6181	-0.06472	-0.8254	0.8462	0.5697	0.6207	0.8889	113.867	81.8469	16.25	-14.95
320	0.0407092	8.1	1.3	0.1605	24.05	3.9426	0	9.75	2.9736	-0.1852	-1	1	1.0014	1	0.5926	0	328.42	0	-1.3
321	0.259489	5.3	15.7214	2.9663	37.7232	11.4313	3.25	39.1352	9.2771	0.3752	-0.1789	0.9314	0.3557	0.7273	0.7692	858.113	967.406	7.8	-13.65
322	0.487281	20.5	94.5208	4.6108	175.053	9.4623	0	18.9506	4.4166	0.8231	-0.4568	1	0.3074	0.2432	0.1636	216.993	88.8659	-74.75	57.85
323	0.314003	20.7	44.0708	2.129	126.789	6.7802	0	25.3833	5.1615	0.3073	-1	1	0.784	0.8556	0.5	605.831	1002.37	-35.1	-26.65
324	0.36824	27.7	106.648	3.8501	268.705	10.4554	0	41.6203	5.8808	0.7275	-0.9594	1	0.4833	0.249	0.2658	547.881	431.866	16.9	-105.3
325	0.777643	11.1	75.3019	6.784	79.3863	8.7238	0	21.8017	3.6471	0.9887	0.6039	1	0.04782	0.03297	0.01408	449.351	961.986	9.1	74.75
326	0.511333	5.7	29.2789	5.1366	37.1683	10.0455	0	26	6.188	0.6675	-0.2026	0.9995	0.3894	0.2432	0.4118	387.017	1002.87	-1.3	29.25
327	0.810075	7.3	41.8127	5.7278	37.4746	7.0707	3.25	11.718	2.9257	0.9676	0.8761	0.9999	0.03338	0.01887	0	275.253	972.884	-8.45	40.95
328	0.67254	27.1	216.594	7.9924	298.286	11.8839	3.25	45.1504	5.6999	0.9414	0.1825	1	0.1427	0.01594	0.07792	885.439	931.788	-211.9	44.85
329	0.735445	28.7	263.382	9.1771	333.17	12.4783	0	42.7471	6.7429	0.8797	-0.04541	1	0.2128	0.01124	0.1951	850.611	80.3101	211.25	-157.3
330	0.425186	12.5	55.5284	4.4423	109.703	10.4479	0	39	6.7368	0.3754	-0.9361	1	0.7114	0.1905	0.5176	61.036	364.22	50.05	24.05
331	0.715435	5.1	39.783	7.8006	33.8001	10.9033	3.25	16.5718	3.5649	0.9804	0.9599	0.9996	0.01433	0	0	990.422	317.931	39.65	-3.25
332	0.682677	17.9	149.925	8.3757	195.075	12.2689	3.25	26.2023	5.7123	0.9051	-0.6163	1	0.2183	0.2579	0.1223	974.232	781.419	35.75	-145.6
333	0.0348167	23.5	4.5962	0.1956	120.786	5.618	0	16.5718	3.3514	0.5308	-0.9943	1	0.6018	0.9814	0.4197	546.049	279.657	-3.25	3.25
334	0.600617	5.7	22.981	4.0317	24.8365	6.7126	0	23.4361	6.3438	0.623	0.01333	0.9975	0.3213	0.5405	0.5882	924.412	145.833	-16.25	16.25
335	0.495834	7.5	40.3052	5.374	59.6108	10.8383	0	23.4361	5.9719	0.6744	-0.2944	1	0.4304	0.3091	0.3714	145.08	948.82	-24.7	-31.85
336	0.198842	7.7	15.23	1.9779	56.6986	9.9471	0	19.5	4.2784	0.3252	-0.9998	1	0.7883	0.9649	0.5135	534.026	791.474	11.7	-9.75
337	0.748145	19.1	178.569	9.3492	213.689	12.4965	0	27.9576	5.9189	0.9889	0.9028	1	0.01624	0	0	377.131	797.895	119.6	132.6
338	0.375421	6.1	18.2116	2.9855	32.6047	7.9524	3.25	16.5718	4.0956	0.4244	-0.53	0.9994	0.4925	0.8049	0.619	345.467	189.525	14.95	10.4
339	0.838507	8.1	55.25	6.821	49.6215	8.1347	0	16.25	3.91	0.9892	0.9558	1	0.0105	0.06557	0	291.562	737.432	-55.25	0
340	0.936432	9.3	108.394	11.6553	90.8594	12.4465	7.2672	18.9506	2.4923	0.9769	0.8459	0.9999	0.03266	0	0	251.323	49.7151	-104	30.55
341	0.233596	8.1	5.9927	0.7398	19.3189	3.167	0	9.75	2.301	-0.1178	-1	1	0.663	1	0.8438	226.901	627.093	-3.9	-4.55
342	0.705787	7.9	41.7268	5.2819	44.1537	7.4837	0	13.7886	4.2065	0.8978	0.3317	1	0.1794	0.2373	0.2051	229.202	962.614	41.6	-3.25
343	0	10.7	0	0	13.4731	1.5486	0	4.5962	1.9901	-0.9048	-1	-0.7071	0.1385	1	1	752.794	619.131	0	0
344	0.642388	17.7	81.9103	4.6277	113.101	7.2039	0	14.5344	4.0027	0.9123	0.5291	1	0.116	0.414	0.1168	376.203	876.175	-66.3	48.1
345	0.595468	5.9	38.372	6.5037	42.5958	10.922	3.25	23.4361	6.2725	0.9314	0.6794	0.9991	0.072	0.3846	0.05263	244.11	937.373	-38.35	1.3
346	0.754609	14.9	98.2554	6.5943	112.729	8.7387	3.25	18.9506	2.849	0.9878	0.8637	1	0.02049	0	0	269.138	185.218	-98.15	-4.55
347	0.357442	9.1	23.409	2.5724	51.0966	7.1967	0	13.7886	3.4713	0.3881	-0.6369	1	0.3842	0.7887	0.86	124.5	644.077	0.65	-23.4
348	0.403795	6.5	13.6655	2.1024	23.4295	5.2066	0	16.25	5.1272	0.8423	-1	1	0.402	0.8	0.12	1.6231	780.208	-5.85	12.35
349	0.378914	12.7	43.9412	3.4599	97.7029	9.1311	0	53.304	7.7732	0.4937	-0.4999	1	0.4997	0.3084	0.5402	224.957	615.831	38.35	-21.45
350	0.45199	9.7	39.1945	4.0407	68.8366	8.9398	0	39.2699	7.85	0.8156	-0.2037	1	0.2916	0.4156	0.2281	136.887	710.804	3.9	-39
351	0.536648	12.7	66.3923	5.2277	104.233	9.7414	0	20.8102	4.2316	0.5367	-1	1	0.817	0.1589	0.2529	245.185	374.362	-63.05	-20.8
352	0.320206	5.9	15.7348	2.6669	32.4818	8.3287	0	41.1096	10.9184	0.01448	-0.7894	0.9923	0.7758	0.7949	0.6316	300.093	1010.35	12.35	-9.75
353	0.566486	6.3	38.7827	6.156	46.7283	10.867	0	39.2699	9.3584	0.3334	-0.3523	0.92	0.4214	0.186	0.7826	31.2857	1001.52	-24.7	-29.9
354	0.671505	13.5	67.5062	5.0005	85.6369	7.4467	0	20.8102	4.1764	0.557	-1	1	0.7553	0.3217	0.2632	314.633	661.885	-52.65	42.25
355	0.210103	6.3	10.4	1.6508	33.7857	7.8571	0	45.6159	9.6551	-0.6038	-1	0.9487	0.5687	0.9767	0.9091	37.746	464.778	0	10.4
356	0.164725	8.7	17.562	2.0186	82.1046	12.2544	0	35.1541	9.7042	0.1884	-0.9899	0.9983	0.7521	0.5821	0.5957	127.603	235.454	-17.55	0.65
357	0.0369035	6.9	0.65	0.0942	12.5077	2.5526	0	6.5	1.863	-0.5326	-1	1	0.7668	1	0.8182	515.71	199.08	0	0.65
358	0.382372	15.3	63.7133	4.1643	144.846	10.8907	0	23.6604	6.297	0.5599	-0.9961	1	0.696	0.1504	0.2743	967.471	694.229	1.3	-63.7
359	0.387201	12.7	33.22	2.6157	72.2824	6.7554	0	16.5718	4.0142	0.2244	-0.9994	1	0.7803	0.4953	0.5287	752.953	546.842	16.9	28.6
360	0.717544	26.5	159.912	6.0344	206.041	8.4098	0	30.6604	4.327	0.9717	0.6464	1	0.04787	0.249	0.01333	782.119	791.517	-1.95	-159.9
361	0.885067	8.9	69.5986	7.8201	60.9659	8.8356	0	19.769	4.5112	0.9966	0.986	1	0.003296	0	0	744.27	265.601	-2.6	69.55
362	0.689079	12.3	83.8903	6.8203	101.946	9.8977	3.25	18.9506	4.397	0.902	0.4027	1	0.1584	0.2816	0.1687	220.411	915.301	83.85	-2.6
363	0.746189	6.9	48.572	7.0394	46.2258	9.4338	3.25	19.5	4.9006	0.9628	0.359	1	0.1293	0.1633	0.06897	160.957	665.116	13	-46.8
364	0.926341	7.1	91.8342	12.9344	71.211	13.9629	9.75	17.5018	2.5021	0.9806	0.9575	0.9952	0.009723	0	0	401.606	643.669	91	-12.35
365	0.501011	7.5	46.2917	6.1722	67.7572	12.3195	0	24.7513	5.6243	0.9674	0.7982	1	0.04027	0.03636	0	478.16	919.64	28.6	36.4
366	0.341282	5.3	11.6276	2.1939	21.2136	6.4284	0	16.25	4.0986	0.0254	-1	0.6321	0.5185	0.8788	1	806.604	100.226	-5.2	10.4
367	0.781407	8.9	85.9992	9.6628	85.325	12.3659	3.25	35.8974	7.4369	0.9962	0.9765	1	0.005374	0	0	35.1854	660.719	-5.85	85.8
368	0.020461	11.3	0.65	0.05752	26.1439	2.8112	0	7.2672	1.8993	-0.7168	-1	0.8944	0.4477	1	0.9565	5.5619	287.611	0.65	0
369	0.959003	5.3	53.2604	10.0491	34.5798	10.4787	3.25	16.25	3.3473	0.9572	0.9304	0.9891	0.01981	0	0	449.915	380.387	21.45	48.75
370	0.28812	7.5	17.5018	2.3336	44.5469	8.0994	0	30.6604	7.4979	0.7563	0.2456	0.9983	0.2218	0.8727	0.4286	775.12	996.193	-9.1	14.95
371	0.752033	5.1	33.0223	6.475	26.6911	8.61	3.25	16.25	4.5356	0.9789	0.9411	0.998	0.01686	0	0	849.255	295.931	19.5	26.65
372	0.551784	9.5	36.9986	3.8946	52.9364	7.0582	3.25	14.5344	2.8838	0.8999	0.4472	0.9996	0.1167	0.6133	0.09091	250.463	990.189	35.1	11.7
373	0.183736	8.1	12.3329	1.5226	50.5498	8.2869	3.25	26.2023	4.7545	0.04854	-1	0.9923	0.7037	1	0.7436	797.124	71.0988	3.9	11.7
374	1.00926	5.1	60.4535	11.8536	36.4092	11.7449	7.2672	16.25	2.4573	0.9997	0.9989	1	0.0003207	0	0	83.7549	466.363	-48.75	35.75
375	0.950237	5.9	65.7272	11.1402	45.7221	11.7236	4.5962	16.25	3.2721	0.9925	0.9781	1	0.006682	0	0	77.5	640	46.15	46.8
376	0.713203	9.7	67.1894	6.9267	74.7829	9.7121	3.25	22.75	4.6321	0.859	0.2855	1	0.2213	0.2208	0.1754	380.278	765.892	-61.1	-27.95
377	0.901977	8.7	96.4653	11.088	82.3628	12.293	4.5962	17.5018	2.7553	0.9684	0.9297	0.9999	0.02261	0	0	71.954	424.546	96.2	7.15
378	0.220149	13.9	32.7138	2.3535	127.217	10.6905	0	32.5	8.2013	0.6333	-0.9997	1	0.6317	0.7983	0.2929	774.734	352.853	-24.7	21.45
379	0.335774	6.7	19.3914	2.8942	40.5116	8.6195	0	20.8102	5.7384	-0.3387	-0.9975	0.9991	0.7497	0.7234	0.7778	673.157	180.007	-4.55	18.85
380	0.0971508	18.3	11.0691	0.6049	101.49	6.2264	0	20.8102	3.7331	0.127	-0.9985	1	0.7469	0.908	0.6783	52.9699	285.751	11.05	0.65
381	0.186912	5.1	7.4111	1.4532	24.102	7.7748	0	32.5	7.4959	-0.5014	-0.9487	0.9899	0.5794	1	0.9	389.657	788.265	5.85	-4.55
382	0.584903	15.5	103.358	6.6683	153.909	11.4007	0	32.5	6.4009	0.904	0.2541	1	0.1851	0.1259	0.1478	110.226	72.1065	1.3	103.35
383	0.497662	7.1	30.9006	4.3522	44.601	8.7453	0	16.5718	4.5898	0.9291	0.774	0.9997	0.06335	0.8627	0	795.282	331.338	7.8	29.9
384	0.318043	12.5	31.1051	2.4884	82.1526	7.8241	0	25.3833	5.0637	0.6205	-0.9997	1	0.6587	0.8476	0.2651	38.804	153.332	5.85	30.55
385	0.692871	5.9	27.6384	4.6845	26.368	6.761	0	11.718	3.1729	0.9751	0.9013	1	0.02936	0.4103	0	370.864	731.576	-18.2	20.8
386	0.692	8.1	56.9817	7.0348	62.012	10.1659	0	18.3848	4.896	0.7682	0.3199	0.9999	0.2415	0	0.3902	982	705.438	-53.3	20.15
387	0.805133	21.9	142.268	6.4963	160.565	8.0686	3.25	17.5018	2.6981	0.9712	0.7474	1	0.04518	0.0201	0.005587	552.564	471.03	-139.75	26.65
388	0.964064	10.1	138.755	13.7381	115.427	14.2502	7.2672	19.769	2.8083	0.9964	0.9801	1	0.004549	0	0	120.148	886.015	-137.8	16.25
389	0.656016	7.1	27.2147	3.8331	29.7995	5.843	0	13.7886	2.839	0.9429	0.87	0.9986	0.0373	0.9216	0	355.732	460.401	-20.8	17.55
390	0.147311	7.5	8.0401	1.072	40.024	7.2771	0	21.8017	5.4572	-0.2153	-1	0.9993	0.7085	0.9818	0.8	17.3867	159.433	7.8	-1.95
391	0.58186	9.9	62.6601	6.3293	85.9338	10.8777	0	16.5718	3.8246	0.9496	0.8263	0.9999	0.0558	0	0	453.722	639.657	50.05	37.7
392	0.622435	6.3	32.6427	5.1814	35.795	8.3244	0	18.9506	4.9618	0.9609	0.9131	1	0.02725	0.3023	0	170.992	173.706	26.65	18.85
393	0.437655	20.7	71.2099	3.4401	146.988	7.8603	0	19.769	4.4592	0.7	-0.9939	1	0.5134	0.4973	0.2771	477.978	71.9783	-7.15	70.85
394	0.498598	7.9	43.6856	5.5298	65.4351	11.0907	0	22.981	5.1903	0.6827	-0.4808	0.9932	0.4659	0.2712	0.2564	710.69	136	-31.85	29.9
395	0.405716	29.1	108.61	3.7323	249.3	9.1993	0	29.43	5.8364	0.8068	-0.7904	1	0.4199	0.2804	0.1235	521.99	749.78	-72.8	-80.6
396	0.380503	37.9	124.748	3.2915	310.548	8.6504	0	29.43	5.1551	0.6311	-0.9701	1	0.5739	0.6072	0.3061	56.1992	492.691	92.95	-83.2
397	0.422227	21.7	60.5896	2.7921	130.272	6.6128	0	22.981	4.0503	0.2297	-1	1	0.8286	0.533	0.5115	241.118	501.06	9.75	-59.8
398	0.730992	11.1	85.864	7.7355	96.2984	10.5822	3.25	21.8017	4.6623	0.9943	0.9495	1	0.009083	0	0	161.725	953.158	-11.05	-85.15
399	0.832514	9.3	83.2914	8.9561	78.5326	10.7579	4.5962	16.5718	3.0195	0.9963	0.9802	1	0.004933	0	0	913.183	967.312	-46.8	-68.9
400	0.154936	11.3	14.8223	1.3117	78.7348	8.4661	0	25.3833	6.2746	0.3084	-0.9997	0.9999	0.6964	1	0.6056	715.416	488.257	-11.7	-9.1
401	0.0536432	8.3	0.9192	0.1108	13.0128	2.0655	0	11.718	2.5628	-0.01386	-1	1	0.7722	1	0.7143	564.548	497.452	-0.65	0.65
402	0.443863	11.3	44.8924	3.9728	83.2398	8.9505	0	16.25	4.2135	0.8373	0.399	1	0.2023	0.4731	0.2639	38.1372	809.987	-44.85	1.95
403	0.682365	10.3	75.872	7.3662	89.5997	10.7951	3.25	26.2023	5.723	0.945	0.6312	0.9999	0.07867	0.07229	0.04762	235.607	423.282	-8.45	75.4
404	0.129793	6.3	7.827	1.2424	41.1606	9.5722	0	23.6604	7.3187	-0.667	-1	0.2425	0.4571	1	1	1.1349	176.778	0.65	-7.8
405	0.550112	37.5	170.573	4.5486	293.532	8.2685	0	32.5	5.0425	0.8679	-0.8321	1	0.2425	0.5268	0.1164	255.755	808.611	-135.2	-104
406	0.385879	13.1	64.821	4.9482	142.337	12.8232	0	26.2023	6.2129	0.9303	0.3428	1	0.1117	0.4414	0.06593	281.462	128.702	44.85	46.8
407	0.174879	37.5	53.7971	1.4346	291.219	8.2034	0	49.1814	5.2258	0.8065	-0.7474	1	0.3566	0.6254	0.1612	860.921	971.5	-22.75	48.75
408	0.108441	13.5	9.6629	0.7158	75.9089	6.6008	0	19.769	4.5213	0.1927	-0.9994	0.9942	0.6455	0.9565	0.7634	788.907	554.689	-7.15	-6.5
409	0.506094	37.3	135.206	3.6248	252.828	7.1623	0	16.5718	3.5399	0.9099	0.02409	1	0.169	0.2521	0.1171	590.054	143.287	-1.3	-135.2
410	0.510327	25.7	153.99	5.9918	278.265	11.7411	0	29.43	6.4511	0.931	0.2814	1	0.143	0.09283	0.07834	163.963	561.389	24.05	152.1
411	0.21392	6.3	8.3241	1.3213	26.5592	6.1766	0	16.25	4.3049	0.5168	-0.7593	0.9985	0.5055	1	0.5714	908.302	157.54	5.2	-6.5
412	0.655765	29.5	166.811	5.6546	237.13	8.6229	0	22.981	3.2862	0.9612	0.705	1	0.06015	0.12	0.01569	433.881	128.495	11.7	166.4
413	0.153194	6.7	10.1741	1.5185	46.5876	9.9123	3.25	38.0403	7.3583	-0.04561	-0.9701	0.9778	0.6871	0.9574	0.7692	869.112	890.358	4.55	-9.1
414	0.552194	11.5	63.534	5.5247	95.0476	10.005	0	29.43	6.3839	0.7181	-0.9999	1	0.6222	0.1895	0.1733	838.822	584.335	-47.45	-42.25
415	0.473171	8.7	14.8223	1.7037	24.1243	3.6006	0	9.1924	2.616	0.7949	0.4104	1	0.1873	1	0.4043	956.966	742.759	-14.3	-3.9
416	0.472981	7.3	26.7212	3.6604	41.0167	7.739	0	25.3833	5.5286	0.8905	0.6727	0.9993	0.09808	0.8491	0.09091	620.185	704.185	-8.45	25.35
417	0.748064	5.5	41.6	7.5636	35.3881	10.1109	0	21.8017	6.671	0.9818	0.9337	0.9995	0.01835	0	0	156.273	29.6727	0	-41.6
418	0.712908	5.7	41.1353	7.2167	37.4546	10.1229	3.25	14.5344	2.969	0.9614	0.8626	1	0.04178	0	0	173.623	848.158	-21.45	35.1
419	0.191322	35.3	61.2002	1.7337	301.754	9.0617	0	17.5018	3.8347	0.8621	-0.3032	1	0.2219	0.2643	0.1502	705.622	577.986	-56.55	-23.4
420	0.630165	8.5	50.1175	5.8962	60.8181	9.3566	0	35.75	7.5266	0.9137	0.4921	1	0.1538	0.1077	0.1333	994.859	352.229	41.6	27.95
421	0.951078	36.7	392.699	10.7002	390.396	11.2506	0	26.2023	3.4314	0.9866	0.9044	1	0.01722	0.002882	0	307.926	534.526	388.7	55.9
422	0.392045	7.1	32.3306	4.5536	59.2363	11.615	3.25	18.3848	4.1522	0.5652	0.0399	0.9124	0.3053	0.1373	0.5806	938.951	986.923	16.25	-27.95
423	0.69986	9.3	78.7815	8.4711	88.3595	12.104	3.25	20.8102	5.0588	0.9841	0.9327	0.9999	0.01684	0.1918	0	971.307	588.038	-65.65	-43.55
424	0.86468	9.1	102.224	11.2334	92.2388	12.9914	0	26.2023	4.7497	0.9913	0.9588	1	0.0092	0	0	416.236	292.912	79.95	63.7
425	0.402934	32.7	92.95	2.8425	216.574	7.0545	0	14.5344	3.5908	0.7904	-0.5547	1	0.4011	0.3941	0.2035	594.777	578.044	85.8	35.75
426	0.754232	10.3	73.3809	7.1244	78.401	9.4459	0	19.769	4.423	0.9807	0.8773	0.9999	0.02606	0.1687	0	766.534	591.432	41.6	60.45
427	0.516951	15.7	87.4993	5.5732	147.698	10.7809	0	48.75	8.7352	0.506	-0.9507	0.9996	0.5241	0.3285	0.6068	558.025	703.296	-78	-39.65
428	0.609543	36.3	235.62	6.4909	365.255	10.6488	0	38.0403	4.8276	0.7927	-0.9569	1	0.4818	0.1195	0.1331	377.349	276.096	-185.25	145.6
429	0.460412	6.9	26.65	3.8623	41.1053	8.3888	0	27.768	5.4208	0.9848	0.924	0.9996	0.01884	0.8367	0	538.906	945.855	-5.85	-26
430	0.62799	4.9	25.3583	5.1752	23.8986	8.2409	0	22.75	5.7137	0.9277	0.8908	0.9929	0.04123	0.3103	0	710.745	1005.97	-0.65	25.35
431	0.329878	9.9	36.7983	3.717	89.0159	11.2678	0	22.981	5.4133	0.9477	0.523	1	0.07948	0.9241	0.01695	320.934	793.889	-11.05	-35.1
432	0.975679	5.7	68.9429	12.0952	45.8679	12.3967	7.2672	18.3848	3.6202	0.994	0.9896	0.9989	0.002254	0	0	753.307	523.377	-60.45	33.15
433	0.190305	10.1	13.7118	1.3576	57.7837	7.1338	0	29.9635	5.788	0.3878	-0.9806	0.9989	0.7228	0.7531	0.4098	823.782	384.787	-11.7	-7.15
434	0.230729	27.7	35.3459	1.276	142.129	5.5303	0	27.9576	4.2358	0.1321	-1	1	0.6881	0.8482	0.6923	794.755	435.818	-29.9	-18.85
435	0.786565	4.9	31.5903	6.447	23.7695	8.1964	3.25	13.7886	3.1046	0.9704	0.9383	0.9996	0.02035	0	0	1000.3	276.357	-25.35	-18.85
436	0.70791	35.9	274.969	7.6593	366.784	10.8196	0	23.4361	4.8731	0.8781	-0.9778	1	0.3849	0.08555	0.07837	482.168	766.575	3.25	274.95
437	0.919222	7.5	70.0705	9.3427	55.9004	10.1637	3.25	14.5344	3.0674	0.9943	0.9751	1	0.006815	0	0	702.707	363.513	55.9	-42.25
438	0.507552	13.7	66.7066	4.8691	112.241	9.5933	3.25	17.5018	4.0212	0.8204	0.007677	1	0.3117	0.2735	0.2396	614.81	567.285	36.4	-55.9
439	0.574994	8.1	56.3442	6.9561	73.796	12.0977	4.5962	23.6604	5.1178	0.9509	0.8171	0.9993	0.03823	0.01639	0	416.895	896.426	-16.25	53.95
440	0.240891	19.5	34.499	1.7692	128.527	7.3444	0	13.4001	3.0106	0.5041	-1	1	0.6623	0.8057	0.3882	773.608	662.672	-25.35	23.4
441	0.063725	8.5	0.65	0.07647	7.8	1.2	0	3.25	1.5806	-0.7106	-1	0.4472	0.6472	1	1	570.859	741.041	0	-0.65
442	0.218397	4.7	5.8138	1.237	15.2928	5.664	0	14.5344	4.2276	-0.9635	-0.9998	-0.9091	0.03797	1	1	785.426	423.745	-2.6	-5.2
443	0.564419	22.5	133.579	5.9369	215.63	10.5186	0	23.4361	4.5262	0.9233	0.3973	1	0.1104	0.2829	0.0973	909.009	518.251	-122.2	-53.95
444	0.349396	20.7	54.1064	2.6138	139.892	7.4809	0	27.9576	5.0955	0.5658	-0.9999	1	0.603	0.8396	0.4051	929.058	337.268	26	-47.45
445	0.951054	7.5	99.416	13.2555	76.6575	13.9377	3.25	24.7513	6.1516	0.9968	0.9913	1	0.002685	0	0	547.84	590.473	-44.2	89.05
446	0.220915	6.9	9.8363	1.4255	31.6184	6.4527	0	17.5018	4.3965	-0.2521	-0.865	0.8	0.5242	0.7143	0.9655	175.181	120.565	9.75	-1.3
447	0.824422	6.5	29.9071	4.6011	25.1147	5.581	0	13.7886	4.3077	0.9979	0.9878	1	0.00354	0.6222	0	476.992	810.123	-20.15	-22.1
448	0.160548	8.7	14.359	1.6505	68.8787	10.2804	0	35.0036	7.9267	-0.0142	-1	1	0.8814	0.806	0.5909	772.782	15.1379	1.3	-14.3
449	0.586938	9.3	68.9674	7.4159	92.235	12.6349	0	21.8017	6.0157	0.9688	0.8804	0.9999	0.02858	0	0	877.177	799.199	47.45	-50.05
450	0.0934191	32.9	19.3914	0.5894	194.955	6.3092	0	16.5718	3.1344	0.6051	-1	1	0.5544	0.5566	0.393	448.874	345.008	-12.35	-14.95
451	0.577021	5.1	28.7841	5.6439	30.3214	9.7811	3.25	18.9506	3.9457	0.9646	0.9162	0.9954	0.02391	0	0	454.99	833.078	3.25	-28.6
452	0.116641	8.5	7.6081	0.8951	49.8807	7.674	0	29.43	6.0065	0.2044	-0.7809	0.9983	0.5294	1	0.8	836.182	372.024	-7.15	-2.6
453	0.503033	8.5	27.9802	3.2918	42.5354	6.5439	0	14.5344	3.7559	0.5543	-0.5145	0.999	0.3977	0.6154	0.6222	409.829	676.059	27.95	-1.3
454	0.849135	6.9	61.062	8.8496	51.0671	10.4219	4.5962	17.5018	3.5456	0.9959	0.9837	1	0.003877	0	0	591.188	961.688	28.6	-53.95
455	0.0952381	8.1	1.4534	0.1794	11.4905	1.8837	0	4.5962	2.2792	-0.5966	-1	1	0.8264	1	0.8	338.463	477.519	-0.65	1.3
456	0	4.9	0	0	4.225	1.4569	0	3.25	1.6449	-1	-1	-1	0	1	1	54	687.714	0	0
457	0.700864	7.7	46.5329	6.0432	49.1483	8.6225	0	18.9506	5.3682	0.8854	0.08789	1	0.2083	0.386	0.1622	290.39	721.422	-22.1	-40.95
458	0.536896	7.7	67.6031	8.7796	93.2092	16.3525	3.25	30.6604	7.3185	0.981	0.9434	1	0.01923	0	0	59.039	576.591	-67.6	-0.65
459	0.683397	4.9	22.1096	4.5122	19.1477	6.6026	0	10.2774	2.8351	0.9525	0.7516	1	0.08024	0.4483	0	297.194	525.918	-0.65	22.1
460	0.608253	5.9	32.6038	5.5261	35.4323	9.0852	3.25	32.1734	6.8788	0.9616	0.847	0.9997	0.04956	0.1026	0	205.051	205.831	29.9	-13
461	0.51111	9.3	47.1687	5.0719	72.4398	9.9233	0	42.25	8.156	0.944	0.5955	1	0.09748	0.3151	0.0566	365.457	922.425	9.75	46.15
462	0.718701	4.9	32.8941	6.7131	27.0877	9.3406	0	19.769	5.9058	0.9698	0.9463	0.9897	0.01434	0	0	929.949	780.102	-16.25	-28.6
463	0.483652	9.5	28.85	3.0368	47.0918	6.2789	0	13.7886	3.1848	0.6604	-1	1	0.5149	0.7867	0.3396	210.258	96.0684	27.95	-7.15
464	0.0910133	9.1	1.3	0.1429	11.1477	1.5701	0	7.2672	1.9199	-0.8637	-1	-0.4472	0.1646	1	1	140.088	369.143	0	1.3
465	0.803654	6.1	38.6627	6.3381	32.3352	7.8866	0	13	2.9771	0.961	0.8211	1	0.04983	0	0	1010.32	218.418	-11.05	37.05
466	0.825413	7.5	56.822	7.5763	50.4834	9.1788	3.25	19.769	3.4343	0.9953	0.9713	1	0.006091	0	0	162.087	752.14	33.15	-46.15
467	0.315231	15.1	55.3073	3.6627	152.21	11.6191	0	32.5	6.5227	0.813	-0.3832	1	0.3753	0.3435	0.1818	537.218	330.344	-50.7	-22.1
468	0.469333	10.7	47.9637	4.4826	83.0934	9.551	3.25	27.9576	5.3339	0.5937	-0.7359	0.9998	0.4639	0.5057	0.4848	276.841	589.425	-42.9	-21.45
469	0.804459	5.5	56.9817	10.3603	45.0751	12.8786	7.2672	18.9506	3.4991	0.9605	0.9023	0.9999	0.03175	0	0	449.854	530.936	-53.3	-20.15
470	0.698803	18.5	105.653	5.7109	134.845	8.1724	0	17.5018	3.9859	0.4849	-0.9965	1	0.8004	0.2545	0.2828	715.768	883.697	33.8	100.1
471	0.242459	19.5	34.4193	1.7651	127.4	7.28	0	20.5548	4.3584	0.6017	-0.9615	1	0.576	0.5314	0.3935	795.533	931.913	-33.8	6.5
472	0.141166	7.3	1.4534	0.1991	7.475	1.4104	0	3.25	1.6262	0.05046	-1	1	0.9829	1	0.5	159.973	549.062	-1.3	0.65
473	0.691604	27.5	181.215	6.5896	242.963	9.528	0	21.8017	4.38	0.8696	-0.9947	1	0.3694	0.1804	0.1064	576.091	688.278	180.7	-13.65
474	0.764873	13.5	143.995	10.6663	160.37	13.9452	3.25	27.9576	5.374	0.9497	0.6801	1	0.08986	0	0.09474	103.882	744.074	-143	-16.9
475	0.752156	4.7	38.7827	8.2516	29.6206	10.9706	0	20.8102	6.1911	0.9914	0.9805	0.9981	0.006245	0	0	70.0213	32.0638	29.9	-24.7
476	0.539653	33.5	139.488	4.1638	243.046	7.7157	0	27.768	4.8788	0.7233	-0.9567	1	0.4836	0.527	0.2305	245.364	607.94	107.9	88.4
477	0.607082	7.7	41.2788	5.3609	50.3347	8.8306	3.25	20.8102	4.3902	0.905	0.5906	0.9999	0.1037	0.6842	0.1081	323.227	905.961	-37.05	18.2
478	0.554503	33.3	121.843	3.659	206.541	6.5987	0	46.8722	5.3728	0.8864	-0.4961	1	0.2092	0.8179	0.08191	667.884	810.512	121.55	8.45
479	0.982027	7.9	77.0079	9.7478	58.5648	9.9262	3.25	14.5344	3.0365	0.9787	0.9314	0.9999	0.01903	0	0	832.937	747.57	-28.6	71.5
480	0.882068	6.3	54.8625	8.7083	42.4521	9.8726	0	16.5718	4.5745	0.9986	0.9936	1	0.00158	0	0	878.698	323.238	53.3	-13
481	0.736241	17.3	109.927	6.3542	132.048	8.6306	3.25	17.5018	3.4374	0.9709	0.8474	1	0.03336	0.02614	0	655.922	900.572	-74.75	-80.6
482	0.174619	9.9	9.1232	0.9215	41.6902	5.2772	0	13.4001	2.9602	0.2666	-1	0.9998	0.8188	0.9873	0.5085	726.677	708.379	9.1	-0.65
483	0.436094	17.1	61.3794	3.5894	124.285	8.2308	0	16.5718	3.8775	0.5318	-1	1	0.7143	0.404	0.3359	297.763	963.696	-25.35	-55.9
484	0.908486	8.7	66.2873	7.6192	56.1906	8.3867	3.25	18.9506	4.0962	0.988	0.8473	1	0.02617	0.07463	0	456.77	720.517	-59.8	-28.6
485	0.359984	17.1	52.146	3.0495	127.915	8.4712	0	26.2023	4.6351	0.6811	-1	1	0.5684	0.7682	0.2538	461.216	508.24	-52	3.9
486	0.742856	4.9	15.0064	3.0625	11.9554	4.1226	0	7.2672	2.1574	0.9828	0.9695	0.9971	0.01091	1	0	102.663	667.816	14.95	-1.3
487	0.137518	7.3	9.0301	1.237	47.6746	8.9952	0	17.5018	4.978	0.00941	-0.9552	0.9879	0.941	0.1887	0.5152	331.932	145.062	-7.8	4.55
488	0.783901	10.1	77.7532	7.6983	79.5464	9.8205	0	18.9506	5.2331	0.9221	0.5812	1	0.103	0.2469	0.08197	350.535	836.074	-71.5	30.55
489	0.583499	5.1	46.5148	9.1205	48.4551	15.6307	10.2774	21.8017	3.7503	0.7598	0.3107	0.8834	0.1829	0.1935	0.3	853.049	912.706	-25.35	39
490	0.692676	16.5	91.4747	5.5439	116.053	8.0036	0	16.25	4.4306	0.9097	0.09656	1	0.1526	0.3862	0.12	499.912	345.636	-90.35	-14.3
491	0.367122	4.7	13.1615	2.8003	20.5948	7.6277	3.25	16.25	3.8914	0.6271	0.4472	0.7894	0.1392	1	0.8571	719.138	932.16	-7.15	11.05
492	0.849645	11.5	89.7518	7.8045	87.2633	9.1856	3.25	16.5718	2.8859	0.9739	0.9154	1	0.02128	0	0	923.657	237.03	87.75	-18.85
493	0.275829	4.9	11.9854	2.446	25.7166	8.8678	0	27.9576	9.1943	-0.2251	-0.5039	0.3417	0.3371	1	1	1016.8	803	-7.8	-9.1
494	0.317395	4.9	6.6287	1.3528	12.3604	4.2622	0	13.4001	3.6914	0.8897	0.7071	0.9923	0.09838	1	0.1111	957.653	957.714	-1.3	6.5
495	0.560484	32.7	169.023	5.1689	283.123	9.2222	0	27.5772	5.037	0.808	-1	1	0.4919	0.2345	0.1139	495.399	935.999	69.55	154.05
496	0.208482	28.7	41.3402	1.4404	184.471	6.909	0	20.8102	4.1863	0.6229	-0.6306	1	0.4148	0.8689	0.4694	527.2	763.881	39.65	11.7
497	1.00742	9.5	176.997	18.6313	138.705	18.494	9.1924	26.2023	4.5557	0.9989	0.9946	1	0.001346	0	0	586.91	593.674	-167.05	58.5
498	0.935581	21.1	188.74	8.945	182.613	9.5609	0	18.9506	3.6983	0.9906	0.9441	1	0.01059	0.02094	0	717.604	516.979	-42.25	183.95
499	0.267554	8.1	17.1728	2.1201	48.3365	7.924	3.25	16.5718	4.0108	0.8524	0.3162	1	0.1553	0.9672	0.1463	868.784	569.846	-8.45	-14.95
500	0.869669	5.5	42.6531	7.7551	31.2104	8.9173	3.25	22.75	4.6469	0.9969	0.991	0.9999	0.002918	0	0	30.1364	773.009	-42.25	-5.85
501	0.378247	4.9	15.1186	3.0854	23.6556	8.1571	0	33.931	8.7361	0.3138	-0.07405	0.6374	0.2516	0.7586	1	267.194	1011.04	13.65	6.5
502	0.516217	6.1	20.3586	3.3375	26.5079	6.4653	0	20.8102	5.1578	0.8588	0.499	0.9997	0.1635	0.9756	0.2857	189.107	289.672	5.85	19.5
503	0.23449	5.7	2.68	0.4702	7.4192	2.0052	0	4.5962	1.7056	-0.8733	-1	-0.7071	0.1203	1	1	770.246	390.956	-2.6	-0.65
504	0.524505	10.3	69.732	6.7701	107.133	12.9076	0	39.538	6.1519	0.4228	-0.9864	1	0.8731	0.09639	0.3175	745.816	80.966	-14.3	-68.25
505	0.847804	17.3	136.97	7.9173	142.881	9.3386	0	27.9576	5.689	0.9911	0.9335	1	0.0116	0	0	427.728	218.191	-131.3	-39
506	0.54995	20.9	90.7443	4.3418	149.213	7.8949	0	29.25	5.4759	0.5325	-0.9983	1	0.6945	0.4815	0.3133	929.969	696.706	8.45	-90.35
507	0.546564	6.3	30.5776	4.8536	38.1847	8.8802	0	17.5018	4.5126	0.9399	0.7513	1	0.08135	0.3721	0	670.349	200.484	-1.3	-30.55
508	0.521712	5.3	17.8484	3.3676	21.3013	6.4549	0	11.718	3.0845	0.9649	0.9119	0.9999	0.03203	0.5758	0	302.934	412.707	14.95	9.75
509	0.723827	17.7	107.092	6.0504	131.234	8.3589	0	16.5718	3.5051	0.9802	0.8847	1	0.02123	0.1083	0	554.088	520.955	105.95	-15.6
510	0.72098	20.5	136.291	6.6483	170.592	9.2212	0	25.3833	5.0412	0.9723	0.7289	1	0.04058	0.1459	0.006061	111.293	78.2073	128.7	44.85
511	0.926368	9.7	112.883	11.6374	96.7306	12.5624	6.5	22.981	3.4278	0.9943	0.9774	1	0.00616	0	0	414.619	8.7216	-111.8	15.6
512	0.167539	6.1	6.5	1.0656	26.0771	6.3603	0	33.1436	7.7758	-0.7137	-0.9991	0.9806	0.5978	1	0.9	646.082	917.918	6.5	0
513	0.764108	5.3	38.9404	7.3472	31.731	9.6154	3.25	16.5718	3.7296	0.9921	0.9762	1	0.00786	0	0	760.33	992.906	9.75	37.7
514	0.775732	16.3	105.968	6.5011	119.843	8.3806	0	16.25	3.3969	0.9768	0.8578	1	0.03507	0.02797	0	955.807	490.696	79.95	-69.55
515	0.656446	14.9	79.1106	5.3094	104.337	8.0881	0	23.4361	5.2894	0.7473	-0.935	1	0.4523	0.3566	0.2477	382.946	714.171	-37.7	69.55
516	0.691513	7.7	46.2597	6.0078	49.521	8.6879	3.25	14.5344	3.1221	0.936	0.7415	0.9999	0.06945	0.3333	0.02703	436.429	378.929	15.6	43.55
517	0.750462	5.1	31.8765	6.2503	25.8187	8.3286	3.25	23.4361	5.1187	0.9464	0.8716	0.9996	0.03225	0	0	435.324	38.549	30.55	-9.1
518	0.789202	30.9	175.981	5.6952	208.554	7.2164	0	19.5	3.1006	0.9817	0.8824	1	0.02548	0.173	0	409.984	308.204	-13	175.5
519	0.85677	4.9	46.5102	9.4919	32.1282	11.0787	3.25	22.981	6.3538	0.9481	0.8177	0.9998	0.06642	0.1379	0	277.51	654.918	41.6	-20.8
520	0.0798761	7.3	4.9503	0.6781	44.9936	8.4894	0	36.3361	9.2516	-0.3912	-0.9998	1	0.6688	0.9811	0.9091	788.308	140.801	4.55	-1.95
521	0.812676	5.5	28.3775	5.1596	22.2212	6.3489	3.25	11.718	2.6981	0.9906	0.9715	0.9999	0.01103	0.2	0	573.1	434.9	-26.65	9.75
522	0.59156	22.7	102.62	4.5207	158.189	7.642	0	16.5718	3.8394	0.776	-0.9744	1	0.3497	0.372	0.2772	199.967	746.722	-76.05	-68.9
523	0.198958	10.1	23.409	2.3177	94.3588	11.6492	0	22.981	5.5741	0.5421	-0.6033	0.999	0.5254	0.6296	0.459	521.267	275.45	-23.4	0.65
524	0.644338	10.9	63.8524	5.858	80.9148	9.0915	0	26	5.6028	0.9645	0.7568	0.9999	0.05511	0.1236	0	568.482	127.95	-24.05	-59.15
525	0.362448	10.5	29.9635	2.8537	66.9242	7.8734	0	20.5548	4.4025	0.469	-0.9969	1	0.7369	0.6706	0.4154	968.148	68.1524	12.35	27.3
526	0.406041	4.9	10.4203	2.1266	15.1884	5.2374	0	33.4608	7.9772	0.03478	-0.3022	0.4268	0.2841	0.9655	1	797.01	419.633	0.65	10.4
527	0.150798	11.5	13.081	1.1375	71.6601	7.5432	0	39.1352	7.5645	0.2021	-1	0.9998	0.7673	0.9684	0.5811	826.113	990.239	11.7	-5.85
528	0.451155	30.3	137.679	4.5439	285.031	10.0717	0	35.1541	5.0731	0.4443	-1	1	0.6636	0.576	0.4942	54.1518	721.87	-109.2	83.85
529	0.380171	30.3	137.045	4.5229	336.684	11.897	0	40.2003	7.2564	0.7739	-0.9603	1	0.4816	0.2933	0.1916	326.988	345.228	-73.45	-115.7
530	0.266939	30.1	52.4047	1.741	183.271	6.5221	0	14.5344	3.8324	0.368	-1	1	0.7425	1	0.4741	603.565	879.943	36.4	-37.7
531	0.812498	9.3	88.3163	9.4964	85.3213	11.6879	0	29.43	5.0651	0.9841	0.9123	1	0.01868	0	0	378.618	970.323	-55.25	-68.9
532	0.135829	13.1	7.827	0.5975	48.8283	4.3989	0	16.25	3.3467	-0.06478	-1	0.9918	0.7328	1	0.7619	388.992	438.134	-5.2	5.85
533	0.955836	7.1	45.5	6.4085	34.1936	6.7046	0	13	4.6181	0.9971	0.9576	1	0.008121	0.01961	0	1018.86	31.0282	0	-45.5
534	0.0747126	6.1	0.65	0.1066	5.85	1.4268	0	3.25	1.6329	-0.7778	-1	1	0.6667	1	0.8889	284.779	687	-0.65	0
535	0.602747	28.9	129.239	4.4719	199.575	7.4192	0	27.768	4.8229	0.7147	-1	1	0.6001	0.4535	0.17	656.704	161.412	112.45	63.7
536	0.225612	17.7	37.7056	2.1303	148.244	9.4423	0	45.9619	7.0053	0.2924	-1	1	0.7789	0.5669	0.4891	433.559	869.065	37.7	-0.65
537	0.626165	9.3	28.0029	3.0111	35.1042	4.8088	0	13.4001	3.4722	0.5906	-0.7772	0.9998	0.5768	0.8219	0.3333	566.936	685.979	-26	10.4
538	0.702998	13.7	101.317	7.3954	123.081	10.5198	0	27.5772	5.3144	0.9884	0.9056	1	0.01574	0	0	66.0073	784.117	84.5	-55.9
539	0.636726	9.9	55.813	5.6377	69.9481	8.8542	0	22.75	5.1996	0.9891	0.9165	1	0.0166	0.2152	0	759.879	392.48	-24.7	-50.05
540	0.0809635	16.5	10.7201	0.6497	116.357	8.0246	0	30.8322	6.0013	0.1498	-1	1	0.7337	1	0.6637	147.394	156.527	-2.6	-10.4
541	0.466721	9.1	50.9535	5.5993	85.1797	11.9971	0	26	5.8976	0.968	0.774	1	0.04845	0.2676	0	405.39	949.143	25.35	-44.2
542	0.680567	12.5	47.6765	3.8141	58.8451	5.6043	0	13.4001	3.2151	0.6213	-0.6097	1	0.5541	0.5714	0.3333	168.552	419.952	-46.8	9.1
543	0.469983	15.3	56.4752	3.6912	104.457	7.8539	0	16.25	4.274	0.8426	0.06684	0.9999	0.265	0.3158	0.2035	255.219	825.686	55.25	-11.7
544	0.728717	12.5	90.6488	7.2519	104.492	9.9516	0	29.0689	6.1261	0.9854	0.8832	1	0.02052	0.1143	0	670.536	948.34	-85.8	-29.25
545	0.344368	10.1	16.0538	1.5895	37.3874	4.6157	0	25.3833	4.5036	0.7353	-0.9998	0.9997	0.491	1	0.2131	504.064	964.985	13.65	8.45
546	0.47663	20.3	85.4942	4.2115	161.698	8.836	0	26.2023	5.3562	0.7397	-1	1	0.4721	0.4044	0.2593	743.458	54.9803	75.4	40.3
547	0.41706	6.1	19.6511	3.2215	31.6697	7.7243	3.25	19.5	3.6482	0.8633	0.7071	0.9995	0.09161	1	0.1429	118.172	277.533	16.25	11.05
548	0.574129	7.1	48.7153	6.8613	60.949	11.9508	0	27.768	6.5551	0.274	-0.4439	0.9996	0.5809	0.1569	0.6452	296.296	878.641	-41.6	-25.35
549	0.733794	12.9	85.8025	6.6514	98.8016	9.0644	0	18.3848	4.1503	0.9661	0.7557	1	0.04458	0.009174	0	957.124	704.577	-85.8	-0.65
550	0.792696	5.1	28.0179	5.4937	21.4841	6.9304	0	11.718	2.7215	0.9774	0.9558	0.9999	0.01652	0.3871	0	321.186	51.5	1.95	27.95
551	0.638809	4.7	21.724	4.6221	19.5359	7.2355	3.25	13	2.8629	0.9729	0.8993	0.9993	0.03455	0.7407	0	256.755	926.979	13.65	-16.9
552	0.749692	21.3	160.751	7.547	194.289	10.0668	0	23.6604	3.8058	0.9328	-0.9383	1	0.2993	0.2953	0.04624	847.599	149.185	-72.15	143.65
553	0.900603	5.3	59.6621	11.257	41.248	12.4994	6.5	19.769	3.5824	0.997	0.9929	0.9999	0.002359	0	0	905.793	742.311	7.8	59.15
554	0.167128	9.3	3.3144	0.3564	15.5673	2.1325	0	6.5	1.8986	-0.3141	-1	1	0.8503	1	0.7619	820.091	455.005	-0.65	-3.25
555	0.499208	19.3	86.3522	4.4742	155.053	8.9626	0	32.5	6.1721	0.5785	-1	1	0.7078	0.4798	0.3087	986.99	166.111	85.8	-9.75
556	0.650671	8.7	64.0901	7.3667	75.8554	11.3217	0	30.8322	5.7962	0.9391	0.7567	1	0.07651	0	0	977.661	845.937	-38.35	-51.35
557	1.04217	5.3	59.6939	11.263	35.6642	10.8073	0	20.8102	6.8485	0.9949	0.981	1	0.005527	0.0303	0	45.217	450.085	48.75	-34.45
558	0.676692	7.9	58.745	7.4361	64.8347	10.9889	0	16.5718	3.8756	0.6552	0.005442	0.9837	0.4033	0.05085	0.4103	52.3797	202.684	-24.7	-53.3
559	0.598312	13.5	45.0802	3.3393	64.1843	5.5812	0	14.5344	3.1757	0.8144	-0.4472	1	0.2369	0.887	0.2737	73.9963	399.907	44.85	4.55
560	0.280031	9.5	18.984	1.9983	53.5201	7.136	0	22.981	4.5716	0.04757	-0.9648	0.9762	0.6392	0.9467	0.7647	623.653	685.732	-11.7	-14.95
561	0.781374	5.1	29.43	5.7706	22.8942	7.3852	0	13.7886	3.2997	0.9612	0.8706	0.9997	0.04907	0.6452	0	216.323	961.284	-20.15	21.45
562	0.676873	11.1	48.1176	4.3349	58.2788	6.4043	0	13.7886	3.4538	0.7511	-0.2941	1	0.4033	0.3516	0.2714	200.414	442.198	-1.3	48.1
563	0.480115	9.9	38.8535	3.9246	64.5772	8.1743	0	20.8102	4.7589	0.8071	-0.9524	1	0.3707	0.3924	0.2373	812.101	27.1869	11.7	37.05
564	0.37283	28.5	99.8972	3.5052	249.143	9.4016	0	48.3147	6.3392	0.7502	-0.7255	1	0.4177	0.2528	0.2776	93.1333	874.077	31.2	94.9
565	0.533671	11.1	58.2684	5.2494	89.5116	9.8364	0	22.981	4.5759	0.7928	-0.1789	0.9999	0.2566	0.3956	0.338	551.306	232.757	36.4	-45.5
566	0.675546	8.5	56.7588	6.6775	64.2499	9.8846	0	22.75	5.4464	0.8916	0.5372	1	0.1294	0.1077	0.1556	963.177	588.653	52	-22.75
568	0.628365	5.5	43.5549	7.9191	44.1096	12.6027	0	21.8017	5.7304	0.9913	0.9268	1	0.01824	0	0	763.627	841.082	-0.65	-43.55
569	0.713697	4.7	40.0529	8.5219	32.2395	11.9405	6.5	18.9506	3.2838	0.9959	0.9919	0.9999	0.003487	0	0	601.702	794.564	29.9	26.65
570	0.1676	10.5	15.9349	1.5176	76.967	9.0549	0	39.6713	8.9931	0.3632	-0.9934	1	0.8082	0.7294	0.3846	864.476	910.3	15.6	-3.25
571	0.850961	8.1	64.1	7.9136	56.7278	9.2996	6.5	11.718	1.6543	0.9921	0.9667	1	0.006783	0	0	408.056	16.7284	-59.15	24.7
572	0.165985	17.7	28.4296	1.6062	151.926	9.6768	0	29.25	6.2403	0.5753	-0.8921	1	0.4703	0.9682	0.4519	715.201	347.808	27.95	-5.2
573	0.904064	6.5	62.9192	9.6799	48.1821	10.7071	3.25	22.981	4.2313	0.9872	0.9517	0.9999	0.01331	0	0	281.946	527.854	-34.45	-52.65
574	0.484922	15.1	50.1175	3.319	89.6614	6.8444	0	14.5344	3.3486	0.7312	-0.9899	1	0.5101	0.5344	0.1892	306.235	614.351	50.05	-2.6
575	0.315802	5.5	15.6271	2.8413	31.4899	8.9971	0	17.5018	5.2809	0.4519	-0.7498	0.9067	0.4303	0.8571	0.6667	128.336	931.664	4.55	14.95
576	0.858151	7.5	68.2005	9.0934	58.2807	10.5965	0	20.5548	5.7549	0.9465	0.8397	1	0.0519	0	0	195.84	179.433	-13	-66.95
577	0.462535	5.5	25.2832	4.597	34.7854	9.9387	3.25	22.981	5.0989	0.3945	-0.4706	0.9677	0.4848	0.5429	0.6	282.836	477.082	7.8	24.05
578	0.660675	6.1	35.5604	5.8296	36.1772	8.8237	3.25	16.25	3.6978	0.959	0.7944	0.9997	0.05306	0.1707	0	829.844	648.541	30.55	18.2
579	0.0633297	5.3	0.65	0.1226	6.3885	1.9359	0	4.5962	1.8431	-1	-1	-1	0	1	1	905.943	906.934	0	-0.65
580	0.596723	5.7	27.2147	4.7745	29.6044	8.0012	3.25	21.8017	5.6744	0.9546	0.794	1	0.05398	0.3514	0	429.158	255.553	-20.8	17.55
581	0.466344	6.1	19.3259	3.1682	27.8542	6.7937	0	16.5718	4.1059	0.8518	-0.1592	1	0.3025	0.8049	0.1429	511.262	847.902	-18.2	-6.5
582	0.422416	8.7	30.8322	3.5439	56.2106	8.3896	0	17.5018	4.64	0.9331	0.4191	1	0.1049	0.8806	0.04255	220.201	398.799	-25.35	-17.55
583	0.707779	7.1	55.2653	7.7838	56.0874	10.9975	3.25	16.5718	3.9007	0.9682	0.8926	0.9996	0.0235	0.1176	0	509.599	801.563	-55.25	-1.3
584	0.607525	11.3	66.1916	5.8577	89.6696	9.6419	3.25	46.1912	7.7226	0.4662	-0.9905	1	0.6323	0.3763	0.4658	44.1018	979.774	65.65	8.45
585	0.40542	6.7	6.4347	0.9604	11.1338	2.3689	0	7.2672	2.4913	0.5846	-0.05547	0.9648	0.3095	1	0.5385	972.052	740.067	-4.55	4.55
586	0.426198	9.1	26.5149	2.9137	48.5391	6.8365	0	14.5344	3.7628	0.9409	0.7612	1	0.07149	1	0	248.044	443.857	26	-5.2
587	0.307441	12.1	29.8222	2.4646	80.9671	8.0165	0	22.75	5.0714	0.435	-0.9982	1	0.7727	0.7228	0.4074	343.988	88.5289	8.45	28.6
588	0.864122	4.9	62.4135	12.7375	42.7472	14.7404	10.2774	19.769	2.974	0.9913	0.9872	0.9985	0.003928	0	0	462.878	562.184	-50.7	36.4
589	0.601911	27.1	148.023	5.4621	227.772	9.0746	0	29.9635	4.8299	0.9818	0.8542	1	0.02459	0.259	0	108.063	723.967	106.6	-102.7
590	0.561398	5.3	20.8406	3.9322	23.1142	7.0043	0	11.718	2.97	0.6022	0.3536	0.8437	0.1773	0.5455	0.7692	362.396	434.434	1.3	-20.8
591	0.593643	6.3	37.9012	6.0161	43.5769	10.1342	0	19.769	4.911	0.9103	0.7071	0.9999	0.07539	0.06977	0.04348	29.5714	12.4921	-32.5	19.5
592	0.52295	16.7	86.1734	5.1601	145.049	9.8673	0	20.8102	4.9813	0.9137	-0.9899	1	0.2764	0.3401	0.04724	384.413	140.665	48.1	71.5
593	0.529657	5.1	19.2053	3.7657	22.04	7.1097	0	25.3833	6.0409	0.6594	0.1339	0.9333	0.2814	0.4839	0.3636	352.912	689.745	17.55	7.8
594	0.713832	6.1	43.4529	7.1234	40.9142	9.9791	0	22.981	5.8015	0.993	0.9636	0.9998	0.008951	0	0	835.828	959.967	35.75	-24.7
595	0.743396	26.7	202.738	7.5932	252.291	10.2142	0	29.9635	4.896	0.9441	0.1995	1	0.1374	0	0.08811	367.861	703.317	48.1	196.95
596	0.204233	26.7	52.97	1.9839	239.934	9.7139	0	37.0557	5.9279	0.4331	-1	1	0.6569	0.664	0.4802	808.481	981.378	-46.15	-26
597	0.649779	16.1	96.0616	5.9666	129.473	9.1825	0	22.75	4.5585	0.7998	-0.219	1	0.3552	0.1064	0.2231	105.118	422.593	-67.6	-68.25
598	0.782742	13.9	75.1081	5.4035	82.149	6.9033	0	20.8102	4.1897	0.9534	0.6508	0.9999	0.07943	0.4286	0.05051	822.396	816.489	68.9	29.9
599	0.45685	18.9	94.92	5.0222	185.783	10.9931	3.25	39.1352	6.0876	0.8511	-0.2169	1	0.2423	0.2959	0.1879	721.611	558.011	91.65	-24.7
600	0.455144	8.7	46.8045	5.3798	79.1937	11.82	0	21.8017	5.5832	0.5843	-0.2085	1	0.4702	0.194	0.4468	635.161	453.247	-41.6	21.45
601	0.796666	5.5	42.8113	7.7839	34.1972	9.7706	0	30.8322	7.3663	0.9805	0.9374	1	0.02381	0	0	971.154	102.864	21.45	37.05
602	0.471714	26.3	72.8058	2.7683	142.607	5.8686	0	17.5018	3.1384	0.5147	-1	1	0.6885	0.7407	0.3227	445.051	637.85	-25.35	68.25
603	0.803505	6.9	47.45	6.8768	41.9369	8.5585	0	14.5344	3.5477	0.9245	0.7649	1	0.07494	0.4694	0	308.884	235.138	31.2	35.75
604	0.128306	16.9	19.5973	1.1596	134.664	9.0378	0	41.6203	5.99	0.5251	-0.9999	1	0.7396	0.5034	0.2734	46.5799	322.606	-19.5	-1.95
605	0.559316	10.1	46.8181	4.6355	67.1311	8.2878	0	26	6.2225	0.9188	0.1414	1	0.1797	0.3086	0.1148	1.6436	522.683	1.3	-46.8
606	0.380294	19.1	63.1337	3.3054	148.627	8.6917	0	26.2023	4.9851	0.7158	-0.8207	1	0.5172	0.3626	0.2119	541.657	557.202	-55.25	30.55
607	0.318182	14.5	35.8915	2.4753	97.2436	7.7795	0	20.5548	5.0953	0.618	-0.9998	1	0.6165	0.72	0.3143	496.172	67.4586	-20.8	29.25
608	0.755615	20.3	143.978	7.0925	171.772	9.3864	0	29.0689	4.9226	0.9869	0.9366	1	0.01494	0.03825	0	60.67	836.448	-92.3	110.5
609	0.927404	5.9	39.8413	6.7528	28.3975	7.2814	0	13.4001	3.8105	0.9872	0.9663	0.9993	0.01042	0	0	726.898	891.263	3.9	39.65
610	0.502144	9.9	39.0704	3.9465	62.0887	7.8593	0	42.25	6.1136	0.9453	0.5032	0.9998	0.06721	0.3924	0.01695	157.586	950.318	27.3	27.95
611	0.910733	5.5	32.8877	5.9796	22.9798	6.5657	0	14.5344	3.443	0.994	0.9853	1	0.005899	0	0	764.855	471.818	-10.4	31.2
612	0.641866	20.5	157.63	7.6893	221.623	11.9796	0	26.2023	4.3354	0.8441	-0.9734	1	0.4286	0.1351	0.1333	190.471	162.446	-156.65	-17.55
613	0.806851	24.5	262.495	10.7141	298.774	13.2789	0	32.5	5.8304	0.9622	0.6769	1	0.06976	0.02667	0.02927	204.892	206.163	261.95	-16.9
614	0.819154	15.7	130.551	8.3154	139.071	10.1512	0	30.6604	5.5278	0.9776	0.8609	1	0.03739	0	0	692.975	16.5605	-126.1	-33.8
615	0.571632	10.5	64.9089	6.1818	91.9214	10.8143	0	27.9576	6.727	0.9654	0.6805	1	0.06404	0.1412	0.03077	978.591	157.943	35.1	54.6
616	0.673249	5.9	49.8258	8.4451	48.9209	12.5438	3.25	20.8102	3.9462	0.9631	0.8735	0.9999	0.03972	0	0	947.068	192.034	48.1	13
617	0.7872	25.3	205.574	8.1254	240.5	10.3219	0	20.8102	4.1031	0.9309	0.2164	1	0.1555	0.07725	0.07512	776.31	582.375	159.25	130
618	0.77227	17.5	160.772	9.187	184.39	11.8961	3.25	26.2023	5.22	0.9627	0.3896	1	0.0829	0.1161	0.02222	198.923	174.391	144.95	69.55
619	0.291313	25.3	66.5925	2.6321	210.522	9.0353	0	26.2023	4.7289	0.3837	-1	1	0.7845	0.4464	0.4225	357.949	844.98	-52	-41.6
620	0.777942	6.3	72.5937	11.5228	63.6912	14.8119	6.5	19.769	3.2828	0.9978	0.9888	1	0.003653	0	0	449.071	656.095	-69.55	-20.8
621	0.924507	11.7	145.487	12.4348	130.467	13.4502	3.25	46.1912	6.9154	0.9803	0.9316	1	0.01744	0	0	420.073	817.03	-79.95	121.55
622	0.818924	16.3	114.454	7.0217	122.612	8.5743	3.25	13.4001	2.7092	0.982	0.8347	1	0.03261	0.1399	0	60.5184	871.178	79.95	-81.9
623	0.692573	16.7	120.868	7.2376	153.619	10.4503	0	23.6604	4.6442	0.8441	-0.2888	1	0.3177	0.08844	0.1575	189.877	967.662	115.05	37.05
624	0.224721	7.5	13.3843	1.7846	43.6779	7.9414	3.25	16.25	4.044	0.6917	-0.8615	1	0.409	1	0.3429	564.32	495.453	6.5	-11.7
625	0.682022	5.1	53.1333	10.4183	47.3543	15.2756	3.25	30.6604	8.6631	0.9521	0.9082	1	0.03948	0	0	197.794	24.0294	51.35	13.65
626	0.893964	17.5	170.01	9.7148	168.439	10.8671	0	21.8017	4.437	0.9904	0.9542	1	0.009711	0	0	776.757	302.866	169.65	11.05
627	0.822078	16.3	124.763	7.6542	133.145	9.3108	3.25	33.1436	5.7619	0.9529	0.7831	1	0.0504	0	0	247.715	322.469	59.15	-109.85
628	0.753616	24.9	152.818	6.1373	186.494	8.1438	0	27.5772	3.7162	0.9859	0.8198	1	0.02424	0.05677	0	470.102	178.56	-152.75	4.55
629	0.844533	14.1	152.677	10.8281	155.139	12.8214	6.5	20.5548	3.288	0.9791	0.7682	1	0.03657	0.03306	0	807.631	360.865	-146.9	41.6
630	0.693312	7.3	51.0198	6.989	53.427	10.0806	0	35.1541	6.762	0.7763	0.2448	0.9998	0.2318	0.03774	0.5152	426.685	798.897	28.6	42.25
631	1.08188	4.7	68.854	14.6498	36.561	13.5411	0	54.4799	15.2743	0.9858	0.9734	0.9999	0.008278	0	0	1014	808.266	9.1	-68.25
632	0.228775	24.5	27.9802	1.142	112.316	4.9918	0	13.4001	2.9472	0.2128	-0.9979	1	0.645	1	0.7164	770.594	397.167	27.95	-1.3
633	0.272542	15.3	44.8264	2.9298	142.974	10.7499	0	29.25	6.7529	0.6735	-0.9191	1	0.3959	0.6617	0.4336	851.614	661.543	-22.1	39
634	0.50711	10.9	56.3217	5.1671	90.6847	10.1893	0	23.4361	5.436	0.9222	0.6323	1	0.08039	0.6629	0.02899	841.284	100.881	53.3	18.2
635	0.234212	8.3	14.2556	1.7175	46.1983	7.3331	0	16.25	3.9215	-0.5608	-1	0.9963	0.6349	0.9524	0.9302	612.253	142.62	13	-5.85
636	0.43559	8.3	32.0088	3.8565	55.7773	8.8535	3.25	16.25	4.1372	0.9422	0.8107	0.9998	0.06008	0.6667	0	856.699	191.801	13	-29.25
637	0.770976	6.1	45.7269	7.4962	39.8641	9.723	4.5962	14.5344	2.8166	0.987	0.9224	1	0.01778	0	0	190.656	594.303	-45.5	-4.55
638	0.21695	21.1	52.3926	2.4831	218.609	11.4455	0	29.0689	6.4492	0.5053	-1	1	0.6523	0.8429	0.3964	232.988	262.777	51.35	-10.4
639	0	4.9	0	0	5.2789	1.8203	0	4.5962	1.8326	-0.9512	-1	-0.7071	0.1196	1	1	140.531	733.959	0	0
640	0.755446	6.9	58.7882	8.52	55.2625	11.2781	3.25	37.0557	7.3266	0.9976	0.9855	1	0.003587	0	0	52.2319	910.507	18.2	55.9
641	0.0574947	5.9	0.65	0.1102	7.475	1.9167	0	3.25	1.6195	NaN	Infinity	#NAME?	NaN	1	NaN	679.602	673	-0.65	0
642	0.306675	19.5	53.4939	2.7433	156.542	8.9453	0	37.9012	5.2743	0.7453	-0.8838	1	0.3603	0.3714	0.3097	331.81	643.167	24.7	-47.45
643	0.478989	17.9	57.7001	3.2235	107.003	6.7298	0	29.0689	4.5688	0.6671	-0.9978	1	0.5911	0.7044	0.2518	546.821	191.542	55.9	-14.3
644	0.554218	15.5	60.0257	3.8726	94.331	6.9875	0	16.25	3.1006	0.9487	0.5547	1	0.07965	0.8519	0.03478	648.748	413.839	-59.8	5.2
645	0.560396	4.7	16.5718	3.5259	16.9878	6.2918	0	18.9506	5.835	0.6468	-0.8051	0.9959	0.6598	0.2963	0.2857	1008.03	7.3298	-11.05	-12.35
646	0.128601	21.9	4.3603	0.1991	30.8097	1.5482	0	4.5962	1.7566	-0.4488	-1	0.8944	0.6961	1	0.9877	225.221	108.639	1.95	3.9
647	0.362083	12.5	32.7138	2.6171	75.8925	7.2279	0	41.1096	6.513	0.3137	-0.9839	1	0.6881	0.6476	0.5952	130.644	843.48	21.45	24.7
648	0.250031	23.9	58.3011	2.4394	213.665	9.7564	0	36.7696	5.6781	0.571	-0.995	1	0.5765	0.79	0.401	262.418	41.1611	-29.9	50.05
649	0.818329	6.7	49.1299	7.3328	42.1154	8.9607	3.25	19.769	4.4878	0.995	0.975	1	0.005759	0	0	216.978	287.343	-21.45	-44.2
650	0.286121	11.1	17.5018	1.5767	50.1461	5.5106	0	26.2023	4.969	-0.1464	-1	1	0.7637	0.978	0.7794	836.306	365.734	16.9	4.55
651	0.981312	5.5	56.4341	10.2607	36.5965	10.4561	3.25	20.8102	4.9452	0.8537	0.7035	1	0.115	0.1714	0.3333	954.209	744.191	-47.45	30.55
652	0.614863	8.9	74.0258	8.3175	93.3391	13.5274	3.25	29.43	5.1327	0.6754	-0.9606	1	0.6385	0.2174	0.2245	82.7921	805.612	-25.35	69.55
653	0.868496	7.1	64.2449	9.0486	53.1354	10.4187	3.25	23.4361	5.5703	0.9868	0.9658	1	0.01042	0	0	685.711	478.282	-29.25	57.2
654	0.356389	12.9	37.9736	2.9437	90.0322	8.2598	0	26	6.5147	0.3643	-1	1	0.7894	0.578	0.4651	1006.2	675.306	-37.7	-4.55
655	0.638461	11.3	73.6826	6.5206	94.9805	10.213	0	29.43	5.1121	0.5838	-0.9421	1	0.6192	0.3333	0.3288	288.438	47.6947	-48.75	55.25
656	0.765092	10.7	95.3353	8.9098	101.315	11.6454	0	25.3833	7.6939	0.8867	-0.4472	0.9999	0.2416	0.4483	0.1667	473.523	203.14	-94.9	-9.1
657	0.5512	13.7	77.8753	5.6843	120.658	10.3126	0	42.3748	7.4342	0.9407	0.5128	1	0.1075	0.08547	0.06186	272.829	726.485	-47.45	61.75
658	0.491183	7.9	28.1233	3.5599	42.7609	7.2476	0	30.6604	5.7506	0.3539	-0.9941	1	0.7679	0.5424	0.4615	318.823	45.7722	15.6	-23.4
659	0.495161	5.3	12.4182	2.3431	15.6157	4.732	0	11.718	3.3025	0.7533	-0.1961	0.9939	0.3489	1	0.2308	687.632	111.868	12.35	-1.3
660	0.0419923	5.5	0.65	0.1182	9.852	2.8148	0	4.5962	1.6483	-0.75	-1	0.7071	0.5976	1	1	152.827	440.673	-0.65	0
661	0.964733	23.5	253.474	10.7861	240.378	11.1804	3.25	22.981	3.4959	0.993	0.9594	1	0.008517	0	0	275.047	269.968	40.3	250.25
662	0.30583	9.1	21.8404	2.4	55.7175	7.8475	0	24.7513	6.0931	0.3799	-0.9487	1	0.6933	0.7324	0.4894	750.615	913.159	-13	17.55
663	0.0189121	19.9	3.25	0.1633	154.562	8.6347	0	23.6604	5.8842	0.3972	-1	1	0.6213	0.6536	0.6139	11.608	425.957	0	-3.25
664	0.190226	23.3	29.43	1.2631	141.431	6.64	0	27.5772	4.0543	0.4768	-1	1	0.718	0.723	0.381	125.942	748.337	-3.25	29.25
665	0.829198	10.7	85.0606	7.9496	83.4075	9.5871	3.25	14.5344	2.7135	0.9805	0.8226	1	0.02847	0.1149	0	364.542	814.696	-14.3	83.85
666	0.632171	6.3	51.6126	8.1925	55.7252	12.9593	3.25	20.8102	6.2695	0.9671	0.8339	1	0.03937	0.1163	0	902.23	813.365	26.65	-44.2
667	0.278508	17.9	44.9253	2.5098	143.284	9.0116	0	38.0403	6.6603	0.6491	-0.8682	1	0.4217	0.9245	0.3885	792.603	176.031	2.6	-44.85
668	0.748546	5.7	24.1289	4.2331	20.924	5.6551	0	14.5344	3.1572	0.5506	0.1747	0.9961	0.3127	0.7838	0.5882	757.272	246.377	24.05	-1.95
669	0.755894	5.7	43.0229	7.5479	36.946	9.9854	3.25	19.5	4.1861	0.9964	0.9857	1	0.004096	0	0	225.64	30.614	3.25	42.9
670	0.74019	7.5	41.2942	5.5059	40.9117	7.4385	0	25.3833	4.8223	0.9821	0.9264	0.9999	0.02136	0.2364	0	299.787	107.813	-36.4	-19.5
671	0.0398219	4.9	2.0555	0.4195	30.5499	10.5344	0	35.1541	11.0437	-0.3564	-0.9956	0.2249	0.4345	1	1	903.704	1013.66	0.65	-1.95
672	0.993823	5.1	67.6125	13.2574	41.3534	13.3398	0	22.75	6.1301	0.9913	0.9831	0.9981	0.00519	0	0	46.4314	842	-67.6	1.3
673	0.743223	12.1	71.1624	5.8812	79.9225	7.9131	3.25	16.25	3.0702	0.9331	0.7142	0.9999	0.08019	0	0.02469	865.467	400.963	-55.25	44.85
674	0.230896	22.7	30.1112	1.3265	118.922	5.745	0	17.5018	3.603	0.5683	-1	1	0.6194	0.971	0.3855	741.104	759.641	-7.15	29.25
675	0.789633	8.5	82.8973	9.7526	80.2804	12.3508	3.25	21.8017	5.1109	0.9874	0.9378	1	0.01492	0.01538	0	885.335	109.129	-39.65	72.8
676	0.392285	6.3	27.0356	4.2914	47.0399	10.9395	0	22.75	5.8657	0.9151	0.6589	0.9992	0.08525	0.7442	0.04348	936.897	834.802	24.05	12.35
677	0.404028	6.3	23.0544	3.6594	38.9462	9.0573	3.25	42.3748	8.5258	0.6781	0.4061	0.9762	0.1598	0.4651	0.6522	164.183	222.04	-17.55	14.95
678	0.295164	7.3	17.0617	2.3372	41.9668	7.9183	0	19.5	4.4249	0.772	0.05872	1	0.2389	1	0.3333	526.336	434.041	-16.25	-5.2
679	0.678628	5.5	26.6579	4.8469	24.9977	7.1422	3.25	14.5344	3.4345	0.9916	0.9752	1	0.008882	0.6857	0	477.118	331.209	-0.65	26.65
680	0.489775	20.1	67.1044	3.3385	123.377	6.8164	0	44.2048	5.5757	0.6437	-0.9191	0.9999	0.5371	0.8011	0.3418	973.619	80.4801	47.45	-47.45
681	0.0927055	5.7	0.65	0.114	4.55	1.2297	0	3.25	1.5979	-1	-1	-1	0	1	1	75.9912	959	0.65	0
682	0.897685	10.3	65.6532	6.3741	58.9346	7.1006	0	10.2774	2.3209	0.9924	0.9634	1	0.008863	0	0	589.209	787.82	-65.65	-0.65
683	0.592181	22.5	118.806	5.2803	182.791	8.9167	3.25	16.5718	3.1522	0.9481	0.815	1	0.04684	0	0	206.293	719.987	-46.8	109.2
684	0.620774	22.5	124.073	5.5144	182.103	8.8831	0	27.768	4.2112	0.8756	-0.9627	1	0.4049	0.2634	0.08108	783.676	315.92	71.5	-101.4
685	0.35109	7.1	31.9559	4.5008	65.3795	12.8195	3.25	29.43	6.5566	0.5723	-0.4054	0.9981	0.4338	0.5098	0.4839	269.387	695.986	-31.85	-2.6
686	0.605065	18.9	134.255	7.1034	198.405	11.7399	0	39	7.699	0.9375	0.6586	1	0.08778	0.05917	0.07383	877.402	992.22	-133.9	9.75
687	0.620541	5.3	40.7068	7.6805	40.8443	12.3771	3.25	21.8017	5.6112	0.8621	0.6169	0.9762	0.1171	0	0.2308	1001.44	989.519	13.65	38.35
688	0.426696	9.1	30.055	3.3028	54.9567	7.7404	0	42.3748	7.0807	0.5158	-0.1789	0.999	0.3361	0.7887	0.7255	892.126	895.511	-27.95	-11.05
689	0.67554	5.1	28.0707	5.5041	25.258	8.1477	0	32.5	7.4624	0.8647	0.3807	0.9994	0.2123	0.1935	0.2727	274.392	354.637	-2.6	27.95
690	0.349677	6.9	23.0544	3.3412	46.8198	9.5551	3.25	18.9506	3.7369	0.5835	-0.431	0.9884	0.3698	0.4694	0.6071	985.138	843.862	-17.55	14.95
691	0.569982	11.9	79.1026	6.6473	115.457	11.6623	0	32.5	7.4011	0.8447	-0.2563	1	0.2583	0.202	0.1519	889.231	507.517	8.45	78.65
692	0.932941	16.3	221.691	13.6007	208.47	14.5783	0	33.4608	4.5612	0.9957	0.9604	1	0.006689	0	0	96.2577	348.129	-76.7	-208
693	0.788487	12.3	85.7532	6.9718	91.0722	8.842	0	18.3848	4.0657	0.8116	-0.2425	1	0.2315	0.2039	0.2892	569.76	61.1789	38.35	76.7
694	0.185321	10.3	21.607	2.0978	93.9546	11.3198	0	26.2023	5.4441	0.6964	0.07053	0.9999	0.2377	0.988	0.5556	130.515	122.335	15.6	-14.95
695	0.76805	10.3	100.456	9.753	105.397	12.6984	3.25	39.6713	5.8854	0.9875	0.9012	1	0.02192	0	0	564.869	975.262	85.15	-53.3
696	0.329656	7.3	20.8102	2.8507	45.8317	8.6475	0	24.7513	5.4041	0.06588	-0.9966	0.9999	0.8846	0.4906	0.5455	667.342	296.856	5.2	-20.15
697	0.718473	19.9	150.971	7.5865	189.01	10.5592	0	42.25	5.8691	0.8557	-0.2249	1	0.2955	0.2067	0.1572	942.173	552.751	-87.75	122.85
698	0.80439	10.1	77.1312	7.6368	76.9009	9.4939	3.25	20.5548	4.4767	0.9948	0.968	1	0.006004	0.1728	0	453.154	549.426	16.25	-75.4
699	0.203256	19.3	28.2208	1.4622	124.454	7.1939	0	43.6033	5.9131	0.4628	-0.9985	1	0.6968	0.9711	0.4228	59.5155	427.171	-17.55	22.1
700	0.463508	21.5	87.3615	4.0633	170.945	8.7664	0	33.931	6.1303	0.9146	0.08789	1	0.1162	0.5795	0.06286	157.907	874.293	70.2	-52
701	0.846505	6.3	45.2673	7.1853	36.4992	8.4882	3.25	18.9506	4.3048	0.9724	0.9294	0.9998	0.02008	0	0	578.135	701.849	-24.05	38.35
702	0.49407	21.5	136.06	6.3284	249.769	12.8087	0	46.8722	7.934	0.5807	-0.999	1	0.6458	0.2308	0.2971	325.386	868.312	-94.9	97.5
703	0.534749	16.5	38.608	2.3399	63.4473	4.3757	0	13.4001	2.3007	0.8905	0.4808	1	0.1412	1	0.224	206.2	983.194	27.3	27.3
704	0.606295	8.9	61.5169	6.912	78.6625	11.4004	3.25	30.8322	7.1376	0.9703	0.8788	1	0.03468	0.05797	0	324.382	572.972	-16.9	-59.15
705	0.326707	21.5	44.6612	2.0773	123.987	6.3583	0	16.25	3.4025	0.3263	-0.9997	1	0.6757	0.9641	0.6199	780.237	485.979	-41.6	16.25
706	0.178416	21.5	28.85	1.3419	146.664	7.5212	0	42.3748	5.8504	0.5993	-0.9983	1	0.6475	0.9077	0.2971	826.979	570.542	-26.65	11.05
707	0.66446	10.1	48.8582	4.8374	58.9697	7.2802	0	16.25	4.2148	0.858	0.08192	1	0.2255	0.2593	0.1803	257.589	533.361	26.65	-40.95
708	0.168606	13.7	22.4509	1.6388	113.721	9.7197	0	45.6159	9.015	0.3797	-1	0.9999	0.6118	0.5726	0.6042	15.6752	273.693	8.45	-20.8
709	0.599158	21.3	161.311	7.5733	243.951	12.6399	3.25	42.7471	5.7962	0.9277	0.4669	1	0.129	0.03109	0.1156	220.453	654.601	35.75	157.3
710	0.762483	9.9	87.8366	8.8724	91.9257	11.6362	0	42.7471	6.9851	0.9311	-0.9347	1	0.3326	0.08861	0.0339	67.9596	514.369	3.9	-87.75
711	0.759998	8.3	40.9964	4.9393	40.9444	6.4991	0	13	3.0068	0.9346	0.4392	1	0.1425	0.2698	0.1163	615.307	954.512	37.05	-17.55
712	0.373603	7.1	19.9392	2.8083	38.3354	7.5168	0	16.25	3.9051	-0.5616	-0.9995	0.9806	0.6097	0.7843	0.9355	725.88	761.789	18.85	-6.5
713	0.525452	7.9	37.3	4.7215	53.0151	8.9856	0	18.3848	4.9029	0.778	0.1384	1	0.2485	0.5085	0.4103	292.26	659.899	34.45	14.3
714	0.332723	6.7	15.8152	2.3605	33.3443	7.0945	0	13.4001	3.7437	0.592	-0.2396	1	0.4341	1	0.4815	1.5522	316.776	-2.6	15.6
715	0.804838	7.1	50.3907	7.0973	44.9733	8.8183	3.25	16.25	3.1688	0.9859	0.9457	1	0.01456	0.05882	0	662.993	511.669	50.05	-5.85
716	0.739697	11.3	64.0901	5.6717	71.3088	7.6676	0	14.5344	3.5107	0.9892	0.9113	1	0.01707	0.1075	0	34.8363	28.8894	-51.35	-38.35
717	0.316302	20.5	78.7815	3.843	224.771	12.1498	0	45.5	8.6669	0.3445	-1	1	0.8274	0.2432	0.4207	68.3244	984.12	70.85	34.45
718	0.364623	5.9	27.9576	4.7386	50.6841	12.9959	0	42.7471	10.7712	0.5417	-0.1414	0.8958	0.2755	0.2051	0.6842	80.839	91.9576	27.95	0.65
719	0.275373	5.9	11.518	1.9522	27.6484	7.0893	0	17.5018	3.8175	0.3043	-0.9762	0.9999	0.6994	1	0.5789	424.415	1010.47	11.05	3.25
720	0.966815	4.7	53.95	11.4787	32.0562	11.8727	6.5	16.5718	2.8273	0.9995	0.9985	1	0.000521	0	0	92.0319	164.809	-53.95	0
721	0.532467	10.9	91.2318	8.3699	139.9	15.7191	3.25	49.6091	10.7345	0.9154	-0.3162	1	0.2138	0.3933	0.05797	796.183	642.147	-49.4	76.7
722	0.398256	12.5	42.9197	3.4336	90.5269	8.6216	0	27.9576	6.5937	0.5916	-1	1	0.6084	0.6762	0.3412	467.488	253.944	-35.1	-24.7
723	0.689233	15.1	93.331	6.1809	117.478	8.9678	0	25.3833	4.5837	0.9586	0.6139	1	0.06218	0.2061	0.01802	476.801	922.381	23.4	90.35
724	0.782799	20.3	133.256	6.5644	153.461	8.3858	0	18.9506	5.131	0.5466	-1	1	0.748	0.4153	0.3269	397.736	474.099	-133.25	-1.3
725	0.639881	10.1	55.2041	5.4658	69.1894	8.5419	0	30.6604	5.0147	0.7926	0.2638	0.9999	0.2449	0.1358	0.3279	697.787	993.822	53.95	-11.7
726	0.516958	5.9	29.9635	5.0786	38.3136	9.824	3.25	23.4361	5.1293	0.976	0.9119	1	0.02578	0.07692	0	178.593	310.907	27.3	12.35
727	0.304624	11.1	28.7767	2.5925	77.4457	8.5105	0	27.768	5.2292	0.3495	-0.9829	0.999	0.615	0.5714	0.5915	342.369	651.189	-9.1	27.3
728	0.65587	4.7	32.2913	6.8705	28.2835	10.4754	3.25	25.3833	5.5382	0.9811	0.9411	0.9999	0.01924	0	0	363.106	1000.28	24.7	-20.8
729	0.780102	4.7	43.8979	9.34	32.3265	11.9728	4.5962	23.4361	5.2395	0.9999	0.9995	1	0.0001777	0	0	664.106	748.755	-39	-20.15
730	0.659873	20.1	114.535	5.6982	156.298	8.6353	0	19.5	4.5783	0.5239	-0.9998	1	0.7611	0.3094	0.2484	766.219	594.913	52	-102.05
731	0.765373	8.9	69.2456	7.7804	70.1421	10.1655	3.25	19.5	3.7169	0.866	0.5604	1	0.1262	0	0.2449	231.494	404.747	58.5	37.05
732	0.665608	17.1	115.085	6.7301	152.679	10.1112	3.25	20.5548	3.4338	0.9525	0.6979	1	0.0602	0.1192	0.01527	777.357	419.766	85.8	-76.7
733	0.374879	10.9	27.4928	2.5223	59.8817	6.7283	0	14.5344	3.4914	0.6206	-0.4749	1	0.4727	0.6742	0.4058	726.945	209.463	-27.3	-3.25
734	0.528798	8.1	24.9722	3.083	35.5645	5.8302	0	40.2003	7.6184	-0.2872	-0.9956	0.9989	0.592	0.6393	0.9211	400.741	84.679	15.6	-19.5
735	0.331397	19.9	51.7598	2.601	140.491	7.8486	0	25.3833	5.4419	0.1516	-0.9998	1	0.7845	0.8045	0.6329	623.746	539.99	-51.35	6.5
736	0.375011	6.3	26.1458	4.1501	47.5865	11.0666	0	19.5	5.0255	0.889	0.3216	1	0.1564	0.2791	0.08696	556.643	784.056	-14.95	21.45
737	0.593818	19.3	110.127	5.706	166.236	9.609	0	29.9635	7.6046	0.4495	-0.9991	1	0.6794	0.5723	0.4671	635.653	36.9508	-7.8	-109.85
738	0.345918	10.1	19.5541	1.936	45.333	5.5967	0	14.5344	3.5564	0.1618	-0.9983	1	0.8208	1	0.5902	51.8267	311.02	-7.15	-18.2
739	0.596124	10.7	106.934	9.9939	145.854	16.7648	0	46.5329	10.9262	0.5727	-0.9907	1	0.6165	0.1034	0.3433	931.687	464.122	-90.35	57.2
740	0.31715	5.1	12.4861	2.4483	23.9312	7.7197	0	24.7513	6.226	0.8966	0.6919	0.9969	0.1169	1	0.2727	354.471	853.049	-7.8	-9.75
741	0.741258	4.7	26.2023	5.575	20.3066	7.521	3.25	10.2774	2.0562	0.9964	0.9886	0.9999	0.003698	0.03704	0	786.085	425.351	-13	22.75
742	0.542487	13.5	71.2158	5.2752	111.827	9.7241	0	21.8017	4.6711	0.8847	0.02325	1	0.1994	0.3043	0.1895	628.778	489.363	-66.3	26
743	0.0517946	5.9	3.3144	0.5618	42.3022	10.8467	0	45.1504	12.0178	0.1899	-0.9772	0.9995	0.6321	0.9744	0.6842	867.703	578.788	3.25	-0.65
744	0.133644	5.1	3.9	0.7647	17.738	5.7219	0	20.8102	5.2709	-0.2751	-1	0.5118	0.6544	0.7742	1	989.765	662.922	0	3.9
745	0.486743	4.7	27.1526	5.7771	32.046	11.8689	3.25	23.6604	5.367	0.9535	0.882	0.9978	0.04149	0	0	189.085	275.564	18.2	20.15
746	0.692705	4.9	40.3052	8.2256	34.4364	11.8746	4.5962	27.9576	7.9575	0.9847	0.9333	0.9999	0.02254	0	0	722.99	823.51	-0.65	40.3
747	0.0530526	8.5	0.65	0.07647	9.3692	1.4414	0	4.5962	1.6855	-0.473	-1	1	0.6884	1	0.9091	762.706	194.124	0	0.65
748	0.675516	19.5	120.081	6.158	159.53	9.116	0	20.5548	3.9511	0.9517	0.7071	1	0.07061	0.08	0.01935	950.849	237.913	68.25	-98.8
749	0.500056	19.5	87.4486	4.4845	156.941	8.968	0	18.3848	4.3135	0.905	0.4925	0.9998	0.0976	0.4857	0.06452	660.39	687.708	87.1	7.8
750	0.217699	9.7	23.4811	2.4207	85.6201	11.1195	3.25	22.75	6.5601	0.4269	-0.9588	0.9995	0.5286	0.6753	0.5893	442.165	298.211	-15.6	17.55
751	0.461049	5.7	21.3809	3.751	30.1024	8.1358	3.25	18.3848	4.6005	0.9859	0.9497	0.9993	0.01562	0.9189	0	941.114	26.8158	7.15	20.15
752	0.681882	14.1	79.9791	5.6723	100.655	8.3186	0	26.2023	4.5021	0.9163	0.4851	0.9997	0.1103	0.4298	0.1089	73.1773	215.759	57.2	55.9
753	0.662433	19.3	91.4007	4.7358	123.68	7.1491	0	17.5018	3.8937	0.5017	-0.9907	1	0.7487	0.3873	0.3224	596.785	584.56	-17.55	89.7
754	0.636236	12.1	75.018	6.1998	98.4193	9.7445	0	29.9635	6.9858	0.7828	-0.9754	1	0.4881	0.2475	0.1605	831.736	148.603	-11.7	-74.1
755	0.934087	4.9	49.9486	10.1936	31.6473	10.9129	0	21.8017	4.8761	0.9559	0.927	0.9801	0.02218	0	0	476.153	919.367	-40.95	28.6
756	0.466463	15.9	52.6219	3.3096	98.6215	7.0951	0	18.9506	3.4503	0.6045	-0.9333	1	0.6255	0.5612	0.2906	108.814	314.142	16.25	-50.05
757	0.81982	10.1	88.9361	8.8056	87.001	10.7409	3.25	19.5	4.6717	0.9745	0.8764	1	0.02256	0.1358	0	928.465	251.599	88.4	-9.75
758	0.353451	13.9	44.8123	3.2239	108.542	9.1212	0	48.3147	8.8181	0.8572	0.09774	1	0.2031	0.7563	0.2323	467.766	1013.86	40.95	18.2
759	0.883411	19.1	265.697	13.9109	269.27	15.7468	3.25	26.2023	4.7795	0.9949	0.9391	1	0.008124	0	0	184.345	751.778	-265.2	16.25
760	0.217487	7.1	16.1457	2.274	53.3246	10.4558	0	32.5	7.5822	0.1245	-0.7209	0.9923	0.5114	0.4706	0.7742	769.085	1006.46	10.4	-12.35
761	0.47288	8.1	25.0903	3.0976	39.9581	6.5505	0	16.25	4.8423	-0.1756	-0.9997	0.9959	0.7896	0.9508	0.8205	346.549	743.648	20.15	14.95
762	0.125077	18.9	9.9431	0.5261	71.0854	4.2062	0	33.931	5.2051	0.09749	-1	1	0.7386	1	0.7552	985.389	735.696	-9.75	1.95
763	0.724858	9.1	56.2616	6.1826	60.5589	8.5294	0	27.9576	5.6689	0.9252	0.3987	0.9998	0.1255	0	0.07843	48.1978	653.209	-36.4	42.9
764	0.836529	7.9	58.9783	7.4656	52.6544	8.9245	0	16.5718	4.0058	0.9939	0.9759	1	0.007751	0	0	996.114	367.475	31.2	-50.05
765	0.296668	11.7	27.5925	2.3583	77.1087	7.9493	0	20.8102	4.8714	0.3107	-0.9981	1	0.7442	0.5052	0.5065	182.406	108.474	-18.85	-20.15
766	0.0509761	7.3	0.65	0.08904	9.2577	1.7467	0	4.5962	1.8413	-0.8264	-1	1	0.409	1	0.9583	940.568	328.781	-0.65	0
767	0.377517	5.9	16.5718	2.8088	29.0167	7.4402	0	23.4361	6.0483	0.7771	0.5735	0.9994	0.1382	1	0.4737	159.297	895.551	-12.35	11.05
768	0.648286	18.5	105.552	5.7055	145.215	8.8009	0	32.0088	5.4904	0.9531	0.6979	1	0.06641	0.09091	0.02759	905.408	685.5	103.35	21.45
769	0.793941	8.3	66.2171	7.978	63.3059	10.0486	0	20.8102	5.5797	0.9784	0.9285	1	0.02115	0.07937	0	305.813	829.717	-56.55	-34.45
770	0.622079	16.9	140.496	8.3134	199.123	13.3639	0	35.1541	7.0258	0.9012	0.3162	1	0.1575	0.006711	0.1163	939.402	692.87	5.2	-140.4
771	0.499105	9.5	33.6308	3.5401	53.1967	7.0929	3.25	19.769	4.3205	0.8589	-0.364	1	0.2385	0.9467	0.1273	594.542	750.4	-25.35	-22.1
772	0.173489	7.1	5.8138	0.8188	24.0702	4.7196	0	18.9506	4.3226	-0.1363	-0.9806	1	0.8044	1	0.7241	1009.62	803.62	-5.2	2.6
773	0.239908	9.1	5.2405	0.5759	17.0439	2.4005	0	7.2672	1.9908	-0.205	-1	1	0.8492	1	0.8	649.945	924.94	2.6	-4.55
774	1.12611	6.1	66.0382	10.8259	39.4155	9.6135	3.25	18.9506	5.0937	0.9631	0.9216	0.9967	0.0187	0.1463	0	488.861	424.549	-65.65	-7.15
775	0.313245	5.5	19.5108	3.5474	39.6366	11.3247	0	48.75	11.6253	0.1206	-0.7234	0.8087	0.6171	0.6286	0.9333	410.109	756.518	16.9	9.75
776	0.360719	5.1	14.1962	2.7836	23.9219	7.7168	0	22.981	5.6985	0.9661	0.9006	1	0.03866	1	0	744.441	242.961	13.65	-3.9
777	0.923199	9.1	105.428	11.5855	89.0997	12.5493	0	26.2023	4.7322	0.9607	0.8845	1	0.04588	0	0	933.495	510.637	-5.2	105.3
778	0.682449	4.9	24.7342	5.0478	21.45	7.3966	0	19.5	6.3768	0.9991	0.9932	1	0.00227	0.3793	0	1018.94	393.347	1.3	-24.7
779	0.0422315	10.1	3.25	0.3218	61.7215	7.6199	0	19.5	4.8031	-0.3215	-1	1	0.8441	0.7284	0.7049	169.975	12.7129	1.95	-2.6
780	0.618783	16.1	70.7874	4.3967	100.186	7.1054	0	14.5344	3.7162	0.7242	-0.7907	1	0.5486	0.4965	0.1736	538.652	802.727	-50.7	-49.4
781	0.390974	7.9	10.896	1.3792	20.8128	3.5276	0	16.25	3.7807	0.4493	-0.3162	1	0.4287	0.8983	0.5789	3.2152	604.057	-10.4	3.25
782	0.196544	10.1	18.715	1.853	76.3661	9.4279	0	18.3848	3.5485	0.4596	-0.2353	1	0.4282	0.2222	0.6393	41.7376	377.584	-17.55	-6.5
783	0.288038	6.1	3.9	0.6393	9.1	2.2195	0	9.75	2.7615	-0.75	-1	1	0.7071	1	0.875	0	182.541	0	3.9
784	0.215631	17.7	29.8222	1.6849	122.677	7.8138	0	30.6604	5.6079	0.8102	-0.1531	1	0.2705	1	0.2336	19.1667	130.559	-8.45	28.6
785	0.0559901	6.7	1.4534	0.2169	18.2071	3.8739	0	16.25	3.2579	-0.4672	-1	0.6	0.5559	1	1	197	253.754	1.3	-0.65
786	0.307117	11.7	42.4446	3.6277	114.578	11.8121	0	27.9576	7.5251	0.5759	-0.9353	0.9999	0.5859	0.6598	0.3896	114.94	60.6496	-32.5	27.3
787	0.788313	4.9	30.7979	6.2853	23.1221	7.9731	0	16.25	5.0447	0.975	0.8774	0.9999	0.04064	0	0	664.816	724.969	-22.1	-21.45
788	0.661227	6.9	45.5418	6.6003	48.9115	9.9819	0	20.5548	4.7785	0.9786	0.9196	1	0.02044	0.2857	0	857.457	525.362	-1.95	-45.5
789	0.0387584	5.7	0.65	0.114	10.8827	2.9413	0	4.5962	1.4016	-0.2586	-1	0.7071	0.8896	1	1	982.667	871.886	0	-0.65
790	0.332069	6.3	17.5981	2.7933	36.1707	8.4118	3.25	16.5718	4.1336	0.9442	0.59	1	0.09114	1	0.04348	58.0079	291.476	-17.55	-1.3
791	0.32592	17.3	55.3455	3.1992	150.183	9.8159	0	46.5329	7.2016	0.2913	-0.9961	1	0.7602	0.6078	0.5113	636.263	216.136	-53.95	-12.35
792	0.800522	6.9	39.7936	5.7672	35.3012	7.2043	0	11.718	3.4222	0.8306	0.5586	0.9983	0.1444	0.3469	0.4138	799.246	22.7826	-24.7	31.2
793	0.627981	4.7	42.4446	9.0308	38.8278	14.3807	3.25	27.9576	8.0462	0.9797	0.9677	0.9896	0.009285	0	0	619.723	440.979	32.5	27.3
794	0.202706	10.7	18.6132	1.7395	74.6582	8.5814	0	50.7666	9.0064	0.5787	-0.9558	1	0.5457	0.5402	0.4478	570.561	161	18.2	-3.9
795	0.825587	11.3	106.261	9.4036	105.929	11.3902	4.5962	18.9506	3.0248	0.9559	0.6808	0.9999	0.07319	0	0.06849	177.668	280.301	52.65	92.3
796	0.561797	16.9	78.7466	4.6596	123.582	8.2941	0	20.5548	4.7908	0.601	-1	1	0.6818	0.4497	0.3256	256.867	377.337	-78.65	-3.9
797	0.475857	14.1	67.8246	4.8103	122.315	10.1087	3.25	27.9576	5.847	0.6858	-0.3481	0.9998	0.3504	0.3554	0.4257	663.028	649.184	-66.3	-14.3
798	0.38002	5.5	20.2441	3.6808	33.9003	9.6858	3.25	16.25	4.4287	0.9588	0.8404	0.9997	0.04228	0.5714	0	492.3	12.1909	-13.65	-14.95
799	1.03692	5.5	40.0529	7.2823	24.5805	7.023	0	11.718	3.3704	0.9923	0.9721	1	0.009341	0	0	352.236	16.6091	-29.9	-26.65
800	0.0778871	16.5	11.3518	0.688	128.083	8.8333	0	26	5.4359	-0.1634	-1	0.9959	0.7133	0.9517	0.8333	571.539	512.118	-2.6	-11.05
801	0.570226	11.3	42.3449	3.7473	61.1162	6.5716	0	47.3207	7.3595	0.8542	-0.4789	1	0.2612	0.6774	0.1781	550.425	325.124	-13	-40.3
802	0.053808	5.5	0.65	0.1182	7.6885	2.1967	0	4.5962	1.7634	0.04981	-1	1	1.0198	1	0.5	456.073	865.154	0	0.65
803	0.236148	9.7	17.0121	1.7538	57.1855	7.4267	0	20.5548	5.5536	0.5509	-0.5472	0.9999	0.4201	0.5974	0.5789	44.7113	845.139	-16.9	-1.95
804	0.6166	11.1	86.2812	7.7731	114.718	12.6064	3.25	32.0088	6.6149	0.924	0.7071	0.9999	0.08979	0.01099	0.1127	328	157.126	-74.1	44.2
805	0.556379	16.5	56.3554	3.4155	89.0132	6.1388	0	14.5344	3.4329	0.871	-0.7071	1	0.2489	0.7103	0.1382	716.848	475.312	-55.9	7.15
806	0.866133	7.5	65.1558	8.6874	55.1656	10.0301	4.5962	16.25	2.7317	0.9919	0.9615	1	0.01067	0	0	368.347	700.107	31.2	57.2
807	0.867213	16.3	172.71	10.5957	174.719	12.2181	3.25	20.5548	3.373	0.9901	0.9193	1	0.01613	0	0	861.313	849.531	143	96.85
808	0.542911	4.9	21.8501	4.4592	23.8192	8.2135	3.25	16.25	3.5165	0.949	0.8365	0.9961	0.04642	0.5862	0	887.153	914.827	-20.15	8.45
809	0.43072	6.5	32.0681	4.9336	51.5442	11.4543	0	32.5	9.7011	0.3798	-0.9567	0.9908	0.7693	0.4222	0.44	560.377	296.485	9.75	30.55
810	0	6.9	0	0	13.3712	2.7288	0	4.5962	1.6556	-0.7479	-1	1	0.5422	1	0.9231	344.565	388.797	0	0
811	0.760875	5.9	43.0867	7.3028	37.4319	9.5979	0	17.5018	5.162	0.9643	0.8793	0.9991	0.02888	0	0	612.195	356.483	-42.25	-8.45
812	0.372241	5.7	11.9501	2.0965	20.8386	5.6321	0	23.6604	5.7039	0.8009	0.3162	0.9757	0.2003	0.8919	0.3125	387.64	435.956	11.05	-4.55
813	1.02257	5.3	43.214	8.1536	26.313	7.9736	3.25	16.25	3.8695	0.9794	0.9539	0.9995	0.01567	0	0	486.736	266.547	-11.7	41.6
814	0.45203	11.1	27.9802	2.5207	50.7449	5.5764	0	14.5344	3.7854	0.8354	-0.1843	1	0.2558	0.8681	0.1972	426.568	18.455	-1.3	-27.95
815	0.669819	6.9	59.3781	8.6055	62.9528	12.8475	0	29.43	6.4539	0.9894	0.9098	1	0.01902	0	0	974.152	25.6812	59.15	5.2
816	0.785166	9.7	63.6635	6.5632	64.3646	8.359	0	16.25	4.3416	0.9888	0.9279	1	0.01279	0.1429	0	290.206	357.5	-57.2	-27.95
817	0.579528	7.1	32.1734	4.5315	39.8785	7.8193	3.25	16.25	3.1437	0.9716	0.842	1	0.04431	0.2549	0	998.613	95.838	31.85	4.55
818	0.909947	12.3	140.456	11.4192	129.258	12.5493	3.25	27.9576	5.0194	0.9831	0.9262	1	0.01904	0	0	591.902	410.524	-105.3	-92.95
819	0.483969	5.1	21.4401	4.204	26.9281	8.6865	0	18.3848	5.6773	0.8805	0.8137	0.9568	0.04063	0.9032	0	465.274	816.882	-5.2	-20.8
820	0.68725	5.1	19.1171	3.7484	16.9081	5.4542	0	13.4001	2.7635	0.9771	0.9021	0.9998	0.02838	0.3871	0	503.245	969.588	5.85	-18.2
821	0.698071	15.3	85.546	5.5912	106.526	8.0095	0	14.5344	3.3016	0.9144	0.3162	1	0.1587	0.02256	0.1593	373.314	974.722	-41.6	74.75
822	0.670392	15.3	114.533	7.4858	148.512	11.1663	0	20.8102	4.9723	0.9626	0.6774	1	0.05582	0.01504	0.00885	254.418	416.627	102.7	50.7
823	0.688109	5.1	40.0318	7.8494	35.3622	11.4072	0	20.8102	6.0249	0.99	0.9548	0.9987	0.01318	0.03226	0	86.1863	943.784	21.45	33.8
824	0.394213	6.5	16.8625	2.5942	29.6133	6.5807	0	13.4001	3.935	-0.04049	-0.9978	0.9864	0.5756	0.8222	0.913	745.062	967.192	7.8	14.95
825	0.618787	15.1	87.0757	5.7666	122.081	9.3192	0	22.981	4.5864	0.9493	0.3353	1	0.09142	0.3053	0.03604	877.348	521.03	-72.15	-48.75
826	0.139299	6.5	4.162	0.6403	20.6846	4.5966	0	14.5344	3.6986	0.2296	-1	1	0.8854	1	0.5	743.054	335.492	3.25	-2.6
827	0.732739	8.7	71.1208	8.1748	74.7483	11.1565	0	26.2023	6.9921	0.9785	0.9255	1	0.01853	0	0	71.0575	507.724	-36.4	-61.1
828	0.0236095	5.9	1.8385	0.3116	51.4726	13.1981	3.25	32.0088	8.4493	-0.2465	-0.9973	0.9778	0.7627	0.9487	0.8421	419.509	570.593	1.3	-1.3
829	0.525265	14.7	45.4303	3.0905	74.7236	5.8837	0	20.5548	3.6938	0.2692	-1	1	0.7306	0.7638	0.5784	688.803	791.765	-42.9	14.95
830	0.359179	11.3	28.7326	2.5427	65.837	7.0792	0	14.5344	3.5978	0.7407	-0.8517	1	0.4793	0.9677	0.2055	860.137	908.252	-17.55	22.75
831	0.329768	14.7	48.5459	3.3024	127.182	10.0143	0	19.5	4.6703	0.9089	0.2385	1	0.1225	0.9764	0.08411	828.228	878.296	-43.55	21.45
832	0.678618	5.7	32.8941	5.7709	31.4643	8.5039	0	42.25	8.6613	0.923	0.8184	0.9998	0.06679	0	0	912.904	791.368	-16.25	28.6
833	0.25506	11.7	31.2135	2.6678	101.457	10.4595	3.25	36.3361	6.8408	0.619	-0.9923	0.9997	0.557	0.6701	0.3108	927.107	97.2179	26.65	16.25
834	0.535646	9.9	35.2501	3.5606	52.5133	6.6473	0	14.5344	3.0461	0.8697	0.2425	1	0.1958	0.6582	0.1525	507.313	510.662	-35.1	3.25
835	0.104231	14.1	10.4203	0.739	85.789	7.09	0	32.6621	6.4055	-0.05797	-1	0.9986	0.7233	1	0.7778	53.8121	686.844	0.65	-10.4
836	0.670708	7.1	39.4738	5.5597	42.2756	8.2893	0	18.3848	4.2679	0.9887	0.9477	0.9999	0.01301	0.1373	0	551	646.549	11.7	37.7
837	0.847931	10.5	97.6342	9.2985	93.2115	10.9661	0	18.9506	5.2509	0.7656	-0.1618	1	0.3993	0.2235	0.2462	447.576	965.176	-57.85	78.65
838	0.317387	9.3	25.607	2.7534	63.3291	8.6752	0	23.4361	5.4821	0.7747	-0.7693	1	0.3351	0.8904	0.283	222.753	197.247	-23.4	10.4
839	0.937177	6.1	56.3554	9.2386	40.4175	9.8579	6.5	16.5718	2.7087	0.9983	0.9937	1	0.002003	0	0	585.148	236.336	-55.9	7.15
840	0.278763	11.1	15.5049	1.3968	45.5972	5.0107	0	11.718	3.4206	0.3371	-0.9487	1	0.5212	0.8462	0.7714	25.8378	69.1757	13	8.45
841	0.554786	8.3	41.9489	5.0541	57.3927	9.11	3.25	26.2023	5.6291	0.9586	0.773	1	0.05342	0.2698	0	433.669	60.2892	31.85	-27.3
842	0.971047	6.1	75.2457	12.3354	52.0833	12.7032	7.2672	20.5548	3.1929	0.9974	0.9893	1	0.003105	0	0	658.77	360.303	39	-64.35
843	0.481923	5.7	16.3666	2.8713	22.0447	5.958	0	14.5344	3.7391	-0.4491	-0.9961	0.2858	0.5172	0.6216	1	518.149	231.798	1.95	16.25
844	0.0604937	8.3	3.9538	0.4764	49.614	7.8752	0	38.0403	9.2486	-0.3653	-0.9904	0.9785	0.6491	1	0.875	982.572	963.036	-0.65	3.9
845	0.555967	11.7	57.6195	4.9247	85.9219	8.8579	0	19.5	3.9169	0.9365	0.7537	1	0.06517	0.2062	0	41.9872	356.859	-56.55	-11.05
846	0.55558	9.9	46.8722	4.7346	67.3227	8.5219	0	22.75	5.003	0.1099	-0.9998	1	0.9502	0.4051	0.4746	209.101	882.091	2.6	-46.8
847	0.385856	9.3	16.6481	1.7901	33.8666	4.6393	0	11.718	3.0939	0.2346	-0.9656	1	0.753	0.8356	0.5686	465.796	534.591	13	10.4
848	0.331574	4.7	23.0361	4.9013	39.911	14.7819	4.5962	42.7471	11.2124	0.7794	0.4161	0.9898	0.2012	0.3704	0.4286	69.0426	124.043	-22.1	6.5
849	0.829483	13.5	143.006	10.593	146.862	12.7706	3.25	22.981	4.4357	0.9472	0.3612	1	0.1282	0.02609	0.06316	48.837	522.785	1.3	-143
850	0.212084	9.9	13.5256	1.3662	50.8902	6.4418	0	16.5718	4.364	0.1792	-1	1	0.7568	1	0.6364	825.045	228.121	11.05	-7.8
851	0.175752	13.5	14.6069	1.082	70.799	6.1564	0	21.8017	4.1551	0.352	-0.9923	0.9998	0.655	0.9826	0.5978	693.782	987.215	12.35	7.8
852	0.374079	9.3	38.2341	4.1112	80.2286	10.9902	0	35.0036	6.6696	0.896	-0.6369	0.9999	0.2429	0.274	0.1509	424.742	663.979	-36.4	-11.7
853	0.167859	13.5	13.4001	0.9926	68.0029	5.9133	0	27.768	4.6393	0.1391	-0.9683	1	0.6951	0.9739	0.6559	871.385	581.559	5.2	-12.35
854	0.442102	4.7	29.1342	6.1988	37.8573	14.0212	3.25	25.3833	6.4518	0.9507	0.9177	0.9971	0.02582	0	0	304.553	102.287	18.2	-22.75
855	0.899929	7.5	64.4517	8.5936	52.5204	9.5492	3.25	18.3848	4.0094	0.9803	0.9024	1	0.02544	0	0	288.827	644.6	-48.1	42.9
856	0.922566	4.9	34.45	7.0306	22.1	7.6207	0	16.25	4.5364	1	1	1	0	0	0	830.561	1019	34.45	0
857	0.172401	11.5	18.1069	1.5745	86.7621	9.1328	0	25.3833	5.7556	-0.1898	-0.9995	0.9996	0.72	0.8737	0.8356	567.33	745.478	-6.5	16.9
858	0.837089	5.7	46.2232	8.1093	35.8438	9.6875	0	20.5548	5.0886	0.9959	0.9749	1	0.006033	0	0	487.061	595.982	-20.15	41.6
859	0.713508	9.1	97.2244	10.684	106.315	14.9739	7.2672	26.2023	4.8021	0.9824	0.8655	1	0.02591	0	0	725.626	127.28	92.3	30.55
860	0.956343	8.9	99.8591	11.2201	80.9529	11.7323	0	21.8017	4.7592	0.9971	0.986	1	0.003345	0	0	84.7247	658.994	-39.65	91.65
861	0.338174	9.5	27.1214	2.8549	63.3158	8.4421	3.25	19.5	4.4694	0.5584	-0.4472	1	0.506	0.8533	0.4815	881.247	824.716	18.85	-19.5
862	0.157096	5.1	5.2	1.0196	20.1198	6.4903	0	16.25	4.7975	-0.9475	-0.9998	-0.8321	0.06496	0.9032	1	774.098	976.569	0	-5.2
863	0.0281117	13.1	1.3	0.09924	39.1852	3.5302	0	16.25	3.8083	-0.2836	-1	1	0.8727	1	0.7353	1016.52	248.863	1.3	0
864	0.508591	13.1	64.834	4.9492	108.017	9.7312	0	32.5	6.6377	0.8652	0.5145	1	0.1291	0.4054	0.2198	762.565	1002.69	-58.5	27.95
865	0.502481	13.1	41.6508	3.1794	70.2345	6.3274	0	19.5	3.709	0.877	-0.06652	1	0.2588	0.982	0.1236	601.103	993.851	-16.25	38.35
866	0.974866	10.9	121.8	11.1743	102.015	11.4624	0	23.4361	5.0674	0.9955	0.981	1	0.005064	0	0	114.399	606.963	-112.45	-46.8
867	0.776204	6.5	66.5576	10.2396	59.3636	13.1919	3.25	32.6621	6.6926	0.9769	0.9168	0.999	0.02247	0	0	795.731	692.554	56.55	-35.1
868	0.444957	11.5	47.6809	4.1462	88.5233	9.3182	0	23.4361	5.4881	0.687	-0.9949	1	0.6249	0.5263	0.16	767.817	929.109	-22.1	-42.25
869	0.964534	7.7	119.49	15.5182	91.7064	16.0888	10.2774	20.5548	2.4616	0.9946	0.9808	1	0.00566	0	0	658.708	121.656	55.25	-105.95
870	0.871136	12.5	146.77	11.7416	141.525	13.4785	7.2672	22.981	3.2192	0.9747	0.9277	1	0.01747	0	0	715.332	629.916	12.35	146.25
871	0.791003	8.5	39.65	4.6647	38.3319	5.8972	0	29.25	5.7307	0.9993	0.9922	1	0.001951	0.2308	0	0.04706	988.159	0	-39.65
872	0.510036	12.3	66.4146	5.3996	109.043	10.5867	0	29.43	5.1494	0.6383	-0.7314	0.9998	0.6085	0.08738	0.241	671.236	305.073	-3.9	-66.3
873	0.1649	12.3	12.5536	1.0206	63.7488	6.1892	0	13	2.758	0.2301	-1	1	0.8171	1	0.5679	810.589	340.813	4.55	11.7
874	0.459682	8.3	48.437	5.8358	79.9803	12.6953	0	42.3748	7.6965	0.3505	-0.9812	1	0.918	0.09524	0.3488	536.241	455.392	31.2	-37.05
875	0.717286	6.5	38.1346	5.8669	36.8069	8.1793	0	16.25	4.0986	0.9984	0.9899	1	0.002233	0.06667	0	547.3	592.577	-18.85	33.15
876	0.470911	4.9	24.0588	4.91	30.2372	10.4266	0	29.25	8.6972	0.2677	-0.9943	0.9678	0.5882	0.7586	0.8889	309.296	68.2755	14.95	-18.85
877	0.481653	4.7	18.3848	3.9117	21.9278	8.1214	4.5962	13	2.5812	0.9748	0.9306	0.9991	0.022	0.5185	0	6.7234	365.362	13	13
878	0.163408	12.1	21.9946	1.8177	112.35	11.1237	0	42.25	6.2583	0.538	-0.8054	0.9998	0.6145	0.1782	0.3951	79.0165	895.55	-20.8	-7.15
879	0.850319	11.1	70.3473	6.3376	67.8241	7.4532	0	18.3848	3.8058	0.9747	0.7843	1	0.04133	0.3846	0	563.189	908.338	-31.2	-63.05
880	0.617641	6.7	43.7822	6.5347	49.7264	10.5801	0	16.5718	4.4414	0.3376	-0.1849	0.998	0.4369	0.1702	0.7407	354.388	574.037	-28.6	33.15
881	0.605783	11.9	60.9338	5.1205	83.6817	8.4527	0	30.8322	5.565	0.9215	0.4594	1	0.1386	0.1919	0.1519	67.9328	777.613	50.7	33.8
882	0.99309	5.7	77.0874	13.5241	50.3873	13.6182	7.2672	17.5018	2.7809	0.9976	0.9924	1	0.002742	0	0	278.246	791.746	-72.8	25.35
883	0.455542	11.9	41.0376	3.4485	74.9435	7.5701	0	26	5.0101	0.7462	-0.1132	0.9999	0.302	0.4848	0.3418	255.055	49.3151	-20.15	-35.75
884	0.810065	5.1	42.9197	8.4156	32.2054	10.3888	0	18.9506	5.3811	0.9862	0.9635	0.9965	0.009453	0	0	405.686	715.235	-24.7	35.1
885	0.465946	6.9	34.7188	5.0317	52.9146	10.7989	3.25	16.5718	4.3505	0.9651	0.8087	1	0.04007	0.5714	0	522.587	400.333	21.45	27.3
886	0.685372	11.7	76.8348	6.5671	92.9437	9.5818	0	19.769	4.4237	0.9617	0.7071	1	0.05865	0.08247	0.01299	729.615	870.85	76.7	4.55
887	0.604066	11.7	57.4359	4.909	78.8285	8.1266	0	26	5.3021	0.9607	0.6247	0.9998	0.05831	0.3093	0.01299	308.026	507.521	-5.2	-57.2
888	0.204202	5.5	11.8614	2.1566	36.964	10.5611	3.25	23.4361	5.7765	-0.1641	-0.9954	0.9923	0.8083	1	0.7857	394.536	764.164	-1.95	-11.7
889	0.822639	11.1	91.8986	8.2792	91.5842	10.0642	3.25	24.7513	4.6263	0.9892	0.9457	1	0.01347	0	0	953.662	859.667	87.75	27.3
890	0.277063	5.1	14.5344	2.8499	31.8868	10.2861	3.25	23.6604	5.4213	0.9502	0.7962	0.9971	0.06378	1	0	138.353	957.078	14.3	2.6
891	0.0565009	5.3	2.68	0.5057	29.536	8.9503	0	23.6604	6.5938	-0.2553	-1	0.9487	0.6411	1	0.8462	550.651	525.509	-0.65	2.6
892	0.10266	5.9	2.3436	0.3972	15.0896	3.8691	0	14.5344	3.0618	-0.6457	-1	0.3162	0.4216	1	1	557.881	486.466	-1.3	-1.95
893	0.793019	11.3	66.5735	5.8915	69.0919	7.4292	3.25	16.25	2.4907	0.9908	0.9435	1	0.01146	0.05376	0	715.394	56.5796	59.15	-30.55
894	0.511743	11.1	53.1611	4.7893	85.1653	9.3588	3.25	18.3848	4.4324	0.9661	0.6139	1	0.05994	0.5055	0.02817	534.113	277.91	11.05	52
895	0.913355	4.9	39.7724	8.1168	25.7717	8.8868	3.25	16.5718	4.0354	0.995	0.9772	1	0.008044	0	0	966.673	898.429	-39	7.8
896	0.813674	5.1	38.438	7.5369	28.7148	9.2628	0	22.981	7.2474	0.8935	0.7546	1	0.1015	0	0	1016.28	781.529	12.35	36.4
897	0.940625	5.3	63.753	12.0289	42.2011	12.7882	4.5962	23.4361	5.5721	0.9936	0.972	1	0.009105	0	0	267.17	277.566	22.1	59.8
898	0.579451	10.9	63.7398	5.8477	89.8174	10.0918	0	23.6604	5.574	0.9493	0.6051	1	0.07522	0.3034	0.02899	803.606	43.0275	-13	-62.4
899	0.517016	10.9	43.2042	3.9637	68.2319	7.6665	0	18.9506	5.4422	0.2318	-1	1	0.8221	0.6292	0.5522	476.555	23.3991	-30.55	-30.55
900	0.891822	7.9	72.6635	9.1979	60.85	10.3136	4.5962	20.8102	3.1021	0.9866	0.9573	1	0.0121	0	0	50.6076	240.07	67.6	26.65
901	0.795533	10.7	69.553	6.5003	71.0875	8.171	0	16.5718	3.3992	0.9529	0.8321	1	0.04526	0.06897	0	885.696	337.098	-69.55	0.65
902	0.888095	5.7	68.0485	11.9383	49.7378	13.4426	6.5	30.8322	5.1671	0.9991	0.9941	1	0.001401	0	0	710.263	848.719	-7.8	-67.6
903	0.905683	10.5	60.4255	5.7548	54.0098	6.3541	0	10.2774	2.3812	0.9963	0.9572	1	0.00679	0	0	178.157	327.262	31.85	51.35
904	0.8753	4.7	40.3471	8.5845	26.4803	9.8075	6.5	13.4001	2.2194	0.9941	0.9844	0.9999	0.005265	0	0	597.021	328.649	-40.3	-1.95
905	0.553279	6.3	25.5575	4.0567	31.5279	7.3321	0	16.25	4.1093	0.9462	0.7282	1	0.06068	0.9535	0.04348	359.865	753.706	25.35	3.25
906	0.86362	7.3	83.8324	11.4839	70.4764	13.2974	6.5	27.9576	4.973	0.9841	0.9373	0.9999	0.01473	0	0	866.13	389.445	55.25	-63.05
907	0.564461	5.5	27.7147	5.039	31.2448	8.9271	0	18.9506	5.344	0.9849	0.8851	0.9999	0.02975	0.3143	0	368.191	712.227	21.45	17.55
908	0.919522	4.9	46.351	9.4594	29.833	10.2873	4.5962	16.5718	3.954	0.9964	0.9894	0.9999	0.004099	0	0	121.52	423.367	44.85	11.7
909	0.764268	10.1	87.0733	8.6211	91.37	11.2802	3.25	17.5018	3.3146	0.8769	0.7	0.9982	0.07949	0	0.09836	154.886	528.04	86.45	10.4
910	0.413421	10.1	43.6808	4.3248	84.7344	10.461	0	21.8017	5.1232	0.8522	-0.3644	1	0.3615	0.3086	0.15	377.119	616.228	-26	35.1
911	0.494947	9.9	49.5025	5.0003	79.8116	10.1027	3.25	24.7513	4.8906	0.7927	-0.7182	1	0.388	0.2658	0.2712	655.343	745.364	45.5	19.5
912	0.320001	9.9	25.1072	2.5361	62.6098	7.9253	0	19.769	4.9811	0.8523	-0.3482	1	0.2789	1	0.1207	98.596	283.788	-23.4	9.1
913	0.862197	8.3	115.651	13.9338	101.813	16.1608	0	29.25	8.1118	0.6472	0.02277	1	0.3875	0.1587	0.4651	135.229	164.126	106.6	44.85
914	0.350297	9.9	46.0446	4.651	104.891	13.2773	0	47.9857	10.9256	0.8006	0.1205	1	0.2043	0.1392	0.322	555.722	25.7424	-43.55	14.95
915	0.216203	5.7	11.6276	2.0399	34.9099	9.4351	0	24.7513	6.4128	0.0914	-0.9971	0.9261	0.6149	1	0.8235	676.333	236.684	10.4	5.2
916	0.0613348	9.9	3.9538	0.3994	51.4436	6.5118	0	17.5018	4.935	0.03847	-1	1	0.6328	1	0.8214	984.884	661.333	0.65	-3.9
917	0.481709	7.3	39.6713	5.4344	59.7921	11.2815	3.25	29.9635	6.7209	0.879	0.5692	0.9999	0.1275	0.2264	0.1212	339.795	195.431	-32.5	22.75
918	0.604955	9.9	63.8193	6.4464	84.1826	10.656	0	34.548	7.0277	0.7928	0.3433	0.9994	0.1895	0.2278	0.3559	71.7778	630.626	-63.7	-3.9
919	0.566954	9.7	50.088	5.1637	70.13	9.1078	0	19.769	4.1561	0.9034	0.2739	1	0.152	0.6753	0.1228	671.624	163.686	-50.05	-1.95
920	0.557207	7.5	38.9621	5.1949	51.277	9.3231	0	36.3361	7.8295	0.7576	0.4273	0.9987	0.1714	0.3455	0.4571	732.567	770.013	-34.45	-18.2
921	0.687114	9.7	43.7001	4.5052	50.4863	6.5567	0	14.5344	3.3678	0.964	0.8151	0.9999	0.04256	0.6883	0	878.052	445.742	22.1	-37.7
922	0.747627	6.7	46.6961	6.9696	43.8146	9.3223	3.25	19.769	4.2672	0.9267	0.711	1	0.09545	0.1277	0.07407	905.254	155.112	-36.4	29.25
923	0.831744	9.5	89.5138	9.4225	84.9648	11.3286	3.25	20.8102	4.6229	0.9478	0.6967	1	0.06789	0.06667	0.05455	423.616	968.316	-46.15	-76.7
924	0.759981	9.5	74.4129	7.8329	77.3002	10.3067	3.25	14.5344	2.8201	0.9742	0.9171	1	0.02398	0	0	898.626	276.426	22.75	70.85
925	0.611458	8.3	36.1788	4.3589	44.9106	7.1287	0	16.5718	3.9996	0.9774	0.9133	1	0.02452	0.7619	0	579.163	139.44	34.45	-11.05
926	0.0501494	7.3	0.9192	0.1259	13.3059	2.5105	0	4.5962	2.179	-0.6378	-1	0.7071	0.4823	1	1	767.897	669.349	-0.65	0.65
927	0.777378	9.3	61.6987	6.6343	62.3	8.5342	0	18.9506	4.1717	0.9746	0.9185	1	0.02233	0	0	270.704	841.22	-59.15	17.55
928	0.591694	9.3	42.3898	4.558	56.2343	7.7033	3.25	16.25	2.939	0.6889	-0.5851	1	0.5647	0.3288	0.2453	858.661	332.473	-34.45	24.7
929	0.933804	5.7	56.5351	9.9184	39.2996	10.6215	6.5	16.25	2.5296	0.9911	0.9633	1	0.009525	0	0	847.544	70.9211	-53.3	-18.85
930	0.540895	7.1	39.1082	5.5082	51.9359	10.1835	0	29.0689	6.1712	0.9476	0.7264	0.9996	0.0643	0.2549	0.03226	920.944	377.338	-14.3	36.4
931	0.651302	8.7	42.25	4.8563	49.9572	7.4563	0	16.5718	4.3335	0.7234	-0.1465	1	0.2487	0.2985	0.4043	422.08	281.362	33.8	-25.35
932	0.309917	5.7	12.2642	2.1516	25.6874	6.9425	0	39.1352	6.9401	0.247	-0.47	0.5391	0.294	0.4865	1	489.228	1013.09	10.4	-6.5
933	0.753464	9.1	55.5284	6.102	57.5004	8.0986	3.25	35.1541	5.9564	0.9389	0.6601	0.9999	0.08076	0.5775	0.05882	51.8187	61.478	50.05	-24.05
934	0.400082	9.1	48.0517	5.2804	93.708	13.1983	3.25	37.0557	7.268	0.404	-0.7845	0.9998	0.6915	0.07042	0.4902	964.451	334.027	41.6	24.05
935	0.899958	8.9	107.092	12.0328	92.256	13.3704	4.5962	21.8017	4.4273	0.9952	0.9741	1	0.004696	0	0	793.562	139.32	101.4	34.45
936	0.449948	8.9	36.1437	4.0611	62.2775	9.0257	3.25	18.3848	4.1492	0.1804	-0.913	0.9994	0.6648	0.5507	0.6939	586.337	395.876	-22.1	28.6
937	0.627836	8.3	57.8208	6.9664	69.9044	11.0959	0	30.8322	6.5737	0.9717	0.8868	0.9991	0.03053	0	0	963.355	467.855	-8.45	-57.2
938	0.124203	8.9	0.9192	0.1033	5.7385	0.8317	0	4.5962	1.5507	-1	-1	-1	0	1	1	1010.99	804.073	-0.65	0.65
939	0.811505	5.1	40.3052	7.903	30.1901	9.7387	3.25	16.25	4.0525	0.9813	0.9447	0.9999	0.01769	0	0	836.578	517.274	-0.65	40.3
940	1.03756	6.1	76.6504	12.5656	49.6539	12.1107	7.2672	17.5018	2.4472	0.9978	0.9885	1	0.00298	0	0	523.615	574.303	-29.25	70.85
941	0.768842	8.7	73.496	8.4478	73.6173	10.9877	3.25	18.3848	3.5148	0.9191	0.8037	1	0.05421	0	0	275.747	737.615	-2.6	-73.45
942	0.572843	8.3	29.1994	3.518	38.6904	6.1413	0	14.5344	4.045	0.4819	-1	0.9991	0.8274	0.4762	0.2791	136.126	128.09	-27.95	-8.45
943	0.0499811	8.7	0.9192	0.1057	14.1693	2.1148	0	4.5962	2.2499	-0.6593	-1	1	0.727	1	0.9048	338.546	477.477	0.65	-0.65
944	0.638758	5.9	26.0081	4.4082	26.9147	6.9012	3.25	13	2.9893	0.9498	0.8614	1	0.04291	0.7179	0	120.915	389.246	26	0.65
945	0.920216	8.5	94.92	11.1671	78.8792	12.1353	0	35.8974	6.9391	0.9854	0.9506	0.9999	0.01309	0	0	260.194	555.271	1.95	94.9
946	0.648287	5.5	35.0036	6.3643	34.3598	9.8171	4.5962	13.7886	2.5328	0.8388	0.2709	0.9998	0.2351	0.3429	0.2667	829.564	299.964	18.2	-29.9
947	0.38256	8.5	35.8031	4.2121	71.5671	11.0103	0	20.8102	5.4653	0.7337	-0.8592	0.9998	0.5157	0.3231	0.2	1017.39	895.512	1.95	-35.75
948	0.213521	8.3	17.1605	2.0675	61.0026	9.6829	0	23.4361	5.6257	0.5934	-1	1	0.6531	0.9048	0.3023	401.898	472.976	-7.15	-15.6
949	0.854581	8.3	102.719	12.3757	91.2342	14.4816	6.5	20.5548	3.1473	0.9927	0.9674	1	0.006209	0	0	123.211	942.096	-1.95	102.7
950	0.0957491	4.7	0.65	0.1383	3.9	1.4444	0	3.25	1.6457	-1	-1	-1	0	1	1	410.287	594	-0.65	0
951	0.0272586	8.1	1.4534	0.1794	40.1463	6.5814	0	26.8002	5.9906	-0.08645	-1	1	0.7541	1	0.8	821.846	457.901	0.65	1.3
952	0.668445	8.1	47.4901	5.863	53.5036	8.7711	3.25	16.5718	4.3138	0.9841	0.9017	1	0.02165	0.03279	0	115.895	80.8827	-40.95	-24.05
953	0.0933672	4.7	4.5962	0.9779	28.279	10.4737	0	24.7513	6.6723	-0.709	-0.863	-0.6292	0.07356	1	1	867.543	287.606	-3.25	3.25
954	0.984935	7.9	101.953	12.9054	77.3066	13.1028	7.2672	17.5018	2.5608	0.997	0.9817	1	0.003696	0	0	842.006	212.69	96.85	31.85
955	0.940176	5.1	55.8244	10.946	36.0918	11.6425	7.2672	18.9506	3.0934	0.9793	0.9651	0.9955	0.01054	0	0	240.608	472	-26	-49.4
956	0.523415	7.9	51.115	6.4702	72.9331	12.3615	3.25	44.2048	9.2462	0.9216	0.564	0.9999	0.1117	0.05085	0.1026	212.291	239.025	-50.7	6.5
957	0.817097	7.9	66.8363	8.4603	61.089	10.3541	3.25	19.769	4.271	0.9923	0.9706	1	0.007198	0	0	853.279	16.5886	66.3	-8.45
958	0.606491	7.9	31.2676	3.9579	38.5029	6.5259	0	14.5344	3.4436	0.8596	0.2493	1	0.175	0.7966	0.2308	325.335	175.918	11.05	-29.25
959	0.504	7.7	39.538	5.1348	58.072	10.1881	3.25	20.8102	5.1362	0.9877	0.9292	1	0.01635	0.1579	0	802.39	995.779	-27.3	-28.6
960	0.668865	7.7	39.9102	5.1831	44.1701	7.7491	3.25	20.5548	4.2762	0.9411	0.1888	1	0.1487	0.193	0.05405	361.734	23.1494	-11.05	-38.35
961	0.248374	7.5	13.7733	1.8364	40.6655	7.3937	3.25	16.25	3.9888	0.1603	-0.9996	0.9972	0.6705	0.9091	0.7714	75.7333	332.473	-13	4.55
962	0.838881	7.5	51.2017	6.8269	44.7595	8.1381	3.25	14.5344	2.767	0.9919	0.9648	1	0.009764	0	0	711.287	138.733	27.95	42.9
963	0.678453	6.3	32.0088	5.0808	32.2018	7.4888	0	16.5718	4.4485	0.959	0.7816	0.9995	0.05478	0.6047	0	286.556	777.579	-31.2	7.15
964	0.363331	7.3	20.0765	2.7502	40.118	7.5694	0	16.5718	4.9883	-0.06112	-0.9983	0.9999	0.7515	0.6038	0.7879	665.651	391.651	-17.55	-9.75
965	0.676551	7.3	38.9566	5.3365	41.8055	7.8878	3.25	34.548	6.1269	0.9691	0.7682	0.9996	0.04148	0.2453	0	220.603	657.247	35.1	-16.9
966	0.919934	7.3	111.62	15.2905	88.0928	16.6213	10.2774	26.2023	3.4548	0.9893	0.9603	1	0.01263	0	0	172.116	796.562	-94.25	59.8
967	0.158067	7.3	12.9021	1.7674	59.2606	11.1813	3.25	26	5.7484	0.2214	-1	0.9721	0.6273	0.6981	0.7576	137.473	45.7603	-8.45	9.75
968	0.148349	5.9	6.5	1.1017	28.963	7.4264	0	26	6.4434	0.426	-0.9594	0.9734	0.7204	1	0.3333	2.3559	282.814	0	-6.5
969	0.546153	7.3	38.6354	5.2925	51.3598	9.6905	4.5962	27.5772	4.9124	0.9646	0.8528	1	0.04538	0.283	0	98.5	985.288	-8.45	37.7
970	0.964659	7.1	59.0893	8.3224	43.9994	8.6273	0	20.8102	5.2529	0.9701	0.8405	0.9999	0.03938	0.1176	0	995.831	165.887	45.5	37.7
971	0.0912914	5.1	0.9192	0.1802	6.1192	1.9739	0	6.5	2.1032	-0.8304	-0.9487	-0.7071	0.1147	1	1	518.284	978.147	0.65	0.65
972	0.668238	6.9	50.5665	7.3285	53.7376	10.9669	3.25	29.43	5.8034	0.9888	0.9348	1	0.01642	0	0	300.087	147.348	36.4	-35.1
973	0.901089	6.7	51.4856	7.6844	40.0812	8.5279	0	13.4001	3.2285	0.9638	0.897	1	0.02709	0	0	300.007	611.321	37.05	35.75
974	0.664279	6.1	43.6711	7.1592	44.1873	10.7774	3.25	14.5344	2.9131	0.989	0.8838	1	0.02613	0.122	0	68.2213	972.467	-3.25	43.55
975	0.688047	6.3	38.4875	6.1091	38.1793	8.8789	3.25	16.25	4.0138	0.9778	0.8321	1	0.03812	0	0	771.897	302.04	3.25	38.35
976	0.53942	6.7	35.6316	5.3182	46.3378	9.8591	0	25.3833	6.6481	0.9441	0.4961	1	0.09881	0.5319	0.03704	418.396	432.716	-27.95	22.1
977	0.101441	6.5	6.5	1	44.3604	9.8579	0	42.25	9.993	-0.6623	-0.9999	0.1592	0.3906	0.7778	1	445.046	752.892	-6.5	0
978	0.999362	6.5	73.2628	11.2712	50.7526	11.2784	6.5	16.25	2.7314	0.9984	0.9938	1	0.001544	0	0	349.077	77.3385	-65	33.8
979	0.720298	4.7	30.0761	6.3992	23.9871	8.8841	0	21.8017	6.5698	0.9851	0.9734	0.9927	0.006863	0	0	917.564	913.468	3.25	-29.9
980	0.475385	5.3	33.7124	6.3608	44.1548	13.3803	3.25	32.6621	9.7442	0.8452	0.4168	0.9997	0.1947	0	0.3846	461.821	55.8019	31.85	-11.05
981	0.327075	6.5	14.6069	2.2472	30.9179	6.8706	0	18.9506	5.5839	-0.4004	-0.9971	0.8	0.6287	0.9778	0.875	41.1154	887.246	12.35	7.8
982	0	6.5	0	0	9.5827	2.1295	0	4.5962	1.8122	0.09315	-1	0.9487	0.7982	1	0.7647	447.569	294.877	0	0
983	0.845131	6.1	62.3051	10.214	49.5515	12.0857	7.2672	16.5718	1.9919	0.997	0.9834	1	0.003792	0	0	108.377	168.77	24.7	57.2
984	0.501984	6.1	25.6153	4.1992	34.2973	8.3652	3.25	19.769	5.1484	0.9464	0.7578	0.9998	0.0668	0.6585	0	266.008	101.934	14.95	-20.8
985	0.119918	4.9	5.2405	1.0695	25.864	8.9186	3.25	23.6604	6.8837	-0.8265	-0.9996	-0.359	0.2446	0.931	1	519.847	185.653	-0.65	5.2
986	0.72059	5.9	37.4583	6.3489	34.3617	8.8107	3.25	17.5018	3.9232	0.997	0.9881	1	0.003447	0.1538	0	741.237	430.009	-23.4	-29.25
987	0.777294	5.9	45.5046	7.7127	38.6977	9.9225	3.25	16.5718	4.0658	0.9504	0.8654	0.9999	0.03815	0	0	613.356	776.839	-16.9	-42.25
988	0.945342	5.7	79.9526	14.0268	54.9	14.8378	9.1924	19.769	2.8033	0.9957	0.99	1	0.003765	0	0	63.0439	247.851	-0.65	79.95
989	0.0736393	5.7	2.6	0.4561	22.9168	6.1937	0	13.4001	3.9663	-0.2926	-1	1	0.7711	1	0.8	220.21	461.175	0	-2.6
990	0.694603	5.7	31.2541	5.4832	29.208	7.894	3.25	16.25	4.1149	0.9425	0.8773	0.9928	0.03741	0.2703	0	147.947	214.035	22.1	22.1
991	0.669506	5.7	30.0128	5.2654	29.0989	7.8646	0	23.4361	5.2331	0.9324	0.7726	1	0.06558	0.3243	0	215.281	74.4737	28.6	9.1
992	0.336127	5.5	10.7201	1.9491	20.2953	5.7987	0	21.8017	4.9722	0.8677	0.3457	1	0.1802	1	0.2	72.2727	132.927	-2.6	-10.4
993	0.785766	5.5	57.4101	10.4382	46.4942	13.2841	3.25	26.2023	6.3369	0.9914	0.9666	0.9998	0.009469	0	0	558.391	894.382	-29.25	49.4
994	0.0473315	5.5	3.5004	0.6364	47.0597	13.4456	0	46.1912	10.5157	-0.5352	-1	0.9376	0.6566	1	0.8667	575.273	426.664	1.3	3.25
995	0.649371	5.3	33.2772	6.2787	31.9073	9.6689	3.25	16.25	4.2578	0.9901	0.9574	1	0.01249	0.1515	0	188.623	750.368	-32.5	7.15
996	0.640117	5.3	36.2138	6.8328	35.2251	10.6743	6.5	18.9506	3.9813	0.972	0.9262	0.9997	0.02454	0	0	741.547	912.774	-13	33.8
997	0.908698	5.3	52.0528	9.8213	35.6668	10.8081	0	16.5718	5.6009	0.9937	0.9833	0.9995	0.004191	0	0	26.3585	527.764	-14.3	-50.05
998	0.0248586	5.3	1.3	0.2453	32.5636	9.8678	0	45.6159	13.0858	-0.3525	-1	0.1414	0.5169	0.9394	1	1.8868	443.189	0	1.3
999	0.898137	5.3	63.4275	11.9674	43.9713	13.3247	0	29.25	6.4053	0.9541	0.8954	0.983	0.03158	0	0	992.481	63.6698	44.85	44.85
1000	0.0935505	5.1	0.65	0.1275	4.225	1.3629	0	3.25	1.6302	1	1	1	NaN	1	0	741.382	336.078	-0.65	0
1001	0	5.1	0	0	7.6327	2.4622	0	4.5962	1.8005	-0.2894	-1	1	0.9462	1	0.8	650.196	924.765	0	0
1002	0.688212	5.1	29.9635	5.8752	26.4643	8.5369	0	37.0557	8.6214	0.9674	0.8283	1	0.05163	0.06452	0	288.039	1014.3	-29.9	1.95
1003	0.580436	4.9	32.5779	6.6486	33.2182	11.4545	0	29.0689	7.0502	0.9649	0.8794	1	0.04388	0	0	619.694	204.347	28.6	15.6
1004	0.590759	4.9	43.1406	8.8042	43.2193	14.9032	10.2774	18.9506	3.0829	0.9652	0.7661	0.9999	0.07539	0.2414	0	606.408	381.582	22.1	-37.05
1005	0.135899	4.7	6.1664	1.312	26.0662	9.6542	3.25	19.5	5.129	-0.3802	-0.8878	-0.08192	0.3041	1	1	864.074	613.372	1.95	5.85
1006	0.897063	4.9	82.7774	16.8934	54.6126	18.8319	7.2672	27.768	5.1134	0.9744	0.9514	0.9985	0.01807	0	0	304.622	210.725	-21.45	-79.95
1007	0.728672	4.9	35.75	7.2959	29.0366	10.0126	0	35.75	7.9549	0.9881	0.96	1	0.01383	0	0	403.194	1017.9	35.75	0
1008	1.0521	4.7	45.8975	9.7654	25.0609	9.2818	0	16.25	4.5863	0.9957	0.9805	1	0.006939	0	0	161.457	732.415	-9.75	44.85
1009	0.626925	4.7	30.2721	6.4409	27.7394	10.2738	4.5962	18.9506	3.8342	0.9892	0.9623	0.9991	0.01316	0	0	259.319	699.308	-7.8	-29.25
1010	0.336609	4.7	9.9005	2.1065	16.8965	6.258	0	13	3.8186	0.6337	0.2152	0.9285	0.3367	1	0.5	427.915	51.3404	-3.9	-9.1
1011	0.606806	4.7	22.6103	4.8107	21.4053	7.9279	0	22.981	6.7856	0.8522	0.7001	0.9744	0.1086	0.7407	0.1429	372.075	13.266	7.15	-21.45
1012	0.435238	4.7	10.1741	2.1647	13.4286	4.9736	0	18.9506	5.8683	0.8871	0.8638	0.908	0.01404	1	0	0.9468	185.17	4.55	9.1
1013	0.767727	4.7	37.6159	8.0034	28.147	10.4248	3.25	22.75	6.1861	0.9888	0.9681	0.9998	0.01037	0	0	1010.89	684.777	11.7	-35.75
0	0.213042	7.1	15.8285	2.2294	53.3692	10.4646	3.25	20.8102	4.9982	0.7759	0.3162	0.9985	0.2068	1	0.3226	458.232	554.38	-14.95	-5.2
1	0.360405	11.7	25.483	2.178	58.6192	6.0432	0	16.5718	3.3765	0.5896	-0.6905	0.9998	0.4922	0.9278	0.4533	258.453	952.004	15.6	-20.15
2	0.600862	17.5	58.7774	3.3587	86.6419	5.5898	0	13.7886	3.3791	0.4784	-0.9989	1	0.736	0.7032	0.3582	921.229	608.969	-36.4	46.15
3	0.64439	24.3	139.041	5.7218	198.011	8.8794	0	25.3833	4.9183	0.8747	-0.8321	1	0.3152	0.2915	0.1089	810.951	904.187	74.1	-117.65
4	0.780984	11.9	58.4313	4.9102	62.243	6.2872	0	13.7886	3.2584	0.9639	0.8137	1	0.04809	0.3939	0	17.458	296.437	26.65	-52
5	0.728778	10.3	55.2309	5.3622	61.07	7.3578	0	16.25	3.5816	0.915	0.7117	0.9999	0.09469	0.1807	0.1111	257.641	626.078	24.7	49.4
6	0.417017	9.7	48.75	5.0258	92.7986	12.0518	3.25	29.0689	5.8965	0.4461	-0.5145	1	0.5565	0.02597	0.5439	728.144	879.582	0	48.75
7	0.763966	9.1	78.6742	8.6455	80.3475	11.3166	0	21.8017	4.6963	0.9904	0.9261	1	0.01364	0	0	457.852	593.599	-48.75	-61.75
8	0.232785	15.3	22.3849	1.4631	83.5933	6.2852	0	26.8002	4.8715	0.5231	-0.8849	1	0.5608	0.9098	0.5327	395.265	281.173	9.75	20.15
9	0.360681	49.5	148.481	2.9996	395.036	8.3165	0	35.1541	4.6171	0.6102	-1	1	0.6189	0.3705	0.281	793.933	517.985	87.1	-120.25
10	0.333631	6.1	18.8948	3.0975	38.0653	9.2842	0	29.25	6.7278	0.5647	-0.8	0.9981	0.5181	0.6829	0.4762	10.541	697.451	14.3	12.35
11	0.368066	49.5	159.794	3.2282	416.608	8.7707	0	23.4361	3.6463	0.8534	-0.9216	1	0.4067	0.1368	0.1055	750.667	174.606	-101.4	-123.5
12	0.190286	43.3	73.7943	1.7043	369.902	8.9565	0	23.4361	4.2797	0.758	-1	1	0.4911	0.6005	0.2072	872.227	864.48	-22.75	70.2
13	0.648063	14.9	56.2466	3.7749	75.141	5.8249	0	10.2774	2.6269	0.9399	0.6622	1	0.07799	0.8605	0.04587	255.174	815.389	31.2	-46.8
14	0.623613	16.5	87.1533	5.282	122.815	8.47	0	29.9635	5.5448	0.5614	-0.9683	1	0.6879	0.3724	0.2951	527.851	201.548	82.55	-27.95
15	0.125387	11.5	17.7415	1.5427	116.883	12.3035	0	41.1096	7.6771	0.4326	-0.7779	1	0.6298	0.2	0.5067	229.904	984.717	2.6	-17.55
16	0.508885	9.5	53.3238	5.613	82.7247	11.03	3.25	44.2048	8.6825	0.8316	0.2204	0.9999	0.2127	0.3067	0.3091	200.153	538.405	-38.35	-37.05
[truncated: 7,172 more rows]

## Sheet: ACP5-cl5-1-1
trackID	trackLength(s)	totalDisplacement(um)	meanVelocity(um/s)	totalDistance(um)	meanSpeed(um/s)	minSpeed(um/s)	maxSpeed(um/s)	stdevSpeed(um/s)	meanPersistence	minPersistence	maxPersistence	stdevPersistence	tumblingPropensityV	tumblingPropensityP	positionX(px)	positionY(px)	displacementX(um)	displacementY(um)
0	8.1	28.9597	3.5753	42.516	6.9698	0	17.5018	4.1419	0.8873	0.703	0.9999	0.08509	0.6721	0.04878	86.7901	954.191	20.8	-20.15
1	38.5	88.9741	2.311	249.401	6.8329	0	30.6604	5.5946	0.4369	-1	1	0.7046	0.8493	0.4135	635.782	650.261	41.6	-78.65
2	12.9	2.6	0.2016	60.32	5.5339	0	20.5548	3.7913	0.2241	-0.9971	1	0.6772	0.9266	0.7126	731.798	1015.17	-2.6	0
3	22.1	81.0417	3.667	216.477	10.77	0	53.304	7.171	0.6382	-0.8321	1	0.6135	0.1493	0.2597	939.14	817.296	80.6	8.45
4	49.5	167.839	3.3907	274.779	5.7848	0	18.9506	3.1031	0.73	-1	1	0.5608	0.6463	0.1804	287.884	873.462	-102.05	-133.25
5	30.1	55.07	1.8296	200.594	7.1386	0	18.9506	4.1307	0.6413	-0.9994	1	0.5539	0.6868	0.3282	678.258	679.081	47.45	27.95
6	35.9	123.773	3.4477	244.301	7.2065	0	35.1541	4.4623	0.8855	-0.06543	1	0.1785	0.5841	0.1352	828.359	480.301	-118.3	-36.4
7	23.7	91.058	3.8421	165.487	7.6261	0	26.2023	4.5221	0.7962	-0.2095	1	0.2989	0.4747	0.2335	287.597	702.831	-70.85	-57.2
8	7.7	17.2709	2.243	48.1242	8.4428	0	27.5772	5.4302	-0.02538	-0.9778	1	0.7734	0.9825	0.8056	795.097	739.24	-5.85	-16.25
9	49.5	21.2223	0.4287	348.533	7.3375	0	19.5	3.7612	0.5154	-1	1	0.602	0.4021	0.4457	619.272	292.037	18.85	9.75
10	20.7	50.1175	2.4211	167.339	8.9486	0	35.0036	6.6992	0.5179	-0.9991	1	0.7051	0.4011	0.3476	372.374	492.498	-8.45	49.4
11	5.1	58.5902	11.4883	40.9993	13.2256	4.5962	23.4361	5.5548	0.991	0.9486	1	0.01584	0	0	926.118	973.951	19.5	-55.25
12	14.3	74.4186	5.2041	169.054	13.7442	3.25	29.43	5.8199	0.9229	0.5731	1	0.09689	0.3902	0.06796	121.692	763.496	-24.7	-70.2
13	14.7	61.6815	4.196	84.7298	6.6716	0	16.25	3.2989	0.9666	0.7514	1	0.0559	0.7323	0	170.98	36.6701	-29.9	53.95
14	19.1	8.7207	0.4566	93.7275	5.4811	0	19.769	4.4214	0.07647	-1	1	0.6409	1	0.7985	1013.08	107.246	-3.9	-7.8
15	49.5	60.296	1.2181	336.378	7.0816	0	22.981	4.41	0.5709	-1	1	0.5506	0.8653	0.4	116.384	833.48	-11.7	-59.15
16	49.5	92.4578	1.8678	299.297	6.301	0	20.5548	3.3862	0.5962	-1	1	0.5976	0.7895	0.3274	325.882	485.96	-34.45	-85.8
17	33.9	37.0956	1.0943	258.761	8.1116	0	42.7471	5.891	0.6658	-0.9618	1	0.5607	0.5047	0.3108	920.028	136.826	7.15	36.4
18	21.7	116.515	5.3694	181.104	9.1931	0	20.8102	4.6414	0.7936	-0.0767	1	0.2441	0.5178	0.2614	219.442	573.774	114.4	-22.1
19	5.5	18.3042	3.328	26.9263	7.6932	3.25	16.5718	4.1666	0.9143	0.6743	0.9998	0.116	0.7429	0.1333	710.455	673.918	5.2	-17.55
20	49.5	80.6236	1.6288	286.199	6.0252	0	21.8017	3.7062	0.2959	-1	1	0.7359	0.8484	0.5647	867.533	406.383	-80.6	1.95
21	10.3	64.011	6.2147	74.3962	8.9634	3.25	46.1912	7.4827	0.9799	0.9064	1	0.02342	0.06024	0	392.082	221.228	53.95	-34.45
22	10.9	22.0809	2.0258	56.5331	6.352	0	11.718	3.1568	0.7832	-0.5547	1	0.3236	0.9663	0.2941	529.683	760.335	-16.25	14.95
23	34.7	234.427	6.7558	336.398	10.2874	0	20.5548	3.456	0.9483	0.1741	1	0.1553	0.03364	0.06189	226.948	434.385	111.8	206.05
24	37.7	53.3159	1.4142	254.657	7.1333	0	37.9012	5.4666	0.1012	-1	1	0.7785	0.7339	0.6116	597.186	965.597	1.3	-53.3
25	15.1	58.9031	3.9009	73.5824	5.617	0	14.5344	3.3082	0.95	0.8321	1	0.04775	0.7099	0	321.868	990.596	54.6	22.1
26	27.1	65.6629	2.423	170.325	6.7859	0	34.548	4.5858	0.4345	-1	1	0.7859	0.5219	0.3568	595.081	556.478	-61.1	-24.05
27	15.3	5.5915	0.3655	106.868	8.0352	3.25	19.769	4.1673	0.4589	-0.9987	1	0.6379	0.6842	0.4955	416.67	647.605	-4.55	3.25
28	49.5	88.9527	1.797	211.907	4.4612	0	17.5018	2.7035	0.6954	-1	1	0.4861	1	0.2752	353.287	658.852	-40.3	79.3
29	49.5	149.158	3.0133	375.293	7.9009	0	35.75	3.6527	0.835	-0.9025	1	0.397	0.2484	0.1429	275.058	112.973	69.55	131.95
30	16.1	63.3208	3.933	125.176	8.8777	0	29.43	6.3109	0.9192	0.1789	0.9999	0.1272	0.7163	0.07438	637.003	146.363	37.05	51.35
31	28.9	55.7676	1.9297	227.107	8.4426	0	45.2673	7.4987	0.2669	-1	1	0.7701	0.6766	0.5122	884.988	657.076	-42.25	-36.4
32	49.5	244.906	4.9476	357.504	7.5264	0	18.9506	3.4868	0.6996	-0.9999	1	0.615	0.2589	0.1978	168.118	536.264	-163.15	-182.65
33	31.9	22.1382	0.694	253.473	8.4774	0	26.2023	5.7527	0.5736	-1	1	0.6599	0.6187	0.2899	702.223	864.746	-16.9	14.3
34	5.5	26.9339	4.8971	38.6878	11.0536	3.25	29.9635	7.1407	0.8748	0.6902	0.9975	0.08742	0.4	0.06667	1015.42	520.409	3.9	-26.65
35	40.7	356.301	8.7543	459.573	11.8753	0	29.43	4.0624	0.8626	-0.9993	1	0.4337	0.05943	0.09041	420.785	416.672	-48.75	352.95
36	6.7	27.0591	4.0387	28.3982	6.0422	0	16.25	4.585	0.9632	0.8858	1	0.02957	0.5745	0	106.694	928.508	11.05	-24.7
37	49.5	84.8543	1.7142	377.401	7.9453	0	43.6033	4.9468	0.5759	-1	1	0.6957	0.3053	0.2984	180.078	404.043	-31.85	-78.65
38	29.3	51.3993	1.7542	153.381	5.6184	0	30.6604	4.2317	0.712	-1	1	0.4509	0.9744	0.304	170.254	448.351	8.45	50.7
39	9.1	88.9337	9.7729	72.6912	10.2382	0	18.9506	4.1001	0.9908	0.9621	1	0.009641	0	0	154.517	207.231	70.2	54.6
40	28.5	101.51	3.5618	254.131	9.5899	0	25.3833	5.291	0.7615	-0.9998	1	0.5543	0.1962	0.1452	248.505	754.114	-37.7	94.25
41	8.1	23.553	2.9078	48.2297	7.9065	0	20.8102	4.6906	0.8763	-0.361	1	0.2966	0.9672	0.075	897.932	620.728	14.95	18.2
42	16.9	82.5577	4.8851	110.524	7.4177	0	20.8102	4.05	0.7676	-0.2084	0.9999	0.2938	0.4966	0.3516	698.467	439.686	-81.9	10.4
43	6.5	30.887	4.7518	39.844	8.8542	0	16.5718	6.1975	0.7684	0.1214	0.9996	0.3299	0.4444	0.32	960.377	927.377	4.55	30.55
44	37.9	46.15	1.2177	241.173	6.7179	0	16.25	3.6724	0.5182	-1	1	0.6686	0.7103	0.4	997.559	613.708	0	-46.15
45	7.7	39.6713	5.1521	54.0945	9.4903	0	21.8017	5.9701	0.8874	-0.6357	1	0.3527	0.2281	0.08108	560.416	915.851	32.5	-22.75
46	8.5	28.2208	3.3201	48.4988	7.4613	3.25	14.5344	3.1047	0.9393	0.7071	0.9997	0.05794	1	0.02222	933.635	516.418	-27.3	7.15
47	7.5	20.5548	2.7406	51.3991	9.3453	3.25	20.5548	4.2706	-0.06051	-1	1	0.9833	0.3091	0.5429	721.813	949.227	16.9	-11.7
48	11.7	20.8912	1.7856	110.243	11.3652	3.25	29.43	5.9688	0.1965	-0.8632	0.9939	0.5701	0.9175	0.7922	883.551	684.034	-1.95	-20.8
49	40.5	287.712	7.104	407.766	10.5913	0	36.3361	5.5236	0.909	-0.9997	1	0.2485	0.08312	0.09315	310.251	468.923	68.25	279.5
50	5.7	44.3622	7.7828	37.5277	10.1426	4.5962	16.5718	2.8478	0.9956	0.9629	1	0.009207	0	0	779.728	609.079	-34.45	27.95
51	6.7	27.5925	4.1183	29.604	6.2987	0	11.718	2.7719	0.9647	0.8944	0.9999	0.03319	0.617	0	530.843	597.455	26.65	-7.15
52	15.7	111.272	7.0874	137.607	10.0443	0	20.8102	4.0619	0.9478	0.1047	1	0.1057	0.2117	0.04274	479.704	944.605	70.85	-85.8
53	9.5	71.9506	7.5738	90.1765	12.0235	0	23.6604	4.9332	0.6115	-0.9998	0.9994	0.7405	0.04	0.1818	47.1	527.842	27.95	-66.3
54	6.1	17.1605	2.8132	25.6513	6.2564	0	14.5344	3.2929	0.4235	-0.5578	0.9989	0.5472	0.439	0.5714	921.197	918.107	-15.6	-7.15
55	21.5	99.0051	4.6049	140.809	7.221	0	25.3833	4.2283	0.9374	0.5174	1	0.09839	0.3897	0.07429	792.53	526.051	-96.2	-23.4
56	22.3	38.6518	1.7333	100.153	4.9337	0	18.9506	2.8024	0.346	-1	1	0.6764	0.9803	0.573	446.17	934.018	-13	36.4
57	4.7	15.8285	3.3678	21.0308	7.7892	3.25	13.7886	3.1812	0.8639	0.5167	0.9997	0.1838	0.4074	0.2857	225.138	815.596	-14.95	-5.2
58	4.9	33.931	6.9247	25.6602	8.8483	4.5962	11.718	2.0409	0.9909	0.9768	0.9975	0.008061	0	0	1000.12	580.398	-27.3	20.15
59	9.3	54.8817	5.9013	74.1446	10.1568	0	29.25	5.7072	0.9446	0.7678	1	0.06927	0.274	0	669.607	32.7097	17.55	52
60	11.1	33.931	3.0568	51.0378	5.6085	0	11.718	2.6313	0.9225	-0.3457	1	0.184	0.6374	0.05634	771.973	30.4099	32.5	9.75
61	29.1	191.86	6.5931	277.882	10.254	0	39.6713	5.0207	0.7862	-0.9867	1	0.5042	0.1624	0.148	210.526	85.7852	157.3	109.85
62	17.3	40.153	2.321	122.851	8.0295	0	26.8002	4.2104	0.1103	-1	0.9997	0.791	0.7124	0.5802	299.387	929.162	35.1	19.5
63	19.3	52.0041	2.6945	113.315	6.55	0	19.769	3.8813	0.8765	-0.9357	0.9999	0.2918	0.9364	0.09333	801.301	948.93	-49.4	16.25
64	6.3	22.75	3.6111	45.8321	10.6586	0	50.4536	11.8939	0.4095	-0.5199	0.9771	0.534	0.6047	0.6522	935.698	886.595	18.2	13.65
65	34.3	137.788	4.0171	314.54	9.7381	0	46.5329	5.8298	0.7009	-0.9436	1	0.5214	0.3467	0.2607	812.335	672.653	-133.9	-32.5
66	9.5	52.8262	5.5607	87.9018	11.7202	3.25	33.4608	7.9755	0.9609	0.8047	1	0.0449	0.08	0	136.837	595.347	-50.05	16.9
67	6.5	18.4879	2.8443	22.4407	4.9868	0	7.2672	2.248	0.9464	0.7761	1	0.05257	1	0	679.639	987.708	-3.25	18.2
68	30.9	125.18	4.0511	220.112	7.6163	0	23.4361	3.6978	0.8896	0.02	1	0.1943	0.4637	0.1301	225.358	360.631	9.75	124.8
69	41.5	77.7613	1.8738	236.58	5.9894	0	14.5344	3.2147	0.8214	-0.9487	1	0.3112	0.9975	0.2141	436.296	722.429	48.1	-61.1
70	18.1	184.491	10.1929	185.298	11.5092	3.25	20.5548	3.7404	0.9854	0.8818	1	0.0235	0	0	600.765	749.641	94.25	-158.6
71	35.3	150.545	4.2647	260.13	7.8117	0	19.5	4.2628	0.9104	-0.08885	1	0.1593	0.5976	0.08946	935.268	300.353	85.15	124.15
72	21.9	157.434	7.1888	186.963	9.3951	0	22.981	3.8717	0.9711	0.7493	1	0.05502	0.01005	0.005587	159.26	13.863	157.3	-6.5
73	13.9	51.0819	3.675	88.5129	7.4381	3.25	16.25	3.8396	0.73	-0.5215	1	0.4597	0.5882	0.2121	865.259	175.18	-13	-49.4
74	13.3	130.855	9.8387	126.588	11.2025	6.5	16.5718	2.8712	0.9925	0.9396	1	0.01157	0	0	532.774	837.466	46.8	-122.2
75	11.5	47.2761	4.111	96.1371	10.1197	0	36.7696	6.2885	0.4859	-0.8751	0.9988	0.7414	0.2105	0.2667	920.883	52.9348	-44.85	-14.95
76	8.5	63.8524	7.512	54.923	8.4497	0	22.75	4.9026	0.9912	0.9753	0.9999	0.007144	0	0	247.476	463.618	59.15	24.05
77	8.9	76.518	8.5975	89.3645	12.9514	3.25	25.3833	5.8357	0.9951	0.9797	1	0.005699	0	0	105.219	533.466	73.45	21.45
78	19.5	54.9855	2.8198	135.47	7.7411	0	22.981	4.4016	0.6074	-0.9899	1	0.6624	0.6343	0.2922	58.0821	174.251	54.6	-6.5
79	12.5	33.7812	2.7025	70.968	6.7589	0	20.8102	3.8227	0.3966	-0.9899	0.9999	0.6446	0.6476	0.5882	103.012	462.416	-33.15	-6.5
80	39.7	38.1512	0.961	227.782	6.042	0	36.3361	4.0087	0.5012	-0.9998	1	0.6767	0.9496	0.4124	734.785	747.154	-14.95	35.1
81	43.3	40.2895	0.9305	248.882	6.0262	0	17.5018	3.6864	0.3612	-1	1	0.7226	1	0.508	641.645	858.036	-12.35	38.35
82	28.7	102.124	3.5583	241.504	9.0451	0	23.4361	5.3763	0.7134	-0.9999	1	0.5042	0.5993	0.2642	508.439	468.082	-79.3	64.35
83	5.3	30.5569	5.7655	23.4616	7.1096	3.25	11.718	2.9341	0.9464	0.8939	0.9956	0.02983	0.0303	0	880.783	731.009	30.55	0.65
84	26.3	78.1434	2.9712	178.748	7.3559	0	20.5548	4.1897	0.7784	-1	1	0.4286	0.6584	0.2172	807.856	818.527	40.3	-66.95
85	18.5	64.6677	3.4955	131.076	7.944	0	39.2699	5.1648	0.7192	-0.9975	1	0.6346	0.3879	0.1399	622.787	698.084	-40.95	-50.05
86	20.1	8.1445	0.4052	81.268	4.4899	0	14.5344	2.9224	0.05949	-1	1	0.7011	1	0.7351	901.846	445.803	-3.9	7.15
87	14.7	97.5	6.6327	124.929	9.8369	0	19.769	4.1204	0.914	0.6214	1	0.1047	0	0.1402	557.306	698.265	93.6	-27.3
88	41.5	156.435	3.7695	396.151	10.0292	0	40.2003	6.2958	0.665	-0.9998	1	0.5914	0.3418	0.2339	188.96	907.155	-96.85	-122.85
89	43.7	182.483	4.1758	341.142	8.1809	0	29.9635	3.2648	0.8617	-0.5547	1	0.3505	0.1966	0.1086	748.844	159.729	127.4	130.65
90	10.1	104.997	10.3957	94.9553	11.7229	3.25	16.5718	3.4305	0.9483	0.8131	1	0.05553	0	0	273.792	180.728	-92.3	-50.05
91	9.3	23.3005	2.5054	55.6184	7.619	0	18.9506	4.9171	0.3675	-0.7071	0.9945	0.4797	0.7945	0.7547	798.333	570.134	9.1	21.45
92	5.9	17.5018	2.9664	26.1945	6.7165	3.25	13.4001	2.9085	0.983	0.917	1	0.02085	1	0	322.483	780.441	-14.95	-9.1
93	13.7	82.3219	6.0089	89.4243	7.6431	0	13.4001	3.0163	0.9892	0.935	1	0.01316	0.05983	0	876.204	962.277	-22.1	-79.3
94	8.7	17.0617	1.9611	52.8541	7.8887	0	25.3833	5.445	0.5966	-0.606	0.9995	0.4065	1	0.5745	53.6609	578.954	-11.05	13
95	21.9	146.863	6.7061	156.969	7.8879	0	16.25	2.8172	0.9907	0.9324	1	0.01282	0	0	593.655	387.788	30.55	143.65
96	19.5	22.5635	1.1571	93.374	5.3357	0	16.5718	3.4609	0.269	-0.9999	1	0.8308	1	0.4387	38.4821	260.756	22.1	-4.55
97	20.9	196.822	9.4173	210.365	11.1304	0	29.9635	4.8591	0.9858	0.8719	1	0.02039	0.005291	0	633.309	92.4522	143.65	134.55
98	11.3	69.334	6.1358	73.889	7.9451	0	17.5018	3.7458	0.9521	0.762	1	0.06019	0	0	221.509	973.597	-43.55	-53.95
99	21.9	64.5827	2.949	147.696	7.4219	0	24.7513	6.0458	0.09138	-1	1	0.6416	0.7236	0.7572	598.877	199.361	41.6	49.4
100	16.1	47.61	2.9571	82.4026	5.8442	0	22.981	4.0282	0.9746	0.8376	1	0.03124	1	0	280.339	881.012	46.15	-11.7
101	7.1	46.5193	6.552	74.9246	14.6911	7.2672	25.3833	4.8619	0.9651	0.848	0.9999	0.04442	0	0	291.725	364.599	-5.85	-46.15
102	5.7	31.9758	5.6098	35.3591	9.5565	3.25	17.5018	3.6771	0.9495	0.8046	0.995	0.05762	0.05405	0	386.07	365.228	-14.3	28.6
103	33.5	109.463	3.2675	184.361	5.8527	0	13	2.7963	0.7574	-1	1	0.4883	0.4	0.2287	354.546	744.702	66.3	-87.1
104	9.1	59.3354	6.5204	55.5042	7.8175	0	14.5344	4.2054	0.952	0.8155	0.9999	0.05321	0.2535	0	409.005	35.6154	-43.55	40.3
105	16.3	64.373	3.9493	132.677	9.2781	0	23.6604	5.3484	0.9093	0.2603	1	0.1364	0.8601	0.1301	918.785	257.761	-44.2	-46.8
106	13.5	45.6391	3.3807	113.755	9.8917	0	21.8017	4.8291	0.5222	-1	1	0.684	0.4174	0.3596	337.107	875.278	13.65	43.55
107	13.3	150.632	11.3257	135.672	12.0063	3.25	26.2023	4.3412	0.9915	0.7888	1	0.0318	0	0	507.338	643.94	-136.5	-63.7
108	12.9	28.0179	2.1719	67.0466	6.1511	0	16.25	3.747	0.7366	0.04555	1	0.274	1	0.4253	515.554	423.298	-27.95	1.95
109	8.1	74.1912	9.1594	69.1267	11.3322	4.5962	27.768	4.8814	0.9939	0.9417	1	0.01012	0	0	231.679	891.63	-72.8	-14.3
110	9.1	12.6207	1.3869	50.0537	7.0498	0	16.25	3.5586	0.6266	-0.8	1	0.5343	1	0.36	856.577	132.593	-7.15	-10.4
111	14.3	101.152	7.0736	129.771	10.5505	3.25	18.3848	3.4661	0.9368	0.6494	1	0.08067	0.03252	0.04854	976.038	296.042	38.35	93.6
112	8.1	66.5068	8.2107	56.6693	9.2901	3.25	14.5344	2.4671	0.9882	0.9583	1	0.009722	0	0	633.197	70.2407	-24.7	61.75
113	19.9	151.215	7.5988	212.495	11.8712	0	42.3748	6.7056	0.758	-0.7809	1	0.4745	0.2011	0.2453	486.872	370.221	-107.25	-106.6
114	9.5	43.6663	4.5964	48.6068	6.4809	0	13.4001	3.3529	0.9636	0.6306	1	0.06765	0.4267	0.01818	836.889	981.316	30.55	31.2
115	8.1	67.4248	8.324	81.2671	13.3225	3.25	52.5054	9.4285	0.9533	0.8548	0.9999	0.04155	0	0	555.543	262.222	-22.1	63.7
116	9.1	51.387	5.6469	61.725	8.6937	3.25	17.5018	4.3941	0.9496	0.7397	1	0.06087	0.4648	0.01961	249.786	288.775	-1.95	51.35
117	26.3	222.377	8.4554	243.131	10.0054	0	16.5718	3.0627	0.966	0.8137	1	0.04011	0	0	156.477	812.525	99.45	198.9
118	49.5	103.45	2.0899	417.662	8.7929	0	37.0557	4.8581	0.755	-1	1	0.5073	0.2716	0.1857	397.051	167.823	95.55	-39.65
119	6.3	51.9878	8.252	41.4295	9.6348	4.5962	14.5344	2.1913	0.9115	0.8657	0.9767	0.0369	0	0	582.921	773.294	35.1	38.35
120	7.9	90.5555	11.4627	72.4356	12.2772	9.1924	16.5718	2.0928	0.9964	0.9867	1	0.00318	0	0	850.665	423.291	-35.75	83.2
121	10.9	64.5827	5.925	69.9978	7.8649	3.25	16.25	3.5634	0.4968	-0.9923	1	0.6733	0.382	0.4203	796.404	78.5413	49.4	41.6
122	5.1	44.3622	8.6985	29.3341	9.4626	3.25	13.4001	2.3886	0.9763	0.9537	0.9989	0.0169	0	0	199.323	36.9314	-8.45	43.55
123	7.5	24.1289	3.2172	36.9212	6.713	3.25	13.4001	2.9453	0.1808	-0.9999	1	0.7043	0.6364	0.7143	647.033	25.8867	1.95	24.05
124	26.1	54.569	2.0908	161.718	6.7103	0	14.5344	3.6494	0.8225	-0.8682	1	0.3839	0.3527	0.1403	503.877	836.161	53.3	-11.7
125	13.3	86.5941	6.5108	109.149	9.6592	0	20.8102	5.7849	0.9456	0.6668	1	0.0784	0.0708	0.05376	408.609	361.82	-11.7	85.8
126	7.1	58.5144	8.2415	65.7924	12.9005	0	27.768	7.5865	0.9388	0.7291	0.9991	0.07007	0	0.06452	185.465	250.648	-58.5	1.3
127	12.1	74.2822	6.139	111.353	11.0251	0	27.9576	5.3964	0.8998	0.6743	1	0.07593	0.1485	0.06173	223.562	950.942	-40.3	-62.4
128	11.5	151.857	13.2049	139.855	14.7216	3.25	26.2023	4.1022	0.992	0.9216	1	0.01124	0	0	383.039	909.548	26.65	-149.5
129	6.9	47.8402	6.9334	42.6799	8.7102	3.25	16.5718	3.3843	0.9812	0.9355	1	0.01646	0	0	119.435	277.225	-28.6	-38.35
130	14.7	50.29	3.4211	81.616	6.4265	0	16.25	4.0268	0.8289	-0.5547	1	0.3346	0.6299	0.1748	319.228	26.5544	22.75	44.85
131	9.9	29.9071	3.0209	84.4109	10.6849	3.25	23.4361	4.6417	0.8885	0.3773	1	0.1543	0.9747	0.1864	976.419	181.091	0.65	29.9
132	7.5	53.5728	7.143	41.4059	7.5284	0	14.5344	3.3648	0.9698	0.9424	0.9947	0.01201	0	0	664.173	876.287	31.2	43.55
133	8.1	38.7936	4.7893	49.6377	8.1373	0	16.5718	3.0716	0.9168	-0.4568	1	0.3131	0.2295	0.05	730.019	485.228	-33.15	20.15
134	7.9	36.0384	4.5618	53.7415	9.1087	0	16.5718	3.9701	0.9556	0.7541	1	0.04696	0.3898	0	850.88	220.576	-22.75	27.95
135	19.5	140.456	7.2029	148.966	8.5123	3.25	16.25	2.9306	0.975	0.8386	1	0.03177	0.08	0	385.377	93.0462	134.55	-40.3
136	14.3	134.053	9.3743	127.489	10.3649	0	19.769	3.8473	0.9949	0.9701	1	0.006603	0	0	955.584	734.573	63.05	-118.3
137	9.5	81.5096	8.58	84.2266	11.2302	3.25	27.5772	5.4683	0.9888	0.9147	1	0.01575	0	0	597.211	554.374	-32.5	-74.75
138	9.3	23.8028	2.5594	61.3047	8.3979	0	29.0689	4.2751	0.4831	-0.8644	0.9999	0.7236	0.1918	0.3585	599.661	25.9462	13.65	19.5
139	10.3	63.9284	6.2066	67.2711	8.1049	0	19.5	4.9706	0.7425	-0.6847	0.9999	0.4248	0.2892	0.2698	750.694	842.165	43.55	46.8
140	9.7	88.1367	9.0863	78.5207	10.1975	4.5962	16.25	3.0726	0.9933	0.9724	1	0.007352	0	0	616.139	375.119	-42.25	77.35
141	13.9	72.8	5.2374	90.2334	7.5826	0	17.5018	3.1977	0.9095	0.2809	1	0.1811	0.2857	0.1717	738.417	197.712	0	-72.8
142	31.3	162.09	5.1786	269.663	9.2035	0	26.2023	5.1222	0.4728	-1	1	0.72	0.4198	0.3897	278.299	867.489	-157.95	36.4
143	5.1	25.3833	4.9771	22.0529	7.1138	3.25	13.4001	3.053	0.7212	0.5145	0.913	0.1336	0.2581	0.6364	51.1667	975.745	5.85	24.7
144	10.7	45.3512	4.2384	107.212	12.3232	3.25	33.1436	6.3098	0.9409	0.3457	1	0.09675	0.7816	0.02985	334.178	122.243	40.3	-20.8
145	30.7	158.12	5.1505	217.785	7.5883	0	17.5018	3.7135	0.9243	0.1991	1	0.1509	0.2509	0.0824	908.58	897.065	-113.1	-110.5
146	12.3	30.8801	2.5106	60.5723	5.8808	0	11.718	2.9097	0.8143	-0.9104	1	0.4037	1	0.1446	783.728	394.756	-26.65	-15.6
147	6.5	54.8471	8.438	52.7064	11.7125	3.25	18.9506	4.5844	0.8541	0.4907	0.9956	0.1577	0.2	0.24	859.677	91.8308	-28.6	-46.8
148	20.3	76.319	3.7596	153.207	8.3719	0	23.6604	5.0914	0.801	-0.2169	1	0.2826	0.4863	0.2638	751.392	896.239	55.25	52.65
149	16.5	57.2923	3.4723	153.805	10.6073	0	46.5329	7.6672	0.6963	-0.4887	1	0.4132	0.3586	0.368	182.27	261.854	-24.05	52
150	10.5	71.432	6.803	89.1523	10.4885	0	39.6713	7.927	0.8414	0.4272	0.9999	0.1708	0.2706	0.3385	412.89	335.819	70.85	9.1
151	8.7	7.5802	0.8713	33.7181	5.0326	0	22.75	4.5322	0.009965	-1	1	0.7296	1	0.7556	8.2874	12.8161	6.5	-3.9
152	13.9	116.139	8.3553	111.695	9.3861	0	17.5018	3.6453	0.9934	0.9753	1	0.006485	0	0	527.277	348.079	-35.75	-110.5
153	4.7	37.232	7.9217	24.1923	8.9601	4.5962	13.4001	2.762	0.9864	0.9689	0.9994	0.01266	0	0	282.383	618.67	10.4	35.75
154	14.9	160.076	10.7433	153.53	11.9016	4.5962	20.8102	3.4716	0.9923	0.9636	1	0.0079	0.06977	0	602.071	406.114	-157.95	-26
155	4.9	33.1564	6.7666	23.2452	8.0156	3.25	14.5344	3.2845	0.9965	0.9898	0.9991	0.003185	0	0	12.5204	572.582	0.65	33.15
156	13.7	3.677	0.2684	41.4693	3.5444	0	13.7886	2.8443	0.5696	-1	1	0.6424	1	0.3656	305.54	804.095	2.6	2.6
157	12.3	30.8254	2.5061	68.4669	6.6473	0	17.5018	3.3306	0.7961	-0.6402	1	0.2902	0.932	0.2892	588.537	65.5813	-20.8	22.75
158	6.1	30.4461	4.9912	38.3609	9.3563	0	22.981	6.6842	0.9662	0.848	1	0.04063	0.1463	0	460.287	167.533	29.25	8.45
159	17.9	155.437	8.6836	158.607	9.9753	3.25	48.8582	5.1329	0.9862	0.9064	1	0.01724	0	0	233.905	212.081	5.2	-155.35
160	9.3	60.296	6.4834	51.5305	7.059	0	17.5018	3.4603	0.9947	0.9648	1	0.0077	0	0	585.823	340.731	-59.15	11.7
161	13.7	9.6629	0.7053	81.3832	6.9558	0	22.981	4.9035	0.4238	-1	0.9998	0.6358	0.8889	0.5521	1000.3	517.328	-3.25	9.1
162	6.3	8.1445	1.2928	22.4817	5.2283	0	10.2774	2.6875	0.6801	0.1129	1	0.2685	1	0.45	317.603	831.452	3.9	7.15
163	5.3	0.65	0.1226	1.3	0.3939	0	3.25	1.0772	-0.9024	-1	-0.7071	0.1691	1	1	606.962	332.066	0	-0.65
164	7.7	26.7212	3.4703	58.3642	10.2393	0	40.7224	7.8801	0.834	0.04757	1	0.2591	0.9649	0.2162	617.227	165.448	1.95	26.65
165	22.5	63.902	2.8401	140.5	6.8536	0	22.981	4.4319	0.8937	0.3978	1	0.1245	0.9756	0.1297	87.0289	326.382	-63.05	10.4
166	49.5	202.593	4.0928	368.272	7.7531	0	33.4608	4.6006	0.8741	-0.8246	1	0.2695	0.5053	0.1454	733.031	212.087	70.85	189.8
167	15.7	62.4305	3.9765	96.8773	7.0713	0	16.25	3.2551	0.9218	0.1789	1	0.1474	0.438	0.1111	266.79	372.143	-62.4	1.95
168	5.3	21.9946	4.1499	31.4017	9.5157	0	19.769	5.3927	0.2133	-0.1348	0.9747	0.3478	0.697	0.8462	383.113	924.198	-18.2	12.35
169	17.7	88.6005	5.0057	127.538	8.1235	3.25	32.5	5.0263	0.7938	-0.04735	1	0.2274	0.1274	0.2482	521.283	962.294	-33.8	81.9
170	11.3	4.3603	0.3859	25.6559	2.7587	0	6.5	2.0885	-0.2067	-1	1	0.8223	1	0.7636	549.965	431.712	-3.9	-1.95
171	8.7	84.0413	9.6599	96.5581	14.4117	4.5962	29.9635	6.2303	0.9591	0.8438	0.9965	0.02722	0	0	978.224	223.402	39.65	74.1
172	9.5	32.688	3.4408	58.5723	7.8096	0	20.5548	4.2732	0.746	-0.6	1	0.5273	0.5867	0.1481	113.5	19.1368	-9.75	-31.2
173	7.3	84.8991	11.63	68.5264	12.9295	6.5	19.769	4.0355	0.979	0.9413	0.9988	0.0174	0	0	720.151	605.781	36.4	-76.7
174	10.1	64.6513	6.4011	96.7166	11.9403	0	26.8002	5.73	0.6933	-0.3838	1	0.3853	0.2222	0.459	456.941	211.134	63.7	-11.05
175	6.7	58.5	8.7313	43.0859	9.1672	0	32.6621	6.1377	0.9999	0.9991	1	0.000302	0	0	687.164	0.0597	-58.5	0
176	15.3	0	0	3.9	0.2932	0	3.25	0.9347	-1	-1	-1	0	1	1	475	855.974	0	0
177	8.9	34.0615	3.8271	43.8196	6.3507	0	11.718	3.1167	0.1312	-0.9923	0.9996	0.7676	0.8261	0.6327	89.7022	620.747	22.75	25.35
178	6.5	37.2547	5.7315	44.9267	9.9837	3.25	25.3833	5.907	0.6467	-0.9705	1	0.6272	0.3111	0.24	313.054	231	-37.05	3.9
179	6.5	68.9429	10.6066	54.5072	12.1127	3.25	23.6604	6.7701	0.9666	0.9463	0.988	0.01105	0	0	305.623	575.008	33.15	60.45
180	6.7	28.2208	4.2121	42.8404	9.115	0	23.6604	6.866	0.9241	0.7071	1	0.09394	0.5106	0.1111	1016.31	33.4776	7.15	27.3
181	4.9	0.65	0.1327	3.9	1.3448	0	3.25	1.629	-0.3333	-1	1	1.1547	1	0.6667	51.3571	890	-0.65	0
182	6.5	35.1842	5.4129	28.8193	6.4043	0	13.4001	3.07	0.9906	0.9603	1	0.01054	0.2889	0	136.269	193.008	7.15	34.45
183	4.7	0	0	0.975	0.3611	0	3.25	1.0408	-1	-1	-1	0	1	1	173	323.128	0	0
184	5.3	0	0	2.6	0.7879	0	3.25	1.4144	NaN	Infinity	#NAME?	NaN	1	NaN	684.038	239	0	0
185	6.9	0	0	6.175	1.2602	0	3.25	1.5999	-0.9324	-1	-0.7071	0.1284	1	1	35.087	26.058	0	0
186	5.5	0.65	0.1182	1.3	0.3714	0	3.25	1.0491	NaN	Infinity	#NAME?	NaN	1	NaN	948.9	740.036	0.65	0
187	9.3	0.65	0.06989	7.15	0.9795	0	3.25	1.5016	-1	-1	-1	0	1	1	929.876	390	-0.65	0
188	12.5	28.3179	2.2654	77.685	7.3986	0	47.9857	6.9665	0.6683	-0.5615	1	0.447	0.3619	0.3882	986.78	28.388	-24.05	-14.95
189	5.9	12.6207	2.1391	40.2001	10.3077	0	47.9857	11.5231	0.2361	-0.206	0.6608	0.2794	0.5641	1	532.975	1010.83	-7.15	10.4
190	15.7	116.611	7.4275	130.832	9.5498	0	18.3848	3.7193	0.9319	0.4679	1	0.1429	0.0292	0.1368	105.908	401.191	-33.15	-111.8
191	9.1	55.2959	6.0765	68.9969	9.7179	3.25	17.5018	4.0593	0.795	-0.9351	1	0.5205	0.2113	0.1373	165.83	664.791	52.65	-16.9
192	9.5	28.1308	2.9611	68.3262	9.1102	0	29.0689	7.3229	0.8451	0.3162	1	0.1649	0.88	0.2727	562.942	1003.21	-21.45	-18.2
193	4.7	2.68	0.5702	3.575	1.3241	0	3.25	1.6273	0.6205	0.4472	0.7071	0.1342	1	1	570.67	724.638	0.65	-2.6
194	14.9	30.5569	2.0508	94.9223	7.3583	0	33.4608	5.9549	0.6296	-0.2966	1	0.392	0.7519	0.4954	666.393	76.5403	30.55	-0.65
195	16.1	51.5512	3.2019	119.191	8.4533	0	22.981	4.5143	0.7814	-0.9965	1	0.4503	0.7305	0.1917	841.792	456.022	4.55	51.35
196	14.5	75.9054	5.2349	121.439	9.7151	3.25	23.6604	5.286	0.9415	0.3714	1	0.1188	0.296	0.07692	28.7621	809.648	51.35	-55.9
197	6.9	14.7365	2.1357	37.908	7.7363	0	19.5	5.2729	0.6058	-0.5547	0.999	0.5406	0.8776	0.3214	35.8188	1007.72	-9.75	11.05
198	14.9	79.7622	5.3532	149.274	11.5717	3.25	26.8002	4.8037	0.5834	-0.3807	1	0.4902	0.2326	0.4128	902.493	787.889	24.05	76.05
199	8.1	48.3147	5.9648	61.0895	10.0147	0	27.9576	6.3046	0.6909	-0.9917	1	0.6263	0.3607	0.2	167.704	520.093	-14.3	-46.15
200	12.5	40.4308	3.2345	68.6596	6.539	0	20.8102	3.8235	0.3469	-0.9993	1	0.7734	0.7048	0.4405	750.812	668.784	-24.05	32.5
201	6.3	56.2504	8.9286	46.9683	10.9229	3.25	18.9506	4.4936	0.9913	0.9757	1	0.008495	0	0	522.857	728.897	-52	21.45
202	5.1	7.1795	1.4077	17.8734	5.7656	0	13.4001	3.9554	0.8352	0.4472	1	0.1788	1	0.2727	561.931	575.735	7.15	0.65
203	4.9	7.2672	1.4831	24.2949	8.3776	0	29.43	7.9444	-0.791	-0.9185	-0.6139	0.08855	0.931	1	88.6837	287.469	3.25	6.5
204	6.3	38.6518	6.1352	30.9359	7.1944	3.25	18.3848	4.5214	0.9743	0.8313	0.9999	0.0551	0.2093	0	852.857	626.714	28.6	26
205	5.7	24.5025	4.2987	25.9913	7.0247	0	18.3848	4.8793	0.9895	0.9564	1	0.01285	0.1892	0	999.377	420.351	22.75	-9.1
206	10.9	49.4	4.5321	71.397	8.0221	0	32.5	6.97	0.7615	0.1097	0.9999	0.3189	0.3933	0.3478	1007.22	257.569	0	49.4
207	10.3	71.3136	6.9237	80.2085	9.6637	0	24.7513	5.3375	0.9899	0.9372	1	0.01312	0.0241	0	413.854	545.49	48.1	52.65
208	10.3	41.0325	3.9837	71.0859	8.5646	0	26.2023	6.4163	0.6733	-0.02468	0.9999	0.3604	0.5301	0.4444	202.476	176.393	2.6	-40.95
209	4.7	26.65	5.6702	18.5572	6.873	0	13.4001	4.7803	0.9707	0.9455	0.9899	0.01504	0.7407	0	927.319	76.9681	0	-26.65
210	6.3	54.1025	8.5877	48.1562	11.1991	0	48.3147	9.6777	0.9757	0.8087	1	0.04416	0.02326	0	928.429	311.063	44.2	-31.2
211	5.7	9.1	1.5965	14.625	3.9527	0	16.25	3.8405	-0.7143	-1	1	0.7263	0.9189	0.8571	0	330.702	0	9.1
212	4.7	67.8059	14.4268	33.2864	12.3283	4.5962	18.9506	3.9026	0.9806	0.9535	0.9937	0.01552	0	0	163.5	830.926	33.15	59.15
213	10.7	40.1161	3.7492	73.3825	8.4348	3.25	22.75	4.7796	0.7361	-0.4824	0.9999	0.3241	0.8391	0.3284	800.36	624.71	-35.75	18.2
214	10.3	50.7042	4.9227	88.1883	10.6251	3.25	23.6604	5.4535	0.9498	0.7031	1	0.06416	0.4458	0.01587	39.8786	45	-40.95	29.9
215	47.3	244.224	5.1633	341.041	7.5285	0	22.75	3.3568	0.9584	0.3939	1	0.07806	0.1965	0.02309	271.444	848.882	184.6	-159.9
216	35.5	105.454	2.9705	192.478	5.7456	0	16.5718	3.892	0.6406	-0.9989	1	0.5598	0.8149	0.3259	556.221	616.028	-104.65	13
217	15.3	107.712	7.04	132.394	9.9544	0	20.8102	5.5091	0.7021	-0.6247	1	0.4082	0.391	0.3982	88.6993	211.026	-53.3	-93.6
218	10.9	48.2403	4.4257	90.4706	10.1652	3.25	45.2673	7.648	0.5809	-0.96	1	0.6083	0.3034	0.3913	455.853	548.798	11.7	46.8
219	10.5	70.644	6.728	67.3432	7.9227	0	21.8017	4.9247	0.8805	-0.9509	1	0.3402	0.2353	0.1111	55.0762	838.952	-68.9	15.6
220	4.7	7.854	1.6711	17.9023	6.6305	0	10.2774	3.0977	0.3511	0.1961	0.7071	0.1869	1	1	361.564	253.798	3.25	-7.15
221	6.5	17.2097	2.6476	25.582	5.6849	0	13	3.3344	0.9334	0.6	1	0.09228	0.9333	0.04	62.7462	620.123	3.25	-16.9
222	19.1	87.8462	4.5993	187.637	10.9729	0	48.3147	7.7059	0.188	-1	0.9999	0.7066	0.3158	0.6954	657.11	815.374	-85.8	18.85
223	14.5	55.8395	3.851	103.354	8.2683	0	26.8002	4.9868	0.9183	0.5507	1	0.1072	0.624	0.1238	195.503	440.303	-54.6	11.7
224	9.5	0.65	0.06842	26.0235	3.4698	0	14.5344	4.3326	-0.4471	-0.9839	1	0.5745	1	0.902	740.395	495.147	-0.65	0
225	5.5	7.827	1.4231	21.015	6.0043	0	11.718	3.2757	0.23	-1	0.9971	0.9155	0.9714	0.4667	651.846	285.527	0.65	7.8
226	8.7	38.608	4.4377	56.1641	8.3827	0	16.5718	4.0257	0.9833	0.9214	1	0.01798	0.5522	0	404.747	595.31	27.3	27.3
227	23.9	12.4861	0.5224	146.739	6.7004	0	20.8102	4.2004	0.552	-0.8348	1	0.4958	0.6941	0.4848	18.9979	344.51	-9.75	-7.8
228	5.1	48.936	9.5953	51.0912	16.481	0	33.4608	10.2569	0.9773	0.9637	0.9927	0.01052	0	0	284.627	740.314	-31.2	-37.7
229	7.3	43.8593	6.0081	65.6401	12.3849	3.25	24.7513	6.1193	0.2554	-0.6101	1	0.6871	0.1509	0.5758	632.767	773.568	-33.8	27.95
230	33.5	199.797	5.9641	336.036	10.6678	0	37.9012	6.0667	0.6826	-0.8079	1	0.4806	0.1619	0.3458	902.312	83.7149	-189.15	-64.35
231	6.5	79.4703	12.2262	38.5583	8.5685	4.5962	14.5344	2.1473	0.9812	0.9414	0.9999	0.01685	0	0	191.908	128.585	76.7	-20.8
232	9.1	7.9343	0.8719	53.9768	7.6024	0	45.5	10.2517	-0.328	-1	1	0.8513	0.8732	0.75	605.247	1017.67	-4.55	-6.5
233	11.5	97.3005	8.4609	100.886	10.6196	0	27.768	4.6045	0.9935	0.9417	1	0.009873	0	0	368.713	931.809	89.7	-37.7
234	17.3	28.5778	1.6519	92.0835	6.0185	0	18.3848	4.4134	0.2844	-0.9965	1	0.8086	0.6471	0.4688	889.214	551.997	-27.3	8.45
235	18.1	81.7167	4.5147	120.937	7.5116	0	16.25	3.3198	0.7914	-0.7809	1	0.4152	0.323	0.1915	276.146	532.696	79.95	-16.9
236	10.1	10.4809	1.0377	65.5351	8.0908	0	23.4361	6.1128	0.4172	-0.9487	0.9999	0.503	1	0.7333	445.921	368.149	1.3	-10.4
237	4.7	41.5695	8.8446	27.3198	10.1185	0	19.769	6.6019	0.9976	0.9962	1	0.001367	0	0	694.096	37.8191	37.05	18.85
238	15.1	72.6431	4.8108	126.897	9.6868	0	27.768	7.0067	0.6732	-0.9692	1	0.5738	0.4427	0.2273	285.374	43.9305	52.65	50.05
239	5.9	50.1175	8.4945	35.5398	9.1128	0	14.5344	3.4725	0.9988	0.9946	0.9999	0.001498	0	0	297.661	441.517	-41.6	27.95
240	6.1	1.95	0.3197	22.4374	5.4725	0	14.5344	3.3989	-0.1204	-0.9899	1	0.8187	1	0.9286	898.688	739.812	0	1.95
241	5.3	7.9343	1.497	23.4514	7.1065	0	13.4001	3.3113	0.235	-0.771	0.7831	0.5162	1	0.8462	448.925	911.915	-6.5	-4.55
242	11.9	63.7033	5.3532	93.4783	9.4423	0	23.6604	4.409	0.247	-0.9954	1	0.8341	0.3333	0.4684	292	274.273	-37.7	-51.35
243	5.1	44.0708	8.6413	29.827	9.6216	0	17.5018	4.2083	0.9984	0.9927	0.9998	0.002076	0	0	81.4314	129.696	-35.1	-26.65
244	5.7	17.7415	3.1126	30.0649	8.1256	0	18.9506	4.8057	0.9684	0.8614	1	0.04248	0.9459	0	268.228	1008.08	2.6	17.55
245	45.3	281.378	6.2114	375.214	8.6655	0	29.9635	4.2558	0.8617	-0.9995	1	0.4318	0.1894	0.07748	384.638	572.436	59.8	274.95
246	28.9	97.3916	3.37	240.693	8.9477	0	38.0403	4.4349	0.8622	-0.9772	1	0.3614	0.08922	0.1124	578.638	791.694	87.75	42.25
247	25.1	103.782	4.1348	175.831	7.6117	0	20.8102	4.1438	0.557	-1	1	0.6608	0.5065	0.3252	478.649	219.42	79.3	66.95
248	5.9	65.3695	11.0796	51.7657	13.2733	6.5	36.3361	7.1222	0.9798	0.9042	0.9998	0.02665	0	0	781.856	825.042	48.75	43.55
249	20.9	31.9096	1.5268	193.349	10.2301	0	32.1734	5.1515	0.7289	-0.9722	1	0.5928	0.164	0.213	500.634	533.648	17.55	-26.65
250	6.3	46.9307	7.4493	35.6789	8.2974	0	16.25	4.6969	0.8872	0.7415	0.989	0.07875	0	0.04348	11.8651	217.587	-24.05	40.3
251	10.9	116.35	10.6743	107.221	12.0473	0	23.4361	5.1044	0.8502	0.1046	1	0.2039	0.1348	0.2464	1013.22	874.748	0	116.35
252	37.3	130.818	3.5072	276.792	7.8411	0	25.3833	4.2791	0.8202	-0.9993	1	0.373	0.5609	0.1562	767.659	620.211	57.2	-117.65
253	17.9	75.8302	4.2363	116.879	7.3509	0	18.9506	4.2453	0.6077	-0.9778	1	0.5727	0.4906	0.3261	960.562	200.36	-47.45	-59.15
254	11.1	35.6316	3.2101	53.7955	5.9116	0	10.2774	2.7602	0.4367	-1	1	0.7586	0.4286	0.3662	33.1757	86.3423	27.95	22.1
255	8.7	0	0	20.5546	3.0678	0	9.75	2.5709	-0.01371	-1	1	0.8225	1	0.8387	0.8276	126.46	0	0
256	35.9	7.8	0.2173	125.757	3.7096	0	38.0403	5.5434	0.05798	-1	1	0.9305	0.9941	0.5431	900.624	0.4234	7.8	0
257	5.9	25.3833	4.3023	26.8712	6.89	0	19.769	4.2084	0.8947	0.7071	1	0.08869	0.6154	0.05263	841.949	493.636	1.3	25.35
258	27.5	184.72	6.7171	260.332	10.2091	0	23.4361	4.9524	0.9532	0.1982	1	0.1173	0.08235	0.05532	610.789	820.387	93.6	-159.25
259	7.1	68.6235	9.6653	57.0953	11.1951	0	18.9506	4.8609	0.9916	0.973	1	0.00982	0	0	879.894	400.345	-68.25	-7.15
260	4.9	47.3609	9.6655	30.1141	10.3842	4.5962	18.9506	4.9114	0.998	0.9935	0.9999	0.001909	0	0	54.5102	898.031	-32.5	-34.45
261	15.3	32.8491	2.147	121.542	9.1385	0	39.538	8.6702	0.2118	-1	1	0.7735	0.9699	0.6161	253.729	624.899	29.25	14.95
262	9.1	72.2407	7.9385	70.7291	9.9618	3.25	19.769	4.7086	0.9784	0.8824	1	0.03127	0.1127	0	792.824	750.604	62.4	-36.4
263	5.9	23.6246	4.0042	33.6492	8.628	3.25	17.5018	4.3519	0.8338	0.4223	0.9993	0.1869	0.6154	0.2632	777.941	605.983	-3.25	-23.4
264	10.9	16.6481	1.5274	72.8102	8.1809	0	19.5	4.4105	0.7762	0.07526	1	0.2267	1	0.3333	844.349	578.174	13	-10.4
265	5.1	19.9392	3.9097	22.6048	7.2919	3.25	13.7886	2.9037	0.9238	0.6698	0.9971	0.09442	0.4194	0.09091	219.735	876.353	18.85	-6.5
266	10.3	7.1795	0.697	49.756	5.9947	0	16.5718	4.1174	0.2061	-0.9971	1	0.6635	1	0.6833	234.481	805.558	-0.65	7.15
267	18.3	178.882	9.775	179.416	11.0071	3.25	18.3848	3.3713	0.9898	0.9387	1	0.01114	0	0	290.527	406.727	-143.65	106.6
268	15.3	0.9192	0.06008	22.527	1.6938	0	4.5962	1.7409	-0.5202	-1	1	0.7664	1	0.8649	700.402	164.069	0.65	0.65
269	11.1	4.5962	0.4141	102.223	11.2333	0	29.43	7.9376	0.1219	-1	0.9957	0.6666	1	0.7692	690.671	371.978	-0.65	-4.55
270	16.1	198.666	12.3395	182.013	12.9087	3.25	18.3848	3.513	0.9669	0.7226	1	0.07203	0	0.01653	466.093	67.472	165.1	110.5
271	16.9	78.2731	4.6315	110.913	7.4438	0	19.769	4.433	0.3502	-0.9993	1	0.8175	0.5235	0.4031	672.669	226.175	71.5	31.85
272	23.5	59.435	2.5292	176.115	8.1914	0	19.5	4.5433	0.6091	-0.9998	1	0.6578	0.4093	0.2462	670.881	138.185	39	-44.85
273	4.9	40.3	8.2245	29.6138	10.2116	7.2672	13.4001	2.1887	0.9835	0.9536	1	0.01588	0	0	823.469	105.429	40.3	0
274	10.3	68.7711	6.6768	78.8072	9.4948	0	16.25	3.6528	0.9876	0.8944	1	0.01981	0.01205	0	798.811	738.17	68.25	-8.45
275	18.7	46.9532	2.5109	130.727	7.828	0	42.3748	5.4928	0.8508	-0.3867	1	0.3114	0.3533	0.1837	985.056	589.869	43.55	-17.55
276	43.5	255.843	5.8815	362.067	8.7245	0	23.4361	3.6611	0.8867	-0.8163	1	0.326	0.1446	0.09873	329.722	329.332	-250.9	-50.05
277	6.9	44.7746	6.4891	56.976	11.6278	0	24.7513	6.411	0.9528	0.6799	0.9997	0.06425	0.2449	0.03448	177.884	380.688	-28.6	-34.45
278	14.1	64.974	4.6081	87.6726	7.2457	0	27.9576	4.9608	0.9286	0.7043	1	0.07569	0.3884	0.0396	405.397	984.454	61.1	22.1
279	5.7	19.3914	3.402	21.2247	5.7364	0	14.5344	3.4991	0.9081	0.7174	1	0.07453	1	0.05882	49.6579	935.43	4.55	18.85
280	6.5	25.1072	3.8626	48.2034	10.7119	3.25	26.2023	5.8621	0.9516	0.7705	0.999	0.05941	0.9333	0	74.1538	878.662	23.4	-9.1
281	6.5	35.1541	5.4083	34.5446	7.6766	3.25	11.718	2.1322	0.9794	0.8944	0.9999	0.02653	0	0	994.277	132.854	-35.1	1.95
282	6.3	15.5049	2.4611	45.5727	10.5983	3.25	23.6604	6.7231	0.8575	0.5215	0.9955	0.1201	1	0.1304	342.54	794.405	-13	-8.45
283	12.3	90.9652	7.3955	93.1911	9.0477	0	39	5.9922	0.9847	0.87	1	0.02115	0	0	45.5732	371.878	-57.85	70.2
284	23.3	179.242	7.6928	224.054	10.519	0	32.5	5.1566	0.9836	0.7116	1	0.03303	0	0.005181	128.843	600.826	-176.15	-33.15
285	5.9	15.0766	2.5554	33.1182	8.4918	3.25	21.8017	5.5482	0.8923	-0.1414	0.9998	0.2552	1	0.05263	559.517	587.653	-1.95	-14.95
286	6.9	27.7908	4.0277	58.0288	11.8426	3.25	35.8974	7.7845	0.5505	-0.2268	0.9312	0.4148	0.1633	0.4138	936.623	923.232	27.3	-5.2
287	12.1	67.4905	5.5777	94.6887	9.3751	0	22.75	4.4864	0.9134	0.6614	1	0.07471	0.0297	0.06173	871.227	842.992	59.15	32.5
288	5.1	27.95	5.4804	21.2923	6.8685	0	13.4001	4.4221	0.989	0.9584	1	0.01472	0	0	975.137	73.951	0	-27.95
289	6.5	0	0	8.552	1.9004	0	4.5962	1.936	-0.4885	-1	0.7071	0.5725	1	1	305.892	875.185	0	0
290	5.5	16.7114	3.0384	28.7517	8.2148	3.25	13	3.3623	0.8993	0.7593	0.9999	0.06961	1	0	1008.72	623.327	16.25	3.9
291	9.1	74.5916	8.1969	70.8651	9.981	4.5962	16.25	2.645	0.9876	0.9367	1	0.01221	0	0	264.231	505.577	13	73.45
292	19.3	45.9436	2.3805	123.004	7.1101	0	26.2023	4.488	0.7915	-0.9908	1	0.4478	1	0.1678	677.187	36.3523	19.5	41.6
293	8.9	42.4296	4.7674	54.7961	7.9415	0	29.9635	7.2887	0.9747	0.6832	1	0.0606	0.1884	0.02041	342.871	1018.52	42.25	-3.9
294	26.3	220.695	8.3914	227.088	9.3452	0	18.3848	3.5812	0.9901	0.939	1	0.0115	0.03292	0	181.686	608.935	-103.35	-195
295	12.7	9.6629	0.7609	77.3347	7.2275	0	23.6604	5.2805	0.2152	-1	0.9998	0.7964	0.9907	0.5181	951.972	941.724	-3.25	-9.1
296	6.3	10.2774	1.6313	27.2223	6.3308	0	14.5344	3.0849	-0.1652	-0.9995	0.8944	0.5885	0.8837	0.9565	385.357	700.992	5.85	8.45
297	7.1	44.883	6.3215	51.3416	10.067	0	39.1352	8.3579	0.9417	0.6585	1	0.09839	0	0.09677	960.099	422.69	44.2	-7.8
298	19.3	132.947	6.8884	188.757	10.9108	0	25.3833	5.7968	0.9494	0.6727	1	0.07778	0.1561	0.03268	737.542	601.236	-35.75	-128.05
299	42.1	118.123	2.8058	282.698	7.0498	0	16.25	3.2221	0.7055	-1	1	0.5502	0.5885	0.21	48.0879	450.341	-57.2	103.35
300	11.3	101.02	8.9398	122.43	13.1646	3.25	48.75	6.752	0.8713	0.2336	1	0.1934	0.01075	0.137	371.535	342.403	-87.75	50.05
301	7.5	33.2009	4.4268	62.6472	11.3904	0	52	12.1155	0.8284	0.4603	0.9978	0.1561	0.6727	0.2571	70.82	289.067	30.55	13
302	36.5	75.5623	2.0702	212.663	6.1641	0	26	3.5779	0.768	-0.4472	1	0.3435	0.713	0.2346	13.5603	99.2233	-11.05	-74.75
303	12.1	33.3533	2.7565	95.9689	9.5019	0	26	5.8741	0.7237	-0.9551	1	0.4934	0.901	0.2346	969.769	280.723	-18.2	27.95
304	7.1	44.0708	6.2072	49.6475	9.7348	3.25	17.5018	3.2639	0.8827	0.488	1	0.1566	0	0.2258	998.451	905.627	-35.1	26.65
305	29.7	84.3424	2.8398	158.272	5.7138	0	43.6033	4.3736	0.912	0.3987	1	0.1237	0.9892	0.1206	679.325	911.512	20.15	81.9
306	6.1	18.9506	3.1067	41.0699	10.0171	0	29.25	7.0178	-0.53	-1	0.6247	0.6443	0.6585	1	979.09	3.959	-9.75	16.25
307	7.3	29.018	3.9751	51.8947	9.7915	0	33.931	6.3727	0.7108	-0.9898	0.9996	0.588	0.3019	0.2121	106.062	8.274	27.95	-7.8
308	38.9	304.201	7.8201	410.774	11.1321	0	21.8017	4.9065	0.8538	-0.9997	1	0.4019	0.1572	0.1461	575.293	372.284	182	-243.75
309	7.9	31.2068	3.9502	35.5887	6.032	0	16.25	5.045	0.8132	0.02127	1	0.2744	0.661	0.3529	932.373	1009.53	25.35	18.2
310	6.9	0.9192	0.1332	7.9577	1.624	0	4.5962	1.8625	-0.9734	-1	-0.7071	0.08831	1	1	219.746	941.007	-0.65	-0.65
311	5.1	5.886	1.1541	47.3048	15.2596	4.5962	43.6033	9.5969	0.1018	-0.6	1	0.6745	0.9032	0.7	501.226	955.186	-0.65	5.85
312	4.9	59.5061	12.1441	40.3332	13.908	10.2774	16.5718	1.8343	0.9991	0.998	0.9999	0.0006385	0	0	746.725	966.122	-55.25	22.1
313	5.9	44.7746	7.5889	32.2301	8.2641	3.25	16.5718	3.2428	0.9994	0.9971	1	0.0007129	0	0	498.907	721.373	39.65	20.8
314	12.3	49.9486	4.0609	106.05	10.2961	0	38.0403	8.5216	0.452	-0.7639	1	0.6044	0.3301	0.5244	668.984	547.37	28.6	-40.95
315	12.9	67.6656	5.2454	70.647	6.4814	0	20.5548	5.1719	0.9526	0.8	1	0.05739	0.6055	0	1011.41	970.864	35.1	-57.85
316	14.7	78.3513	5.33	105.471	8.3048	0	19.769	3.5071	0.9517	0.6805	1	0.06936	0.1496	0.02804	431.207	616.439	76.05	-18.85
317	41.1	47.8093	1.1632	224.306	5.7367	0	32.0088	4.4028	0.208	-1	1	0.8258	0.7366	0.5397	516.317	636.821	-33.15	34.45
318	5.1	48.2622	9.4632	38.9419	12.5619	3.25	25.3833	5.0651	0.9961	0.9759	1	0.007578	0	0	34.3627	1002.96	-43.55	-20.8
319	6.3	3.25	0.5159	19.3462	4.4991	0	24.7513	6.8503	-0.883	-1	-0.4472	0.1646	1	1	605.659	332.159	-3.25	0
320	5.7	31.5568	5.5363	36.9157	9.9772	3.25	19.5	4.8236	0.9866	0.9094	0.9999	0.02347	0.1351	0	996.202	333	26.65	-16.9
321	4.9	12.503	2.5516	23.9228	8.2493	0	20.5548	5.4647	0.6708	0.442	0.8437	0.1536	1	0.5556	589.969	7.398	-1.95	-12.35
322	6.7	0.9192	0.1372	2.6	0.5532	0	3.25	1.2346	NaN	Infinity	#NAME?	NaN	1	NaN	857.008	970.918	-0.65	-0.65
323	4.7	4.111	0.8747	23.3382	8.6438	3.25	18.9506	4.7274	-0.5285	-0.9648	-0.1029	0.3201	1	1	971.234	506.298	-3.9	-1.3
324	5.7	32.3828	5.6812	39.2914	10.6193	3.25	21.8017	5.3615	0.9894	0.9529	1	0.01365	0.08108	0	721.395	724.237	-20.15	-25.35
325	12.1	155.192	12.8258	140.442	13.9052	0	26.8002	4.563	0.9936	0.9079	1	0.01527	0	0	911.442	788.083	147.55	-48.1
326	15.7	82.5602	5.2586	102.415	7.4755	0	13.4001	3.055	0.9519	0.6805	1	0.0641	0.1241	0.01709	752.519	117.414	63.05	-53.3
327	6.1	1.3	0.2131	7.3635	1.796	0	4.5962	1.8153	0.4205	-0.7071	1	0.5599	1	0.7692	185.41	477.361	1.3	0
328	35.5	173.837	4.8968	302.161	9.0197	0	32.5	4.8367	0.8921	-0.156	1	0.1813	0.2567	0.1206	900.951	123.91	167.05	-48.1
329	27.7	106.394	3.8409	219.777	8.5516	0	27.9576	5.7869	0.7485	-0.9976	1	0.5645	0.3969	0.1688	114.292	584.278	-87.1	-61.1
330	12.9	91.058	7.0588	94.3125	8.6525	3.25	17.5018	3.4031	0.9351	0.5829	1	0.1041	0	0.1236	104.318	184.019	57.2	-70.85
331	7.7	24.7513	3.2144	35.2372	6.182	3.25	16.5718	3.2721	0.5855	-0.1883	0.9871	0.3498	0.7544	0.5676	387.993	156.136	24.05	5.85
332	4.9	47.0386	9.5997	35.839	12.3583	7.2672	16.5718	2.793	0.9962	0.9838	1	0.005465	0	0	261.143	171.459	-9.1	46.15
333	6.5	40.4099	6.2169	46.591	10.3536	3.25	20.8102	4.1662	0.9359	0.5085	0.9985	0.1068	0.06667	0.04	362.8	869.654	7.8	39.65
334	11.1	114.771	10.3397	97.1627	10.6772	0	16.5718	3.9925	0.9964	0.9736	1	0.004636	0	0	81.0495	904.306	-111.15	-28.6
335	12.1	59.8741	4.9483	65.0086	6.4365	0	13.7886	2.8677	0.9697	0.8	1	0.03815	0.3168	0	827.207	107.012	55.9	21.45
336	15.9	120.617	7.5859	124.393	8.9491	0	16.5718	3.3552	0.9711	0.7562	1	0.04864	0	0	111.418	377.368	99.45	68.25
337	6.3	63.7298	10.1158	46.2183	10.7484	3.25	17.5018	3.7755	0.9976	0.9918	1	0.002234	0	0	933.825	352.135	-63.7	1.95
338	21.5	159.292	7.409	187.547	9.6178	3.25	49.5025	5.6159	0.9685	0.5459	1	0.07314	0.04615	0.04	212.363	230.161	-101.4	-122.85
339	5.1	32.3828	6.3496	23.4687	7.5706	3.25	10.2774	2.3579	0.9931	0.9728	0.9997	0.007699	0	0	983.226	454.265	5.85	-31.85
340	14.3	2.0555	0.1437	12.6654	1.0297	0	4.5962	1.7069	0.2745	-1	1	0.8325	1	0.5143	828.738	716.794	0.65	-1.95
341	12.7	83.2837	6.5578	101.948	9.5279	0	20.5548	4.884	0.9907	0.9295	1	0.01168	0.1589	0	938.953	197.413	-41.6	-72.15
342	9.5	42.0143	4.4226	69.0176	9.2023	0	17.5018	5.2852	0.694	-1	1	0.4188	0.4667	0.4259	42.2263	666.226	34.45	24.05
343	6.7	7.4111	1.1061	45.5329	9.6879	3.25	26.2023	6.0494	0.3007	-0.9892	0.9971	0.6085	1	0.6538	462.246	920.112	-5.85	4.55
344	17.1	59.9834	3.5078	121.72	8.061	0	39	6.8073	0.2469	-1	1	0.8466	0.6358	0.5	16.2398	128.152	52	29.9
345	17.5	131.644	7.5225	151.637	9.783	0	29.9635	4.8752	0.9446	0.6374	1	0.08089	0.1226	0.04444	626.614	711.054	-30.55	-128.05
346	4.9	25.0819	5.1188	28.9727	9.9906	4.5962	19.5	4.0722	0.9951	0.9839	0.9998	0.004854	0.3448	0	945.571	50.8265	-13	-21.45
347	14.7	22.1096	1.5041	100.958	7.9494	0	23.4361	4.6522	0.6582	-0.9801	1	0.7101	0.5827	0.181	128.347	76.0578	-22.1	-0.65
348	10.9	2.0555	0.1886	18.8173	2.1143	0	6.5	1.97	-0.08082	-0.9899	1	0.6523	1	0.8958	80.344	724.739	-1.95	-0.65
349	11.5	34.6701	3.0148	87.4122	9.2013	0	20.5548	4.0715	0.6595	-0.5295	1	0.513	0.4632	0.28	863.417	739.317	-3.9	34.45
350	5.7	22.8242	4.0042	25.1246	6.7904	0	22.981	5.9208	0.9277	0.4122	0.9998	0.1458	0.8378	0.05882	829.123	524.096	7.8	21.45
351	12.3	113.499	9.2276	114.555	11.1219	3.25	20.8102	4.5711	0.9845	0.8759	1	0.02337	0.02913	0	259.557	175.175	-108.55	-33.15
352	13.1	17.7415	1.3543	92.5124	8.3344	0	24.7513	4.8307	0.2017	-0.9998	0.9999	0.7197	1	0.6264	817.657	767.615	-15.6	-8.45
353	10.7	83.3446	7.7892	87.5755	10.0661	0	27.9576	6.4278	0.979	0.8524	1	0.02781	0	0	85.1168	536.813	-55.25	-62.4
354	11.1	113.126	10.1915	106.958	11.7537	3.25	18.9506	3.3879	0.9973	0.9897	1	0.002757	0	0	57.7523	212.608	77.35	82.55
355	15.5	23.6336	1.5247	81.7393	6.0548	0	16.25	3.8541	0.8064	0.124	1	0.2522	1	0.2793	881.087	136.042	-20.15	12.35
356	6.1	9.7716	1.6019	20.9712	5.1149	0	16.25	3.5767	0.2898	-0.9864	0.9934	0.5443	1	0.7368	670.467	396.156	9.75	0.65
357	21.3	43.5936	2.0466	173.63	8.9964	0	33.1436	5.5014	0.8092	-0.7627	1	0.4397	0.1399	0.1445	150.871	942.495	-1.95	43.55
358	39.3	23.4	0.5954	180.48	4.8386	0	32.5	4.7279	0.08926	-1	1	0.7827	1	0.6868	816.794	1.7812	-23.4	0
359	11.3	103.88	9.1929	94.6048	10.1726	4.5962	16.5718	2.8727	0.9874	0.9502	1	0.01368	0	0	438.987	62.0265	-42.25	94.9
360	5.3	19.769	3.73	21.8203	6.6122	3.25	17.5018	3.9137	0.9733	0.9168	0.9982	0.03074	0.7273	0	883.453	622.689	14.3	-13.65
361	5.7	54.7893	9.6122	38.3686	10.3699	4.5962	17.5018	3.5233	0.9982	0.992	1	0.002003	0	0	367.816	385.825	-40.95	36.4
362	38.9	186.626	4.7976	491.607	13.3227	0	29.9635	5.8792	0.6447	-1	1	0.5859	0.1653	0.2638	575.342	291.28	-130	-133.9
363	7.1	99.1522	13.9651	79.6817	15.6239	4.5962	30.6604	5.9283	0.9709	0.947	0.9894	0.01263	0	0	221.19	248.042	-42.25	89.7
364	7.7	18.715	2.4305	42.1857	7.401	0	20.8102	4.9786	0.3819	-0.3162	0.9985	0.4561	0.9123	0.6389	11.0519	232.864	-6.5	-17.55
365	18.9	120.515	6.3765	159.954	9.4647	0	40.2003	5.948	0.9222	0.2672	1	0.1627	0	0.1141	532.111	765.312	110.5	48.1
366	7.5	6.1321	0.8176	62.5362	11.3702	0	29.9635	6.6754	-0.09798	-0.9994	1	0.777	0.9818	0.7059	147.767	667.467	-3.25	5.2
367	10.3	55.3073	5.3696	83.7463	10.0899	0	23.4361	4.9602	0.8899	0.464	1	0.1304	0.3494	0.127	72.0971	647.155	27.3	48.1
368	7.1	2.3436	0.3301	48.202	9.4514	0	26	6.9505	0.08432	-0.9247	0.9971	0.6702	1	0.8065	585.754	760.507	-1.95	-1.3
369	27.3	92.2931	3.3807	203.763	8.0539	0	30.6604	4.794	0.6342	-1	1	0.5483	0.6008	0.3262	748.434	301.993	-87.75	28.6
370	21.3	151.901	7.1315	185.151	9.5933	0	23.6604	5.4118	0.8285	-0.9999	1	0.355	0.1969	0.185	624.192	454.153	11.7	-151.45
371	26.1	149.846	5.7412	204.428	8.4825	0	20.8102	4.2803	0.9085	0.3695	1	0.1169	0.2365	0.09502	555.155	941.176	-142.35	46.8
372	15.5	96.9568	6.2553	96.2352	7.1285	0	14.5344	3.1828	0.9903	0.9043	1	0.01871	0.03704	0	43.8742	413.442	-38.35	89.05
373	11.5	61.9788	5.3895	100.259	10.5536	0	32.0088	7.6606	0.4949	-0.9889	0.9982	0.604	0.3053	0.4	700.33	666.148	-10.4	-61.1
374	38.3	27.3309	0.7136	231.736	6.3839	0	27.5772	3.9745	0.5238	-1	1	0.6727	0.7961	0.3746	711.54	46.0157	1.3	-27.3
375	10.1	85.2318	8.4388	74.1738	9.1573	0	20.8102	4.3443	0.9857	0.9574	0.9999	0.01073	0	0	465.51	174.51	-74.75	40.95
376	10.9	42.3249	3.883	83.1261	9.34	0	23.6604	6.1873	0.9477	0.7578	1	0.05895	0.7528	0	491.027	853.073	31.2	-28.6
377	5.3	0	0	8.6077	2.6084	0	4.5962	1.6988	-0.5064	-1	0.9487	0.8322	1	0.875	430.038	750.66	0	0
378	13.9	63.1136	4.5405	87.965	7.392	0	27.9576	4.8464	0.9516	0.7399	1	0.05095	0.2269	0.0101	173.799	239.827	-33.8	53.3
379	29.3	205.585	7.0166	274.967	10.072	0	37.9012	5.8358	0.9199	0.2707	1	0.1549	0.1026	0.1146	165.348	231.683	-198.9	52
380	4.9	21.607	4.4096	35.382	12.2007	0	32.5	8.7143	0.615	0.4315	0.8204	0.1651	0.06897	0.6667	435.296	354.878	14.95	-15.6
381	16.1	71.1624	4.42	129.659	9.1957	0	35.75	5.4257	0.5976	-0.9686	1	0.638	0.4397	0.3217	952.767	452.941	68.25	20.15
382	6.5	45.5232	7.0036	37.5671	8.3482	0	16.25	3.8605	0.9887	0.9476	0.9998	0.01666	0	0	230.454	984.615	33.15	31.2
383	37.9	49.5921	1.3085	224.255	6.2467	0	43.7243	4.4287	0.6871	-1	1	0.4929	0.8412	0.3254	898.863	824.331	9.1	48.75
384	6.9	2.0555	0.2979	7.3077	1.4914	0	6.5	2.0811	-0.7071	-0.7071	-0.7071	NaN	1	1	405.225	813.196	0.65	1.95
385	26.7	78.7815	2.9506	244.513	9.8993	0	26	5.0434	0.8261	-0.9998	1	0.4024	0.7206	0.1327	361.949	496.586	14.95	77.35
386	5.7	59.2784	10.3997	46.7967	12.6478	4.5962	19.5	4.3214	0.9837	0.9682	0.9997	0.009262	0	0	289.167	342.702	59.15	-3.9
387	13.9	40.4308	2.9087	73.6592	6.1898	0	13.4001	3.2132	0.8897	0.5171	1	0.1048	0.7563	0.09091	36.8129	700.766	-40.3	3.25
388	4.9	68.3737	13.9538	42.599	14.6893	7.2672	22.981	3.6633	0.9869	0.9784	0.9944	0.005381	0	0	969.898	732.235	-62.4	27.95
389	8.1	73.565	9.0821	63.779	10.4556	3.25	23.4361	4.8509	0.998	0.9902	1	0.002539	0	0	215.339	643.58	-34.45	-65
390	6.9	25.3833	3.6787	53.4089	10.8998	0	29.0689	7.945	0.86	-0.03944	0.9998	0.2413	0.8776	0.1724	598.906	1006.32	16.25	19.5
391	9.1	29.9282	3.2888	53.3946	7.5204	0	27.768	4.9417	0.7199	-0.06397	1	0.2528	0.6338	0.451	915.571	522.077	-29.9	-1.3
392	9.7	69.334	7.1478	78.0163	10.132	0	21.8017	4.6209	0.9544	0.6283	1	0.07604	0.2468	0.03509	600.758	919.716	43.55	-53.95
393	5.5	25.1072	4.5649	24.1403	6.8972	0	13.7886	3.9947	0.7568	0.0688	1	0.2936	0.5714	0.2667	940.145	1014.13	23.4	9.1
394	4.9	27.9576	5.7056	25.2143	8.6946	0	19.5	4.1405	0.9576	0.919	0.9999	0.03436	0.1379	0	847.316	1003.54	-8.45	26.65
395	10.7	12.2642	1.1462	49.2385	5.6596	0	13.4001	3.5075	0.08129	-1	0.9923	0.7332	1	0.8281	804.523	941.224	-6.5	10.4
396	10.1	70.4643	6.9767	76.2188	9.4097	0	23.4361	5.2781	0.9001	0.395	1	0.1585	0	0.1639	779.089	449.891	42.9	-55.9
397	4.9	48.5459	9.9073	37.527	12.9404	6.5	19.769	3.4878	0.9857	0.9798	0.9959	0.005369	0	0	343.602	962.153	-43.55	21.45
398	5.9	2.68	0.4542	16.3114	4.1824	3.25	20.8102	2.9075	0.3905	-1	0.9947	0.6055	0.9487	0.6667	736.703	495.407	0.65	-2.6
399	5.9	25.5409	4.329	46.7118	11.9774	0	42.25	13.6499	0.1541	-1	1	0.8629	0.5128	0.5263	1015.97	22.9492	6.5	-24.7
400	9.7	27.6154	2.847	63.3171	8.223	0	26.2023	6.3274	0.555	-0.6644	1	0.548	0.5584	0.4035	147.083	953.552	24.7	-12.35
401	20.7	129.415	6.2519	205.383	10.983	0	25.3833	5.805	0.8837	-0.564	1	0.2853	0.1818	0.1257	289.659	550.836	-22.75	-127.4
402	17.9	57.5535	3.2153	155.083	9.7536	0	36.3361	6.1834	0.8813	0.1611	1	0.161	0.7044	0.1511	35.0726	920.877	18.2	54.6
403	5.1	24.05	4.7157	21.6824	6.9943	3.25	13.4001	3.3787	0.758	0.6025	0.9977	0.144	0.5806	0.5455	618.637	323.49	22.75	-7.8
404	24.3	98.9303	4.0712	150.763	6.7607	0	37.0557	7.7151	0.3696	-1	1	0.8294	0.5157	0.4172	39.6399	968.848	-90.35	-40.3
405	7.3	42.4943	5.8211	55.298	10.4336	3.25	19.5	4.722	0.8627	0.4042	0.9999	0.202	0.07547	0.2424	994.514	413.116	-42.25	4.55
406	27.1	40.095	1.4795	193.732	7.7184	0	29.25	5.2337	0.3439	-0.9998	1	0.7401	0.4582	0.4585	774.295	983.552	-11.7	38.35
407	9.9	2.0555	0.2076	75.7239	9.5853	0	24.7513	6.5706	-0.5037	-1	1	0.6291	1	0.9483	860.874	97.5606	-0.65	1.95
408	36.1	181.547	5.029	282.556	8.2861	0	16.5718	3.703	0.8486	-0.9487	1	0.4304	0.2845	0.1034	374.012	569.666	-181.35	8.45
409	5.7	16.6608	2.9229	43.9857	11.888	3.25	20.5548	4.5624	0.9068	0.4472	0.9996	0.1369	0.8919	0.05882	496.237	936.386	-5.85	15.6
410	6.7	49.2715	7.354	48.6147	10.3436	3.25	18.9506	4.4678	0.9768	0.9328	0.9999	0.02107	0	0	576.455	728.575	48.75	-7.15
411	10.7	86.3033	8.0657	102.497	11.7812	0	51.387	9.0901	0.943	0.4104	1	0.1174	0.3333	0.08955	309.22	940.972	17.55	-84.5
412	20.3	110.404	5.4386	182.272	9.9602	0	25.3833	5.7475	0.8732	-1	1	0.3007	0.2787	0.1296	433.731	416.19	11.05	109.85
413	5.5	19.3914	3.5257	24.6356	7.0387	0	13.4001	3.3826	0.9399	0.8	0.9976	0.06524	0.9429	0	1008.28	517.7	-18.85	-4.55
414	5.7	56.6843	9.9446	40.5469	10.9586	7.2672	16.25	2.6716	0.9867	0.977	0.995	0.00455	0	0	395.298	584.482	42.9	-37.05
415	13.9	36.2721	2.6095	57.0245	4.792	0	13.4001	3.099	0.8002	-0.3714	1	0.2678	0.8487	0.2626	994.889	497.263	-29.25	21.45
416	6.5	26	4	32.3788	7.1953	0	13.4001	3.7772	0.9543	0.8575	0.9998	0.03927	0.6	0	51.5538	26.1846	26	0
417	10.9	38.7009	3.5505	79.6011	8.9439	3.25	21.8017	4.7499	0.9227	0.03601	1	0.1346	0.6292	0.04348	743.541	540.179	5.2	-38.35
418	8.3	43.9412	5.2941	48.8156	7.7485	0	17.5018	4.2873	0.984	0.8825	1	0.02459	0.04762	0	735.416	799.211	-43.55	5.85
419	7.9	9.9218	1.2559	36.7092	6.2219	0	32.5	6.5386	0.3487	-1	1	0.6688	1	0.6452	972.557	2.4241	5.2	-8.45
420	5.7	53.0457	9.3063	37.3817	10.1032	0	16.25	3.6513	0.9972	0.9858	1	0.004181	0	0	287.719	1009.28	-50.7	15.6
421	4.9	42.9443	8.7641	30.3263	10.4574	6.5	17.5018	2.9935	0.998	0.9905	1	0.003072	0	0	235.531	259.337	42.9	-1.95
422	9.5	38.438	4.0461	75.7634	10.1018	0	19.5	4.9319	0.5178	-1	1	0.8299	0.24	0.2545	941.168	56.5	-2.6	38.35
423	29.9	125.182	4.1867	289.18	10.3649	0	26.2023	5.8161	0.7307	-0.9648	1	0.5354	0.2258	0.1907	112.624	907.711	92.95	-83.85
424	7.7	32.6038	4.2343	62.0854	10.8922	0	23.6604	6.7109	0.8554	-0.1915	1	0.2559	0.3509	0.1351	352.805	447.546	13	29.9
425	5.5	18.0602	3.2837	40.3796	11.537	6.5	17.5018	3.7782	0.8274	0.1451	0.9728	0.2138	0.7714	0.1333	961.582	111.055	9.1	15.6
426	9.9	93.7105	9.4657	83.3436	10.5498	0	18.9506	4.9993	0.7057	-0.9989	1	0.6388	0.2532	0.1695	79.0909	135.399	-59.8	72.15
427	26.1	56.2053	2.1535	184.413	7.652	0	35.0036	5.3363	0.4863	-1	1	0.7153	0.7012	0.3853	673.502	168.362	-55.9	5.85
428	10.5	25.8043	2.4575	53.38	6.28	0	17.5018	4.22	0.4271	-1	0.9999	0.7279	0.7176	0.4167	422.533	713.571	-19.5	-16.9
429	6.5	53.304	8.2006	50.1933	11.1541	0	42.7471	9.3086	0.9553	0.8372	0.9997	0.05349	0	0	70.1692	277.592	-53.3	0.65
430	4.9	30.8322	6.2923	26.4627	9.1251	0	21.8017	6.8775	0.9646	0.9271	0.9987	0.02043	0	0	150.52	264.561	-17.55	-25.35
431	21.9	183.968	8.4004	192.896	9.6933	0	17.5018	3.3532	0.9676	0.7007	1	0.04122	0	0.005587	462.048	264.913	-174.85	-57.2
432	27.9	175.501	6.2904	222.151	8.5772	0	20.5548	3.8817	0.9694	0.6313	1	0.04626	0.1776	0.008368	297.244	803.496	-175.5	0.65
433	4.9	0	0	1.3	0.4483	0	3.25	1.1405	NaN	Infinity	#NAME?	NaN	1	NaN	948.959	740	0	0
434	5.7	0	0	3.9	1.0541	0	3.25	1.5424	-1	-1	-1	NaN	1	1	929.895	390	0	0
435	4.7	42.6085	9.0656	27.6692	10.2478	0	18.9506	4.4867	0.9431	0.8201	0.9812	0.06037	0	0	480.106	992.202	15.6	-39.65
436	34.5	201.232	5.8328	240.471	7.3991	3.25	16.25	2.6932	0.9903	0.9223	1	0.01253	0.05231	0	805.275	817.561	-165.1	-115.05
437	34.5	33.1436	0.9607	309.729	9.5301	0	20.8102	3.8953	0.8658	-0.8479	1	0.4261	0.04	0.06885	835.351	259.701	32.5	6.5
438	6.9	39.1406	5.6725	35.427	7.23	0	16.25	4.8864	0.9584	0.8523	1	0.04331	0.5102	0	434.457	675.486	31.85	22.75
439	17.5	143.726	8.2129	146.916	9.4785	0	17.5018	3.8899	0.971	0.6315	1	0.05517	0.08387	0.02222	250.314	543.106	-141.7	-24.05
440	10.3	1.3	0.1262	50.2699	6.0566	0	19.5	4.7444	-0.1946	-1	1	0.8813	0.9518	0.7167	634.592	1018.63	-1.3	0
441	6.3	52.6219	8.3527	41.7316	9.705	0	22.981	4.6387	0.9861	0.936	0.9997	0.01785	0	0	244.659	979.897	50.05	-16.25
442	6.9	34.8827	5.0555	41.4755	8.4644	3.25	26.2023	4.6588	0.9859	0.9532	0.9999	0.01422	0.4898	0	823.957	93.7826	-15.6	-31.2
443	7.7	47.6765	6.1918	67.8862	11.9099	0	22.981	5.9792	0.851	0.208	0.9993	0.2261	0.2982	0.2432	351.234	247.727	-46.8	9.1
444	10.9	55.8924	5.1277	75.7718	8.5137	0	26.2023	4.7028	0.9372	0.4238	1	0.09889	0.5056	0.05797	82.8486	192.307	-55.25	-8.45
445	6.5	27.4312	4.2202	54.8205	12.1823	3.25	32.6621	8.6921	0.8184	0.3162	0.9999	0.1678	0.7111	0.28	568.7	33.1846	26.65	-6.5
446	4.9	2.68	0.5469	39.9744	13.7843	3.25	20.8102	5.2951	-0.9523	-0.9998	-0.6577	0.1127	0.2414	1	807.531	425.724	-2.6	-0.65
447	4.9	20.9619	4.2779	20.2321	6.9766	0	16.5718	4.5701	0.9661	0.9037	0.9994	0.03188	0.4483	0	737.367	466.592	-2.6	-20.8
448	7.9	56.7849	7.188	56.1031	9.509	0	46.1912	8.6402	0.981	0.9011	1	0.02331	0.1695	0	550.987	479.215	15.6	-54.6
449	14.1	50.3194	3.5688	103.559	8.5586	0	42.7471	8.7402	0.7851	-0.3616	1	0.3405	0.7355	0.2772	96.6064	981.071	-24.05	44.2
450	12.9	95.6914	7.4179	96.0782	8.8145	0	16.5718	3.6231	0.9799	0.9157	1	0.02141	0.05505	0	438.744	957.709	-5.2	95.55
451	23.3	59.2071	2.5411	124.893	5.8635	0	14.5344	3.2245	0.7753	-0.9806	1	0.423	0.7042	0.1872	141.174	503.193	-59.15	-2.6
452	9.3	22.4132	2.41	86.7053	11.8774	0	44.2048	8.2238	0.3186	-0.7852	1	0.6744	0	0.566	681.016	784.946	11.05	-19.5
453	19.9	57.6745	2.8982	155.291	8.6755	0	30.6604	5.4825	0.3136	-1	1	0.7692	0.6201	0.4654	858.648	864.324	44.2	-37.05
454	33.5	201.169	6.0051	231.061	7.3353	0	14.5344	2.7411	0.9875	0.8663	1	0.02115	0.0127	0	872.499	836.27	46.8	195.65
455	5.9	50.966	8.6383	38.818	9.9533	3.25	29.0689	5.198	0.9889	0.9716	0.9997	0.00792	0	0	398.966	847.119	-50.7	-5.2
456	6.9	15.9879	2.3171	31.583	6.4455	0	16.5718	3.6115	-0.1681	-0.9899	0.9939	0.79	0.7959	0.7857	246.391	807.123	-14.3	-7.15
457	5.9	55.4637	9.4006	47.5784	12.1996	3.25	25.3833	4.7295	0.9785	0.8915	1	0.02907	0	0	164.983	155.686	-54.6	9.75
458	18.9	20.0238	1.0595	116.696	6.9051	0	30.8322	5.176	0.5717	-0.9996	1	0.6292	0.8935	0.3784	973.685	332.915	-16.25	-11.7
459	12.7	107.706	8.4808	113.791	10.6347	3.25	26.8002	4.6642	0.9906	0.9023	1	0.01504	0	0	764.413	189.866	-83.85	67.6
460	12.5	39.1352	3.1308	77.2077	7.3531	0	14.5344	3.1146	0.9352	0.7071	0.9997	0.07084	0.9905	0.03529	353.72	132.492	-20.8	33.15
461	32.3	83.304	2.5791	175.884	5.8047	0	19.769	3.4148	0.8333	-0.8944	1	0.3854	0.9505	0.1495	872.653	368.748	70.2	-44.85
462	15.5	145.909	9.4135	161.161	11.9378	0	30.8322	5.4841	0.8706	-0.4472	1	0.2449	0.1185	0.1652	937.097	751.448	97.5	-108.55
463	5.3	29.2139	5.5121	25.9241	7.8558	0	18.9506	6.0035	0.7532	0.3058	0.9977	0.2864	0.4545	0.3846	573.189	461.057	10.4	-27.3
464	25.1	20.8102	0.8291	181.047	7.8375	0	30.8322	5.7526	0.5575	-0.9993	1	0.6376	0.7273	0.4067	652.054	362.123	0.65	20.8
465	8.1	32.8941	4.061	55.9329	9.1693	3.25	18.9506	3.2621	0.9191	0.5879	1	0.1083	0.7377	0.09756	108.537	878.84	-20.15	26
466	6.7	28.5408	4.2598	38.4315	8.1769	3.25	18.9506	4.4304	0.9801	0.9247	0.9996	0.01617	0.7447	0	631.821	790.657	24.7	14.3
467	11.1	39.1082	3.5233	65.6671	7.2162	0	35.8974	5.8477	0.509	-0.6	0.9998	0.5032	0.8352	0.4853	263.649	431.73	-37.7	-10.4
468	25.5	186.877	7.3285	222.17	9.454	0	30.8322	5.245	0.9617	0.6984	1	0.06559	0.3149	0.02791	399.669	491.888	11.05	-186.55
469	6.5	50.7042	7.8006	72.131	16.0291	3.25	36.3361	8.6596	0.9688	0.8493	1	0.04796	0	0	595.415	138.223	29.9	-40.95
470	21.5	67.8246	3.1546	187.948	9.6384	0	33.1436	6.8625	0.5971	-1	1	0.6142	0.6154	0.3584	473.428	373.023	-66.3	14.3
471	32.1	202.452	6.3069	214.1	7.113	0	13.4001	2.89	0.9921	0.9042	1	0.01368	0	0	978.908	807.54	11.05	-202.15
472	5.3	43.5936	8.2252	44.6698	13.5363	0	46.8722	11.6692	0.9102	0.7854	0.9998	0.08028	0	0	910.594	283.311	-14.95	-40.95
473	6.7	17.562	2.6212	50.4214	10.728	3.25	42.25	10.9364	0.3235	-0.8944	0.9994	0.6342	0.8511	0.6296	994.291	83.2313	-17.55	0.65
474	24.3	106.221	4.3712	203.357	9.1192	0	27.5772	5.6431	0.9213	0.4961	1	0.1139	0.565	0.08867	970.169	714.66	72.8	-77.35
475	19.1	30.55	1.5995	113.306	6.6261	0	24.7513	4.2463	0.4058	-1	1	0.733	0.9708	0.4315	176.558	477.44	-30.55	0
476	13.5	23.0819	1.7098	89.6558	7.7962	0	29.9635	5.565	0.1135	-1	1	0.7731	0.8435	0.6489	50.3037	893.841	3.9	22.75
477	16.7	95.4814	5.7175	110.136	7.4923	0	16.5718	4.4828	0.784	-0.8321	1	0.4297	0.3878	0.2063	693.183	480.374	-34.45	-89.05
478	6.9	1.3	0.1884	3.5192	0.7182	0	4.5962	1.454	-0.1382	-1	0.7071	0.8413	1	1	249.333	636.087	0	1.3
479	9.7	0	0	31.7479	4.1231	0	11.718	3.3978	-0.3985	-1	0.9923	0.7943	1	0.8788	732.918	1016.28	0	0
480	4.9	29.0689	5.9324	21.5965	7.4471	0	17.5018	5.092	0.9854	0.973	0.9989	0.009391	0.06897	0	840.02	70.3061	28.6	5.2
481	4.9	40.9087	8.3487	35.5806	12.2692	3.25	23.6604	5.6192	0.9587	0.9077	0.9975	0.03746	0	0	668.684	62.6327	29.25	28.6
482	9.3	0	0	18.2	2.4932	0	9.75	2.3311	-0.6296	-1	1	0.7917	1	0.8148	1019	779.957	0	0
483	31.7	147.666	4.6582	226.381	7.6223	0	18.9506	3.1118	0.8148	-0.9996	1	0.3663	0.3367	0.2166	477.585	174.002	-138.45	-51.35
484	14.5	138.144	9.5272	131.61	10.5288	3.25	16.5718	3.3032	0.9687	0.6989	1	0.05808	0	0.02857	669.841	409.521	137.8	9.75
485	7.1	0.65	0.09155	9.425	1.848	0	3.25	1.6256	-0.4	-1	1	0.9661	1	0.7	683.458	239	-0.65	0
486	10.9	123.849	11.3622	116.245	13.0613	6.5	21.8017	3.5424	0.9741	0.8595	1	0.03927	0	0	922.67	351.771	-78	96.2
487	31.5	146.517	4.6513	202.201	6.8543	0	18.3848	3.7665	0.9544	0.4114	1	0.08448	0.4847	0.04	827.957	934.021	116.35	89.05
488	4.9	0.65	0.1327	2.6	0.8966	0	3.25	1.4783	-1	-1	-1	0	1	1	417	768.398	0	-0.65
489	31.3	122.148	3.9025	229.545	7.8343	3.25	39.1352	5.3099	0.6027	-0.9979	1	0.5823	0.4096	0.369	557.35	776.768	-21.45	120.25
490	16.5	99.331	6.0201	158.787	10.9508	0	23.6604	5.3742	0.4649	-0.9943	1	0.71	0.3103	0.4	244.954	943.958	50.05	-85.8
491	15.9	53.4306	3.3604	132.061	9.5008	0	23.6604	5.7178	0.4566	-1	1	0.7217	0.6619	0.4286	129.786	694.487	-9.1	-52.65
492	30.5	65.2627	2.1398	228.537	8.0188	0	17.5018	4.036	0.8352	-0.5547	1	0.2394	0.4807	0.2038	355.348	905.352	65	-5.85
493	7.5	38.0569	5.0743	44.2115	8.0385	3.25	16.25	3.441	0.977	0.8457	1	0.02984	0.3273	0	992.533	1013.21	37.7	-5.2
494	9.3	73.8058	7.9361	66.9348	9.1692	0	26.2023	5.51	0.9898	0.889	0.9997	0.01815	0.1644	0	65.6989	267.36	24.7	69.55
495	7.7	48.8582	6.3452	52.9515	9.2897	3.25	16.5718	3.7684	0.9602	0.7704	1	0.0554	0.2105	0	382.033	597.201	48.75	3.25
496	6.1	36.9986	6.0654	41.6399	10.1561	0	21.8017	5.4048	0.986	0.958	0.9999	0.01255	0	0	34.9016	467.164	-11.7	35.1
497	4.9	44.4906	9.0797	35.4781	12.2338	3.25	25.3833	5.8616	0.9902	0.9704	1	0.009697	0	0	29.3571	758.653	-43.55	9.1
498	6.1	31.2541	5.1236	41.5858	10.1429	0	19.5	4.3803	0.9903	0.9458	1	0.0125	0.2439	0	228.016	171.918	29.9	-9.1
499	5.9	9.1924	1.558	29.2881	7.5098	0	19.769	6.0977	-0.3205	-0.9912	1	0.5336	0.8205	0.9474	909.254	1016.22	9.1	-1.3
500	21.9	80.8199	3.6904	157.984	7.9389	3.25	19.769	3.3595	0.8516	-0.4216	1	0.3049	0.1407	0.1573	137.58	242.667	-15.6	79.3
501	29.3	129.943	4.4349	232.18	8.5048	0	21.8017	4.3197	0.8535	-0.9066	1	0.4512	0.06593	0.08696	720.831	324.993	128.05	-22.1
502	11.1	91.8549	8.2752	92.8468	10.2029	0	18.9506	3.9231	0.9922	0.9141	1	0.01415	0	0	521.401	960.014	47.45	-78.65
503	7.1	77.5055	10.9163	59.5791	11.6822	3.25	16.5718	3.1527	0.9978	0.9849	1	0.003244	0	0	140.697	339.19	76.05	14.95
504	11.9	63.0534	5.2986	69.7814	7.0486	0	16.25	4.0119	0.9636	0.6827	1	0.05732	0.4444	0.02532	965.038	519.912	50.05	38.35
505	4.9	9.3066	1.8993	27.5345	9.4946	0	23.6604	6.6575	0.3326	-0.9878	0.9959	0.6315	0.7241	0.6667	349.031	920.02	-8.45	3.9
506	4.9	0	0	0	0	0	0	0	NaN	Infinity	#NAME?	NaN	1	NaN	629.959	889	0	0
507	8.3	12.9512	1.5604	34.5575	5.4853	0	18.9506	4.0763	0.2773	-0.9503	0.9965	0.7444	1	0.5116	1000.99	524.307	3.9	-12.35
508	6.9	42.3748	6.1413	46.4504	9.4797	3.25	26.2023	4.575	0.922	0.7474	1	0.07924	0	0.03448	299.167	100.094	-31.85	27.95
509	13.1	95.3752	7.2805	98.3403	8.8595	3.25	17.5018	3.9823	0.9866	0.9255	1	0.01534	0	0	479.813	620.782	78.65	53.95
510	5.3	24.7086	4.662	29.6897	8.9969	0	16.5718	4.9459	0.2206	-0.7853	0.7071	0.4714	0.6061	1	236.047	7.8679	-11.05	-22.1
511	16.9	69.8682	4.1342	193.492	12.986	3.25	39.1352	5.693	0.6876	-1	1	0.6975	0.07383	0.1628	281.488	102.518	-50.05	-48.75
512	13.1	76.05	5.8053	111.464	10.0418	0	26	5.5631	0.9828	0.9127	1	0.01689	0.2072	0	598.149	1.2672	-76.05	0
513	7.7	0.65	0.08442	8.9284	1.5664	0	7.2672	1.9305	-0.2408	-1	1	0.8102	1	0.8261	723.052	223.214	0	0.65
514	6.3	0	0	1.3	0.3023	0	3.25	0.9552	NaN	Infinity	#NAME?	NaN	1	NaN	374.968	945	0	0
515	7.3	19.5	2.6712	53.1957	10.0369	3.25	21.8017	4.7806	0.03983	-0.9715	1	0.6366	0.6981	0.7742	642.918	704.726	0	-19.5
516	7.3	62.946	8.6227	47.5238	8.9668	3.25	20.8102	4.0951	0.9908	0.9629	1	0.008294	0	0	500.103	988.842	-60.45	-17.55
517	29.3	128.263	4.3776	248.589	9.1058	0	51.387	5.8721	0.5785	-0.9983	1	0.6529	0.359	0.356	847.807	580.746	-40.95	121.55
518	29.3	370.367	12.6405	373.989	13.6992	4.5962	21.8017	3.2885	0.9947	0.957	1	0.007036	0	0	261.592	766.282	-360.75	83.85
519	6.5	44.2621	6.8096	42.8692	9.5265	0	22.981	5.5509	0.9398	0.7634	0.9993	0.06624	0	0	980.885	984.154	-38.35	-22.1
520	7.7	42.9049	5.5721	57.7069	10.124	3.25	29.25	5.3875	0.9711	0.7627	1	0.0441	0.2632	0	681.494	748.682	42.9	0.65
521	5.7	1.4534	0.255	9.6385	2.605	0	4.5962	1.5538	-0.5326	-1	0.4472	0.4887	1	1	581.649	911.447	-1.3	0.65
522	15.5	88.29	5.6961	145.478	10.7762	0	32.0088	6.1753	0.8425	-0.7672	1	0.3726	0.2148	0.1062	811.532	376.3	-9.75	87.75
523	18.5	127.936	6.9155	145.099	8.7939	0	16.5718	3.7554	0.9791	0.7863	1	0.03504	0.01818	0	387.06	920.503	-127.4	-11.7
524	14.7	110.952	7.5478	120.227	9.4667	3.25	18.9506	3.846	0.9522	0.7057	1	0.05999	0.08661	0.009346	421.731	999.843	-109.85	-15.6
525	10.1	37.8175	3.7443	82.8501	10.2284	0	30.8322	7.3369	0.8836	-0.6075	1	0.256	0.8519	0.1148	793.317	550.451	18.2	33.15
526	8.5	45.7131	5.378	55.6442	8.5606	0	19.769	4.6854	0.935	0.1789	0.9998	0.1506	0.2154	0.06667	574.1	24.9353	22.75	39.65
527	8.1	22.4509	2.7717	34.9297	5.7262	0	32.6621	5.7012	0.8481	0.4472	0.9997	0.1486	0.9672	0.3415	222.562	598.074	8.45	20.8
528	8.7	63.4341	7.2913	63.0955	9.4172	0	17.5018	4.3724	0.9483	0.5826	1	0.09726	0.1343	0.08511	839.218	35.5057	44.2	-45.5
529	5.5	40.4465	7.3539	30.0249	8.5785	0	19.5	5.0209	0.9184	0.8022	0.9995	0.06513	0	0	1001.65	46.2727	28.6	-28.6
530	28.9	63.4641	2.196	146.005	5.4277	0	14.5344	2.9827	0.4245	-1	1	0.6735	0.9257	0.4818	648.749	814.82	34.45	53.3
531	12.9	18.8948	1.4647	117.898	10.8164	0	29.43	5.5034	0.4613	-0.9997	1	0.7016	0.8073	0.4157	847.236	551.923	-18.85	1.3
532	6.1	40.2055	6.5911	41.1094	10.0267	3.25	22.981	5.7627	0.9418	0.7133	0.9999	0.06596	0.07317	0.04762	606.664	810.205	22.75	33.15
533	6.7	6.5	0.9701	47.2704	10.0575	0	27.9576	7.4989	-0.5423	-1	0.9285	0.6424	1	0.9231	1016.19	414.119	0	-6.5
534	6.3	71.0287	11.2744	53.3699	12.4116	3.25	21.8017	4.1314	0.983	0.9542	0.9999	0.01343	0	0	291.103	661	61.75	-35.1
535	11.5	90.0502	7.8305	96.6566	10.1744	3.25	56.7588	8.3867	0.9724	0.8431	1	0.03792	0	0	182.991	633.587	-57.2	-69.55
536	13.1	118.01	9.0084	114.192	10.2876	0	20.5548	4.9658	0.9221	0.5288	1	0.1318	0.1261	0.1099	701.935	794.485	111.15	39.65
537	7.7	2.3436	0.3044	15.9712	2.802	0	4.5962	1.5436	-0.5345	-1	0.8	0.5241	1	0.9722	498.558	947.344	1.3	-1.95
538	23.5	215.669	9.1774	242.677	11.2873	0	26.2023	5.4406	0.9141	0.4219	1	0.1352	0.04186	0.1333	120.917	477.364	-163.15	-141.05
539	9.3	84.0111	9.0335	76.8597	10.5287	0	23.6604	5.0937	0.9964	0.9836	1	0.003824	0	0	766.032	912.586	-70.2	-46.15
540	12.5	18.9506	1.516	79.3327	7.5555	0	33.4608	5.4878	0.0512	-0.9999	1	0.9003	0.4381	0.5542	322.236	995.924	-7.15	-17.55
541	4.7	3.3144	0.7052	20.2684	7.5068	0	17.5018	5.0971	-0.3318	-0.9806	0.3162	0.5415	1	1	299.883	795.372	-3.25	-0.65
542	26.1	168.862	6.4698	203.147	8.4293	0	16.5718	3.8271	0.9466	0.4251	1	0.09032	0.2407	0.04545	107.508	97.9368	164.45	38.35
543	7.7	92.0433	11.9537	67.0836	11.7691	4.5962	18.9506	4.6071	0.993	0.9541	1	0.00917	0	0	956.935	805.467	-74.1	54.6
544	7.7	36.6314	4.7573	61.9466	10.8678	0	23.6604	5.9012	0.9498	0.6614	1	0.07432	0.4561	0.02703	466.221	587.844	32.5	16.9
545	27.9	133.958	4.8014	226.429	8.7424	0	45.1504	5.5037	0.6882	-0.9971	1	0.5519	0.39	0.2616	213.109	393.688	112.45	-72.8
546	27.9	121.94	4.3706	291.044	11.2372	0	30.8322	4.7523	0.8534	-0.5196	1	0.3416	0.02703	0.1715	438.084	379.995	121.55	-9.75
547	8.1	0.9192	0.1135	16.7189	2.7408	0	7.2672	1.9051	-0.9309	-1	-0.7071	0.1224	1	1	191.87	774.562	-0.65	0.65
548	25.7	19.769	0.7692	247.502	10.4431	0	32.5	6.8909	0.1741	-1	1	0.6929	0.9451	0.6682	894.198	736.266	-9.1	-17.55
549	22.1	71.2632	3.2246	183.988	9.1536	0	25.3833	5.0638	0.7335	-0.9999	1	0.5313	0.3831	0.2265	975.344	537.76	-68.9	-18.2
550	27.7	89.8271	3.2429	151.814	5.9072	0	14.5344	3.6448	0.5538	-1	1	0.736	0.6109	0.2863	562.038	681.623	-40.95	79.95
551	27.5	121.395	4.4144	263.67	10.34	0	19.769	4.3347	0.8445	-0.9806	1	0.4465	0.06667	0.08936	872.822	366.815	83.2	88.4
552	5.5	14.8223	2.695	40.1668	11.4762	0	32.6621	7.3856	0.8536	0.3162	0.9998	0.2198	1	0.2	596.6	47.9636	14.3	3.9
553	10.7	86.4891	8.0831	86.3285	9.9228	3.25	20.8102	4.419	0.9629	0.8056	1	0.04313	0	0	962.262	852.921	2.6	86.45
554	10.7	61.1138	5.7116	84.7303	9.7391	0	24.7513	6.3252	0.6189	-0.7071	1	0.5195	0.2529	0.3582	939.626	200.327	37.7	-48.1
555	7.1	14.3148	2.0162	34.3739	6.74	0	29.25	6.1777	0.3866	-0.7248	0.9996	0.6457	0.6275	0.5	203.387	1009.73	0.65	-14.3
556	26.5	56.55	2.134	173.418	7.0783	0	18.9506	4.0498	0.5325	-1	1	0.5819	0.7306	0.4615	44.4208	34.9509	40.95	39
557	6.7	69.986	10.4457	52.9055	11.2565	0	20.5548	3.9568	0.9781	0.9514	0.998	0.01188	0	0	53.2015	512.03	-69.55	7.8
558	16.1	41.0376	2.5489	96.8168	6.8664	0	33.1436	4.2872	0.8597	0.3162	1	0.1779	0.773	0.2562	984.736	46.7609	-35.75	-20.15
559	5.9	36.7983	6.237	37.7811	9.6875	3.25	35.75	7.5022	0.9534	0.8221	0.9996	0.06172	0.02564	0	8.6017	56.1525	21.45	-29.9
560	6.1	65.0812	10.669	44.1354	10.7647	4.5962	16.5718	3.9201	0.9977	0.988	1	0.003278	0	0	764.795	544.59	3.25	-65
561	27.1	85.1674	3.1427	195.932	7.806	0	41.6203	5.781	0.6666	-0.9654	1	0.5219	0.4263	0.3117	405.369	628.192	-18.2	83.2
562	7.1	26.745	3.7669	55.3123	10.8456	0	23.4361	6.1502	0.852	0.4472	0.9997	0.1428	0.8431	0.1935	144.38	553.81	11.7	24.05
563	6.3	38.35	6.0873	37.115	8.6314	0	19.769	5.1803	0.9865	0.9358	1	0.01719	0.02326	0	309.635	397.421	0	-38.35
564	6.1	43.5112	7.133	34.6648	8.4548	3.25	17.5018	4.9161	0.9613	0.9241	0.9918	0.01957	0	0	264.131	755.943	-10.4	-42.25
565	9.1	44.1713	4.854	84.8078	11.9448	0	39.2699	7.7197	0.5925	-0.9231	1	0.5843	0.4648	0.3137	706.214	551.786	24.05	-37.05
566	4.9	24.6057	5.0216	34.8437	12.0151	3.25	26.2023	7.5134	0.9055	0.7452	0.9988	0.09661	0.1379	0.1111	1003.16	219.643	-5.2	24.05
567	5.5	45.8929	8.3442	32.7943	9.3698	4.5962	14.5344	3.3943	0.9795	0.9552	0.9952	0.01401	0	0	784.973	43.6727	-12.35	44.2
568	9.3	15.708	1.689	32.9515	4.5139	0	10.2774	2.7932	0.807	-0.3939	1	0.2574	1	0.3019	476.774	882.85	-6.5	-14.3
569	16.9	67.1894	3.9757	125.978	8.4549	0	27.9576	5.783	0.823	-0.6432	1	0.287	0.396	0.2558	781.172	871.737	14.3	-65.65
570	6.5	31.2068	4.801	46.4839	10.3298	0	20.8102	5.5085	0.9319	0.7682	1	0.08055	0.3556	0	354.015	194.331	-31.2	-0.65
571	8.7	64.011	7.3576	78.4159	11.7039	3.25	32.0088	6.042	0.9523	0.7658	1	0.05672	0	0	829.132	574.305	34.45	53.95
572	16.9	81.6235	4.8298	132.269	8.8771	0	32.6621	6.094	0.8991	-0.9955	1	0.2046	0.5436	0.1085	325.092	962.254	24.05	78
573	7.7	1.4534	0.1888	7.8	1.3684	0	3.25	1.6189	-0.8078	-1	1	0.531	1	0.9286	490	226.357	1.3	0.65
574	6.1	25.7387	4.2195	36.7431	8.9617	3.25	26.8002	5.4927	0.7151	0.04757	0.987	0.2475	0.5122	0.4762	602.213	196.525	-18.2	-18.2
575	8.1	44.5855	5.5044	52.3876	8.5881	0	17.5018	5.258	0.9784	0.8958	1	0.02785	0.3279	0	909.519	691.278	-31.2	31.85
576	9.5	32.688	3.4408	69.5366	9.2715	0	48.3147	7.1745	0.2341	-0.912	0.9983	0.7373	0.24	0.6727	706.663	745.311	-31.2	-9.75
577	6.3	15.9349	2.5294	27.7618	6.4562	0	14.5344	4.2348	0.8267	0.5439	0.9864	0.1299	1	0.3043	245.675	205.302	-3.25	15.6
578	4.9	49.8258	10.1685	32.0894	11.0653	3.25	16.5718	4.5063	0.9841	0.9392	1	0.01924	0	0	542.551	99.7959	-13	48.1
579	7.7	0	0	9.3692	1.6437	0	4.5962	1.7054	-0.7758	-1	1	0.483	1	0.9444	88.3636	169.948	0	0
580	9.1	52.97	5.8209	56.1417	7.9073	0	13.4001	3.1489	0.9882	0.9326	0.9999	0.01363	0.1268	0	566.429	216.764	13	51.35
581	17.3	110.67	6.3971	171.815	11.2297	0	29.9635	7.1822	0.9847	0.9101	1	0.01844	0.01961	0	413.965	300.789	-27.3	107.25
582	7.5	45.9711	6.1295	49.0969	8.9267	0	19.5	4.946	0.9777	0.9131	1	0.02459	0	0	506.167	131.633	33.15	31.85
583	5.5	48.5372	8.8249	37.1053	10.6015	3.25	19.769	5.0649	0.9911	0.9625	1	0.01298	0	0	726.091	950.891	-6.5	-48.1
584	7.9	1.4534	0.184	38.0247	6.4449	3.25	13.7886	2.5953	-0.04327	-1	0.9995	0.7552	1	0.7692	738.57	498.791	1.3	0.65
585	23.9	47.5212	1.9883	172.569	7.8798	0	22.981	4.92	0.524	-1	1	0.6344	0.9726	0.4293	891.364	944.927	-36.4	-30.55
586	6.1	43.994	7.2121	33.5312	8.1783	4.5962	13	2.3195	0.9634	0.8904	0.9888	0.02352	0	0	322.934	652.107	42.9	-9.75
587	26.1	121.343	4.6492	193.342	8.0225	0	24.7513	4.5602	0.9732	0.7849	1	0.03554	0.556	0	131.722	634.331	-116.35	-34.45
588	5.9	27.95	4.7373	30.3884	7.7919	0	26.2023	5.9374	0.9263	0.5498	1	0.1249	0.2308	0.1053	237.254	995.466	0	27.95
589	13.1	97.4241	7.437	99.9012	9.0001	3.25	32.0088	5.1084	0.911	0.6569	1	0.0965	0.1982	0.0989	505.958	933.328	40.95	-88.4
590	9.1	28.1383	3.0921	60.6857	8.5473	0	18.9506	4.7404	0.9109	0.5812	1	0.08573	0.8451	0.03922	803.808	791.401	-27.95	3.25
591	16.9	18.715	1.1074	83.5035	5.6043	0	20.5548	4.0245	0.4364	-1	1	0.6825	0.8523	0.4545	191.074	318.083	-17.55	6.5
592	4.9	4.111	0.839	15.8416	5.4626	0	13	3.7897	0.07639	-0.5547	0.7071	0.4486	1	1	824.592	771.694	3.9	-1.3
593	17.1	70.3233	4.1125	160.563	10.6333	0	43.6033	7.5598	0.6664	-0.9967	1	0.6032	0.2781	0.2672	360.722	247.129	50.05	-49.4
594	21.1	50.8498	2.4099	131.451	6.8822	0	18.3848	4.1008	0.7523	-1	1	0.495	0.9791	0.1882	45.2464	743.55	-3.9	-50.7
595	26.1	186.17	7.133	262.262	10.8822	3.25	29.9635	4.719	0.9535	0.804	1	0.05139	0	0	344.025	230.538	-94.25	-160.55
596	5.9	24.7342	4.1922	29.7719	7.6338	3.25	16.25	3.2853	0.8967	0.6791	0.9986	0.09096	0.6667	0.05263	160.102	327.729	-24.7	-1.3
597	17.9	139.677	7.8032	181.08	11.3887	0	37.0557	4.841	0.986	0.7452	1	0.03269	0.08805	0.007194	719.662	966.637	130.65	-49.4
598	10.1	17.7415	1.7566	57.1641	7.0573	0	18.9506	4.7939	0.4624	-0.9119	1	0.4712	0.7778	0.7049	565.46	160.861	17.55	2.6
599	19.5	71.8007	3.6821	119.105	6.806	0	18.9506	4.5866	0.594	-1	1	0.5789	0.5886	0.3419	853.321	358.505	-31.85	64.35
600	5.1	6.1321	1.2024	22.2656	7.1825	0	13.4001	4.1787	-0.3173	-0.5547	-0.1414	0.1267	1	1	77.3039	268.353	-3.25	5.2
601	25.7	81.1642	3.1581	172.065	7.2601	0	32.1734	4.9584	0.7862	-0.8	1	0.3657	0.7215	0.2037	514.479	53.8171	42.9	-68.9
602	6.7	44.2191	6.5999	47.8682	10.1847	0	26.2023	6.2006	0.9669	0.8358	1	0.04167	0.2979	0	549.731	707.567	40.3	18.2
603	4.9	5.36	1.0939	17.7147	6.1085	0	18.9506	4.8576	0.2944	-0.3162	0.9947	0.5273	1	0.7778	365.51	728.082	1.3	5.2
604	11.5	51.878	4.5111	78.8045	8.2952	0	19.769	4.2284	0.8224	-0.6468	1	0.4126	0.2316	0.1067	918.448	67.1957	40.95	-31.85
605	25.5	187.894	7.3684	203.246	8.6488	0	23.4361	3.7993	0.9896	0.9374	1	0.01257	0	0	727.659	430.043	165.1	89.7
606	10.7	100.666	9.408	93.5845	10.7568	3.25	19.769	3.838	0.9929	0.9646	1	0.007105	0	0	138.673	728.649	-93.6	37.05
607	6.7	41.2788	6.161	44.3795	9.4424	3.25	17.5018	4.7501	0.2269	-0.9937	0.9975	0.7314	0.4894	0.5926	449.784	808.508	-40.95	-5.2
608	15.3	103.554	6.7682	126.283	9.4949	0	21.8017	4.353	0.9789	0.8827	1	0.02448	0.1654	0	599.35	294.026	-103.35	6.5
609	9.7	48.8366	5.0347	62.2949	8.0903	0	20.5548	4.4558	0.8733	-0.03091	1	0.2335	0.4156	0.1754	118.232	132.691	-8.45	-48.1
610	7.1	28.3179	3.9884	29.2394	5.7332	0	26.2023	5.5019	0.5621	-0.9806	1	0.7194	0.5686	0.2903	254.57	538.289	-14.95	-24.05
611	6.1	21.2223	3.4791	27.7829	6.7763	0	13.4001	3.5139	0.7277	0.2774	1	0.2624	0.5854	0.4762	213.172	398.303	18.85	-9.75
612	6.1	16.1457	2.6468	28.4442	6.9376	0	39.1352	7.9471	0.5872	-0.0767	0.9979	0.3099	0.8049	0.65	595.934	339.156	10.4	-12.35
613	8.3	50.2017	6.0484	66.3211	10.5272	0	35.8974	7.3257	0.9852	0.8614	1	0.02742	0.07937	0	865.175	169.928	-33.15	-37.7
614	6.1	61.1967	10.0323	44.855	10.9402	0	18.9506	5.0977	0.9727	0.9179	0.9933	0.02125	0	0	490.836	38.3607	-13	-59.8
615	4.9	1.4534	0.2966	7.0385	2.4271	0	4.5962	1.7183	-0.6524	-0.8944	-0.3162	0.2164	1	1	866.163	99.6633	1.3	0.65
616	4.7	47.3207	10.0682	33.8574	12.5398	7.2672	16.25	3.1898	0.9985	0.9946	0.9999	0.001933	0	0	537.426	478.617	-13	45.5
617	14.9	22.0713	1.4813	63.1822	4.8978	0	22.981	4.6677	0.1904	-1	1	0.7228	0.9612	0.6509	350.487	433.02	-21.45	5.2
618	6.9	75.2317	10.9031	58.4427	11.9271	3.25	16.5718	3.4173	0.9956	0.9772	1	0.005983	0	0	493.899	322.623	-74.1	13
619	20.1	68.5249	3.4092	117.087	6.4689	0	13.4001	3.3118	0.9092	0.2425	1	0.1429	0.6685	0.1304	900.097	527.326	42.25	53.95
620	13.3	133.141	10.0106	129.323	11.4446	0	50.7666	8.8834	0.9815	0.8689	1	0.02087	0.00885	0	103.158	321.113	-119.6	58.5
621	24.5	134.324	5.4826	207.415	9.2184	0	30.8322	5.156	0.8698	-0.9956	1	0.2904	0.3778	0.1561	708.896	128.167	130.65	-31.2
622	18.7	100.96	5.3989	138.677	8.304	0	26.8002	4.704	0.7249	-0.5843	1	0.4388	0.2695	0.2466	901.808	576.308	-84.5	55.25
623	19.1	21.2918	1.1148	114.352	6.6872	0	18.9506	4.0732	0.1964	-0.9925	1	0.7325	0.7602	0.604	944.806	350.071	-18.2	-11.05
624	24.5	129.365	5.2802	168.216	7.4763	0	16.25	3.3595	0.7818	-0.9216	1	0.4347	0.3289	0.2167	822.463	817.145	-1.95	129.35
625	11.1	35.9856	3.2419	64.5704	7.0956	0	16.25	3.3431	0.8919	0.2766	0.9999	0.1206	0.9451	0.09859	685.896	595.865	-12.35	33.8
626	15.5	34.3025	2.2131	108.573	8.0425	0	32.1734	5.4246	0.3813	-0.8321	1	0.6191	0.9778	0.5804	66.171	274.381	-30.55	-15.6
627	9.9	61.9686	6.2595	69.8925	8.8472	3.25	20.8102	3.5788	0.9587	0.6046	1	0.08156	0.2278	0.05085	215.636	288.227	-5.2	61.75
628	9.5	58.4277	6.1503	82.4956	10.9994	0	26.2023	6.23	0.9213	0.6335	0.9999	0.09978	0.16	0.1091	1004.68	315.284	-20.8	-54.6
629	24.1	106.958	4.4381	171.988	7.7823	0	44.2048	4.6317	0.9274	-0.04757	1	0.1309	0.2443	0.0398	286.346	573.718	104.65	22.1
630	12.5	75.0321	6.0026	83.3984	7.9427	0	13.4001	3.3556	0.9036	0.4939	1	0.136	0.1048	0.1529	497.396	591.104	50.05	-55.9
631	6.5	34.9432	5.3759	33.1484	7.3663	0	16.5718	4.2097	0.9976	0.991	1	0.002848	0.04444	0	940.731	599.685	11.05	-33.15
632	5.5	11.0691	2.0126	40.5512	11.5861	3.25	32.6621	9.7371	-0.2295	-0.9762	0.9701	0.6855	0.8857	0.8667	819.045	686.209	8.45	-7.15
633	24.1	92.8841	3.8541	145.399	6.5792	0	26.2023	4.0304	0.8634	0.1104	1	0.1902	0.5747	0.2139	561.498	950.855	10.4	92.3
634	12.5	68.0268	5.4421	90.58	8.6267	0	22.981	4.6315	0.9717	0.8588	1	0.0362	0.419	0	160.812	193.792	60.45	-31.2
635	8.7	13.7118	1.5761	46.7225	6.9735	0	20.8102	4.6228	0.06292	-0.9952	0.9979	0.8585	0.6866	0.6383	434.333	737.397	-1.3	-13.65
636	7.5	0.65	0.08667	6.1192	1.1126	0	4.5962	1.6283	-0.5815	-1	1	0.6723	1	0.8667	951.92	935.42	0	-0.65
637	14.1	56.7588	4.0254	88.9544	7.3516	0	20.8102	4.439	0.06171	-0.9979	0.9999	0.8376	0.6529	0.604	216.702	9.6773	-49.4	27.95
638	5.7	42.1849	7.4009	42.5012	11.4868	4.5962	37.0557	7.1203	0.9845	0.9539	0.9999	0.01548	0	0	900.912	854.965	-23.4	35.1
639	8.1	34.3025	4.2349	42.3429	6.9415	0	16.5718	3.5782	0.6105	0.1118	1	0.3166	0.3115	0.5366	654.475	606.716	-30.55	-15.6
640	16.1	55.8395	3.4683	120.728	8.5622	0	22.981	5.1118	0.6552	-0.9998	1	0.5985	0.6099	0.2645	547.385	586.621	11.7	-54.6
641	14.9	67.0005	4.4967	105.471	8.1761	3.25	23.6604	4.6815	0.6134	-0.7474	0.9998	0.498	0.6047	0.3981	813.899	148.762	65	-16.25
642	6.7	67.1107	10.0165	52.5015	11.1705	3.25	19.769	4.7621	0.9874	0.9437	1	0.01612	0	0	468.448	172.955	-48.1	46.8
643	9.7	71.8478	7.407	95.3464	12.3826	0	29.9635	7.3266	0.9209	-0.3987	1	0.2079	0.1558	0.05263	779.345	209.84	53.95	47.45
644	9.5	1.3	0.1368	13.7708	1.8361	0	7.2672	2.0014	-0.6603	-1	1	0.6973	1	0.9	570.789	724.937	0	1.3
645	7.7	76.3383	9.9141	61.4188	10.7752	3.25	18.9506	3.9194	0.997	0.9834	1	0.004625	0	0	594.071	255.273	-73.45	20.8
646	23.1	48.1263	2.0834	161.757	7.6662	0	26.2023	4.8047	0.6283	-0.9999	1	0.5168	0.6493	0.3915	55.4697	330.4	-46.15	-13.65
647	4.7	14.2556	3.0331	46.1288	17.0848	3.25	49.1814	12.2415	-0.006566	-0.8542	0.665	0.5222	0.5556	1	671.808	17.883	-10.4	-9.75
648	23.1	92.1672	3.9899	134.655	6.3818	0	16.5718	2.6291	0.9012	-0.7071	1	0.2056	0.4076	0.1099	78.0584	604.63	-9.75	91.65
649	7.9	14.0616	1.78	64.3963	10.9146	3.25	22.75	5.7503	0.5011	-0.9941	1	0.6929	0.7288	0.359	123.24	230.354	-7.8	11.7
650	17.7	27.4312	1.5498	128.248	8.1686	0	17.5018	4.0158	0.5119	-0.9947	1	0.7948	0.2866	0.2701	149.294	22.9915	22.1	16.25
651	5.5	25.0144	4.5481	21.0557	6.0159	3.25	11.718	2.7349	0.9498	0.8944	0.9923	0.03515	0.5429	0	879.409	422.8	-22.75	-10.4
652	15.9	161.358	10.1483	165.599	11.9136	0	20.8102	3.9918	0.9865	0.908	1	0.0143	0	0	101.038	92.6635	-91	-133.25
653	22.7	60.4535	2.6631	171.123	8.2668	0	29.0689	4.9903	0.8025	-0.4472	1	0.3423	0.5024	0.2086	928.39	162.478	-0.65	-60.45
654	8.3	40.6133	4.8932	68.9254	10.9405	3.25	34.548	7.2798	0.7425	-0.2718	0.9886	0.2647	0.4921	0.3721	306.627	574.361	31.2	26
655	19.9	75.0321	3.7705	138.196	7.7204	0	32.5	4.853	0.7356	-0.9892	1	0.4698	0.4916	0.2595	972.513	273.007	61.1	-43.55
656	4.9	29.9635	6.115	23.7675	8.1957	0	19.769	5.748	0.9062	0.8667	0.9442	0.02742	0	0	17	460.255	-27.3	12.35
657	4.7	16.25	3.4574	24.7936	9.1828	3.25	19.5	4.7032	0.8867	0.7071	0.992	0.09967	0.9259	0.1429	887.021	1003.05	15.6	4.55
658	9.9	45.7962	4.6259	56.8885	7.2011	0	27.9576	5.322	0.8663	0.3162	1	0.1795	0.5949	0.2034	991.667	496.748	45.5	5.2
659	11.5	75.3832	6.5551	80.6117	8.4854	0	18.9506	4.4522	0.7864	-0.2154	1	0.3277	0.2421	0.2667	498.23	252.161	-65.65	-37.05
660	22.3	115.404	5.1751	142.994	7.044	3.25	22.75	2.9673	0.9363	0.3685	1	0.1295	0.1429	0.1038	145.661	125.496	103.35	51.35
661	14.9	32.7138	2.1956	101.215	7.8461	0	23.4361	4.405	0.7515	-0.7071	1	0.3353	0.7442	0.3271	519.44	956.289	30.55	11.7
662	12.9	1.3	0.1008	28.5155	2.6161	0	4.5962	1.9623	-0.6257	-1	1	0.6303	1	0.9535	61.5891	563.465	0	1.3
663	22.1	25.5575	1.1564	110.903	5.5176	0	17.5018	3.2636	0.3769	-1	1	0.6799	0.9851	0.4775	5.2828	968.328	3.25	-25.35
664	18.3	1.3	0.07104	36.4462	2.236	0	6.5	1.8563	-0.2491	-1	1	0.7989	1	0.809	80.4863	723.257	1.3	0
665	21.9	128.109	5.8497	157.351	7.9071	0	22.981	4.3644	0.9869	0.9204	1	0.01685	0.1307	0	274.064	914.92	-3.9	128.05
666	21.9	150.174	6.8573	238.207	11.9702	0	32.5	6.0735	0.9163	0.3807	1	0.1146	0.2764	0.1061	892.085	845.623	-147.55	27.95
667	5.3	25.7141	4.8517	19.9513	6.0458	0	10.2774	2.8029	0.993	0.9627	0.9998	0.01013	0.1515	0	868.368	491.434	7.15	24.7
668	8.9	12.3671	1.3896	76.7122	11.1177	0	33.4608	7.9075	0.2206	-0.7634	1	0.6221	0.7101	0.6875	566.668	65.7809	-12.35	0.65
669	21.7	132.271	6.0955	158.14	8.0274	0	14.5344	3.0898	0.9846	0.901	1	0.01793	0	0	189.426	469.094	60.45	-117.65
670	11.1	19.2492	1.7342	63.8359	7.0149	0	21.8017	4.7966	0.08873	-0.9285	0.9998	0.7329	0.7692	0.6957	247.451	768.779	3.9	18.85
671	13.1	54.5148	4.1614	91.9084	8.28	0	23.6604	5.3986	0.6262	-0.9985	1	0.6872	0.6667	0.25	707.179	790.805	34.45	42.25
672	21.5	103.695	4.823	154.467	7.9214	0	14.5344	3.3373	0.895	0.1351	1	0.2007	0.2923	0.1429	804.481	391.309	55.25	87.75
673	9.9	88.3163	8.9208	109.41	13.8494	0	37.0557	10.3131	0.9889	0.9029	1	0.01543	0.05063	0	971.434	115.227	-68.9	-55.25
674	5.5	52.6219	9.5676	40.3378	11.5251	3.25	23.4361	6.6852	0.7153	0.5093	0.9771	0.1737	0	0.5333	83.0455	195.827	47.45	22.75
675	21.5	196.335	9.1319	246.24	12.6277	0	45.5	7.2566	0.9582	0.6843	1	0.07163	0	0.04	508.33	113.919	-152.1	-124.15
676	9.3	6.9096	0.743	48.6233	6.6607	0	32.1734	6.6823	-0.2382	-0.9994	0.9965	0.7725	1	0.7736	908.683	440.355	4.55	5.2
677	5.1	2.0555	0.403	6.8154	2.1985	0	4.5962	2.2054	0.476	-0.7071	0.8944	0.5498	1	0.8571	411.657	647.363	-1.95	-0.65
678	11.5	85.4546	7.4308	80.8468	8.5102	0	16.25	4.0451	0.7022	-0.8838	1	0.5194	0.2947	0.2667	705.6	889.704	-46.8	-71.5
679	6.5	0.65	0.1	4.4385	0.9863	0	4.5962	1.687	-1	-1	-1	0	1	1	666.146	287.031	-0.65	0
680	20.9	71.7389	3.4325	151.303	8.0055	0	22.981	4.6885	0.6745	-0.9656	1	0.6091	0.4656	0.2189	718.49	617.498	68.25	22.1
681	10.3	79.0786	7.6775	75.5885	9.107	3.25	16.25	3.2554	0.9959	0.9313	1	0.009453	0.08434	0	723.597	586.689	-61.75	49.4
682	20.9	18.8612	0.9024	67.8546	3.5902	0	45.6159	6.1003	-0.2093	-1	1	0.726	0.7778	0.8672	1010.56	105.199	18.85	-0.65
683	20.1	240.118	11.9461	231.525	12.7914	0	29.25	4.5524	0.9891	0.882	1	0.0155	0.02762	0	858.303	864.157	236.6	40.95
684	20.7	12.9512	0.6257	121.641	6.5049	0	16.25	3.6908	0.5636	-1	1	0.6985	0.6578	0.2934	437.316	850.531	12.35	3.9
685	10.1	68.2624	6.7587	83.9811	10.368	4.5962	20.8102	3.4404	0.8291	0.4499	0.9999	0.1795	0.01235	0.3607	451.851	974.668	-1.3	-68.25
686	7.7	38.3114	4.9755	50.5102	8.8614	3.25	19.769	4.0098	0.7487	-0.4568	1	0.4324	0.3509	0.25	280.227	824.656	-9.75	-37.05
687	4.7	0	0	1.3	0.4815	0	3.25	1.1765	-0.7303	-0.8	-0.7071	0.04645	1	1	249.277	636.192	0	0
688	6.3	0.9192	0.1459	0	0	0	0	0	NaN	Infinity	#NAME?	NaN	1	NaN	375.214	944.976	-0.65	0.65
689	20.5	65.8043	3.21	143.241	7.7428	0	16.5718	4.094	0.8199	-0.3363	1	0.2556	0.7243	0.2683	338.968	413.459	-60.45	26
690	20.5	0.9192	0.04484	164.934	8.9154	0	25.3833	6.0701	0.5176	-1	1	0.6393	0.9892	0.4233	371.832	86.9	-0.65	-0.65
691	11.7	108.182	9.2463	120.108	12.3822	3.25	27.5772	5.9058	0.9161	0.4961	1	0.1239	0.07216	0.1299	780.821	706.846	-37.7	-101.4
692	5.1	41.9489	8.2253	27.7375	8.9476	4.5962	11.718	2.5197	0.9924	0.9746	1	0.009942	0	0	200.265	725.372	31.85	-27.3
693	20.5	68.8663	3.3593	189.234	10.2289	0	33.4608	6.6718	0.8116	-0.8321	1	0.3936	0.5784	0.2	58.1073	492.046	-65	22.75
694	9.3	66.3	7.129	72.797	9.9722	3.25	18.9506	4.3115	0.9723	0.8625	1	0.04008	0.1233	0	384.774	51.9247	-66.3	0
695	10.5	0.65	0.0619	3.9	0.4588	0	3.25	1.1384	-1	-1	-1	0	1	1	104.057	811.014	0	-0.65
696	8.7	22.5354	2.5903	68.079	10.161	0	36.3361	8.9818	-0.1859	-0.9906	0.9308	0.6603	0.597	0.8298	169.075	1009.41	18.85	12.35
697	5.3	17.3076	3.2656	17.6738	5.3557	0	10.2774	3.167	0.9196	0.7926	0.9985	0.06524	0.697	0	65.566	408.274	-14.3	9.75
698	20.1	105.904	5.2689	195.546	10.8036	0	32.5	7.1282	0.9244	0.401	1	0.09684	0.1934	0.06211	290.485	122.759	-55.25	90.35
699	10.1	110.622	10.9527	92.8271	11.4601	6.5	17.5018	3.0148	0.9951	0.9832	1	0.003777	0	0	546.554	201.228	110.5	-5.2
700	5.5	10.896	1.9811	17.2635	4.9324	0	11.718	3.9168	0.703	-0.4472	0.9971	0.4251	1	0.3333	957.527	487.555	10.4	3.25
701	20.1	46.1088	2.294	147.61	8.1553	0	17.5018	4.5533	0.6392	-0.9806	1	0.5099	0.2762	0.3727	968.796	757.249	42.9	-16.9
702	17.7	103.358	5.8394	140.911	8.9752	0	39	5.8512	0.9631	0.7328	1	0.05709	0.1274	0.0146	57.8588	980.381	81.9	63.05
703	19.9	186.334	9.3635	195.059	10.8972	0	29.9635	6.1511	0.9824	0.877	1	0.02269	0	0	153.982	338.616	-167.05	-82.55
704	17.7	61.2692	3.4615	107.807	6.8667	0	16.5718	3.9646	0.3267	-1	1	0.7596	0.4713	0.4848	27.7006	354.494	-40.3	-46.15
705	5.1	42.255	8.2853	35.9738	11.6044	3.25	20.5548	6.5747	0.9888	0.9602	0.9993	0.01142	0	0	51.951	210.99	0.65	42.25
706	6.9	0.65	0.0942	14.625	2.9847	0	9.75	2.4677	-0.25	-1	1	1	1	0.625	1019	780.051	0	0.65
707	9.7	49.6602	5.1196	103.096	13.3891	3.25	30.6604	6.7532	0.8585	-1	1	0.4499	0.4026	0.07143	88.1598	506.825	39.65	29.9
708	9.1	61.1035	6.7147	73.3614	10.3326	3.25	17.5018	4.418	0.9823	0.9205	1	0.02066	0	0	1003.74	924.528	-0.65	61.1
709	19.5	58.4639	2.9981	127.03	7.2589	0	21.8017	4.5096	0.8019	-0.3202	1	0.2498	0.8343	0.2903	180.11	980.551	-57.85	-8.45
710	9.9	56.5649	5.7136	58.4366	7.397	0	13.7886	3.4864	0.9613	0.8263	1	0.04677	0.1899	0	92.7222	868.586	-56.55	-1.3
711	6.3	0	0	7.3635	1.7124	0	4.5962	1.8124	-0.5901	-0.7071	-0.3162	0.1558	1	1	306.984	876.556	0	0
712	4.9	0.65	0.1327	6.602	2.2765	0	4.5962	2.0157	-0.8828	-1	-0.7071	0.1604	1	1	476.918	663.561	0	0.65
713	8.1	79.5447	9.8203	66.9234	10.971	4.5962	17.5018	2.842	0.9891	0.9608	0.9997	0.00984	0	0	304.21	245.79	-15.6	78
714	7.9	86.0459	10.8919	78.8004	13.356	3.25	22.75	4.3434	0.9909	0.9645	1	0.009896	0	0	566.899	877.861	76.7	-39
715	4.7	18.1069	3.8525	35.7114	13.2264	0	30.8322	10.8695	0.6194	-0.3417	0.9916	0.4716	0.7407	0.5714	166	325.234	-6.5	16.9
716	4.9	38.6627	7.8903	32.0741	11.06	3.25	20.5548	4.4777	0.9838	0.9659	0.9995	0.01386	0	0	317.52	683.786	-37.05	-11.05
717	7.3	57.3512	7.8563	53.4896	10.0924	0	23.4361	6.4041	0.7897	0.3482	0.9999	0.2291	0.4717	0.3636	517.466	120.733	-46.8	-33.15
718	16.5	65.2627	3.9553	96.885	6.6817	0	17.5018	4.2402	0.8493	-0.9363	1	0.3892	0.5862	0.104	130.321	408.858	65	5.85
719	6.5	31.53	4.8508	46.6134	10.3585	0	24.7513	6.571	0.9563	0.8742	0.9979	0.04155	0.4889	0	85.0308	953.623	31.2	4.55
720	7.7	68.642	8.9145	57.41	10.0719	4.5962	18.9506	4.4622	0.9899	0.8789	1	0.02151	0	0	23.9351	607.026	28.6	62.4
721	7.1	59.3247	8.3556	51.8924	10.175	0	16.25	3.5636	0.9894	0.953	1	0.01125	0	0	43.3873	222.556	-59.15	-4.55
722	6.1	0	0	30.0307	7.3246	0	32.0088	11.7827	-0.2549	-1	0.9985	0.965	1	0.6364	234.852	809.557	0	0
723	9.7	16.263	1.6766	51.749	6.7206	0	17.5018	3.9407	0.5388	-0.9701	1	0.564	0.974	0.4464	511.634	685.314	16.25	0.65
724	14.7	140.4	9.551	138.018	10.8675	3.25	17.5018	2.7309	0.9873	0.9404	1	0.01452	0	0	271.653	516.259	-140.4	0
725	8.9	75.4672	8.4795	71.2888	10.3317	0	19.769	4.8058	0.9932	0.9229	1	0.01338	0	0	443.27	711.483	-74.1	-14.3
726	6.3	91.4654	14.5183	74.4315	17.3097	4.5962	43.6033	8.4099	0.9893	0.9699	1	0.01036	0	0	977.254	626.706	-65	64.35
727	8.1	46.5102	5.742	49.7669	8.1585	3.25	18.9506	3.3983	0.9696	0.8958	1	0.03423	0.08197	0	467.296	59.9753	20.8	41.6
728	13.1	14.0014	1.0688	77.4416	6.9767	0	19.769	4.865	-0.1107	-1	1	0.7781	0.991	0.7978	18.0305	859.878	5.2	13
729	18.3	70.3082	3.842	144.81	8.8841	0	39.1352	6.3169	0.6267	-0.9971	1	0.6225	0.3865	0.2378	309.721	762.148	66.3	23.4
730	18.3	44.883	2.4526	135.244	8.2972	0	48.3147	6.4173	0.6058	-0.9923	1	0.5978	0.3497	0.3286	42.3115	187.459	7.8	-44.2
731	7.1	42.6432	6.0061	50.4325	9.8887	3.25	22.981	4.7952	0.8999	0.6163	0.9998	0.1254	0.2353	0.1613	275.465	1001.9	-33.8	-26
732	18.1	130.883	7.2311	155.547	9.6613	3.25	16.5718	3.5346	0.9501	0.3834	1	0.1055	0.01242	0.06383	594.937	38.0663	130.65	7.8
733	7.7	36.4522	4.7341	35.6521	6.2548	0	16.25	4.1402	0.9769	0.8842	1	0.02987	0.3509	0	26.9935	908.091	27.95	-23.4
734	18.1	97.3721	5.3797	128.64	7.9901	0	18.9506	3.9795	0.9633	0.5848	1	0.07076	0.1925	0.03546	952.337	224.041	62.4	-74.75
735	9.1	48.2403	5.3011	60.9237	8.5808	0	45.5	7.6127	0.9802	0.9177	1	0.0177	0.2817	0	706.857	500.912	46.8	-11.7
736	14.7	64.3631	4.3784	141.971	11.1788	0	29.0689	6.4511	0.6276	-0.9961	1	0.707	0.4331	0.2056	641.673	739.146	1.3	-64.35
737	5.1	0	0	4.875	1.5726	0	3.25	1.651	-1	-1	-1	0	1	1	490	226.235	0	0
738	11.3	84.6623	7.4922	83.5114	8.9797	3.25	13.7886	2.647	0.9739	0.7991	1	0.03686	0	0	336.252	101.142	52.65	66.3
739	8.3	24.3988	2.9396	46.3887	7.3633	0	16.5718	3.9722	0.8032	-0.5397	1	0.292	0.7143	0.2791	365.97	706.506	16.25	-18.2
740	6.3	41.053	6.5164	46.7757	10.8781	0	25.3833	5.4074	0.7026	-0.5595	0.9988	0.443	0.3721	0.2609	152.508	646.563	-37.7	-16.25
741	9.1	35.1	3.8571	47.6568	6.7122	0	22.981	4.8851	0.871	0.5472	1	0.1336	0.7606	0.2157	155.341	1.9341	35.1	0
742	11.3	52.1015	4.6107	98.3136	10.5714	0	29.25	6.5706	0.8206	0.0412	1	0.2524	0.5269	0.274	969.102	421.575	43.55	28.6
743	12.7	8.45	0.6654	111.294	10.4013	0	33.4608	8.5583	0.04251	-1	1	0.7075	1	0.716	307.839	807.732	-8.45	0
744	9.7	21.607	2.2275	70.5523	9.1626	0	25.3833	5.6166	0.4123	-1	1	0.6694	0.5195	0.5385	324.598	8.3247	-2.6	-21.45
745	11.5	0	0	6.0635	0.6383	0	4.5962	1.3957	-0.3007	-1	1	0.7112	1	0.88	828.348	715.861	0	0
746	17.5	20.0238	1.1442	82.2827	5.3086	0	14.5344	3.3789	0.4725	-1	1	0.7069	1	0.3876	473.637	863.194	-4.55	19.5
747	10.3	43.8401	4.2563	62.3886	7.5167	0	20.5548	5.4551	0.5402	-0.8944	0.9999	0.5743	0.6145	0.4127	68.4903	452.233	-42.25	11.7
748	6.9	30.2721	4.3873	47.5131	9.6966	0	23.6604	5.2827	0.9215	0.5977	0.9982	0.08538	0.898	0.03448	106.645	251.826	-29.25	7.8
749	6.5	9.3744	1.4422	43.5096	9.6688	0	27.768	7.1123	0.05187	-0.9903	0.9993	0.7582	0.9556	0.64	869.4	999.246	7.8	5.2
750	17.3	96.5179	5.5791	133.224	8.7075	0	26.2023	4.9789	0.9551	0.5993	1	0.06576	0.6078	0.01504	470.749	451.451	92.95	-26
751	5.7	41.9237	7.355	35.1977	9.5129	3.25	18.9506	4.6596	0.982	0.9396	1	0.01908	0	0	306.912	383.088	-20.8	-36.4
752	15.3	0.9192	0.06008	1.3	0.09774	0	3.25	0.5572	-1	-1	-1	0	1	1	865.951	650.938	0.65	0.65
753	8.9	78.5721	8.8283	73.8009	10.6958	0	40.2003	8.6678	0.6863	0.1029	1	0.2916	0.2174	0.4898	280.843	741.236	75.4	-22.1
754	6.5	35.8974	5.5227	52.8454	11.7434	0	37.0557	8.5632	0.4571	-0.6247	0.9982	0.6021	0	0.48	715.115	26.4385	-18.85	-30.55
755	4.7	25.5409	5.4342	20.6672	7.6545	0	26.8002	8.4131	-0.9359	-0.9954	-0.7744	0.07672	0.4444	1	30.383	1005.81	6.5	24.7
756	16.7	102.05	6.1108	125.828	8.5597	0	19.5	4.4139	0.9153	0.2169	1	0.1511	0.2993	0.1102	80.8593	850.742	55.25	85.8
757	16.7	123.269	7.3814	128.906	8.7691	0	18.9506	3.9329	0.606	-0.9979	1	0.6918	0.2109	0.2661	166.449	673.943	120.9	24.05
758	4.9	57.5535	11.7456	38.59	13.3069	3.25	27.9576	5.8537	0.9957	0.9834	1	0.005658	0	0	579.082	353.653	-18.2	54.6
759	4.9	17.6819	3.6086	19.1207	6.5934	0	11.718	3.049	0.9556	0.8632	0.9921	0.04081	0.7931	0	748.98	731.551	-16.9	5.2
760	8.3	33.7124	4.0617	42.5503	6.754	3.25	13	2.2577	0.579	-0.5408	1	0.5146	0.381	0.4286	308.861	593.849	-31.85	-11.05
761	4.7	41.6913	8.8705	30.981	11.4745	0	30.8322	8.7495	0.9939	0.968	1	0.01153	0	0	938.968	128.543	35.75	21.45
762	14.3	56.6097	3.9587	87.704	7.1304	0	26.2023	4.8164	0.8689	-0.4388	1	0.2656	0.4146	0.1748	848.605	826.902	-14.95	-54.6
763	6.3	37.3679	5.9314	42.1179	9.7949	0	35.1541	7.9201	0.747	0.4766	1	0.163	0.3953	0.5217	867.921	473.484	36.4	8.45
764	16.3	147.933	9.0757	168.877	11.8096	3.25	36.3361	5.4126	0.9658	0.8445	0.9999	0.03978	0	0	708.761	440.494	126.1	77.35
765	10.3	34.9794	3.3961	79.486	9.5766	0	18.9506	4.6148	0.9307	0.5747	0.9999	0.08312	0.9518	0.04762	114.777	359.835	-26	-23.4
766	13.1	148.674	11.3492	141.16	12.7171	0	39.6713	6.4812	0.9847	0.9127	1	0.02064	0	0	800.072	288.74	-142.35	-42.9
767	5.7	81.0313	14.216	46.4437	12.5524	7.2672	16.5718	2.3024	0.9655	0.9414	0.9839	0.01551	0	0	913.061	165.649	78.65	-19.5
768	13.3	42.7273	3.2126	116.203	10.2835	0	27.9576	6.306	0.2042	-1	1	0.895	0.708	0.4444	953.132	603.857	9.75	41.6
769	12.7	24.3988	1.9212	65.7587	6.1457	0	22.981	4.0596	0.5624	-0.8682	1	0.585	0.972	0.3678	219.768	328.661	-16.25	18.2
770	11.1	45.6391	4.1116	84.6453	9.3017	3.25	22.981	5.5089	0.8623	-0.3297	1	0.2703	0.3297	0.1268	770.951	659.725	26.65	37.05
771	15.7	132.575	8.4442	139.228	10.1626	0	26.2023	4.212	0.9768	0.8026	1	0.04349	0.007299	0	325.898	848.917	-88.4	-98.8
772	14.5	50.088	3.4543	142.968	11.4375	0	42.7471	8.8134	0.3192	-1	0.9998	0.6944	0.624	0.5905	921.445	42.1759	1.95	-50.05
773	4.7	7.2672	1.5462	25.0994	9.2961	0	27.768	7.463	0.667	-0.2137	1	0.4421	1	0.4286	692.585	387.149	-3.25	-6.5
774	6.7	8.45	1.2612	42.6842	9.0818	0	39.1352	9.9366	-0.2967	-0.9985	0.9116	0.4941	1	0.963	806.798	791.97	-8.45	0
775	9.9	29.8222	3.0123	53.9061	6.8236	0	24.7513	4.7378	0.884	-0.03701	1	0.1771	0.8608	0.1017	284.758	290.561	-10.4	27.95
776	4.7	27.7147	5.8967	28.8559	10.6874	3.25	18.9506	4.7282	0.9623	0.8969	0.9976	0.03717	0.3333	0	807.734	492.883	-17.55	21.45
777	15.3	74.7952	4.8886	106.132	7.9799	0	18.3848	3.8702	0.6199	-1	1	0.7371	0.2632	0.2035	561.196	119.356	-2.6	74.75
778	5.3	35.4652	6.6916	51.2996	15.5453	4.5962	26	5.859	0.9848	0.9575	0.9999	0.01473	0.06061	0	335.642	690.349	-15.6	-31.85
779	9.5	4.111	0.4327	84.3937	11.2525	0	32.6621	7.1876	-0.04808	-0.9994	0.9899	0.6521	1	0.8302	554.558	427.179	1.3	-3.9
780	4.7	0.9192	0.1956	4.3784	1.6216	0	7.2672	2.2334	-0.9477	-1	-0.8944	0.04722	1	1	665.33	607.053	-0.65	-0.65
781	13.5	52.3442	3.8773	136.023	11.8281	0	46.1912	7.2977	0.6748	-0.5907	1	0.4753	0	0.2979	59.4444	229.048	-24.7	46.15
782	4.7	32.2913	6.8705	23.7148	8.7832	3.25	14.5344	2.8361	0.957	0.871	0.9945	0.0428	0	0	268.957	207.489	-24.7	20.8
783	8.1	54.3596	6.7111	50.523	8.2825	0	16.5718	4.7252	0.968	0.8139	1	0.04479	0.1148	0	851.87	29.8333	35.75	-40.95
784	15.1	106.191	7.0325	125.245	9.5607	0	19.769	3.891	0.9578	0.7332	1	0.06206	0.03817	0.01802	676.348	56.096	-92.95	-51.35
785	10.1	101.554	10.0549	88.5855	10.9365	4.5962	19.5	2.8094	0.9887	0.9273	1	0.01758	0	0	130.104	955.114	96.85	-30.55
786	10.7	11.3518	1.0609	59.0202	6.7839	3.25	17.5018	3.624	0.6006	-0.6139	1	0.3604	1	0.5758	742.528	495.383	-11.05	-2.6
787	8.5	45.3931	5.3404	55.517	8.5411	0	21.8017	4.5434	0.9742	0.8143	1	0.04147	0.2462	0	503.982	757.353	39.65	22.1
788	9.7	76.4793	7.8845	75.61	9.8195	4.5962	22.981	3.8578	0.9698	0.8786	1	0.03781	0	0	120.505	786.969	65	-40.3
789	9.3	69.2425	7.4454	76.4004	10.4658	3.25	18.9506	4.5801	0.9304	0.5534	1	0.1055	0.2192	0.1132	403.043	898.366	53.3	-44.2
790	10.7	50.8041	4.748	60.6494	6.9712	0	13.4001	3.9606	0.9897	0.9135	1	0.01432	0.6092	0	915.701	676.752	14.3	-48.75
791	6.5	67.8527	10.4389	53.6651	11.9256	4.5962	16.5718	3.5023	0.977	0.9416	0.9964	0.01463	0	0	594.777	667.877	-5.85	-67.6
792	6.1	4.9503	0.8115	18.7204	4.5659	0	9.75	2.4144	0.3137	-0.1961	0.9701	0.3173	1	0.9	103.041	3.418	1.95	-4.55
793	6.1	22.9718	3.7659	46.3139	11.2961	0	33.1436	8.1687	0.6733	0.07201	0.9762	0.2313	0.5366	0.5238	713.721	603.893	-20.8	-9.75
794	14.7	86.5477	5.8876	122.977	9.6833	0	16.5718	3.8148	0.738	-0.9464	1	0.5676	0.2283	0.1776	856.065	929.163	82.55	-26
795	7.3	39.9049	5.4664	53.8615	10.1625	3.25	16.25	3.2117	0.4787	-0.7474	1	0.7545	0.2453	0.3333	298.281	110.603	-8.45	-39
796	14.7	1.4534	0.09887	11.5885	0.9125	0	4.5962	1.5318	-0.6604	-1	0.8321	0.4723	1	0.963	51.2925	889.99	1.3	-0.65
797	5.5	40.3052	7.3282	37.2631	10.6466	4.5962	19.769	4.2595	0.9747	0.9062	0.9992	0.02473	0	0	953.073	761.518	-24.7	31.85
798	6.5	14.5344	2.2361	49.1923	10.9316	0	30.6604	7.1319	0.9413	0.4472	0.9998	0.1273	1	0.08	413.077	842.846	6.5	13
799	6.1	12.3329	2.0218	36.8754	8.994	0	16.25	4.48	0.7128	-0.7315	0.9999	0.5213	0.9024	0.2381	880.688	986.82	11.7	-3.9
800	14.3	65.447	4.5767	124.836	10.1493	0	29.43	5.9831	0.1617	-0.9999	0.9995	0.6418	0.561	0.75	700.731	294.227	-37.05	-53.95
801	14.3	69.8259	4.8829	129.302	10.5124	0	32.6621	6.2426	0.8246	-0.2306	1	0.213	0.4472	0.2427	859.601	275.51	63.7	28.6
802	8.1	22.7407	2.8075	48.1766	7.8978	0	16.5718	4.0413	0.8512	-0.6051	0.9998	0.3537	0.5738	0.1463	556.012	13.642	11.7	-19.5
803	10.7	48.5372	4.5362	67.5169	7.7606	0	16.5718	3.7078	0.7419	-0.1738	1	0.3922	0.2644	0.2879	24.7196	298.692	16.9	45.5
804	14.1	85.8025	6.0853	103.425	8.5476	0	20.5548	4.6443	0.9795	0.9096	1	0.02411	0.2149	0	763.16	73.773	0.65	-85.8
805	10.9	13.081	1.2001	64.9015	7.2923	0	22.981	4.4627	0.3271	-1	1	0.819	0.6517	0.4203	343.844	468.491	-11.7	-5.85
806	4.7	0.65	0.1383	0.975	0.3611	0	3.25	1.0408	-0.8594	-1	-0.7071	0.1473	1	1	951.926	935.17	0.65	0
807	12.9	7.2672	0.5634	112.045	10.2793	3.25	20.5548	4.7179	0.5164	-0.9191	1	0.6431	0.4037	0.382	542.019	917.62	3.25	6.5
808	9.9	8.3241	0.8408	64.7993	8.2024	0	30.8322	5.7339	-0.08876	-0.9983	0.9923	0.6164	0.9367	0.8983	562.465	356.758	6.5	-5.2
809	6.1	31.1051	5.0992	32.325	7.8841	0	17.5018	5.2585	0.9359	0.6693	1	0.0993	0.2439	0.09524	524.418	1002.93	-5.85	30.55
810	11.7	67.6125	5.7788	87.3283	9.0029	0	42.7471	5.742	0.9722	0.8225	1	0.03363	0.08247	0	837.513	145.983	53.3	-41.6
811	8.9	37.509	4.2145	75.6834	10.9686	3.25	26.8002	6.5127	0.3855	-1	0.9994	0.6727	0.4203	0.5102	1001.88	403.028	-5.85	-37.05
812	10.1	50.0669	4.9571	84.6932	10.4559	0	29.9635	6.7844	0.8851	-0.2873	1	0.2405	0.321	0.1475	894.47	595.119	-43.55	-24.7
813	13.5	59.8318	4.432	93.7012	8.1479	0	26.2023	5.0403	0.891	0.2676	1	0.2025	0.2609	0.1368	429.189	36.8593	-17.55	-57.2
814	13.1	170.059	12.9816	171.564	15.4562	3.25	26	5.3087	0.8991	-0.996	1	0.377	0.0991	0.06593	264.729	403.393	-31.85	-167.05
815	7.9	0	0	0.975	0.1653	0	3.25	0.7201	-1	-1	-1	NaN	1	1	732	776.202	0	0
816	6.7	17.0121	2.5391	28.9835	6.1667	0	36.3361	5.6655	0.6151	-0.4472	0.9864	0.339	0.8511	0.6087	737.985	1014.16	-11.7	12.35
817	8.1	39.2699	4.8481	64.0557	10.5009	0	20.8102	5.7403	0.8249	0.361	0.9999	0.2322	0.4098	0.2927	680.414	536.957	18.85	34.45
818	12.9	3.677	0.285	71.7024	6.5782	0	21.8017	4.3044	0.08522	-0.9989	1	0.776	0.6697	0.7011	992.69	739.55	2.6	2.6
819	6.1	43.5549	7.1401	43.6755	10.6526	0	18.9506	5.2536	0.9696	0.9204	0.9939	0.01977	0.09756	0	114.418	150.697	0.65	43.55
820	7.9	60.3941	7.6448	58.4199	9.9017	0	16.25	3.849	0.988	0.9616	1	0.01108	0	0	974.538	636.886	50.05	-33.8
821	5.3	56.1263	10.5899	38.5647	11.6863	3.25	19.5	4.425	0.993	0.9743	1	0.009604	0	0	738.264	218.736	-54.6	13
822	5.1	44.6044	8.746	28.3176	9.1347	4.5962	13.4001	2.3059	0.9912	0.9704	0.9994	0.00836	0	0	887.274	223.637	14.3	-42.25
823	6.1	21.8501	3.582	37.6817	9.1907	0	19.5	4.6568	0.7673	-0.9676	0.9999	0.5929	0.3171	0.1	258.434	238.713	-20.15	-8.45
824	12.7	20.1814	1.5891	49.9183	4.6653	0	13	3.258	0.2402	-1	0.9993	0.7817	1	0.5176	882.252	103.173	19.5	5.2
825	12.7	26.1054	2.0555	81.6939	7.6349	0	20.8102	4.1458	0.5843	-1	1	0.642	0.972	0.3059	951.941	720.575	8.45	-24.7
826	11.5	50.1343	4.3595	64.8189	6.823	0	14.5344	3.5363	0.889	0.3511	1	0.1596	0.4316	0.1733	559.83	937.756	-48.75	11.7
827	11.7	8.0401	0.6872	98.2693	10.1309	0	46.8722	8.3221	0.2438	-0.9993	1	0.6471	0.3299	0.6494	31.6795	1007.44	-1.95	-7.8
828	9.7	77.0654	7.9449	81.8117	10.6249	3.25	21.8017	4.7894	0.9756	0.9251	1	0.02004	0	0	806.691	617.809	-49.4	-59.15
829	9.9	0	0	6.1192	0.7746	0	4.5962	1.4494	-0.9734	-1	-0.7071	0.08831	1	1	974.939	507.04	0	0
830	4.9	53.4464	10.9074	35.9265	12.3884	3.25	21.8017	5.0881	0.9962	0.9914	0.9996	0.0036	0	0	415.531	714.602	-52	-12.35
831	12.1	16.25	1.343	66.2903	6.5634	0	18.9506	4.5741	-0.09754	-0.9999	1	0.7595	0.9703	0.8125	139.785	918.855	0	-16.25
832	5.9	27.9576	4.7386	25.3137	6.4907	3.25	19.769	4.0306	0.9989	0.9899	1	0.002391	0.2308	0	97.6017	1018.87	27.95	-0.65
833	11.9	63.1337	5.3054	109.504	11.0611	0	21.8017	5.1936	0.6796	-0.5412	1	0.5345	0.1212	0.2658	708.895	814.769	3.25	63.05
834	11.9	65.3921	5.4951	90.6663	9.1582	0	19.5	3.7125	0.9787	0.848	1	0.03394	0.09091	0	605.412	990.954	-52	39.65
835	10.5	16.5718	1.5783	41.9116	4.9308	0	11.718	2.9316	0.7065	-0.3162	1	0.4207	1	0.3281	657.252	845.519	3.25	16.25
836	10.5	42.8063	4.0768	69.3205	8.1553	0	23.4361	5.6933	0.5825	-0.8944	0.9999	0.5717	0.5294	0.4	296.905	795.052	28.6	-31.85
837	11.7	66.9216	5.7198	87.3816	9.0084	0	29.43	4.1529	0.9665	0.8269	0.9999	0.04317	0.07216	0	534.453	786.402	61.1	-27.3
838	10.7	24.0851	2.2509	51.696	5.9421	0	11.718	3.2909	0.7683	0.1789	0.9999	0.2691	0.9885	0.2985	250.986	973.336	-24.05	1.3
839	11.7	43.3604	3.706	95.7834	9.8746	0	29.9635	8.0128	0.9324	-0.04757	1	0.141	0.4742	0.07792	795.996	869.038	27.95	33.15
840	11.5	72.3634	6.2925	111.767	11.7649	0	32.0088	7.3906	0.9441	0.6704	0.9999	0.06153	0.01053	0.01333	217.509	867.022	-68.25	24.05
841	11.5	47.4144	4.123	67.4615	7.1012	0	19.5	4.3118	0.9337	0.494	1	0.1004	0.7053	0.08	659.943	552.53	-22.75	41.6
842	6.7	21.8501	3.2612	20.7373	4.4122	0	13.4001	3.3672	0.5987	0.2668	1	0.2006	0.8723	0.7037	546.336	334.455	-20.15	8.45
843	6.9	28.5112	4.1321	33.8939	6.9171	0	14.5344	3.5427	0.6341	-0.09632	0.9999	0.4241	0.4286	0.4483	190.725	260.855	-26	11.7
844	7.5	0.9192	0.1226	9.0904	1.6528	0	4.5962	2.0159	0.09319	-0.8682	0.9487	0.6752	1	0.8571	582.02	912.953	0.65	-0.65
845	5.1	17.1605	3.3648	27.7554	8.9534	0	18.9506	6.0141	0.958	0.8517	0.999	0.04218	0.7742	0	723.206	169.569	-7.15	-15.6
846	4.7	51.4158	10.9395	35.2299	13.0481	7.2672	20.5548	4.8456	0.9933	0.9846	0.9994	0.005409	0	0	48.9149	121.457	-2.6	51.35
847	11.3	62.9695	5.5725	103.489	11.1279	0	29.9635	7.1213	0.554	-0.4229	1	0.4803	0.2151	0.4795	998.562	34.8673	8.45	-62.4
848	11.1	105.262	9.4831	110.948	12.1921	6.5	20.8102	3.1461	0.9867	0.9487	1	0.01143	0	0	181.333	232.644	-104	-16.25
849	10.9	45.5	4.1743	84.0026	9.4385	0	20.8102	4.7169	0.4872	-0.9618	0.9995	0.7839	0.3146	0.2836	635.89	183.56	-27.3	-36.4
850	10.9	72.1617	6.6203	110.734	12.4421	3.25	41.6203	6.7323	0.6261	-0.3141	0.9934	0.4337	0	0.4058	667.472	907.505	42.25	58.5
851	5.9	57.1889	9.693	43.8932	11.2547	0	18.3848	4.1615	0.9963	0.9553	1	0.01009	0	0	619.509	248.822	-29.9	48.75
852	10.7	75.9054	7.094	74.6084	8.5757	0	18.9506	4.1504	0.8604	0.3032	1	0.1972	0.09195	0.209	889.149	451.995	55.9	51.35
853	10.7	17.3076	1.6175	56.1302	6.4517	0	18.9506	4.4211	0.1934	-0.9996	0.9996	0.7347	0.9885	0.7015	445.846	641.187	9.75	-14.3
854	10.7	22.8981	2.14	84.0374	9.6595	0	35.1541	6.0445	0.1894	-0.8627	0.9981	0.6575	0.4253	0.7015	196.089	792.822	-22.75	-2.6
855	10.5	29.8293	2.8409	44.2704	5.2083	0	13.4001	3.0236	0.2306	-0.9648	0.9991	0.6514	0.8118	0.65	201.205	454.595	5.85	29.25
856	4.9	29.4156	6.0032	28.0137	9.6599	3.25	22.981	4.463	0.9607	0.8157	0.999	0.05864	0.06897	0	90.551	262.286	20.8	-20.8
857	5.9	61.2968	10.3893	51.7147	13.2602	0	21.8017	5.3965	0.7664	0.5821	0.866	0.08177	0	0.3158	963.136	981.686	-50.7	-34.45
858	10.3	58.435	5.6733	76.9983	9.2769	0	18.9506	4.9567	0.9421	0.6377	1	0.07564	0.3133	0.04762	100.471	825.694	25.35	52.65
859	9.5	5.2	0.5474	62.2829	8.3044	0	26	5.1293	0.3119	-1	1	0.7002	0.96	0.566	1012.47	918.347	0	5.2
860	10.1	21.0021	2.0794	54.4679	6.7244	0	27.768	5.4895	0.1017	-0.8448	0.943	0.4725	0.9259	0.8947	11.5347	128.327	-7.8	-19.5
861	10.1	50.8705	5.0367	72.68	8.9728	0	33.1436	6.8326	0.5166	-0.6412	1	0.5106	0.5062	0.5	570.812	549.658	45.5	-22.75
862	6.3	2.3436	0.372	8.0692	1.8766	0	4.5962	1.7127	-0.9014	-1	-0.5547	0.1397	1	1	531.373	756.111	-1.95	1.3
863	4.7	27.0356	5.7523	24.0703	8.9149	3.25	13.7886	2.8392	0.9941	0.9758	1	0.009461	0.3704	0	772.862	523.649	12.35	24.05
864	5.5	4.5962	0.8357	6.4764	1.8504	0	16.5718	3.0859	-0.3728	-0.9993	0.3162	0.4105	1	1	719.482	224.391	-3.25	-3.25
865	9.5	57.1113	6.0117	78.6886	10.4918	0	26.2023	6.6453	0.7411	0.02272	1	0.2584	0.2933	0.4	845.632	53.8105	37.7	42.9
866	6.5	3.3144	0.5099	12.4555	2.7679	0	13	4.0212	0.9885	0.9701	1	0.01195	1	0	682.592	239.146	-3.25	0.65
867	9.3	54.4528	5.8551	56.9008	7.7946	0	13.4001	3.1839	0.9641	0.8673	0.9991	0.03564	0.1644	0	336.747	111.07	-21.45	50.05
868	6.7	1.4534	0.2169	7.6327	1.624	0	4.5962	1.8722	-0.3565	-1	1	0.8087	1	0.9231	900.03	554.679	-1.3	-0.65
869	9.1	84.4725	9.2827	85.5386	12.0477	0	16.5718	4.0804	0.9952	0.9518	1	0.008076	0	0	765.264	229.577	65	-53.95
870	9.1	37.1411	4.0814	68.3676	9.6292	0	26.2023	6.3441	0.6125	-0.8818	1	0.6107	0.5775	0.2549	196.055	728.39	2.6	-37.05
871	6.5	57.9777	8.9196	53.3999	11.8666	4.5962	18.9506	3.1014	0.9565	0.7631	0.9998	0.06932	0	0	790.739	995.646	-42.9	-39
872	8.5	47.4856	5.5865	51.6912	7.9525	0	14.5344	3.5606	0.9631	0.7809	0.9999	0.0421	0.3077	0	747.171	290.094	44.85	15.6
873	5.5	29.8293	5.4235	26.4139	7.5468	3.25	20.8102	4.6055	0.7119	0.5386	0.9738	0.1168	0.5429	0.6	299.373	182.954	-29.25	-5.85
874	5.1	23.8471	4.6759	22.2584	7.1801	3.25	14.5344	4.0109	0.9959	0.9762	1	0.007235	0.3548	0	681.578	277.127	-7.15	-22.75
875	4.9	12.35	2.5204	20.4182	7.0408	0	22.981	7.3932	-0.9019	-1	-0.5812	0.1515	0.8621	1	611.99	0.6531	-12.35	0
876	6.1	2.68	0.4393	4.8192	1.1754	0	4.5962	1.676	0.0769	-1	0.7071	0.6755	1	1	223.459	401.926	2.6	0.65
877	8.7	11.772	1.3531	36.6157	5.465	0	11.718	2.816	-0.06847	-0.9965	0.9971	0.5999	1	0.8837	605.989	332.08	11.7	-1.3
878	8.7	56.7849	6.527	63.8465	9.5293	0	18.9506	4.1185	0.9365	0.6935	0.9999	0.07412	0.2388	0.02128	458.172	184.287	-15.6	54.6
879	8.7	22.7871	2.6192	39.4201	5.8836	0	16.25	4.2227	0.7858	0.05547	1	0.248	1	0.3617	698.138	638.282	1.3	-22.75
880	5.3	10.896	2.0558	20.6891	6.2694	0	18.9506	5.2404	-0.2388	-0.995	0.9558	0.7737	1	0.7692	213.566	289.066	-10.4	3.25
881	8.7	28.6664	3.295	43.5936	6.5065	0	13.7886	3.4054	0.9217	0.7071	1	0.07484	0.8358	0.04255	376.046	814.891	15.6	-24.05
882	8.7	6.6287	0.7619	56.0629	8.3676	0	37.0557	8.4378	-0.1661	-0.9813	0.9939	0.7351	0.9851	0.7727	857.494	971	-1.3	-6.5
883	8.7	77.6335	8.9234	69.2512	10.336	0	19.769	4.6021	0.9803	0.9242	1	0.01815	0.194	0	57.4023	696.661	-70.2	33.15
884	7.9	64.5434	8.1701	83.6735	14.1819	0	32.1734	8.4765	0.6617	0.1057	0.9999	0.3231	0	0.4872	645.013	967.595	-36.4	-53.3
885	7.1	55.498	7.8166	67.2694	13.1901	3.25	33.1436	5.9033	0.8277	-0.6065	1	0.4212	0.1765	0.1333	741.937	990.19	17.55	-52.65
886	5.1	0.65	0.1275	25.35	8.1774	0	32.5	8.6343	0	-1	1	1.0541	1	0.5	1019	777.088	0	0.65
887	8.5	38.5478	4.535	67.1651	10.3331	3.25	33.4608	6.4097	0.9696	0.8358	1	0.04104	0.2769	0	436.165	206.559	3.9	38.35
888	8.3	62.2169	7.496	60.4602	9.5969	3.25	18.9506	4.4583	0.9657	0.8777	0.9999	0.03488	0	0	452.536	728.006	52.65	-33.15
889	8.3	31.5568	3.802	41.7489	6.6268	0	13.4001	3.2256	0.9144	0.6783	1	0.08822	0.6349	0.09302	335.211	173.434	-26.65	-16.9
890	8.3	39.9102	4.8085	57.139	9.0697	0	44.2048	8.8848	0.9362	0.7159	1	0.07533	0.8095	0.06977	80.0663	11.1988	39.65	-4.55
891	8.3	4.111	0.4953	53.5092	8.4935	0	23.4361	6.3101	0.01038	-1	1	0.8228	0.9841	0.6744	814.88	779.482	-3.9	1.3
892	8.3	44.2048	5.3259	59.5435	9.4514	0	22.75	5.5407	0.7526	-0.9977	1	0.5887	0.381	0.1667	309.681	972.892	0.65	-44.2
893	5.5	29.5661	5.3756	37.2856	10.653	0	22.75	5.6827	0.8326	0.6893	0.9091	0.06439	0.05714	0.1333	180.446	141.964	-16.25	24.7
894	4.7	27.3387	5.8167	32.0685	11.8772	3.25	32.0088	9.5691	0.954	0.8439	0.9988	0.0585	0.1852	0	603.117	249.425	8.45	-26
895	8.1	88.4812	10.9236	75.6723	12.4053	3.25	19.769	5.3114	0.9957	0.9701	0.9999	0.006738	0.03279	0	176.204	760.71	85.15	24.05
896	4.9	53.7774	10.975	34.1753	11.7846	7.2672	16.5718	2.2739	0.9992	0.9962	0.9999	0.00117	0	0	387.673	200.031	53.3	7.15
897	4.7	27.8212	5.9194	19.9092	7.3738	3.25	13	2.7051	0.9921	0.9744	0.9995	0.009152	0	0	850.766	440.808	-16.9	22.1
898	7.9	23.553	2.9814	33.8185	5.732	0	11.718	2.9404	0.9435	0.8222	0.9998	0.05682	0.9661	0	938.842	472.633	-14.95	-18.2
899	5.5	20.8102	3.7837	41.788	11.9394	0	20.8102	5.9679	0.5278	-0.1961	0.9982	0.4407	0.9143	0.5333	805.209	735.691	-16.25	-13
900	7.9	59.4386	7.5239	50.1203	8.495	4.5962	14.5344	2.4104	0.9791	0.9421	1	0.02083	0	0	592.487	82.3354	-13.65	57.85
901	7.9	34.4745	4.3639	54.2545	9.1957	3.25	24.7513	5.8304	0.9035	0.5325	1	0.111	0.3559	0.1026	958.298	444.139	-24.05	24.7
902	7.9	47.7739	6.0473	69.1916	11.7274	3.25	23.4361	5.7377	0.9678	0.8064	1	0.04323	0.1017	0	438.006	421.044	-46.15	12.35
903	7.9	54.4334	6.8903	61.9325	10.497	0	17.5018	4.7235	0.7999	-0.1789	1	0.3845	0.3051	0.2105	598.139	505.209	53.3	11.05
904	7.7	58.8923	7.6484	49.8457	8.7449	0	23.6604	5.8481	0.9793	0.9041	1	0.02106	0.07018	0	769.455	158.487	46.8	35.75
905	6.7	73.7342	11.0051	61.3612	13.0556	6.5	17.5018	2.8169	0.9805	0.9206	1	0.01786	0	0	188.821	360.955	11.7	-72.8
906	7.7	27.0356	3.5111	42.2264	7.4081	0	22.981	4.8525	0.9163	0.7392	0.9976	0.06758	0.8421	0.02703	475.916	930.63	24.05	12.35
907	7.7	48.3803	6.2832	53.9328	9.4619	3.25	19.5	3.6302	0.9943	0.9747	1	0.007532	0	0	987.909	220.961	41.6	-24.7
908	7.7	1.8385	0.2388	8.3385	1.4629	0	4.5962	1.7615	-0.005279	-1	1	0.846	1	0.75	311.909	877.312	-1.3	1.3
909	7.7	34.6518	4.5002	44.1953	7.7536	3.25	16.25	3.119	0.9699	0.5603	1	0.08135	0.2807	0.02703	251.968	447.864	13.65	31.85
910	7.7	25.886	3.3618	46.8356	8.2168	0	23.6604	4.8684	0.8658	0.4164	0.9995	0.1378	0.7018	0.1351	620.175	74.7987	20.15	-16.25
911	5.9	21.0021	3.5597	39.0777	10.0199	0	48.75	10.8343	0.2355	-0.9762	0.9793	0.8155	0.8462	0.5263	378.271	715.356	-19.5	7.8
912	7.5	78.046	10.4061	63.8474	11.6086	3.25	19.5	3.863	0.9943	0.9656	1	0.007146	0	0	395.473	362.08	-20.15	-75.4
913	7.3	40.1319	5.4975	47.83	9.0245	3.25	17.5018	2.7908	0.974	0.8731	1	0.03267	0	0	1002.19	884.932	16.9	-36.4
914	7.3	69.6593	9.5424	62.1893	11.7338	3.25	41.6203	8.8334	0.9616	0.8353	0.9999	0.05675	0	0	729.24	369.863	-69.55	3.9
915	5.1	13.5256	2.6521	24.7118	7.9715	3.25	16.25	3.9135	0.9731	0.9024	1	0.03348	0.9355	0	112.902	270.559	-7.8	11.05
916	6.5	0.65	0.1	6.7692	1.5043	0	4.5962	1.7225	-0.7071	-0.7071	-0.7071	0	1	1	168.762	908.123	-0.65	0
917	7.1	79.1026	11.1412	70.744	13.8714	6.5	20.8102	4.9277	0.9803	0.9449	1	0.01656	0	0	164.021	149.204	-57.85	53.95
918	7.1	58.4639	8.2343	47.1906	9.2531	3.25	13.4001	2.7804	0.9972	0.9862	1	0.003644	0	0	265.796	94.4718	27.95	51.35
919	7.1	3.3144	0.4668	34.0817	6.6827	0	21.8017	6.0518	-0.6828	-1	0.7071	0.4149	1	1	901.106	4.6831	-3.25	-0.65
920	7.1	72.7652	10.2486	67.775	13.2892	4.5962	48.3147	8.1223	0.9939	0.9694	1	0.008265	0	0	452	683.887	-48.1	-54.6
921	5.9	16.61	2.8153	45.6571	11.7069	0	36.7696	10.4246	-0.2223	-0.9864	0.991	0.7552	0.5641	0.8421	184.644	290.5	-14.3	8.45
922	7.1	8.475	1.1937	41.251	8.0884	0	24.7513	6.4693	0.1143	-0.9899	0.9991	0.7324	1	0.6774	815.951	424.514	-0.65	8.45
923	5.1	43.8208	8.5923	41.0186	13.2318	0	26.8002	8.074	0.993	0.9796	0.9997	0.00525	0	0	1010.02	618.892	15.6	-40.95
924	6.9	54.3052	7.8703	44.6142	9.1049	3.25	14.5344	3.1616	0.9776	0.9386	0.9985	0.01359	0	0	560.609	645.58	-53.3	-10.4
925	6.7	52.3926	7.8198	63.0759	13.4204	7.2672	26.8002	6.0152	0.9311	0.7128	0.9992	0.07122	0	0.03704	679.09	202.5	10.4	-51.35
926	6.7	54.1181	8.0773	39.3557	8.3736	0	13.7886	2.9926	0.927	0.8927	0.9725	0.02513	0	0	138.433	396.418	-22.1	49.4
927	6.7	28.872	4.3093	35.0068	7.4483	0	13.4001	4.0983	0.8865	0.7071	0.9983	0.09896	0.4255	0.1852	968.754	678.448	-14.95	24.7
928	6.7	56.978	8.5042	43.4214	9.2386	3.25	13.7886	2.5451	0.9889	0.9633	1	0.009282	0	0	263.985	925.164	-46.8	32.5
929	6.7	38.438	5.737	52.1186	11.0891	3.25	41.3657	8.073	0.9127	-0.1789	1	0.2496	0.1277	0.07407	1008.52	805.664	2.6	38.35
930	6.3	45.127	7.163	38.4635	8.945	3.25	14.5344	3.1425	0.9916	0.9624	1	0.0114	0	0	271.444	23.2381	29.9	33.8
931	6.5	33.8062	5.201	55.441	12.3202	0	37.0557	8.9184	0.4007	-0.8453	1	0.6125	0.2444	0.56	771.085	27.6308	-26.65	-20.8
932	6.3	48.9619	7.7717	42.9743	9.994	6.5	16.5718	2.6718	0.9871	0.9638	1	0.01081	0	0	865.071	315.802	4.55	-48.75
933	5.3	16.3019	3.0758	48.1948	14.6045	3.25	39.1352	8.8377	0.1207	-0.5535	0.848	0.4893	0.697	0.9231	711.924	956.915	6.5	-14.95
934	6.3	11.718	1.86	35.8679	8.3414	0	18.9506	5.2296	0.9389	0.6644	0.9999	0.08686	0.9767	0.08696	300.397	36.4365	-3.9	-11.05
935	6.1	42.7273	7.0045	46.2337	11.2765	3.25	18.9506	4.4028	0.955	0.8944	1	0.03674	0.09756	0	240.902	1007.66	-41.6	9.75
936	6.1	13.1454	2.155	25.8627	6.308	0	13.4001	3.2315	-0.2301	-1	0.9946	0.7858	1	0.8	902.361	771.795	13	-1.95
937	6.1	40.4308	6.628	35.6365	8.6918	3.25	13	2.7069	0.9926	0.9747	0.9997	0.006625	0	0	307.377	480.123	32.5	24.05
938	6.1	20.6471	3.3848	31.221	7.6149	0	20.8102	4.2036	0.9345	0.7593	0.9997	0.05998	1	0	361.008	422.869	-9.75	18.2
939	6.1	10.5812	1.7346	25.5491	6.2315	0	14.5344	4.2147	0.6997	0.09481	0.9989	0.3453	0.9756	0.4286	1012.2	238.951	7.15	7.8
940	5.9	19.5108	3.3069	26.2556	6.7322	0	20.5548	4.4316	0.9523	0.7539	1	0.07779	0.7436	0	343.525	614.788	-16.9	-9.75
941	5.7	15.4093	2.7034	30.0236	8.1145	0	29.9635	6.7513	0.6382	0.2577	0.996	0.2197	0.8108	0.7647	762.5	747.693	7.15	-13.65
942	5.7	71.7065	12.5801	47.7882	12.9157	7.2672	16.25	2.4615	0.9992	0.9962	1	0.001028	0	0	136.132	830.553	51.35	-50.05
943	5.7	39.4845	6.9271	53.6623	14.5033	4.5962	42.25	10.9968	0.925	0.7993	0.9947	0.05124	0	0	54.7456	306.307	33.15	-21.45
944	5.7	45.6159	8.0028	44.9187	12.1402	0	26	6.6056	0.9817	0.9108	1	0.02328	0	0	317.289	392	3.25	-45.5
945	5.5	25.35	4.6091	27.601	7.886	0	14.5344	4.0166	0.9779	0.9388	0.9999	0.01947	0.2857	0	990.064	580.764	9.75	-23.4
946	5.5	33.931	6.1693	35.5239	10.1497	3.25	44.2048	9.1525	0.7777	0.5464	0.9977	0.1616	0.6571	0.4667	545.427	463.073	9.75	-32.5
947	5.5	30.5776	5.5596	28.9817	8.2805	4.5962	16.25	3.192	0.9724	0.9076	0.9989	0.02615	0.05714	0	123.327	131.591	-1.3	-30.55
948	5.5	18.1069	3.2922	18.807	5.3734	3.25	10.2774	2.5127	0.9914	0.9658	0.9993	0.009956	0.7429	0	811.764	476.964	16.9	-6.5
949	5.5	0.65	0.1182	6.175	1.7643	0	3.25	1.6427	-1	-1	-1	0	1	1	935.3	139	-0.65	0
950	5.3	32.8941	6.2064	51.1013	15.4852	3.25	46.5329	11.488	0.938	0.748	0.9996	0.07499	0	0.07692	496.745	656.528	20.15	26
951	5.3	35.2501	6.651	32.3741	9.8103	0	42.25	9.9396	0.8503	0.3162	1	0.2532	0.0303	0.2308	916.5	998.604	-3.25	35.1
952	5.3	0.9192	0.1734	5.7385	1.7389	0	4.5962	1.8663	-0.483	-0.5547	-0.4472	0.06206	1	1	173.16	323.16	-0.65	-0.65
953	5.1	2.9069	0.57	14.5768	4.7022	0	11.718	3.8044	0.3282	-0.8321	0.9971	0.6694	1	0.6	363.49	742.961	2.6	1.3
954	5.1	27.5925	5.4103	18.4131	5.9397	3.25	10.2774	2.1766	0.9729	0.9447	0.9934	0.01519	0.03226	0	341.324	939.951	20.15	-18.85
955	5.1	29.0689	5.6998	27.0302	8.7194	3.25	20.5548	4.5136	0.8953	0.6905	1	0.1175	0.03226	0.1818	245.333	828.039	5.2	-28.6
956	5.1	14.3148	2.8068	31.2599	10.0838	3.25	36.7696	9.1071	0.8895	0.7826	0.9965	0.08099	0.8065	0	163.559	222	-11.05	9.1
957	4.9	25.3833	5.1803	27.8229	9.5941	4.5962	20.5548	4.5666	0.9929	0.9656	0.9999	0.01093	0.4828	0	740.694	146.051	24.7	-5.85
958	4.9	18.0719	3.6881	22.6514	7.8108	0	27.5772	6.853	0.4703	0.03123	0.9939	0.3592	0.8621	0.6667	929.898	877.888	-14.3	-11.05
959	4.9	13.7886	2.814	34.6443	11.9463	3.25	38.0403	8.9252	0.7142	0.5075	0.9748	0.1381	0.4138	0.7778	665.602	159.071	-1.95	13.65
960	4.9	28.0029	5.7149	25.4752	8.7846	0	20.5548	4.6827	0.9785	0.9683	0.9975	0.01139	0.1379	0	278.408	76.1633	10.4	-26
961	4.7	7.6081	1.6187	29.0042	10.7423	4.5962	18.3848	3.1882	0.4114	-0.2631	0.8682	0.4631	0.963	0.7143	257.106	596.968	-2.6	-7.15
962	4.7	24.5284	5.2188	35.4568	13.1321	4.5962	33.931	7.5462	0.9646	0.8266	0.9999	0.06174	0.4444	0	663.447	359.234	13	-20.8
963	4.7	77.1641	16.4179	46.552	17.2415	11.718	24.7513	4.0371	0.9993	0.9978	0.9999	0.0008641	0	0	310.075	829.426	43.55	63.7
964	4.7	5.2	1.1064	16.4181	6.0808	0	22.981	6.0292	-0.1641	-0.5145	0.9558	0.5573	1	0.8333	23.7234	856.426	-5.2	0
965	4.7	15.4093	3.2786	27.1593	10.059	0	23.6604	6.604	0.576	-0.3387	1	0.5108	0.8889	0.4286	698.649	936.883	13.65	-7.15
966	4.7	27.3387	5.8167	32.4471	12.0174	3.25	43.3604	9.8296	0.9445	0.7522	0.9999	0.08839	0	0	718.192	597.968	13	24.05
967	4.7	27.3309	5.8151	26.8264	9.9357	4.5962	16.25	3.4709	0.9777	0.9444	1	0.0248	0.1481	0	429.17	1003.32	-1.3	27.3
968	4.7	16.7745	3.569	30.0578	11.1325	3.25	21.8017	6.7514	0.9633	0.9188	0.9994	0.03203	0.8148	0	307.011	261.181	-13.65	9.75
969	4.7	0	0	7.0385	2.6068	0	4.5962	1.641	NaN	Infinity	#NAME?	NaN	1	NaN	88.1277	169.617	0	0

## Sheet: ACP5-cl5-1-2
trackID	trackLength(s)	totalDisplacement(um)	meanVelocity(um/s)	totalDistance(um)	meanSpeed(um/s)	minSpeed(um/s)	maxSpeed(um/s)	stdevSpeed(um/s)	meanPersistence	minPersistence	maxPersistence	stdevPersistence	tumblingPropensityV	tumblingPropensityP	positionX(px)	positionY(px)	displacementX(um)	displacementY(um)
0	10.5	30.9006	2.9429	91.2605	10.7365	0	87.5089	14.7975	-0.08254	-0.9995	0.9944	0.6153	0.6941	0.9077	348.505	735.029	29.9	-7.8
1	49.5	146.775	2.9651	289.21	6.0886	0	14.5344	3.0515	0.7747	-0.9965	1	0.4357	0.5684	0.2146	643.354	200.054	-136.5	53.95
2	26.5	168.144	6.3451	260.323	10.6254	0	20.8102	4.686	0.9291	0.113	1	0.1315	0.2082	0.07111	212.659	705.294	156.65	61.1
3	9.1	24.7	2.7143	55.5199	7.8197	3.25	17.5018	3.4738	0.8244	0.1961	1	0.2065	0.9859	0.2745	496.517	632.516	0	-24.7
4	8.5	43.5936	5.1287	53.1195	8.1722	0	22.981	4.6853	0.8616	0.4417	1	0.1507	0.2462	0.2	93.5824	906.053	-43.55	-1.95
5	19.9	89.9352	4.5194	172.26	9.6235	0	32.5	5.4825	0.8024	-0.4768	1	0.3092	0.4469	0.2595	313.507	120.332	6.5	89.7
6	25.9	68.8663	2.6589	140.537	5.8802	0	16.25	4.1046	0.4445	-1	1	0.7698	0.5649	0.3333	184.676	822.666	57.2	38.35
7	26.3	149.381	5.6799	320.039	13.1703	0	36.7696	5.592	0.8125	-0.8975	1	0.4961	0.0535	0.1211	756.308	69.4791	78	127.4
8	18.1	59.6585	3.2961	132.123	8.2064	0	23.4361	5.129	0.5818	-0.9986	0.9996	0.5789	0.559	0.3741	933.077	683.784	58.5	11.7
9	13.1	25.6153	1.9554	57.7101	5.1991	0	14.5344	3.4218	0.1474	-0.9978	0.997	0.6565	0.7207	0.7045	373.5	546.015	-14.95	20.8
10	26.3	166.545	6.3325	240.523	9.8981	0	27.5772	4.8281	0.7804	-1	1	0.5486	0.144	0.1256	948.876	577.781	-48.75	-159.25
11	34.9	286.378	8.2057	354.059	10.7617	3.25	29.9635	3.9951	0.9446	-0.8427	1	0.258	0.02736	0.04207	803.837	175.702	-249.6	140.4
12	26.9	34.1977	1.2713	203.182	8.1599	0	26.8002	4.9026	0.7655	-0.9954	1	0.4674	0.4177	0.2183	43.3494	898.48	-33.8	5.2
13	26.7	26.7686	1.0026	197.385	7.9913	0	30.8322	5.257	0.2956	-1	1	0.7123	0.834	0.5575	896.992	613.277	23.4	-13
14	22.1	15.708	0.7108	172.63	8.5886	0	32.0088	4.717	0.7652	-0.9387	1	0.5291	0.1891	0.1713	932.366	917.977	14.3	-6.5
15	49.5	21.607	0.4365	191.341	4.0282	0	11.718	2.4723	-0.1842	-1	1	0.6399	1	0.8812	537.891	883.876	7.8	-20.15
16	30.1	324.251	10.7725	327.126	11.6415	0	20.8102	3.4611	0.9858	0.8894	1	0.02031	0	0	661.684	223.965	130	-297.05
17	13.1	78.969	6.0282	107.493	9.684	3.25	30.6604	4.7551	0.9761	0.8381	1	0.03046	0.09009	0	258.801	735.626	-66.3	-42.9
18	10.1	8.0401	0.796	85.4263	10.5465	0	47.9857	8.4908	-0.004729	-0.9966	0.9997	0.7393	0.5556	0.7541	243.871	567.54	-7.8	-1.95
19	24.9	153.425	6.1616	214.179	9.3528	0	23.4361	5.5233	0.692	-0.9806	1	0.4738	0.3886	0.3397	803.13	295.42	-86.45	126.75
20	8.7	15.6271	1.7962	59.0406	8.812	0	32.0088	7.7926	0.2028	-0.9738	1	0.58	0.9701	0.8298	834.776	538.73	4.55	-14.95
21	49.5	28.489	0.5755	282.245	5.942	0	25.3833	4.3833	0.274	-1	1	0.7407	0.96	0.5467	998.553	237.83	16.25	23.4
22	12.1	109.856	9.079	121.038	11.984	0	24.7513	4.7846	0.8921	0.4217	1	0.1802	0	0.1975	727.769	416.62	-70.2	84.5
23	16.7	96.6666	5.7884	128.937	8.7712	0	19.5	4.998	0.4343	-1	1	0.7913	0.2721	0.3622	292.653	787.41	-48.1	-83.85
24	10.3	117.93	11.4495	97.805	11.7837	7.2672	17.5018	2.3771	0.9965	0.9813	1	0.003591	0	0	246.257	473.786	109.85	42.9
25	18.9	12.4182	0.657	81.219	4.8059	0	18.9506	3.5854	0.03762	-1	0.9945	0.7196	1	0.7518	809.553	432.275	12.35	-1.3
26	12.1	49.1342	4.0607	69.8529	6.9161	0	16.25	3.7987	0.8372	-0.9237	1	0.3987	0.604	0.15	416.715	358.467	-43.55	22.75
27	25.1	61.9992	2.4701	159.313	6.8967	0	35.1541	4.762	0.5831	-1	1	0.6322	0.7792	0.3445	789.42	822.369	30.55	53.95
28	12.5	103.683	8.2946	102.282	9.7411	0	18.9506	3.6576	0.9834	0.9139	1	0.01914	0	0	725.968	813.568	-89.7	-52
29	36.7	38.8807	1.0594	170.598	4.9164	0	45.1504	6.2092	0.244	-1	1	0.7507	0.8444	0.5877	975.14	969.037	24.05	-30.55
30	9.5	46.1088	4.8536	50.7027	6.7604	0	13.7886	3.3683	0.9914	0.7719	1	0.03152	0.1467	0	270.716	630.042	35.1	-29.9
31	5.7	22.7035	3.9831	26.0308	7.0353	0	14.5344	4.0031	0.9701	0.8722	1	0.0335	0.5405	0	226.158	546.842	-20.8	-9.1
32	19.3	116.357	6.0289	138.41	8.0006	0	37.0557	5.2487	0.9669	0.848	1	0.03709	0.1792	0	837.912	270.961	79.3	85.15
33	32.7	70.7276	2.1629	309.954	10.0962	3.25	18.9506	3.4673	0.8551	-0.8762	1	0.2655	0.09446	0.1568	155.627	752.141	-67.6	-20.8
34	30.5	18.85	0.618	154.202	5.4106	0	16.5718	3.7351	0.09727	-1	1	0.7606	0.8246	0.6616	551.131	935.28	0	-18.85
35	23.1	143.332	6.2048	196.143	9.2959	0	23.4361	4.7085	0.6795	-0.9947	1	0.5937	0.2275	0.2128	860.903	459.749	108.55	-93.6
36	11.9	53.4425	4.491	88.3091	8.9201	0	35.75	6.6817	0.3043	-0.9949	1	0.783	0.4242	0.481	878.462	978.252	-40.3	35.1
37	32.5	162.965	5.0143	303.91	9.9643	0	33.1436	5.3993	0.71	-0.9999	1	0.6333	0.177	0.1544	370.238	463.998	108.55	121.55
38	49.5	62.5218	1.2631	411.217	8.6572	0	21.8017	4.4323	0.7224	-0.9992	1	0.4984	0.5158	0.286	434.659	414.382	62.4	3.9
39	10.3	10.2774	0.9978	53.5685	6.454	0	17.5018	4.0554	0.3595	-0.9806	1	0.6752	1	0.5246	1001.7	802.723	-9.75	3.25
40	44.7	155.485	3.4784	410.658	9.6173	0	18.3848	3.6656	0.915	-0.7071	1	0.2112	0.07963	0.07125	247.81	558.848	-15.6	154.7
41	29.1	133.669	4.5935	203.435	7.5068	0	29.25	4.7021	0.6504	-1	1	0.636	0.369	0.247	855.101	647.947	38.35	128.05
42	25.3	67.862	2.6823	231.758	9.9467	0	29.9635	4.7258	0.7831	-0.7541	1	0.3291	0.9399	0.2689	792.921	750.917	54.6	-40.3
43	13.3	62.0639	4.6665	82.3942	7.2915	0	16.5718	3.8012	0.5947	-0.8944	1	0.6152	0.3097	0.3297	818.466	395.831	42.9	-44.85
44	40.3	179.741	4.4601	345.798	9.0287	0	26.8002	4.9417	0.8187	-0.9945	1	0.4319	0.3499	0.1413	667.443	777.309	100.75	148.85
45	4.7	9.8363	2.0928	17.7068	6.5581	3.25	16.5718	4.5097	0.7355	0.5463	0.9975	0.15	1	0.5714	769.17	379.075	-1.3	-9.75
46	36.5	163.707	4.4851	236.102	6.8435	0	16.5718	3.2607	0.9465	0.3387	1	0.1063	0.371	0.07716	44.9452	831.282	35.1	-159.9
47	4.9	29.4156	6.0032	26.4689	9.1272	0	17.5018	4.3981	0.9908	0.9784	0.9987	0.008399	0.03448	0	164.184	960.143	-20.8	-20.8
48	19.5	93.7646	4.8084	182.08	10.4046	0	29.9635	6.6451	0.8326	-0.9959	1	0.3372	0.36	0.2143	468.954	810.403	46.8	-81.25
49	7.9	43.8401	5.5494	55.0438	9.3295	0	18.9506	3.8364	0.9712	0.7634	0.9999	0.05088	0.1525	0	732.487	919.886	42.25	-11.7
50	49.5	218.509	4.4143	304.134	6.4028	0	26.2023	3.0861	0.9557	-0.1104	1	0.1235	0.4884	0.03516	601.205	647.792	217.75	18.2
51	25.1	14.359	0.5721	154.093	6.6707	0	36.3361	4.5602	0.6229	-0.9999	1	0.5996	0.6104	0.3268	236.39	396.303	14.3	-1.3
52	13.9	101.542	7.3051	117.79	9.8983	0	39.6713	6.5217	0.789	-0.1242	1	0.3238	0.1765	0.2222	163.504	885.389	-96.2	-32.5
53	12.1	42.3748	3.5021	66.3792	6.5722	0	14.5344	4.0719	0.2352	-0.9954	1	0.8523	0.4851	0.4691	29.2438	604.004	22.75	-35.75
54	49.5	13.9106	0.281	370.418	7.7983	0	41.1096	6.0842	0.2509	-1	1	0.7261	0.8295	0.5856	736.716	958.841	8.45	11.05
55	6.3	11.0691	1.757	46.3701	10.7837	3.25	27.768	5.2974	0.4196	-0.4191	0.9973	0.4295	1	0.7143	174.468	341.056	11.05	-0.65
56	5.3	14.3884	2.7148	21.503	6.5161	0	16.5718	4.2742	0.1085	-0.9958	0.9991	0.8678	0.9394	0.5385	543.387	771.783	-13.65	4.55
57	15.9	116.001	7.2957	154.04	11.082	0	21.8017	4.1114	0.9835	0.8788	1	0.02066	0.04317	0	746.799	906.814	-44.2	107.25
58	13.5	51.6126	3.8232	75.5166	6.5667	0	11.718	2.5921	0.9493	0.5746	1	0.07702	0.8957	0.05263	28.8741	665.826	44.2	-26.65
59	7.7	82.0366	10.6541	66.2854	11.629	0	18.9506	4.742	0.9984	0.9925	1	0.001836	0	0	634.558	868.682	-65	-50.05
60	18.3	166.782	9.1138	190.418	11.6821	0	24.7513	4.4884	0.9315	0.1438	1	0.1461	0.07975	0.09091	886.956	328.068	94.9	-137.15
61	14.5	39.6873	2.7371	93.3025	7.4642	0	27.5772	4.9242	0.6823	-0.3714	1	0.427	0.248	0.3619	799.048	607.193	-20.8	-33.8
62	19.1	176.312	9.231	184.129	10.7678	0	19.769	3.6966	0.9791	0.578	1	0.05838	0	0.01987	605.283	37.5707	-175.5	16.9
63	6.5	58.9783	9.0736	48.0474	10.6772	7.2672	14.5344	2.153	0.986	0.9704	0.9993	0.008416	0	0	260.815	727.208	-31.2	50.05
64	11.9	78.0974	6.5628	98.119	9.911	0	19.769	4.6583	0.9801	0.8973	1	0.02364	0.09091	0	879.076	820.177	-3.9	-78
65	49.3	125.544	2.5465	287.539	6.079	0	20.8102	4.2631	0.2547	-1	1	0.7978	0.6152	0.5112	741.178	656.818	-124.8	-13.65
66	48.5	73.5965	1.5175	237.328	5.1038	0	20.8102	3.344	0.6361	-0.9971	1	0.5141	1	0.3817	166.138	398.227	42.9	59.8
67	36.7	195.66	5.3313	299.724	8.6376	0	32.5	5.5002	0.7382	-0.9985	1	0.5437	0.5014	0.184	568.053	944.424	-150.15	125.45
68	9.1	10.0907	1.1089	47.97	6.7563	0	13.4001	3.4342	0.2803	-0.7328	0.9989	0.6546	0.9437	0.5294	352.385	208.225	2.6	9.75
69	7.3	23.3367	3.1968	51.1049	9.6424	3.25	24.7513	5.8498	0.5034	-0.8517	0.9999	0.5789	0.4528	0.4242	325.267	250.74	-22.75	5.2
70	12.7	164.085	12.9201	125.508	11.7297	4.5962	26.2023	3.6979	0.9828	0.9331	0.9998	0.01317	0	0	659.689	649.583	-22.75	162.5
71	5.1	64.5827	12.6633	41.2717	13.3135	7.2672	17.5018	2.5723	0.9805	0.9659	0.9918	0.01056	0	0	680.078	497.882	-41.6	49.4
72	12.1	58.9532	4.8722	73.1339	7.241	0	13.7886	3.9356	0.8832	0.4114	1	0.1374	0.495	0.1975	320.855	915.938	-33.15	-48.75
73	7.7	75.7048	9.8318	59.0356	10.3571	4.5962	16.25	3.0747	0.994	0.9674	1	0.007012	0	0	98.0195	129.442	-65.65	37.7
74	5.7	19.1281	3.3558	25.4619	6.8816	0	24.7513	5.6321	0.08925	-0.8376	1	0.7201	0.6216	0.6875	396.483	287.711	-18.85	3.25
75	12.3	60.4535	4.9149	90.9128	8.8265	3.25	16.25	3.7013	0.8713	0.5958	1	0.1106	0.3495	0.1566	42.8821	47.1179	48.75	35.75
76	14.1	29.8222	2.115	116.971	9.667	0	50.8705	7.2457	0.2645	-1	1	0.7887	0.3554	0.5051	260.34	535.018	-28.6	-8.45
77	18.9	101.585	5.3749	124.538	7.3691	0	14.5344	3.4757	0.8056	-0.9806	1	0.3642	0.4438	0.2282	254.982	82.1905	-100.75	13
78	6.1	36.5448	5.991	41.8195	10.1999	4.5962	18.9506	4.1798	0.9781	0.9412	1	0.02036	0.04878	0	915.672	963.68	36.4	3.25
79	26.1	191.601	7.341	240.937	9.9974	3.25	19.769	3.5325	0.9442	0.4654	1	0.09215	0.05394	0.04525	186.117	583.684	-169.65	89.05
80	5.1	37.8398	7.4196	32.9097	10.616	3.25	17.5018	4.0346	0.9918	0.9763	0.9996	0.008217	0.03226	0	341.755	180.373	-3.25	-37.7
81	15.1	76.46	5.0636	95.0702	7.2573	0	14.5344	3.2847	0.9337	0.5882	1	0.08541	0.5267	0.04505	247.407	344.02	-18.85	-74.1
82	13.1	68.3861	5.2203	83.994	7.567	0	13.7886	2.9765	0.9422	0.7354	1	0.0654	0.3243	0.02198	969.599	313.038	-55.25	40.3
83	27.7	69.4162	2.506	287.384	11.1822	0	46.8722	7.3027	0.6629	-0.8419	1	0.5196	0.1868	0.3207	132.738	948.148	-50.05	48.1
84	4.9	60.0257	12.2501	39.7518	13.7075	4.5962	22.981	5.1431	0.9959	0.9892	0.9978	0.00277	0	0	975.571	788.225	-59.8	5.2
85	21.5	131.282	6.1062	167.851	8.6077	0	49.1814	6.0808	0.9386	0.1738	1	0.1387	0.09744	0.08	145.384	364.135	86.45	98.8
86	6.3	66.8363	10.6089	48.8632	11.3635	7.2672	19.769	3.5923	0.9961	0.9818	0.9999	0.004394	0	0	882.238	216.31	-66.3	8.45
87	29.3	220.203	7.5155	267.921	9.814	0	20.8102	4.0609	0.9528	0.6247	1	0.07738	0.08791	0.04348	408.293	519.73	-202.8	-85.8
88	12.5	58.1741	4.6539	71.2033	6.7813	0	13.4001	3.104	0.904	0.4373	1	0.1193	0.6	0.1059	570.82	613.796	-56.55	13.65
89	24.7	61.1726	2.4766	168.053	7.4032	0	16.25	3.7139	0.7813	-0.9594	1	0.4159	0.674	0.2	916.792	132.024	59.15	-15.6
90	23.7	195.485	8.2483	218.335	10.0615	0	19.769	3.8059	0.9519	0.361	1	0.08802	0.1797	0.05076	556.067	155.013	46.8	189.8
91	12.1	120.524	9.9606	125.824	12.4579	3.25	23.4361	4.9819	0.9426	0.4951	1	0.1003	0.08911	0.04938	833.756	482.438	-70.85	-97.5
92	17.5	83.8928	4.7939	148.256	9.5649	3.25	26.2023	4.0863	0.8566	0.1277	1	0.2251	0.3226	0.163	127.026	341.54	-14.95	82.55
93	29.5	51.4979	1.7457	285.562	10.3841	0	22.981	5.0426	0.6898	-1	1	0.5341	0.9818	0.292	987.995	97.0915	-51.35	-3.9
94	4.7	34.0243	7.2392	29.5715	10.9524	3.25	18.3848	4.3867	0.9112	0.8531	0.9501	0.03031	0.03704	0	102.362	340.66	24.7	23.4
95	9.3	65.65	7.0591	59.8375	8.1969	0	16.25	3.9552	0.9927	0.9475	1	0.009195	0	0	401.118	569.919	-13	64.35
96	26.5	83.5572	3.1531	153.798	6.2775	0	17.5018	3.3803	0.4588	-1	1	0.7016	0.6653	0.4189	472.998	799.872	-81.25	19.5
97	6.3	22.366	3.5502	45.3055	10.5362	3.25	21.8017	4.5432	0.2236	-0.8097	1	0.8443	0.3721	0.4348	567.492	401.714	-18.2	13
98	38.3	86.4524	2.2572	214.265	5.9026	0	26.2023	4.2314	0.5559	-1	1	0.744	0.9174	0.2581	383.189	625.578	-59.15	63.05
99	8.1	50.8705	6.2803	57.8994	9.4917	0	23.6604	6.5768	0.9753	0.9131	1	0.02351	0.09836	0	67.4012	425.827	-22.75	45.5
100	20.3	96.8849	4.7727	213.162	11.6482	0	37.9012	5.4366	0.7393	-0.9813	1	0.5864	0.06557	0.1534	901.889	39.2118	-96.85	2.6
101	10.7	53.3871	4.9895	84.0409	9.6599	3.25	43.3604	6.3606	0.6231	-0.7206	1	0.5929	0	0.3134	511.715	912.883	35.75	39.65
102	24.5	37.3283	1.5236	192.404	8.5513	0	20.8102	4.4941	0.5717	-0.9959	1	0.5597	0.7511	0.4146	817.72	655.696	21.45	-30.55
103	5.7	5.8138	1.02	39.0221	10.5465	3.25	27.768	6.5979	-0.3675	-1	1	0.6483	1	0.8824	832.614	923.807	2.6	-5.2
104	22.3	118.614	5.319	173.913	8.5671	0	20.5548	4.4365	0.9013	-0.2216	1	0.2191	0.2217	0.06557	621.874	88.6457	19.5	117
105	5.7	36.6083	6.4225	34.8257	9.4124	0	30.8322	6.4014	0.9813	0.9569	1	0.01129	0.05405	0	518.579	223.877	-3.9	36.4
106	11.3	116.328	10.2945	119.764	12.8779	0	23.6604	5.7883	0.8726	-0.09548	1	0.2839	0.1505	0.137	404.889	751.345	-79.95	84.5
107	7.5	48.4414	6.4588	56.8497	10.3363	0	19.769	5.0943	0.9819	0.9007	0.9999	0.02122	0.2182	0	370.847	32.4467	-9.75	47.45
108	12.3	82.2937	6.6905	140.132	13.605	4.5962	21.8017	4.1838	0.7244	-0.1597	1	0.3703	0.1942	0.3373	532.362	334.154	79.95	19.5
109	5.5	21.792	3.9622	22.8513	6.5289	0	11.718	3.3326	0.9591	0.9048	0.9967	0.02202	0.4286	0	959.309	906.036	-20.8	6.5
110	9.9	88.2661	8.9158	83.2285	10.5353	4.5962	14.5344	2.4921	0.9652	0.7967	1	0.04356	0	0	734.232	394.505	-14.3	87.1
111	9.3	35.2322	3.7884	59.5753	8.161	0	17.5018	4.4781	0.4146	-0.797	1	0.7543	0.3014	0.3462	470.36	472.522	30.55	17.55
112	36.9	224.973	6.0968	289.38	8.2917	0	26.2023	3.5676	0.9662	0.6255	1	0.06331	0.1433	0.02128	630.915	427.568	-217.75	56.55
113	11.3	8.475	0.75	71.3048	7.6672	0	39.6713	7.5948	0.2053	-0.9981	1	0.6661	0.8817	0.7465	14.4292	164.518	4.55	-7.15
114	5.1	13.8954	2.7246	45.6491	14.7255	0	42.3748	14.1115	-0.6734	-0.9978	0.1644	0.3204	0.7742	1	539.52	890.372	-13.65	-2.6
115	16.5	66.2139	4.013	96.4721	6.6533	0	13.4001	2.8058	0.7244	-0.964	1	0.4799	0.2966	0.2439	407.788	571.767	-15.6	64.35
116	4.9	37.5709	7.6675	26.7435	9.2219	4.5962	13.4001	2.3394	0.9822	0.9622	0.9985	0.01554	0	0	257.449	698.684	-32.5	18.85
117	8.1	98.6159	12.1748	87.8704	14.405	0	29.43	6.204	0.9435	0.7378	1	0.07565	0	0.02439	986.105	549.685	-47.45	-86.45
118	9.1	95.1867	10.4601	82.2553	11.5852	3.25	39	7.033	0.9921	0.9444	1	0.01374	0	0	400.802	916.632	89.7	31.85
119	9.7	89.7024	9.2477	79.6	10.3377	0	20.5548	4.6703	0.9952	0.9683	1	0.006107	0	0	590.041	147.964	-89.7	0.65
120	5.3	52.1703	9.8435	36.5978	11.0902	4.5962	20.8102	3.9277	0.9709	0.9538	0.9948	0.01091	0	0	95.4057	959.557	26.65	-44.85
121	14.3	64.821	4.5329	86.4905	7.0317	0	14.5344	3.5212	0.9742	0.7809	1	0.04258	0.5772	0	571.129	5.6364	64.35	7.8
122	11.3	25.3166	2.2404	50.8726	5.4702	0	14.5344	3.6263	0.2323	-0.9648	1	0.6923	0.7742	0.6197	673.69	24.8451	16.9	-18.85
123	30.7	283.412	9.2317	446.562	15.5597	3.25	32.5	5.8659	0.8704	0.06002	1	0.2086	0.01394	0.1461	964.309	709.095	2.6	-283.4
124	4.9	20.9316	4.2718	29.625	10.2155	3.25	16.5718	3.5539	0.7723	0.6554	0.8861	0.09631	0.3103	0.4444	403.551	638.541	-9.1	18.85
125	8.5	69.6956	8.1995	65.6876	10.1058	3.25	16.25	4.193	0.8373	0.4332	1	0.177	0	0.3111	94.5	285.918	-65.65	-23.4
126	8.5	2.3436	0.2757	45.8824	7.0588	0	19.769	4.9817	-0.02508	-0.9994	0.9947	0.8307	1	0.6591	746.759	330.835	-1.95	-1.3
127	16.7	34.1235	2.0433	96.2196	6.5455	0	35.8974	5.4577	0.689	-0.02834	0.9992	0.3247	0.7687	0.4016	367.743	473.389	-32.5	-10.4
128	4.9	31.8765	6.5054	32.0589	11.0548	3.25	17.5018	3.8095	0.9787	0.9321	1	0.02154	0	0	124.52	159.531	-31.85	1.3
129	9.9	76.0055	7.6773	77.3945	9.7968	0	18.9506	4.1005	0.992	0.9378	1	0.01112	0	0	712.182	616.985	-57.2	-50.05
130	7.7	27.1526	3.5263	52.9931	9.297	0	35.0036	6.3615	-0.2903	-0.9999	0.9675	0.7135	0.4386	0.7838	44.7143	548.162	5.2	-26.65
131	6.3	60.7602	9.6445	49.859	11.5951	3.25	23.6604	4.6955	0.972	0.9491	0.9992	0.01499	0	0	818.579	561.151	27.95	53.95
132	10.7	91.8342	8.5826	94.8828	10.9061	0	19.5	4.1216	0.9896	0.96	1	0.01084	0.01149	0	190.131	14.1916	-91	12.35
133	8.3	62.0367	7.4743	53.7418	8.5304	3.25	16.25	2.642	0.996	0.9869	1	0.004024	0.1746	0	456.151	592.229	-35.75	-50.7
134	5.1	1.95	0.3824	13.0214	4.2004	0	13.4001	4.1628	-0.7316	-0.9927	-0.2524	0.2557	1	1	699.186	943.98	1.95	0
135	9.3	69.0959	7.4297	76.3807	10.4631	3.25	44.2048	7.149	0.9079	0.6587	0.999	0.09791	0	0.1132	599.269	743.247	52	-45.5
136	5.1	60.464	11.8557	41.0772	13.2507	9.75	16.5718	2.4238	0.9966	0.9915	1	0.002732	0	0	250.539	350.667	60.45	1.3
137	8.1	48.4544	5.982	41.2633	6.7645	0	13.4001	2.9887	0.9953	0.9734	1	0.00609	0	0	840.173	558.784	48.1	5.85
138	49.5	292.501	5.9091	354.225	7.4574	0	17.5018	3.0487	0.9811	0.7919	1	0.02839	0.05263	0	223.135	273.017	-276.9	94.25
139	5.9	68.854	11.6702	47.8548	12.2705	7.2672	16.5718	3.0319	0.9945	0.9797	0.9999	0.006319	0	0	389.915	99.4153	9.1	68.25
140	7.5	9.8363	1.3115	30.9304	5.6237	0	22.75	4.9114	-0.4026	-0.9806	0.7433	0.5232	0.9818	1	139.66	665.027	9.75	1.3
141	6.1	51.6126	8.4611	44.1072	10.7579	0	21.8017	5.7858	0.9895	0.9479	1	0.01342	0	0	714.361	640.91	44.2	-26.65
142	9.3	15.8285	1.702	51.8239	7.0992	0	17.5018	3.4828	0.1237	-0.9988	0.9999	0.7743	1	0.6346	786.597	365.452	14.95	5.2
143	6.9	39.9102	5.7841	48.149	9.8263	0	27.768	6.7503	0.8269	0.5039	0.9997	0.1731	0.3265	0.4138	645.297	989.601	11.05	-38.35
144	8.5	34.0553	4.0065	43.3922	6.6757	0	18.3848	4.3518	0.6258	-0.2499	1	0.3206	0.7846	0.6047	799.082	289.582	-7.8	-33.15
145	22.3	193.945	8.6971	249.275	12.2796	0	29.0689	6.4069	0.882	-0.3162	1	0.2212	0.1034	0.1366	695.164	347.937	-9.75	-193.7
146	7.5	3.677	0.4903	21.5939	3.9262	0	9.75	2.2867	0.09509	-0.9864	1	0.6347	1	0.8182	954.067	742.4	2.6	-2.6
147	10.9	70.1157	6.4326	77.3616	8.6923	3.25	18.3848	3.2382	0.9766	0.6979	1	0.04835	0.1011	0.01449	439.156	688.44	-68.9	13
148	5.9	22.5635	3.8243	28.2471	7.2429	0	22.981	5.612	0.9513	0.839	0.9999	0.05298	0.7179	0	991.534	581.576	-14.95	-16.9
149	4.7	40.7068	8.661	34.0663	12.6171	3.25	35.8974	8.5054	0.9595	0.9363	0.9851	0.01702	0	0	425.67	726.926	25.35	-31.85
150	14.5	65.7272	4.5329	86.4984	6.9199	0	14.5344	3.4695	0.8601	-0.1029	1	0.2361	0.576	0.181	243.014	49.3621	31.2	-57.85
151	4.9	40.4883	8.2629	28.4145	9.7981	3.25	22.981	6.2762	0.9815	0.9716	0.9949	0.00759	0	0	160.592	567.469	-3.9	-40.3
152	5.5	30.3	5.5091	26.526	7.5788	0	21.8017	5.5923	0.5366	-0.6585	0.9989	0.5143	0.6571	0.6	70.9909	15.1091	27.95	11.7
153	7.7	62.65	8.1364	57.5704	10.1001	3.25	22.981	5.0368	0.9778	0.9288	0.9999	0.02156	0.01754	0	168.526	622.227	31.85	-53.95
154	4.7	19.769	4.2062	35.2846	13.0684	3.25	21.8017	5.9942	0.9522	0.8752	0.9997	0.04694	0.7407	0	578.074	751.638	13.65	-14.3
155	5.1	3.7901	0.7432	8.4919	2.7393	0	7.2672	2.0535	-0.3764	-0.9487	0.4472	0.6057	1	1	202.539	740.049	-1.95	-3.25
156	7.3	5.5915	0.766	13.2554	2.501	0	7.2672	2.1901	0.1752	-0.9806	1	0.6873	1	0.6562	434.87	170.02	3.25	-4.55
157	4.9	34.8402	7.1103	25.9385	8.9443	3.25	13.7886	3.4391	0.9584	0.8689	0.9998	0.04748	0	0	400.204	890.357	-33.8	8.45
158	6.3	62.081	9.8541	49.6142	11.5382	3.25	32.0088	6.2036	0.9956	0.9765	1	0.005806	0	0	805.23	1005.71	-59.15	18.85
159	6.3	42.5886	6.7601	56.3188	13.0974	3.25	33.1436	7.3985	0.9197	0.4241	0.9999	0.1267	0	0.08696	92.7857	231.841	40.95	11.7
160	8.5	52.9102	6.2247	78.1715	12.0264	3.25	29.9635	6.093	0.9204	0.08144	1	0.185	0.01538	0.06667	25.0412	810.371	31.85	-42.25
161	12.9	25.3833	1.9677	85.1974	7.8163	0	45.5	9.0667	0.02283	-1	1	0.8939	0.6972	0.5672	495.577	1014.03	5.85	-24.7
162	4.9	38.7009	7.8982	39.0179	13.4545	3.25	23.6604	5.8908	0.9107	0.844	0.9588	0.04075	0	0	498.01	859.816	-18.85	33.8
163	7.9	9.0301	1.143	39.3583	6.6709	0	23.6604	4.2978	0.1414	-1	0.9939	0.7043	1	0.6571	209.905	641.62	4.55	7.8
164	5.3	28.3179	5.343	27.9493	8.4695	0	16.25	4.7338	0.9491	0.8242	0.9927	0.04751	0.2424	0	150.783	91.5943	24.05	14.95
165	12.1	9.1232	0.754	54.3968	5.3858	0	16.5718	4.4041	-0.2191	-0.9974	1	0.6967	0.9901	0.8462	815.93	240	0.65	9.1
166	6.5	52.324	8.0498	55.0883	12.2419	3.25	18.9506	3.9662	0.8651	-0.4692	1	0.3145	0.3556	0.12	925.985	126.785	-46.8	23.4
167	6.9	12.4861	1.8096	21.5467	4.3973	0	16.25	3.8768	0.1782	-0.2361	0.8217	0.3451	0.8776	0.8966	591.21	974.29	9.75	-7.8
168	17.3	1.3	0.07514	28.6881	1.875	0	7.2672	1.9563	-0.5225	-1	1	0.6424	1	0.9406	407.098	77.1387	0	-1.3
169	4.7	14.8223	3.1537	18.7762	6.9542	3.25	13.4001	2.8774	0.9812	0.8944	0.9998	0.03856	1	0	162.425	238.872	14.3	3.9
170	7.9	1.3	0.1646	12.2847	2.0821	0	4.5962	1.9918	-0.5366	-1	1	0.5825	1	0.9545	564.696	497.025	0	1.3
171	6.3	2.0555	0.3263	18.379	4.2742	0	10.2774	3.3124	0.02342	-1	1	0.9358	1	0.5556	1017.75	248.722	-1.95	0.65
172	12.3	0.65	0.05285	15.8135	1.5353	0	4.5962	1.7032	-0.8836	-1	-0.7071	0.1416	1	1	762.837	194.037	0	0.65
173	8.1	0.65	0.08025	5.4692	0.8966	0	4.5962	1.5334	-0.5617	-1	0.9487	0.4638	1	0.9474	747.685	263.321	-0.65	0
174	4.9	0.65	0.1327	1.95	0.6724	0	3.25	1.3398	-1	-1	-1	NaN	1	1	808.163	336.99	0	0.65
176	5.3	0	0	10.2327	3.1008	0	6.5	1.7197	0	-0.7071	0.7071	1	1	1	743.924	770.226	0	0
177	16.5	149.734	9.0748	153.673	10.5981	0	29.25	4.5002	0.9775	0.8	1	0.03572	0	0	935.239	179.203	116.35	-94.25
178	15.1	0.65	0.04305	20.577	1.5708	0	4.5962	1.7432	-0.647	-1	1	0.5541	1	0.9333	390.089	439.748	-0.65	0
179	18.5	299.83	16.207	293.374	17.7803	3.25	44.2048	6.3218	0.9884	0.8957	1	0.01791	0	0	362.992	318.362	299.65	10.4
180	18.1	57.8537	3.1963	143.793	8.9313	0	29.9635	5.9824	0.5421	-0.9762	1	0.6665	0.3602	0.3617	109.097	44.7541	26.65	51.35
181	9.1	4.6872	0.5151	32.8065	4.6206	0	14.5344	3.3972	-0.4597	-1	0.9487	0.5509	1	0.9592	143.67	360.78	3.9	2.6
182	7.7	31.6571	4.1113	45.4323	7.9706	0	30.8322	7.1779	0.7095	0.03974	1	0.33	0.3684	0.3784	751.117	1014.01	-29.9	10.4
183	7.7	57.1483	7.4219	70.7114	12.4055	3.25	32.5	7.4531	0.9764	0.8916	1	0.02666	0	0	865.383	655.825	-53.95	-18.85
184	29.5	344.345	11.6727	355.914	12.9423	0	45.2673	5.9096	0.9872	0.7936	1	0.02333	0	0	264.163	126.525	284.7	-193.7
185	9.7	13.7733	1.4199	53.5677	6.9568	0	35.1541	5.6928	0.3308	-1	1	0.618	0.9091	0.6071	341.201	763.196	-4.55	13
186	22.7	241.552	10.641	264.219	12.7642	3.25	41.6203	6.2222	0.9814	0.4385	1	0.06347	0	0.01604	265.264	332.366	235.3	54.6
187	6.1	36.243	5.9415	35.0187	8.5411	3.25	16.25	3.1606	0.9881	0.9231	1	0.01782	0.02439	0	966.631	274.869	-30.55	19.5
188	7.7	16.4567	2.1372	53.8962	9.4555	0	27.5772	7.3898	0.7866	-0.2941	1	0.3367	1	0.1892	718.916	494.961	16.25	-2.6
189	15.3	85.1798	5.5673	107.269	8.0653	0	19.769	4.195	0.7957	-0.9806	1	0.4134	0.3459	0.1786	270.935	213.258	-76.7	37.05
190	8.5	71.2781	8.3857	66.6179	10.2489	3.25	17.5018	3.9093	0.9761	0.8826	1	0.03017	0	0	146.671	571.382	-7.8	-70.85
191	6.1	11.1072	1.8209	42.0623	10.2591	0	27.768	7.6816	-0.4851	-0.96	0.2585	0.4299	1	1	262.59	1012.2	-10.4	3.9
192	4.7	34.4561	7.3311	28.9702	10.7297	3.25	19.5	4.1656	0.9936	0.9754	1	0.009735	0	0	305.862	311.096	-27.95	20.15
193	11.5	39.0866	3.3988	77.1811	8.1243	0	20.5548	4.1915	0.7501	-0.9999	1	0.534	0.8	0.1867	380.478	510.017	-39	-2.6
194	15.5	41.5695	2.6819	96.5905	7.1549	0	22.75	4.8929	0.5829	-1	1	0.6089	0.5556	0.4035	127.339	745.681	18.85	-37.05
195	8.1	35.0036	4.3214	49.8784	8.1768	3.25	16.25	3.1919	0.9544	0.7399	0.9999	0.05641	0.5902	0.02439	395.914	507.852	-32.5	13
196	32.7	300.66	9.1945	322.809	10.515	0	37.0557	4.1312	0.9854	0.8923	1	0.02221	0	0	270.826	240.147	-282.1	-104
197	8.7	38.7009	4.4484	57.1208	8.5255	0	17.5018	4.6473	0.9787	0.8517	1	0.03265	0.403	0	671.46	552.213	33.8	18.85
198	6.3	28.6664	4.5502	31.8045	7.3964	0	17.5018	5.2186	0.5009	-0.0596	0.9948	0.3507	0.3953	0.7391	550.421	368.984	24.05	-15.6
199	15.9	60.4814	3.8039	100.4	7.223	0	19.769	4.3253	0.9474	0.4754	1	0.07608	0.8273	0.01681	760.406	41.2736	21.45	-56.55
200	8.9	73.3233	8.2386	83.6441	12.1223	0	37.0557	7.9612	0.9768	0.9292	1	0.02204	0	0	166.32	492.157	-66.95	29.9
201	9.9	68.6973	6.9391	69.2089	8.7606	3.25	20.5548	3.6051	0.9831	0.8805	1	0.02473	0	0	288.682	457.126	57.85	-37.05
202	48.1	159.794	3.3221	371.831	8.0657	0	37.0557	5.1912	0.9191	0.1167	1	0.1416	0.6356	0.07937	663.761	294.004	-19.5	-158.6
203	4.9	46.0446	9.3969	34.9233	12.0425	3.25	26.8002	5.4186	0.9492	0.6979	0.9999	0.1026	0	0.1111	904.561	792.704	43.55	14.95
204	6.1	55.2309	9.0542	50.3835	12.2886	6.5	24.7513	4.3247	0.9962	0.9802	1	0.005441	0	0	134.836	34.6885	-24.7	-49.4
205	47.5	13.1615	0.2771	285.076	6.2654	0	30.6604	4.9118	0.07641	-1	1	0.7536	0.9604	0.6991	604.767	917.201	4.55	-12.35
206	23.3	144.477	6.2007	196.912	9.2447	0	36.3361	4.5172	0.9413	0.5461	1	0.07368	0.1315	0.03109	189.828	480.127	-128.7	65.65
207	8.5	23.4811	2.7625	70.799	10.8921	0	23.6604	6.7725	0.4414	-0.6012	1	0.5769	0.4923	0.4773	159.4	444.041	23.4	1.95
208	25.9	85.3581	3.2957	253.934	10.6248	0	29.0689	5.7758	0.6398	-1	1	0.6086	0.5983	0.2648	122.095	194.212	24.05	81.9
209	15.1	0	0	13.325	1.0172	0	3.25	1.5128	-0.9	-1	1	0.4472	1	0.95	195	253.245	0	0
210	15.1	15.1186	1.0012	101.917	7.7799	0	20.8102	5.1649	0.2092	-1	0.9998	0.7625	0.8779	0.566	220.046	109.354	6.5	13.65
211	17.9	71.5354	3.9964	141.338	8.8892	0	34.548	5.0899	0.8437	-0.9072	1	0.4566	0.2264	0.09353	228.302	881.263	-67.6	23.4
212	10.1	42.3748	4.1955	78.0041	9.6301	0	19.769	5.3256	0.8463	0.2747	0.9982	0.1364	0.7284	0.2459	733.856	538.777	35.75	22.75
213	9.1	76.2303	8.377	69.2346	9.7514	3.25	27.5772	5.2809	0.9947	0.9633	0.9999	0.007253	0	0	140.775	806.709	-14.95	-74.75
214	11.3	18.0719	1.5993	71.4726	7.6852	0	23.4361	5.4104	-0.1215	-1	0.9982	0.7175	0.8387	0.8028	832.92	354.624	14.3	-11.05
215	4.9	45.2673	9.2382	34.3066	11.8299	0	27.5772	7.3388	0.957	0.9043	0.9999	0.03491	0	0	1005.46	990.541	-24.05	-38.35
216	8.5	41.9489	4.9352	58.5131	9.002	0	32.0088	6.91	0.721	-0.9231	0.9996	0.3253	0.1538	0.4091	345.712	1002.75	-31.85	27.3
217	25.1	39.5273	1.5748	155.477	6.7306	0	20.5548	3.7073	0.3931	-1	1	0.7029	0.9827	0.4976	981.588	874.46	-27.95	-27.95
218	6.3	32.817	5.209	67.9811	15.8096	3.25	32.5	7.793	0.198	-0.9979	0.9961	0.8872	0.2326	0.5652	199.008	922.889	4.55	-32.5
219	5.5	23.553	4.2824	29.7506	8.5002	3.25	16.25	3.0823	0.1443	-0.4216	0.9806	0.5408	0.2286	0.8	133.473	178.609	-20.8	11.05
220	6.7	27.3309	4.0792	40.4651	8.6096	3.25	22.981	4.9141	0.9043	0.6644	0.9999	0.08364	0.8723	0.07407	582	862.105	27.3	-1.3
221	31.3	82.8132	2.6458	331.092	11.3001	0	27.9576	5.8463	0.7416	-0.9843	1	0.4463	0.2253	0.2271	551.582	267.45	55.9	61.1
222	6.9	21.1724	3.0685	51.8862	10.589	3.25	24.7513	5.0269	0.9293	0.5472	0.9998	0.1043	1	0.06897	768.928	653.587	6.5	-20.15
223	7.9	44.8547	5.6778	59.611	10.1036	3.25	19.769	4.7862	0.934	0.6306	0.9994	0.07936	0.4068	0.02564	494.323	731.247	0.65	44.85
224	17.9	41.7824	2.3342	118.156	7.4312	0	20.5548	4.4612	0.3366	-1	0.9998	0.7973	0.8805	0.4361	321.263	432.972	41.6	-3.9
225	24.5	60.8644	2.4843	187.076	8.3145	0	20.8102	4.0763	0.9107	-0.2249	1	0.1396	0.9556	0.07317	22.7918	220.073	20.8	57.2
226	7.7	75.2457	9.7722	69.5577	12.2031	3.25	18.9506	4.4159	0.9852	0.948	0.9999	0.0126	0	0	435.903	96.5065	-64.35	39
227	10.3	24.1901	2.3486	46.8072	5.6394	0	18.3848	3.9494	0.4399	-0.9985	0.9991	0.667	0.9759	0.5556	639.791	938.447	-12.35	20.8
228	14.1	147.12	10.434	135.814	11.2243	6.5	16.5718	2.4601	0.9851	0.9409	1	0.01797	0	0	618.571	771.142	-79.95	123.5
229	7.3	82.8565	11.3502	80.9253	15.2689	3.25	32.5	6.8967	0.9909	0.9479	0.9998	0.01377	0	0	322.658	551.541	-78	27.95
230	8.7	54.2662	6.2375	78.3233	11.69	3.25	29.0689	5.3993	0.9335	0.694	0.9999	0.08682	0	0.06383	99.9828	503.488	-39.65	37.05
231	46.7	66.5735	1.4256	362.169	8.1022	0	18.9506	4.5571	0.7049	-0.9648	1	0.5151	0.4676	0.2671	84.4615	558.96	-30.55	-59.15
232	13.9	82.7519	5.9534	105.147	8.8359	0	19.5	4.8188	0.9843	0.7898	1	0.02948	0.2185	0	519.05	304.029	59.8	57.2
233	4.7	11.4997	2.4467	13.3609	4.9485	3.25	10.2774	2.056	-0.9055	-0.9711	-0.7615	0.07525	0.8148	1	713.681	300.968	-7.8	-8.45
234	5.9	30.9894	5.2524	29.8955	7.6655	0	14.5344	3.9818	0.8922	0.7348	0.9991	0.09574	0.4359	0.1579	286.788	891.271	-30.55	-5.2
235	6.1	21.1625	3.4693	33.2996	8.1219	0	16.25	4.8464	-0.4015	-0.9983	0.771	0.7463	0.7805	0.9524	210.393	165.787	3.9	-20.8
236	6.3	15.1186	2.3998	50.7076	11.7925	0	32.6621	9.9147	-0.5205	-1	0.9937	0.6248	0.814	0.9545	880.841	348.706	6.5	13.65
237	10.9	81.3539	7.4637	84.0308	9.4417	0	19.769	4.6721	0.9643	0.8557	1	0.03753	0.01124	0	778.959	777.578	57.85	57.2
238	25.5	31.85	1.249	166.904	7.1023	0	32.5	7.1252	-0.202	-1	1	0.9692	0.7532	0.6142	225.633	1018.85	31.85	0
239	7.1	45.407	6.3954	40.26	7.8941	3.25	11.718	2.2094	0.987	0.9374	1	0.01717	0	0	108.451	456.676	-44.2	10.4
240	10.9	71.5473	6.564	92.0117	10.3384	3.25	20.5548	4.2347	0.9309	0.5796	1	0.09556	0.1124	0.07246	953.11	718.881	65	-29.9
241	28.5	38.8535	1.3633	189.768	7.161	0	18.9506	3.7975	0.6271	-0.8414	1	0.5203	0.6679	0.3484	419.826	770.621	-37.05	11.7
242	20.5	68.4015	3.3367	150.852	8.1542	0	18.9506	5.3812	0.1135	-1	1	0.8081	0.5405	0.6121	71.9537	945.217	68.25	4.55
243	15.9	18.85	1.1855	79.2166	5.699	0	20.8102	4.5256	-0.1579	-1	0.999	0.7337	1	0.8246	347.758	608.931	13.65	-13
244	6.1	11.718	1.921	48.289	11.7778	3.25	23.6604	5.7349	-0.4194	-0.9989	0.9983	0.5673	0.878	0.9048	12.377	253.352	-6.5	9.75
245	7.7	62.515	8.1188	58.4393	10.2525	3.25	29.25	5.7577	0.9895	0.9602	0.9997	0.01056	0	0	648.422	834.214	26.65	-56.55
246	17.9	127.972	7.1493	163.657	10.2929	3.25	20.5548	3.9988	0.9843	0.8862	1	0.02313	0.0566	0	553.025	733.511	109.85	-65.65
247	14.5	63.0634	4.3492	108.802	8.7042	0	26.2023	5.216	0.707	-0.9955	1	0.5796	0.36	0.2095	556.503	407.045	-1.3	-63.05
248	11.5	62.4305	5.4287	79.9016	8.4107	0	25.3833	4.9693	0.9042	0.1801	1	0.1852	0.3684	0.1096	532.309	59.6957	-48.75	-39
249	7.3	41.161	5.6385	46.9908	8.8662	0	23.6604	6.0055	0.9315	0.8163	0.9971	0.04113	0.1509	0	988.116	52.7877	11.05	39.65
250	7.7	46.6599	6.0597	37.7515	6.6231	0	13.4001	3.8671	0.986	0.9591	0.9998	0.01134	0.1404	0	735.948	560.812	44.2	14.95
251	20.3	105.103	5.1775	218.24	11.9257	0	29.25	6.0847	0.9275	0.206	1	0.1054	0.1803	0.06748	966.584	140.613	87.75	57.85
252	14.1	54.4799	3.8638	72.5264	5.9939	0	11.718	3.0027	0.9519	0.8031	1	0.05183	0.8017	0	509.425	463.819	-44.2	31.85
253	7.9	56.3554	7.1336	50.4372	8.5487	0	16.25	4.1767	0.8974	0.5241	0.9996	0.151	0.0339	0.2051	742.177	484.854	55.9	-7.15
254	6.5	33.15	5.1	28.925	6.4278	0	26	5.7343	1	1	1	0	0.5778	0	0	702.808	0	-33.15
255	15.1	19.3914	1.2842	97.6856	7.4569	0	23.6604	4.5639	0.4414	-0.9995	1	0.6691	0.6718	0.4404	400.354	700.109	-14.95	12.35
256	17.7	136.905	7.7347	152.573	9.718	3.25	17.5018	3.3853	0.9745	0.7783	1	0.0368	0.06369	0	591.799	360.568	116.35	-72.15
257	7.9	67.3401	8.5241	63.3474	10.7368	3.25	18.9506	4.978	0.97	0.9272	0.9961	0.0194	0	0	777.633	921.285	-40.3	53.95
258	12.5	60.0257	4.8021	83.1672	7.9207	0	20.5548	4.4083	0.9027	0.6376	1	0.1083	0.6571	0.1529	17.872	368.936	-5.2	-59.8
259	17.7	43.6275	2.4648	112.555	7.1691	0	22.981	4.6406	0.5654	-0.9993	1	0.5905	0.9299	0.4338	973.641	685.983	43.55	-2.6
260	5.5	9.75	1.7727	35.9034	10.2581	0	35.0036	9.3318	-0.1027	-0.9658	0.7363	0.5654	0.4571	1	788.927	85.3	-7.8	5.85
[truncated: 752 more rows]

## Sheet: ACP5-cl5-1-3
trackID	trackLength(s)	totalDisplacement(um)	meanVelocity(um/s)	totalDistance(um)	meanSpeed(um/s)	minSpeed(um/s)	maxSpeed(um/s)	stdevSpeed(um/s)	meanPersistence	minPersistence	maxPersistence	stdevPersistence	tumblingPropensityV	tumblingPropensityP	positionX(px)	positionY(px)	displacementX(um)	displacementY(um)
[truncated: 1,026 more rows]

[truncated: 6 more sheets: ACP5-cl5-2-1, ACP5-cl5-2-2, ACP5-cl5-2-3, ACP5-cl5-3-1, ACP5-cl5-3-2, ACP5-cl5-3-3]
