# Supplementary material for: Cyclic AMP signalling and glucose metabolism mediate pH taxis by African trypanosomes
Source: Nat Commun. 2022 Feb 1;13:603. doi: 10.1038/s41467-022-28293-w (PMC8807625; doi:10.1038/s41467-022-28293-w)
Supplement: Supplementary file 12 — Source Data [file 41467_2022_28293_MOESM12_ESM.zip › Source Data/Source Data motility/Suppl. Fig 7c/Data-Tracks_TrypaninKO.xlsx]

## Sheet: Trypanin-pooled
trackID	velocity/speed	trackLength(s)	totalDisplacement(um)	meanVelocity(um/s)	totalDistance(um)	meanSpeed(um/s)	minSpeed(um/s)	maxSpeed(um/s)	stdevSpeed(um/s)	meanPersistence	minPersistence	maxPersistence	stdevPersistence	tumblingPropensityV	tumblingPropensityP	positionX(px)	positionY(px)	displacementX(um)	displacementY(um)
0	0.0440988	12.5	2.7577	0.2206	52.5247	5.0024	0	24.7513	5.1213	-0.3661	-1	1	0.7108	1	0.8636	27.588	829.052	-1.95	-1.95
1	0.265203	38.1	31.85	0.836	113.799	3.1523	0	20.8102	3.1416	0.6572	-1	1	0.5995	0.9917	0.271	17.0079	818.054	0	31.85
2	0.218513	10.1	10.4	1.0297	38.1697	4.7123	0	13.4001	3.2032	0.4847	-0.9778	1	0.5469	1	0.5517	479.396	802.99	0	10.4
3	0.377737	5.5	5.36	0.9746	9.0304	2.5801	0	7.2672	2.489	0.9131	0.7071	1	0.0886	1	0.06667	11.6909	850.855	1.3	5.2
4	0.570288	49.5	101.853	2.0576	171.379	3.608	0	26.8002	2.9122	0.8974	-0.9923	1	0.1961	1	0.1325	17.7141	442.076	-14.95	100.75
5	0.0914309	49.5	10.0907	0.2039	105.932	2.2301	0	13.4001	2.2606	0.05196	-1	1	0.7616	1	0.7568	144.275	866.753	-2.6	9.75
6	0.219631	23.9	29.9635	1.2537	125.01	5.7082	0	40.2003	4.973	0.6343	-0.9998	1	0.4981	0.9041	0.3889	80.6946	329.262	27.3	12.35
7	0.0450099	45.7	8.7449	0.1914	185.828	4.2524	0	24.7513	4.1934	-0.1748	-1	1	0.6986	1	0.8797	301.232	159.756	-6.5	5.85
8	0.0407082	49.5	10.1533	0.2051	239.319	5.0383	0	20.5548	3.9451	0.004375	-1	1	0.7271	1	0.7711	19.0202	613.616	-6.5	-7.8
9	0.125778	10.3	8.7207	0.8467	55.8731	6.7317	0	16.25	4.2604	0.1805	-1	1	0.7598	1	0.6545	226.874	525.718	-3.9	-7.8
10	0.216597	5.9	10.1116	1.7138	30.8584	7.9124	3.25	16.25	3.6082	0.6048	-0.7682	0.9965	0.5221	1	0.5	995.246	977.602	-7.15	7.15
11	0.24568	8.5	9.9218	1.1673	30.8835	4.7513	0	10.2774	2.9874	0.5494	-0.7071	1	0.5497	1	0.4444	710.223	737.677	5.2	8.45
12	0.296653	38.3	50.0669	1.3072	159.956	4.4065	0	11.718	2.7685	0.8268	-0.9487	1	0.2889	1	0.1858	94.2128	422.303	50.05	-1.3
13	0.0621507	49.5	9.0301	0.1824	139.401	2.9348	0	13.4001	2.6815	-0.2274	-1	1	0.6891	1	0.8655	42.5242	664.927	-4.55	7.8
14	0.105489	49.5	16.5718	0.3348	150.755	3.1738	0	26.2023	2.8363	-0.2469	-1	1	0.6913	1	0.8506	661.575	22.4697	-16.25	3.25
15	0.170568	17.1	9.9431	0.5815	51.4786	3.4092	0	33.931	4.3429	0.6112	-0.9884	1	0.5573	1	0.3664	336.933	768.482	-1.95	-9.75
16	0.112486	49.5	23.6336	0.4774	201.595	4.2441	0	13.4001	2.7158	0.1076	-1	1	0.735	1	0.7184	312.207	916.959	-12.35	20.15
17	0.150535	13.7	9.5971	0.7005	54.4449	4.6534	0	16.25	3.6478	-0.1102	-1	1	0.7453	1	0.8021	899.996	478.551	8.45	4.55
18	0.142654	47.3	38.8807	0.822	261.029	5.7622	0	39.1352	5.1817	0.2335	-1	1	0.6849	0.9713	0.6642	192.174	965.5	-24.05	30.55
19	0.632131	19.3	85.8886	4.4502	121.791	7.04	0	17.5018	3.8809	0.9469	0.3373	1	0.1115	0.4566	0.05882	965.865	406.109	-66.3	54.6
20	0.0882907	43.5	17.55	0.4034	189.614	4.569	0	26.2023	4.037	0.2644	-1	1	0.6546	1	0.708	519.586	972.323	0	17.55
21	0.585272	15.7	29.8222	1.8995	44.4634	3.2455	0	19.769	2.9674	0.8757	0.07125	1	0.2241	1	0.1261	585.315	1001.52	8.45	-28.6
22	0.111664	49.5	23.6604	0.478	203.333	4.2807	0	17.5018	3.3076	-0.08101	-1	1	0.6457	1	0.841	763.128	11.2929	22.75	6.5
23	0.539584	49.5	120.645	2.4373	214.559	4.517	0	26	3.1822	0.8935	-0.4472	1	0.2176	0.9516	0.115	504.593	174.256	-102.05	64.35
24	0.190931	12.5	13.2575	1.0606	58.326	5.5549	0	20.5548	5.2585	0.1758	-1	1	0.7528	0.9714	0.6824	222.776	700.896	-2.6	13
25	0.218557	8.3	17.55	2.1145	60.9514	9.6748	0	23.6604	5.5485	0.1426	-0.9864	0.9995	0.7047	0.9841	0.75	225.337	761.512	0	-17.55
26	0.763827	22.9	151.074	6.5971	180.512	8.6369	0	23.4361	3.961	0.988	0.9136	1	0.0168	0.004785	0	626.79	500.524	-119.6	-92.3
27	0.444735	24.7	27.768	1.1242	57.3805	2.5278	0	7.2672	1.9894	0.6198	-0.8321	1	0.4374	1	0.4545	840.86	444.433	-26.65	7.8
28	0.612745	24.5	75.3832	3.0769	112.984	5.0215	0	13	2.7797	0.9665	0.771	1	0.04351	0.9422	0	54.7408	726.206	65.65	37.05
29	0.253267	49.5	40.2895	0.8139	152.648	3.2136	0	11.718	2.4004	0.5582	-1	1	0.5442	1	0.4691	130.789	504.783	38.35	12.35
30	0.452241	49.5	112.868	2.2802	239.494	5.042	0	46.5329	4.0957	0.8112	-0.9487	1	0.4422	0.9768	0.1326	751.832	818.614	61.1	94.9
31	0.333847	42.9	72.4276	1.6883	206.836	5.0571	0	16.5718	2.9437	0.6322	-1	1	0.5845	1	0.2961	399.473	993.114	-67.6	26
32	0.0452214	49.5	9.1232	0.1843	193.587	4.0755	0	27.768	4.5328	-0.3069	-1	1	0.7681	1	0.8122	657.184	961.684	-9.1	-0.65
33	0.195258	6.5	8.5494	1.3153	30.3128	6.7362	3.25	16.5718	2.9674	0.8235	0.4472	0.9983	0.158	1	0.32	327.277	770.746	1.3	-8.45
34	0.16427	45.7	28.1308	0.6156	163.764	3.7475	0	16.5718	2.9695	0.2041	-1	1	0.7435	1	0.6189	245.556	11.3074	-18.2	-21.45
35	0.449662	39.1	61.6644	1.5771	130.119	3.5073	0	10.2774	2.1368	0.9162	0.3773	1	0.1188	1	0.09972	65.9437	891.747	-19.5	58.5
36	0.298796	35.7	40.3052	1.129	127.337	3.7785	0	10.2774	2.4853	0.7988	-1	1	0.3067	1	0.2588	674.861	997.048	31.85	-24.7
37	0.511425	49.5	146.798	2.9656	275.44	5.7987	0	13.4001	2.7029	0.9573	0.6727	1	0.06266	0.9895	0.02637	560.992	627.69	115.7	90.35
38	0.157866	34.3	23.544	0.6864	140.44	4.348	0	13.4001	3.2995	0.4049	-1	1	0.5956	1	0.5993	843.02	41.4315	-23.4	2.6
39	0.132804	7.9	5.0767	0.6426	28.5482	4.8387	0	16.25	3.7743	0.2238	-0.9971	0.9985	0.7069	1	0.5667	237.475	29.8987	-3.25	3.9
40	0.617992	10.7	37.0101	3.4589	48.6939	5.597	0	20.5548	5.054	0.9027	0.5547	0.9996	0.09722	0.931	0.07463	281.463	1003.86	31.85	18.85
41	0.481533	49.5	117.584	2.3754	234.317	4.933	0	29.0689	3.541	0.8536	-0.9843	1	0.2797	1	0.1454	399.2	684.287	117	11.7
42	0.657198	49.5	154.38	3.1188	225.418	4.7456	0	29.9635	3.132	0.9361	-0.4903	1	0.1703	0.9874	0.02418	908.447	942.421	148.85	-40.95
43	0.481534	22.9	51.0571	2.2296	96.7714	4.6302	0	11.718	2.5474	0.9119	0.3162	1	0.1416	0.9187	0.127	100.203	830.731	47.45	18.85
44	0.0837262	30.9	8.6721	0.2806	96.8564	3.3514	0	46.5329	7.1545	0.451	-1	1	0.6417	1	0.4714	509.791	81.9854	-1.95	8.45
45	0.216061	36.9	46.8902	1.2707	205.253	5.8812	0	22.75	4.4011	0.2936	-1	1	0.6975	1	0.5854	695.32	893.561	32.5	33.8
46	0.292161	7.7	9.7716	1.269	24.758	4.3435	0	13.7886	3.5333	0.8481	0.4961	1	0.1538	1	0.3243	451.253	675.604	0.65	9.75
47	0.20935	15.5	14.5344	0.9377	60.4679	4.4791	0	20.5548	3.996	0.3533	-0.7593	1	0.5332	1	0.625	323.807	636.555	-14.3	2.6
48	0.278286	49.5	96.2198	1.9438	331.783	6.9849	0	21.8017	4.4832	0.6269	-0.8038	1	0.4259	0.9916	0.4469	760.304	457.871	1.95	-96.2
49	0.802998	6.3	49.1299	7.7984	41.7597	9.7116	4.5962	14.5344	2.7942	0.9787	0.9256	0.9997	0.01843	0	0	695.706	34.5397	-14.95	46.8
50	0.142261	15.9	8.45	0.5314	51.9217	3.7354	0	29.25	5.8452	-0.2579	-1	1	0.955	0.9568	0.6442	835.55	1018.85	8.45	0
51	0.32416	8.9	19.5108	2.1922	46.6625	6.7627	0	41.1096	6.668	0.6837	-0.206	1	0.3497	0.971	0.3958	514.523	401.36	0.65	19.5
52	0.471734	8.3	28.0707	3.382	45.1664	7.1693	0	19.769	4.1774	0.9195	0.6357	0.9998	0.09255	0.8254	0.09302	402.428	340.373	27.95	2.6
53	0.308986	49.5	60.0327	1.2128	186.441	3.9251	0	13.4001	2.5385	0.4815	-0.9806	1	0.5537	1	0.5515	614.34	778.688	-56.55	20.15
54	0.176458	7.7	6.4018	0.8314	26.856	4.7116	0	14.5344	3.1379	0.5601	-0.8944	0.9997	0.5569	1	0.4412	90.9935	787.234	5.85	2.6
55	0.240952	49.5	39.0487	0.7889	155.521	3.2741	0	20.8102	2.8633	0.2447	-1	1	0.7867	1	0.5422	59.5212	65.2758	39	1.95
56	0.27503	49.5	57.4101	1.1598	200.305	4.217	0	19.769	2.9605	0.4791	-1	1	0.6825	1	0.4203	456.527	595.664	15.6	55.25
57	0.0638907	11.3	4.111	0.3638	52.955	5.6941	0	21.8017	4.5903	-0.2299	-1	1	0.7278	1	0.8841	407.354	437.363	-3.9	-1.3
58	0.430746	10.5	25.3166	2.4111	47.5786	5.5975	0	10.2774	2.6265	0.9336	0.6	0.9999	0.0933	1	0.07692	428.714	907.024	22.1	-12.35
59	0.593112	49.5	134.099	2.7091	216.959	4.5676	0	14.5344	2.9015	0.874	-1	1	0.3246	0.9474	0.1236	503.435	575.462	117.65	64.35
60	0.325925	28.7	55.5588	1.9358	158.582	5.9394	0	20.5548	3.9918	0.8054	-0.1104	1	0.2261	1	0.2874	765.887	403.183	5.85	-55.25
61	0.418078	49.5	104.749	2.1161	240.419	5.0615	0	14.5344	3.2014	0.9057	0.3162	1	0.1207	1	0.1099	360.983	342.819	59.15	86.45
62	0.207437	44.5	45.0802	1.013	207.543	4.8834	0	20.8102	3.4776	0.6094	-0.8321	1	0.4599	0.9882	0.4561	323.015	587.761	21.45	39.65
63	0.0231876	40.1	5.9927	0.1494	245.48	6.4431	0	33.931	5.5636	-0.336	-1	1	0.6743	1	0.8854	283.713	597.799	-1.3	5.85
64	0.428417	12.3	40.0318	3.2546	78.2466	7.5968	0	27.9576	5.7135	0.8328	0.4472	1	0.1601	0.9709	0.2771	667.187	692.654	-33.8	-21.45
65	0.706286	49.5	281.261	5.682	382.13	8.0449	0	32.5	4.3663	0.953	-0.0767	1	0.1241	0.2463	0.03516	630.808	641.805	146.9	239.85
66	0.362441	49.5	67.431	1.3622	178.523	3.7584	0	25.3833	3.6252	0.7221	-1	1	0.5045	1	0.25	47.0273	472.825	-20.15	-64.35
67	0.170237	11.3	11.1072	0.9829	53.6958	5.7737	0	18.3848	3.9001	0.4212	-1	1	0.7313	1	0.4348	1013.55	497.929	-10.4	-3.9
68	0.0932317	49.5	22.4509	0.4536	231.1	4.8653	0	17.5018	3.7155	0.1879	-1	1	0.7828	1	0.6044	790.792	500.189	-20.8	8.45
69	0.361643	24.5	34.1049	1.392	86.6053	3.8491	0	13.7886	3.0042	0.804	-0.7071	1	0.2696	1	0.2604	720.198	864.029	4.55	33.8
70	0.261861	49.5	63.3842	1.2805	232.274	4.89	0	16.25	2.8779	0.716	-1	1	0.4292	1	0.3371	894.367	40.6202	-61.75	-14.3
71	0.419359	14.7	28.4296	1.934	58.5704	4.6118	0	14.5344	3.0126	0.8429	-0.4091	1	0.2827	1	0.2	369.459	587.313	-27.95	5.2
72	0.128996	19.1	8.6721	0.454	60.1826	3.5195	0	30.8322	4.167	-0.3524	-1	1	0.7285	1	0.8163	700.819	153.877	1.95	-8.45
73	0.0210396	21.3	0.65	0.03052	27.9962	1.4506	0	4.5962	1.7164	-0.762	-1	0.7071	0.3617	1	1	867	434.289	0	-0.65
74	0.638791	18.9	84.2521	4.4578	117.937	6.9785	0	20.8102	4.3633	0.9327	0.6358	1	0.0854	0.2485	0.06711	329.513	868.14	78	31.85
75	0.0558501	8.9	2.9069	0.3266	40.3501	5.8478	0	20.8102	4.2741	-0.2356	-1	0.9971	0.7524	1	0.8261	525.393	836.697	2.6	-1.3
76	0.230368	49.5	65.65	1.3263	273.47	5.7573	0	18.9506	4.7638	0.4763	-1	1	0.6195	1	0.4907	83.9869	914.436	-64.35	13
77	0.534144	20.7	54.743	2.6446	92.5857	4.9511	0	35.0036	4.9301	0.8941	-0.3423	1	0.256	0.9893	0.1138	230.64	452.493	-47.45	27.3
78	0.225958	32.5	47.5212	1.4622	197.368	6.4711	0	25.3833	4.6031	0.4855	-0.9806	1	0.4815	1	0.6007	246.789	585.145	-30.55	36.4
79	0.132445	49.5	30.887	0.624	223.79	4.7114	0	33.931	3.9798	0.03813	-1	1	0.7603	1	0.7133	474.882	412.447	4.55	30.55
80	0.10489	12.7	9.0301	0.711	72.5305	6.7785	0	22.981	4.7406	-0.3431	-1	0.9701	0.6615	1	0.9024	490.984	136.185	7.8	-4.55
81	0.375173	5.3	10.4809	1.9775	17.3938	5.2709	0	11.718	3.551	0.5558	0.1104	0.9487	0.2811	1	0.6923	168.377	585.868	9.1	5.2
82	0.229667	49.5	29.1994	0.5899	122.004	2.5685	0	24.7513	2.5566	-0.009084	-1	1	0.6223	1	0.8137	429.074	224.484	-27.95	-8.45
83	0.00824793	29.9	1.4534	0.04861	164.431	5.8936	0	26.8002	4.9715	-0.3644	-1	1	0.7114	1	0.8622	191.702	374.931	-1.3	0.65
84	0.0399445	49.5	6.1321	0.1239	147.337	3.1018	0	23.4361	3.2374	-0.0252	-1	1	0.7638	1	0.7598	109.028	450.371	-5.2	3.25
85	0.211732	6.1	15.5049	2.5418	49.2197	12.0048	4.5962	27.9576	6.7117	0.8682	0.3536	0.9991	0.1744	0.9512	0.15	914.098	1013.34	13	-8.45
86	0.0835463	49.5	20.5548	0.4152	236.06	4.9697	0	16.5718	3.6177	0.1116	-1	1	0.7419	1	0.7055	856.053	832.432	16.9	-11.7
87	0.192736	49.5	43.6033	0.8809	217.098	4.5705	0	29.43	4.2053	0.3468	-1	1	0.737	1	0.5142	607.487	161.901	39	19.5
88	0.471436	26.9	62.0912	2.3082	121.914	4.8961	0	13	2.9684	0.934	0.5547	1	0.09462	0.9839	0.06987	617.961	220.223	-11.05	61.1
89	0.607645	13.5	44.4668	3.2938	62.3366	5.4206	0	13.7886	3.3078	0.9046	0.5914	1	0.1029	0.9478	0.09474	384.948	652.237	42.9	11.7
90	0.303368	24.7	30.3905	1.2304	92.0662	4.0558	0	13.4001	2.3828	0.8507	-0.1104	1	0.1834	1	0.2136	19.4717	215.225	-22.75	20.15
91	0.195337	49.5	61.8355	1.2492	303.769	6.3951	0	45.2673	4.6631	0.6854	-0.8634	1	0.4851	0.7979	0.3106	793.108	176.817	3.25	61.75
92	0.78604	27.5	164.444	5.9798	193.99	7.6075	0	14.5344	3.1972	0.9775	0.8542	1	0.0295	0.2196	0	693.706	705.938	-32.5	161.2
93	0.22958	49.5	51.5512	1.0414	215.463	4.5361	0	13.7886	3.0399	0.4894	-1	1	0.625	1	0.4793	173.787	244.769	-47.45	20.15
94	0.536128	11.7	35.8621	3.0651	55.4558	5.7171	0	16.25	3.6007	0.9342	0.5313	1	0.09517	0.9175	0.03896	32.453	300.838	26	24.7
95	0.22989	49.5	53.5452	1.0817	223.503	4.7053	0	20.8102	3.3123	0.3321	-1	1	0.6957	1	0.5676	472.635	584.534	-44.85	-29.25
96	0.149677	18.9	17.9781	0.9512	107.4	6.355	0	22.981	3.9153	0.2133	-1	1	0.6595	1	0.7153	342.899	275.653	11.7	-13.65
97	0.505544	7.7	8.6721	1.1262	12.6981	2.2277	0	4.5962	1.6942	-0.5911	-1	1	0.5398	1	0.96	932.201	165.396	-8.45	1.95
98	0.169346	44.1	49.9824	1.1334	281.766	6.6928	0	21.8017	4.8117	0.5564	-1	1	0.6259	1	0.378	957.924	633.268	17.55	46.8
99	0.145027	49.5	34.8402	0.7038	230.512	4.8529	0	20.5548	3.341	0.2929	-1	1	0.7077	1	0.6147	244.852	184.296	-20.8	-27.95
100	0.153934	49.5	32.5779	0.6581	203.071	4.2752	0	13.4001	2.6455	0.3243	-1	1	0.6502	1	0.6379	229.907	294.006	-15.6	28.6
101	0.53751	8.7	23.4811	2.699	33.6428	5.0213	0	13.4001	2.8022	0.9719	0.6757	1	0.05903	1	0.02128	816.442	882.322	17.55	15.6
102	0.197396	47.7	26.323	0.5518	127.75	2.7954	0	46.5329	3.0473	0.3625	-1	1	0.7112	0.9628	0.5051	201.681	647.553	-24.7	9.1
103	0.802929	49.5	322.384	6.5128	385.286	8.1113	0	37.9012	4.3758	0.9888	0.8143	1	0.01979	0.09053	0	578.428	767.036	308.1	94.9
104	0.206739	37.7	48.7153	1.2922	223.138	6.2504	0	44.2048	5.6386	0.3981	-0.9864	1	0.5377	0.944	0.6667	407.395	757.153	-41.6	25.35
105	0.295931	4.9	3.25	0.6633	6.5	2.2414	0	6.5	2.315	1	1	1	0	1	0	0	592.929	0	3.25
106	0.192071	27.3	27.6154	1.0116	133.251	5.2668	0	17.5018	3.8929	0.5418	-1	1	0.5529	1	0.4888	940.993	583.427	-24.7	-12.35
107	0.176604	31.9	22.1859	0.6955	117.752	3.9382	0	16.5718	3.1837	0.5772	-0.9899	1	0.5158	1	0.483	274.27	936.807	-22.1	1.95
108	0.299209	7.1	12.8035	1.8033	30.7372	6.0269	0	14.5344	2.8929	0.6792	0.206	0.9806	0.2398	1	0.5806	367.845	345.07	-11.7	5.2
109	0.16858	13.3	6.1321	0.4611	30.9074	2.7352	0	9.75	2.256	0.05054	-1	1	0.7887	1	0.6744	793.899	49.3233	3.25	-5.2
110	0.47494	42.1	101.533	2.4117	203.623	5.0779	0	18.9506	3.436	0.9613	0.5677	1	0.06249	0.9002	0.01055	974.235	801.508	-65	78
111	0.0826855	6.1	2.9069	0.4765	23.6276	5.7628	0	16.5718	4.5118	-0.7389	-1	0.3162	0.4274	1	1	488.443	175.852	1.3	2.6
112	0.167351	32.7	36.4927	1.116	204.726	6.6686	0	21.8017	4.6055	0.2076	-1	1	0.7926	1	0.5539	225.012	996.046	2.6	-36.4
113	0.467612	27.1	68.0795	2.5122	134.847	5.3724	0	14.5344	3.3343	0.9494	0.5547	1	0.06227	0.996	0.01299	725.426	620.256	46.15	50.05
114	0.125746	10.9	3.677	0.3373	23.8731	2.6824	0	6.5	2.0605	-0.2153	-1	1	0.849	1	0.8103	1007.51	535.569	-2.6	2.6
115	0.0899279	8.9	2.3436	0.2633	20.2023	2.9279	0	13.4001	3.0015	-0.03465	-0.9899	1	0.8025	1	0.7447	695.017	705.775	-1.95	1.3
116	0.265508	29.3	54.9279	1.8747	192.761	7.0608	0	30.6604	5.5891	0.6808	-0.9999	1	0.5435	0.9744	0.2846	98.4266	130.264	-35.1	42.25
117	0.0222152	26.1	3.3144	0.127	137.775	5.7168	0	44.2048	6.0048	-0.06936	-1	1	0.6745	0.9419	0.8241	525.439	186.922	0.65	-3.25
118	0.206506	49.5	36.7983	0.7434	170.994	3.5999	0	14.5344	2.9375	0.371	-1	1	0.6668	1	0.5739	438.214	814.154	-35.1	11.05
119	0.331151	5.3	7.854	1.4819	14.7675	4.475	0	9.75	3.272	0.1982	-0.9762	0.9864	0.5947	1	0.8462	121.443	156.613	-7.15	-3.25
120	0.137743	20.5	12.6207	0.6156	82.6804	4.4692	0	48.3147	5.4958	-0.04565	-1	1	0.6601	0.9568	0.8411	625.481	292.58	7.15	10.4
121	0.301705	37.1	60.5896	1.6331	189.994	5.4129	0	42.25	4.3233	0.5814	-1	1	0.5538	0.9915	0.4322	121.989	985.629	-59.8	-9.75
122	0.315749	5.9	5.9927	1.0157	12.5454	3.2168	0	7.2672	2.3456	0.29	-1	1	0.7182	1	0.7368	303.415	560.78	-4.55	-3.9
123	0.128308	7.3	2.3436	0.321	13.2597	2.5018	0	9.1924	2.2801	0.1142	-0.9487	1	0.8185	1	0.6538	87.4863	633.096	-1.95	1.3
124	0.437783	42.1	104.731	2.4877	227.869	5.6825	0	22.981	2.9923	0.8775	-0.1521	1	0.1446	0.9601	0.1365	931.293	335.185	12.35	104
125	0.190538	49.5	52.0731	1.052	262.259	5.5212	0	29.9635	4.7373	0.3354	-1	1	0.6735	0.9937	0.5959	962.338	69.2455	21.45	47.45
126	0.236932	18.3	17.3442	0.9478	65.2044	4.0003	0	14.5344	3.1487	0.481	-1	1	0.6461	1	0.4638	899.246	255.874	-16.9	-3.9
127	0.0327997	9.1	0.9192	0.101	21.8631	3.0793	0	7.2672	1.9524	-0.2836	-1	1	0.8185	1	0.825	377.841	374.038	-0.65	-0.65
128	0.226281	4.7	3.677	0.7823	9.3344	3.4572	0	7.2672	1.8525	0.3151	-0.3162	0.8682	0.5475	1	0.6667	546.404	452.596	-2.6	2.6
129	0.0671032	36.3	8.2219	0.2265	115.776	3.3754	0	42.25	3.5105	-0.2446	-1	1	0.7678	0.9738	0.797	931.587	703.074	7.8	-2.6
130	0.0599048	19.1	5.2405	0.2744	78.3289	4.5806	0	13.4001	3.2625	-0.1838	-1	1	0.7541	1	0.7879	252.013	104.665	0.65	5.2
131	0.148324	10.1	7.9343	0.7856	42.9013	5.2965	0	21.8017	5.1113	0.4714	-0.8321	1	0.5109	1	0.6316	296.604	272.579	-6.5	4.55
132	0.191369	22.1	16.4053	0.7423	77.9662	3.8789	0	14.5344	3.0976	0.4033	-0.9062	1	0.6345	1	0.5266	465.901	643.423	9.1	13.65
133	0.0981685	6.9	2.9069	0.4213	21.029	4.2916	0	23.6604	5.1506	0.1234	-0.9983	1	0.7661	1	0.7143	458.116	731.507	-1.3	-2.6
134	0.152983	5.1	2.6	0.5098	10.3304	3.3324	0	9.1924	3.3254	-0.7444	-1	0.6508	0.5267	1	1	128.02	176.549	0	2.6
135	0.356832	11.3	13.1615	1.1647	30.355	3.264	0	9.1924	1.9523	0.5862	-0.4472	1	0.3979	1	0.5211	863.925	106.526	-11.05	7.15
136	0.290454	27.9	42.5042	1.5234	135.843	5.2449	0	13	2.7406	0.8745	-0.3714	1	0.1747	1	0.1757	81.552	503.903	16.9	39
137	0.18374	49.5	36.6602	0.7406	191.459	4.0307	0	29.9635	3.7211	0.2884	-1	1	0.7292	1	0.5953	81.8444	24.5444	-22.1	29.25
138	0.0802103	5.7	2.6	0.4561	21.0392	5.6863	0	13.4001	2.8008	0.2784	-0.3939	0.7071	0.2798	1	1	97.2456	614.754	0	2.6
139	0.146052	13.9	6.5	0.4676	38.0993	3.2016	0	9.75	2.5478	-0.07175	-0.9962	0.9948	0.6911	1	0.7976	210.734	428.676	5.2	-3.9
140	0.121178	49.5	19.2053	0.388	152.091	3.2019	0	13.4001	2.6951	0.37	-1	1	0.6986	1	0.5547	29.2525	274.34	7.8	-17.55
141	0.0630469	15.1	5.886	0.3898	80.9934	6.1827	0	27.768	5.1459	-0.1203	-0.9989	1	0.5809	1	0.9314	713.593	425.659	-0.65	-5.85
142	0.0426533	10.3	1.8385	0.1785	34.7346	4.1849	0	10.2774	2.7187	-0.1617	-1	1	0.7401	1	0.7736	330.107	321.097	-1.3	1.3
143	0.0298516	26.7	2.68	0.1004	83.0733	3.3633	0	13	2.5503	-0.1458	-1	1	0.7979	1	0.7676	270.721	365.588	-0.65	2.6
144	0	5.1	0	0	8.9746	2.895	0	7.2672	2.2518	-0.8652	-1	-0.6	0.152	1	1	758.078	824.922	0	0
145	0.375582	5.3	2.9069	0.5485	4.8192	1.4604	0	4.5962	1.7555	0.6461	-0.3162	0.9487	0.423	1	0.5	949.849	119.943	1.3	-2.6
146	0.103263	11.1	4.162	0.375	33.0467	3.6315	0	13	3.2927	-0.2639	-1	1	0.6287	1	0.8966	514.725	346.396	-3.25	2.6
147	0.17546	18.5	14.95	0.8081	75.9923	4.6056	0	11.718	2.469	0.6563	-1	1	0.5515	1	0.3214	975.568	464.997	0	14.95
148	0.10052	11.9	5.2405	0.4404	43.3743	4.3812	0	11.718	2.768	-0.1797	-1	1	0.6777	1	0.8421	722.479	700.046	-5.2	0.65
149	0.00852682	47.9	1.3	0.02714	146.096	3.1829	0	11.718	2.2716	-0.1295	-1	1	0.7325	1	0.842	228.543	64.286	1.3	0
150	0.156596	49.5	49.1814	0.9936	301.386	6.345	0	19.769	4.1759	0.4558	-1	1	0.6413	1	0.5104	670.617	455.196	34.45	35.1
151	0.17307	9.3	0.9192	0.09884	4.1692	0.5711	0	4.5962	1.3127	-0.9024	-1	-0.7071	0.1512	1	1	600.618	160.038	0.65	-0.65
152	0.195454	49.5	39.586	0.7997	194.345	4.0915	0	22.981	3.4047	0.2632	-1	1	0.7308	1	0.581	615.076	909.214	-34.45	-19.5
153	0.143735	17.7	4.5962	0.2597	28.3674	1.8068	0	4.5962	1.8487	-0.2737	-1	1	0.7268	1	0.8673	841.376	465.991	-0.65	4.55
154	0.0447913	49.5	7.827	0.1581	167.659	3.5297	0	16.5718	3.0032	-0.2429	-1	1	0.6774	1	0.8783	821.566	935.045	-7.8	0.65
155	0.0904213	8.9	3.3144	0.3724	28.4175	4.1185	0	19.769	4.8622	-0.4071	-1	0.9935	0.7502	1	0.8205	897.219	140.983	-0.65	-3.25
156	0.0401588	6.3	0.65	0.1032	11.05	2.5698	0	6.5	1.672	-0.6675	-1	1	0.5085	1	0.9286	751.691	963.127	-0.65	0
157	0.273645	14.7	13.7118	0.9328	43.2916	3.4088	0	13.4001	2.6423	0.07579	-1	1	0.836	1	0.6176	721.289	92.0816	7.15	-11.7
158	0.192504	25.9	20.6573	0.7976	99.0255	4.1433	0	42.3748	6.3848	0.291	-1	1	0.7783	0.954	0.5755	629.11	351.16	-4.55	20.15
159	0.381169	8.7	16.7114	1.9209	33.7648	5.0395	0	33.4608	7.7665	-0.3588	-1	1	0.8477	0.7313	0.7297	1016.99	353.063	3.9	16.25
160	0.0212142	7.1	0.9192	0.1295	31.1326	6.1044	0	26.2023	6.3533	-0.3248	-1	1	0.7395	1	0.8889	718.57	940.627	-0.65	-0.65
161	0.509196	28.5	103.519	3.6323	189.036	7.1334	0	17.5018	3.535	0.9407	0.3162	1	0.1061	0.7509	0.05714	772.825	233.558	59.8	84.5
162	0.0732166	14.1	3.7901	0.2688	44.4225	3.6713	0	16.25	3.4292	0.1941	-1	1	0.6005	1	0.7326	839.89	668.514	-3.25	1.95
163	0.503448	7.9	24.05	3.0443	35.6767	6.0469	0	14.5344	4.4504	0.9791	0.8321	1	0.03321	1	0	895.728	789.798	-22.75	-7.8
164	0.0143114	49.5	3.3144	0.06696	222.244	4.6788	0	29.43	5.245	-0.2822	-1	1	0.6966	1	0.8722	790.92	783.74	-0.65	3.25
165	0.23526	6.1	2.7577	0.4521	7.8789	1.9217	0	6.5	2.4998	0.4752	-0.7593	1	0.5365	1	0.5238	538.812	615.205	-1.95	1.95
166	0.1198	12.5	8.841	0.7073	61.9915	5.904	0	27.768	5.8111	-0.5673	-1	1	0.6399	1	0.9012	360.568	138.828	5.2	-7.15
167	0.11266	12.1	11.3704	0.9397	84.2444	8.341	0	23.6604	5.1257	-0.04279	-1	0.9971	0.7064	1	0.8026	891.26	649.5	5.85	9.75
168	0.0412602	49.5	7.5802	0.1531	176.252	3.7106	0	20.8102	3.3341	-0.2836	-1	1	0.7397	1	0.8369	901.851	62.3838	-6.5	-3.9
169	0.0392751	12.3	2.0555	0.1671	43.8222	4.2546	0	14.5344	3.1609	-0.07138	-1	1	0.6928	1	0.8205	969.833	321.687	-1.95	0.65
170	0.165999	6.7	2.0555	0.3068	8.6866	1.8482	0	4.5962	1.9641	0.2798	-0.8944	1	0.7102	1	0.7143	804.634	5.7836	-1.95	0.65
171	0.0312693	34.5	5.2405	0.1519	157.88	4.8578	0	17.5018	4.2723	-0.1871	-1	1	0.7281	1	0.8566	842.658	774.088	-5.2	-0.65
172	0.0820592	49.5	21.4401	0.4331	250.702	5.2779	0	26.2023	4.5432	-0.2581	-1	1	0.676	1	0.8719	569.907	252.028	-5.2	20.8
173	0.0741349	6.3	2.7577	0.4377	25.3874	5.9041	0	11.718	3.4414	0.248	-1	0.9939	0.7049	1	0.6	317.405	856.722	-1.95	1.95
174	0.236791	10.5	27.9198	2.659	95.4491	11.2293	0	25.3833	6.4246	0.6375	-0.4893	0.9988	0.3813	0.9529	0.4923	457.048	370.605	-11.7	25.35
176	0.203192	4.9	2.7577	0.5628	8.0323	2.7698	0	7.2672	2.0312	-0.1119	-0.9993	1	0.7906	1	0.8889	179.765	81.4592	-1.95	-1.95
177	0.132251	9.9	7.6081	0.7685	45.9061	5.8109	0	22.981	4.957	0.4208	-0.9976	0.9971	0.6978	1	0.5357	749.035	447.838	7.15	2.6
178	0.343938	5.5	15.2161	2.7666	28.1538	8.0439	0	18.3848	5.096	-0.2473	-1	0.9701	0.7206	0.9429	0.8667	832.255	720.2	5.2	14.3
179	0.0567088	10.9	2.3436	0.215	33.7421	3.7913	0	10.2774	2.6811	-0.6899	-1	1	0.4715	1	0.9688	816.275	348.583	-1.3	1.95
180	0.103258	13.9	2.3436	0.1686	19.4304	1.6328	0	7.2672	1.9838	-0.2816	-1	1	0.8883	1	0.7119	594.77	948.665	1.3	-1.95
181	0.0690029	5.1	2.6	0.5098	22.9032	7.3881	3.25	16.25	3.9715	-0.1892	-0.9806	0.8944	0.6034	1	0.9091	242.274	227.863	0	-2.6
182	0.296388	8.3	10.1741	1.2258	26.0554	4.1358	0	17.5018	3.2756	0.6203	-0.3939	1	0.4902	1	0.2927	4.5663	315.211	9.1	4.55
183	0.105674	33.3	14.8223	0.4451	131.835	4.212	0	20.5548	3.6628	-0.03481	-1	1	0.7178	1	0.7954	113.429	260.853	-11.7	-9.1
184	0.137926	8.1	3.3144	0.4092	18.0977	2.9668	0	7.2672	2.1869	0.4427	-1	1	0.6887	1	0.4324	232.376	407.339	-3.25	0.65
185	0.166509	18.5	3.25	0.1757	17.4106	1.0552	0	16.5718	2.1325	-0.3151	-1	1	0.8612	1	0.7358	395.957	0.1811	0	-3.25
186	0.823008	11.3	0.65	0.05752	0.65	0.06989	0	3.25	0.474	0.7071	0.7071	0.7071	NaN	1	1	122.894	507.81	0	0.65
187	0.0381706	14.5	2.0555	0.1418	46.4357	3.7149	0	14.5344	3.4863	-0.2674	-0.9923	1	0.5923	1	0.9294	451.231	836.148	0.65	-1.95
188	0.331052	13.7	18.9506	1.3833	48.8883	4.1785	0	11.718	2.7425	0.7702	0.1961	1	0.2107	1	0.3936	337.807	11.1423	7.15	17.55
189	0.156157	11.3	3.677	0.3254	19.3789	2.0838	0	4.5962	1.8795	0.272	-1	1	0.711	1	0.6949	134.92	309.354	-2.6	2.6
190	0.108827	24.5	11.9854	0.4892	101.142	4.4952	0	16.25	3.7709	0.1379	-1	1	0.756	1	0.6757	943.204	47.1959	9.1	7.8
191	0.0509428	8.5	2.0555	0.2418	30.8522	4.7465	0	46.1912	8.496	-0.2094	-1	0.9091	0.6797	1	0.9024	469.288	964.347	-1.95	-0.65
192	0.115434	8.7	2.3436	0.2694	15.6366	2.3338	0	4.5962	2.0574	-0.3434	-1	1	0.7776	1	0.9062	114.701	990.385	1.3	1.95
193	0.110586	15.1	6.5	0.4305	50.9968	3.8929	0	20.5548	3.662	0.0207	-1	1	0.7328	1	0.7624	632.589	401.993	-5.2	3.9
194	0.213104	4.7	3.25	0.6915	8.7612	3.2449	0	7.2672	2.3056	0.7582	0.3162	1	0.2475	1	0.4286	873.67	487.872	-1.95	2.6
195	0.0436061	29.5	5.9927	0.2031	128.084	4.6576	0	14.5344	2.9464	-0.34	-1	1	0.752	1	0.8384	869.468	402.842	-1.3	-5.85
196	0.236077	17.5	30.2442	1.7282	113.468	7.3205	0	16.25	3.606	0.8564	-0.0767	1	0.1897	1	0.2	685.509	538.431	-14.3	26.65
197	0.0742888	9.9	2.0555	0.2076	22.0766	2.7945	0	9.1924	2.3732	-0.6372	-1	0.7071	0.3795	1	1	54.0657	562.066	1.95	0.65
198	0.0423055	19.7	5.2405	0.266	111.291	6.2876	0	33.4608	5.7687	-0.355	-1	0.9997	0.7296	1	0.8299	1004.05	689.358	-5.2	0.65
199	0.0225866	49.5	4.6872	0.09469	199.134	4.1923	0	29.9635	3.7842	-0.3131	-1	1	0.6874	1	0.8856	584.661	54.5737	-2.6	3.9
200	0.0917819	47.9	26.0081	0.543	271.553	5.9162	0	20.5548	4.0322	0.1233	-1	1	0.6774	1	0.7261	831.967	177.602	-26	-0.65
201	0.179744	6.3	2.68	0.4254	10.177	2.3667	0	4.5962	1.8218	-0.2183	-1	1	0.8867	1	0.75	439.603	320.262	2.6	0.65
202	0.0549292	15.7	4.5962	0.2928	73.0276	5.3305	0	20.5548	4.7085	-0.1653	-1	1	0.7341	1	0.8131	866.806	207.78	4.55	-0.65
203	0.0576258	4.9	1.4534	0.2966	14.9262	5.147	0	10.2774	3.8974	-0.312	-1	0.9487	0.8118	1	0.8889	820.316	678.286	-0.65	-1.3
204	0.122232	30.3	6.9096	0.228	52.7886	1.8653	0	4.5962	1.8028	0.06979	-1	1	0.7298	1	0.7477	41.8597	759.63	-4.55	5.2
205	0.0507879	8.1	0.65	0.08025	9.6385	1.5801	0	4.5962	1.7593	-0.5187	-1	1	0.5767	1	0.95	122.537	527.333	0.65	0
206	0.221432	27.5	20.8102	0.7567	87.1422	3.4173	0	13.4001	2.8554	0.4647	-1	1	0.6713	1	0.4656	1011.2	836.689	20.8	-0.65
207	0.677665	12.7	10.2774	0.8092	12.777	1.1941	0	4.5962	1.7161	-0.6037	-1	1	0.6629	0.9813	0.8824	408.028	883.232	9.75	-3.25
208	0.248578	20.7	27.5925	1.333	100.279	5.3625	0	29.9635	5.2691	0.4243	-1	1	0.6052	0.984	0.5528	154.461	316.949	20.15	18.85
209	0.0530531	7.1	1.4534	0.2047	19.6777	3.8584	0	11.718	2.8003	-0.5314	-1	0.9417	0.5903	1	0.9333	611.014	486.19	-1.3	-0.65
210	0.431738	8.5	20.4104	2.4012	36.1514	5.5617	0	23.4361	4.5173	0.8674	0.4808	1	0.1064	1	0.1333	325.782	700.312	-20.15	3.25
211	0.480486	9.5	4.55	0.4789	7.475	0.9967	0	6.5	1.6873	0.7241	-1	1	0.7019	1	0.1379	1019	625.205	0	4.55
212	0.294923	8.1	15.7348	1.9426	40.1795	6.5868	3.25	16.5718	3.6442	0.9391	0.7682	0.9998	0.06168	1	0	176.475	241.105	12.35	-9.75
213	0.0200498	21.5	1.4534	0.0676	65.7462	3.3716	0	32.5	4.5613	-0.09708	-1	1	0.8476	1	0.705	775.391	145.137	-1.3	0.65
214	0.0483796	7.9	2.0555	0.2602	31.7322	5.3783	0	16.25	4.4435	-0.3604	-1	1	0.6823	1	0.8529	116.297	117.449	-0.65	1.95
215	0.0497839	7.5	2.0555	0.2741	30.282	5.5058	0	13.7886	3.4301	0.1494	-0.9959	1	0.7359	1	0.75	507.38	582.327	-0.65	-1.95
216	0.0307248	21.7	1.4534	0.06698	42.9459	2.18	0	14.5344	2.5784	-0.2107	-1	1	0.703	1	0.8651	328.643	353.341	0.65	1.3
217	7.61564	5.1	8.1445	1.597	0.65	0.2097	0	3.25	0.8116	0.8776	0.8575	0.9104	0.01636	1	0	359.078	205.755	-3.9	-7.15
218	0.175941	4.7	2.3436	0.4986	7.6515	2.8339	0	7.2672	2.1587	0.5757	0.1961	1	0.3626	1	0.6	80.7872	705.692	-1.3	1.95
219	0.0654201	10.9	1.4534	0.1333	18.1347	2.0376	0	4.5962	1.8662	0.173	-1	1	0.7577	1	0.6792	173.794	460.413	-0.65	-1.3
220	0.394306	7.9	18.9506	2.3988	35.893	6.0836	0	13.4001	3.1726	0.9443	0.5812	1	0.08471	1	0.05128	510.31	917.386	7.15	17.55
221	0.132835	4.9	2.3436	0.4783	10.4419	3.6007	0	7.2672	1.9811	0.7614	0.2425	1	0.3545	1	0.3333	337.837	417.112	1.3	-1.95
222	0.0588139	7.3	1.8385	0.2518	22.6908	4.2813	0	13.4001	3.1234	-0.2072	-1	0.9762	0.6625	1	0.9	209.904	354.877	-1.3	-1.3
223	0.184331	7.5	5.0767	0.6769	20.1969	3.6722	0	9.1924	2.0642	0.6697	-0.8321	1	0.3846	1	0.5	607.567	829.587	-3.25	-3.9
224	0.17431	18.7	6.5324	0.3493	33.4654	2.0039	0	4.5962	1.7203	0.2604	-1	1	0.7718	1	0.6018	173.856	934.874	-6.5	0.65
225	0	9.1	0	0	11.7462	1.6544	0	4.5962	1.8872	-0.633	-1	0.7071	0.674	1	1	52.8242	477.033	0	0
226	0.0400917	5.1	0.9192	0.1802	13.9335	4.4947	0	9.1924	3.4958	-0.5223	-1	1	0.617	1	0.8889	264.99	993.912	0.65	0.65
227	0.0217524	10.1	0.9192	0.09101	33.8892	4.1839	0	13.4001	3.772	-0.6069	-1	1	0.6739	1	0.9091	225.252	1016.41	0.65	-0.65
228	0	16.1	0	0	11.7	0.8298	0	3.25	1.4222	-0.8	-1	1	0.6156	1	0.9	735.255	580	0	0
229	0.0379556	6.5	1.4534	0.2236	26.5101	5.8911	0	16.25	4.521	-0.673	-1	0.9487	0.542	1	0.9524	11.2846	1016.91	-0.65	1.3
230	0.0544988	5.7	1.4534	0.255	17.3124	4.679	0	18.9506	5.689	-0.5862	-1	0.8944	0.6703	1	0.9167	839.693	237.14	-0.65	-1.3
231	0.15914	7.7	3.5004	0.4546	16.2824	2.8566	0	9.1924	2.6405	-0.1869	-1	1	0.5599	1	0.9333	880.435	353.39	3.25	1.3
232	0.230299	7.7	4.55	0.5909	14.625	2.5658	0	6.5	2.0125	0	-1	1	1.0198	1	0.5	1019	647.539	0	4.55
233	0.114181	10.7	2.6	0.243	18.5154	2.1282	0	4.5962	1.8107	-0.2832	-1	0.9487	0.6233	1	0.8947	932.374	377.916	-2.6	0
234	0.0897057	9.7	4.6872	0.4832	41.4758	5.3865	0	19.5	4.882	-0.1444	-0.9939	1	0.8031	1	0.76	919.381	915.887	2.6	-3.9
235	0.0255477	26.1	0.9192	0.03522	33.2233	1.3786	0	4.5962	1.93	-0.8144	-1	1	0.4291	1	0.9836	640.856	916.228	-0.65	0.65
236	0.68871	8.9	33.4608	3.7596	37.6667	5.4589	0	14.5344	3.8682	0.9493	0.7894	1	0.05699	0.7681	0	642.298	61.4213	13.65	30.55
237	0.146367	9.9	8.2219	0.8305	44.8254	5.6741	0	19.769	4.3417	0.2565	-0.9899	0.9981	0.6357	1	0.6364	271.151	775.444	-2.6	-7.8
238	0.0577301	14.9	5.0767	0.3407	76.1308	5.9016	0	18.3848	4.4561	-0.4358	-1	1	0.5966	1	0.9505	994.198	145.262	3.25	3.9
239	0.1539	5.9	2.3436	0.3972	10.0654	2.5809	0	9.1924	2.4393	-0.1722	-1	0.9487	0.7471	1	0.8667	43.6356	710.136	-1.95	1.3
240	0.589937	17.5	81.6675	4.6667	122.612	7.9105	0	22.981	4.9116	0.8589	-0.0767	1	0.2589	0.3097	0.1111	967.734	203.9	68.25	-44.85
241	0.439515	6.3	15.4093	2.4459	23.9295	5.565	0	24.7513	4.0717	0.9796	0.8591	1	0.03159	0.9535	0	200.579	615.246	7.15	13.65
242	0.0968984	5.3	5.2405	0.9888	33.6749	10.2045	0	42.3748	12.3311	0.4451	-0.8321	1	0.6309	0.9091	0.5	621.179	344.358	-4.55	2.6
243	0.196471	48.5	50.1638	1.0343	244.794	5.2644	0	32.6621	4.1892	0.5308	-1	1	0.6298	0.9978	0.4219	756.12	565.75	42.9	-26
244	0.112725	19.1	6.1664	0.3229	48.9836	2.8645	0	19.769	3.1149	0.2137	-1	1	0.6671	1	0.6777	415.223	538.72	-5.85	1.95
245	0.108921	19.1	9.9431	0.5206	81.7315	4.7796	0	14.5344	3.3271	0.1617	-1	1	0.6799	1	0.7185	135.327	73.966	-9.75	1.95
246	0.15485	7.9	2.9069	0.368	14.0212	2.3765	0	9.1924	2.153	0.1352	-0.9487	1	0.6461	1	0.8485	369.798	57.6835	-1.3	2.6
247	0.283599	9.3	4.5962	0.4942	12.7212	1.7426	0	4.5962	1.8769	0.5268	-0.9487	1	0.618	1	0.5455	522.812	65.7366	-3.25	-3.25
248	0.360403	47.9	84.9886	1.7743	225.969	4.9231	0	13.4001	3.0212	0.692	-0.9615	1	0.47	0.9978	0.3	483.683	431.405	84.5	9.1
249	0.163901	7.7	10.4809	1.3612	47.3384	8.305	0	34.548	7.3163	0.6103	-0.9285	1	0.4366	1	0.5143	586.857	102.091	-10.4	-1.3
250	0.224578	6.1	7.4111	1.2149	22.1797	5.4097	0	20.5548	3.9272	0.8488	0.4472	0.9998	0.195	1	0.1905	98.4508	162.189	-5.85	4.55
251	0.155928	16.1	20.3066	1.2613	114.055	8.089	0	29.9635	6.4332	0.264	-1	1	0.708	1	0.6216	403.441	289.646	15.6	-13
252	0.0494141	12.5	4.5962	0.3677	78.133	7.4412	0	26.8002	8.0279	0.1029	-1	1	0.7051	1	0.8148	880.388	972.732	-3.25	3.25
253	0.0529651	9.5	4.55	0.4789	67.8139	9.0418	0	32.5	6.625	-0.4164	-1	1	0.6327	1	0.8679	1014.09	261.226	0	4.55
254	0.19065	5.3	2.6	0.4906	8.4919	2.5733	0	7.2672	2.3904	0.4053	-0.3162	1	0.4567	1	0.6364	341.038	804.547	0	2.6
255	0.354133	6.7	25.3166	3.7786	50.1491	10.67	3.25	22.981	5.8962	0.9514	0.6757	1	0.06357	0.8511	0.03704	186.306	139.851	18.85	16.9
256	0.0630316	10.1	2.68	0.2653	34.0928	4.209	0	11.718	2.7708	-0.03439	-1	1	0.7751	1	0.8298	683.574	27.698	-2.6	0.65
257	0.232033	5.1	9.3066	1.8248	24.3796	7.8644	0	21.8017	7.351	0.6174	-0.264	1	0.4684	1	0.4	558.588	834.167	3.9	8.45
258	0.0566484	7.5	1.4534	0.1938	18.8163	3.4211	0	10.2774	2.902	-0.17	-1	1	0.6886	1	0.84	674.827	647.647	1.3	-0.65
259	0.10516	4.9	6.1664	1.2585	34.7058	11.9675	3.25	33.931	8.4611	0.2779	-0.5369	0.9417	0.4941	1	0.75	445.398	19.7653	-1.95	5.85
260	0.162502	40.1	34.3456	0.8565	200.815	5.2707	0	22.981	4.3696	-0.02222	-1	1	0.6895	1	0.7784	341.387	919.534	-16.9	-29.9
261	0.0184764	47.1	2.6	0.0552	134.742	2.9876	0	16.5718	2.5169	-0.3408	-1	1	0.7049	1	0.9137	912.531	505.52	0	2.6
262	0.124472	6.7	4.162	0.6212	23.4565	4.9907	0	11.718	3.1846	-0.5485	-1	1	0.5221	1	0.96	887.567	97.0821	-2.6	3.25
263	0.23273	16.1	3.9538	0.2456	14.8804	1.0553	0	7.2672	1.7616	0.1921	-1	1	0.8461	1	0.6462	501.41	788.09	-3.9	-0.65
264	0.197623	4.7	3.7901	0.8064	11.0173	4.0805	0	9.75	2.8101	0.747	0.4472	0.9806	0.2135	1	0.5714	305.032	251.947	-3.25	-1.95
265	0.0633966	6.5	4.55	0.7	49.6874	11.0416	0	47.3207	13.3605	-0.5308	-1	0.9985	0.6398	0.9111	0.92	581	5.7615	0	4.55
266	0.139453	9.9	8.6721	0.876	49.6255	6.2817	0	27.768	6.4253	-0.3057	-1	0.9839	0.7496	1	0.8462	254.853	861.227	1.95	-8.45
267	0.133271	11.9	12.143	1.0204	75.7999	7.6566	0	27.768	6.2768	0.4906	-0.9923	1	0.5971	1	0.4487	184.571	9.3403	-11.7	-3.25
268	0.72894	6.1	35.3758	5.7993	32.6187	7.9558	0	17.5018	4.8017	0.9565	0.7899	1	0.0527	0	0	538.057	751.68	-12.35	33.15
269	0.132221	5.1	5.0767	0.9954	23.3379	7.5283	0	13.4001	4.2234	0.07855	-0.9191	0.7894	0.4958	1	0.9091	713.569	507.794	3.9	3.25
270	0.142079	7.5	5.36	0.7147	27.6666	5.0303	0	29.0689	5.1433	0.7385	-0.9864	1	0.4723	1	0.2424	573.973	212.04	-5.2	-1.3
271	0.467509	11.5	32.5065	2.8267	57.4401	6.0463	0	26.2023	5.008	0.8194	0.08305	1	0.2417	0.9789	0.24	433.683	598.53	31.85	6.5
272	0.164997	7.9	4.111	0.5204	18.6088	3.154	0	7.2672	1.7818	0.249	-1	1	0.6818	1	0.6667	987.848	597.456	-1.3	3.9
273	0.649137	6.9	32.3306	4.6856	35.3693	7.2182	0	30.8322	7.4066	0.984	0.9387	1	0.01887	0.3469	0	216.428	188.746	-16.25	-27.95
274	0.106196	7.9	2.6	0.3291	18.2838	3.099	0	9.75	2.3512	-0.3796	-1	1	0.8034	1	0.8529	959.608	233.595	0	2.6
275	0.065828	26.1	12.3329	0.4725	172.984	7.1778	0	37.0557	7.8872	-0.2364	-1	1	0.7498	0.9959	0.782	1011.62	580.073	-3.9	11.7
276	0.0837895	4.7	1.4534	0.3092	9.9635	3.6902	0	6.5	2.0347	0.6671	-1	1	0.7369	1	0.1429	646.915	273.245	-1.3	0.65
277	0.279766	19.1	19.2492	1.0078	61.5991	3.6023	0	10.2774	2.4285	0.5745	-1	1	0.5049	1	0.461	798.976	441.539	18.85	-3.9
278	0.0135471	46.3	2.9069	0.06278	205.294	4.6342	0	24.7513	3.881	0.3483	-0.9872	1	0.6952	1	0.5135	165.425	445.842	-1.3	-2.6
279	0.0942074	9.1	2.0555	0.2259	17.0251	2.3979	0	4.5962	1.7949	-0.1626	-1	1	0.7345	1	0.8649	516.203	689.126	0.65	1.95
280	0.571036	44.5	192.291	4.3212	321.609	7.5673	0	30.8322	4.4723	0.9471	-0.1713	1	0.1293	0.3671	0.06914	660.189	113.082	-152.1	-117.65
281	0.285411	15.9	29.5446	1.8582	90.4977	6.5106	0	14.5344	3.1322	0.7974	0.3143	1	0.1905	1	0.3529	762.368	605.676	18.85	22.75
282	0.377209	46.1	107.871	2.3399	273.562	6.2032	0	18.9506	3.7036	0.8469	-0.2095	1	0.2365	0.9977	0.1838	633.761	354.216	-97.5	46.15
283	0.13903	6.3	7.6081	1.2076	37.3492	8.6859	0	41.6203	9.3533	0.2247	-1	0.9954	0.5723	0.9767	0.8261	1011.82	33.4286	7.15	-2.6
284	0.0484554	20.1	5.2405	0.2607	97.3811	5.3802	0	21.8017	5.7118	0.04543	-1	1	0.7326	1	0.7415	200.99	907.057	-2.6	4.55
285	0.0489186	20.7	4.6872	0.2264	86.5452	4.6281	0	14.5344	3.096	-0.09417	-1	1	0.7526	1	0.8258	332.188	228.836	2.6	3.9
286	0.411045	39.9	68.9276	1.7275	159.282	4.2027	0	16.5718	2.9538	0.8544	-1	1	0.3029	1	0.1356	289.101	73.3083	-1.95	68.9
287	0.0904149	18.7	6.5	0.3476	64.2029	3.8445	0	19.769	3.6145	0.188	-0.9487	1	0.6654	1	0.7154	349.786	555.674	3.9	5.2
288	0.0840584	4.9	1.4534	0.2966	10.2327	3.5285	0	6.5	2.1988	-0.09782	-0.9806	0.9985	0.931	1	0.6667	298.01	434.898	-0.65	1.3
289	0.112614	10.3	7.5802	0.7359	54.238	6.5347	0	20.5548	4.2985	-0.4026	-0.9542	0.7474	0.5652	1	1	576.466	171.243	-6.5	-3.9
290	0.166166	6.3	5.886	0.9343	24.1776	5.6227	0	17.5018	4.5216	-0.2973	-0.9989	0.7894	0.6228	1	0.9565	691.992	290.357	-5.85	-0.65
291	0.0902835	6.5	4.5962	0.7071	35.2439	7.832	0	23.6604	5.974	-0.5054	-0.9965	1	0.5581	1	0.9583	164.285	558.285	4.55	0.65
292	0	5.9	0	0	3.5192	0.9024	0	4.5962	1.5811	-0.5612	-1	-0.1414	0.3454	1	1	716.39	663	0	0
293	0.382675	6.7	25.2916	3.7749	46.363	9.8645	0	45.1504	9.8439	0.8524	0.4277	0.9999	0.1749	0.8511	0.2222	936.261	305.157	-11.05	-22.75
294	0.0898244	9.5	5.85	0.6158	51.4173	6.8556	0	30.6604	6.2569	-0.035	-1	1	0.6772	1	0.8302	525.795	30.7263	-5.85	0
295	0.0819979	5.1	1.4534	0.285	10.7747	3.4757	0	16.25	4.4619	-0.1775	-0.9304	0.9091	0.7495	1	0.7273	372.137	182.284	-1.3	-0.65
296	0.290867	20.7	33.22	1.6048	103.173	5.5173	0	41.6203	5.1777	0.6026	-0.9971	1	0.5333	1	0.3902	793.266	332.126	-28.6	-16.9
297	0.380708	12.9	19.769	1.5325	43.8773	4.0254	0	13.4001	2.9467	0.6898	-0.9864	1	0.4644	1	0.3253	980.109	772.26	14.3	-13.65
298	0.0891278	6.9	1.4534	0.2106	11.5782	2.3629	0	10.2774	2.5736	0.2209	-0.9899	1	0.7698	1	0.6364	214.768	642.833	1.3	-0.65
299	0.104722	8.5	3.5004	0.4118	25.5599	3.9323	0	10.2774	3.0629	-0.3445	-1	1	0.6682	1	0.9	506.106	325.3	-1.3	3.25
300	0.0568514	7.5	0.65	0.08667	8.3847	1.5245	0	4.5962	2.0696	-0.3116	-1	1	0.9144	1	0.75	82.4	446.393	0	-0.65
301	0.507208	30.3	86.879	2.8673	159.983	5.6531	0	44.2048	5.1232	0.8301	-0.8321	1	0.3928	0.9929	0.1483	452.277	907.556	-62.4	60.45
302	0.132328	4.9	1.4534	0.2966	6.5	2.2414	0	3.25	1.5302	0.7206	0.4472	1	0.1903	1	0.625	523.592	94.8673	1.3	-0.65
303	0.12434	6.9	11.5729	1.6772	66.095	13.4888	0	27.9576	8.338	-0.04119	-0.9946	0.9965	0.6248	1	0.8214	4.5652	775.283	-9.1	-7.15
304	0.0900857	8.5	2.68	0.3153	22.75	3.5	0	9.75	3.4138	-0.07031	-1	1	1.0016	1	0.5405	0.01765	883.306	0.65	2.6
305	0.159449	10.1	7.827	0.775	39.3701	4.8605	0	13.4001	3.4054	-0.1686	-1	1	0.6285	1	0.8909	551.911	375.361	7.8	-0.65
306	0.170705	9.5	8.841	0.9306	40.8862	5.4515	0	25.3833	5.9614	-0.1855	-0.9993	0.9806	0.5579	1	0.9245	293.505	782.058	5.2	-7.15
307	0.209645	6.9	6.6287	0.9607	22.4542	4.5825	0	13.4001	2.8373	-0.2039	-1	0.9839	0.7679	1	0.8462	294.681	695.087	-1.3	-6.5
308	0.00318705	44.3	0.65	0.01467	194.706	4.603	0	29.25	3.9058	-0.04618	-1	1	0.768	1	0.7843	936.202	516.849	0.65	0
309	0.158181	7.9	11.9501	1.5127	56.4223	9.5631	0	48.3147	14.3653	-0.364	-1	0.9856	0.6883	0.8644	0.9697	33.2975	121.665	4.55	-11.05
310	0.18794	8.5	17.6819	2.0802	71.9445	11.0684	0	22.981	5.6159	0.5455	-1	0.9923	0.4935	0.9385	0.475	920.094	1011.01	-10.4	-14.3
311	0.110667	9.3	4.6872	0.504	33.2456	4.5542	0	10.2774	2.699	0.07159	-1	1	0.8137	1	0.6279	335.419	424.14	2.6	-3.9
312	0.117921	4.7	5.9927	1.275	29.1933	10.8123	3.25	26.2023	8.5552	0.1415	-0.6644	0.5258	0.4269	0.963	1	235.521	931.553	-5.85	1.3
313	0.237155	5.9	8.475	1.4364	23.6216	6.0568	0	20.8102	4.8763	0.3349	-0.8222	0.9899	0.6421	1	0.6111	562.449	491.381	-7.15	4.55
314	0.472508	12.9	38.2341	2.9639	68.3728	6.2727	0	14.5344	3.3965	0.962	0.7593	1	0.04858	0.9633	0	966.372	492.295	-31.2	22.1
315	0.263133	24.9	41.1096	1.651	143.684	6.2744	0	48.3147	7.1174	0.6824	-0.9994	1	0.5587	0.8777	0.2427	95.2169	648.715	13	39
316	0.421637	5.5	18.2116	3.3112	27.4861	7.8532	0	19.5	4.4813	0.9003	0.5812	1	0.1012	0.9143	0.06667	121.9	657.455	0.65	18.2
317	0.483274	17.9	62.1422	3.4716	114.218	7.1835	0	29.43	4.6627	0.8402	0.1029	1	0.1757	0.8742	0.2374	182.224	174.776	-59.8	-16.9
318	0.231924	4.7	9.2382	1.9656	22.8831	8.4752	0	38.0403	12.4148	-0.3264	-1	1	0.859	0.9259	0.8571	764.202	1018.22	5.85	-7.15
319	0.041196	8.5	2.0555	0.2418	38.1521	5.8695	0	18.9506	4.1626	-0.4654	-1	0.8944	0.6158	1	0.9024	223.3	560.677	0.65	1.95
320	0.0269976	24.7	2.7577	0.1116	93.8341	4.1337	0	21.8017	4.3333	-0.6698	-1	1	0.537	1	0.9588	407.164	43.581	-1.95	-1.95
321	0.0347657	5.5	0.65	0.1182	11.8996	3.3999	0	7.2672	1.7357	-0.1842	-1	0.8944	0.7803	1	0.9091	662.927	154.7	0	-0.65
322	0.0309732	43.7	4.9503	0.1133	152.537	3.658	0	20.8102	3.2878	-0.4367	-1	1	0.6559	1	0.9003	185.127	79.992	-4.55	1.95
323	0.060248	7.5	3.7901	0.5053	46.1287	8.387	0	36.3361	7.5019	-0.4289	-1	0.9864	0.7717	1	0.8182	524.247	137.18	-3.25	-1.95
324	0.0827418	35.1	13.3369	0.38	152.017	4.5926	0	18.9506	3.5513	-0.09058	-1	1	0.8155	1	0.7405	291.462	394.084	-9.1	9.75
325	0.309176	4.9	3.677	0.7504	7.0385	2.4271	0	6.5	2.1122	0.7017	0.3162	0.8944	0.1658	1	0.6667	520.347	203.469	-2.6	2.6
326	0.403832	4.9	6.7862	1.3849	9.9454	3.4294	0	7.2672	2.4344	-0.2928	-0.9923	0.9995	0.8794	1	0.7778	444.398	768.51	1.95	-6.5
327	0.0826521	5.9	0.65	0.1102	5.2	1.3333	0	3.25	1.6195	-1	-1	-1	0	1	1	1019	751.195	0	-0.65
328	0.284304	19.9	52.1703	2.6216	165.057	9.2211	0	26.2023	6.7686	0.8562	-0.5914	1	0.2292	0.9162	0.1698	264.128	532.817	-26.65	44.85
329	0.104026	20.9	15.7348	0.7529	136.79	7.2376	0	25.3833	5.5926	0.4841	-1	1	0.4898	1	0.628	1000.31	980.385	9.75	-12.35
330	0.122532	42.1	25.9756	0.617	201.918	5.0354	0	25.3833	4.4869	0.03144	-1	1	0.7536	1	0.7291	814.549	519.728	-22.1	13.65
331	0.676173	8.9	25.0903	2.8191	28.7677	4.1692	0	13	2.5678	0.9356	0.5547	1	0.1226	1	0.102	420.163	10.8146	-20.15	14.95
332	0.0239778	5.3	1.4534	0.2742	37.7375	11.4356	3.25	29.9635	8.2746	-0.5595	-0.9986	0.9959	0.6665	0.9091	0.9167	107.953	551.736	0.65	1.3
333	0.190349	5.1	7.6081	1.4918	24.2952	7.8372	0	26.2023	6.6004	0.2537	-0.9965	0.9762	0.9024	1	0.3636	943.912	121.333	-7.15	2.6
334	0.079381	36.1	16.61	0.4601	197.646	5.7961	0	27.768	4.3405	0.2965	-1	1	0.7041	1	0.6027	465.165	944.958	8.45	-14.3
335	0.405448	5.5	18.5905	3.3801	29.1784	8.3367	0	22.981	6.2986	0.6788	0.01219	0.9956	0.2569	0.6571	0.5333	538.846	307.354	14.95	-11.05
336	0.143025	7.1	2.7577	0.3884	13.8496	2.7156	0	7.2672	1.9712	0.07329	-1	1	0.6247	1	0.875	758.19	825.683	-1.95	1.95
337	0.321425	4.9	10.5812	2.1594	19.4827	6.7182	0	11.718	3.3122	0.9278	0.8437	1	0.06681	1	0	240.99	898	-7.15	7.8
338	0.0990556	9.9	3.25	0.3283	26.1829	3.3143	0	36.3361	6.7237	0.747	-1	1	0.4027	1	0.4	933.742	279.424	-1.95	-2.6
339	0.118305	25.1	20.9619	0.8351	163.061	7.0589	0	29.9635	6.4335	0.118	-1	1	0.8202	0.987	0.6082	702.773	4.0478	18.2	10.4
340	0.0988278	4.7	1.8385	0.3912	10.6876	3.9584	0	16.5718	3.3695	-0.8374	-1	-0.4472	0.2065	1	1	180.957	758.255	-1.3	-1.3
341	0.329285	25.7	51.629	2.0089	144.589	6.1008	0	19.5	3.9001	0.8674	-0.7071	1	0.2739	1	0.1521	94.3502	372.944	-50.7	-9.75
342	0.178865	42.3	43.0229	1.0171	229.16	5.6864	0	48.75	4.8826	0.1784	-1	1	0.641	0.9702	0.7098	590.486	954.591	3.25	42.9
343	0.1586	5.7	4.111	0.7212	16.8252	4.5473	0	16.5718	3.6563	-0.04035	-0.7593	0.8944	0.6233	1	0.8462	490.754	174.702	1.3	3.9
344	0.144251	4.7	4.7321	1.0068	18.8448	6.9795	0	16.5718	4.7474	0.1136	-0.9864	0.9762	0.8371	1	0.5714	83.3404	621.755	-1.3	-4.55
345	0.207293	17.1	20.0238	1.171	85.3002	5.649	0	32.0088	6.617	0.2731	-0.9959	1	0.5861	1	0.7937	27.2807	951.406	19.5	-4.55
346	0.341366	29.5	76.9749	2.6093	210.201	7.6437	0	42.25	6.2794	0.9348	-0.3939	1	0.1385	0.9564	0.05098	195.214	539.091	-6.5	76.7
347	0.150775	7.9	8.5494	1.0822	42.3478	7.1776	0	20.8102	5.4355	-0.03253	-0.9899	0.9989	0.6538	1	0.8421	564.114	538.462	1.3	8.45
348	0.0363678	41.9	3.9538	0.09436	103.525	2.5946	0	13.4001	2.4851	0.1008	-1	1	0.7587	1	0.745	132.1	686.297	-3.9	0.65
349	0.0716278	12.7	2.0555	0.1618	24.1697	2.2589	0	10.2774	2.7212	-0.1277	-1	1	0.875	1	0.7073	105.563	296.571	0.65	-1.95
350	0.884633	4.9	11.0691	2.259	7.4054	2.5536	0	7.2672	2.3864	0.6114	0.3251	0.8944	0.1635	0.8276	0.8889	564.888	629.847	-0.65	11.05
351	0.286267	29.5	58.4747	1.9822	190.417	6.9243	0	29.43	4.7273	0.7028	-0.7894	1	0.3665	1	0.3597	323.795	437.356	-24.05	-53.3
352	0.0777606	5.3	2.0555	0.3878	16.4574	4.9871	0	10.2774	3.0016	0.0526	-0.9995	0.9839	0.89	1	0.5385	207.67	351.387	0.65	-1.95
353	0.129447	6.3	3.25	0.5159	17.1373	3.9854	0	7.2672	2.3165	-0.4808	-1	0.8944	0.6856	1	0.8947	908.595	733.159	-1.95	-2.6
354	0.0895738	27.3	14.5344	0.5324	150.377	5.9437	0	40.7224	5.6766	-0.009503	-1	1	0.7378	0.9842	0.7919	75.1319	780.432	13	6.5
355	0.0366504	26.3	4.9503	0.1882	124.779	5.135	0	22.981	4.9368	0.006915	-1	1	0.7341	1	0.7734	550.086	452.378	-4.55	1.95
356	0.182316	6.1	7.0007	1.1477	25.81	6.2951	0	18.9506	5.3446	0.1416	-0.8944	0.8944	0.6415	1	0.8947	36.2295	497.557	-6.5	2.6
357	0.0178646	11.1	0.65	0.05856	29.8294	3.278	0	11.718	2.4327	0.07428	-1	1	0.7358	1	0.7541	220.126	480.419	0	0.65
358	0.215872	41.5	52.65	1.2687	232.146	5.8771	0	18.9506	3.7276	0.5605	-0.9995	1	0.5292	1	0.478	880.836	868.878	0	-52.65
359	0.461446	16.3	54.2351	3.3273	103.112	7.2106	0	21.8017	4.8642	0.8477	-0.3162	1	0.2053	0.7483	0.1721	96.0583	938.561	-38.35	38.35
360	0.292405	14.5	26.0162	1.7942	76.7	6.136	0	35.75	7.3975	-0.2837	-1	1	0.9643	0.976	0.642	706.39	1018.91	-25.35	5.85
361	0.313007	6.5	15.9879	2.4597	35.3623	7.8583	0	30.6604	5.9184	0.613	-0.3162	0.9285	0.3544	1	0.4545	789.654	356.185	-7.15	14.3
362	0.152834	8.9	10.4203	1.1708	52.8583	7.6606	0	20.5548	5.6241	0.3575	-0.7355	0.9971	0.6125	1	0.5625	799.461	413.534	10.4	0.65
363	0.0608766	5.9	3.677	0.6232	39.9249	10.2371	3.25	29.43	8.5671	-0.5357	-0.9979	0.9864	0.7252	1	0.8889	118.305	115.237	-2.6	2.6
364	0	8.3	0	0	11.375	1.8056	0	3.25	1.6279	-0.6858	-1	1	0.663	1	0.9286	190.566	232.928	0	0
365	0.0373973	9.5	1.4534	0.153	30.6843	4.0912	0	9.75	1.9685	-0.07516	-0.9983	1	0.8533	1	0.7	710.168	506.3	1.3	-0.65
366	0	5.7	0	0	5.85	1.5811	0	3.25	1.6468	-0.983	-1	-0.8944	0.03391	1	1	459.965	83.4211	0	0
367	0.157203	11.5	13.7886	1.199	72.4573	7.6271	0	39.2699	8.7976	0.1496	-0.9899	1	0.8134	1	0.625	631.057	994.057	1.95	-13.65
368	0.145579	33.3	27.1526	0.8154	175.313	5.6011	0	20.5548	3.7318	0.2334	-1	1	0.6739	1	0.6464	411.662	334.937	-26.65	5.2
369	0.170458	8.1	10.5011	1.2964	46.393	7.6054	0	17.5018	4.4592	-0.331	-1	0.9971	0.6526	1	0.9024	221.222	789.475	3.9	-9.75
370	0.375654	40.9	62.515	1.5285	158.28	4.0689	0	13.7886	2.4983	0.8806	-0.04757	1	0.1621	1	0.1499	40.879	197.026	26.65	-56.55
371	0.22544	12.5	22.7593	1.8207	84.8001	8.0762	0	26.2023	6.0434	0.3778	-0.9839	0.9999	0.535	1	0.6747	166.3	834.98	-0.65	22.75
372	0.324817	40.1	72.8029	1.8155	212.951	5.5893	0	35.1541	4.4585	0.7858	-1	1	0.4206	0.9554	0.1798	619.211	44.1347	-0.65	-72.8
373	0.132687	8.1	6.5324	0.8065	37.0771	6.0782	0	37.9012	6.9152	0.02781	-1	0.9939	0.4961	1	0.9268	994.228	948.407	0.65	-6.5
374	0.331546	8.9	13.65	1.5337	31.9186	4.6259	0	19.5	5.187	0.9259	-1	1	0.315	1	0.06977	38.2528	0.04494	-13.65	0
375	0.0350912	14.5	2.0555	0.1418	50.5118	4.0409	0	11.718	2.3304	-0.2402	-1	1	0.6185	1	0.9216	464.935	960.493	1.95	0.65
376	0.05151	7.3	1.95	0.2671	27.4828	5.1854	0	13.4001	3.8791	-0.3851	-0.9487	0.9487	0.6278	1	0.8966	118.582	0.9452	1.95	0
377	0.447633	4.9	22.1382	4.518	29.2701	10.0931	3.25	27.9576	6.3623	0.9608	0.8439	0.9986	0.04833	0.7586	0	363.388	246.367	-16.9	14.3
378	0.0852638	6.7	7.5802	1.1314	62.366	13.2694	0	29.0689	8.7642	0.3993	-0.6805	1	0.6098	0.8936	0.5385	567.91	4.0149	3.9	-6.5
379	0.0203361	40.3	2.9069	0.07213	135.846	3.5469	0	13.4001	2.7667	-0.1643	-1	1	0.7745	1	0.8163	932.95	166.93	-1.3	-2.6
380	0.434833	39.9	79.5261	1.9931	173.72	4.5836	0	30.8322	4.3112	0.8319	-0.9976	1	0.3287	1	0.1755	70.2481	140.821	57.2	55.25
381	0.0350721	8.7	1.3	0.1494	28.5408	4.2598	0	13.4001	3.3684	-0.145	-1	1	0.7923	1	0.7556	899.46	142.161	0	1.3
382	0.181823	13.5	13.1615	0.9749	61.6603	5.3618	0	14.5344	3.4167	0.6648	-0.9806	1	0.4256	1	0.4565	367.07	191.619	7.15	-11.05
383	0.323459	10.3	18.9506	1.8399	47.2122	5.6882	0	24.7513	5.7059	0.6452	-0.9762	1	0.5441	1	0.3651	616.888	615.461	-16.25	-9.75
384	0.0495578	6.5	1.4534	0.2236	20.3035	4.5119	0	13.4001	3.2966	-0.3378	-1	1	0.747	1	0.8571	372.454	54.1692	-0.65	1.3
385	0.0867725	39.7	17.5018	0.4409	191.557	5.0811	0	29.0689	4.3238	0.04674	-1	1	0.6646	0.9894	0.7954	444.535	175.753	14.95	9.1
386	0.193645	6.9	5.9927	0.8685	21.9764	4.485	0	10.2774	2.8412	0.6425	-0.7071	1	0.3825	1	0.5	927.362	781.587	-3.9	4.55
387	0.69347	12.3	60.6976	4.9348	73.2962	7.1161	0	16.5718	4.136	0.9727	0.7809	1	0.03695	0.4854	0	315.919	1009.1	59.8	-10.4
388	0.411558	6.7	13.6655	2.0396	23.2921	4.9558	0	13.4001	3.446	0.9192	0.5692	0.9999	0.112	1	0.1111	359.321	887.664	-12.35	5.85
389	0.451281	5.3	25.2414	4.7625	34.826	10.5533	0	27.5772	6.943	0.9926	0.9784	1	0.008148	0.4545	0	160.981	110.34	14.3	20.8
390	0.0417515	9.9	1.3	0.1313	24.8439	3.1448	0	9.75	2.5237	-0.7042	-1	0.7071	0.3171	1	1	52.2121	564.596	-1.3	0
391	0.016206	33.9	2.3436	0.06913	136.076	4.2657	0	26	3.7103	-0.5613	-1	1	0.5787	1	0.9441	697.85	289.783	1.3	1.95
392	0.0283022	5.3	1.4534	0.2742	31.9715	9.6883	0	32.5	9.2594	-0.5111	-1	0.7071	0.5525	1	1	814.689	747.377	0.65	1.3
393	0.185538	24.1	28.5556	1.1849	141.137	6.3863	0	35.0036	5.9753	0.5154	-0.9806	1	0.5483	1	0.5026	523.637	837.782	21.45	-18.85
394	0.0633812	14.9	2.9069	0.1951	39.709	3.0782	0	7.2672	2.4252	-0.2881	-1	1	0.7032	1	0.9036	345.973	982.369	-1.3	2.6
395	0.0646034	8.1	3.5004	0.4321	40.7998	6.6885	0	25.3833	4.7217	0.2	-0.9959	1	0.641	1	0.775	327.722	319.444	3.25	1.3
396	0.0790652	21.9	7.0007	0.3197	80.4656	4.0435	0	16.25	3.2001	-0.315	-1	0.9806	0.7	1	0.8533	669.466	186.47	2.6	-6.5
397	0.0378234	8.1	1.3	0.1605	25.8846	4.2434	0	9.75	2.6206	-0.1077	-0.9138	0.9947	0.6724	1	0.8049	161.197	766.124	0	1.3
398	0.0684337	15.9	5.8138	0.3656	74.2598	5.3424	0	47.9857	7.4256	-0.2253	-1	1	0.729	0.9496	0.8598	995.943	525.025	-5.2	-2.6
399	0.0218022	7.9	0.9192	0.1164	31.4994	5.3389	0	29.0689	6.225	-0.2865	-1	0.9191	0.7305	1	0.8214	39.2089	368.146	0.65	-0.65
400	0.0665563	7.3	2.7577	0.3778	30.0849	5.6764	0	11.718	3.5579	0.08338	-1	0.9806	0.6968	1	0.7931	742.788	444.212	-1.95	-1.95
401	0.101828	10.9	5.9927	0.5498	48.0537	5.3993	0	22.75	5.3824	-0.3445	-1	0.9899	0.5803	1	0.9242	494.959	885.615	4.55	3.9
402	0.105859	38.5	23.0819	0.5995	206.708	5.6632	0	39.538	5.7559	0.07907	-1	1	0.7659	0.9973	0.6941	449.584	638.804	-3.9	22.75
403	0.744809	11.1	62.7948	5.6572	69.1194	7.5955	0	27.9576	5.1497	0.9821	0.8958	0.9999	0.02028	0.4176	0	214.973	958.986	50.7	37.05
404	0.399413	9.9	22.7871	2.3017	45.5256	5.7627	0	14.5344	3.5223	0.8747	0.2137	1	0.1723	1	0.2034	386.611	917.242	22.75	-1.3
405	0.211717	36.7	32.1076	0.8749	143.394	4.1324	0	19.5	3.4988	0.4154	-1	1	0.7821	1	0.3943	17.1853	579.395	-29.9	11.7
406	0.103049	5.9	2.9069	0.4927	18.6465	4.7812	0	9.75	2.2735	-0.09633	-1	0.9487	0.8605	1	0.75	678.288	647	-2.6	-1.3
407	0.684557	4.9	15.1744	3.0968	13.119	4.5238	0	10.2774	2.9972	0.4526	-0.4091	0.8627	0.4365	0.7586	0.7778	762.908	1014.88	-14.95	2.6
408	0	5.7	0	0	9.0304	2.4406	0	7.2672	2.3694	-0.4874	-1	0.7071	0.7911	1	1	1018.86	462.86	0	0
409	0.265525	8.5	17.8484	2.0998	51.4024	7.9081	0	29.0689	6.3087	0.5832	-0.9363	0.9971	0.3782	1	0.5556	357.653	328.218	17.55	3.25
410	0.0531076	8.9	3.25	0.3652	47.4483	6.8766	0	29.9635	5.4339	-0.3615	-1	0.9948	0.6666	1	0.875	450.691	21.5056	-1.95	-2.6
411	0.0466943	6.3	2.0555	0.3263	30.0483	6.988	0	43.3604	8.761	-0.261	-0.9848	1	0.8049	0.7209	0.7619	412.897	440.833	-0.65	-1.95
412	0.039991	9.1	1.4534	0.1597	28.3528	3.9934	0	10.2774	3.0041	-0.428	-1	1	0.7348	1	0.9167	986.456	595.209	-0.65	1.3
413	0.172188	5.9	5.9927	1.0157	23.0052	5.8988	0	33.1436	6.8645	0.4339	-0.9766	1	0.8191	1	0.3333	601.602	109.22	-5.85	1.3
414	0.156134	5.5	5.85	1.0636	23.8423	6.8121	0	21.8017	5.3818	0.6426	-0.6	1	0.5076	1	0.4	261.064	989.6	5.85	0
415	0.252182	4.9	14.8508	3.0308	34.8532	12.0183	0	33.1436	9.8545	0.6511	0.3363	0.9945	0.2168	0.931	0.6667	887.684	597.929	-13.65	5.85
416	0.0539125	4.7	1.95	0.4149	20.7786	7.6958	3.25	24.7513	6.7335	-0.266	-1	0.7071	0.5692	1	1	887.734	93.3404	-1.95	0
417	0.630413	8.7	25.5823	2.9405	31.2513	4.6644	0	13.4001	2.7424	0.9713	0.8944	1	0.02824	1	0	458.218	384.305	11.7	22.75
418	0.054564	16.5	5.2	0.3152	83.7625	5.7767	0	25.3833	4.9042	0.09053	-1	1	0.7339	1	0.7273	827.8	706.273	0	5.2
419	0.125372	5.1	2.6	0.5098	12.6054	4.0663	0	9.75	2.4083	-0.3456	-0.9983	0.8682	0.8065	1	0.8	950.078	265	-2.6	0
420	0.258321	6.7	8.7207	1.3016	23.6817	5.0387	0	10.2774	2.6693	0.9097	0.7071	1	0.1017	1	0.1481	105.657	336.358	7.8	3.9
421	0.0474207	10.5	2.0555	0.1958	35.0966	4.129	0	11.718	2.7422	0.3876	-0.9971	1	0.5774	1	0.6182	951.1	163.024	-1.95	0.65
422	0.179449	8.9	10.8182	1.2155	46.7372	6.7735	0	20.5548	4.8636	0.3785	-0.9744	0.9997	0.7275	1	0.5306	876.354	631.584	5.85	9.1
423	0.0755355	4.9	2.68	0.5469	20.997	7.2403	0	30.6604	7.217	-0.1927	-0.9701	0.4472	0.48	1	1	692.939	717.48	2.6	-0.65
424	0.246552	6.3	15.6541	2.4848	43.3361	10.0782	3.25	36.3361	9.4422	0.02882	-0.986	0.9959	0.8338	0.8605	0.6364	520.524	373.778	-10.4	11.7
425	0.108207	5.7	1.4534	0.255	8.7192	2.3566	0	6.5	2.3327	0.2788	-0.7071	0.9487	0.5028	1	0.9286	684.649	26.9211	-1.3	0.65
426	0.24837	5.3	7.9343	1.497	19.89	6.0273	0	42.25	9.6565	-0.1468	-0.9806	0.9231	0.7943	1	0.75	639.481	687.623	4.55	-6.5
427	0.131439	6.1	4.111	0.6739	21.0209	5.1271	0	10.2774	3.0817	0.00898	-0.6508	0.9285	0.5292	1	0.8947	303.541	701.459	-3.9	1.3
428	0.0461467	4.9	1.8385	0.3752	23.5786	8.1306	0	36.3361	9.643	-0.9638	-1	-0.8321	0.06086	1	1	479.571	792.959	1.3	-1.3
429	0.193866	7.7	7.2672	0.9438	27.7491	4.8683	0	16.5718	3.7887	0.07799	-0.7071	1	0.5899	1	0.8286	485.714	129.058	6.5	3.25
430	0.0888272	36.7	11.0309	0.3006	117.429	3.3841	0	11.718	2.4757	-0.01514	-1	1	0.7127	1	0.769	415.382	931.924	-7.8	7.8
431	0.0538061	15.3	7.2672	0.475	117.413	8.828	0	37.0557	7.2599	-0.1262	-0.9993	1	0.6281	0.8722	0.9099	246.516	927.18	-1.3	-7.15
432	0.0166583	36.5	2.0555	0.05631	116.621	3.3803	0	22.75	3.1138	-0.2538	-1	1	0.7505	1	0.8438	565.363	634.656	0.65	1.95
433	0.061074	36.5	10.2774	0.2816	159.074	4.6108	0	20.8102	3.7972	-0.1121	-1	1	0.724	1	0.814	308.648	260.736	-5.85	8.45
434	0.0885357	36.3	12.9021	0.3554	137.686	4.0142	0	40.2003	4.9885	0.1348	-1	1	0.7473	1	0.7106	129.709	583.701	-9.75	8.45
435	0.0762908	6.7	3.3144	0.4947	30.4768	6.4844	0	20.5548	4.9544	-0.7031	-1	0.6459	0.4113	1	1	562.769	492.59	-0.65	-3.25
436	0.0390083	14.1	0.65	0.0461	14.3	1.1818	0	3.25	1.5699	0.06971	-1	1	0.9912	1	0.48	448.578	100.972	0.65	0
437	0	5.5	0	0	5.2	1.4857	0	3.25	1.6427	-0.3333	-1	1	1.0328	1	0.6667	1019	750.964	0	0
438	0.262157	26.3	37.232	1.4157	131.226	5.4002	0	26.8002	3.881	0.409	-1	1	0.6792	0.9794	0.4679	197.766	719.297	26.65	-26
439	0.070182	6.1	1.95	0.3197	18.6767	4.5553	0	13	2.7411	-0.1076	-0.9899	0.9923	0.7827	1	0.85	665.18	488.5	0	-1.95
440	0.169375	15.9	15.6271	0.9828	80.655	5.8025	0	23.4361	4.7025	0.3016	-1	0.9983	0.6861	1	0.6053	21.1918	158.55	4.55	14.95
441	0.0516211	7.7	2.6	0.3377	37.2889	6.5419	0	16.5718	4.5767	0.1091	-0.9848	1	0.7182	1	0.697	48.6104	99.1039	-2.6	0
442	0.430253	6.3	12.8693	2.0428	20.416	4.7479	0	10.2774	2.9765	0.9411	0.7634	0.9999	0.05599	1	0	141.016	276.492	9.1	-9.1
443	0.0446085	5.7	2.6	0.4561	37.8305	10.2245	0	27.9576	8.9956	-0.1773	-1	0.9839	0.7291	1	0.9412	763.947	647.789	2.6	0
444	0.175277	18.3	15.23	0.8322	77.3902	4.7479	0	16.5718	4.142	0.5124	-1	1	0.7956	0.9939	0.3308	1018.06	670.186	9.75	-11.7
445	0.21203	8.5	14.1962	1.6701	51.1984	7.8767	0	18.9506	4.4354	0.302	-1	1	0.5492	1	0.8	970.065	323.894	-13.65	-3.9
446	0.161101	5.5	3.3144	0.6026	13.0916	3.7405	0	10.2774	2.7667	0.08766	-0.7593	0.9285	0.6784	1	0.7692	238.9	25.0273	0.65	3.25
447	0.0741305	14.9	2.68	0.1799	31.3059	2.4268	0	11.718	2.4387	0.1159	-0.9899	1	0.7661	1	0.6566	127.235	237.138	2.6	0.65
448	0.203696	4.9	5.0767	1.0361	14.7508	5.0865	3.25	9.1924	1.939	0.6646	0.1961	0.9995	0.3316	1	0.4444	762.571	314.561	-3.9	-3.25
449	0.248062	8.1	10.7594	1.3283	32.6634	5.3547	0	13.7886	3.1792	0.7426	0.0767	0.9983	0.2755	1	0.3902	320.339	847.265	-9.75	4.55
450	0.0399923	8.5	1.95	0.2294	37.2849	5.7361	0	16.5718	3.8222	-0.6705	-1	0.7071	0.4351	1	1	220.329	561.112	0	1.95
451	0.256545	7.3	8.0401	1.1014	22.7539	4.2932	0	10.2774	2.6092	0.5352	-0.3162	0.9978	0.3581	1	0.6562	5.0137	957.87	7.8	1.95
452	0.692998	6.3	24.5284	3.8934	24.1582	5.6182	0	10.2774	2.9027	0.9412	0.7363	0.9999	0.06312	0.907	0.04348	44.8095	293.222	-20.8	-13
453	0.0572235	18.5	5.8138	0.3143	90.6256	5.4925	0	20.8102	4.9325	-0.1242	-1	1	0.8016	1	0.7692	728.405	693.492	-2.6	5.2
454	0.113196	5.9	3.9538	0.6701	23.0872	5.9198	0	16.25	3.9667	-0.4855	-1	1	0.8528	1	0.75	543.009	620.542	-0.65	-3.9
455	0.0507272	8.3	1.4534	0.1751	21.7463	3.4518	0	27.5772	5.3964	0.02174	-1	0.9923	0.7994	1	0.7419	841.657	667.711	0.65	-1.3
456	0.100792	4.7	1.4534	0.3092	8.2827	3.0677	0	6.5	1.9062	0.3365	-0.5547	0.9648	0.6083	1	0.6	538.255	400.075	1.3	-0.65
457	0.284362	5.5	10.2774	1.8686	22.9992	6.5712	0	35.0036	9.3916	0.8492	0.5433	0.9947	0.1344	1	0.1429	845.082	245.773	-5.85	-8.45
458	0.286574	7.1	4.3603	0.6141	10.9289	2.1429	0	9.1924	2.4677	-0.2524	-1	1	0.8722	1	0.8235	357.993	140.465	1.95	-3.9
459	0.028281	16.3	1.4534	0.08917	45.0877	3.153	0	9.1924	2.5057	-0.4341	-1	0.9701	0.648	1	0.9074	710.727	103.485	-0.65	-1.3
460	0.210283	8.7	12.6207	1.4507	46.2222	6.8988	0	43.7243	7.6753	-0.1792	-0.9991	0.9991	0.6436	0.806	0.8913	527.138	33.8103	2.6	-12.35
461	0.0181155	23.7	1.3	0.05485	65.7041	3.0278	0	14.5344	2.9804	-0.4494	-1	1	0.6261	1	0.9363	805.848	5.9916	0	1.3
462	0.129331	34.3	22.75	0.6633	165.657	5.1287	0	33.1436	5.0082	0.2675	-1	1	0.6911	0.969	0.6223	508.656	790.427	18.2	13.65
463	0.137476	5.3	6.5324	1.2325	29.585	8.9652	0	33.4608	10.0154	0.8069	-0.1961	1	0.353	1	0.2308	679.226	838.821	6.5	-0.65
464	0.163596	33.9	13.6655	0.4031	78.6022	2.464	0	11.718	1.9934	0.3372	-1	1	0.6976	1	0.5709	778.6	872.996	13.65	-0.65
465	0.0491655	22.1	5.886	0.2663	108.87	5.4164	0	18.9506	4.5715	-0.2623	-1	1	0.7282	1	0.8589	1001.07	147.69	-5.85	-0.65
466	0.0986647	6.5	2.68	0.4123	18.8047	4.1788	0	13.4001	3.2722	0.4071	-0.8321	1	0.717	1	0.5	762.177	1011.32	-0.65	2.6
467	0.16325	6.1	3.677	0.6028	15.1393	3.6925	0	10.2774	3.2122	-0.5103	-1	0.8533	0.59	1	0.9474	185.574	0.7213	-2.6	2.6
468	0.0345598	33.9	6.1321	0.1809	166.976	5.2344	0	23.6604	4.284	-0.1613	-1	1	0.7142	1	0.8218	373.872	101.634	-3.25	5.2
469	0.234569	6.3	7.9076	1.2552	23.0097	5.3511	0	11.718	3.3801	0.465	-0.6508	0.9971	0.5418	1	0.6087	283.794	428.048	7.8	-1.3
470	0.0529313	8.1	1.4534	0.1794	20.6746	3.3893	0	9.75	2.5404	-0.423	-1	1	0.673	1	0.8966	448.778	837.043	-1.3	-0.65
471	0.0966107	9.3	4.3603	0.4689	35.4306	4.8535	0	18.9506	4.4038	-0.08223	-1	1	0.793	1	0.7692	721.038	931.204	1.95	3.9
472	#DIV/0!	8.9	0.65	0.07303	0	0	0	0	0	NaN	Infinity	#NAME?	NaN	1	NaN	409.174	883.045	-0.65	0
473	0.16674	5.7	8.841	1.551	34.4172	9.3019	0	39.538	9.8235	-0.3221	-0.9701	0.2169	0.3666	0.8378	1	892.202	468.632	-7.15	5.2
474	0.200006	32.7	40.9964	1.2537	192.438	6.2683	0	20.5548	4.6669	0.3636	-1	1	0.6597	1	0.5429	882.898	785.121	-1.95	40.95
475	0.0602215	10.1	4.5962	0.4551	61.2128	7.5571	0	26.8002	8.0437	-0.01012	-0.9843	0.9994	0.7811	1	0.7119	864.668	209.134	-3.25	-3.25
476	0.341603	6.1	13.1454	2.155	25.8649	6.3085	0	13.4001	3.5795	0.9077	0.0995	1	0.1993	1	0.09524	794.057	592.869	-1.95	13
477	0.122215	18.3	9.8363	0.5375	71.6879	4.398	0	20.8102	3.8003	0.1382	-0.9971	1	0.6578	1	0.7388	348.358	628.142	-9.75	1.3
478	0.123792	33.3	15.6541	0.4701	118.861	3.7975	0	19.5	3.1638	0.2435	-0.9701	1	0.6643	1	0.6566	110.162	806.748	-10.4	11.7
479	0.0872011	33.3	11.05	0.3318	119.095	3.805	0	14.5344	2.5824	0.09167	-1	1	0.7252	1	0.747	204.715	423.386	0	11.05
480	0.113322	5.5	3.7901	0.6891	21.2832	6.0809	0	14.5344	3.7585	0.3832	-0.3162	0.9487	0.35	1	0.8462	717.227	431.3	1.95	-3.25
481	0.149613	33.3	14.4323	0.4334	90.671	2.8968	0	45.2673	6.4249	-0.1027	-1	1	0.7431	0.9936	0.8195	510.518	673.583	1.95	14.3
482	0.234168	5.3	5.36	1.0113	14.2518	4.3187	0	11.718	3.6212	0.6696	0.124	1	0.3274	1	0.3846	200.566	16.8302	-5.2	1.3
483	0.419903	20.5	37.7056	1.8393	81.0356	4.3803	0	13.7886	3.5452	0.8264	-0.1351	1	0.1982	1	0.2424	426.676	559.78	-30.55	22.1
484	0.300234	33.1	53.4939	1.6161	167.406	5.3828	0	13.4001	2.9003	0.7679	-0.4472	1	0.294	1	0.2867	964.725	856.101	-24.7	-47.45
485	0.337597	4.7	9.0301	1.9213	15.3659	5.6911	0	13.4001	4.1897	0.1875	-0.7234	0.9971	0.7989	1	0.5	873.192	94.5426	-7.8	4.55
486	0.498579	22.1	86.0483	3.8936	156.968	7.8094	0	26.8002	5.2125	0.97	0.6977	1	0.04727	0.7164	0.005525	328.495	864.28	-57.85	-63.7
487	0.478604	12.5	69.4406	5.5552	121.874	11.6071	0	26.2023	5.6627	0.9442	0.7295	1	0.06574	0.1333	0.02353	641.16	529.612	-50.7	-47.45
488	0.103206	23.9	8.0401	0.3364	71.384	3.2595	0	24.7513	3.3651	-0.2013	-1	1	0.7473	1	0.8343	552.885	84.5732	-1.95	7.8
489	0.247347	25.9	54.6348	2.1095	203.831	8.5285	0	32.0088	5.7393	0.8434	-0.3353	1	0.252	0.8745	0.1781	276.971	646.444	44.85	-31.2
490	0.432752	4.9	21.8017	4.4493	29.8161	10.2814	4.5962	27.5772	6.7498	0.9734	0.9584	0.9923	0.0117	0.5517	0	799.071	1012.76	21.45	3.9
491	0.46623	13.1	66.3287	5.0633	120.547	10.8601	0	25.3833	6.4001	0.9695	0.6026	1	0.05491	0.3153	0.01099	275.344	804.248	-66.3	1.95
492	0.0226218	32.1	5.2405	0.1633	217.282	7.2187	0	29.9635	5.6511	-0.1611	-1	1	0.7127	1	0.8137	528.966	134.02	-5.2	0.65
493	0.236899	23.1	29.9282	1.2956	115.395	5.469	0	18.3848	4.2818	0.3293	-1	1	0.7224	0.981	0.5393	606.169	451.563	-24.7	16.9
494	0.200426	21.1	28.7841	1.3642	130.005	6.8065	0	18.9506	4.4813	0.659	-0.9162	1	0.4279	1	0.4024	165.206	344.19	-3.25	-28.6
495	0.479597	32.3	95.8171	2.9665	187.418	6.1854	0	26	3.6575	0.9319	-0.1414	1	0.1219	0.6469	0.04594	39.8467	348.048	-27.95	91.65
496	0.316793	11.3	4.7321	0.4188	12.2942	1.322	0	4.5962	1.6465	0.2382	-1	1	0.6839	1	0.6889	341.544	802.124	4.55	1.3
497	0.0324388	32.1	3.7901	0.1181	109.586	3.6407	0	16.25	2.7975	-0.1901	-1	1	0.7664	1	0.786	265.824	994.042	-3.25	-1.95
498	0.0792073	11.9	5.9927	0.5036	62.9441	6.358	0	29.25	6.7371	-0.4141	-1	1	0.8062	1	0.7763	827.971	1017.7	4.55	-3.9
499	0.482947	6.7	23.9179	3.5698	34.7408	7.3917	0	16.25	5.0459	0.9451	0.6799	1	0.07042	0.9362	0.03704	399.918	200.724	-17.55	16.25
500	0.583757	13.7	47.9857	3.5026	70.2014	6.0001	0	20.5548	4.3333	0.8878	-0.8944	1	0.2911	0.9145	0.1031	266.033	285.763	-22.75	-42.25
501	0.317831	10.9	22.1096	2.0284	56.7994	6.382	0	30.6604	6.186	0.7486	-0.4991	1	0.4101	0.8764	0.2319	470.624	328.151	22.1	0.65
502	0.0782731	15.9	5.2405	0.3296	58.5315	4.2109	0	16.5718	3.55	-0.4949	-1	1	0.6275	1	0.9158	364.997	850.132	0.65	5.2
503	0.552973	5.5	6.9096	1.2563	7.9517	2.2719	0	10.2774	2.8906	0.9252	0.7593	1	0.08053	1	0	518.891	64.3	-5.2	-4.55
504	0.145111	31.5	27.0356	0.8583	174.487	5.9148	0	46.5329	6.7306	0.3711	-1	1	0.7208	0.9966	0.4884	406.005	867.954	-4.55	-26.65
505	0.218294	9.3	11.772	1.2658	42.3297	5.7986	0	14.5344	3.3307	0.6802	0.0694	1	0.2815	1	0.5577	379.796	883.226	-11.7	1.3
506	0.111815	31.3	17.0617	0.5451	142.838	4.875	0	17.5018	3.5619	0.2586	-1	1	0.666	1	0.7097	51.4872	594.847	-11.05	13
507	0.19238	5.9	7.8	1.322	26.7999	6.8718	0	42.7471	9.426	-0.6684	-1	1	0.6794	0.9744	0.8667	1018.8	399.17	0	-7.8
508	0.0841952	11.7	3.3144	0.2833	32.6386	3.3648	0	13	2.9673	-0.1316	-1	1	0.8725	1	0.6866	451.115	684.5	3.25	0.65
509	0.124883	12.9	7.9076	0.613	53.5032	4.9086	0	35.0036	5.227	-0.2719	-1	1	0.7391	1	0.8615	708.333	509.264	-7.8	1.3
510	0.0604722	4.7	0.65	0.1383	6.175	2.287	0	6.5	2.3531	-0.3611	-1	0.8944	0.8538	1	0.8	414.628	502.894	0.65	0
511	0.578612	10.1	30.8322	3.0527	42.7345	5.2759	0	7.2672	1.8721	0.9198	0.1414	1	0.1729	0.9259	0.09836	1000.14	479.738	-25.35	-17.55
512	0.297206	12.9	20.8	1.6124	59.1344	5.4252	0	22.75	5.9441	0.9264	-0.995	1	0.263	1	0.07059	532.295	0.1395	20.8	0
513	0.104699	13.9	9.1924	0.6613	75.1624	6.3162	0	32.0088	6.4137	0.1942	-1	1	0.7604	1	0.6022	127.273	612.23	-1.3	9.1
514	0.032371	24.1	3.5004	0.1452	99.1289	4.4855	0	19.769	4.1112	-0.288	-1	1	0.7247	1	0.8266	235.12	698.6	1.3	-3.25
515	0.693467	22.1	112.388	5.0854	147.4	7.3333	0	18.9506	3.9978	0.9376	0.5647	1	0.09841	0.2786	0.07735	936.389	880.783	97.5	55.9
516	0.445104	4.9	17.0121	3.4719	22.6207	7.8002	0	18.9506	4.5113	0.9079	0.4521	0.9953	0.1759	0.5517	0.1111	108.071	204.98	-12.35	-11.7
517	0.0448776	10.1	1.4534	0.1439	25.9723	3.2065	0	7.2672	2.0923	-0.282	-1	1	0.7391	1	0.8333	879.371	356.475	0.65	1.3
518	0.0362608	5.3	2.3436	0.4422	40.2434	12.195	0	39.2699	11.1902	-0.7807	-1	0.9345	0.5452	1	0.9231	11.1226	839.472	1.95	1.3
519	0.0415425	14.5	4.7321	0.3263	98.1823	7.8546	0	40.7224	6.8998	-0.1895	-1	1	0.7843	1	0.7885	224.041	541.707	1.3	4.55
520	0.0313972	6.5	0.65	0.1	14.3324	3.185	0	9.1924	2.3894	-0.4986	-1	0.3162	0.4666	1	1	371.631	666.454	0	-0.65
521	0.0680631	8.3	0.9192	0.1108	10.2558	1.6279	0	4.5962	1.9445	0.1455	-1	1	0.8333	1	0.6842	933.211	374.476	-0.65	0.65
522	0.64525	14.7	81.1642	5.5214	108.674	8.557	0	49.5025	8.5134	0.9242	0.3162	1	0.1112	0.315	0.08411	205.823	895.184	68.9	-42.9
523	0.127858	8.9	17.1728	1.9295	104.128	15.091	0	42.25	10.8958	-0.03538	-0.9991	0.9971	0.8472	0.6522	0.6667	539.118	371.725	-14.95	-8.45
524	0.126598	5.3	6.6287	1.2507	32.6018	9.8793	0	42.3748	12.7185	-0.1578	-1	0.9806	0.9398	1	0.6923	164.132	764.396	1.3	6.5
525	0.132423	6.1	2.3436	0.3842	11.8954	2.9013	0	7.2672	2.1389	-0.5275	-0.9989	1	0.7721	1	0.8095	685.557	25.877	-1.3	1.95
526	0.171145	5.1	4.5962	0.9012	16.3235	5.2657	0	16.25	4.1376	-0.609	-1	0.4472	0.3793	1	1	251.441	103.01	-0.65	-4.55
527	0.0604379	4.7	2.6	0.5532	24.7137	9.1532	0	41.6203	13.7123	-0.08252	-0.8682	0.9648	0.7262	1	0.8333	1015.34	27.0851	0	-2.6
528	0.0963564	16.1	4.3603	0.2708	39.6267	2.8104	0	13.4001	2.727	-0.227	-1	1	0.6986	1	0.8727	702.938	157.984	3.9	-1.95
529	0.115484	13.3	4.3603	0.3278	32.0752	2.8385	0	10.2774	2.6382	-0.4646	-1	1	0.6084	1	0.9024	218.496	478.207	3.9	1.95
530	0.286332	15.3	18.85	1.232	57.226	4.3027	0	16.25	2.9922	0.4204	-1	1	0.7174	1	0.4554	921.811	267.454	-13	-13.65
531	0.108281	18.3	10.4	0.5683	85.5483	5.2484	0	46.5329	6.7118	-0.06675	-1	1	0.6989	0.9448	0.822	623.186	286.841	10.4	0
532	0.0407598	6.9	0.65	0.0942	11.3242	2.3111	0	7.2672	2.5358	-0.3159	-0.9983	0.8944	0.6619	1	0.9286	370.949	50.8261	0.65	0
533	0.287894	29.7	61.1311	2.0583	198.042	7.1495	0	18.9506	4.3721	0.6223	-0.8682	1	0.4588	1	0.4269	725.606	749.837	-42.9	-43.55
534	0.113082	6.5	4.5962	0.7071	28.1383	6.253	0	33.4608	8.4355	-0.4599	-0.9231	0.9762	0.5435	1	0.92	904.5	589.5	-3.25	3.25
535	0.288494	4.7	13.65	2.9043	27.1812	10.0671	0	29.25	7.2374	0.6954	-0.0848	0.9995	0.4025	0.8148	0.2857	559.266	190.255	13.65	0
536	0.0702333	5.9	2.6	0.4407	24.4716	6.2748	0	18.9506	5.1556	0.3772	-0.8882	0.9959	0.6294	1	0.5789	534.814	27.1864	-2.6	0
537	0.277157	18.9	48.936	2.5892	157.88	9.342	0	39.1352	8.1737	0.5006	-0.9904	1	0.7351	0.7396	0.3514	611.773	384.011	31.2	37.7
538	0.111993	29.3	4.55	0.1553	37.8577	1.3867	0	4.5962	1.6522	-0.09655	-1	1	0.7744	1	0.7892	845.437	460.077	0	4.55
539	0.445237	29.1	65.9037	2.2647	137.845	5.0865	0	17.5018	3.6427	0.8779	-0.1961	1	0.187	1	0.1371	278.268	364.924	-16.9	63.7
540	0.0737752	29.1	8.6721	0.298	109.464	4.0393	0	18.9506	3.5126	0.01376	-1	1	0.7108	1	0.7685	898.916	136.655	1.95	8.45
541	0.0302956	10.5	1.95	0.1857	52.1018	6.1296	0	33.4608	7.0712	-0.4449	-1	0.9762	0.6613	1	0.9016	645.652	676.781	1.95	0
542	0.432188	11.3	38.0403	3.3664	72.4394	7.7892	0	25.3833	4.7775	0.98	0.859	1	0.0304	0.8602	0	1006.2	431.717	-11.05	36.4
543	0.122025	20.1	11.5729	0.5758	85.4092	4.7187	0	50.8705	6.4658	-0.3459	-1	1	0.6449	0.9834	0.906	285.192	220.085	7.15	-9.1
544	0.0998454	19.1	13.5724	0.7106	121.701	7.117	0	29.0689	5.7112	0.1338	-1	1	0.7187	1	0.6959	295.366	694.524	13	3.9
545	0.178102	8.9	4.6872	0.5267	20.4057	2.9573	0	11.718	2.8109	0.08106	-0.9995	1	0.826	1	0.6905	380.494	371.225	2.6	3.9
546	0.109347	15.3	7.3539	0.4806	58.4558	4.3952	0	45.9619	6.0324	-0.1665	-1	1	0.7952	0.8872	0.7431	981.66	595.111	5.2	-5.2
547	0.0541191	17.3	6.5324	0.3776	106.751	6.9772	0	27.768	6.6105	-0.1758	-1	1	0.7416	1	0.7951	616.896	487.107	-6.5	0.65
548	0.0405278	5.1	1.95	0.3824	29.25	9.4355	0	29.25	9.507	-0.2	-1	1	1.0328	1	0.6	119.735	0	1.95	0
549	0.714263	17.5	100.355	5.7346	124.445	8.0287	0	20.5548	4.5367	0.9656	0.5117	1	0.07312	0.2387	0.02963	929.151	355.566	-7.15	-100.1
550	0.0720417	6.9	2.9069	0.4213	28.6554	5.848	0	17.5018	4.4341	-0.4252	-1	1	0.7247	1	0.8846	741.884	307.348	-1.3	-2.6
551	0.459182	13.1	37.3283	2.8495	68.8827	6.2056	0	13.7886	3.5236	0.8693	0.2905	1	0.1619	1	0.2198	168.118	786.477	4.55	37.05
552	0.44007	5.9	11.3704	1.9272	17.0791	4.3793	0	43.3604	9.6236	0.6427	-0.3162	0.9939	0.4107	0.9744	0.5294	125.788	315.093	9.75	-5.85
553	0.451374	27.9	96.8064	3.4698	199.099	7.6872	0	29.9635	4.898	0.8748	0.07975	1	0.1966	0.8147	0.1464	597.944	831.011	94.25	22.1
554	0.213807	5.9	9.5971	1.6266	29.6706	7.6078	3.25	13.7886	3.2625	0.9385	0.7071	1	0.08075	1	0.1053	122.042	287.263	8.45	-4.55
555	0.379924	10.9	31.8765	2.9245	68.5089	7.6976	0	35.1541	5.9578	0.8924	0.4104	1	0.1123	0.9775	0.1159	850.807	604.794	24.7	20.15
556	0.0657535	17.9	3.7901	0.2117	51.1917	3.2196	0	9.75	2.1933	-0.02596	-1	1	0.7531	1	0.75	249.288	857.958	-3.25	1.95
557	0.0868367	8.7	2.0555	0.2363	18.2324	2.7212	0	9.1924	2.4012	-0.6792	-1	0.8944	0.4458	1	0.9535	138.224	303.477	-1.95	-0.65
558	0.0743037	13.9	5.8138	0.4183	66.9919	5.6296	0	29.25	6.254	-0.3169	-1	1	0.9199	1	0.6923	188.489	0.3741	2.6	-5.2
559	0.258111	27.5	32.6621	1.1877	117.338	4.6015	0	14.5344	3.1049	0.4306	-1	1	0.6179	1	0.5244	900.636	443.954	-16.9	27.95
560	0.110002	6.7	3.9	0.5821	24.8709	5.2917	0	39.1352	5.7182	0.04615	-0.9806	0.9899	0.6874	0.9787	0.76	734.06	439.552	3.9	0
561	0.137863	12.9	3.5004	0.2713	21.45	1.9679	0	6.5	2.0753	0.07784	-1	1	0.899	1	0.569	1018.56	116.818	1.3	3.25
562	0.480805	9.9	29.1994	2.9494	48.4612	6.1343	0	30.8322	7.1314	-0.5546	-1	1	0.6769	0.962	0.9167	396.076	2.0253	-8.45	-27.95
563	0.71154	16.5	85.0308	5.1534	105.017	7.2426	0	17.5018	3.4034	0.9843	0.9059	1	0.01809	0.1931	0	129.594	887.27	59.8	60.45
564	0.284295	7.1	26	3.662	65.693	12.881	0	39.1352	11.5718	0.7144	-0.361	0.9997	0.3483	0.9216	0.3871	489.352	299.549	0	26
565	0.0542917	7.7	1.95	0.2532	26.5832	4.6637	0	13	2.9335	-0.7223	-1	0.7071	0.3958	1	1	277.312	430.981	0	-1.95
566	0.299251	4.9	15.23	3.1082	30.121	10.3866	3.25	21.8017	5.9169	0.6396	-0.06736	0.986	0.4191	0.8966	0.4444	70.2551	678.02	-9.75	11.7
567	0.15005	5.1	3.5004	0.6863	14.1789	4.5738	0	22.981	5.294	-0.8896	-0.9976	-0.4138	0.1695	1	1	768.029	705.823	3.25	-1.3
568	0.0928516	5.9	5.2405	0.8882	37.3066	9.5658	0	20.5548	5.4825	0.2107	-0.9871	0.9939	0.7229	1	0.6842	207.542	456.246	-5.2	0.65
569	0.163275	26.9	22.5354	0.8377	127.753	5.1306	0	14.5344	3.8246	0.1674	-1	1	0.7762	1	0.6068	457.954	104.92	18.85	12.35
570	0.230027	7.1	8.2219	1.158	25.6742	5.0342	0	29.9635	5.4892	-0.1549	-0.9999	0.9806	0.6683	1	0.9	765.423	63.7324	2.6	7.8
571	0.0740113	7.7	1.95	0.2532	19.5	3.4211	0	16.25	4.5309	-0.2414	-1	1	0.9876	1	0.6207	0	878.279	0	1.95
572	0.180827	15.9	7.854	0.494	37.9739	2.7319	0	45.2673	5.5867	-0.1832	-1	1	0.7811	1	0.8046	98.6132	995.739	-3.25	-7.15
573	0.188354	9.5	12.6207	1.3285	52.8987	7.0532	0	16.25	3.9941	0.2661	-0.9985	0.9998	0.8569	1	0.4444	62.0632	99.8368	-10.4	-7.15
574	0.675119	10.5	59.2071	5.6388	70.9943	8.3523	0	40.7224	7.2465	0.9689	0.8654	1	0.03409	0.1529	0	726.214	1003.16	59.15	-2.6
575	0.0598375	14.1	3.25	0.2305	46.6107	3.8521	0	9.75	2.6703	-0.2114	-1	1	0.73	1	0.8481	512.468	981.209	-2.6	1.95
576	0.260351	6.5	7.2672	1.118	19.3239	4.2942	0	9.75	2.5665	0.8093	-0.2095	1	0.2645	1	0.28	676.669	981.446	3.25	6.5
577	0.5749	7.5	30.8185	4.1091	39.3114	7.1475	0	17.5018	4.333	0.9017	0.6549	1	0.1154	0.6364	0.2	850.56	296.293	-14.3	27.3
578	0.61929	6.5	11.8614	1.8248	13.2597	2.9466	0	4.5962	1.698	0.8799	0.7295	0.9968	0.08201	1	0.08	486.208	82.4	1.95	11.7
579	0.130477	8.5	8.1445	0.9582	47.7346	7.3438	0	20.8102	5.3297	0.5299	-0.5665	0.9994	0.4353	1	0.5581	6.2412	1009.61	-7.15	-3.9
580	0.268203	9.9	23.0544	2.3287	68.5928	8.6826	0	23.4361	5.8434	0.9219	0.6727	1	0.08993	0.9367	0.07018	412.985	628.247	8.45	21.45
581	0.129589	9.5	7.827	0.8239	47.6834	6.3578	0	18.9506	3.9441	0.1828	-1	1	0.7177	1	0.6727	476.911	776.295	0.65	7.8
582	0.0251119	11.7	0.9192	0.07857	30.3498	3.1288	0	11.718	2.6556	-0.4429	-1	0.9487	0.5959	1	0.9692	52.0214	564.218	-0.65	0.65
583	0.564268	26.3	102.708	3.9053	168.181	6.921	0	23.6604	4.4269	0.9317	0.356	1	0.09754	0.5473	0.04484	122.753	290.323	-102.7	-1.3
584	0.121446	7.7	1.8385	0.2388	11.2077	1.9663	0	4.5962	1.7978	0.04891	-1	1	0.805	1	0.7647	598.156	997.844	-1.3	1.3
585	0.149105	6.9	5.0767	0.7357	24.1769	4.9341	0	17.5018	3.7546	-0.3109	-1	1	0.757	1	0.8182	233	568.978	3.9	3.25
586	0.797605	9.3	43.3604	4.6624	42.6721	5.8455	0	13.7886	2.913	0.9827	0.9125	1	0.02125	0.411	0	701.597	63.6613	-33.15	-27.95
587	0.381527	8.1	14.5344	1.7944	28.6897	4.7032	0	19.769	4.9334	0.8027	-0.09054	1	0.2665	1	0.2564	900.309	1016.79	-13	6.5
588	0.108026	25.7	8.5494	0.3327	72.9922	3.0798	0	10.2774	2.7353	0.2884	-1	1	0.753	1	0.5294	714.8	715.409	-8.45	-1.3
589	0.158556	25.9	29.3653	1.1338	170.905	7.1508	0	24.7513	4.8998	0.5548	-0.9162	1	0.5124	1	0.5	740.303	676.417	13.65	-26
590	0.0588335	9.5	4.5962	0.4838	61.6739	8.2232	0	22.981	4.4838	-0.5295	-1	1	0.5823	1	0.9245	458.289	23.2895	-3.25	3.25
591	0.026543	5.1	1.3	0.2549	29.7702	9.6033	3.25	33.1436	8.8675	-0.4121	-0.9529	0.3363	0.4835	1	1	554.137	296.745	1.3	0
592	0.223093	9.9	11.0691	1.1181	39.5934	5.0118	0	20.8102	4.9114	-0.1952	-1	0.9939	0.7112	0.962	0.8	25.5202	125.328	8.45	7.15
593	0.113339	9.7	1.4534	0.1498	10.177	1.3217	0	4.5962	1.7982	-0.5414	-1	1	0.7596	1	0.8889	204.82	173.866	0.65	1.3
594	0.15307	6.1	7.854	1.2875	34.4859	8.4112	0	45.9619	10.9054	-0.1113	-0.9013	0.9191	0.6786	1	0.8889	874.205	88.0574	7.15	3.25
595	0.201841	13.7	19.5541	1.4273	82.7356	7.0714	0	23.6604	5.5894	0.5812	-0.9326	1	0.476	1	0.4624	1008.17	325.007	-18.85	5.2
596	0.0770326	13.5	8.841	0.6549	97.7684	8.5016	0	23.4361	6.6555	-0.3415	-1	1	0.6755	1	0.907	141.289	154.278	-5.2	-7.15
597	0.326593	17.5	26.2023	1.4973	71.0612	4.5846	0	14.5344	2.9579	0.7637	-0.7071	1	0.3279	1	0.2692	214.491	139.591	10.4	-24.05
598	0.207501	11.5	11.3704	0.9887	45.2654	4.7648	0	13	2.8405	0.4068	-1	1	0.7129	1	0.5493	81.9	305.656	-9.75	5.85
599	0.0202355	25.1	1.4534	0.05791	66.1072	2.8618	0	10.2774	2.0654	-0.2662	-1	1	0.7554	1	0.8614	976.084	323.173	-1.3	-0.65
600	0.202114	5.5	3.25	0.5909	10.2327	2.9236	0	9.75	2.4087	0.6122	0.1414	0.9487	0.2448	1	0.7143	451.646	837.455	-3.25	0
601	0.0523641	4.9	2.6	0.5306	29.3855	10.1329	0	42.3748	13.1457	-0.6208	-0.9686	0.53	0.5454	0.7586	1	10.2041	838.939	2.6	0
602	0.33373	24.9	51.6822	2.0756	142.425	6.2194	0	36.3361	4.8338	0.7757	-0.9762	1	0.4154	0.9869	0.2057	793.46	381.717	-39.65	33.15
603	0	5.1	0	0	9.8896	3.1902	0	7.2672	2.3081	0.5204	-0.9487	1	0.711	1	0.4444	415.745	535.137	0	0
604	0.395909	9.1	26.6817	2.9321	52.5823	7.406	0	37.0557	8.8266	0.9002	0.5692	1	0.1308	0.9577	0.1373	299.885	345.692	26.65	1.3
605	0.0218699	5.5	1.3	0.2364	37.8327	10.8094	0	23.6604	9.0533	-0.4158	-0.9899	0.9487	0.7096	1	0.8667	251.255	104.418	-1.3	0
606	0.182661	24.7	18.4993	0.749	93.0814	4.1005	0	35.1541	5.5818	-0.3514	-1	1	0.725	0.9824	0.8537	333.488	226.953	-17.55	5.85
607	0.109025	24.5	7.3539	0.3002	61.9533	2.7535	0	7.2672	1.9483	-0.1069	-1	1	0.6206	1	0.8889	865.78	435.726	-5.2	5.2
608	0.31408	14.3	29.2139	2.0429	80.0043	6.5044	0	16.25	3.4482	0.8718	0.3792	1	0.135	1	0.165	712.028	566.21	24.7	15.6
609	0.39373	11.7	31.1526	2.6626	65.596	6.7625	0	13.7886	3.3505	0.9491	0.7439	1	0.06335	1	0.01299	132.397	39.3077	12.35	28.6
610	0.354009	5.1	10.4203	2.0432	17.8921	5.7716	0	32.5	7.511	0.6871	0.3972	0.9965	0.2436	0.9677	0.5455	639.853	632.608	0.65	-10.4
611	0.0270433	10.5	1.8385	0.1751	55.0357	6.4748	0	20.5548	5.0228	-0.2487	-1	1	0.7803	1	0.8254	246.762	228.019	-1.3	1.3
612	0.134441	5.9	7.8	1.322	38.35	9.8333	0	42.25	11.941	-0.2447	-1	1	0.9525	0.9487	0.6875	0.2373	14.678	0	-7.8
613	0.169811	9.7	10.896	1.1233	50.9356	6.615	0	16.25	4.1847	0.06937	-1	1	0.5995	1	0.8679	700.366	482.464	-3.25	10.4
614	0.298989	24.1	29.7086	1.2327	91.1167	4.1229	0	13.7886	2.7918	0.6961	-0.9487	1	0.3961	1	0.4162	830.156	350.241	-29.25	-5.2
615	0	14.7	0	0	25.35	1.9961	0	9.75	2.1295	-0.01149	-1	1	1.0057	1	0.5057	1019	212.02	0	0
616	0.769731	17.5	106.911	6.1092	123.02	7.9368	0	17.5018	3.8187	0.9863	0.8698	1	0.01948	0.06452	0	844.814	577.989	-105.95	-14.3
617	0.871706	5.3	9.1	1.717	6.5	1.9697	0	6.5	1.9801	1	1	1	0	1	0	617.434	0	9.1	0
618	0.0457734	5.5	1.4534	0.2643	20.2093	5.7741	0	21.8017	7.0618	-0.5863	-1	0.9997	0.6216	1	0.9333	637.764	289.136	1.3	-0.65
619	0.244498	5.3	7.854	1.4819	20.0012	6.061	0	21.8017	4.7803	0.1957	-0.6905	1	0.7314	1	0.6154	321.255	285.991	-7.15	3.25
620	0.0102775	16.7	0.65	0.03892	55.6673	3.7869	0	18.3848	3.2547	-0.2906	-1	1	0.7228	1	0.8718	402.811	444.617	-0.65	0
621	0.0507975	7.7	1.95	0.2532	28.4117	4.9845	0	14.5344	3.7592	0.04703	-1	1	0.7742	1	0.75	507.266	324.974	1.95	0
622	0.295283	6.5	12.2642	1.8868	28.7542	6.3898	0	18.9506	4.5713	0.8326	0.3881	0.9997	0.1675	1	0.2917	350.492	956.723	-6.5	-10.4
623	0.0843431	23.3	11.1262	0.4775	120.587	5.6614	0	23.6604	4.0773	-0.02819	-1	1	0.785	1	0.72	160.139	65.8026	-11.05	1.3
624	0.234552	5.1	6.4347	1.2617	16.6754	5.3792	0	38.0403	8.902	0.6695	0.0767	0.9899	0.3291	1	0.5455	665.441	842.755	4.55	4.55
625	0.113324	22.9	15.4503	0.6747	124.432	5.9537	0	22.981	4.8574	0.2378	-1	1	0.7739	1	0.5739	624.793	132.939	-5.85	-14.3
626	0.10428	6.1	1.4534	0.2383	9.3692	2.2852	0	6.5	1.9041	-0.2713	-1	0.9487	0.6956	1	0.8889	345.377	981.467	-1.3	0.65
627	0.285973	9.1	14.0616	1.5452	38.3632	5.4033	0	32.6621	7.3678	0.4304	-1	1	0.631	0.9718	0.5102	917.374	590.418	-11.7	7.8
628	0.163686	16.1	12.9512	0.8044	69.2916	4.9143	0	40.7224	6.681	0.4605	-0.9983	1	0.6835	1	0.4957	355.621	736.488	-3.9	12.35
629	0.0429601	9.1	1.4534	0.1597	26.3933	3.7174	0	11.718	3.1822	-0.4846	-1	0.8944	0.5147	1	0.9787	359.346	203.044	0.65	-1.3
630	0.0813577	15.1	4.5962	0.3044	49.0141	3.7415	0	19.769	3.0485	0.003249	-1	1	0.7795	1	0.7526	912.202	733.685	-3.25	3.25
631	0.0832638	4.7	1.4534	0.3092	10.0264	3.7135	0	7.2672	1.9902	0.4132	-0.9487	1	0.916	1	0.5	343.543	548.34	-0.65	1.3
632	0.195618	17.1	9.2382	0.5402	41.6981	2.7615	0	7.2672	2.204	0.4145	-1	1	0.6467	1	0.6	942.886	1011.02	-5.85	7.15
633	0.0140947	22.3	0.9192	0.04122	59.3683	2.9245	0	13.4001	2.501	-0.2765	-1	1	0.6777	1	0.9365	756.244	824.038	0.65	0.65
634	0.235136	22.3	26.2023	1.175	101.441	4.9971	0	13.7886	3.1109	0.8162	-1	1	0.2941	1	0.2317	15.0112	928.946	-24.05	-10.4
635	0.0370068	8.9	1.4534	0.1633	30.4474	4.4127	0	14.5344	3.4086	0.05421	-0.9999	1	0.6838	1	0.7872	72.691	741.36	-0.65	1.3
636	0.0669967	4.9	2.0555	0.4195	18.1585	6.2615	0	16.25	4.0441	0.4062	-0.1351	0.9487	0.5264	1	0.6	139.296	564.133	-1.95	0.65
637	0.125203	5.7	5.36	0.9404	27.7907	7.511	0	22.981	5.4807	-0.2384	-1	0.9806	0.8496	1	0.75	540.474	631.544	1.3	5.2
638	0.125152	16.5	11.3518	0.688	79.7102	5.4973	0	32.1734	5.4514	-0.1166	-1	1	0.7056	0.9793	0.7692	864.761	11.9879	-4.55	10.4
639	0	12.3	0	0	13.5942	1.3198	0	4.5962	1.6413	-0.8846	-1	-0.4472	0.1621	1	1	976.935	458.228	0	0
640	0.150335	8.3	7.5802	0.9133	38.2731	6.0751	0	23.4361	5.8207	-0.1043	-1	0.9923	0.8112	1	0.7907	159.687	595.904	3.9	6.5
641	0.0953093	17.7	12.4182	0.7016	115.573	7.3613	0	29.0689	6.1054	0.1829	-1	1	0.7563	1	0.6667	879.5	729.107	-12.35	1.3
642	0.0394794	8.7	2.0555	0.2363	40.1019	5.9854	0	32.0088	7.8572	-0.1182	-0.9998	1	0.8359	1	0.7442	884.914	632.397	-1.95	0.65
643	0.145571	21.1	13.7118	0.6498	85.2594	4.4638	0	29.0689	4.307	0.2132	-1	1	0.6755	0.9895	0.6815	495.23	162.881	-13.65	1.3
644	0.242932	21.1	27.3387	1.2957	101.871	5.3336	0	16.25	3.8426	0.3962	-1	1	0.6877	0.9843	0.497	983.438	1000.68	24.05	-13
645	0.0330446	21.1	2.6	0.1232	71.2102	3.7283	0	16.25	3.2384	-0.009781	-1	1	0.7526	1	0.7518	224.744	751.744	0	2.6
646	0.267274	4.9	9.1	1.8571	20.15	6.9483	0	19.5	5.4745	1	1	1	0	1	0	1019	277.449	0	-9.1
647	0.274609	11.9	26.6738	2.2415	80.8087	8.1625	0	29.0689	5.7196	0.5143	-0.9985	1	0.659	0.9192	0.4026	334.151	360.437	19.5	-18.2
648	0.361853	20.5	36.6833	1.7894	91.4836	4.9451	0	13.7886	3.7479	0.8131	0.1414	1	0.2006	1	0.3049	761.466	472.737	4.55	-36.4
649	0.181791	8.3	13.7886	1.6613	57.5727	9.1385	0	35.0036	8.013	0.1807	-0.9671	0.9991	0.6952	0.873	0.7209	231.042	943.645	1.95	-13.65
650	0.289934	5.5	14.6069	2.6558	32.06	9.16	3.25	17.5018	3.6959	0.961	0.8437	0.9994	0.04379	1	0	724.782	145.736	7.8	12.35
651	0.0679672	6.3	3.3144	0.5261	33.2841	7.7405	0	32.1734	8.7449	-0.7284	-1	0.8682	0.5883	1	0.9545	765.563	1002.66	0.65	3.25
652	0.0712269	5.9	2.68	0.4542	24.8697	6.3768	0	29.25	6.9316	-0.3849	-0.9819	0.464	0.565	1	1	125.483	118.746	0.65	-2.6
653	0.12289	18.9	4.5962	0.2432	33.4447	1.979	0	46.5329	5.2317	0.08424	-1	1	0.7527	1	0.6966	26.5317	830.865	-4.55	0.65
654	0.414721	8.7	19.769	2.2723	36.7098	5.4791	0	14.5344	2.873	0.8671	0.5369	1	0.1391	1	0.2128	64.3908	460.385	9.1	17.55
655	0.198795	11.9	11.7	0.9832	48.9632	4.9458	0	11.718	2.8571	0.5258	-0.9701	1	0.4919	1	0.52	541.395	298.092	11.7	0
656	0.165806	7.1	6.1321	0.8637	26.5666	5.2091	0	20.5548	5.2401	0.4843	-0.9778	1	0.4683	1	0.6452	331.901	427.317	-5.2	3.25
657	0.183552	15.5	15.0064	0.9682	71.2092	5.2748	0	43.7243	7.6857	-0.05226	-1	1	0.8256	0.9926	0.7273	11.3419	825.339	1.3	14.95
658	0.818339	19.9	119.363	5.9981	131.199	7.3296	0	29.9635	4.5284	0.9884	0.9285	1	0.01479	0.2011	0	685.098	473.435	26.65	116.35
659	0.482379	10.5	43.375	4.131	72.7921	8.5638	0	20.5548	4.3114	0.8959	0.3434	1	0.1438	0.7059	0.1385	705.738	602.809	-21.45	-37.7
660	0.361983	5.1	14.2556	2.7952	23.9379	7.7219	3.25	26.2023	5.6913	0.7344	0.4893	0.9212	0.1523	1	0.4545	743.931	329.451	-5.85	-13
661	0.164332	8.1	6.5	0.8025	29.7888	4.8834	0	13.4001	3.2844	0.01647	-1	0.9994	0.8023	1	0.65	429.963	590.63	3.9	5.2
662	0.115919	12.5	11.8614	0.9489	85.9521	8.1859	0	26.2023	6.5998	0.3625	-1	1	0.7382	0.9905	0.5316	125.164	77.16	-1.95	11.7
663	0.117626	11.1	6.9096	0.6225	48.1588	5.2922	0	17.5018	3.5388	0.03948	-0.9948	1	0.7018	1	0.8116	765.329	325.568	-4.55	-5.2
664	0.0734154	16.5	5.36	0.3249	64.1701	4.4255	0	29.9635	4.8985	0.007914	-1	0.9985	0.6887	1	0.7647	380.37	372.503	-1.3	-5.2
665	0.031891	19.5	2.9069	0.1491	81.8179	4.6753	0	14.5344	3.4656	-0.2736	-1	1	0.6993	1	0.8571	870.303	407.077	-2.6	-1.3
666	0.0607564	14.5	2.3436	0.1616	33.2481	2.6598	0	9.1924	2.4812	-0.258	-1	1	0.7616	1	0.8214	956.917	233.693	1.3	1.95
667	0.810733	16.3	116.357	7.1385	125.912	8.805	0	20.5548	3.984	0.9719	0.846	1	0.03538	0	0	114.144	937.779	112.45	-29.9
668	0.307287	5.3	18.4077	3.4732	37.2992	11.3028	0	21.8017	6.3163	0.8659	0.6905	0.9983	0.125	0.5758	0.3077	349.123	793.387	-13.65	12.35
669	0.102194	7.5	5.2405	0.6987	37.6034	6.837	0	32.6621	8.09	-0.5633	-1	0.4315	0.5302	1	1	1017.55	29.68	-4.55	-2.6
670	0.118544	12.3	11.183	0.9092	78.9975	7.6697	0	41.1096	8.5648	-0.3946	-1	1	0.6419	1	0.9506	973.26	955.585	-6.5	9.1
671	0.266883	19.3	20.7695	1.0761	69.7547	4.0321	0	11.718	2.3991	0.5628	-1	1	0.3794	1	0.6533	11.1166	134.218	7.15	19.5
672	0.108866	5.1	1.4534	0.285	8.1154	2.6179	0	9.1924	2.9	-0.6173	-1	0.7071	0.5775	1	1	664.559	488.765	-0.65	1.3
673	0.26108	7.3	10.4203	1.4274	28.9769	5.4673	0	20.8102	5.3897	0.3358	-0.9995	0.9999	0.7685	1	0.4242	766.26	48.8425	10.4	0.65
674	0.0626129	17.7	4.111	0.2323	58.2484	3.7101	0	13.4001	3.2955	-0.1669	-1	1	0.7929	1	0.7538	374.915	48.8192	-3.9	1.3
675	0.117825	18.9	13.0648	0.6913	99.1556	5.8672	0	16.5718	4.1218	0.1775	-0.9848	1	0.6586	1	0.6573	875.524	74.9735	-1.3	13
676	0.0939484	7.9	4.3603	0.5519	34.6596	5.8745	0	11.718	3.0842	0.05761	-1	1	0.7252	1	0.8108	223.152	561.563	3.9	1.95
677	0.246133	6.1	13.9106	2.2804	37.9859	9.2649	0	26.2023	6.7552	0.9447	0.7593	0.9999	0.05849	1	0	533.615	59.1393	-11.05	-8.45
678	0.452416	6.5	32.2782	4.9659	49.394	10.9764	3.25	27.768	6.7483	0.9435	0.7433	1	0.06338	0.3333	0.04	371.3	173.069	29.25	-13.65
679	0.491203	18.5	45.3512	2.4514	82.3449	4.9906	0	11.718	2.9913	0.8234	0.05547	1	0.2502	0.8424	0.2639	651.151	103.708	-20.8	40.3
680	0.370424	6.1	15.2161	2.4944	27.6088	6.7339	0	16.25	4.4794	0.941	0.6313	1	0.0907	1	0.04762	235.082	808.869	14.3	5.2
681	0.089095	5.5	2.7577	0.5014	19.6971	5.6277	3.25	16.25	3.5274	0.1268	-0.9466	0.9923	0.9361	1	0.5	516.809	420.482	1.95	1.95
682	0.124613	18.5	5.886	0.3182	42.133	2.5535	0	19.769	3.6525	-0.4068	-1	1	0.6804	1	0.9524	250.889	104.5	-0.65	-5.85
683	0.171513	18.3	15.23	0.8322	79.0885	4.8521	0	22.981	4.2089	0.09206	-1	1	0.7275	1	0.7368	5.6448	23.8388	-11.7	-9.75
684	0.175211	5.1	11.9501	2.3432	41.4582	13.3736	3.25	38.0403	8.1376	-0.07148	-0.9972	1	0.856	0.9677	0.7273	189.088	354.265	4.55	11.05
685	0.142038	8.7	5.9927	0.6888	32.4908	4.8494	0	45.9619	7.6411	-0.1896	-1	0.9999	0.7438	0.9701	0.8222	149.012	756.293	3.9	4.55
686	0.140998	11.5	8.7207	0.7583	51.092	5.3781	0	18.3848	3.9215	-0.152	-1	1	0.7422	1	0.7857	1009.47	933.443	-7.8	3.9
687	0.0137413	15.5	0.9192	0.05931	58.2686	4.3162	0	20.5548	4.5867	-0.219	-1	1	0.7667	1	0.8041	396.113	0.8355	0.65	-0.65
688	0.310818	7.3	16.3019	2.2331	38.0782	7.1846	0	30.8322	6.9089	-0.6161	-1	0.8944	0.4714	0.9623	0.9688	554.925	370.973	16.25	1.3
689	0.351176	17.7	39.8413	2.2509	100.631	6.4096	0	23.4361	5.2194	0.9078	0.1644	1	0.1394	0.9936	0.1168	925.268	979.881	-18.85	35.1
690	0.2047	11.9	14.8223	1.2456	60.242	6.085	0	30.8322	4.7342	0.5672	-0.8754	1	0.5814	1	0.443	47.8824	170.353	-9.1	11.7
691	0.179201	16.7	35.1541	2.105	172.674	11.7466	0	39.2699	6.9449	0.5576	-0.9191	1	0.5597	0.9456	0.4206	498.698	250.976	-1.95	35.1
692	0.0233097	16.1	2.0555	0.1277	77.245	5.4784	0	45.2673	7.4889	0.2575	-1	1	0.7327	0.9504	0.6518	360.978	1013.92	-1.95	-0.65
693	0.0632726	7.3	1.4534	0.1991	16.6777	3.1467	0	7.2672	2.312	0.1155	-0.8944	1	0.7131	1	0.7333	586.123	99.6233	-1.3	0.65
694	0.394857	14.1	53.304	3.7804	115.847	9.5741	0	40.2003	6.9194	0.9549	0.4027	1	0.08033	0.7025	0.0198	1010.21	352.021	0.65	53.3
695	0.166594	5.9	7.0308	1.1917	27.8978	7.1533	0	29.9635	6.9158	-0.4221	-0.9899	0.9621	0.6516	1	0.8947	530.907	206.881	5.85	3.9
696	0.147225	17.3	4.7321	0.2735	28.4231	1.8577	0	4.5962	1.8265	-0.08402	-1	1	0.7948	1	0.7532	127.278	232.211	-1.3	4.55
697	0.489261	7.7	24.468	3.1777	37.0207	6.4949	0	13.4001	3.2021	0.972	0.7288	1	0.0546	1	0.02703	159.623	228.773	-23.4	-7.15
698	0.41936	17.3	31.2676	1.8074	65.9411	4.3099	0	23.4361	4.5654	0.695	-1	1	0.5257	1	0.304	611.546	1014.52	-29.25	11.05
699	0.257629	12.3	20.8102	1.6919	67.6423	6.5672	0	23.6604	4.7342	0.5818	-0.9956	0.9998	0.6307	0.8835	0.3415	714.15	525.878	-0.65	20.8
700	0.0442673	17.1	4.5962	0.2688	91.6904	6.0722	0	23.6604	5.5971	-0.1694	-1	1	0.7152	1	0.8333	642.061	327.36	-3.25	3.25
701	0.16473	6.7	3.3144	0.4947	14.1146	3.0031	0	9.75	2.7888	-0.4022	-1	0.9899	0.6828	1	0.88	939.798	123.306	-3.25	0.65
702	0.0913965	4.9	1.4534	0.2966	9.4112	3.2452	0	7.2672	2.5387	-0.4434	-0.9487	0.3162	0.4439	1	1	411.99	68.9388	0.65	1.3
703	0.0436334	8.5	1.3	0.1529	22.7771	3.5042	0	13.7886	3.8204	-0.06209	-1	1	0.8915	1	0.6842	623.871	362.6	0	-1.3
704	0.174367	8.1	3.25	0.4012	14.0357	2.3009	0	7.2672	2.1156	-0.1191	-0.9923	1	0.6883	1	0.9444	202.358	910.71	2.6	1.95
705	0.163219	16.9	22.1859	1.3128	119.844	8.0432	0	26.2023	6.0118	0.4347	-0.9806	1	0.5685	1	0.6218	993.479	697.417	11.7	-18.85
706	0.114039	14.9	4.6872	0.3146	35.5866	2.7587	0	10.2774	2.8154	-0.03519	-1	1	0.7579	1	0.8172	404.866	42.4027	2.6	3.9
707	0.177309	16.7	17.5018	1.048	86.8859	5.9106	0	19.5	4.4507	0.5382	-0.9487	1	0.6079	1	0.432	49.2784	612.904	14.95	9.1
708	0.354649	4.9	11.718	2.3914	19.5548	6.743	0	23.4361	5.5673	-0.3354	-0.8944	0.7071	0.6147	1	1	835.949	711.714	-9.75	-6.5
709	0.267809	16.7	27.768	1.6628	91.2711	6.2089	0	37.9012	6.9647	0.8033	-0.4295	1	0.2702	0.9932	0.28	833.653	239.566	26	9.75
710	0.0141449	9.3	0.9192	0.09884	51.0104	6.9877	0	21.8017	6.3808	0.02773	-0.9934	1	0.8237	1	0.6154	999.339	537.532	-0.65	0.65
711	0	11.9	0	0	48.5649	4.9055	0	37.9012	7.1434	-0.4075	-1	0.9806	0.7122	1	0.8514	353.26	965.563	0	0
712	0.226923	11.7	20.8102	1.7786	76.0275	7.8379	0	22.981	5.4082	0.7566	-1	0.9999	0.4929	1	0.2338	667.936	641.923	-20.15	-5.2
713	0.0301334	16.5	1.8385	0.1114	53.6056	3.6969	0	35.1541	5.8237	-0.4681	-1	1	0.7656	1	0.8519	225.418	1016.57	1.3	1.3
714	0.113213	8.9	5.2405	0.5888	35.8852	5.2008	0	16.25	3.5756	-0.2464	-0.9899	1	0.6749	1	0.8095	970.073	353.517	0.65	5.2
715	0.388613	16.3	34.9794	2.146	78.9677	5.5222	0	13.4001	3.526	0.6571	-0.7071	1	0.4383	1	0.3852	634.454	608.086	-23.4	26
716	0.196892	16.3	12.35	0.7577	55.031	3.8483	0	13.4001	2.6653	0.5776	-1	1	0.6621	1	0.287	110.926	582.163	0	12.35
717	0.79354	8.7	9.5971	1.1031	9.3135	1.3901	0	4.5962	1.7319	0.3176	-0.7071	1	0.5759	1	0.6585	30.431	852.282	8.45	-4.55
718	0.0471949	14.5	4.111	0.2835	75.0871	6.007	0	37.9012	7.22	-0.4095	-1	0.9989	0.6825	1	0.8696	336.959	832.572	-3.9	1.3
719	0.800571	6.5	29.9	4.6	25.8565	5.7459	0	13.4001	3.5107	0.9772	0.8787	0.9985	0.02763	0.6	0	101.585	188.723	-29.9	0
720	0.037716	16.1	1.3	0.08075	30.1878	2.141	0	7.2672	2.1419	0.06157	-1	1	0.8258	1	0.6226	393.584	633.435	0	-1.3
721	0.21121	15.9	15.7214	0.9888	65.0739	4.6816	0	20.5548	4.0051	0.0847	-1	1	0.7174	1	0.729	85.1667	635.428	1.95	-15.6
722	0.162977	15.9	11.05	0.695	59.2749	4.2644	0	18.3848	4.6102	0.6212	-1	1	0.6444	1	0.3061	812.324	1018.65	11.05	0
723	0.0672189	6.1	1.95	0.3197	19.5	4.7561	0	26	6.5847	0.1579	-1	1	1.0145	1	0.4211	0	880.008	0	-1.95
724	0.0912826	7.5	1.3	0.1733	10.4419	1.8985	0	9.75	2.5495	0.3011	-0.7071	1	0.6536	1	0.8333	638.333	290.467	-1.3	0
725	0.076828	15.9	5.2405	0.3296	59.6321	4.2901	0	11.718	2.6794	-0.4839	-1	1	0.6203	1	0.9459	498.148	358.283	0.65	-5.2
726	0.341612	6.5	8.3241	1.2806	16.8692	3.7487	0	42.3748	8.5865	0.3685	-0.8944	0.9971	0.6825	1	0.6087	52.5231	910.861	-6.5	-5.2
727	0.23492	4.7	4.5962	0.9779	11.2393	4.1627	0	10.2774	3.1033	0.7466	-0.1414	1	0.4101	1	0.2857	314.053	210.33	0.65	4.55
728	0.133911	15.9	8.3241	0.5235	54.3391	3.9093	0	41.3657	5.4628	-0.4053	-1	1	0.7316	1	0.9293	359.44	138.899	6.5	-5.2
729	0.0669221	15.7	1.4534	0.09258	18.952	1.3834	0	4.5962	1.722	-0.6608	-1	1	0.4971	1	0.9643	99.9395	328.516	-0.65	1.3
730	0.04059	15.7	2.9069	0.1852	62.5095	4.5627	0	23.6604	4.1614	-0.2034	-1	1	0.7534	1	0.8333	864.573	207.204	-1.3	-2.6
731	0.56703	9.9	33.1436	3.3478	46.6421	5.9041	0	14.5344	3.5159	0.9638	0.8634	1	0.03656	0.9747	0	414.778	289.222	6.5	32.5
732	0.0160751	15.5	0.65	0.04194	35.2215	2.609	0	26	3.8802	-0.3648	-1	1	0.8625	1	0.7451	1018.85	560.39	0	0.65
733	0.215205	15.3	12.4861	0.8161	50.436	3.7922	0	47.9857	5.8653	0.06294	-1	1	0.7187	1	0.7831	27.2516	121.909	-9.75	-7.8
734	0.17744	15.3	18.8948	1.235	92.5699	6.9601	0	45.1504	6.7121	0.1522	-0.9995	1	0.7081	0.9925	0.6972	260.154	433.51	8.45	16.9
735	0.256961	10.3	15.6271	1.5172	49.0064	5.9044	0	24.7513	6.4308	0.01175	-0.9037	0.9881	0.6417	1	0.871	251.209	818.5	11.05	-11.05
736	0.438623	6.9	27.7908	4.0277	44.9947	9.1826	0	18.9506	4.1651	0.5821	-0.9993	0.9999	0.7186	0.3878	0.2759	452.406	22.0145	-27.3	5.2
737	0.150518	15.1	7.3539	0.487	42.3854	3.2355	0	11.718	2.7216	-0.1339	-1	1	0.7325	1	0.835	383.861	223.166	-5.2	-5.2
738	0.0945918	14.3	6.6287	0.4635	60.2703	4.9	0	35.1541	7.1797	0.1965	-0.9939	1	0.6868	1	0.7021	306.853	931.084	-6.5	1.3
739	0.106295	11.9	5.5915	0.4699	43.765	4.4207	0	22.981	4.3285	-0.01176	-1	1	0.87	1	0.6301	559.777	452.903	-4.55	-3.25
740	0.173679	6.5	2.6	0.4	10.3638	2.3031	0	7.2672	2.7456	-0.8584	-0.9971	-0.3162	0.1836	1	1	480.631	801.277	0	-2.6
741	0.0605015	7.3	0.65	0.08904	7.8	1.4717	0	3.25	1.6332	-0.197	-1	1	0.8795	1	0.7857	333.925	615.411	0.65	0
742	0.225355	6.7	10.7201	1.6	33.3696	7.0999	0	32.0088	7.2624	-0.1714	-1	0.9417	0.5669	0.9362	0.8519	357.179	637.478	10.4	-2.6
743	0.357044	13.5	32.1734	2.3832	76.7602	6.6748	0	34.548	5.5205	0.6161	-0.9872	1	0.5364	0.9478	0.3617	378.507	334.219	31.85	4.55
744	0.0660863	14.5	1.4534	0.1002	18.952	1.5162	0	4.5962	1.7462	-0.09137	-1	1	0.7282	1	0.8961	141.248	306.169	-1.3	-0.65
745	0.0359901	9.3	1.3	0.1398	28.3564	3.8844	0	9.1924	2.3832	-0.2439	-1	1	0.7622	1	0.8205	344.344	546.613	0	-1.3
746	0.187506	14.3	17.1605	1.2	78.7177	6.3998	0	17.5018	4.3449	0.4894	-1	1	0.5666	1	0.53	499.906	866.378	13.65	-10.4
747	0.0722628	8.3	1.4534	0.1751	15.2654	2.4231	0	9.1924	2.1439	-0.08012	-1	1	0.8329	1	0.875	881.398	360.042	-1.3	-0.65
748	0.0406576	14.1	3.5004	0.2483	73.8961	6.1071	0	20.5548	5.0762	-0.285	-1	1	0.6799	1	0.8557	515.153	179.433	3.25	-1.3
749	0.292132	14.1	12.5536	0.8903	36.8756	3.0476	0	33.4608	4.7247	0.1788	-0.9806	1	0.7095	1	0.6237	509.723	84.0816	-11.7	-4.55
750	0.0935249	8.7	2.0555	0.2363	16.9281	2.5266	0	7.2672	2.136	0.4737	-0.8944	1	0.6235	1	0.5938	529.144	834.994	-0.65	1.95
751	0.272309	6.1	10.7594	1.7638	26.5565	6.4772	0	33.931	7.0111	0.8322	0.29	0.9983	0.1744	1	0.2381	933.762	778.828	9.75	4.55
752	0.0479637	14.1	2.0555	0.1458	36.7812	3.0398	0	7.2672	1.9935	-0.3929	-1	1	0.7456	1	0.8485	935.677	702.628	-1.95	-0.65
753	0.161042	4.7	3.25	0.6915	11.5935	4.2939	0	7.2672	2.2866	0.05467	-0.5547	0.4472	0.478	1	1	705.064	475.415	-2.6	1.95
754	0.0871308	14.1	5.2405	0.3717	51.6187	4.266	0	17.5018	4.0082	-0.2403	-1	1	0.7815	1	0.8023	1014.26	113.642	5.2	-0.65
755	0.0935505	5.1	0.65	0.1275	4.225	1.3629	0	3.25	1.6302	-0.3664	-0.7071	0.7071	0.5536	1	1	932.569	372.422	0	0.65
756	0.0935181	13.9	6.5	0.4676	59.5012	5.0001	0	16.25	3.171	-0.1646	-1	1	0.6952	1	0.8587	827.878	588.165	3.9	5.2
757	0.518141	6.1	35.9856	5.8993	46.6805	11.3855	3.25	27.5772	6.5167	0.839	0.5727	0.9999	0.1417	0.2195	0.2857	392.033	770.09	-33.8	12.35
758	0.0850292	4.9	2.0555	0.4195	14.3075	4.9336	0	14.5344	4.3068	0.4525	-0.8944	0.8742	0.5819	1	0.5556	357.684	312.031	-0.65	-1.95
759	0.17143	13.7	6.5	0.4745	32.3846	2.7679	0	7.2672	2.3008	0.2212	-1	1	0.7174	1	0.6164	661.555	480.62	3.9	5.2
760	0.127593	6.5	2.0555	0.3162	11.152	2.4782	0	4.5962	1.7553	-0.6131	-1	0.5547	0.5806	1	1	660.854	167.161	1.95	-0.65
761	0.151164	13.5	6.4018	0.4742	36.0754	3.137	0	9.75	2.4133	0.1157	-1	1	0.6876	1	0.7654	610.711	861.256	2.6	-5.85
762	0.0237113	11.3	1.3	0.115	45.1051	4.85	0	16.25	4.4294	-0.6344	-1	0.8944	0.469	1	0.9672	815.956	752.354	0	1.3
763	0.116281	12.5	12.6207	1.0097	91.1751	8.6833	3.25	22.981	4.124	0.4158	-0.9965	1	0.6114	1	0.5375	963.396	176.992	-12.35	-2.6
764	0.216134	4.9	7.827	1.5974	21.4332	7.3908	0	32.5	8.7515	-0.2181	-0.8944	0.6247	0.5745	1	1	445.163	349.5	-5.2	5.85
765	0.367911	8.5	15.8152	1.8606	32.8717	5.0572	0	16.5718	4.3302	0.2005	-0.9701	0.9994	0.6901	0.8769	0.6744	160.047	597.141	15.6	2.6
766	0.257691	13.1	30.1112	2.2986	99.012	8.92	0	19.769	4.542	0.6874	-0.5812	0.9999	0.3945	0.955	0.3678	95.584	260.836	-7.15	29.25
767	0.041036	9.9	3.25	0.3283	63.202	8.0003	0	29.9635	6.6268	0.01929	-0.9835	1	0.6935	1	0.75	14	1014.4	2.6	-1.95
768	0.0964258	12.5	7.0308	0.5625	61.2519	5.8335	0	19.5	4.3313	-0.2957	-1	1	0.7098	1	0.8442	356.488	206.7	3.9	-5.85
769	0.0814678	12.3	7.3539	0.5979	75.5931	7.3391	0	36.3361	8.4637	-0.52	-1	0.9864	0.6143	0.9515	0.9104	532.301	28.1138	5.2	-5.2
770	0.0229107	13.1	0.65	0.04962	24.0404	2.1658	0	4.5962	1.7448	-0.7197	-1	0.7071	0.5304	1	1	689.515	893.214	-0.65	0
771	0.0559616	12.9	3.25	0.2519	49.0642	4.5013	0	22.75	4.8741	0.1726	-1	1	0.6818	1	0.7595	1013.38	389.155	1.95	-2.6
772	0.0249637	8.9	1.4534	0.1633	45.1361	6.5415	0	24.7513	5.1306	-0.003001	-1	1	0.7527	1	0.7391	37.7528	365.893	1.3	0.65
773	0.057068	12.7	3.9	0.3071	57.5802	5.3813	0	39.2699	7.3126	-0.2449	-0.9899	1	0.6235	1	0.8947	340.386	807.669	0	-3.9
774	0.116389	8.9	5.0767	0.5704	33.8158	4.9008	0	18.3848	3.9036	0.4319	-0.9899	1	0.698	1	0.525	724.045	15.5112	3.9	3.25
775	0.101494	4.9	2.9069	0.5932	16.9495	5.8447	0	14.5344	4.3086	-0.3657	-0.9959	0.8944	0.7497	1	0.875	440.102	779.122	-2.6	1.3
776	0.189157	12.7	25.4249	2.002	113.247	10.5838	0	26	6.2518	0.6335	-0.5351	1	0.402	1	0.4253	456.886	468.398	-25.35	-1.95
777	0.0597974	6.1	1.3	0.2131	14.6112	3.5637	0	7.2672	1.516	0.1726	-0.8575	1	0.7267	1	0.7857	159.754	942.426	0	-1.3
778	0.057421	4.9	0.9192	0.1876	9.4747	3.2671	0	10.2774	3.4027	-0.0786	-0.9487	1	0.9271	1	0.7143	739.725	953.48	0.65	-0.65
779	0.0701657	8.3	5.2405	0.6314	56.6919	8.9987	0	27.9576	6.6811	-0.2787	-1	0.9656	0.7361	1	0.8718	191.626	370.608	-2.6	-4.55
780	0.0467485	9.3	2.68	0.2882	45.0039	6.1649	0	18.3848	4.184	-0.1218	-1	0.9929	0.658	1	0.7843	671.161	687.317	-2.6	-0.65
781	0.0581708	12.5	2.68	0.2144	38.6996	3.6857	0	20.5548	4.1669	-0.3123	-1	1	0.8302	1	0.7681	767.716	401.2	-0.65	-2.6
782	0.134097	5.7	2.0555	0.3606	9.9496	2.6891	0	7.2672	2.4626	-0.2576	-1	0.8944	0.6846	1	0.8667	39.5877	713.693	-0.65	-1.95
783	0.33536	12.3	14.3148	1.1638	35.7444	3.4703	0	13.7886	3.2109	0.3906	-0.5547	1	0.5189	1	0.6026	675.524	846.447	-11.05	9.1
784	0.152113	10.5	12.9021	1.2288	68.6646	8.0782	0	24.7513	6.0267	0.4406	-0.9615	1	0.6738	1	0.5161	203.891	470.643	9.75	8.45
785	0.0404172	12.3	1.4534	0.1182	30.1225	2.9245	0	18.9506	3.3535	-0.3532	-1	1	0.712	1	0.8193	701.004	159.26	0.65	-1.3
786	0	7.1	0	0	14.0727	2.7593	0	7.2672	1.6722	-0.3573	-1	0.8944	0.6918	1	0.95	184.042	7.8028	0	0
787	0.127916	9.7	5.5154	0.5686	34.2273	4.4451	0	35.1541	6.2265	0.714	-0.53	1	0.3756	1	0.3529	328.526	423.866	3.9	3.9
788	0.280633	7.3	8.45	1.1575	21.8606	4.1246	0	42.7471	7.9434	0.3714	-0.7071	1	0.5738	1	0.6538	181.048	977.699	-3.25	7.8
789	0.125974	11.5	9.2382	0.8033	60.5788	6.3767	0	18.9506	4.2306	-0.3226	-0.9989	0.9806	0.6591	1	0.88	339.717	290.004	-7.15	-5.85
790	0.551199	9.5	12.9021	1.3581	18.4792	2.4639	0	7.2672	2.4744	0.8811	-0.2249	1	0.2513	1	0.102	522.805	68.6895	-9.75	-8.45
791	0.0945223	11.9	6.7862	0.5703	59.7313	6.0335	0	20.5548	4.5467	-0.07818	-1	1	0.7738	1	0.7273	895.899	457.542	-6.5	1.95
792	0.180339	9.9	15.6135	1.5771	69.0874	8.7452	0	24.7513	6.0912	0.7187	-0.9355	1	0.4927	0.962	0.2203	10.5051	435.853	-15.6	0.65
793	0.210408	11.7	15.1744	1.297	59.7932	6.1642	0	17.5018	4.0496	0.385	-0.9021	1	0.6446	1	0.5132	476.521	743.791	2.6	14.95
794	0.200773	11.7	15.0064	1.2826	61.9668	6.3883	0	25.3833	5.9818	0.2849	-0.9991	1	0.7479	1	0.56	563.295	174.684	-14.95	1.3
795	0.0504462	11.7	0.9192	0.07857	15.1077	1.5575	0	4.5962	1.7465	0.0149	-1	1	0.8817	1	0.6061	792.047	50.6624	-0.65	-0.65
796	0.26591	11.5	16.4053	1.4265	50.9634	5.3646	0	14.5344	3.8097	0.7256	-0.2912	1	0.2775	1	0.4533	388.461	895.891	9.1	-13.65
797	0.365572	11.5	16.6608	1.4488	37.6497	3.9631	0	23.6604	4.0606	0.656	-0.4856	1	0.4561	1	0.3919	692.309	1007.96	5.85	15.6
798	0.0464339	6.5	2.9069	0.4472	43.3392	9.6309	0	33.1436	11.798	-0.5182	-0.9997	0.8	0.6363	1	0.9583	122.169	114.477	2.6	-1.3
799	0.159081	8.3	9.1	1.0964	43.4202	6.8921	0	39.2699	7.9895	-0.7952	-0.9991	0.824	0.343	0.8571	0.9756	1017.8	30.8675	0	9.1
800	0.982729	11.3	129.43	11.454	108.395	11.6553	3.25	20.5548	4.0221	0.964	0.8153	1	0.04828	0	0	188.836	575.792	18.85	128.05
801	0.276727	6.7	11.4997	1.7164	29.1518	6.2025	0	18.9506	4.3343	-0.01082	-0.8321	1	0.5446	1	0.8889	222.231	679.627	-8.45	7.8
802	0.112647	11.1	10.5011	0.946	76.4206	8.3979	0	16.25	3.9569	0.6302	-1	1	0.3972	1	0.5672	79.7838	773.752	-3.9	9.75
803	0.2366	11.1	14.8223	1.3353	51.3576	5.6437	0	40.7224	7.0507	0.8448	-0.3162	0.9998	0.2013	1	0.2394	46.8739	413.333	14.3	3.9
804	0.115849	11.1	7.6081	0.6854	53.838	5.9163	0	19.769	4.4197	0.03873	-1	0.9993	0.8403	1	0.6029	154.167	153.649	-7.15	2.6
805	0.27861	7.9	5.9927	0.7586	16.0646	2.7228	0	7.2672	2.2005	0.7185	-0.5145	1	0.3675	1	0.2973	746.367	46.8418	-1.3	5.85
806	1.22308	5.5	8.7449	1.59	4.55	1.3	0	6.5	1.9627	-0.1598	-1	0.7071	0.9704	0.9714	1	637.745	690.482	-6.5	5.85
807	0.190048	6.5	6.1321	0.9434	22.3379	4.964	0	17.5018	4.158	0.6693	0.1414	0.9971	0.2539	1	0.64	722.023	924.462	-3.25	-5.2
808	0.200796	4.7	9.7716	2.0791	27.9565	10.3543	0	25.3833	8.0357	0.8742	0.7761	1	0.07621	1	0	221.777	541.628	9.75	-0.65
809	0.213911	7.1	10.5812	1.4903	35.5313	6.9669	0	39.1352	7.5891	0.02902	-1	1	0.7014	1	0.8621	718.627	432.113	1.95	10.4
810	0.0561553	10.5	0.65	0.0619	9.3692	1.1023	0	4.5962	1.5946	0.06714	-1	1	0.7065	1	0.8889	638.691	6.0667	0.65	0
811	0.122544	6.9	3.3144	0.4803	19.2049	3.9194	0	11.718	3.3414	0.03188	-0.9971	0.9985	0.7702	1	0.75	806.833	3.0362	0.65	-3.25
812	0.581462	10.3	30.3488	2.9465	42.0594	5.0674	0	13.4001	3.2145	0.9676	0.669	1	0.05371	0.9277	0.01587	1004.4	188.359	20.8	-22.1
813	0.196261	10.3	6.4018	0.6215	26.2835	3.1667	0	9.1924	2.413	0.4238	-0.7071	1	0.49	1	0.661	936.432	281.447	-5.85	-2.6
814	0.600025	10.3	50.3907	4.8923	67.6736	8.1535	0	19.769	4.6742	0.98	0.8742	1	0.02464	0.2048	0	394.16	946.665	-25.35	-43.55
815	0	4.9	0	0	13.325	4.5948	0	16.25	4.2122	-0.6533	-1	1	0.6841	1	0.875	1018.8	611.204	0	0
816	0.159836	9.7	2.7577	0.2843	13.6962	1.7787	0	4.5962	1.8616	0.3467	-1	1	0.7164	1	0.6429	703.428	10.232	-1.95	-1.95
817	0.161088	10.1	9.1232	0.9033	45.4211	5.6075	0	13.4001	2.9712	0.5746	-0.8944	1	0.4556	1	0.4821	592.757	953.931	0.65	-9.1
818	0.559053	10.1	46.9622	4.6497	67.3687	8.3171	0	29.43	7.4158	0.9185	0.4177	0.9998	0.1192	0.4568	0.04918	54.3267	815.436	31.2	35.1
819	0.242266	7.7	7.827	1.0165	23.9162	4.1958	0	13.4001	3.2788	-0.4318	-1	1	0.7002	1	0.9143	527.818	218.084	5.2	-5.85
820	0.301518	9.9	23.6246	2.3863	62.5233	7.9143	0	24.7513	5.1324	0.7731	0.09054	1	0.2084	0.9873	0.3898	729.899	102.379	23.4	-3.25
821	0.238859	5.5	2.9069	0.5285	7.7442	2.2126	0	4.5962	1.6513	0.8444	0.3162	1	0.2147	1	0.25	434.309	597.145	-1.3	-2.6
822	0	9.5	0	0	22.2155	2.9621	0	14.5344	3.1991	-0.5197	-1	0.9701	0.7744	1	0.8372	429.032	817.211	0	0
823	0.813133	9.7	39.1945	4.0407	38.2637	4.9693	0	10.2774	2.6356	0.9687	0.9111	1	0.02436	0.8701	0	96.0619	424.907	-39	-3.9
824	0.0888213	9.7	7.9343	0.818	70.9131	9.2095	0	27.768	5.9846	0.4117	-0.7568	1	0.5816	1	0.6226	568.01	358.294	-6.5	4.55
825	0.20667	7.7	5.9927	0.7783	21.4654	3.7659	0	13.4001	3.2346	0.3229	-0.7809	1	0.5237	1	0.7353	746.929	458.844	5.85	1.3
826	0.0868347	9.7	4.3603	0.4495	39.8588	5.1765	0	41.1096	6.7172	-0.2992	-0.8944	0.9701	0.5243	1	0.9245	104.284	296.371	-1.95	3.9
827	0.0793769	9.7	0.65	0.06701	6.5	0.8442	0	3.25	1.4344	0.2174	-1	1	0.998	1	0.3913	839.345	1019	0.65	0
828	0.0156904	9.7	0.9192	0.09477	46.5083	6.04	0	35.1541	7.2868	-0.421	-1	1	0.7849	1	0.8696	366.273	849.809	-0.65	0.65
829	0.307067	9.5	19.1171	2.0123	49.1497	6.5533	0	22.981	5.718	0.8202	0.0202	1	0.2412	0.9467	0.2364	527.037	849.432	-11.05	15.6
830	0.232857	9.5	11.1072	1.1692	37.6581	5.0211	0	10.2774	2.9261	-0.1434	-0.9487	0.9899	0.6266	1	0.9057	140.611	758.926	10.4	3.9
831	0.162833	9.5	11.4997	1.2105	55.755	7.434	0	22.981	5.1607	0.3593	-0.9965	1	0.7198	1	0.5094	352.274	487.626	-7.8	-8.45
832	0.061328	9.5	3.7901	0.399	48.7946	6.506	0	24.7513	5.4153	-0.1601	-0.9995	0.9939	0.7299	1	0.8727	283.637	692.995	-3.25	-1.95
833	0.0442631	4.7	0.65	0.1383	8.4362	3.1245	0	7.2672	2.0201	-0.8711	-1	-0.7071	0.1216	1	1	439.447	319.564	0	0.65
834	0.284185	8.7	2.0555	0.2363	5.5712	0.8315	0	4.5962	1.726	0.8257	0.7071	0.9899	0.1334	1	0.5	235.868	170.718	0.65	1.95
835	0.720274	9.5	46.9172	4.9387	51.4254	6.8567	0	14.5344	3.2537	0.989	0.9101	1	0.01687	0.36	0	36.0053	742.689	-46.15	8.45
836	0.117219	6.1	3.9538	0.6482	22.6723	5.5298	0	37.0557	7.5751	-0.336	-0.9683	0.8559	0.6705	1	0.8571	884.615	641.41	0.65	-3.9
837	0.350712	8.7	24.7086	2.8401	54.257	8.0981	0	35.0036	7.3984	0.7133	0.1865	1	0.2506	1	0.4894	190.121	727.736	-11.05	22.1
838	0.0847285	9.3	3.9538	0.4251	36.6252	5.0172	0	29.9635	6.8305	0.1336	-0.9989	1	0.7171	1	0.6667	375.28	598.134	-3.9	0.65
839	0.0320056	9.1	0.9192	0.101	22.4051	3.1557	0	10.2774	2.7758	-0.6867	-1	1	0.5355	1	0.9388	282.148	590.368	0.65	0.65
840	0.0466792	5.7	0.9192	0.1613	12.7855	3.4555	0	11.718	2.6631	-0.04873	-1	1	0.7074	1	0.8235	681.325	23.0614	0.65	0.65
841	0.183676	9.1	11.718	1.2877	49.776	7.0107	0	16.25	4.5403	0.04672	-1	1	0.8549	1	0.5652	364.121	639.28	-6.5	-9.75
842	0.220456	9.1	6.5	0.7143	23.0044	3.2401	0	11.718	2.8922	-0.1132	-1	1	0.6782	1	0.8261	113.67	983.385	0	6.5
843	0.036501	5.7	0.65	0.114	11.5558	3.1232	0	6.5	1.8631	-0.9396	-1	-0.7071	0.08778	1	1	362.439	243.325	0	-0.65
844	0.0809257	8.5	2.9069	0.342	27.4694	4.2261	0	10.2774	2.9602	0.27	-1	1	0.7386	1	0.7097	707.223	470.035	-1.3	2.6
845	0.238235	8.9	10.8182	1.2155	35.2047	5.1021	0	20.8102	4.4754	0.8361	-0.2631	1	0.2491	1	0.1837	214.214	510.815	9.1	-5.85
846	0.135939	6.7	5.5536	0.8289	28.6586	6.0976	0	20.8102	6.3129	-0.5003	-0.9806	0.6727	0.447	1	1	760.702	712.843	5.2	-1.95
847	0.0162212	8.7	0.65	0.07471	30.8583	4.6057	0	10.2774	2.6968	-0.5134	-1	0.9285	0.6205	1	0.9189	1003.05	144.615	0	0.65
848	0.0348664	5.1	0.9192	0.1802	16.0217	5.1683	0	16.5718	4.3443	-0.0993	-0.9487	0.9923	0.6536	1	0.9091	808.441	435.833	-0.65	-0.65
849	0.0286059	8.7	0.65	0.07471	17.4982	2.6117	0	4.5962	2.1444	-0.2205	-1	1	0.906	1	0.7895	607.506	780.523	0	-0.65
850	0.0815217	8.5	2.9069	0.342	27.2688	4.1952	0	11.718	2.9209	-0.2442	-1	0.9864	0.6509	1	0.8788	559.471	76.2353	-2.6	1.3
851	0.122883	5.7	10.896	1.9116	57.558	15.5562	3.25	27.9576	7.4131	0.4994	-0.9923	0.9885	0.4776	0.7568	0.625	170.439	376.184	-10.4	3.25
852	0.0500139	8.5	2.7577	0.3244	42.1606	6.4862	0	16.5718	4.6159	-0.1876	-1	0.9899	0.7434	1	0.8049	598.665	1.7941	1.95	-1.95
853	0.210052	6.7	5.886	0.8785	19.6567	4.1823	0	10.2774	2.5432	0.4357	-0.3939	0.8321	0.3482	1	0.8696	998.127	979.784	-0.65	-5.85
854	0.488118	5.1	14.7078	2.8839	18.3155	5.9082	3.25	10.2774	2.1843	0.9873	0.9417	1	0.01717	1	0	686.922	109.549	10.4	10.4
855	0.131632	8.3	5.5536	0.6691	32.0238	5.0831	0	24.7513	4.3659	0.4033	-0.9879	1	0.7191	1	0.5128	515.994	975.88	-1.95	5.2
856	0.349605	7.3	12.6207	1.7289	26.21	4.9453	0	20.8102	5.2615	0.7224	-0.9734	1	0.4407	1	0.303	490.274	88.3767	2.6	12.35
857	0.0598929	8.3	2.9069	0.3502	36.837	5.8471	0	42.7471	9.0059	-0.6661	-1	0.995	0.6212	1	0.881	500.723	318.868	2.6	1.3
858	0.346072	8.1	14.9641	1.8474	32.5633	5.3382	0	13.7886	2.8588	0.5344	-0.2631	1	0.3865	1	0.575	640.735	117.191	0.65	-14.95
859	0.0632091	8.1	1.4534	0.1794	17.3131	2.8382	0	13.7886	2.7982	0.07663	-1	1	0.6821	1	0.8857	127.376	267.728	-0.65	1.3
860	0.115368	8.1	3.3144	0.4092	21.6358	3.5469	0	9.75	2.5982	0.196	-1	1	0.7766	1	0.6667	571.093	662.747	3.25	0.65
861	0.289769	8.1	9.2382	1.1405	24.009	3.9359	0	10.2774	2.9231	0.7997	-0.9899	1	0.3722	1	0.2	992.204	849.944	-7.15	-5.85
862	0.0375282	5.7	1.95	0.3421	33.7285	9.1158	0	38.0403	14.6942	-0.501	-0.9986	0.7071	0.5436	1	1	203.14	909.096	0	-1.95
863	0.62875	5.9	24.3381	4.1251	25.5873	6.5608	0	18.3848	6.3061	0.574	0.02415	0.9993	0.2772	0.5897	0.6842	417.314	6.7712	20.15	-13.65
864	0	8.1	0	0	7.0385	1.1538	0	4.5962	1.6945	-0.8536	-1	-0.7071	0.1507	1	1	976.852	458.123	0	0
865	0.068636	7.9	4.5962	0.5818	50.012	8.4766	0	32.5	7.8299	-0.1321	-0.9923	1	0.7557	1	0.7949	266.475	361.589	0.65	-4.55
866	0.228476	7.7	11.772	1.5288	38.1406	6.6913	0	17.5018	4.013	-0.1536	-0.9989	0.9881	0.682	1	0.8	731.961	658.727	-1.3	-11.7
867	0.0194143	7.7	0.9192	0.1194	35.0558	6.1501	0	21.8017	4.9686	-0.4291	-1	1	0.8643	1	0.7419	766.266	650.136	-0.65	-0.65
868	0.135123	7.5	4.6872	0.625	25.4395	4.6254	0	21.8017	4.1629	-0.00365	-0.9247	1	0.7306	1	0.7097	61.9867	768.533	2.6	3.9
869	0.4779	7.5	18.8948	2.5193	28.994	5.2716	0	11.718	2.7368	0.9694	0.8448	0.9996	0.03864	1	0	328.373	633.487	16.9	8.45
870	0.0923018	5.7	4.111	0.7212	28.9099	7.8135	0	34.548	7.41	0.07113	-0.9979	0.9971	0.8501	1	0.6471	27.5614	858.351	-1.3	-3.9
871	0.147959	7.3	6.1664	0.8447	30.2575	5.709	0	13.4001	3.8891	0.6503	-1	1	0.5056	1	0.3333	33.0342	772.623	-1.95	5.85
872	0.176767	7.3	6.1664	0.8447	25.3267	4.7786	0	13.4001	3.2318	0.1562	-1	1	0.6683	1	0.8	770.034	326.829	-5.85	1.95
873	0.208157	6.1	3.9538	0.6482	12.7674	3.114	0	9.1924	2.3749	0.7244	-0.3714	0.9487	0.3498	1	0.25	909.836	710.369	3.9	0.65
874	0.193873	7.3	11.2207	1.5371	42.0207	7.9284	0	29.43	6.3671	0.05324	-1	0.8503	0.6678	0.717	0.8387	421.623	334.829	1.95	-11.05
875	0.21827	7.3	11.718	1.6052	38.9772	7.3542	0	29.9635	7.5901	0.5548	-0.6757	1	0.4886	1	0.5312	872.514	1015.86	-9.75	6.5
876	0.139617	5.9	7.827	1.3266	37.0568	9.5017	0	32.6621	10.5792	-0.2134	-0.9512	0.6	0.5136	1	1	250.61	866.076	7.8	0.65
877	0.243509	7.3	11.1262	1.5241	33.1721	6.2589	0	19.5	4.2383	0.3505	-0.5145	1	0.4824	1	0.6875	470.13	19	-11.05	1.3
878	0.120835	7.1	5.85	0.8239	34.7739	6.8184	0	18.9506	3.8871	0.3741	-0.8944	1	0.682	1	0.5926	87.6972	303.38	5.85	0
879	0	7.1	0	0	3.1385	0.6154	0	4.5962	1.4659	NaN	Infinity	#NAME?	NaN	1	NaN	889.056	94.9437	0	0
880	0.225678	5.5	4.111	0.7474	11.5913	3.3118	0	7.2672	2.7676	0.7213	-0.3162	1	0.3508	1	0.4615	640.127	285.491	-1.3	3.9
881	0.10658	7.1	5.5536	0.7822	37.4296	7.3391	0	29.9635	8.5114	-0.1014	-0.9806	0.9762	0.726	1	0.871	621.993	484.535	-1.95	-5.2
882	0.287302	7.1	11.9501	1.6831	29.8774	5.8583	0	13.7886	3.0588	0.7828	0.0688	1	0.2691	1	0.2903	857.204	683.261	-8.45	8.45
883	0.040588	7.1	0.9192	0.1295	16.272	3.1906	0	10.2774	2.674	-0.5606	-1	0.7071	0.6398	1	1	585.5	685.063	-0.65	-0.65
884	0.159397	7.1	3.9538	0.5569	17.8182	3.4938	0	11.718	3.1194	-0.08914	-0.9104	1	0.6862	1	0.9333	962.169	354.599	3.9	-0.65
885	0.459449	5.7	6.1321	1.0758	8.6635	2.3415	0	4.5962	1.6952	0.6476	-0.4472	1	0.4483	1	0.375	214.754	159.219	-5.2	-3.25
886	0.0645583	6.9	2.7577	0.3997	30.3375	6.1913	0	22.981	5.5539	0.1051	-1	1	0.8998	1	0.5	79.7029	443.92	1.95	-1.95
887	0	6.9	0	0	5.0885	1.0385	0	4.5962	1.6912	-0.9306	-0.9487	-0.8944	0.03132	1	1	218.333	479	0	0
888	0.11917	6.9	4.111	0.5958	24.4983	4.9996	0	17.5018	4.2489	-0.528	-0.9985	0.7071	0.5345	1	1	975.217	115.696	3.9	1.3
889	0.0599419	6.9	1.4534	0.2106	17.2154	3.5134	0	6.5	1.8008	-0.4292	-1	1	0.7273	1	0.8519	593.899	993.746	-1.3	-0.65
890	0.181961	6.7	7.5802	1.1314	29.2239	6.2178	0	13.4001	3.6797	0.6629	-0.1961	1	0.2949	1	0.5455	425.642	729.105	3.9	6.5
891	0.0679646	6.7	2.3436	0.3498	24.1899	5.1468	0	10.2774	2.8401	0.03582	-0.9971	1	0.814	1	0.6154	401.694	448.582	1.95	-1.3
892	0.202904	6.7	3.3144	0.4947	11.4588	2.4381	0	7.2672	2.3743	0.7322	-0.7071	1	0.4465	1	0.3077	657.634	168.888	-0.65	-3.25
893	0.0565138	6.7	1.4534	0.2169	18.0384	3.838	0	7.2672	2.3208	-0.6169	-1	1	0.4832	1	0.9615	344.478	985.008	1.3	0.65
894	0.203842	6.7	5.886	0.8785	20.2556	4.3097	0	13.4001	3.629	-0.1846	-1	0.9285	0.707	1	0.8462	851.619	97.2761	0.65	-5.85
895	0.619389	6.5	18.1069	2.7857	20.2388	4.4975	0	9.75	2.4898	0.9266	0.7531	0.9998	0.08241	1	0	476.954	962.477	-16.9	6.5
896	0.0723888	6.5	2.7577	0.4243	26.3763	5.8614	0	13.7886	3.4517	0.2057	-1	0.9487	0.6408	1	0.6471	59.1923	434.885	-1.95	1.95
897	0.362949	6.5	14.3148	2.2023	27.3051	6.0678	0	13.4001	3.2181	0.9462	0.6402	0.9989	0.0856	1	0.04	733.492	505.977	-9.1	11.05
898	0.0452327	6.5	2.3436	0.3606	35.8745	7.9721	0	22.75	7.2546	-0.0812	-1	1	0.6534	1	0.8421	712.361	1017.91	1.95	-1.3
899	0.230787	6.5	0.65	0.1	1.95	0.4333	0	3.25	1.1173	1	1	1	0	1	0	80.4231	27	-0.65	0
900	0.30644	6.3	7.15	1.1349	15.925	3.7035	0	29.25	6.9698	0.3913	-1	1	0.9409	1	0.3043	8.1984	0	-7.15	0
901	0.10567	6.3	3.25	0.5159	20.9936	4.8822	0	10.2774	2.4031	-0.1842	-1	1	0.7879	1	0.7826	453.508	945.5	0	3.25
902	0.0498165	6.3	3.25	0.5159	44.5308	10.356	0	26.8002	7.4618	-0.05579	-1	0.9785	0.7721	1	0.8261	231.238	702.5	2.6	1.95
903	0.358624	6.3	11.9501	1.8968	22.743	5.2891	0	11.718	2.5133	0.3185	-0.8666	0.9988	0.617	0.907	0.7391	717.548	452.675	-11.05	-4.55
904	0.175331	6.3	6.5	1.0317	25.3025	5.8843	0	14.5344	3.95	-0.4718	-1	1	0.6695	1	0.9091	394.524	581	3.9	5.2
905	0.43588	6.1	11.9324	1.9561	18.3996	4.4877	0	9.75	2.288	0.7536	0.4997	0.9959	0.1467	1	0.5238	462.705	518.877	-10.4	5.85
906	0.328048	6.1	9.2382	1.5145	18.9285	4.6167	0	41.3657	8.6639	0.5782	-0.3162	0.9978	0.3991	1	0.5263	454.254	840.238	5.85	7.15
907	0.215533	6.1	9.0535	1.4842	28.2333	6.8862	0	35.0036	8.3008	0.1642	-1	0.9919	0.8177	1	0.6667	342.877	779.402	-8.45	3.25
908	0.0568912	6.1	1.4534	0.2383	17.1736	4.1887	0	13.4001	3.3261	-0.09766	-0.9658	1	0.8328	1	0.7222	1011.9	927.418	-1.3	0.65
909	0.0394138	6.1	1.4534	0.2383	24.789	6.0461	0	11.718	3.849	-0.4081	-0.9967	0.9487	0.6987	1	0.8333	155.992	944.607	0.65	1.3
910	0.576806	5.9	11.518	1.9522	13.1996	3.3845	0	9.1924	2.2184	0.9083	0.6268	1	0.1219	1	0.1579	305.619	540.805	3.25	11.05
911	0.0344106	5.9	0.65	0.1102	12.4896	3.2025	0	9.75	2.9417	-0.825	-1	-0.4472	0.1749	1	1	284.509	216.941	0	0.65
912	0.123755	5.9	3.3144	0.5618	17.7045	4.5396	0	10.2774	2.8347	-0.6417	-0.9971	0.8944	0.4962	1	0.9474	888.331	951.178	0.65	-3.25
913	0.137395	5.7	5.5915	0.981	26.4179	7.14	0	23.6604	7.0919	0.3226	-0.999	1	0.8378	1	0.4	535.816	380.833	-3.25	-4.55
914	0	5.7	0	0	4.55	1.2297	0	3.25	1.5979	-0.9963	-1	-0.9701	0.01056	1	1	643.895	711.93	0	0
915	0.17127	5.7	6.9096	1.2122	26.1874	7.0777	0	19.769	4.8908	0.4328	-0.3939	0.9927	0.4974	1	0.625	12.7632	97.5088	4.55	5.2
916	0.060236	5.7	0.9192	0.1613	9.9077	2.6778	0	6.5	1.9442	-0.1122	-1	0.7071	0.708	1	1	79.9912	703.904	-0.65	0.65
917	0.216089	5.5	5.2405	0.9528	15.4327	4.4093	0	19.5	5.6175	-0.301	-1	0.7593	0.6314	1	0.9286	1008.26	572.709	4.55	2.6
918	0.0390382	5.5	1.3	0.2364	21.1945	6.0556	0	13.4001	2.814	-0.7261	-1	0.7071	0.4688	1	1	916.909	35.3091	0	1.3
919	0.054265	5.5	2.68	0.4873	31.4301	8.98	3.25	34.548	8.6489	-0.6579	-0.8682	-0.564	0.08523	1	1	932.909	772.7	-2.6	0.65
920	0.216211	5.5	1.95	0.3545	5.7385	1.6396	0	4.5962	1.8563	0.5714	0.3162	1	0.1862	1	0.9231	576.346	15.0091	0	-1.95
921	0.23318	5.3	9.8363	1.8559	26.2649	7.9591	3.25	16.5718	4.1861	0.9114	0.5547	1	0.1463	1	0.1667	56.1698	150.009	-1.3	9.75
922	0.179788	5.1	6.5	1.2745	21.9755	7.0889	3.25	19.769	3.8232	0.2662	-0.7071	0.8321	0.5892	1	0.7	946.823	595.471	0	6.5
923	0.236033	5.1	7.6081	1.4918	19.5931	6.3203	0	10.2774	2.5006	0.88	0.5547	1	0.1611	1	0.1818	201.931	539.235	7.15	2.6
924	0.256718	5.1	3.7901	0.7432	8.9746	2.895	0	7.2672	2.2518	0.6959	0.1789	0.9923	0.2837	1	0.4545	828.892	708.382	-3.25	-1.95
925	0.0446964	5.1	1.95	0.3824	26.5221	8.5555	0	19.5	5.4115	-0.3787	-1	1	0.748	1	0.8	309.343	0.5098	-1.95	0
927	0.238544	4.9	9.7716	1.9942	24.2438	8.3599	3.25	16.5718	4.434	0.8225	0.3328	0.9998	0.2268	1	0.2222	1004.17	613.296	9.75	0.65
928	0.1393	4.9	2.3436	0.4783	9.9574	3.4336	0	10.2774	2.7897	0.08629	-0.7071	0.8575	0.574	1	0.875	447.561	683.959	-1.95	1.3
929	0.119567	4.9	0.9192	0.1876	4.55	1.569	0	3.25	1.6528	0.2593	-0.4472	0.8321	0.5733	1	0.8	327.99	356.153	0.65	-0.65
930	0.46785	4.7	8.5494	1.819	10.4977	3.888	0	7.2672	2.2407	0.9721	0.9171	0.9947	0.02758	1	0	66.0851	818.798	1.3	8.45
931	0.267534	4.7	6.9096	1.4701	14.8365	5.495	0	19.769	5.9044	0.65	0.3969	0.9721	0.2478	1	0.5714	236.798	825.808	4.55	-5.2
932	0.11165	4.7	5.886	1.2523	30.2841	11.2163	0	29.43	9.3547	-0.08598	-0.9806	0.6	0.6145	1	1	697.521	287.032	-0.65	-5.85
0	0.161324	23.9	25.3166	1.0593	143.803	6.5663	0	29.9635	5.6034	0.2414	-0.9997	1	0.6299	1	0.6839	751.284	13.5126	-16.9	18.85
1	0.147643	25.7	9.9218	0.3861	61.9767	2.6151	0	7.2672	2.0353	0.05755	-1	1	0.7097	1	0.7576	740.171	54.9786	-5.2	-8.45
2	0.535037	49.5	205.828	4.1582	369.16	7.7718	0	29.0689	5.8156	0.8275	-0.8321	1	0.3536	0.5663	0.1711	535.585	463.6	-196.95	-59.8
3	0.119921	20.7	10.5812	0.5112	79.7135	4.2628	0	16.25	3.1731	0.1899	-1	0.9997	0.6198	1	0.7613	950.374	441.285	7.15	7.8
4	0.206966	26.9	19.1171	0.7107	85.5039	3.4339	0	9.75	2.3713	0.4658	-1	1	0.6572	1	0.4847	43.3253	120.665	-11.05	-15.6
5	0.0192447	7.1	1.4534	0.2047	54.2469	10.6367	0	19.5	6.1445	-0.6274	-1	1	0.578	1	0.931	665.507	1018.3	-1.3	0.65
6	0.234595	49.5	37.5203	0.758	153.478	3.2311	0	14.5344	2.6849	0.3732	-1	1	0.6433	1	0.6119	536.687	1006.33	-36.4	-9.1
7	0.0962982	21.3	11.3704	0.5338	106.984	5.5432	0	19.5	3.6529	0.04804	-1	1	0.7187	1	0.7791	933.556	894.261	5.85	9.75
8	0.0623394	24.9	6.4018	0.2571	94.444	4.1242	0	18.9506	3.8033	-0.3405	-1	1	0.7261	1	0.8623	654.305	872.074	-2.6	-5.85
9	0.474606	49.5	70.9573	1.4335	143.468	3.0204	0	9.1924	1.8868	0.5681	-1	1	0.4476	1	0.5516	65.3141	772.172	64.35	29.9
10	0.203243	49.5	33.2518	0.6718	157.004	3.3054	0	10.2774	2.3446	0.4039	-1	1	0.5667	1	0.6441	36.6232	577.766	-33.15	-2.6
11	0.266841	49.5	64.5859	1.3048	232.264	4.8898	0	39.2699	3.7013	0.5031	-1	1	0.6456	0.9979	0.458	218.365	699.184	-56.55	-31.2
12	0.136548	7.5	10.5812	1.4108	56.8257	10.3319	0	39.1352	10.5511	0.08556	-0.7757	0.9981	0.6519	1	0.6857	1012.3	368.52	-7.15	-7.8
13	0.0177964	49.5	3.25	0.06566	175.252	3.6895	0	18.9506	3.3441	-0.3191	-1	1	0.7294	1	0.8468	323.748	331.705	1.95	2.6
14	0.0956269	11.5	3.677	0.3197	31.7605	3.3432	0	10.2774	2.2355	-0.03751	-1	1	0.7293	1	0.7231	750.261	431.426	2.6	2.6
15	0.338675	49.5	79.5075	1.6062	225.274	4.7426	0	20.5548	3.3992	0.7378	-0.9785	1	0.4163	1	0.2889	486.516	589.423	44.85	65.65
16	0.139567	23.7	10.1533	0.4284	66.6088	3.0695	0	10.2774	2.3448	-0.02068	-1	1	0.6869	1	0.8412	483.962	664.304	-7.8	-6.5
17	0.317372	49.5	68.9276	1.3925	208.412	4.3876	0	13.7886	2.853	0.7241	-1	1	0.4101	1	0.3227	489.763	844.065	-1.95	-68.9
18	0.692206	13.5	57.469	4.257	70.7242	6.1499	0	21.8017	4.3498	0.9554	0.5882	1	0.062	0.6087	0.02105	657.189	201.63	-39.65	-41.6
19	0.0124835	49.5	2.3436	0.04735	180.167	3.793	0	20.5548	3.1135	-0.3688	-1	1	0.6742	1	0.8913	43.7687	232.2	-1.95	-1.3
20	0.270762	14.7	15.0064	1.0208	47.8799	3.7701	0	11.718	2.4924	0.6599	-0.4961	1	0.3765	0.9291	0.4528	730.524	443.48	-14.3	4.55
21	0.350929	49.5	94.4739	1.9086	258.336	5.4387	0	26.8002	3.7403	0.8318	-0.2631	1	0.2391	0.9979	0.2235	813.373	950.148	94.25	-6.5
22	0.40007	49.5	129.298	2.6121	310.131	6.5291	0	21.8017	3.8811	0.8069	-0.9363	1	0.2871	0.9853	0.2528	600.682	840.766	-42.25	122.2
23	0.420261	49.5	58.5036	1.1819	133.584	2.8123	0	7.2672	1.9766	0.4878	-1	1	0.5619	1	0.5759	420.572	989.023	-58.5	0.65
24	0.0798553	22.9	8.7449	0.3819	99.9529	4.7824	0	36.3361	4.4812	-0.1628	-0.9997	1	0.5829	0.9378	0.8973	539.404	36.1572	5.85	6.5
25	0.161126	12.3	3.3144	0.2695	17.2283	1.6726	0	11.718	2.4235	0.3434	-1	1	0.6992	1	0.6042	56.4593	134.427	-3.25	0.65
26	0.179549	32.1	35.8974	1.1183	187.474	6.2284	0	30.8322	5.0854	0.3315	-0.9971	1	0.6117	0.9934	0.657	442.453	922.989	26.65	-24.05
27	0.300872	49.5	62.3221	1.259	198.763	4.1845	0	14.5344	2.4464	0.6821	-0.9965	1	0.4527	1	0.3573	218.738	146.271	53.95	-31.2
28	0.385103	40.9	60.8401	1.4875	150.254	3.8626	0	10.2774	2.4613	0.564	-0.9923	1	0.5023	1	0.4706	96.9707	571.92	-36.4	48.75
29	0.0664477	23.7	5.85	0.2468	80.5973	3.7142	0	14.5344	2.837	-0.1269	-1	1	0.7491	1	0.8177	34.3861	762.793	-5.85	0
30	0.269058	22.5	43.2726	1.9232	146.532	7.1479	0	41.1096	6.2828	0.5305	-0.9846	1	0.5595	0.9366	0.4811	621.333	174.156	36.4	-23.4
31	0.486437	10.5	34.0615	3.244	56.6854	6.6689	0	19.769	4.1823	0.9774	0.7886	1	0.03085	0.9647	0	18.3095	858.167	25.35	22.75
32	0.128316	49.5	29.6446	0.5989	221.701	4.6674	0	35.0036	3.8908	0.1366	-1	1	0.6958	0.9916	0.7071	407.331	663.057	7.8	-28.6
33	0.349307	49.5	56.7588	1.1466	155.917	3.2825	0	13.4001	2.3859	0.5821	-1	1	0.52	1	0.4527	576.098	725.244	43.55	-36.4
34	0.156114	7.3	5.2	0.7123	24.1826	4.5627	0	14.5344	3.5355	0.3531	-1	0.9994	0.649	1	0.6207	671.041	382.918	0	-5.2
35	0.180332	19.5	16.4567	0.8439	81.895	4.6797	0	13.4001	3.4858	0.1833	-1	0.9995	0.6219	1	0.8182	830.713	45.5615	2.6	-16.25
36	0.0545401	49.3	17.4897	0.3548	307.7	6.5053	0	30.6604	5.561	-0.1504	-1	1	0.7412	1	0.7799	986.773	47.3286	-13	11.7
37	0.0277022	41.7	3.25	0.07794	111.697	2.8135	0	32.5	3.7509	-0.2084	-1	1	0.694	1	0.8434	635.385	742.317	-1.95	2.6
38	0.14886	19.3	19.8968	1.0309	119.808	6.9253	0	29.9635	6.2518	0.3369	-1	1	0.617	0.9827	0.6382	101.085	1001.75	-12.35	15.6
39	0.402861	49.5	161.965	3.272	385.792	8.1219	0	27.768	4.157	0.944	0.4954	1	0.08214	0.6484	0.03956	770.009	576.889	-76.05	-143
40	0.552947	6.5	23.5619	3.6249	29.5001	6.5556	0	17.5018	4.0376	0.7323	0.2747	0.9988	0.2404	0.7778	0.44	456.085	417.608	9.75	21.45
41	0.0867886	17.1	7.8	0.4561	79.3556	5.2553	0	13	2.8354	0.6576	-0.7071	1	0.4475	1	0.3889	194.298	258.468	-7.8	0
42	0.426948	48.1	105.332	2.1899	236.457	5.1292	0	16.5718	2.9256	0.7525	-0.9995	1	0.418	1	0.2471	712.886	255.177	96.2	-42.9
43	0.287981	49.5	63.2607	1.278	210.797	4.4378	0	18.3848	2.81	0.7774	-0.7593	1	0.3033	1	0.3049	257.828	906.548	-62.4	-10.4
44	0.178688	49.5	38.0902	0.7695	204.555	4.3064	0	16.25	2.7768	0.5454	-1	1	0.5178	1	0.5	888.948	144.908	-30.55	22.75
45	0.0154844	40.1	2.9069	0.07249	178.367	4.6815	0	16.25	3.39	-0.204	-1	1	0.7127	1	0.851	646.766	780.596	1.3	-2.6
46	0.507071	46.1	110.908	2.4058	209.231	4.7445	0	11.718	2.7111	0.4773	-1	1	0.6488	0.8934	0.482	697.415	597.613	-22.75	108.55
47	0.333261	49.5	76.0805	1.537	219.068	4.612	0	23.6604	3.2413	0.901	-0.9171	1	0.1893	1	0.09451	115.529	449.198	-41.6	-63.7
48	0.126438	17.7	14.5344	0.8212	101.97	6.4949	0	20.5548	4.5368	0.1689	-1	1	0.6307	1	0.7364	733.706	697.311	14.3	2.6
49	0.131419	24.3	13.9561	0.5743	97.4515	4.37	0	14.5344	2.9733	0.2049	-1	1	0.7846	1	0.5946	245.648	1011.17	12.35	6.5
50	0.330373	5.1	9.75	1.9118	17.939	5.7868	0	14.5344	4.349	0.07404	-0.5369	0.8944	0.5161	1	0.9091	332.186	489.588	9.75	0
51	0.1495	25.3	19.3259	0.7639	119.057	5.1097	0	20.8102	3.4076	0.5233	-1	1	0.5754	1	0.4643	964.549	811.324	-13	14.3
52	0.201535	16.7	23.544	1.4098	102.831	6.9953	0	39.2699	6.256	0.2508	-1	1	0.7316	0.9728	0.5873	536.886	120.425	2.6	-23.4
53	0.396086	43.5	94.6414	2.1757	227.959	5.493	0	16.5718	3.3142	0.8902	-0.4472	1	0.1679	0.9783	0.1381	931.821	508.437	-88.4	-33.8
54	0.367966	21.5	45.0708	2.0963	111.091	5.697	0	19.5	4.2696	0.8836	0.1961	1	0.1649	1	0.1387	56.0977	1001.67	-24.7	-37.7
55	0.233559	49.5	49.5025	1.0001	203.394	4.282	0	13.7886	2.7584	0.6001	-0.9806	1	0.5222	1	0.4332	820.265	549.44	42.9	24.7
56	0.210957	19.7	23.9179	1.2141	101.867	5.7552	0	17.5018	3.723	0.426	-1	1	0.5614	1	0.6093	436.429	925.16	16.25	-17.55
57	0.515544	22.9	69.9498	3.0546	123.833	5.925	0	17.5018	3.2372	0.8699	0.1669	1	0.1983	0.6746	0.2063	735.002	992.838	-55.25	-42.9
58	0.103955	14.9	9.2382	0.62	76.9372	5.9641	0	18.9506	4.048	-0.4314	-1	1	0.6431	1	0.9038	81.8289	446.507	5.85	7.15
59	0.014159	12.3	0.65	0.05285	38.4456	3.7326	0	10.2774	2.6758	-0.2597	-1	1	0.7554	1	0.875	703.069	355.691	0.65	0
60	0.670084	18.7	67.7155	3.6212	90.2482	5.4041	0	14.5344	3.0087	0.9561	0.6219	1	0.06199	0.7784	0.02041	392.008	477.369	-63.05	-24.7
61	0.046344	14.5	4.111	0.2835	76.4663	6.1173	0	35.8974	6.1508	-0.09865	-1	1	0.727	1	0.8211	76.2759	277.745	3.9	-1.3
62	0.140862	49.5	34.2532	0.692	233.351	4.9126	0	39.2699	3.9032	0.6481	-1	1	0.5439	0.9768	0.3393	788.118	751.907	-18.85	28.6
63	0.0963301	5.7	1.3	0.2281	8.7612	2.3679	0	7.2672	2.4441	0.603	-0.4472	1	0.5262	1	0.5455	495.983	671.789	0	-1.3
64	0.139439	49.5	50.5665	1.0215	347.973	7.3258	0	30.6604	4.6266	0.2498	-1	1	0.7039	1	0.6278	590.679	457.697	15.6	48.1
65	0.112258	8.7	4.162	0.4784	28.5524	4.2616	0	10.2774	2.3937	0.01543	-0.9487	1	0.6002	1	0.875	112.77	387.224	-2.6	3.25
66	0.0820632	49.5	17.2709	0.3489	201.952	4.2516	0	16.25	3.0119	-0.04692	-1	1	0.7266	1	0.7848	622.884	327.967	-16.25	5.85
67	0.431137	35.1	78.7815	2.2445	172.317	5.206	0	19.5	3.2337	0.8997	-0.3511	1	0.2094	1	0.09385	136.09	254.947	-78.65	4.55
68	0.27389	10.7	21.2223	1.9834	63.0022	7.2416	0	20.5548	5.0062	0.554	-0.4472	1	0.3917	1	0.5909	707.276	222.715	9.75	-18.85
69	0.145373	5.7	3.5004	0.6141	15.63	4.2243	0	13.4001	3.5308	0.5557	0.124	0.9487	0.3131	1	0.6154	156.07	1016.94	1.3	-3.25
70	0.0450681	5.5	0.65	0.1182	9.1796	2.6227	0	14.5344	3.6637	-0.6116	-1	-0.2747	0.3374	1	1	974.373	1018.16	-0.65	0
71	0.582458	28.9	118.3	4.0934	189.048	7.0278	0	35.75	4.9558	0.8745	-1	1	0.3763	0.3978	0.08871	953.547	232.74	-109.2	-45.5
72	0.436563	30.9	76.711	2.4826	164.345	5.6867	0	27.9576	4.1083	0.8958	0.2478	1	0.144	0.9792	0.145	780.469	727.932	76.7	-1.3
73	0.871954	8.9	23.6604	2.6585	21.0373	3.0489	0	7.2672	2.1325	0.7395	-0.8944	1	0.5	0.9855	0.2449	1009.74	533.023	22.75	-6.5
74	0.625719	11.7	37.0557	3.1672	49.0986	5.0617	0	16.25	3.4425	0.9532	0.8376	0.9999	0.03743	0.8866	0	80.5769	545.047	-37.05	-0.65
75	0.443079	49.5	96.5201	1.9499	209.036	4.4008	0	16.25	2.4893	0.9496	-0.124	1	0.09761	1	0.04176	518.403	282.116	-68.25	68.25
76	0.31874	49.5	61.2312	1.237	184.343	3.8809	0	18.3848	2.8429	0.481	-1	1	0.5812	1	0.5379	665.726	43.601	-60.45	9.75
77	0.0629856	8.5	3.7901	0.4459	46.0159	7.0794	0	27.5772	6.1555	-0.1278	-0.9975	0.9899	0.9018	1	0.6222	216.288	448.276	-3.25	-1.95
78	0.159345	5.7	4.3603	0.765	17.7632	4.8009	0	11.718	2.9301	0.2217	-1	0.9985	0.7881	1	0.5882	149.202	502.947	1.95	3.9
79	0.0413287	5.5	1.3	0.2364	20.0201	5.72	0	13.7886	3.3248	-0.541	-1	0.9839	0.6835	1	0.8462	49.5636	898.036	1.3	0
80	0.0624808	16.7	8.475	0.5075	119.401	8.1225	0	29.9635	5.3377	-0.5697	-1	0.9993	0.5529	1	0.9583	774.698	165.482	-8.45	0.65
81	0.557809	49.5	178.324	3.6025	306.77	6.4583	0	16.25	3.3688	0.941	-0.1414	1	0.1186	0.6863	0.05714	733.985	268.562	-167.05	62.4
82	0.287701	27.3	34.6701	1.27	111.682	4.4143	0	14.5344	3.2837	0.3859	-1	1	0.7381	0.9763	0.4459	676.044	532.108	-3.9	34.45
83	0.0852589	49.5	27.4312	0.5542	308.759	6.5002	0	33.931	5.2902	0.446	-1	1	0.606	1	0.5584	991.154	701.763	-6.5	-26.65
84	0.255766	5.3	3.3144	0.6254	8.0692	2.4452	0	9.75	2.5253	0.6123	-0.1961	0.9829	0.412	1	0.4545	594.462	912.991	0.65	3.25
85	0.33765	49.5	64.5336	1.3037	183.403	3.8611	0	13	2.4645	0.8484	-0.9138	1	0.2717	1	0.1868	387.474	519.059	57.85	28.6
86	0.478523	18.3	29.9282	1.6354	55.7064	3.4176	0	10.2774	2.8176	0.7854	0.1414	1	0.2313	1	0.331	654.213	821.404	-1.3	29.9
87	0.53904	12.7	38.438	3.0266	60.0785	5.6148	0	39.1352	5.5993	0.6905	-0.5145	1	0.3237	0.7944	0.4483	729.268	780.303	36.4	12.35
88	0.176604	19.5	21.5385	1.1045	109.447	6.2541	0	20.8102	5.6612	0.4824	-1	1	0.6443	1	0.4935	39.3667	1016.81	21.45	1.95
89	0.734656	41.5	148.28	3.573	192.108	4.8635	0	21.8017	2.5494	0.9686	0.7071	1	0.04997	0.7975	0.01067	674.81	968.573	131.3	-68.9
90	0.125665	7.7	4.9503	0.6429	29.161	5.116	0	10.2774	2.9055	-0.4327	-1	0.8575	0.6456	1	0.8889	162.344	532.526	1.95	-4.55
91	0.625761	49.5	168.963	3.4134	259.103	5.4548	0	16.5718	3.2872	0.7863	-0.9989	1	0.4928	0.6484	0.1457	391.522	538.975	-167.05	25.35
92	0.233199	49.5	49.9486	1.0091	205.542	4.3272	0	18.9506	3.0077	0.6348	-1	1	0.5284	0.9979	0.3872	336.365	727.539	-47.45	15.6
93	0.520816	41.7	111.272	2.6684	203.405	5.1235	0	14.5344	3.0085	0.9561	0.5812	1	0.06321	0.9899	0.01326	472.317	386.143	85.8	70.85
94	0.0831895	11.9	4.3603	0.3664	43.6039	4.4044	0	13.4001	3.5689	-0.3379	-1	1	0.6238	1	0.9104	726.202	337.912	3.9	-1.95
95	0.174102	47.7	36.3361	0.7618	199.965	4.3756	0	16.25	2.7716	0.4343	-1	1	0.7054	1	0.4442	162.096	288.053	-6.5	35.75
96	0.371996	49.5	76.075	1.5369	196.248	4.1315	0	13.7886	2.5173	0.767	-0.4472	1	0.2806	1	0.3237	139.128	421.223	1.95	-76.05
97	0.786318	14.7	80.7676	5.4944	88.741	6.9875	0	13.4001	2.8945	0.9807	0.9115	1	0.01807	0.4252	0	100.469	712.259	-80.6	5.2
98	0.340163	13.3	22.4132	1.6852	55.9809	4.9541	0	13.4001	2.5219	0.8998	0.2631	1	0.1377	1	0.08696	723.045	257.951	19.5	11.05
99	0.14545	7.9	4.5962	0.5818	23.6002	4	0	24.7513	5.1321	0.1131	-0.8944	0.9487	0.558	1	0.8333	386.095	330.665	0.65	-4.55
100	0.10107	9.7	5.0767	0.5234	39.8753	5.1786	0	11.718	2.8269	0.2435	-0.9487	1	0.6318	1	0.6538	490.923	272.051	3.25	-3.9
101	0.0130082	45.5	2.0555	0.04518	151.086	3.4732	0	43.3604	6.1085	-0.1267	-1	1	0.8044	1	0.7712	258.779	994.447	-0.65	-1.95
102	0.0358258	8.3	1.8385	0.2215	38.9511	6.1827	0	16.5718	3.4779	-0.271	-0.9959	1	0.6523	1	0.878	913.639	768.952	-1.3	-1.3
103	0.0861372	11.9	3.9538	0.3323	38.1925	3.8578	0	19.769	3.9191	-0.4282	-1	0.9648	0.7537	1	0.8857	696.878	764.622	-0.65	-3.9
104	0.04675	6.9	0.9192	0.1332	13.9612	2.8492	0	7.2672	2.0089	-0.6629	-1	1	0.5614	1	0.95	439.457	485.862	-0.65	0.65
105	0.0908445	7.7	3.25	0.4221	26.4846	4.6464	0	11.718	2.6237	0.3573	-0.9864	1	0.6224	1	0.6471	88.974	892.344	0	3.25
106	0.108128	12.9	10.4203	0.8078	81.4318	7.4708	0	23.4361	5.8342	-0.1099	-1	1	0.7137	1	0.8519	845.05	665.318	0.65	10.4
107	0.160221	29.1	31.2	1.0722	181.354	6.692	0	26.2023	4.9763	0.2273	-1	1	0.6675	0.9963	0.7083	166.746	190.725	0	31.2
108	0.230038	5.3	4.9503	0.934	13.3985	4.0602	0	10.2774	2.7849	0.5426	-0.9806	0.9965	0.5036	1	0.6154	348.764	192.783	-1.95	4.55
109	0.0761907	49.5	16.875	0.3409	212.53	4.4743	0	19.769	2.9919	-0.2186	-1	1	0.6744	1	0.867	23.403	9.8879	-16.25	4.55
110	0.0513179	10.9	2.68	0.2459	42.6461	4.7917	0	19.5	4.1507	0.07212	-1	1	0.8092	1	0.6818	231.977	657.33	-0.65	2.6
111	0.765085	12.9	98.5302	7.638	108.817	9.9832	0	29.0689	5.8549	0.9904	0.9104	1	0.0129	0	0	448.895	104.236	-24.05	-95.55
112	0.152955	16.3	9.5971	0.5888	55.0479	3.8495	0	20.8102	3.3667	0.1777	-0.9995	1	0.729	1	0.646	146.617	745.586	-4.55	8.45
113	0.590308	15.7	39.2645	2.5009	58.0419	4.2366	0	9.1924	2.4166	0.9604	0.7071	1	0.05277	1	0.008547	645.911	466.799	39	4.55
114	0.0337019	46.1	6.4347	0.1396	182.673	4.1422	0	20.5548	3.9216	-0.009871	-1	1	0.7879	1	0.7297	176.71	325.524	4.55	4.55
115	0.40603	7.1	20.9316	2.9481	37.0299	7.2608	0	30.8322	7.6005	-0.4948	-1	0.8944	0.6122	0.9608	0.8966	202.993	706.338	-12.35	-16.9
116	0.208567	37.9	28.1608	0.743	127.889	3.5624	0	14.5344	3.008	0.2268	-1	1	0.7132	1	0.6347	401.761	153.013	26.65	-9.1
117	0.272134	18.3	53.482	2.9225	175.049	10.7392	0	29.25	5.0441	0.5932	-0.9996	1	0.5659	0.9264	0.3846	158.178	796.883	14.95	51.35
118	0.354264	31.3	57.2332	1.8285	151.23	5.1614	0	14.5344	3.2942	0.9065	0.124	1	0.1349	1	0.09926	815.264	807.821	-1.95	57.2
119	0.0188467	18.3	1.4534	0.07942	68.6886	4.214	0	42.3748	8.2582	0.01544	-1	1	0.7978	1	0.7576	470.418	966.535	0.65	1.3
120	0.0304125	23.1	3.7901	0.1641	113.851	5.3958	0	13.7886	2.9017	-0.1975	-1	1	0.6732	1	0.8722	92.6818	108.898	1.95	-3.25
121	0.0120782	49.5	2.0555	0.04152	163.286	3.4376	0	10.2774	2.5794	-0.383	-1	1	0.6718	1	0.9096	758.005	846.609	-1.95	-0.65
122	0.210271	13.5	15.0064	1.1116	60.7947	5.2865	0	16.25	4.5529	0.1568	-1	1	0.7766	0.9913	0.6341	822.011	897.778	-14.95	-1.3
123	0.629995	9.9	47.343	4.7821	59.9663	7.5907	0	24.7513	5.2049	0.9392	0.6883	0.9999	0.07807	0.6076	0.0339	554.096	826.717	33.15	33.8
124	0.495434	8.5	14.6647	1.7253	22.6353	3.4824	0	10.2774	2.4501	0.7757	-0.1961	1	0.266	1	0.2889	495.235	961.971	14.3	-3.25
125	0.490872	5.9	21.607	3.6622	29.0962	7.4606	0	17.5018	4.2989	0.7104	0.3807	0.9986	0.2313	0.5641	0.5789	647.034	1011.03	15.6	-14.95
126	0.249325	5.3	4.162	0.7853	10.394	3.1497	0	10.2774	2.873	0.5826	-0.1104	0.9985	0.4487	1	0.5385	90.7547	737.141	2.6	3.25
127	0.0719985	10.1	2.68	0.2653	29.8471	3.6848	0	10.2774	2.7161	-0.1476	-1	1	0.7206	1	0.8868	866.738	925.753	-0.65	2.6
128	0.0403963	10.7	1.3	0.1215	26.1667	3.0077	0	13.4001	2.8577	-0.2174	-1	0.9985	0.7644	1	0.8361	699.748	309.766	0	1.3
129	0.0383956	48.7	4.6872	0.09625	117.066	2.5068	0	11.718	2.4516	-0.1421	-1	1	0.7743	1	0.8143	415.025	227.478	-3.9	2.6
130	0.141237	8.9	9.5971	1.0783	52.6794	7.6347	0	18.9506	4.4976	0.3439	-0.9833	1	0.6776	1	0.5714	299.32	623.612	8.45	4.55
131	0.0483946	17.7	4.5962	0.2597	84.2509	5.3663	0	22.981	4.6399	-0.3862	-1	1	0.5963	1	0.9141	818.675	79.1667	0.65	4.55
132	0.192118	27.9	38.438	1.3777	185.731	7.1711	0	21.8017	4.9729	0.6285	-1	1	0.5674	1	0.3462	346.668	664.982	-38.35	-2.6
133	0.300302	41.7	54.2662	1.3013	172.033	4.3333	0	13.7886	2.9362	0.6099	-1	1	0.4933	1	0.4286	380.169	440.277	53.95	5.85
134	0.661756	6.5	24.7	3.8	25.8402	5.7423	0	10.2774	2.2729	0.9828	0.9147	1	0.02048	0.7333	0	747.692	366.923	0	-24.7
135	0.0161897	48.9	2.7577	0.0564	163.385	3.4837	0	13.7886	2.7338	-0.2166	-1	1	0.7542	1	0.8153	84.5123	164.915	-1.95	-1.95
136	0	11.5	0	0	49.8168	5.2439	0	17.5018	4.2359	-0.3213	-1	1	0.7902	1	0.8548	1018.41	603.356	0	0
137	0.0511613	5.7	1.95	0.3421	24.7408	6.6867	0	23.6604	5.0921	-0.2112	-1	1	0.7353	1	0.875	936.43	191.895	1.95	0
138	0.136386	48.3	38.0902	0.7886	267.71	5.7821	0	39.6713	4.3285	0.382	-1	1	0.669	0.9698	0.5465	665.336	633.732	-16.25	-34.45
139	0.198996	6.1	3.3144	0.5433	11.1939	2.7302	0	7.2672	2.1842	0.4629	-0.8944	1	0.6669	1	0.5556	729.123	405.877	3.25	0.65
140	0.196465	37.9	42.21	1.1137	203.506	5.6687	0	42.25	6.1209	0.4295	-1	1	0.7365	0.9415	0.4182	787.417	99.405	-41.6	-7.15
141	0.0857197	49.5	11.1262	0.2248	124.567	2.6225	0	11.718	2.4922	0.0579	-1	1	0.7835	1	0.7132	41.2525	654.09	-1.3	-11.05
142	0.393888	8.5	12.6207	1.4848	24.5026	3.7696	0	11.718	3.0551	-0.1273	-1	0.9772	0.7618	0.8308	0.7647	704.665	807.165	-7.15	-10.4
143	0.0201816	8.7	1.3	0.1494	49.5986	7.4028	0	39	10.7224	-0.07839	-0.9744	0.9878	0.6301	1	0.8889	350.138	798.724	1.3	0
144	0.178143	49.5	35.9856	0.727	193.847	4.081	0	32.5	3.5515	0.3934	-1	1	0.6259	1	0.5991	898.582	263.094	10.4	34.45
145	0.185236	18.9	18.6245	0.9854	89.903	5.3197	0	13	3.0731	0.7582	-0.8	1	0.316	1	0.2979	608.169	529.579	9.1	-16.25
146	0.283921	47.1	64.3369	1.366	216.984	4.8112	0	23.4361	3.6694	0.6503	-1	1	0.5551	1	0.3205	146.885	755.211	-61.1	20.15
147	0.0139261	33.9	1.4534	0.04287	98.2021	3.0784	0	13	3.0702	-0.2666	-1	1	0.701	1	0.8734	57.9454	501.649	-0.65	1.3
148	0.52975	7.7	24.2686	3.1518	33.9126	5.9496	0	14.5344	3.9562	0.9546	0.7295	0.9995	0.05933	1	0.02703	614.967	964.578	22.75	-8.45
149	0.00376628	49.5	0.65	0.01313	165.596	3.4862	0	20.5548	3.7153	-0.2846	-1	1	0.7259	1	0.847	375.28	56.7838	-0.65	0
150	0.0325767	49.5	6.6287	0.1339	195.241	4.1103	0	17.5018	3.4276	0.0002203	-1	1	0.7259	1	0.7556	943.087	689.899	6.5	-1.3
151	0.0952103	49.5	20.1919	0.4079	203.499	4.2842	0	16.25	2.6519	0.09094	-1	1	0.7218	1	0.7205	719.723	9.797	16.9	-11.05
152	0.498881	49.5	152.231	3.0754	292.816	6.1646	0	32.6621	3.8957	0.7575	-1	1	0.4991	0.7663	0.1905	455.237	819.847	-142.35	-53.95
153	0.0214908	26.9	4.6872	0.1742	201.834	8.1058	0	32.5	7.0685	-0.181	-1	1	0.7072	0.9719	0.84	4.4461	524.729	2.6	3.9
154	0.44248	9.9	27.0356	2.7309	48.7571	6.1718	0	20.5548	4.1324	0.9324	0.4138	1	0.1174	1	0.08475	586.177	151.197	26.65	-4.55
155	0.173749	25.9	7.0308	0.2715	37.3473	1.5626	0	7.2672	1.9047	0.2709	-1	1	0.6676	1	0.7877	717.622	728.863	-3.9	5.85
156	0.0328403	13.1	2.7577	0.2105	71.1482	6.4098	0	20.8102	4.8329	-0.226	-1	1	0.7269	1	0.8861	537.813	770.767	1.95	-1.95
157	0.0746128	8.7	2.7577	0.317	28.4658	4.2486	0	9.75	1.9393	0.05491	-1	1	0.7834	1	0.7568	960.489	551.017	1.95	-1.95
158	0.0758176	12.1	5.886	0.4864	64.7954	6.4154	0	16.25	4.3537	0.1653	-0.9999	1	0.7672	1	0.6316	482.202	187.046	0.65	5.85
159	0.409975	9.7	28.1608	2.9032	54.5264	7.0814	0	22.981	7.0581	0.8038	0.1783	0.9999	0.2544	0.974	0.2807	514.129	7.4742	-26.65	9.1
160	0.104182	7.7	5.2	0.6753	36.9466	6.4819	0	16.25	4.1491	-0.3636	-1	1	0.6497	1	0.9091	882.065	218.948	5.2	0
161	0.226532	5.1	1.4534	0.285	3.9	1.2581	0	3.25	1.6092	0.6551	0.4472	0.7071	0.1162	1	1	992.226	41.0392	0.65	1.3
162	0.114145	7.7	6.7862	0.8813	44.0092	7.7209	0	23.4361	6.5044	0.694	-0.4472	0.9971	0.44	1	0.303	248.792	834.682	-6.5	-1.95
163	0.839266	9.7	10.8182	1.1153	10.2327	1.3289	0	4.5962	1.7536	-0.5211	-1	1	0.6578	0.987	0.8846	710.062	375.83	-9.1	-5.85
164	0.0141337	11.1	0.65	0.05856	37.7037	4.1433	0	16.25	3.9076	-0.5171	-1	1	0.668	1	0.9286	482.572	383.252	-0.65	0
165	0.02632	12.1	0.9192	0.07597	29.1527	2.8864	0	7.2672	2.4823	-0.2118	-1	0.9923	0.7293	1	0.8545	609.674	217.525	0.65	-0.65
166	0.066933	5.3	3.25	0.6132	30.2327	9.1614	0	41.3657	10.1607	-0.9906	-0.9997	-0.9615	0.01095	0.9697	1	675.755	903.896	0	3.25
167	0.117083	8.9	5.36	0.6023	35.4951	5.1442	0	13.7886	3.5934	-0.4428	-0.9985	0.9971	0.7382	1	0.8542	531.528	566.899	-1.3	5.2
168	0.106664	14.5	8.2731	0.5706	66.8692	5.3495	0	14.5344	3.2148	0.008203	-0.9983	1	0.6827	1	0.7551	53.1276	353.21	5.85	5.85
169	0.0326034	6.3	0.9192	0.1459	19.2425	4.475	0	20.8102	4.8485	-0.7748	-1	1	0.6457	1	0.8889	921.691	492.087	-0.65	0.65
170	0.179613	5.7	3.25	0.5702	11.7462	3.1746	0	6.5	2.3421	-0.5846	-1	0.9985	0.7732	1	0.8125	17.6842	485.904	-2.6	-1.95
171	0.156275	8.9	3.25	0.3652	16.1246	2.3369	0	7.2672	2.1343	-0.1099	-0.9487	1	0.682	1	0.8649	60.2472	275.242	-2.6	-1.95
172	0.0327684	9.5	2.68	0.2821	64.5669	8.6089	3.25	21.8017	4.4181	-0.3098	-1	1	0.6821	1	0.9	638.847	894.642	0.65	2.6
173	0.200398	11.7	9.1924	0.7857	38.0308	3.9207	0	13.4001	2.9075	0.2969	-0.9899	0.9959	0.5623	1	0.8169	241.444	287.299	-9.1	1.3
174	0.0365112	9.1	1.4534	0.1597	31.0555	4.374	0	10.2774	2.0332	-0.03822	-0.9993	1	0.8565	1	0.6829	852.082	293.923	0.65	1.3
175	0.0189839	29.5	2.3436	0.07944	115.077	4.1846	0	20.8102	3.9468	-0.2745	-1	1	0.7081	1	0.8696	549.42	359.998	1.3	1.95
176	0.778235	6.1	7.15	1.1721	6.175	1.5061	0	3.25	1.6408	0.4667	-1	1	0.9155	1	0.2667	842.32	0	-7.15	0
177	0.0607123	6.1	0.9192	0.1507	10.177	2.4822	0	4.5962	1.7863	-0.1559	-1	1	0.898	1	0.75	724.713	387.68	0.65	0.65
178	0.0855202	33.7	22.7871	0.6762	250.648	7.9069	0	27.9576	6.1559	0.1278	-1	1	0.696	1	0.7246	201.711	588.193	22.75	-1.3
179	0.0552379	8.5	1.4534	0.171	20.1223	3.0957	0	7.2672	2.4719	0.1096	-0.9806	1	0.7732	1	0.65	989.065	543.753	0.65	-1.3
180	0.347717	11.3	32.2717	2.8559	76.3833	8.2133	0	33.4608	9.4877	0.2955	-0.9627	1	0.6765	0.6667	0.6164	910.823	326.341	-10.4	30.55
181	0.0486382	11.7	3.677	0.3143	62.6819	6.462	0	35.0036	7.909	-0.06312	-1	0.9899	0.7676	0.9897	0.8026	688.59	91.3248	2.6	2.6
182	0.101378	10.3	6.6287	0.6436	52.6929	6.3485	0	23.6604	5.3751	0.3397	-0.9923	1	0.68	1	0.5273	921.291	737.913	-1.3	-6.5
183	0.0437424	6.1	2.7577	0.4521	42.3756	10.3355	0	32.5	10.3968	-0.7259	-1	0.7809	0.4055	1	0.9524	433.271	847.828	-1.95	1.95
184	0.026666	10.7	0.9192	0.08591	28.0285	3.2217	0	9.1924	2.2579	-0.13	-1	1	0.7959	1	0.8235	751.78	534.145	0.65	0.65
185	0.371296	5.9	17.2097	2.9169	30.6386	7.856	3.25	34.548	7.1149	0.9357	0.6219	1	0.0997	0.8205	0.05263	447.059	596.237	3.25	16.9
186	0.0559045	7.1	1.4534	0.2047	18.6742	3.6616	0	16.25	4.1433	-0.6129	-1	0.8944	0.5538	1	0.9667	1000.54	715.937	-1.3	-0.65
187	0.574495	4.7	3.9	0.8298	3.9	1.4444	0	3.25	1.6457	-1	-1	-1	0	1	1	996	131.404	0	-3.9
188	0.223311	8.5	18.984	2.2334	65.0081	10.0013	0	33.4608	7.6593	0.7304	-0.848	1	0.4286	0.9538	0.25	15.0176	699.306	-14.95	11.7
189	0.154901	6.3	3.5004	0.5556	15.4231	3.5868	0	4.5962	1.1895	0.5281	-0.7071	1	0.639	1	0.4737	302.675	925.238	-3.25	1.3
190	0.737351	31.1	191.982	6.1731	243.625	8.372	3.25	23.6604	3.4931	0.9598	0.4594	1	0.08709	0.1924	0.04428	227.871	36.3666	-188.5	36.4
191	0.486364	4.7	24.4334	5.1986	28.8594	10.6887	3.25	20.5548	5.4068	0.9718	0.9648	0.9852	0.007187	0.4815	0	693.979	271.734	-11.7	-21.45
192	0.182376	8.9	10.8182	1.2155	45.9873	6.6648	0	42.25	7.2546	0.2529	-0.9326	1	0.6555	0.9565	0.6667	423.837	903.966	-5.85	-9.1
193	0.204706	19.1	11.9324	0.6247	52.1845	3.0517	0	11.718	2.8771	-0.04168	-0.943	1	0.5837	1	0.8478	294.686	35.3482	10.4	-5.85
194	0.0508964	21.5	1.3	0.06047	23.1674	1.1881	0	4.5962	1.7607	-0.535	-1	1	0.6626	1	0.8947	285.777	853.577	-1.3	0
195	0.178978	8.5	7.0308	0.8272	30.0415	4.6218	0	37.0557	6.5951	0.2392	-0.9989	0.9962	0.7978	0.9538	0.575	920.465	445.929	-5.85	3.9
196	0.0319679	24.7	3.677	0.1489	105.732	4.6578	0	20.5548	4.5745	-0.2339	-1	1	0.7684	1	0.8249	1016.44	941.595	-2.6	2.6
197	0.0884689	6.3	2.0555	0.3263	15.8597	3.6883	0	6.5	1.5554	0.1709	-1	1	0.7594	1	0.5714	676.865	706.817	1.95	-0.65
198	0.13674	7.3	4.7321	0.6482	25.1243	4.7404	0	20.5548	4.9626	-0.2168	-1	1	0.8793	1	0.7586	663.007	248.52	-4.55	1.3
199	0.310272	8.5	13.9561	1.6419	34.3964	5.2918	0	10.2774	2.591	-0.4364	-0.9594	0.9648	0.5668	0.9385	0.9318	38.4824	334.241	-6.5	12.35
200	0.0517965	21.9	5.2405	0.2393	91.938	4.62	0	24.7513	4.314	-0.262	-1	1	0.6972	1	0.8765	400.212	26.0411	0.65	5.2
201	0.0782609	9.7	2.9069	0.2997	29.4873	3.8295	0	9.75	2.3898	-0.2917	-0.9701	1	0.7045	1	0.8478	800.196	308.041	1.3	-2.6
202	0.0740602	6.7	1.4534	0.2169	13.7647	2.9287	0	10.2774	2.6174	0.2562	-0.8321	1	0.7235	1	0.7143	471.813	625.105	0.65	1.3
203	0.13586	6.7	5.5915	0.8346	28.8724	6.1431	3.25	13	2.9179	0.2628	-0.7071	0.9955	0.4952	1	0.84	42.0522	291.157	-4.55	-3.25
204	0.029844	15.1	0.65	0.04305	18.8962	1.4425	0	4.5962	1.7616	-0.4098	-1	1	0.8292	1	0.8846	774.838	12.894	-0.65	0
205	0.173802	12.5	14.3148	1.1452	69.1856	6.5891	0	22.75	5.1723	0.353	-0.9119	1	0.5851	1	0.6506	567.384	260.38	14.3	0.65
206	0.081578	5.3	1.4534	0.2742	11.0919	3.3612	0	9.1924	2.203	-0.02346	-0.8	1	0.6688	1	0.8182	343.132	389.085	-1.3	0.65
207	0.0144221	15.7	0.65	0.0414	39.3272	2.8706	0	10.2774	2.6161	-0.5911	-1	1	0.638	1	0.9211	549.85	719.465	0.65	0
208	0.0938805	9.9	0.65	0.06566	5.525	0.6994	0	3.25	1.3441	-1	-1	-1	0	1	1	431.162	972.116	0	0.65
209	0.0482133	7.9	2.3436	0.2967	36.3083	6.1539	0	20.8102	5.9509	-0.2518	-1	1	0.8384	1	0.7568	157.323	26.4684	1.95	-1.3
210	0.0943077	7.5	0.9192	0.1226	7.15	1.3	0	3.25	1.6068	-0.4541	-1	1	0.7239	1	0.8571	406.58	956.26	0.65	0.65
211	0.50234	4.7	17.658	3.757	20.1933	7.479	0	24.7513	6.1802	0.7292	0.1465	0.9744	0.2952	0.8519	0.4286	282.308	392.16	-1.95	17.55
212	0.0694298	20.7	5.85	0.2826	76.1149	4.0703	0	19.5	3.6584	-0.1865	-1	1	0.8032	1	0.7838	367.601	864.058	5.85	0
213	0.017551	43.5	2.6	0.05977	141.329	3.4055	0	13.4001	2.8138	-0.02122	-1	1	0.7748	1	0.7612	314.922	232.775	0	2.6
214	0.122733	4.9	2.6	0.5306	12.5374	4.3232	0	13.4001	3.5647	-0.1437	-0.7071	0.7071	0.544	1	1	114.898	617.143	0	-2.6
215	0.0747744	27.7	5.9927	0.2163	74.3421	2.8927	0	13.4001	2.7055	0.03984	-1	1	0.7783	1	0.7211	277.366	574.177	-5.85	1.3
216	0.092031	11.1	5.9927	0.5399	53.3849	5.8665	0	32.0088	5.6447	-0.1396	-1	1	0.6897	1	0.8485	335.577	959.716	-3.9	-4.55
217	0.0445909	49.5	8.841	0.1786	190.251	4.0053	0	19.5	3.4803	-0.2518	-1	1	0.7438	1	0.846	459.942	783.19	-7.15	5.2
218	0.0872186	6.3	2.68	0.4254	20.973	4.8774	0	10.2774	3.2943	0.4895	-1	1	0.4816	1	0.6875	439.452	277.238	-0.65	-2.6
219	0.0141625	28.9	1.3	0.04498	85.434	3.176	0	30.6604	4.0497	-0.4109	-1	1	0.6814	1	0.9227	409.862	74.1038	1.3	0
220	0.258777	8.5	12.8693	1.514	38.0292	5.8506	0	16.5718	4.3252	0.3707	-0.9487	0.9995	0.7185	0.8769	0.5455	499.694	521.529	-9.1	9.1
221	0.0620411	4.9	0.9192	0.1876	8.769	3.0238	0	10.2774	2.874	-0.4268	-0.9971	1	0.7481	1	0.8889	372.439	617.786	-0.65	-0.65
222	0.62813	13.1	54.6773	4.1738	73.7578	6.6448	0	14.5344	3.036	0.9686	0.6139	1	0.05509	0.6396	0.01099	898.397	547.496	16.9	52
223	0.0624774	10.1	3.3144	0.3282	42.5503	5.2531	0	13.4001	3.1548	-0.2917	-1	1	0.6695	1	0.8793	913.163	38.9455	-3.25	0.65
224	0	7.5	0	0	19.175	3.4864	0	13	4.6324	-1	-1	-1	0	1	1	946.427	0	0	0
225	0.240284	5.5	2.7577	0.5014	7.3034	2.0867	0	7.2672	2.0533	0.6031	0.2425	0.9487	0.2309	1	0.8	310.555	313.082	-1.95	1.95
226	0.0274854	5.5	0.9192	0.1671	21.2787	6.0796	0	27.768	7.5918	-0.5405	-1	-0.0767	0.2851	1	1	77.4818	1.9	0.65	0.65
227	0.0923547	20.7	7.827	0.3781	76.5574	4.094	0	20.5548	3.4801	0.2857	-1	1	0.7475	1	0.559	370.848	376.99	5.85	5.2
228	0.531919	6.5	37.4301	5.7585	48.7165	10.8259	3.25	21.8017	5.3152	0.9651	0.8705	0.9994	0.03582	0.04444	0	260.308	912.708	-35.1	-13
229	0.522163	10.1	28.9597	2.8673	44.4789	5.4912	3.25	10.2774	2.0154	0.9474	0.7372	1	0.06023	1	0.01639	22.4356	946.213	28.6	-4.55
230	0.144185	5.9	7.15	1.2119	32.7803	8.4052	3.25	29.9635	6.0836	0.9175	0.7292	1	0.0903	1	0.1667	949.559	113.042	0	7.15
231	0.0574479	4.7	0.65	0.1383	6.5	2.4074	0	6.5	1.9317	-1	-1	-1	NaN	1	1	111.904	1019	-0.65	0
232	0.321845	7.7	16.61	2.1571	38.203	6.7023	0	51.387	9.2699	0.1397	-0.9899	1	0.8872	0.6842	0.5135	142.87	997.305	-14.3	8.45
233	0.0753718	5.1	1.3	0.2549	10.4838	3.3819	0	9.1924	2.8104	0.06357	-1	0.9806	0.816	1	0.8571	917	863.765	0	-1.3
234	0.145175	14.9	5.36	0.3597	31.9619	2.4777	0	7.2672	2.1502	0.3208	-1	1	0.6337	1	0.66	904.436	415.476	-5.2	-1.3
235	0.16478	5.5	7.0308	1.2783	27.1515	7.7576	0	33.931	8.0112	-0.7774	-1	0.5692	0.4061	1	1	23.1909	814.673	5.85	3.9
236	0.498622	6.1	12.143	1.9907	16.3689	3.9924	0	33.931	7.1413	0.955	0.7894	0.9998	0.05835	0.9756	0	824.123	330.967	-3.25	-11.7
237	0.0193182	19.7	1.4534	0.07378	67.5991	3.8192	0	13	2.9558	-0.4473	-1	1	0.7148	1	0.8889	801.734	94.8528	0.65	1.3
238	0.442753	18.5	39.6553	2.1435	79.882	4.8413	0	16.25	3.1886	0.8899	0.07298	1	0.1764	1	0.1586	691.608	719.376	0.65	-39.65
239	0.431148	26.1	63.4541	2.4312	135.898	5.6389	0	17.5018	3.4439	0.8771	0.04757	1	0.2037	0.9876	0.1584	771.511	681.558	7.15	63.05
240	0.0866882	7.7	1.8385	0.2388	15.702	2.7547	0	4.5962	1.5075	0.2457	-1	1	0.7296	1	0.5806	577.247	77.013	1.3	1.3
241	0.120851	7.7	9.9218	1.2885	60.7728	10.6619	0	40.2003	13.881	-0.3381	-1	0.9967	0.7052	0.9825	0.8649	628.805	424.435	5.2	8.45
242	0.40094	13.5	42.5042	3.1485	90.3075	7.8528	0	22.981	5.2687	0.7453	-0.9487	1	0.5428	0.9565	0.1684	506.215	720.911	16.9	-39
243	0.0817522	36.5	14.359	0.3934	166.016	4.8121	0	30.8322	4.7138	-0.0529	-1	1	0.7903	1	0.7422	804.89	882.515	-14.3	-1.3
244	0.563247	8.1	23.6604	2.921	31.6348	5.186	0	11.718	3.1307	0.9403	0.6585	1	0.07023	1	0.02439	668.66	47.1358	22.75	-6.5
245	0.280066	10.9	13.2575	1.2163	38.6515	4.3429	0	19.769	3.6514	-0.1877	-1	1	0.7956	0.9663	0.7656	836.202	716.624	-2.6	-13
246	0.664846	8.5	39.1082	4.601	44.9828	6.9204	0	25.3833	5.7205	0.9341	0.7348	1	0.05749	0.4	0.02222	862.447	800.706	-37.7	-10.4
247	0.371228	38.1	73.3147	1.9243	187.128	5.1836	0	26.2023	3.7942	0.7599	-0.8944	1	0.3724	1	0.2671	586.222	335.075	18.85	70.85
248	0.0266822	5.9	0.9192	0.1558	22.7724	5.8391	0	14.5344	3.6947	-0.7074	-1	0.3162	0.3374	1	1	883.534	826.754	0.65	0.65
249	0.125167	12.5	5.5154	0.4412	37.0115	3.5249	0	20.8102	5.0939	-0.5444	-1	1	0.6271	1	0.9114	998.84	205.008	3.9	3.9
250	0.0572897	5.3	1.4534	0.2742	15.7944	4.7862	0	11.718	2.5325	-0.283	-1	1	0.8859	1	0.7778	877.141	448.83	-0.65	1.3
251	0.130248	7.3	5.2	0.7123	28.9845	5.4688	0	17.5018	4.8317	0.5712	-0.9417	1	0.6313	1	0.3667	903.192	609.466	-5.2	0
252	0.133929	10.9	8.841	0.8111	53.9003	6.0562	0	29.25	5.3667	-0.4281	-1	0.9806	0.7025	1	0.8676	299.083	114.436	2.6	8.45
253	0.144398	10.1	6.1664	0.6105	34.2462	4.2279	0	14.5344	3.1029	0.3822	-0.8575	1	0.5831	1	0.6491	90.4703	201.48	-1.95	5.85
254	0.0629491	6.1	1.4534	0.2383	15.5208	3.7856	0	13.7886	3.4614	-0.6733	-1	0.9487	0.595	1	0.8947	954.648	510.869	-0.65	-1.3
255	0.0179157	4.7	0.65	0.1383	20.8426	7.7195	0	18.9506	5.282	-0.3125	-1	1	0.9598	1	0.6667	436.223	209.745	-0.65	0
256	0.108745	7.5	1.8385	0.2451	12.3962	2.2539	0	6.5	2.053	0.2234	-0.7071	1	0.7658	1	0.65	28.0933	174	-1.3	-1.3
257	0.368306	5.5	8.841	1.6074	15.275	4.3643	0	9.75	3.5201	0.03975	-0.5369	1	0.6168	1	0.7692	2.2091	57.0364	-8.45	2.6
258	0.0240721	6.9	1.3	0.1884	38.35	7.8265	0	29.25	10.1029	0.28	-1	1	0.9798	1	0.36	202.145	0	1.3	0
259	0.049189	6.5	2.3436	0.3606	32.9889	7.3309	0	21.8017	5.9614	0.1367	-0.9839	1	0.8253	1	0.65	876.8	992.038	1.3	1.95
260	0.334057	13.9	22.8981	1.6473	58.6811	4.9312	0	21.8017	4.5575	-0.1749	-1	1	0.7814	0.9496	0.7647	550.104	161.194	18.85	13
261	0.471141	46.9	100.802	2.1493	204.831	4.5619	0	19.769	2.6477	0.9459	0.3511	1	0.07697	1	0.03037	560.059	393.485	27.95	96.85
262	0.0799249	5.3	3.25	0.6132	25.3181	7.6722	0	26.2023	7.537	-0.5064	-0.9987	0.9839	0.64	1	0.9	429.67	509.434	3.25	0
263	0.0619968	14.7	0.9192	0.06253	12.8096	1.0086	0	4.5962	1.5257	-0.5932	-1	1	0.6186	1	0.975	50.0306	579.473	0.65	0.65
264	0.0102358	8.3	0.65	0.07831	48.1989	7.6506	0	29.9635	6.6922	-0.0955	-0.9971	1	0.842	1	0.6429	775.398	130.946	0	0.65
265	0.19975	11.9	17.5018	1.4707	72.8908	7.3627	0	23.6604	5.954	0.3774	-0.9973	0.9997	0.6969	1	0.5316	632.252	636.803	-16.9	-4.55
266	0.18423	11.7	9.3744	0.8012	42.1843	4.3489	0	10.2774	2.5761	0.425	-0.9701	1	0.676	1	0.5068	744.718	456.427	5.2	-7.8
267	0.664105	27.1	95.5323	3.5252	133.237	5.3082	0	21.8017	3.4786	0.9777	0.8	1	0.034	0.9641	0	582.52	825.751	15.6	94.25
268	0.449328	11.1	26	2.3423	47.4376	5.2129	0	19.5	4.3182	0.8425	0.3032	1	0.2605	0.9011	0.2537	650.91	6.3604	20.8	-15.6
269	0.0867254	13.3	4.6872	0.3524	45.9163	4.0634	0	10.2774	2.9831	-0.3513	-1	1	0.6705	1	0.8767	702.263	683.12	-2.6	-3.9
270	0.639651	20.9	89.6835	4.2911	126.791	6.7085	0	14.5344	3.133	0.9721	0.8178	1	0.03461	0.7513	0	96.9952	917.232	-61.1	-65.65
271	0.225085	23.3	31.737	1.3621	128.897	6.0515	0	24.7513	4.6742	0.3779	-1	1	0.7461	1	0.4323	692.914	464.884	18.2	-26
272	0.0928015	5.3	0.65	0.1226	4.3596	1.3211	0	4.5962	1.6797	0.5113	-1	1	0.8622	1	0.3333	386.925	540.934	0	-0.65
273	0.342532	25.1	58.2576	2.321	156.524	6.776	0	23.6604	4.4276	0.4095	-0.9964	1	0.5456	0.7965	0.6268	486.38	895.757	11.05	57.2
274	0.2696	6.3	9.5971	1.5234	24.2976	5.6506	0	11.718	2.7928	0.8622	0.3457	0.9989	0.1555	1	0.1304	675.246	315.389	8.45	4.55
275	0.246867	5.7	11.05	1.9386	29.0555	7.8528	0	32.6621	7.8305	0.4289	-0.4545	0.9988	0.5332	1	0.6875	877.789	414.342	-5.2	9.75
276	0.0679484	9.3	3.5004	0.3764	40.4383	5.5395	0	21.8017	4.5306	-0.1449	-1	1	0.7092	1	0.8	268.193	597.833	-1.3	-3.25
277	0.115508	10.1	6.5324	0.6468	45.3566	5.5996	0	27.5772	5.763	0.3089	-1	1	0.7039	1	0.5667	115.757	127.228	-0.65	6.5
278	0.210176	21.7	30.2442	1.3937	130.633	6.6311	0	23.4361	4.5246	0.7122	-0.5145	1	0.349	1	0.3837	147.242	522.378	-26.65	14.3
279	0.476349	6.5	9.9431	1.5297	14.4508	3.2113	0	46.5329	9.5894	0.2	-0.9806	0.9965	0.8592	0.8222	0.5417	167.592	766.946	1.95	9.75
280	0.184782	6.3	7.2672	1.1535	26.8429	6.2425	0	40.2003	8.4713	0.1867	-0.8978	1	0.6546	1	0.8261	814.611	785.698	3.25	-6.5
281	0.0394166	8.5	0.9192	0.1081	17.8264	2.7425	0	7.2672	2.0997	-0.1129	-1	1	0.8686	1	0.7143	986.335	218.135	0.65	0.65
282	0.431841	10.1	36.056	3.5699	66.9603	8.2667	0	30.6604	7.3659	0.9574	0.7163	1	0.05487	0.9012	0.01639	487.272	68.198	-31.85	16.9
283	0.047899	9.1	1.4534	0.1597	23.6725	3.3341	0	10.2774	2.3071	-0.2795	-1	1	0.7799	1	0.8372	774.83	987.758	0.65	-1.3
284	0.37873	17.1	49.2844	2.8821	114.91	7.6099	0	23.6604	4.5894	0.9032	0.4503	1	0.1189	0.9801	0.1374	508.114	957.175	37.05	-32.5
285	0.236633	45.3	44.5902	0.9843	180.111	4.1596	0	13.7886	2.6291	0.3295	-1	1	0.5475	1	0.7248	582.933	544.571	-35.75	-26.65
286	0.24022	15.3	17.6819	1.1557	63.9863	4.811	0	38.0403	5.6402	0.08648	-0.9962	1	0.7458	0.8872	0.6696	570.954	190.974	-5.2	-16.9
287	0.0370416	26.1	3.9538	0.1515	98.5687	4.09	0	39.2699	4.7577	-0.3633	-1	1	0.654	0.9876	0.8876	36.2031	856.849	-3.9	-0.65
288	0.0518905	33.9	12.4182	0.3663	225.186	7.0591	0	26	5.3073	-0.3858	-1	1	0.6184	1	0.9296	545.889	855.091	8.45	9.1
289	0.0917669	8.5	6.1664	0.7255	51.3886	7.9059	0	45.2673	11.4138	-0.1005	-1	1	0.6978	1	0.8636	553.947	606.218	-1.95	5.85
290	0.0868791	6.7	2.68	0.4	21.6393	4.6041	0	13	2.6969	-0.1774	-1	0.9971	0.785	1	0.7692	644.172	759.298	0.65	2.6
291	0.0703671	7.1	3.9	0.5493	39.8116	7.8062	0	26.8002	5.9177	-0.09271	-1	0.9959	0.7523	1	0.7586	279.451	988.211	3.9	0
292	0.0754764	5.1	0.9192	0.1802	7.4011	2.3875	0	7.2672	2.8002	-0.7173	-1	-0.3162	0.2578	1	1	105.441	519.48	0.65	0.65
293	0.203595	28.5	44.5855	1.5644	203.624	7.6839	0	20.5548	5.0313	0.5856	-1	1	0.5506	1	0.3992	31.0175	423.854	44.2	-5.85
294	0.15315	8.3	9.3066	1.1213	46.126	7.3216	0	39.6713	12.0568	-0.4508	-1	0.9978	0.7207	0.9683	0.8571	403.494	681.126	3.9	-8.45
295	0.0906464	9.1	2.0555	0.2259	17.6939	2.4921	0	7.2672	2.101	-0.7061	-1	1	0.5225	1	0.9545	540.83	982.379	0.65	-1.95
296	0.127111	10.7	6.6287	0.6195	42.4009	4.8737	0	22.981	6.9507	0.2582	-1	1	0.7253	1	0.6613	70.4393	122.336	-6.5	-1.3
297	0.368195	44.5	87.4002	1.9641	226.712	5.3344	0	14.5344	3.2463	0.821	0.114	1	0.1959	1	0.268	590.546	128.346	44.2	-75.4
298	0.0316989	26.7	3.677	0.1377	107.296	4.344	0	48.3147	5.3505	-0.01194	-1	1	0.7166	0.9352	0.8122	368.318	119.255	-2.6	-2.6
299	0.100463	7.9	6.1321	0.7762	45.5848	7.7262	0	26	5.5732	0.6961	-0.9191	1	0.4439	1	0.3846	290.354	374.981	-5.2	3.25
300	0.185998	7.7	8.841	1.1482	35.1874	6.1732	0	30.6604	5.5846	0.346	-0.8944	0.995	0.6199	1	0.5946	160.091	261.396	-2.6	8.45
301	0.00818701	17.1	0.9192	0.05376	99.1542	6.5665	0	27.9576	6.7057	-0.05343	-1	1	0.8331	1	0.713	376.371	250.015	-0.65	-0.65
302	0.187	8.9	4.5962	0.5164	19.0546	2.7615	0	7.2672	2.5597	0.2212	-0.9701	0.9989	0.7222	1	0.6939	851.657	39.8933	-0.65	-4.55
303	0.0485614	6.5	1.3	0.2	18.5333	4.1185	0	13.7886	3.7229	-0.4474	-1	0.8944	0.6941	1	0.9	229.554	548.861	-1.3	0
304	0.120747	5.9	3.25	0.5508	17.7903	4.5616	0	13.4001	3.7714	-0.5335	-0.9899	0.1414	0.2956	1	1	352.441	620.009	2.6	1.95
305	0.173118	5.7	1.3	0.2281	4.875	1.3176	0	3.25	1.6177	-0.5714	-1	1	0.8516	1	0.7857	1007.33	410.035	-1.3	0
306	0.251085	10.3	6.9096	0.6708	22.1743	2.6716	0	7.2672	2.1207	0.4411	-0.9806	0.9971	0.5496	1	0.6333	851.01	257.995	5.2	4.55
307	0.0350172	11.3	2.3436	0.2074	55.0819	5.9228	0	26.2023	5.8701	-0.4507	-1	1	0.6882	1	0.8676	347.88	126.841	1.95	1.3
308	0.661321	6.5	27.1526	4.1773	28.4247	6.3166	0	11.718	3.3236	0.9298	0.6543	0.9998	0.09261	0.8444	0.08	896.854	69.5538	-20.15	-18.2
309	0.339936	30.3	37.8566	1.2494	104.015	3.6754	0	13.7886	2.7305	0.7328	-0.9021	1	0.3888	1	0.2791	103.7	25.3267	10.4	36.4
310	0.0530932	18.3	4.111	0.2246	68.9541	4.2303	0	20.8102	3.2181	-0.2931	-1	1	0.7261	1	0.8843	15.3716	484.738	3.9	-1.3
311	0.12308	4.7	3.3144	0.7052	15.4698	5.7296	0	13.7886	5.0222	-0.8766	-0.9754	-0.7657	0.0776	1	1	126.628	836.053	0.65	3.25
312	0.0919816	7.1	6.6922	0.9426	52.2633	10.2477	0	27.9576	7.2519	-0.2979	-1	1	0.7273	1	0.8387	433.106	848.077	3.25	-5.85
313	0.0745353	9.5	4.111	0.4327	43.5401	5.8053	0	19.5	4.6532	-0.3908	-1	0.9899	0.7296	1	0.8431	21.4947	811.6	-3.9	1.3
314	0.500552	9.3	41.3402	4.4452	64.8283	8.8806	3.25	39.1352	6.8403	0.5336	-0.9806	0.9949	0.4478	0.9452	0.6154	956.35	109.742	-33.15	-24.7
315	0.626548	7.7	29.25	3.7987	34.5584	6.0629	0	13.7886	3.3538	0.9425	0.6332	1	0.07434	0.5614	0.02703	705.669	515.636	17.55	-23.4
316	0.0608516	6.5	2.68	0.4123	30.4897	6.7755	0	16.5718	4.581	-0.8673	-1	0.08305	0.225	1	1	115.846	618.469	-2.6	-0.65
317	0.168424	8.5	5.0767	0.5973	23.0516	3.5464	0	9.1924	2.0556	0.5584	-0.9487	1	0.5159	1	0.5294	668.406	451.153	-3.25	3.9
318	0.0838652	14.1	7.4111	0.5256	75.8328	6.2672	0	44.2048	10.9333	0.04812	-0.9998	1	0.6876	0.8843	0.8352	736.131	915.677	-1.95	7.15
319	0.050045	42.3	8.475	0.2004	161.379	4.0044	0	13.7886	2.9365	0.0165	-1	1	0.7494	1	0.7835	984.205	1007.49	-7.15	4.55
320	0.103639	5.3	3.7901	0.7151	22.7695	6.8999	0	30.8322	7.6059	0.2128	-0.6508	1	0.7366	1	0.5385	445.613	488.443	-3.25	-1.95
321	0.157829	42.3	51.0198	1.2061	307.964	7.6418	0	26.8002	5.349	0.3858	-0.9993	1	0.7103	1	0.5082	283.3	451.831	36.4	35.75
322	0.016261	14.9	0.65	0.04362	34.6038	2.6825	0	7.2672	2.3534	-0.4624	-1	1	0.6473	1	0.9467	795.769	74.6309	0.65	0
323	0.052529	42.1	9.1924	0.2183	166.647	4.1558	0	17.5018	3.3157	-0.2556	-1	1	0.727	1	0.8511	675.304	1012.04	-1.3	9.1
324	0.144193	22.5	22.2334	0.9882	140.493	6.8533	0	21.8017	5.3337	-0.1424	-1	1	0.7051	1	0.8314	106.416	864.696	21.45	-5.85
325	0.0581903	20.1	7.8	0.3881	120.719	6.6695	0	39.6713	6.5528	-0.01672	-1	1	0.7578	1	0.7299	671.851	390.702	0	-7.8
326	0.0425646	5.1	1.4534	0.285	20.7568	6.6957	0	14.5344	4.3772	-0.6344	-1	-0.1414	0.3037	1	1	1010.77	820.922	0.65	1.3
327	0.514401	4.9	28.5556	5.8277	32.8544	11.3291	0	33.4608	8.0693	0.9667	0.8823	0.995	0.0379	0.03448	0	313.296	937.051	-21.45	-18.85
328	0.269145	41.9	68.0485	1.6241	240.768	6.0343	0	46.5329	6.1723	0.7598	-1	1	0.4019	0.9348	0.2413	854.802	983.279	49.4	46.8
329	0.071291	5.1	4.3603	0.855	37.1786	11.9931	3.25	34.548	10.9227	-0.3274	-1	0.9363	0.796	1	0.8	140.049	562.059	1.95	3.9
330	0.114884	5.7	4.5962	0.8063	25.9682	7.0184	0	22.981	5.0071	-0.3917	-1	0.2747	0.4277	1	1	1017.25	378.728	-3.25	-3.25
331	0.52818	4.7	11.183	2.3794	12.1632	4.5049	0	46.1912	12.1122	-0.9376	-0.9899	-0.8944	0.0338	0.8889	1	199.553	703.319	9.1	-6.5
332	0.0146202	13.9	1.3	0.09353	76.1278	6.3973	0	25.3833	5.0324	-0.343	-1	1	0.7798	1	0.7912	879.446	445.575	-1.3	0
333	0.556904	36.9	140.353	3.8036	238.365	6.8299	0	22.75	4.495	0.894	-0.5547	1	0.1653	0.9713	0.1185	37.4566	467.718	-94.25	-104
334	0.332853	4.9	9.0535	1.8476	16.0974	5.5508	3.25	13.4001	3.2734	-0.2407	-0.9769	0.9899	0.9045	1	0.6667	809.275	362.806	8.45	3.25
335	0.109597	6.3	2.68	0.4254	16.6905	3.8815	0	21.8017	5.0813	-0.3273	-0.9487	0.9487	0.6014	1	0.9444	352.754	190.317	-0.65	2.6
336	0.0503224	7.7	1.8385	0.2388	27.0487	4.7454	0	13.4001	3.3775	0.01907	-1	1	0.7591	1	0.7143	997.208	137.13	-1.3	1.3
337	0.0966354	7.5	4.162	0.5549	31.5819	5.7422	0	16.25	3.6285	-0.09448	-1	0.9806	0.6863	1	0.875	585.04	982.22	-2.6	3.25
338	0.118362	41.3	26.2909	0.6366	211.372	5.3784	0	16.5718	3.8064	0.1772	-1	1	0.7419	1	0.6845	82.6077	714.513	3.9	26
339	0.0786434	7.5	1.8385	0.2451	17.1416	3.1166	0	7.2672	2.3989	-0.3089	-0.9939	0.9833	0.6449	1	0.9143	584.16	677.107	-1.3	1.3
340	0.256741	9.1	7.6081	0.836	23.1192	3.2562	0	19.769	3.3127	-0.4779	-1	0.5547	0.4775	1	1	626.687	294.11	-7.15	-2.6
341	0.0210611	4.7	0.65	0.1383	17.7298	6.5666	0	22.981	6.1392	-0.983	-1	-0.9547	0.01757	1	1	386.192	332.521	0	-0.65
342	0.360154	41.1	87.9904	2.1409	232.428	5.9444	0	18.9506	4.0677	0.7734	-0.9985	1	0.3951	0.9565	0.2659	889.711	568.495	66.3	-57.85
343	0	8.3	0	0	14.9614	2.3748	0	7.2672	1.995	-0.4991	-1	0.9487	0.5902	1	0.9394	545.675	742.639	0	0
344	0.0558243	6.5	1.95	0.3	24.1829	5.374	0	41.1096	8.6121	-0.2881	-0.9991	0.9741	0.7836	0.7778	0.8261	999.4	716.408	0	-1.95
345	0.0579262	5.5	1.4534	0.2643	15.9695	4.5627	0	11.718	3.5696	0.574	-0.7071	0.9701	0.6784	1	0.2857	318.609	41.2364	-0.65	1.3
346	0.0546395	22.1	4.9503	0.224	82.402	4.0996	0	27.768	4.2758	-0.1531	-1	1	0.8249	1	0.75	434.301	567.681	-4.55	1.95
347	0.169745	6.1	4.5962	0.7535	18.2	4.439	0	22.75	5.6177	-0.7602	-1	0.6783	0.5893	1	1	133.107	1018.04	-0.65	4.55
348	0.543723	32.1	80.9139	2.5207	139.544	4.636	0	11.718	2.6637	0.9556	0.5145	1	0.06964	1	0.02847	813.523	200.888	-55.9	58.5
349	0.230563	11.9	15.2161	1.2787	54.9052	5.546	0	18.3848	3.6219	0.6039	-0.8575	1	0.4981	1	0.4177	360.135	805.79	-14.3	-5.2
350	0.0699101	10.5	2.68	0.2552	31.0281	3.6504	0	14.5344	2.8317	0.05482	-1	1	0.7301	1	0.746	809.648	584.176	2.6	0.65
351	0.435928	8.7	18.9506	2.1782	33.478	4.9967	0	18.3848	4.4119	0.679	-0.4856	0.9999	0.4249	0.9254	0.4043	719.305	775.581	18.85	1.95
352	0.0379385	40.3	5.2405	0.13	131.238	3.4266	0	10.2774	2.3648	0.2156	-1	1	0.6692	1	0.7134	954.87	550.665	4.55	2.6
353	0.114405	38.9	18.4077	0.4732	152.627	4.1362	0	20.5548	3.5226	0.1668	-1	1	0.7348	1	0.6721	8.9781	699.014	-12.35	13.65
354	0.0148595	6.9	0.65	0.0942	31.063	6.3394	0	18.9506	4.7739	0.1681	-0.9899	1	0.7792	1	0.6154	438.072	211.297	0	0.65
355	0.026317	37.1	4.162	0.1122	149.646	4.2634	0	34.548	5.3992	-0.1553	-1	1	0.8131	1	0.7553	156.899	24.7251	3.25	-2.6
356	0.245445	4.9	3.9538	0.8069	9.5336	3.2875	0	13.4001	3.8517	-0.7484	-0.9701	-0.5547	0.154	1	1	627.449	415.214	-3.9	0.65
357	0.110639	10.1	13.4001	1.3267	97.1285	11.9912	0	37.9012	11.089	0.1267	-0.9985	1	0.7474	0.9259	0.6667	960.767	847.673	12.35	-5.2
358	0.0506528	5.1	1.3	0.2549	15.6	5.0323	0	22.75	6.0418	-0.5556	-1	1	0.8819	1	0.7778	199.549	0	-1.3	0
359	0.071175	16.5	2.68	0.1624	33.0847	2.2817	0	6.5	1.9252	-0.1434	-1	1	0.7168	1	0.8442	115.749	99.3515	-0.65	2.6
360	0.0432037	12.1	1.8385	0.1519	35.5102	3.5159	0	18.9506	4.3092	-0.01419	-1	1	0.7186	1	0.7313	376.868	615.479	-1.3	1.3
361	0.0238424	14.3	1.95	0.1364	70.367	5.7209	0	41.6203	5.7875	-0.3311	-1	1	0.6208	0.9756	0.8932	51.2448	321.255	0	1.95
362	0.163157	7.3	5.5536	0.7608	24.7139	4.663	0	16.25	3.8215	0.5858	-0.8944	1	0.5705	1	0.3548	305.637	145.657	1.95	-5.2
363	0.300018	14.5	21.5286	1.4847	61.8582	4.9487	0	11.718	2.6938	0.6195	-0.8137	0.9999	0.5034	1	0.375	700.645	390.752	-18.85	10.4
364	0.192207	9.7	7.0007	0.7217	28.9116	3.7548	0	32.6621	5.5948	-0.1231	-1	1	0.7173	1	0.8364	458.856	1007.67	2.6	6.5
365	0.225851	11.1	28.2208	2.5424	102.439	11.257	0	25.3833	5.4518	0.6766	-0.8321	1	0.4448	0.8681	0.3662	16.8514	888.703	13.65	24.7
366	0.118506	6.7	1.8385	0.2744	10.8827	2.3155	0	4.5962	1.7372	0.2461	-0.7071	1	0.6399	1	0.7857	57.5821	153.298	-1.3	-1.3
367	0.425022	5.1	14.0616	2.7572	20.1104	6.4872	3.25	16.5718	3.6811	0.3354	-0.7772	0.9899	0.5719	0.8387	0.7273	484.765	271.784	7.8	11.7
368	0.0652049	13.5	2.9069	0.2153	37.9722	3.3019	0	14.5344	3.1676	-0.2204	-1	0.9975	0.683	1	0.92	781.422	905.119	2.6	-1.3
369	0.2505	4.9	4.111	0.839	9.7131	3.3493	0	7.2672	2.5472	0.7619	0.1961	0.9971	0.3002	1	0.3333	300.286	925.367	-3.9	-1.3
370	0.0684426	14.7	3.9538	0.269	49.9152	3.9303	0	13.4001	2.7201	-0.1207	-1	1	0.6926	1	0.8404	800.837	310.092	-3.9	-0.65
371	0.270423	4.7	6.9096	1.4701	14.678	5.4363	0	18.3848	4.9146	-0.9628	-0.9995	-0.8192	0.0642	1	1	932.681	193.819	5.2	-4.55
372	0.165641	6.7	2.0555	0.3068	8.7054	1.8522	0	7.2672	2.234	0.1031	-1	0.9285	0.7223	1	0.8261	371.007	465.246	0.65	1.95
373	0.0220472	14.7	1.95	0.1327	76.4403	6.0189	0	16.25	4.1598	-0.2356	-1	1	0.7523	1	0.85	922.806	744.401	-1.95	0
374	0.456184	6.1	18.2464	2.9912	26.8839	6.557	0	33.1436	6.603	0.9708	0.8742	1	0.03024	0.7073	0	803.443	512.984	-1.3	18.2
375	0.272611	19.3	35.106	1.819	115.433	6.6725	0	45.9619	5.6226	0.7822	-0.5547	1	0.2803	0.9942	0.3	930.161	610.578	-35.1	0.65
376	0.00585563	16.7	0.65	0.03892	97.7056	6.6466	0	29.0689	5.4937	-0.3366	-1	1	0.7577	1	0.8246	118.704	379.293	0.65	0
377	0.060134	5.3	1.95	0.3679	20.1894	6.118	0	25.3833	5.8888	-0.2473	-0.9998	0.9899	0.9477	1	0.6154	190.443	726.962	1.95	0
378	0.518173	15.9	36.429	2.2911	61.4592	4.4215	0	9.75	2.3102	0.94	0.4472	1	0.08419	1	0.03361	832.45	496.296	-9.75	35.1
379	0.0175173	35.1	2.6	0.07407	139.961	4.2284	0	16.25	3.4119	-0.0361	-1	1	0.7631	1	0.7546	983.769	544.026	0	-2.6
380	0.0180366	38.5	2.0555	0.05339	108.044	2.9601	0	11.718	2.7106	-0.4108	-1	1	0.6245	1	0.9449	702.786	308.482	-0.65	1.95
381	0.40491	38.5	106.111	2.7561	248.446	6.8067	0	27.768	5.1779	0.8866	-0.4834	1	0.1898	0.9836	0.1188	343.16	763.625	-105.95	5.85
382	0.137002	6.3	6.5324	1.0369	32.5446	7.5685	0	22.981	7.1767	-0.04339	-0.9806	0.9899	0.6263	1	0.8182	879.746	214.008	-6.5	0.65
383	0.643076	9.9	47.6056	4.8086	59.0722	7.4775	0	30.8322	7.4677	0.8561	0.3363	1	0.1987	0.7089	0.1864	207.434	511.919	-27.3	-39
384	0.0167885	38.3	3.677	0.096	207.572	5.7182	0	29.0689	5.3235	-0.1405	-1	1	0.7944	1	0.771	231.365	653.587	2.6	2.6
385	0.176776	6.7	9.5971	1.4324	38.0838	8.1029	0	30.6604	9.1152	0.6678	-0.5547	0.9942	0.3688	1	0.5385	136.739	828.336	-8.45	4.55
386	0.480535	5.9	10.7201	1.817	14.7465	3.7812	0	7.2672	2.2499	0.9451	0.7612	1	0.07711	1	0	983.864	258.102	-10.4	-2.6
387	0.0557451	7.3	2.6	0.3562	33.8662	6.3898	0	20.8102	6.2307	0.1374	-0.9923	0.9998	0.8232	1	0.5625	7.3014	795.877	0	-2.6
388	0.0445636	5.3	1.4534	0.2742	20.305	6.153	0	16.25	4.9992	-0.5576	-1	0.4472	0.5045	1	1	748.368	961.924	-0.65	1.3
389	0.474912	5.3	22.3377	4.2147	29.2865	8.8747	0	51.387	14.3508	-0.9098	-0.9959	-0.8321	0.04805	0.9091	1	431.83	507.802	-22.1	-3.25
390	0.0791971	6.1	3.3144	0.5433	28.1266	6.8601	0	30.8322	8.9791	-0.4351	-0.9989	0.9923	0.7473	1	0.9	993.664	356.287	3.25	0.65
391	0.0086749	25.1	1.3	0.05179	137.91	5.9701	0	42.25	7.5386	-0.2796	-1	1	0.7083	1	0.8515	689.199	87.3267	1.3	0
392	0.205532	8.5	2.3436	0.2757	8.7192	1.3414	0	4.5962	1.6714	-0.459	-1	0.7071	0.5673	1	1	605.3	277.482	-1.95	-1.3
393	0.160415	5.7	3.5004	0.6141	14.1644	3.8282	0	11.718	2.69	0.08945	-0.8321	0.9285	0.4799	1	0.8667	111.465	537.544	-3.25	1.3
394	0.382578	5.5	15.23	2.7691	25.333	7.238	0	17.5018	4.5076	0.2343	-0.03029	0.4961	0.1594	1	1	1010.63	991.309	-9.75	11.7
395	0.253708	20.1	39.1999	1.9502	139.132	7.6868	0	26	5.2543	0.6258	-1	1	0.5499	0.9945	0.3567	946.266	20.3035	-25.35	-29.9
396	0.0926363	14.7	7.2672	0.4944	67.7802	5.337	0	16.25	3.7137	0.08226	-1	1	0.706	1	0.7353	435.827	399.735	3.25	-6.5
397	0.389951	9.9	39.4845	3.9883	80.7992	10.2277	0	26.2023	6.9297	0.9586	0.7237	1	0.06296	0.6203	0.0339	936.086	94.6818	-37.05	-13.65
398	0.179948	5.5	0.9192	0.1671	3.25	0.9286	0	3.25	1.4896	-0.4653	-1	1	0.6812	1	0.8571	62.1	930.5	0.65	0.65
399	0.145061	36.9	25.0819	0.6797	163.529	4.6856	0	44.2048	5.7057	0.2059	-1	1	0.7464	0.9685	0.6444	291.133	100.408	13	21.45
400	0	10.7	0	0	53.6492	6.1666	0	26.2023	5.5499	-0.5038	-1	1	0.7053	1	0.8793	1018.44	283.365	0	0
401	0.139167	9.3	9.0535	0.9735	51.0651	6.9952	0	37.0557	7.5815	-0.1101	-0.9995	0.9934	0.8943	0.8904	0.6042	600.607	222.919	8.45	-3.25
402	0.0768436	19.1	6.5324	0.342	76.1059	4.4506	0	13.4001	2.9421	-0.2374	-1	1	0.7529	1	0.8346	84.7016	890.4	6.5	0.65
403	0.359074	7.5	19.5541	2.6072	39.9347	7.2609	0	17.5018	4.089	0.9346	0.6332	1	0.07847	1	0.02857	931.973	62.8467	5.2	18.85
404	0.071597	9.3	3.9538	0.4251	43.3433	5.9374	0	18.9506	4.9401	-0.4216	-1	1	0.7507	1	0.8235	838.667	714.446	-3.9	0.65
405	0.267741	5.5	4.5962	0.8357	10.9246	3.1213	0	7.2672	1.9876	0.1057	-0.7071	0.9806	0.6188	1	0.8571	500.827	513.045	-4.55	0.65
406	0.0375939	36.7	8.3241	0.2268	209.341	6.0329	0	46.5329	5.2192	-0.1164	-1	1	0.7238	0.9741	0.8188	173.147	487.711	-6.5	-5.2
407	0.459115	16.3	46.8045	2.8714	89.4347	6.2542	0	45.5	6.7219	0.742	-1	1	0.4978	0.7133	0.2149	353.997	999.166	-21.45	-41.6
408	0.382289	27.1	39.0866	1.4423	94.6964	3.7728	0	16.5718	3.0678	0.653	-1	1	0.5281	1	0.3168	17.9114	928.022	-39	2.6
409	0.197564	15.7	7.4111	0.472	32.7305	2.3891	0	10.2774	2.0849	0.6733	0.1146	0.9997	0.241	1	0.5263	1011.57	527.213	-7.15	-1.95
410	0.0228326	6.3	0.9192	0.1459	27.4769	6.39	0	16.5718	4.5071	-0.6331	-1	0.8575	0.5445	1	0.9565	263.69	595.675	-0.65	-0.65
411	0.029786	36.7	5.5915	0.1524	177.542	5.1165	0	26.2023	4.864	-0.1514	-1	1	0.7915	1	0.7533	851.119	290.244	-3.25	-4.55
412	0.137111	5.9	3.3144	0.5618	15.9798	4.0974	0	11.718	2.7401	0.02301	-0.7071	0.9487	0.7444	1	0.6875	878.585	827.398	3.25	-0.65
413	0.141978	7.7	3.677	0.4775	19.1704	3.3632	0	7.2672	1.891	-0.2878	-1	1	0.7373	1	0.8125	93.6623	195.74	-2.6	2.6
414	0.504805	36.5	116.758	3.1988	218.617	6.3367	0	23.4361	4.8512	0.5237	-0.9986	1	0.5848	0.8029	0.4671	463.122	285.804	-35.75	111.15
415	0.116189	32.9	18.8612	0.5733	152.468	4.9342	0	16.25	3.2169	0.1392	-1	1	0.731	1	0.6828	628.768	182.23	-0.65	-18.85
416	0.0336295	26.7	3.9	0.1461	107.308	4.3444	0	14.5344	3.1605	-0.2649	-1	1	0.7286	1	0.87	1012.67	816.955	0	3.9
417	0.588281	10.5	56.822	5.4116	78.1914	9.199	0	39	6.7749	0.7082	-1	0.9995	0.4643	0.1529	0.3226	995.014	379.824	46.15	-33.15
418	0.0934592	4.9	4.3603	0.8899	27.6132	9.5218	0	27.768	9.7321	0.7938	0.5547	0.9829	0.1766	0.9655	0.3333	138.99	562.143	1.95	3.9
419	0.959087	6.3	44.6754	7.0913	31.7931	7.3938	0	13.7886	3.1894	0.9822	0.9071	1	0.0265	0.02326	0	471.968	211.079	-6.5	-44.2
420	0.143597	10.3	12.3329	1.1974	69.2104	8.3386	0	20.5548	4.4915	0.6807	-0.6675	1	0.3551	1	0.4355	302.068	368.456	-11.7	3.9
421	0.0733988	5.7	2.6	0.4561	22.9917	6.214	0	26.2023	6.2875	0.5377	-0.9991	1	0.7783	1	0.3125	214.035	442.439	0	2.6
422	0.0745113	36.1	8.475	0.2348	107.457	3.1512	0	10.2774	2.2669	-0.1973	-1	1	0.7474	1	0.8381	197.572	429.256	0.65	-8.45
423	0.0880521	9.7	3.25	0.3351	29.3037	3.8057	0	17.5018	3.7544	0.1597	-1	1	0.8178	1	0.6	425.551	725.113	1.95	-2.6
424	0.16782	11.5	10.4	0.9043	51.1905	5.3885	0	18.9506	4.727	0.4262	-1	1	0.698	1	0.5385	633.139	1018.43	10.4	0
425	0.347717	4.7	10.6608	2.2683	17.6132	6.5234	4.5962	17.5018	3.5614	0.9647	0.908	0.9995	0.03583	1	0	661	297.692	6.5	8.45
426	0.225711	4.9	3.677	0.7504	9.6413	3.3246	0	7.2672	2.7913	-0.2167	-0.8944	0.9487	0.7983	1	0.7143	674.898	903.775	-2.6	2.6
427	0.149916	10.7	4.6872	0.4381	25.4243	2.9223	0	7.2672	1.9405	0.4646	-0.7071	1	0.4776	1	0.66	71.4673	391.57	-2.6	-3.9
428	0.127491	5.7	2.6	0.4561	13.2366	3.5775	0	6.5	1.9656	-0.335	-0.9701	0.7071	0.715	1	1	226.281	548.404	2.6	0
429	0.748512	35.7	202.533	5.6732	255.423	7.5793	0	20.8102	3.7156	0.9735	0.7552	1	0.03958	0.1602	0	819.09	338.21	-176.8	-98.8
430	0.0656015	26.1	7.1795	0.2751	101.063	4.1935	0	14.5344	3.2619	-0.1133	-1	1	0.7294	1	0.7919	532.09	759.952	-0.65	7.15
431	0.021313	21.3	1.4534	0.06824	61.7953	3.2018	0	11.718	2.6399	-0.1982	-1	1	0.7969	1	0.7947	668.789	712.232	1.3	0.65
432	0.175557	6.9	3.7901	0.5493	15.3318	3.1289	0	10.2774	2.8758	0.1578	-1	1	0.7957	1	0.5833	413.181	368.862	-3.25	1.95
433	0.230431	35.5	48.9403	1.3786	200.42	5.9827	0	20.5548	4.282	0.7523	-0.9615	1	0.3993	1	0.2929	192.797	941.216	24.7	42.25
434	0.0409853	35.5	6.1664	0.1737	141.975	4.2381	0	17.5018	2.9509	-0.1259	-1	1	0.7092	1	0.8131	864.286	917.773	1.95	5.85
435	0.318035	10.3	3.9538	0.3839	10.0192	1.2071	0	4.5962	1.627	-0.1348	-1	1	0.7443	1	0.8333	317.102	305.893	-0.65	3.9
436	0.226546	4.9	7.9076	1.6138	20.6583	7.1235	0	26	5.8808	0.08004	-0.9864	0.9989	0.9022	0.931	0.5556	86.8776	39.3878	1.3	7.8
437	0.470933	5.7	23.9002	4.193	32.9433	8.9036	0	17.5018	5.0029	0.9249	0.8548	0.9965	0.0382	0.7568	0	698.667	358.298	9.1	-22.1
438	0.0573627	7.5	1.4534	0.1938	18.5816	3.3785	0	14.5344	4.0911	0.08616	-0.9487	1	0.8995	1	0.5	893.38	780.84	0.65	1.3
439	0.166679	8.9	5.8138	0.6532	27.0407	3.9189	0	9.1924	2.218	-0.253	-0.9285	1	0.5172	1	0.9111	630.663	410.685	-2.6	5.2
440	0.0941392	24.9	12.5536	0.5042	122.65	5.3559	0	27.9576	4.6617	-0.004806	-1	1	0.7129	1	0.75	484.046	172.606	-4.55	11.7
441	0.885098	5.1	29.1342	5.7126	20.008	6.4542	3.25	9.1924	1.651	0.9933	0.9791	0.9995	0.007291	0	0	201.059	474.284	-18.2	22.75
442	0.363695	32.3	79.4703	2.4604	204.978	6.765	0	26.2023	4.9274	0.7191	-0.9899	1	0.5063	0.9637	0.2258	842.882	487.749	79.3	-5.2
443	0.246332	10.7	12.9512	1.2104	42.749	4.9137	0	33.4608	7.8296	-0.124	-1	1	0.9647	0.931	0.5652	148.911	1018.24	12.35	3.9
444	0.118622	12.9	8.475	0.657	60.3713	5.5386	0	11.718	2.9074	0.3583	-0.9806	1	0.5572	1	0.6829	737.601	466.655	4.55	-7.15
445	0.137577	14.7	12.503	0.8505	78.5108	6.182	0	16.25	3.3453	-0.09773	-1	1	0.7411	1	0.8061	282.398	618.255	12.35	-1.95
446	0.00427744	34.5	0.65	0.01884	143.147	4.4045	0	19.769	3.9063	-0.1862	-1	1	0.8027	1	0.75	147.506	389.649	0.65	0
447	0.0856764	5.3	1.3	0.2453	9.4481	2.8631	0	6.5	1.8519	0.2638	-0.8944	1	0.591	1	0.8	75.566	354.189	0	-1.3
448	0.0472498	7.7	1.3	0.1688	20.3635	3.5725	0	9.75	2.9496	-0.04108	-1	1	0.9919	1	0.5405	0.02597	364.312	0	1.3
449	0.356838	30.7	53.6004	1.7459	140.421	4.8927	0	30.8322	3.9597	0.87	-0.3939	1	0.1978	0.9895	0.1391	42.9316	454.013	49.4	-20.8
450	0.184451	12.7	13.2575	1.0439	60.5567	5.6595	0	20.5548	4.0858	0.2616	-0.9991	0.9989	0.6387	1	0.619	162.197	675.055	13	2.6
451	0.145605	8.1	10.0907	1.2458	52.1915	8.556	0	37.0557	10.2365	-0.4912	-0.9999	0.9669	0.7245	1	0.878	558.13	609.111	-9.75	-2.6
452	0.0385596	4.9	1.8385	0.3752	28.2181	9.7304	0	34.548	9.3762	-0.8837	-0.9846	-0.6306	0.1176	1	1	520.061	49.2857	1.3	-1.3
453	0.140904	6.1	8.5494	1.4015	40.7806	9.9465	0	40.2003	10.0695	-0.2883	-1	0.9806	0.8539	1	0.7059	960.107	492.787	-8.45	-1.3
454	0.28492	15.5	29.9635	1.9331	91.593	6.7847	0	21.8017	5.9602	0.8091	-0.8575	1	0.3717	1	0.2105	6.1323	213.626	-12.35	27.3
455	0.638024	7.3	46.9622	6.4332	53.4398	10.083	3.25	33.1436	6.8033	0.9711	0.8982	0.9978	0.02115	0.03774	0	461.753	725.301	31.2	35.1
456	0.182462	10.1	10.1741	1.0073	44.7168	5.5206	0	44.2048	7.1784	-0.44	-0.999	1	0.5439	0.9012	0.9298	360.465	147.035	9.1	-4.55
457	0.100626	12.7	12.143	0.9561	101.666	9.5015	0	29.43	6.4031	0.3268	-0.9487	1	0.543	1	0.7143	629.154	597.047	-3.25	11.7
458	0.337554	11.7	17.562	1.501	43.1328	4.4467	0	11.718	2.956	0.5368	-0.9701	1	0.4921	1	0.5455	402.577	846.902	17.55	0.65
459	0.160195	13.1	16.0932	1.2285	85.124	7.6688	0	25.3833	4.9866	0.5291	-0.5052	1	0.438	1	0.6067	863.011	639.405	-11.05	11.7
460	0.0620311	8.1	1.4534	0.1794	17.6416	2.8921	0	10.2774	2.2476	-0.1934	-1	1	0.7409	1	0.8571	437	841.932	-1.3	0.65
461	0.414003	32.1	78.2191	2.4367	177.16	5.8857	0	37.0557	4.5993	0.8357	-0.05547	1	0.2081	0.9369	0.2313	927.101	328.707	-5.85	78
462	0.0447324	7.3	2.6	0.3562	42.2032	7.9629	0	20.5548	5.8388	-0.4917	-0.9923	0.9762	0.5149	1	0.9697	164.11	600.986	2.6	0
463	0.293383	10.3	9.75	0.9466	26.78	3.2265	0	7.2672	2.0987	0.7612	-0.3162	1	0.3527	1	0.3226	263.16	699.699	5.85	7.8
464	0.0604402	5.9	1.4534	0.2463	15.893	4.0751	0	7.2672	2.0879	-0.6953	-1	0.7071	0.4328	1	1	996.263	137.169	0.65	-1.3
465	0.0874124	5.3	0.9192	0.1734	6.5462	1.9837	0	4.5962	2.127	-0.8304	-0.9487	-0.7071	0.1147	1	1	79.2925	80.1792	0.65	-0.65
466	0.0215567	16.3	2.6	0.1595	105.808	7.3991	0	30.8322	6.1399	-0.4539	-1	1	0.6544	1	0.8991	531.883	567.626	0	2.6
467	0.0241196	8.9	1.95	0.2191	62.6792	9.0839	0	35.75	9.0985	-0.5725	-1	1	0.7684	1	0.8511	847.129	0.1348	1.95	0
468	0.30984	6.3	8.475	1.3452	18.6689	4.3416	0	13	3.0613	0.6742	-0.8944	0.9985	0.5403	1	0.2609	698.802	241.452	7.15	4.55
469	0.0205513	23.5	2.68	0.114	119.262	5.5471	0	30.8322	4.9162	-0.3915	-1	1	0.748	1	0.8101	614.54	152.47	2.6	-0.65
470	0.0604621	12.9	2.9069	0.2253	40.6169	3.7263	0	11.718	2.739	-0.3362	-1	1	0.7621	1	0.8451	747.209	534.457	-2.6	1.3
471	0.0238275	10.7	2.6	0.243	88.725	10.1983	0	29.25	7.1852	-0.4333	-1	1	0.9088	0.9885	0.7167	200.776	0	-2.6	0
472	0.409846	32.5	58.3879	1.7966	133.699	4.3836	0	14.5344	3.0236	0.733	-0.9487	1	0.4363	0.9869	0.2688	504.072	114.295	42.25	40.3
473	0.0214118	11.5	1.4534	0.1264	56.0815	5.9033	0	21.8017	4.8757	-0.1241	-1	0.9915	0.6978	1	0.8769	117.665	618.217	0.65	-1.3
474	0.317121	32.3	60.464	1.8719	178.854	5.9028	0	50.7666	4.9214	0.6148	-0.9988	1	0.5542	0.868	0.3546	599.48	908.868	-1.3	-60.45
475	0.0649186	17.1	9.3066	0.5442	126.58	8.3828	0	42.3748	8.9691	-0.6803	-1	0.9975	0.5523	0.9934	0.9453	497.094	758.096	-3.9	-8.45
476	0.103033	9.3	2.6	0.2796	19.8102	2.7137	0	11.718	2.6565	0.08999	-0.8	0.9417	0.4731	1	0.8776	996.914	202.516	0	2.6
477	0.103696	16.3	9.75	0.5982	82.4933	5.7688	0	13	3.067	0.2515	-1	1	0.6713	1	0.6638	294.948	149.436	5.85	7.8
478	0.110297	11.1	4.5962	0.4141	34.1653	3.7544	0	13	3.503	-0.1045	-1	1	0.7751	1	0.791	345.995	962.491	4.55	0.65
479	0.263132	4.9	11.9854	2.446	26.9576	9.2957	0	38.0403	10.7045	-0.3211	-0.8137	-0.1961	0.1939	0.8966	1	551.265	13.0612	9.1	-7.8
480	0.275418	31.5	61.062	1.9385	207.632	7.0384	0	16.5718	3.6872	0.8335	-0.7071	1	0.3079	0.9932	0.1745	664.335	588.082	-12.35	-59.8
481	0.250873	11.9	15.7348	1.3223	52.1812	5.2708	0	17.5018	3.125	0.4524	-0.9864	1	0.6642	1	0.4304	956.063	216.618	12.35	9.75
482	0.108195	6.1	1.4534	0.2383	9.0304	2.2025	0	7.2672	2.2499	0.3628	-1	0.9923	0.6839	1	0.6471	898.738	829.877	-1.3	0.65
483	0.0801719	6.3	2.68	0.4254	22.8164	5.3061	0	26.2023	5.7262	-0.06956	-0.7682	0.9648	0.6311	1	0.913	749.341	429.952	0.65	2.6
484	0.38251	5.3	10.4203	1.9661	16.962	5.14	0	32.6621	8.3347	0.4835	-0.1351	0.9934	0.4044	1	0.6923	152.906	830.915	-10.4	-0.65
485	0.25464	31.1	46.9802	1.5106	172.63	5.9323	0	27.9576	3.9086	0.3715	-0.9567	1	0.5325	0.9828	0.6615	28.6334	859.749	-45.5	11.7
486	0.250271	4.7	8.0401	1.7107	18.4555	6.8354	3.25	13.7886	3.6928	0.6271	-0.05547	0.9907	0.3769	1	0.5714	662.723	274.649	7.8	-1.95
487	0.0713977	13.1	3.25	0.2481	38.5717	3.4749	0	10.2774	2.6313	-0.604	-1	1	0.4791	1	0.9672	673.771	447.973	-2.6	1.95
488	0.217899	5.3	6.5324	1.2325	18.6657	5.6563	0	10.2774	2.6356	0.4052	-0.9304	1	0.6481	1	0.6154	237	728.934	6.5	0.65
489	0.475962	26.3	92.3297	3.5106	179.232	7.3758	0	38.0403	5.5488	0.8677	-0.5369	1	0.2905	0.8889	0.1176	169.759	171.78	26.65	88.4
490	0.00796755	16.1	0.65	0.04037	71.4424	5.0668	0	21.8017	4.8071	-0.3738	-1	1	0.7388	1	0.8679	773.804	987.932	0.65	0
491	0.0665718	16.7	10.1533	0.608	134.255	9.133	0	38.0403	7.4206	-0.03505	-1	0.9806	0.6806	1	0.7951	986.21	350.868	6.5	7.8
492	0.13154	10.3	1.8385	0.1785	11.2635	1.357	0	4.5962	1.7035	0.04807	-0.8944	1	0.7039	1	0.766	845.738	199.515	1.3	1.3
493	0.0448534	7.7	2.0555	0.2669	33.9176	5.9505	0	26	7.2662	-0.4539	-1	0.9806	0.7953	1	0.8056	119.37	530.435	0.65	-1.95
494	0.0379439	13.3	2.0555	0.1545	46.0119	4.0718	0	10.2774	1.9813	-0.2118	-1	1	0.7943	1	0.7439	295.342	921.771	1.95	0.65
495	0.594425	30.5	91.058	2.9855	143.142	5.0225	0	14.5344	3.0938	0.9493	0.5692	1	0.0698	0.9123	0.03019	506.074	475.262	-86.45	28.6
496	0.16494	11.5	9.1924	0.7993	46.0371	4.846	0	11.718	2.8401	0.4248	-0.9899	1	0.6055	1	0.5556	685.322	744.704	-6.5	6.5
497	0.0424733	16.9	1.95	0.1154	40.484	2.717	0	17.5018	3.2594	-0.01106	-1	1	0.7633	1	0.8	701.056	356.704	1.95	0
498	0.0122649	23.1	1.3	0.05628	96.8212	4.5887	0	11.718	3.0121	-0.6318	-1	1	0.5334	1	0.9655	75.961	278.507	0	1.3
499	0.16521	13.5	9.75	0.7222	50.2715	4.3714	0	23.4361	4.1619	-0.2145	-1	0.9994	0.6874	1	0.8191	214.933	776.567	7.8	5.85
500	0.176196	25.5	16.9499	0.6647	88.6545	3.7725	0	11.718	2.3405	0.494	-1	1	0.5234	1	0.5946	19.0078	811.729	-9.1	-14.3
501	0.140848	7.9	8.7449	1.1069	46.367	7.8588	0	29.9635	6.3443	0.163	-1	1	0.6379	1	0.7949	812.209	66.3671	5.85	6.5
502	0.188532	5.9	4.6872	0.7944	16.433	4.2136	0	16.25	4.1995	-0.5105	-1	0.9701	0.7083	1	0.9444	552.542	553.254	2.6	-3.9
503	0.0824273	7.1	1.4534	0.2047	12.6654	2.4834	0	6.5	2.0668	-0.4298	-1	0.9487	0.7667	1	0.9333	337.648	797.049	-1.3	0.65
504	0.0362455	6.9	2.3436	0.3397	45.9237	9.3722	0	26.2023	5.8499	-0.3517	-1	1	0.8163	1	0.8148	720.79	486.696	-1.95	1.3
505	0.0918682	5.1	1.8385	0.3605	12.1646	3.9241	0	9.75	3.2934	-0.84	-0.9955	-0.5547	0.1352	1	1	107.294	978.372	-1.3	-1.3
506	0.112242	7.1	3.9538	0.5569	25.3042	4.9616	0	14.5344	2.9118	0.1522	-1	1	0.75	1	0.7	56.8803	919.493	-0.65	-3.9
507	0.166029	29.9	29.43	0.9843	165.404	5.9285	0	21.8017	4.3439	0.2834	-0.9701	1	0.6287	1	0.6371	786.49	851.283	-3.25	29.25
508	0.535883	29.7	102.856	3.4632	179.014	6.4626	0	36.3361	5.4556	0.9448	0.1614	1	0.102	0.7942	0.03502	203.343	516.566	-96.2	36.4
509	0.071348	29.7	16.9	0.569	220.907	7.975	0	27.9576	6.1866	-0.09504	-1	1	0.7115	1	0.8	15.9731	1016.69	15.6	-6.5
510	0.103389	29.7	11.718	0.3945	105.695	3.8157	0	14.5344	2.8361	0.08284	-1	1	0.7555	1	0.6905	467.754	727.217	6.5	9.75
511	0.0276899	5.5	0.65	0.1182	14.9404	4.2687	0	9.75	2.2723	-0.4313	-1	1	0.7235	1	0.9333	466.391	51.5273	-0.65	0
512	0.124226	18.7	9.9005	0.5294	71.1687	4.2616	0	13.7886	2.951	0.3615	-0.9785	1	0.6077	1	0.6667	361.497	361.123	-3.9	9.1
513	0.464349	29.5	78.2704	2.6532	157.13	5.7138	0	16.25	2.9122	0.9641	0.6508	1	0.05059	1	0.01176	618.288	38.5458	-58.5	-52
514	0	7.5	0	0	41.0741	7.468	0	29.9635	6.716	-0.3215	-1	0.9801	0.8402	1	0.7059	841.187	665.653	0	0
515	0.0825326	8.5	2.3436	0.2757	21.7132	3.3405	0	10.2774	2.5477	-0.2764	-1	1	0.7051	1	0.9062	387.318	334.206	-1.3	1.95
516	0.0846976	11.3	6.1321	0.5427	59.5901	6.4075	0	19.769	4.9742	0.1259	-1	0.9995	0.7805	1	0.6849	529.982	154.987	5.2	-3.25
517	0.0792043	6.1	3.677	0.6028	31.2037	7.6107	0	37.9012	9.993	0.1334	-0.9971	1	0.9007	0.9268	0.6	504.164	511.426	2.6	2.6
518	0	4.9	0	0	5.4692	1.8859	0	4.5962	1.7625	-0.9	-1	-0.7071	0.1168	1	1	312.204	525.367	0	0
519	0.150239	15.9	17.9781	1.1307	104.611	7.526	0	32.0088	5.076	0.4349	-0.9993	1	0.6089	1	0.5263	87.1006	431.387	3.9	17.55
520	0.0993829	17.3	5.85	0.3382	52.0655	3.403	0	11.718	3.1441	-0.3013	-1	1	0.6323	1	0.9074	280.864	974.451	-5.85	0
521	0.10232	5.9	2.7577	0.4674	17.8151	4.568	0	13.4001	3.6127	-0.06692	-0.9762	0.7071	0.59	1	1	74.4322	120.364	-1.95	-1.95
522	0.396739	9.7	33.3216	3.4352	66.671	8.6586	0	19.769	4.0059	0.8635	0.0995	1	0.214	0.6883	0.2281	1001.33	871.021	-31.2	-11.7
523	0.0275031	23.1	3.3144	0.1435	110.092	5.2176	0	43.3604	6.8876	-0.04937	-1	1	0.7361	0.9905	0.767	591.318	975.53	-3.25	-0.65
524	0.176606	9.1	9.75	1.0714	43.0731	6.0666	0	20.5548	5.1035	-0.4287	-1	1	0.5827	1	0.9302	705.824	684.698	7.8	5.85
525	0.263615	28.5	37.0557	1.3002	130.704	4.9322	0	11.718	2.8406	0.8061	-0.9899	1	0.3996	1	0.1687	623.247	677.844	9.75	-35.75
526	0.1048	5.5	1.8385	0.3343	11.1648	3.1899	0	11.718	2.8025	-0.381	-1	0.9487	0.6121	1	0.9231	194.946	249.291	1.3	-1.3
527	0.392965	5.9	9.3066	1.5774	15.6548	4.0141	0	43.3604	9.4534	-0.02846	-0.9806	0.9882	0.596	0.6154	0.9333	293.186	851.568	9.1	-1.95
528	0.129029	18.1	7.854	0.4339	54.1416	3.3628	0	13.7886	2.9026	-0.1364	-1	1	0.7109	1	0.8321	102.356	188.865	-7.15	3.25
529	0.0573146	8.5	3.3144	0.3899	44.2183	6.8028	0	30.8322	6.9088	-0.2936	-1	0.9487	0.7662	1	0.8571	935.759	124.912	-3.25	0.65
530	0.0315316	5.1	0.9192	0.1802	17.7163	5.7149	0	19.5	5.2116	-0.9646	-1	-0.8	0.06091	1	1	820.794	167.108	-0.65	-0.65
531	0.141563	5.3	5.0767	0.9579	22.3299	6.7666	0	27.9576	7.1285	-0.2494	-1	0.8944	0.8227	1	0.9091	421.509	363.425	-3.9	3.25
532	0.157204	28.3	23.8383	0.8423	140.915	5.358	0	45.9619	5.0484	0.1804	-1	1	0.7101	0.9316	0.678	915.541	860.903	23.4	-4.55
533	0.757816	17.9	107.865	6.026	126.434	7.9518	0	37.0557	5.736	0.9928	0.8968	1	0.01456	0.2075	0	441.858	73.2989	-50.05	-95.55
534	0.138229	8.1	5.36	0.6617	29.201	4.787	0	26.2023	4.722	-0.3335	-0.9965	0.9985	0.6178	1	0.8974	934.728	435.679	-5.2	-1.3
535	0.440278	6.7	19.6511	2.933	31.3102	6.6617	0	22.75	5.7408	0.9236	0.4961	1	0.1098	1	0.07407	238.231	541.157	-16.25	-11.05
536	0.0140587	7.1	0.65	0.09155	33.2114	6.512	3.25	18.9506	3.6839	-0.4498	-1	1	0.6834	1	0.9355	101.993	925.732	-0.65	0
537	0.774754	28.1	138.737	4.9372	166.325	6.3726	0	16.25	3.4296	0.9786	0.891	1	0.02604	0.5249	0	784.781	545.061	-57.85	-126.1
538	0.155168	16.7	20.4104	1.2222	115.786	7.8766	0	25.3833	5.1567	0.3201	-1	1	0.7006	1	0.5323	461.033	998.045	12.35	-16.25
539	0.0780618	18.7	7.0007	0.3744	80.0971	4.7962	0	17.5018	3.57	-0.1866	-1	1	0.681	1	0.8647	439.888	486.209	6.5	-2.6
540	0.124629	9.3	5.8138	0.6251	36.6145	5.0157	0	13.4001	3.253	0.03989	-1	1	0.7131	1	0.75	921.753	880.505	2.6	5.2
541	0.0740302	27.7	11.772	0.425	147.541	5.7409	0	22.981	5.0744	-0.009181	-1	1	0.7635	1	0.7383	375.509	811.473	-11.7	1.3
542	0.0854903	16.3	6.1321	0.3762	62.9266	4.4005	0	18.3848	3.2823	-0.08307	-1	1	0.7031	1	0.8333	376.141	610.433	5.2	3.25
543	0.12422	5.9	2.0555	0.3484	10.9385	2.8047	0	6.5	2.0388	-0.3985	-1	0.8944	0.5851	1	0.9375	807.381	582.449	1.95	0.65
544	0.85007	14.5	83.6507	5.769	84.8313	6.7865	0	11.718	2.7215	0.9882	0.9274	1	0.01342	0.272	0	264.576	386.555	-59.15	59.15
545	0.646846	5.1	17.5981	3.4506	16.5371	5.3345	0	11.718	3.2759	0.9794	0.9498	1	0.01885	1	0	267.118	809.735	-1.3	-17.55
546	0.0986782	13.5	3.7901	0.2807	32.7123	2.8446	0	33.931	4.6553	-0.2612	-1	1	0.727	1	0.85	367.848	865.619	-3.25	-1.95
547	0.154771	8.5	3.3144	0.3899	16.3751	2.5192	0	6.5	2.2599	0.3083	-0.6	1	0.528	1	0.7073	394.3	687.077	3.25	0.65
548	0.193917	4.7	10.8182	2.3017	32.0477	11.8695	3.25	45.1504	10.7765	0.08788	-0.9487	0.9316	0.9185	1	0.7143	125.298	134.713	-9.1	-5.85
549	0.0529984	13.7	2.3436	0.1711	37.7725	3.2284	0	17.5018	2.9496	-0.3469	-1	1	0.7427	1	0.875	842.489	714.208	-1.3	-1.95
550	0.395895	4.9	7.3539	1.5008	10.9937	3.7909	0	32.0088	8.1607	-0.7344	-0.8575	-0.5547	0.1155	1	1	871.163	202.735	5.2	5.2
551	0.0513654	27.3	8.6721	0.3177	156.483	6.1851	0	32.0088	4.8951	-0.2705	-1	1	0.698	1	0.8559	786.797	162.053	-8.45	1.95
552	0.0345778	9.5	1.4534	0.153	33.1856	4.4248	0	16.5718	3.1379	-0.3851	-1	1	0.6927	1	0.9388	213.847	439.389	0.65	1.3
553	0.0102126	17.9	0.65	0.03631	56.5306	3.5554	0	16.5718	3.533	-0.1625	-1	1	0.7045	1	0.7803	468.335	967.344	0	0.65
554	0.0356735	13.3	1.4534	0.1093	34.622	3.0639	0	7.2672	1.9318	-0.2049	-1	1	0.7756	1	0.7867	78.6842	353.643	1.3	-0.65
555	0.306399	6.7	9.3744	1.3992	21.4628	4.5666	0	21.8017	4.5512	0.7657	-0.3328	1	0.2952	1	0.2963	950.492	863.373	-7.8	5.2
556	0.0676007	13.1	5.2405	0.4	65.6798	5.9171	0	18.9506	4.7205	-0.05782	-0.995	1	0.7505	1	0.7619	352.95	184.802	0.65	5.2
557	0.19731	5.3	3.25	0.6132	10.2558	3.1078	0	6.5	1.9756	-0.5191	-0.9806	0.7071	0.4526	1	1	768.085	386.717	-3.25	0
558	0	8.3	0	0	5.6227	0.8925	0	7.2672	1.8109	-0.9591	-1	-0.7071	0.0901	1	1	86.1446	598.976	0	0
559	0.733562	4.7	28.85	6.1383	22.5929	8.3678	0	17.5018	4.7276	0.9937	0.979	1	0.007771	0.2593	0	988.798	108.798	-27.95	-7.15
560	0.204193	10.7	18.7601	1.7533	74.7021	8.5865	0	21.8017	5.2771	0.523	-0.8321	1	0.5138	0.9885	0.5224	567.757	198.911	18.2	-4.55
561	0.0472044	6.1	2.7577	0.4521	39.2678	9.5775	0	20.8102	5.8124	0.1702	-0.9648	0.9383	0.6515	1	0.7778	219.893	868.418	-1.95	-1.95
562	0.30648	26.5	66.2873	2.5014	199.962	8.1617	0	22.981	4.2174	0.9098	0.3229	1	0.1129	1	0.09778	161.517	668.328	-13	65
563	0.726697	6.5	26.7212	4.111	25.457	5.6571	0	16.5718	4.03	0.9958	0.9806	1	0.005503	0.7111	0	997.515	619.239	25.35	8.45
564	0.0229612	21.3	2.3436	0.11	92.4596	4.7907	0	19.769	4.2843	-0.3025	-1	1	0.7274	1	0.8643	6.5305	766.566	1.3	1.95
565	0.363466	26.3	50.1006	1.905	127.362	5.2412	0	20.8102	4.0187	0.7568	-0.8944	1	0.362	0.9877	0.2658	127.945	110.939	-35.75	35.1
566	0.0219256	7.1	1.4534	0.2047	47.614	9.3361	0	49.7154	12.8377	-0.4249	-1	0.9487	0.7978	0.3922	0.7667	732.93	927.106	-1.3	0.65
567	0.0807384	26.3	10.4	0.3954	119.005	4.8973	0	14.5344	3.1974	0.1383	-1	1	0.6984	1	0.7581	590.24	220.635	-10.4	0
568	0.394896	26.3	35.1241	1.3355	82.1793	3.3819	0	10.2774	2.4709	0.8307	-0.8137	1	0.2555	1	0.1946	787.51	426.452	-35.1	1.3
569	0.192549	9.1	9.9431	1.0926	40.2884	5.6744	0	16.25	4.3179	0.1197	-0.9965	1	0.6426	1	0.7843	8.3571	554.753	-9.75	-1.95
570	0.280615	22.9	32.2782	1.4095	104.978	5.0229	0	19.769	3.4382	0.821	-0.8944	1	0.2559	1	0.2381	669.242	222.683	29.25	13.65
571	0.135101	7.7	2.9069	0.3775	15.9269	2.7942	0	14.5344	3.8569	0.1993	-0.9965	1	0.7047	1	0.7667	398.26	21.7532	1.3	2.6
572	0.0815643	5.5	2.7577	0.5014	21.5155	6.1473	0	35.1541	9.8575	-0.5783	-0.9899	0.5547	0.5587	1	1	258.191	284.191	-1.95	1.95
573	0.313285	26.1	42.3748	1.6236	124.897	5.1825	0	20.5548	3.6409	0.8815	-0.9899	1	0.2293	1	0.1204	850.833	957.737	-14.95	-39.65
574	0.092525	25.9	15.5049	0.5986	154.623	6.4696	0	33.4608	6.2986	-0.2047	-1	1	0.7919	1	0.7547	1001.62	291.647	13	-8.45
575	0.164072	5.1	5.886	1.1541	21.8056	7.0341	3.25	23.4361	5.9569	-0.046	-0.9991	0.9994	0.9239	1	0.6364	701.755	795.814	0.65	-5.85
576	0.679583	5.1	8.7207	1.7099	7.8	2.5161	0	16.25	3.9989	0.869	0.5547	1	0.2042	1	0.2727	156.51	1018.71	7.8	3.9
577	0.109542	8.1	5.2405	0.647	36.0292	5.9064	0	19.5	3.9254	-0.4334	-1	1	0.6275	1	0.9259	261.161	592.5	5.2	-0.65
578	0.220607	8.9	5.85	0.6573	20.5588	2.9795	0	13	2.644	-0.2316	-1	1	0.6961	1	0.8333	286.607	43.6573	0	-5.85
579	0.034881	25.9	1.4534	0.05612	38.452	1.6089	0	4.5962	1.691	-0.3873	-1	1	0.7577	1	0.8947	953.174	445.678	1.3	0.65
580	0.0577927	25.3	6.5	0.2569	103.573	4.4452	0	23.6604	3.8473	-0.2128	-1	1	0.714	0.9871	0.8214	773.202	12.2609	-3.9	-5.2
581	0.285617	9.7	17.931	1.8486	49.8369	6.4723	0	13	2.9735	0.6457	-0.5944	0.9991	0.3611	0.9351	0.5091	638.046	284.691	12.35	13
582	0.14307	16.9	13.8192	0.8177	85.159	5.7154	0	13.7886	3.5663	0.1071	-1	1	0.7473	0.9799	0.6875	90.3787	324.852	-9.1	-10.4
583	0	6.1	0	0	13.7708	3.3587	0	7.2672	1.4725	-0.795	-1	0.7071	0.4539	1	1	578.557	75	0	0
584	0.121852	20.5	19.5973	0.956	145.143	7.8456	0	22.981	5.1438	0.4802	-0.9806	1	0.5115	1	0.5875	310.837	463.063	-1.95	19.5
585	0.0933525	10.7	4.162	0.389	36.2525	4.167	0	13.4001	2.8896	0.1046	-0.9487	1	0.6686	1	0.7541	73.8037	6.1075	2.6	3.25
586	0.423604	7.5	25.64	3.4187	44.3878	8.0705	3.25	18.3848	3.9021	0.8751	0.6568	0.9992	0.0943	0.9636	0.1143	365.627	22.1733	-22.1	-13
587	0.137921	24.7	19.6511	0.7956	130.945	5.7685	0	39.538	6.3283	0.3993	-1	1	0.5913	1	0.6	73.5931	323.14	-16.25	-11.05
588	0.0910157	7.1	3.25	0.4577	25.647	5.0288	0	13.7886	3.1808	-0.5637	-1	0.9487	0.6868	1	0.8571	924.38	33.2746	-2.6	-1.95
589	0.215129	4.7	2.7577	0.5867	7.3635	2.7272	0	6.5	2.0143	0.5023	0.3162	0.9487	0.262	1	0.7143	799.819	78.0319	-1.95	1.95
590	0.79041	6.1	30.4669	4.9946	25.908	6.319	0	10.2774	2.8613	0.9737	0.8944	0.9999	0.02716	0.5122	0	436.295	667.484	-16.9	25.35
591	0.0507102	11.1	2.6	0.2342	42.0274	4.6184	0	16.25	3.6776	-0.2062	-1	0.9985	0.5751	1	0.942	17.3063	488.135	0	-2.6
592	0.201947	4.9	8.2731	1.6884	24.2458	8.3606	0	46.1912	12.6929	0.02113	-0.9983	0.9701	0.7962	1	0.75	653.235	872.602	5.85	5.85
593	0.0458293	11.3	2.6	0.2301	46.6938	5.0208	0	27.768	5.1615	-0.08974	-1	0.9899	0.7767	1	0.8358	433.805	512.398	-2.6	0
594	0.855699	23.3	143.957	6.1784	153.793	7.2203	0	16.25	3.316	0.971	0.7071	1	0.05267	0.2582	0.005181	487.865	387.517	21.45	-142.35
595	0.0234059	9.5	2.3436	0.2467	79.0509	10.5401	0	37.0557	10.334	-0.05025	-1	0.9997	0.7481	1	0.8039	234.763	1004.03	-1.95	-1.3
596	0.36691	16.1	45.127	2.8029	107.713	7.6392	0	18.9506	4.4289	0.8863	-0.5145	1	0.2162	0.9858	0.1157	704.043	866.646	-33.8	29.9
597	0.13429	6.7	3.5004	0.5224	18.2833	3.8901	0	13.4001	3.377	-0.2084	-1	0.8944	0.7282	1	0.8	261.045	956.992	1.3	3.25
598	0.126952	23.9	12.2642	0.5131	88.5139	4.0417	0	33.1436	5.0402	0.2651	-1	1	0.7191	1	0.6284	856.724	246.347	-6.5	10.4
599	0.411521	23.7	95.6296	4.035	212.771	9.8051	0	22.981	5.071	0.9051	0.1843	1	0.1577	0.5069	0.1066	56.1772	769.137	3.9	95.55
600	0.0528973	9.7	1.4534	0.1498	21.8059	2.8319	0	7.2672	2.4879	-0.2187	-1	1	0.7435	1	0.8095	481.33	382.778	1.3	0.65
601	0.121367	5.5	2.6	0.4727	13.6319	3.8948	0	16.25	3.8103	-0.1495	-0.9487	1	0.8123	1	0.6923	850.673	786.236	0	-2.6
602	0.378758	7.3	3.9	0.5342	7.475	1.4104	0	6.5	2.0663	1	1	1	0	1	0	1019	604.52	0	-3.9
603	0.219702	4.7	6.5324	1.3899	17.081	6.3263	0	16.5718	4.7992	0.4364	0.07526	0.8682	0.2733	1	0.8571	702.479	767.936	0.65	-6.5
604	0.416774	5.5	11.05	2.0091	16.872	4.8206	0	45.1504	10.2925	0.1964	-1	1	0.6986	1	0.6667	745.291	67.2091	-5.2	-9.75
605	0.281205	13.7	23.4451	1.7113	71.2012	6.0856	0	20.8102	4.412	0.7843	-0.8	1	0.3592	1	0.2889	890.752	10.7409	16.9	16.25
606	0.212611	5.3	4.55	0.8585	13.325	4.0379	0	9.75	3.6364	0.869	0.1961	1	0.2676	1	0.1818	433.802	1018.81	-4.55	0
607	0.480552	20.3	76.6697	3.7768	143.825	7.8593	0	26	5.31	0.9352	0.2941	1	0.1353	0.7268	0.05521	248.106	47.0148	24.05	-72.8
608	0.0547854	21.5	0.9192	0.04276	15.2192	0.7805	0	4.5962	1.4146	-0.6646	-1	1	0.6159	1	0.9459	407.37	807.128	0.65	-0.65
609	0.0179464	23.3	1.4534	0.06238	74.0377	3.4759	0	22.981	3.2297	-0.2086	-1	1	0.7614	1	0.7866	54.1931	1003.31	1.3	0.65
610	0.106127	5.3	5.2405	0.9888	30.7464	9.3171	3.25	20.8102	6.4946	-0.6737	-0.9899	-0.2659	0.2135	1	1	434.17	206.424	2.6	4.55
611	0.110558	10.1	5.8138	0.5756	42.1708	5.2063	0	32.6621	4.8904	-0.1214	-1	0.9935	0.7631	1	0.7586	141.248	526.455	5.2	2.6
612	0.0489219	9.9	1.4534	0.1468	23.7059	3.0007	0	9.1924	1.9351	-0.5365	-1	0.8944	0.6264	1	0.9655	935.424	899.702	1.3	0.65
613	0.0254787	17.7	1.3	0.07345	45.2592	2.8828	0	7.2672	2.1216	-0.613	-1	1	0.5821	1	0.9375	955.147	245.672	1.3	0
614	0.491951	22.9	76.7688	3.3524	142.423	6.8145	0	18.9506	4.3705	0.9292	0.3807	1	0.1087	0.7512	0.06952	650.286	456.795	55.25	-53.3
615	0.0951505	22.5	6.4018	0.2845	61.294	2.99	0	10.2774	2.4665	-0.3739	-1	1	0.6395	1	0.9211	78.4067	120.013	-5.85	2.6
616	0.103504	9.5	4.9503	0.5211	37.7592	5.0346	0	13.7886	3.4216	0.3178	-0.9939	1	0.6729	1	0.6078	60.7632	921.784	-1.95	-4.55
617	0.10605	22.5	10.2774	0.4568	88.3009	4.3074	0	22.981	3.8475	-0.2056	-1	1	0.7162	1	0.8176	964.758	494.873	-5.85	-8.45
618	0.51938	15.1	37.6159	2.4911	62.832	4.7963	0	13.7886	3.2083	0.9484	0.3604	1	0.08888	0.9924	0.02703	1011.95	903.507	11.7	35.75
619	0.108283	22.5	0.65	0.02889	5.4692	0.2668	0	4.5962	0.9276	-1	-1	-1	0	1	1	312.009	525.06	0	0.65
620	0.117875	11.9	7.9343	0.6667	55.9948	5.656	0	35.0036	7.3275	-0.8671	-1	0.1738	0.2177	0.9495	1	995.45	202.958	4.55	-6.5
621	0.0348266	15.3	1.95	0.1275	48.6911	3.661	0	33.4608	5.0065	-0.3892	-1	1	0.7022	1	0.8713	745.931	424.693	1.95	0
622	0.554407	5.9	8.45	1.4322	10.075	2.5833	0	22.75	5.7358	1	1	1	0	1	0	1014.57	0	8.45	0
623	0.0899791	22.1	13.1615	0.5955	133.025	6.6182	0	32.6621	4.7405	0.01223	-1	1	0.7188	1	0.7529	427.55	409.283	11.05	-7.15
624	0.487143	6.9	19.8436	2.8759	28.9278	5.9036	0	16.25	3.4889	0.7569	0.383	0.9998	0.1888	1	0.5172	272.029	842.986	-10.4	-16.9
625	0.103205	6.1	1.4534	0.2383	9.4669	2.309	0	7.2672	2.075	-0.2062	-1	0.8944	0.9349	1	0.6	91.1475	784.156	1.3	0.65
626	0.360296	21.9	48.6763	2.2227	122.765	6.1691	0	20.5548	4.1765	0.7361	-0.7071	1	0.3716	0.9849	0.3314	664.402	517.434	27.3	-40.3
627	0.269558	4.9	4.111	0.839	9.0261	3.1125	0	7.2672	2.5622	0.4367	-0.2631	0.8944	0.4058	1	0.5556	177.898	824.204	-3.9	1.3
628	0.189968	21.9	18.4879	0.8442	88.4339	4.4439	0	11.718	3.0982	0.3307	-1	1	0.6759	1	0.5952	616.858	973.409	-18.2	3.25
629	0.0963628	7.7	4.5962	0.5969	35.3075	6.1943	0	18.9506	4.8545	0.3082	-1	1	0.7671	1	0.5294	266.448	1014.76	-0.65	-4.55
630	0.055441	21.7	3.5004	0.1613	57.3159	2.9094	0	13.7886	2.9006	-0.372	-1	1	0.7331	1	0.8874	449.021	935.35	-3.25	-1.3
631	0.0674801	21.7	6.1321	0.2826	82.5017	4.1879	0	16.5718	3.573	-0.3832	-1	0.9487	0.6799	1	0.8958	123.111	376.574	-5.2	3.25
632	0.351336	5.7	3.5004	0.6141	6.4673	1.7479	0	4.5962	1.9752	0.7146	-0.7071	1	0.5427	1	0.2	873.974	200.509	-3.25	1.3
633	0.106994	6.5	3.9	0.6	25.2351	5.6078	0	13.7886	3.2876	-0.5867	-1	1	0.6481	1	0.875	439.446	306.492	3.9	0
634	0.618278	21.7	83.4763	3.8468	122.569	6.2218	0	14.5344	3.7433	0.9075	-0.4472	1	0.2413	0.5888	0.09091	30.1406	63.8756	-53.95	63.7
635	0.0994797	8.5	5.2	0.6118	39.975	6.15	0	42.25	8.9582	-0.3826	-1	1	0.9338	1	0.6923	198.788	0.02353	-5.2	0
636	0.0955385	15.9	8.475	0.533	77.546	5.5789	0	19.5	3.9167	0.2237	-1	1	0.6501	1	0.6991	659.62	403.431	4.55	-7.15
637	0.0600203	5.1	3.9	0.7647	39.4961	12.7407	3.25	32.6621	8.2132	0.2543	-0.9487	0.9864	0.7109	1	0.8182	776.902	905.549	0	3.9
638	0.421246	6.7	24.9129	3.7183	41.4865	8.8269	0	26.2023	6.4344	0.936	0.6247	1	0.08733	0.7447	0.03704	435.478	17.0672	-6.5	-24.05
639	0.154972	21.3	19.3914	0.9104	113.381	5.8746	0	26.2023	5.6115	0.4891	-0.9923	1	0.5781	1	0.506	994.805	787.265	-18.85	4.55
640	0.211186	21.3	23.0819	1.0837	99.0387	5.1315	0	42.7471	5.0077	0.4016	-0.9983	1	0.7461	1	0.4913	700.958	838.801	-3.9	-22.75
641	0.123801	5.3	4.5962	0.8672	23.1159	7.0048	0	20.5548	4.5493	-0.7062	-0.957	-0.4472	0.1738	1	1	522.651	32.5566	-0.65	4.55
642	0.0523237	21.1	7.0007	0.3318	121.119	6.3413	0	24.7513	4.5892	0.222	-0.9965	1	0.6877	1	0.6892	924.99	735.218	-2.6	6.5
643	0.35754	5.9	5.2405	0.8882	9.6882	2.4842	0	10.2774	2.8005	0.6035	-0.7071	1	0.5745	1	0.3889	503.449	505.848	-4.55	-2.6
644	0.0659352	16.9	1.3	0.07692	17.3827	1.1666	0	4.5962	1.6425	-0.2966	-1	1	0.8896	1	0.7436	209.988	588.035	1.3	0
645	0.134959	5.9	1.4534	0.2463	7.1173	1.825	0	4.5962	1.9516	-0.8972	-1	-0.7071	0.1205	1	1	636.491	850.669	-1.3	0.65
646	0.142913	20.9	9.9005	0.4737	62.6463	3.3146	0	11.718	2.7886	0.000461	-1	1	0.7285	1	0.7714	220.861	551.464	9.1	-3.9
647	0.306079	9.5	7.0308	0.7401	18.1347	2.418	0	6.5	1.9444	0.4201	-0.8944	1	0.5562	1	0.6939	1008.62	531.042	5.85	3.9
648	0.170586	5.3	5.2405	0.9888	19.1284	5.7965	0	17.5018	5.4512	-0.1263	-0.8944	0.8944	0.6225	1	0.8462	157.566	592.085	-2.6	-4.55
649	0.0726493	20.7	12.8035	0.6185	159.202	8.5135	0	29.0689	6.389	-0.1201	-1	1	0.6769	1	0.8089	107.44	916.638	-5.2	11.7
650	0.0946249	9.7	5.36	0.5526	44.9669	5.8399	0	29.0689	6.2647	-0.2416	-1	1	0.7832	1	0.8269	376.093	465.196	-5.2	-1.3
651	0	10.7	0	0	14.9962	1.7237	0	4.5962	1.8387	-0.7772	-1	1	0.3168	1	0.98	39.6449	115.626	0	0
652	0.371091	6.1	11.0691	1.8146	20.0487	4.8899	0	44.2048	9.3798	0.7172	-0.386	0.9998	0.3914	0.9024	0.3333	730.32	480.041	-0.65	-11.05
653	0.0348557	9.5	1.95	0.2053	44.1752	5.89	0	13.7886	2.8689	-0.03112	-1	1	0.7819	1	0.7447	162.595	249.295	1.95	0
654	0.634754	13.3	35.5188	2.6706	47.5428	4.2073	0	10.2774	2.4302	0.9614	0.7424	1	0.05241	1	0.01075	539.132	509.733	29.25	-20.15
655	0.0716661	7.9	0.9192	0.1164	9.5827	1.6242	0	4.5962	1.8238	-0.1907	-1	1	0.9487	1	0.6364	388.399	333.07	-0.65	-0.65
656	0.0382129	20.1	3.3144	0.1649	78.1066	4.3153	0	32.0088	6.07	-0.4129	-1	1	0.6887	1	0.888	412.525	72.8035	-0.65	3.25
657	0.107337	6.9	9.7716	1.4162	64.6504	13.194	0	30.6604	8.8563	-0.3008	-0.9965	0.6	0.4666	0.9388	1	392.21	990.543	9.75	0.65
658	0.257241	7.5	11.183	1.4911	31.8808	5.7965	0	23.4361	5.1205	0.7518	-0.5145	1	0.38	1	0.2571	962.853	854.387	-6.5	9.1
659	0.370665	6.7	22.1859	3.3113	41.987	8.9334	0	36.3361	8.7297	0.569	-0.8849	1	0.584	0.9149	0.4074	278.485	569.672	-18.85	-11.7
660	0.0614304	19.7	7.5802	0.3848	110.873	6.264	0	32.5	6.1317	-0.06664	-1	1	0.7426	1	0.7338	267.817	285.741	-3.9	-6.5
661	0.131684	19.7	11.2207	0.5696	76.5616	4.3255	0	24.7513	4.11	0.09651	-0.9717	0.9971	0.5333	1	0.8601	919.967	433.241	11.05	1.95
662	0.124844	7.9	3.3144	0.4195	19.825	3.3602	0	9.75	2.8922	-0.7991	-1	1	0.61	1	0.9	0.01899	830.88	-0.65	-3.25
663	0.140073	12.3	4.111	0.3342	24.5746	2.3859	0	9.75	2.2176	0.1657	-0.9899	1	0.7852	1	0.6119	770.463	389.529	3.9	1.3
664	0.367435	6.5	16.3019	2.508	30.7157	6.8257	0	39.2699	9.8298	-0.05195	-0.9806	1	0.7452	0.9556	0.8261	53.6	134.808	1.3	-16.25
665	0.19108	19.5	10.6608	0.5467	50.0693	2.8611	0	37.9012	5.3265	0.4611	-1	1	0.6517	1	0.5	136.477	1015.88	6.5	8.45
666	0.24992	14.5	21.4598	1.48	74.0232	5.9219	0	16.25	3.7715	-0.2293	-0.9264	1	0.6305	0.728	0.8571	16.3966	866.852	-21.45	0.65
667	0.0495926	6.3	2.68	0.4254	36.8848	8.5779	0	40.7224	8.0466	-0.6661	-0.9806	0.3807	0.4201	0.9767	1	35.4206	182.19	0.65	-2.6
668	0.0385431	18.1	2.6	0.1436	59.9836	3.7257	0	21.8017	4.1063	-0.1053	-1	1	0.9081	1	0.625	0.5193	359.022	0	2.6
669	0.0653134	19.3	2.0555	0.1065	28.2097	1.6306	0	4.5962	1.7775	-0.3122	-1	1	0.8585	1	0.8387	82.5155	447.402	0.65	1.95
670	0.192221	19.1	25.006	1.3092	116.466	6.8109	0	23.4361	5.2582	0.4251	-0.991	1	0.6377	1	0.5379	1005.82	673.424	22.1	11.7
671	0.214376	19.1	23.0544	1.207	96.2775	5.6303	0	46.5329	7.6577	0.1006	-0.9899	0.9999	0.6355	0.9181	0.7676	712.877	918.212	17.55	14.95
672	0.0520025	19.1	3.7901	0.1984	65.2394	3.8152	0	13.7886	3.0868	-0.2038	-1	1	0.7433	1	0.8397	803.793	303.982	-1.95	3.25
673	0.0144373	12.9	1.3	0.1008	76.1031	6.9819	0	24.7513	7.0483	-0.1837	-1	1	0.7639	1	0.7792	117.101	616.139	0	-1.3
674	0.358761	5.5	7.0308	1.2783	12.4708	3.5631	0	9.75	3.0494	-0.7001	-0.9806	0.3162	0.4309	0.9143	1	730.154	723.927	5.85	-3.9
675	0.721111	10.5	60.3801	5.7505	67.7834	7.9745	0	19.769	3.6551	0.9758	0.6825	1	0.05043	0.3765	0.01538	696.824	440.381	-14.95	58.5
676	0.108997	7.3	3.5004	0.4795	23.3156	4.3992	0	13.7886	3.3392	0.2447	-0.9839	1	0.9008	1	0.4062	769.952	142.11	3.25	-1.3
677	0.0268861	18.7	2.68	0.1433	89.0087	5.3299	0	22.981	4.5952	-0.4899	-1	1	0.6533	1	0.9141	647.38	872.206	2.6	-0.65
678	0.651684	18.7	80.8747	4.3249	110.829	6.6365	0	16.25	3.7808	0.9763	0.8052	1	0.03373	0.6168	0	407.484	283.674	29.25	75.4
679	0.183843	7.1	4.6872	0.6602	18.3147	3.5911	0	10.2774	2.4204	0.5419	-0.4472	0.9923	0.3709	1	0.6552	155.916	985.549	-3.9	2.6
680	0.0396749	7.3	2.68	0.3671	49.0393	9.2527	0	38.0403	8.0043	0.4463	-0.9987	1	0.8264	1	0.303	265.781	618.185	2.6	-0.65
681	0.0413684	6.9	1.3	0.1884	22.3158	4.5542	0	11.718	3.5348	-0.6683	-1	0.4472	0.4776	1	1	809.812	62.3478	-1.3	0
682	0.167504	18.5	12.7705	0.6903	67.9979	4.1211	0	11.718	2.2939	0.1472	-1	1	0.6928	1	0.7059	702.597	784.868	3.25	-12.35
683	0.161789	7.1	9.9431	1.4004	44.1443	8.6557	0	20.5548	5.6338	0.5303	-0.9983	1	0.6629	1	0.3667	151.232	503.472	9.75	1.95
684	0.216456	18.5	24.7086	1.3356	101.809	6.1703	0	18.9506	4.7968	0.4621	-0.9971	1	0.516	1	0.609	650.26	87.2081	-14.3	-20.15
685	0.654558	5.1	18.4993	3.6273	17.1789	5.5416	0	11.718	3.2969	0.9658	0.8575	0.9983	0.04054	0.7419	0	856.892	405.226	17.55	5.85
686	0.135213	6.5	3.5004	0.5385	17.9215	3.9826	0	10.2774	2.9974	-0.1352	-0.9701	1	0.6412	1	0.8571	580.546	75.2	-3.25	1.3
687	0.382322	9.3	27.1448	2.9188	55.7314	7.6344	0	36.3361	7.0851	0.8544	0.1121	1	0.2013	0.8767	0.1887	684.344	727.011	26	7.8
688	0.556132	5.9	27.5848	4.6754	32.7872	8.407	0	26.2023	7.5861	0.7714	0.4679	0.9919	0.1754	0.4359	0.4211	987.381	149.559	22.75	-15.6
689	0.199274	8.7	19.2492	2.2126	74.392	11.1033	0	45.9619	8.9184	0.7222	-0.4789	0.9999	0.326	0.9254	0.4043	524.126	1000.8	-3.9	18.85
690	1.03373	8.9	7.8	0.8764	5.85	0.8478	0	3.25	1.4376	0.4286	-1	1	0.9759	1	0.2857	0	929.101	0	-7.8
691	0.125219	5.5	4.6872	0.8522	23.8199	6.8057	0	16.25	3.8825	-0.6693	-1	0.2425	0.3373	1	1	496.927	673.327	-2.6	3.9
692	0.682758	6.9	29.3941	4.26	30.5728	6.2394	0	36.3361	6.9325	0.9714	0.9144	0.9997	0.02478	0.9592	0	853.101	447.804	-9.1	27.95
693	0.117852	8.3	3.25	0.3916	20.9336	3.3228	0	10.2774	2.5156	0.04293	-1	1	0.7436	1	0.7027	302.343	840.542	-1.95	2.6
694	0.394877	14.9	29.9071	2.0072	65.5721	5.0831	0	16.5718	3.2556	0.9165	0.1961	1	0.148	1	0.1009	862.185	89.6846	-0.65	-29.9
695	0.521622	17.1	46.5329	2.7212	78.7732	5.2168	0	17.5018	3.5596	0.9145	0.5702	1	0.1007	0.9934	0.0916	426.959	174.19	45.5	-9.75
696	0.207602	9.9	11.518	1.1634	44.2716	5.604	0	29.43	5.0067	0.2594	-1	1	0.6875	1	0.6909	216.975	735.864	-3.25	-11.05
697	0.0718929	9.7	2.9069	0.2997	32.0987	4.1687	0	9.75	2.4818	-0.5846	-1	1	0.6212	1	0.9423	852.247	785.784	-1.3	2.6
698	0.035423	17.3	2.3436	0.1355	58.5248	3.8252	0	18.9506	3.3969	-0.2511	-1	1	0.7099	1	0.8762	83.3584	891.546	1.3	-1.95
699	0.214729	13.1	17.7535	1.3552	70.0542	6.3112	0	20.5548	4.2309	0.7333	-0.589	1	0.3754	1	0.3187	523.5	177.431	16.25	-7.15
700	0.0805343	7.3	1.95	0.2671	17.5781	3.3166	0	7.2672	1.7918	-0.7864	-1	0.3162	0.2986	1	1	170.569	779.274	1.95	0
701	0.14627	17.3	9.1924	0.5314	55.5848	3.633	0	13.4001	2.5803	-0.2073	-1	1	0.6965	1	0.88	747.231	76.0809	-1.3	-9.1
702	0.194476	17.3	19.769	1.1427	89.8997	5.8758	0	52.9062	6.4727	-0.1277	-1	1	0.8211	0.9412	0.7244	530.948	575.778	9.1	-17.55
703	0.0885208	17.3	9.9218	0.5735	99.1246	6.4787	0	23.4361	3.7466	0.2487	-1	1	0.6951	1	0.6486	932.746	42.4769	-5.2	-8.45
704	0.0277723	16.3	0.9192	0.0564	29.0405	2.0308	0	4.5962	1.8928	-0.5272	-1	1	0.615	1	0.9032	553.291	604.402	0.65	-0.65
705	0.209209	14.1	8.7449	0.6202	35.8705	2.9645	0	14.5344	2.2658	0.3741	-1	1	0.6058	1	0.6477	389.099	691.684	6.5	-5.85
706	0.0905908	5.3	4.3603	0.8227	29.9689	9.0815	0	23.6604	6.8783	0.3124	-1	1	0.7142	1	0.6667	394.17	22.4811	-3.9	1.95
707	0.220473	6.7	13.4001	2	42.6357	9.0714	0	23.4361	6.6541	0.7263	0.02325	0.9995	0.2705	1	0.4815	9.6493	552.851	12.35	5.2
708	0	4.7	0	0	11.2741	4.1756	0	10.2774	3.2768	-0.8637	-1	-0.7071	0.1138	1	1	676.213	902.66	0	0
709	0.217433	16.7	29.0689	1.7407	117.684	8.0057	0	35.75	7.4298	-0.01155	-1	0.9989	0.8141	0.898	0.632	564.084	16.3713	-26	13
710	0.270399	16.7	20.7695	1.2437	67.613	4.5995	0	29.9635	4.3585	0.5835	-1	1	0.6048	1	0.392	186.488	843.79	-7.15	-19.5
711	0.0968152	5.7	4.7321	0.8302	31.728	8.5751	0	35.0036	9.5895	-0.4063	-1	0.985	0.8938	1	0.75	841.684	663.781	1.3	4.55
712	0.080769	16.7	9.0301	0.5407	98.407	6.6944	0	23.4361	4.5273	-0.1971	-1	0.9985	0.7411	1	0.8319	940.467	826.787	7.8	4.55
713	0.0684932	12.5	2.3436	0.1875	28.7436	2.7375	0	7.2672	2.2423	0.1109	-1	1	0.7768	1	0.8088	660.912	20.692	-1.3	1.95
714	0.226961	7.7	11.3704	1.4767	37.0867	6.5064	0	18.3848	5.2215	0.6078	-0.9985	1	0.5397	1	0.3611	944.266	206.461	9.75	5.85
715	0.0599232	9.9	5.5154	0.5571	73.4455	9.2969	0	32.6621	8.3959	0.08034	-0.9946	0.9968	0.7762	0.9367	0.6923	675.081	867.455	3.9	-3.9
716	0.251174	7.1	15.0064	2.1136	42.9159	8.4149	0	22.981	6.4363	0.9522	0.7894	1	0.06317	1	0	481.958	1017.64	14.3	-4.55
717	0.157376	5.7	6.1664	1.0818	25.4339	6.874	0	16.5718	3.9239	0.9657	0.8742	1	0.04081	1	0	816.886	156.184	1.95	5.85
718	0.219674	16.1	22.2334	1.381	88.6411	6.2866	0	18.9506	4.3553	0.7543	-0.9971	1	0.426	1	0.2735	888.065	613.357	-17.55	13.65
719	0.0965434	5.5	2.0555	0.3737	13.5477	3.8708	0	9.75	3.6273	0.2405	-1	0.8	0.6452	1	0.9091	443.9	847.482	-1.95	-0.65
720	0.301663	7.9	22.8981	2.8985	56.6897	9.6084	0	45.5	8.3658	0.6174	-0.3714	1	0.4358	0.8983	0.4211	720.051	1009.06	-13	18.85
721	0.14456	15.7	15.708	1.0005	94.817	6.921	0	46.5329	7.3455	0.07903	-0.999	1	0.8116	0.8613	0.6466	409.573	953.268	14.3	-6.5
722	0.279587	5.5	8.841	1.6074	20.1223	5.7492	0	29.25	6.1683	0.6421	-0.9398	0.9923	0.5231	1	0.3571	552.709	197.009	5.2	7.15
723	0.0304541	7.1	0.9192	0.1295	21.6868	4.2523	0	11.718	3.2724	-0.252	-1	0.9923	0.7222	1	0.8462	211.049	441.331	0.65	0.65
724	0.174385	14.1	10.6608	0.7561	52.4632	4.3358	0	36.3361	5.9974	-0.1876	-1	1	0.7053	1	0.8353	357.138	151.972	8.45	-6.5
725	0.0714944	10.7	2.9069	0.2717	33.0625	3.8003	0	13.7886	3.2697	-0.2883	-1	1	0.7795	1	0.8136	258.972	955.888	2.6	1.3
726	0.158485	9.3	2.6	0.2796	12.8789	1.7642	0	4.5962	2.0081	0.1993	-0.9487	1	0.8018	1	0.6875	229.28	139.43	2.6	0
727	0.190747	6.9	10.0907	1.4624	37.5668	7.6667	3.25	20.5548	4.2043	0.4394	-0.8944	1	0.6683	1	0.3929	340.601	363.638	-9.75	2.6
728	0.0684221	5.1	3.3144	0.6499	29.445	9.4984	0	22.981	6.9759	-0.07295	-0.8503	0.9985	0.7572	1	0.8	1016.62	431.598	3.25	0.65
729	0.162012	6.1	9.9218	1.6265	41.1615	10.0394	0	39.1352	10.3001	-0.4497	-0.9573	0.6341	0.4164	0.9268	1	366.902	926.385	5.2	8.45
730	0.22982	15.3	23.3005	1.5229	88.1329	6.6265	0	18.9506	4.2156	0.8614	0.03331	1	0.1816	1	0.1416	289.176	160.049	9.1	-21.45
731	0.154763	7.1	3.9538	0.5569	18.3517	3.5984	0	10.2774	2.3201	-0.03943	-0.8682	0.9487	0.5105	1	0.9615	379.704	843.077	3.9	-0.65
732	0.0414073	11.7	1.3	0.1111	26.0263	2.6831	0	10.2774	2.5018	-0.248	-1	1	0.655	1	0.9265	550.684	718.812	0	-1.3
733	0.177386	8.7	7.827	0.8997	33.9826	5.072	0	13.4001	3.6625	-0.5678	-1	0.7071	0.4958	1	1	865.782	488.236	-5.2	-5.85
734	0.0741629	14.9	6.1321	0.4115	71.5764	5.5486	0	36.3361	6.743	-0.2717	-1	1	0.7225	1	0.8558	503.896	763.993	-3.25	-5.2
735	0.0314108	10.3	2.0555	0.1996	52.7421	6.3545	0	32.0088	6.2133	-0.1079	-1	1	0.744	1	0.7759	434.189	210.636	-0.65	-1.95
736	0.421929	14.7	30.4669	2.0726	62.3844	4.9122	0	16.25	3.5799	0.6263	-0.5882	1	0.4501	0.9685	0.4231	563.915	711.619	5.85	29.9
737	0.0578147	5.7	3.3144	0.5815	37.2147	10.058	0	37.9012	10.733	-0.06365	-0.5491	0.9622	0.4526	0.8108	0.9412	630.851	419.939	-3.25	0.65
738	0.301942	12.3	31.53	2.5634	87.4437	8.4897	0	22.981	5.4151	0.7159	-0.2841	1	0.2884	0.9806	0.4146	443.346	66.4472	-4.55	-31.2
739	0.0392874	14.3	4.162	0.2911	91.1363	7.4095	0	29.43	5.8456	-0.2176	-1	1	0.7026	1	0.84	286.92	854.252	-3.25	-2.6
740	0.143814	9.1	7.0308	0.7726	38.1426	5.3722	0	14.5344	3.6647	0.1402	-0.9939	1	0.6964	1	0.7708	187.626	310.017	3.9	5.85
741	0.0548223	11.7	2.0555	0.1757	31.0872	3.2049	0	16.25	3.9202	-0.2568	-1	1	0.7866	1	0.7869	749.705	533.209	1.95	-0.65
742	0.42885	14.1	39.6553	2.8124	79.3516	6.558	0	35.1541	7.0976	0.8571	0.1443	0.9999	0.1873	0.8347	0.2475	221.805	252.287	-39.65	0.65
743	0.0658101	14.1	3.25	0.2305	42.3801	3.5025	0	14.5344	3.0469	-0.02068	-1	1	0.7682	1	0.7158	679.454	445.748	-2.6	1.95
744	0.0202358	4.9	0.9192	0.1876	26.8851	9.2707	3.25	29.9635	7.6226	-0.2478	-0.913	0.9983	0.7247	1	0.8889	985.663	341.418	-0.65	0.65
745	0.0546865	12.3	4.162	0.3384	63.7366	6.188	0	25.3833	5.2147	-0.4111	-1	0.9981	0.6571	1	0.8846	256.785	796.463	-3.25	2.6
746	0.200957	12.1	13.8192	1.1421	57.4015	5.6833	0	18.9506	3.5771	0.82	-0.9848	1	0.3529	1	0.1875	636.628	574.612	-9.1	10.4
747	0.237779	5.9	10.4809	1.7764	29.136	7.4708	0	35.75	10.6353	0.2808	-1	1	0.9075	1	0.5	1018.81	365.576	-1.3	-10.4
748	0.40419	6.7	18.4077	2.7474	31.9473	6.7973	0	17.5018	4.8017	0.09033	-0.9998	0.9996	0.9375	0.6596	0.4815	196.097	825.679	-12.35	-13.65
749	0.225687	12.3	14.3148	1.1638	53.1141	5.1567	0	17.5018	4.1046	0.3447	-0.9806	1	0.6849	1	0.52	962.907	603.154	-11.05	9.1
750	0.0514311	5.3	1.4534	0.2742	17.5937	5.3314	0	16.25	4.531	-0.5962	-0.9487	0.7071	0.4992	1	1	800.745	208.943	0.65	-1.3
751	0.205238	4.9	5.8138	1.1865	16.7651	5.7811	0	11.718	3.024	0.07684	-0.6	0.8321	0.5026	1	0.875	171.98	155.673	2.6	5.2
752	0.0527815	13.3	1.4534	0.1093	23.4	2.0708	0	6.5	2.4972	-0.4347	-1	1	0.8783	1	0.7447	367.395	1018.86	-0.65	1.3
753	0.116173	8.3	2.0555	0.2476	13.427	2.1313	0	4.5962	1.7948	0.3211	-1	0.9923	0.6596	1	0.6316	846.874	197.934	-1.95	0.65
754	0.18632	13.1	19.1943	1.4652	87.289	7.8639	0	39.6713	7.9857	0.5947	-0.9839	0.9991	0.5206	0.982	0.4111	740.733	721.931	-16.9	9.1
755	0.184491	5.1	5.886	1.1541	19.3924	6.2556	0	14.5344	3.6166	0.982	0.9487	1	0.01925	1	0	843.284	94.0882	-0.65	-5.85
756	0.0316222	7.9	1.4534	0.184	34.3301	5.8187	0	18.9506	4.453	-0.577	-1	0.9487	0.6346	1	0.9167	438.019	309.506	0.65	-1.3
757	0.0412639	12.9	1.4534	0.1127	29.7701	2.7312	0	14.5344	2.8495	-0.2842	-1	1	0.7706	1	0.8525	933.077	899.353	1.3	-0.65
758	0.153224	12.9	2.9069	0.2253	16.027	1.4704	0	4.5962	1.7605	-0.06357	-1	1	0.6514	1	0.9216	281.861	568.566	1.3	2.6
759	0.183935	12.3	7.1795	0.5837	32.6858	3.1734	0	7.2672	2.2014	-0.273	-1	1	0.6467	1	0.8947	77.1341	356.427	-0.65	-7.15
760	0.0908818	12.9	3.9	0.3023	36.2565	3.3263	0	7.2672	2.2513	-0.2969	-1	1	0.7014	1	0.859	364.341	864.101	3.9	0
761	0.400739	12.7	26.323	2.0727	55.3428	5.1722	0	11.718	3.2346	0.7967	-0.8575	1	0.3954	1	0.2353	316.205	596.024	-22.1	-14.3
762	0.105875	9.1	1.3	0.1429	9.5827	1.3497	0	4.5962	1.7697	0.05898	-1	1	0.882	1	0.6452	156.451	308.154	1.3	0
763	0.0444382	9.3	2.0555	0.221	36.3041	4.9732	0	16.25	4.1442	-0.4042	-1	0.9989	0.7794	1	0.8298	773.35	987.693	-0.65	-1.95
764	0.0944301	12.3	8.7207	0.709	77.3347	7.5082	0	23.6604	4.7105	0.3545	-1	1	0.6182	1	0.6875	433.496	980.171	-3.9	-7.8
765	0.163634	5.5	3.25	0.5909	12.6388	3.6111	0	29.0689	6.6369	0.4175	-1	1	0.9007	1	0.3333	152.864	1018.45	-1.95	2.6
766	0.112955	4.7	3.25	0.6915	16.5292	6.1219	3.25	9.75	2.2261	-0.229	-0.8	0.9839	0.8375	1	0.8333	734	930.713	-2.6	-1.95
767	0.0514318	4.9	2.68	0.5469	30.8373	10.6335	0	20.5548	6.827	0.6424	-0.1961	1	0.3982	1	0.625	597.878	70.2551	2.6	0.65
768	0.169655	7.5	6.1664	0.8222	26.6547	4.8463	0	11.718	2.7514	-0.02087	-1	0.9899	0.6326	1	0.875	212.967	875.86	-5.85	-1.95
769	0.0383883	12.1	2.7577	0.2279	59.9608	5.9367	0	19.5	4.5032	0.007694	-1	1	0.6485	1	0.8421	3.0785	537.029	-1.95	-1.95
770	0.3466	4.7	27.6154	5.8756	45.7706	16.9521	7.2672	27.5772	5.272	0.927	0.8437	0.993	0.05979	0.1111	0	956.16	179.638	12.35	-24.7
771	0.0679165	12.1	2.0555	0.1699	25.2666	2.5016	0	7.2672	2.184	0.02263	-0.9487	1	0.6502	1	0.875	871.153	54.8884	-1.95	-0.65
772	0.0855101	7.7	5.0767	0.6593	43.948	7.7102	0	18.9506	4.84	0.371	-0.9899	0.9923	0.7197	1	0.4167	101.266	309.766	-3.25	-3.9
773	0.0139302	9.7	0.65	0.06701	37.0401	4.8104	0	13	3.2137	-0.2813	-0.9942	0.9923	0.5305	1	0.963	436.392	103.088	0	-0.65
774	0.264691	10.9	13.5256	1.2409	41.7244	4.6881	0	34.548	5.3314	0.3546	-0.67	1	0.4826	1	0.7536	378.05	340.303	-11.05	7.8
775	0.429727	11.9	22.8242	1.918	44.1866	4.4633	0	9.75	2.1094	0.888	0.6	1	0.1292	1	0.2025	883.727	874.319	21.45	-7.8
776	0.0678478	9.1	4.5962	0.5051	52.8566	7.4446	0	27.5772	6.8223	-0.02273	-0.9899	1	0.7403	1	0.8043	686.852	83.0495	3.25	3.25
777	0.17552	11.9	9.1924	0.7725	43.5717	4.4012	0	10.2774	2.9262	0.3181	-1	1	0.7299	1	0.5915	470.235	41.8739	1.3	9.1
778	0.118754	11.7	7.9343	0.6781	55.3875	5.7101	0	18.9506	4.0703	0.3828	-1	1	0.561	1	0.7042	227.261	997.769	4.55	6.5
779	0.150783	11.7	9.1	0.7778	50.0368	5.1584	0	44.2048	9.5195	-0.1222	-1	1	0.6464	1	0.9155	277.188	47.0085	9.1	0
780	0.575682	6.1	23.553	3.8611	27.4987	6.707	0	14.5344	3.8588	0.6844	0.2941	0.8944	0.1439	0.4634	0.7143	1014.75	37.4426	-11.05	20.8
781	0.247169	11.3	11.05	0.9779	36.7947	3.9564	0	14.5344	3.034	0.4975	-0.7071	1	0.5314	1	0.5588	824.438	758.372	-11.05	0
782	0.061305	9.7	4.6872	0.4832	60.6909	7.8819	0	38.0403	8.312	-0.256	-1	1	0.8238	1	0.7593	814.186	884.175	-3.9	-2.6
783	0.114014	11.3	6.6287	0.5866	47.8482	5.145	0	22.75	4.4815	0.07985	-1	1	0.7733	1	0.6562	769.248	145.602	1.3	-6.5
784	0.0575813	4.9	0.9192	0.1876	9.4481	3.258	0	6.5	2.3674	-0.6862	-0.9923	0.3162	0.4056	1	1	332.439	798.112	-0.65	-0.65
785	0	11.3	0	0	14.7827	1.5895	0	4.5962	1.7526	-0.6352	-1	1	0.6182	1	0.9545	86.2301	598.947	0	0
786	0.142143	6.5	4.3603	0.6708	21.2362	4.7192	0	14.5344	3.6044	0.7343	-0.8321	1	0.4198	1	0.2609	443.592	1006.35	-1.95	3.9
787	0.0341241	11.1	1.4534	0.1309	34.9076	3.836	0	11.718	2.5688	-0.3406	-1	1	0.7134	1	0.9123	481.703	383.978	-1.3	0.65
788	0.054519	11.1	1.4534	0.1309	21.8493	2.401	0	9.1924	2.3817	-0.4056	-1	0.9487	0.7749	1	0.8824	778.432	903.221	1.3	-0.65
789	0.192605	6.9	5.2405	0.7595	19.3224	3.9433	0	10.2774	2.6891	0.5779	-0.4472	1	0.3993	1	0.625	577.058	827.341	-2.6	-4.55
790	0	11.1	0	0	15.6	1.7143	0	3.25	1.6315	-0.9091	-1	1	0.4264	1	0.9545	486	816.324	0	0
791	0.136304	10.9	8.45	0.7752	50.6171	5.6873	0	16.25	3.4201	-0.1768	-1	0.9993	0.8448	1	0.6825	714.835	446.133	0	-8.45
792	0.0998903	10.9	2.68	0.2459	21.9093	2.4617	0	7.2672	2.2965	-0.3992	-1	1	0.6879	1	0.8649	437.326	562.275	-0.65	2.6
793	0.0385347	10.7	1.3	0.1215	27.4308	3.153	0	9.1924	2.431	-0.4221	-1	1	0.6133	1	0.913	26.2336	299.766	-1.3	0
794	0.499406	8.1	44.243	5.4621	66.7166	10.9372	0	44.2048	9.2418	0.84	-0.9975	1	0.3373	0.1475	0.122	428.099	1.537	-44.2	1.95
795	0.356246	10.5	17.55	1.6714	39.8795	4.6917	0	16.5718	3.3987	0.9463	0.7071	1	0.0626	1	0.03077	859.39	421.633	0	17.55
796	0.23689	6.7	9.8363	1.4681	29.1277	6.1974	0	16.25	3.8662	0.8957	-0.7894	1	0.3643	1	0.07407	836.433	425.873	1.3	9.75
797	0.0452241	10.3	2.3436	0.2275	41.7528	5.0305	0	40.7224	7.9863	-0.5077	-0.9983	0.3536	0.4452	0.9398	1	992.985	202.214	1.95	-1.3
798	0.153393	7.1	8.45	1.1901	39.5685	7.7585	0	29.43	6.915	-0.1635	-1	0.8321	0.6257	1	0.8929	629.479	294.655	-7.8	-3.25
799	0.126954	10.1	5.0767	0.5026	32.0674	3.9589	0	10.2774	2.3212	-0.3306	-0.9985	0.9487	0.4667	1	0.9808	392.059	26.4901	3.9	-3.25
800	0.200738	9.9	20.2441	2.0449	80.4764	10.1869	0	35.1541	8.9525	-0.2487	-1	0.9961	0.812	0.7342	0.7797	872.258	150.975	14.95	-13.65
801	0.0159621	9.9	0.65	0.06566	32.4966	4.1135	0	11.718	2.9079	-0.3928	-1	1	0.6186	1	0.9423	104.879	184.056	0	0.65
802	0.0360176	9.9	0.65	0.06566	14.402	1.823	0	4.5962	1.8081	-0.7769	-1	1	0.4928	1	0.9375	91.3939	784.096	0	-0.65
803	0.140443	5.7	1.8385	0.3225	8.4962	2.2963	0	4.5962	1.9924	-0.6301	-1	0.7071	0.4725	1	1	983.754	62.0351	-1.3	1.3
804	0.227617	9.5	6.1321	0.6455	21.2689	2.8359	0	32.5	5.5641	-0.4747	-1	1	0.7327	1	0.9394	1011.76	940.111	5.2	3.25
805	0.150037	9.7	6.6922	0.6899	35.4064	4.5982	0	18.9506	3.9075	0.04232	-1	0.9878	0.737	1	0.78	58.5825	134.273	-5.85	-3.25
806	0.158754	9.7	0.65	0.06701	3.25	0.4221	0	3.25	1.0997	0.07969	-0.7071	1	0.8468	1	0.6	430.979	936.696	0	-0.65
807	0.0488934	9.7	0.9192	0.09477	14.9252	1.9383	0	9.1924	2.8783	-0.7709	-1	0.8321	0.4145	1	0.9804	956.325	846.139	-0.65	-0.65
808	0.709614	6.3	24.1289	3.83	23.2084	5.3973	0	35.0036	7.257	0.9666	0.7578	1	0.06403	0.9302	0	903.389	555.008	11.05	21.45
809	0.153499	4.9	3.25	0.6633	12.5315	4.3212	0	9.1924	2.5864	0.2978	-0.6	1	0.6999	1	0.5714	351.398	126.204	3.25	0
810	0.0243873	9.3	1.3	0.1398	41.8474	5.7325	0	26	5.3194	-0.2843	-1	1	0.7877	1	0.8936	886.645	207.591	0	-1.3
811	0.2615	9.1	11.2207	1.233	33.4772	4.7151	0	10.2774	2.1822	0.7269	-0.6139	1	0.4268	1	0.2941	658.731	665.379	11.05	1.95
812	0.323925	9.1	13.0648	1.4357	31.4684	4.4322	0	10.2774	2.7999	0.8538	0.2425	1	0.1614	1	0.2353	586.978	152.582	13	1.3
813	0.282282	8.7	11.0691	1.2723	30.1979	4.5072	0	44.2048	8.8477	-0.5554	-0.8944	1	0.421	0.7612	0.9444	484.948	663.81	8.45	7.15
814	0.0724787	8.9	3.9538	0.4442	42.2881	6.1287	0	19.5	4.2927	0.06398	-0.8575	1	0.6407	1	0.7111	430.702	487.135	0.65	3.9
815	0.0247634	8.7	0.9192	0.1057	28.5981	4.2684	0	14.5344	4.6037	-0.3311	-1	0.9923	0.8347	1	0.7568	615.718	151.96	0.65	0.65
816	0.370021	4.9	14.0616	2.8697	22.491	7.7555	0	44.2048	14.6747	-0.1554	-0.9822	0.993	0.7431	0.3448	0.7778	811.592	89.0816	11.7	-7.8
817	0.130551	4.9	3.3144	0.6764	15.0251	5.1811	0	26.2023	6.9569	-0.1545	-0.9923	0.7772	0.6536	1	0.8889	96.4796	401.827	-0.65	3.25
818	0.0832127	6.5	2.0555	0.3162	17.0996	3.7999	0	9.75	2.7925	-0.3954	-1	1	0.7433	1	0.8333	812.761	150.177	1.95	-0.65
819	0.21334	8.5	14.9641	1.7605	53.6387	8.2521	0	26.2023	5.249	0.5966	-0.8137	1	0.4946	1	0.4651	986.512	332.794	-0.65	14.95
820	0.183388	8.3	16.9	2.0361	69.9469	11.1027	0	45.5	14.3502	-0.06128	-1	1	0.8063	0.6032	0.7209	824	82.3253	-16.9	0
821	0.355951	7.3	18.8948	2.5883	38.539	7.2715	0	17.5018	4.763	0.9681	0.8575	1	0.03708	1	0	54.8699	385.932	12.35	14.3
822	0.22868	7.1	15.0064	2.1136	47.1372	9.2426	3.25	24.7513	5.4679	0.7389	-0.5948	0.9998	0.3494	0.8627	0.3548	693.979	875.31	-14.95	1.3
823	0.27967	8.3	14.3148	1.7247	38.8512	6.1669	0	27.9576	6.7843	0.6866	-0.53	1	0.3956	1	0.3571	955.169	3.2349	14.3	-0.65
824	0.03511	8.1	0.9192	0.1135	19.7192	3.2327	0	7.2672	2.3974	-0.754	-1	0.7071	0.5543	1	1	324.352	733.883	-0.65	-0.65
825	0.0341397	7.9	2.6	0.3291	56.875	9.6398	0	42.25	11.062	-0.5882	-1	1	0.8209	1	0.7941	198.456	0	-2.6	0
826	0.143271	7.9	1.8385	0.2327	9.5827	1.6242	0	4.5962	1.8238	-0.5709	-1	1	0.511	1	0.9643	1006.78	410.949	1.3	-1.3
827	0.504296	7.9	21.0524	2.6649	31.1777	5.2844	0	11.718	2.9262	0.935	0.7071	0.9997	0.07981	1	0.05128	301.165	265.627	-20.8	3.25
828	0.360025	5.5	13.081	2.3784	23.1218	6.6062	0	44.2048	10.8564	0.1648	-0.9216	0.9885	0.6923	0.4857	0.6154	705.227	676.673	5.85	-11.7
829	0.743374	4.9	24.7513	5.0513	19.7057	6.7951	3.25	16.25	3.8956	0.9982	0.9947	1	0.00179	0.3448	0	772.582	527.867	5.85	24.05
830	0.579659	7.7	34.9855	4.5436	44.6789	7.8384	0	32.5	6.9003	0.8272	0.4706	1	0.2069	0.5614	0.3784	338.714	10.5519	28.6	-20.15
831	0.0505462	7.5	3.7901	0.5053	54.9823	9.9968	0	33.931	9.252	-0.2528	-1	0.9923	0.7121	1	0.8571	220.473	747.62	-3.25	-1.95
832	0.262424	7.5	9.3744	1.2499	26.1961	4.7629	0	11.718	3.1854	0.7781	0.1414	1	0.2226	1	0.4118	339	429.853	7.8	5.2
833	0.283144	7.5	9.1924	1.2257	23.8088	4.3289	0	16.25	3.6315	0.7315	-0.2169	1	0.4162	1	0.2353	1013.33	578.493	9.1	1.3
834	0.0288707	7.3	0.65	0.08904	16.3459	3.0841	0	10.2774	2.5203	-0.3542	-0.9965	1	0.6777	1	0.9259	78.5137	80.6301	0.65	0
835	0.0265261	6.1	1.3	0.2131	32.9376	8.0336	0	23.6604	5.4258	0.2817	-0.9993	1	0.642	1	0.6667	31.2459	603.148	0	1.3
836	0.0594609	7.1	1.4534	0.2047	17.5571	3.4426	0	9.75	2.9708	-0.4954	-1	1	0.679	1	0.88	497.247	671.958	-0.65	-1.3
837	0.827294	6.9	29.6018	4.2901	25.4097	5.1857	0	10.2774	3.3909	0.9661	0.8729	1	0.03618	0.6531	0	720.949	372.92	-9.75	27.95
838	0.0879731	6.9	0.9192	0.1332	7.4192	1.5141	0	4.5962	1.7149	-0.6639	-1	0.7071	0.5029	1	1	719.746	725.877	0.65	-0.65
839	0.256565	6.9	15.0064	2.1748	41.5355	8.4766	3.25	19.769	5.1316	0.8982	0.4961	0.9995	0.1308	1	0.1034	681.457	176.058	-4.55	14.3
840	0.0628212	6.7	2.0555	0.3068	22.9532	4.8837	0	16.25	3.7387	-0.7988	-1	0.7071	0.347	1	1	823.978	777.395	1.95	0.65
841	0.0673298	6.7	2.9069	0.4339	30.2885	6.4444	0	22.981	5.0984	0.08067	-0.8944	0.9971	0.7829	1	0.6154	468.448	866.612	2.6	-1.3
842	0.031717	6.7	1.3	0.194	28.7478	6.1166	0	16.25	4.8045	0.1604	-1	1	0.8208	1	0.6	814.985	371.313	0	-1.3
843	0.172621	6.3	8.475	1.3452	33.509	7.7928	0	33.1436	8.5367	-0.6848	-0.9999	0.5812	0.4426	0.9767	1	622.563	423.103	8.45	0.65
844	0.342906	6.3	11.3518	1.8019	22.5955	5.2548	0	40.2003	7.9701	0.3523	-0.4472	0.9997	0.5821	0.9535	0.6	702.492	359.468	2.6	11.05
845	0.116977	6.1	4.7321	0.7757	27.188	6.6312	0	20.8102	4.6621	-0.5989	-0.9965	0.5547	0.3777	1	1	696.098	393.844	1.3	4.55
846	0.695818	6.1	25.3833	4.1612	24.5193	5.9803	0	13.4001	2.8228	0.9663	0.8933	0.9999	0.03009	0.8293	0	42.1803	466.451	-24.7	5.85
847	0.0567562	6.1	2.3436	0.3842	27.7542	6.7693	0	18.9506	5.6087	-0.2566	-0.9959	0.9971	0.8463	1	0.7143	542.713	30.4098	-1.95	-1.3
848	0.0681013	6.1	1.4534	0.2383	14.3469	3.4992	0	7.2672	2.4359	0.04852	-1	0.9487	0.764	1	0.8	13.6803	487.229	0.65	1.3
849	0	6.1	0	0	6.825	1.6646	0	3.25	1.6447	-0.3165	-0.8	0.7071	0.5956	1	1	666.279	710.344	0	0
850	0.111433	4.9	2.9069	0.5932	15.4379	5.3234	0	23.4361	6.2392	-0.2108	-0.8	0.9487	0.7126	1	0.75	741.347	486.694	1.3	2.6
851	0.137726	6.1	3.677	0.6028	17.945	4.3768	0	13.7886	3.6205	-0.3238	-0.9806	0.9487	0.6278	1	0.8947	283.328	975.508	2.6	2.6
852	0.0432287	6.1	1.3	0.2131	20.2115	4.9296	0	9.75	2.9372	-0.5798	-1	0.5547	0.4722	1	1	663.754	249.344	0	1.3
853	0.172072	5.9	5.0767	0.8605	19.5032	5.0008	3.25	10.2774	2.0865	0.2564	-0.9864	0.9899	0.8371	1	0.5	630.78	786.11	3.9	-3.25
854	0.606918	5.9	35.3937	5.9989	38.5485	9.8842	3.25	19.769	5.1729	0.9641	0.88	0.9993	0.03807	0.1026	0	931.161	235.169	4.55	-35.1
855	0.389428	4.7	9.2382	1.9656	13.6281	5.0474	0	37.0557	9.4941	-0.1198	-0.991	0.9762	0.7715	1	0.7143	41.9894	118.883	-5.85	-7.15
856	0.0814619	5.9	1.4534	0.2463	11.7916	3.0235	0	10.2774	2.6491	0.7332	0.3162	1	0.2403	1	0.4545	551.093	358.746	0.65	-1.3
857	0.0630139	5.9	3.3144	0.5618	34.7705	8.9155	0	19.769	6.844	0.05984	-0.9971	1	0.8023	1	0.7222	1.7203	507.398	-0.65	-3.25
858	0.412212	5.9	21.6363	3.6672	34.6959	8.8964	0	26	6.9098	0.9406	0.5311	0.9999	0.123	0.8974	0.1053	11.0169	956.441	-18.2	-11.7
859	0.168483	5.9	7.9076	1.3403	31.025	7.9551	0	30.8322	9.0451	-0.7717	-0.9851	-0.0767	0.2526	1	1	148.915	743.932	-1.3	-7.8
860	0.0552786	5.1	0.65	0.1275	7.15	2.3065	0	6.5	2.402	-1	-1	-1	0	1	1	875.343	1019	-0.65	0
861	0.164983	5.7	4.162	0.7302	16.3758	4.4259	0	7.2672	2.6193	0.3866	-0.9899	0.9762	0.6188	1	0.5882	538.535	207.281	3.25	-2.6
862	0.0445568	5.7	0.9192	0.1613	13.3943	3.6201	0	9.75	2.173	-0.5555	-1	0.8321	0.6424	1	0.9286	374.202	466.5	-0.65	-0.65
863	0.0721547	5.7	1.95	0.3421	17.5423	4.7412	0	14.5344	3.9899	-0.3942	-1	0.7071	0.668	1	1	432.149	358.632	-1.95	0
864	0.141973	5.3	6.1664	1.1635	27.044	8.1952	3.25	13.4001	3.1031	0.5316	0.3162	0.8	0.1483	1	0.9167	387.538	956.821	5.85	-1.95
865	0.224929	5.5	0.9192	0.1671	2.6	0.7429	0	3.25	1.3846	-0.101	-0.7071	0.7071	0.7559	1	1	102.718	516.318	-0.65	0.65
866	0.177742	5.5	6.9096	1.2563	24.7385	7.0681	0	42.3748	9.4828	0.1483	-0.5145	0.9191	0.5417	1	0.8	107.936	1009.95	4.55	5.2
867	0.0509175	5.5	0.65	0.1182	8.125	2.3214	0	6.5	2.1689	-0.2281	-0.9923	0.7071	0.6727	1	1	584.582	674.591	0	0.65
868	0.0298866	5.3	1.3	0.2453	27.0853	8.2077	0	23.4361	5.4665	0.04651	-0.9997	1	0.7539	1	0.8333	122.472	523.283	0	1.3
869	0.127567	5.3	5.0767	0.9579	24.7796	7.509	0	32.5	10.7459	-0.2346	-1	1	0.9482	1	0.5833	1018.63	433.981	-3.25	-3.9
870	0.71721	5.1	16.4567	3.2268	13.9473	4.4991	0	9.75	2.882	0.9887	0.9561	0.9998	0.01427	1	0	150.382	543.49	-16.25	-2.6
871	0.599256	5.1	13.4001	2.6275	13.5923	4.3846	0	13.4001	3.9617	0.8292	0.6	0.9721	0.1196	1	0.1818	500.931	529.294	12.35	-5.2
872	0.0493489	5.1	1.4534	0.285	17.9031	5.7752	0	16.25	5.2442	-0.09482	-1	0.8575	0.8315	1	0.7143	710.274	668.5	-1.3	0.65
873	0.269416	5.1	14.0616	2.7572	31.7255	10.234	3.25	17.5018	5.0213	0.8787	0.6568	1	0.1135	1	0.1818	133.588	638.392	7.8	11.7
874	0.0744041	4.9	2.7577	0.5628	21.9359	7.5641	0	16.25	5.7914	-0.2689	-0.9487	0.5855	0.6299	1	1	140.275	557.031	1.95	1.95
875	0.233125	4.9	9.1232	1.8619	23.1614	7.9867	0	37.0557	8.6396	0.5213	-0.2095	0.7634	0.3289	0.931	0.7778	590.827	65.9796	0.65	9.1
876	0.170968	4.9	8.45	1.7245	29.2515	10.0867	0	21.8017	6.5767	0.3918	-0.3162	0.9839	0.4359	1	0.75	735.5	833.531	-3.25	7.8
877	0.112754	4.9	1.4534	0.2966	7.6284	2.6305	0	7.2672	2.2983	0.6978	0.2425	1	0.2814	1	0.6	489.48	272.633	0.65	1.3
878	0.112457	4.7	6.1664	1.312	31.5001	11.6667	0	42.7471	13.4616	-0.2549	-0.9981	1	0.8585	1	0.7143	295.096	121.543	1.95	-5.85
879	0.908076	4.7	1.4534	0.3092	0.9192	0.3405	0	4.5962	1.2266	0.7071	0.7071	0.7071	0	1	1	440.213	404.713	1.3	-0.65
880	0.0568415	4.7	1.8385	0.3912	18.5823	6.8823	0	16.25	5.4054	-0.0007166	-0.9648	1	0.7926	1	0.8571	168.851	774.553	1.3	1.3
0	0.105936	11.9	7.2672	0.6107	57.0712	5.7648	0	19.769	4.8308	-0.004609	-0.9701	1	0.5062	1	0.9155	417.13	99.479	-3.25	-6.5
1	0.22761	22.9	31.3688	1.3698	125.78	6.0182	0	20.8102	4.3542	0.5571	-1	1	0.5548	1	0.4302	294.142	446.45	-17.55	-26
2	0.0786188	5.7	1.4534	0.255	12.0008	3.2435	0	10.2774	2.8223	-0.7517	-0.9971	-0.3162	0.215	1	1	112.342	864.807	0.65	-1.3
3	0.843414	49.5	255.45	5.1606	290.638	6.1187	0	14.5344	2.8922	0.9759	0.7512	1	0.03965	0.2674	0	675.839	720.665	-255.45	0
4	0.0683492	49.5	7.854	0.1587	110.29	2.3219	0	11.718	2.1088	-0.232	-1	1	0.736	1	0.8638	800.951	250.666	-7.15	-3.25
5	0.184163	49.5	39.5433	0.7989	206.055	4.338	0	44.2048	5.2177	0.4701	-1	1	0.6498	0.9726	0.4804	622.819	151.479	-35.75	16.9
6	0.114632	49.5	21.2223	0.4287	177.639	3.7398	0	23.4361	3.9327	0.5487	-1	1	0.6469	1	0.3786	937.201	1005.83	9.75	18.85
7	0.336729	38.9	65.447	1.6824	184.363	4.9963	0	21.8017	3.3965	0.7752	-0.9971	1	0.4022	0.9729	0.2558	228.775	773.736	-63.05	17.55
8	0.134811	30.9	30.0128	0.9713	208.221	7.2049	0	36.7696	6.0853	0.2428	-1	1	0.7386	1	0.5939	172.045	282.667	-2.6	-29.9
9	0.309887	49.5	59.9482	1.2111	185.639	3.9082	0	10.2774	2.3561	0.3786	-1	1	0.591	1	0.6154	329.954	765.561	59.15	-9.75
10	0.119222	49.5	13.7118	0.277	110.36	2.3234	0	45.9619	3.8328	-0.03102	-1	1	0.7864	0.9726	0.7609	683.645	601.071	-13.65	-1.3
11	0.814876	13.1	72.7652	5.5546	75.6634	6.8165	0	13.4001	2.7491	0.9848	0.9252	1	0.01621	0.0991	0	719.947	254.496	68.9	-23.4
12	0.171551	10.3	12.2642	1.1907	57.6087	6.9408	0	42.7471	8.1641	0.03755	-0.9994	1	0.8266	1	0.6667	181.767	792.437	10.4	6.5
13	0.190183	49.5	41.6203	0.8408	209.996	4.421	0	13.4001	2.8716	0.2264	-1	1	0.7385	0.9937	0.6172	528.6	722.923	26	-32.5
14	0.230272	49.5	47.1059	0.9516	196.292	4.1325	0	20.5548	3.0956	0.5028	-1	1	0.6157	1	0.4787	167.687	631.562	-29.9	36.4
15	0.573928	49.5	115.921	2.3418	193.815	4.0803	0	26.2023	2.9604	0.7205	-0.9939	1	0.45	0.9853	0.2903	206.409	150.206	7.15	-115.7
16	0.470249	38.5	55.498	1.4415	111.887	3.0654	0	21.8017	2.5568	0.6028	-1	1	0.6391	1	0.2823	219.708	981.677	17.55	-52.65
17	0.0697444	19.7	2.9069	0.1476	37.4578	2.1163	0	6.5	2.0045	-0.3682	-1	1	0.7326	1	0.8696	688.518	579.406	2.6	1.3
18	0.136545	49.5	32.3828	0.6542	227.577	4.7911	0	25.3833	3.5537	0.2416	-1	1	0.7679	1	0.5764	39.4172	468.524	-25.35	20.15
19	0.0882832	16.5	11.3518	0.688	113	7.7931	0	40.2003	7.3139	0.197	-1	1	0.7474	0.9724	0.6364	621.303	454.7	-10.4	-4.55
20	0.272866	5.5	9.6629	1.7569	22.5355	6.4387	0	27.768	6.8633	0.9372	0.8321	0.9989	0.05435	1	0	746.1	717.527	3.25	9.1
21	0.0963853	49.5	20.6573	0.4173	205.652	4.3295	0	19.769	3.2741	-0.06142	-1	1	0.6928	1	0.8052	155.728	245.805	-20.15	4.55
22	0.196406	49.5	45.5046	0.9193	222.329	4.6806	0	32.0088	3.9348	0.08963	-1	1	0.7457	1	0.6902	530.431	631.18	42.25	-16.9
23	0.46062	49.5	70.0584	1.4153	145.949	3.0726	0	9.75	2.271	0.7326	-0.3714	1	0.3246	1	0.3348	57.5616	978.846	62.4	31.85
24	0.0239713	12.9	0.65	0.05039	22.9134	2.1021	0	7.2672	2.3898	-0.3752	-1	1	0.7306	1	0.8906	686.229	605.147	-0.65	0
25	0.44696	49.5	87.5741	1.7692	188.021	3.9583	0	18.9506	3.2854	0.7577	-0.53	1	0.3176	1	0.3114	591.465	606.608	87.1	9.1
26	0.588989	12.9	30.3488	2.3526	43.5383	3.9943	0	10.2774	2.6601	0.902	0.5707	1	0.09271	1	0.08989	644.806	247.264	5.2	-29.9
27	0.478399	30.5	88.5576	2.9035	172.972	6.0692	0	29.9635	4.1457	0.8805	-0.08192	1	0.2261	0.8632	0.1061	294.697	877.769	72.15	-51.35
28	0.284198	49.5	71.0644	1.4356	239.941	5.0514	0	44.2048	4.3278	0.4924	-1	1	0.6054	0.9747	0.5125	650.053	825.25	70.2	11.05
29	0.413957	30.1	78.5963	2.6112	177.251	6.3079	0	14.5344	2.9164	0.595	-0.9908	1	0.5955	0.8648	0.3563	481.13	568.38	-55.9	55.25
30	0.356542	18.1	41.3657	2.2854	103.199	6.4099	0	23.4361	4.9204	0.6561	-0.8222	1	0.4732	0.9627	0.3796	1000.32	73.0525	-5.85	-40.95
31	0.230534	49.5	30.5569	0.6173	127.189	2.6777	0	11.718	2.3957	0.4768	-1	1	0.6035	1	0.5067	360.413	577.918	-26.65	-14.95
32	0.404875	49.5	61.6678	1.2458	146.16	3.077	0	26.8002	2.7126	0.5996	-1	1	0.5046	1	0.4566	191.611	632.636	-33.15	-52
33	0.264117	33.5	62.5657	1.8676	222.739	7.0711	0	21.8017	4.0883	0.6069	-0.986	1	0.586	0.9937	0.3264	753.418	850.631	54.6	30.55
34	0.358473	49.5	54.4217	1.0994	145.68	3.0669	0	10.2774	2.3318	0.7171	-1	1	0.3839	1	0.3694	994.779	758.884	-26.65	47.45
35	0.0774309	49.5	21.2521	0.4293	263.355	5.5443	0	26	4.646	-0.01192	-1	1	0.7217	1	0.799	948.667	608.557	19.5	-8.45
36	0.554473	13.3	34.603	2.6017	53.0219	4.6922	0	10.2774	2.8389	0.9635	0.8	1	0.04565	1	0	811.5	147.162	30.55	16.25
37	0.266242	10.1	16.25	1.6089	48.9483	6.043	0	22.981	4.0618	0.6453	-0.9923	1	0.5724	1	0.2931	909.02	885.916	0	-16.25
38	0.303722	5.3	6.5	1.2264	13.325	4.0379	0	19.5	4.526	1	1	1	0	1	0	242.038	0	6.5	0
39	0.093053	9.5	3.25	0.3421	27.5732	3.6764	0	13	2.878	-0.4629	-1	0.9882	0.6601	1	0.9245	182.563	529.432	-1.95	-2.6
40	0.370422	29.3	51.387	1.7538	129.253	4.7346	0	16.5718	3.3012	0.8223	-0.5547	1	0.2232	1	0.2332	88.9983	442.937	1.95	-51.35
41	0.0510876	49.5	10.1741	0.2055	191.069	4.0225	0	39.538	4.3531	-0.292	-1	1	0.7182	1	0.8425	394.915	808.67	-9.1	-4.55
42	0.134432	6.1	5.2	0.8525	26	6.3415	0	19.5	5.3379	0.4393	-1	1	0.8553	1	0.3158	128.77	1018.61	-5.2	0
43	0.378929	49.5	62.65	1.2657	158.66	3.3402	0	10.2774	2.4129	0.8075	-0.6	1	0.2626	1	0.2755	881.803	293.716	31.85	-53.95
44	0.123632	30.5	26.6738	0.8745	201.593	7.0734	0	36.3361	6.3172	0.08607	-1	1	0.7429	0.9895	0.7063	972.367	88.6787	-19.5	-18.2
45	0.0485136	6.5	2.7577	0.4243	39.3571	8.746	0	43.6033	11.3339	-0.5566	-1	0.8944	0.646	1	0.8636	992.131	326.392	-1.95	-1.95
46	0.404256	14.1	24.7513	1.7554	52.5421	4.3423	0	10.2774	2.1801	0.8917	0.1961	1	0.1672	1	0.1485	172.798	565.351	-21.45	12.35
47	0.152614	16.5	10.5812	0.6413	60.9299	4.2021	0	13	2.9988	0.1021	-1	1	0.785	1	0.6696	206.655	597.348	7.8	-7.15
48	0.352057	49.5	78.2164	1.5801	213.19	4.4882	0	22.75	3.0524	0.684	-0.9971	1	0.4034	0.9979	0.4058	615.337	904.719	72.8	-28.6
49	0.417899	46.1	138.505	3.0044	317.047	7.1893	0	21.8017	4.2035	0.8573	-0.5547	1	0.2711	0.576	0.1405	807.034	207.651	-138.45	-3.9
50	0.0476429	43.5	9.9431	0.2286	199.125	4.7982	0	27.5772	4.981	-0.1786	-1	1	0.7206	1	0.8306	671.99	165.36	-9.75	-1.95
51	0.113941	41.3	21.6363	0.5239	180.701	4.598	0	18.3848	3.6313	0.1745	-1	1	0.7287	1	0.6695	753.036	327.613	11.7	18.2
52	0.349191	8.5	8.841	1.0401	19.3608	2.9786	0	9.1924	2.4846	0.8676	0.1961	1	0.1907	1	0.2045	277.347	542.047	8.45	-2.6
53	0.517464	26.3	81.9	3.1141	146.237	6.018	0	13.7886	3.1602	0.9395	0.2631	1	0.09584	0.963	0.02691	288.308	81.9506	0	81.9
54	0.0746676	8.3	3.5004	0.4217	35.5803	5.6477	0	29.0689	5.8917	-0.1217	-0.9864	1	0.7633	1	0.75	839.488	661.385	3.25	1.3
55	0.148854	42.9	39.0054	0.9092	249.816	6.108	0	20.8102	4.6838	0.4022	-1	1	0.774	1	0.4262	619.457	1017.37	-39	-0.65
56	0.296973	42.5	79.6747	1.8747	255.666	6.3127	0	16.5718	3.7713	0.7916	-1	1	0.4045	0.9975	0.2011	345.467	603.913	72.15	33.8
57	0.489636	49.5	123.132	2.4875	241.313	5.0803	0	16.5718	2.9189	0.9516	0.3834	1	0.06766	0.9853	0.01538	707.367	527.515	102.05	68.9
58	0.109432	38.9	17.1605	0.4411	148.735	4.0308	0	23.4361	3.7518	0.06623	-1	1	0.7038	0.9837	0.7706	131.017	536.812	-13.65	-10.4
59	0.614465	31.1	120.489	3.8742	183.474	6.305	0	20.5548	3.7144	0.9719	0.703	1	0.04297	0.8076	0.00369	96.6913	642.198	-26	117.65
60	0.198547	42.9	47.7031	1.112	229.071	5.6007	0	23.6604	4.425	0.3611	-1	1	0.6905	1	0.5204	459.516	679.854	44.85	-16.25
61	0.411553	49.5	78.2191	1.5802	182.379	3.8396	0	18.9506	2.7608	0.7035	-1	1	0.5174	1	0.268	620.452	220.292	-78	-5.85
62	0.101645	25.1	5.2405	0.2088	47.4516	2.0542	0	21.8017	3.635	-0.4817	-1	1	0.6761	1	0.9065	971.885	713.329	-2.6	4.55
63	0.165727	49.5	33.0223	0.6671	191.204	4.0253	0	16.25	2.6634	0.5079	-1	1	0.6161	1	0.4734	405.775	527.337	-26.65	19.5
64	0.33564	25.7	30.6604	1.193	84.2401	3.5544	0	7.2672	2.0349	0.7813	-0.6139	1	0.3204	1	0.2905	709.36	738.062	-16.25	26
65	0.0411968	13.5	0.9192	0.06809	19.0077	1.6528	0	6.5	1.8827	-0.566	-1	1	0.646	1	0.9153	803.093	551.93	-0.65	0.65
66	0.459742	21.9	49.1814	2.2457	97.2062	4.8847	0	13.7886	2.5663	0.8961	0.4191	1	0.1155	1	0.1229	930.409	804.881	-48.75	6.5
67	0.146684	49.5	36.1028	0.7293	236.165	4.9719	0	29.0689	4.5064	0.1642	-1	1	0.6776	1	0.7429	161.095	420.294	35.1	-8.45
68	0.376148	49.5	79.0599	1.5972	201.693	4.2462	0	39	4.2359	0.8752	-0.7071	1	0.2987	0.9832	0.09375	982.348	455.086	-56.55	55.25
69	0.864018	8.9	78.7574	8.8491	70.6684	10.2418	3.25	20.8102	5.5285	0.9963	0.9848	1	0.003874	0	0	743.888	483.332	-52	-59.15
70	0.454368	47.3	105.713	2.2349	222.818	4.9187	0	19.769	3.4093	0.8462	-0.9762	1	0.3269	1	0.1392	918.369	428.555	-104.65	14.95
71	0.219035	12.3	14.2556	1.159	54.5017	5.2914	0	16.25	3.4803	0.6156	-0.774	1	0.421	1	0.481	702.272	116.561	-5.85	13
72	0.214696	40.7	41.6457	1.0232	184.438	4.7658	0	16.25	2.8499	0.541	-1	1	0.5981	1	0.4543	608.518	650.534	23.4	34.45
73	0.14158	49.5	27.6766	0.5591	187.577	3.949	0	18.9506	2.9845	0.1779	-1	1	0.6994	1	0.6523	252.913	495.914	-27.3	-4.55
74	0.166037	15.5	20.0238	1.2919	105.041	7.7808	0	22.981	5.224	0.3352	-1	1	0.6584	1	0.6283	218.361	773.642	-19.5	4.55
75	0.273133	14.3	31.1051	2.1752	97.9559	7.9639	0	29.0689	6.0904	0.7962	-0.2631	0.9999	0.2684	0.9431	0.2277	134.332	795.934	-13.65	27.95
76	0.54359	15.1	52.4248	3.4718	83.6676	6.3868	0	16.25	4.1019	0.6456	-0.9939	0.9999	0.5875	0.3511	0.2818	600.99	852.603	-50.05	15.6
77	0.408736	49.5	107.832	2.1784	253.157	5.3296	0	16.25	3.2003	0.7889	-0.9588	1	0.3399	0.9979	0.2561	895.398	950.468	-88.4	61.75
78	0.422817	18.5	34.9129	1.8872	73.6467	4.4634	0	10.2774	2.9244	0.8576	-0.9558	1	0.266	1	0.1286	192.24	306.481	31.85	-14.3
79	0.173388	9.3	5.886	0.6329	26.6461	3.6502	0	9.75	2.6788	-0.3698	-1	1	0.7735	1	0.8163	135.22	865.35	0.65	-5.85
80	0.074659	11.5	4.55	0.3957	50.3512	5.3001	0	21.8017	4.4388	0.12	-1	1	0.7596	1	0.7123	251.013	947.417	-4.55	0
81	0.0794038	5.9	4.111	0.6968	34.224	8.7754	0	22.981	8.3305	-0.563	-0.9923	0.9769	0.597	1	0.9286	425.729	116.61	-1.3	-3.9
82	0.192757	12.9	7.0308	0.545	30.8182	2.8274	0	10.2774	2.7175	0.442	-0.9965	1	0.6639	1	0.5	665.12	831.519	5.85	-3.9
83	0.064325	42.9	10.896	0.254	161.5	3.9487	0	16.25	3.3102	0.08374	-1	1	0.7069	1	0.7478	834.883	715.234	10.4	-3.25
84	0.109428	8.7	4.111	0.4725	28.9297	4.3179	0	9.1924	2.764	-0.001141	-1	1	0.7772	1	0.6977	906.954	692.391	-1.3	-3.9
85	0.483116	49.5	151.059	3.0517	300.042	6.3167	0	14.5344	3.2659	0.906	-0.3939	1	0.1925	0.8821	0.117	873.683	770.144	117	-95.55
86	0.296187	40.5	56.5351	1.3959	181.446	4.7129	0	13	2.8019	0.5442	-1	1	0.6454	1	0.3739	333.379	161.627	39.65	40.3
87	0.0968236	30.1	17.8839	0.5941	172.418	6.1359	0	18.9506	4.2615	-0.02308	-1	1	0.7064	1	0.7949	473.917	365.885	16.9	-5.85
88	0.71501	5.9	30.2163	5.1214	27.9344	7.1627	3.25	17.5018	4.1032	0.9793	0.9193	0.9995	0.0215	0.5641	0	871.737	877.186	-9.75	28.6
89	0.240809	18.5	23.0361	1.2452	85.3201	5.1709	0	18.3848	3.7325	0.4906	-0.7894	1	0.4921	1	0.6176	1001.81	705.514	6.5	-22.1
90	0.168262	49.5	41.0788	0.8299	234.278	4.9322	0	29.43	3.501	0.2509	-1	1	0.722	1	0.6326	454.967	474.811	3.25	-40.95
91	0.0971692	49.5	30.2442	0.611	298.681	6.288	0	19.769	4.2926	-0.05235	-1	1	0.6813	1	0.8075	580.052	511.661	26.65	14.3
92	0.47392	35.1	90.3781	2.5749	179.838	5.4332	0	13.7886	2.9773	0.9452	-0.2169	1	0.117	0.9879	0.02597	517.888	951.892	11.05	-89.7
93	0.186015	13.5	11.3704	0.8422	52.067	4.5276	0	25.3833	5.3922	-0.1614	-1	1	0.6628	0.9304	0.9	973.233	836.226	-5.85	9.75
94	0.035053	7.9	1.4534	0.184	30.9705	5.2492	0	18.9506	3.9824	-0.3395	-1	0.9864	0.7205	1	0.9714	371.146	646.81	-0.65	-1.3
95	0.302855	49.5	102.091	2.0625	323.484	6.8102	0	21.8017	4.2231	0.7391	-1	1	0.4784	0.9895	0.2232	99.8152	913.56	-48.75	-89.7
96	0.344279	49.5	79.868	1.6135	222.612	4.6866	0	19.5	2.9866	0.7498	-1	1	0.4912	1	0.2289	988.862	600.241	43.55	66.95
97	0.547084	9.1	27.3387	3.0042	38.988	5.4913	0	16.25	3.3259	0.9794	0.8729	0.9999	0.02588	1	0	823.423	602.967	8.45	26
98	0.36079	7.9	11.772	1.4901	24.3673	4.1301	0	13.4001	3.4331	0.9287	0.6832	1	0.08254	1	0.05128	635.19	50.519	-11.7	-1.3
99	0.214888	37.3	37.7504	1.0121	166.259	4.7099	0	16.5718	3.3259	0.4688	-1	1	0.6503	1	0.4554	761.282	807.567	37.7	1.95
100	0.114595	22.9	14.1962	0.6199	113.058	5.4095	0	23.4361	4.1429	0.1354	-1	1	0.7326	1	0.7024	357.142	409.332	-13.65	3.9
101	0.0742801	8.3	3.3144	0.3993	33.8664	5.3756	0	24.7513	5.5012	-0.2012	-1	1	0.7017	1	0.8421	368.837	859.367	-3.25	0.65
102	0.119498	39.9	23.9708	0.6008	190.551	5.0277	0	22.981	4.2453	0.1647	-1	1	0.741	0.9683	0.6541	822.389	20.5213	-18.2	15.6
103	0.364909	49.5	76.7908	1.5513	201.93	4.2512	0	13	2.6125	0.9306	0.1961	1	0.1124	1	0.07253	56.096	156.277	-20.15	74.1
104	0.0926123	8.1	4.3603	0.5383	35.4558	5.8124	0	14.5344	3.5822	-0.1793	-1	1	0.6963	1	0.8649	266.197	619.883	3.9	-1.95
105	0.209545	16.7	19.1171	1.1447	80.3038	5.4628	0	32.5	5.4772	0.4591	-0.9991	1	0.6607	1	0.5	171.536	354.192	5.85	18.2
106	0.420605	49.5	117.494	2.3736	268.055	5.6433	0	20.5548	3.576	0.7161	-1	1	0.5463	0.9642	0.2094	112.629	184.122	100.75	60.45
107	0.275985	21.9	26.7212	1.2201	87.976	4.4209	0	11.718	2.3755	0.5553	-1	1	0.7247	1	0.2824	328.509	217.747	1.95	-26.65
108	0.12945	5.9	6.7862	1.1502	34.6528	8.8853	0	24.7513	7.4838	-0.7008	-0.9852	0.3162	0.3913	1	1	880.839	162.508	1.95	6.5
109	0.53528	14.9	60.0327	4.029	97.0965	7.5269	0	19.769	4.0735	0.9496	0.5665	1	0.06964	0.6899	0.01835	160.54	710.077	-33.15	-50.05
110	0.0504407	31.1	10.0907	0.3245	187.21	6.4333	0	20.8102	4.405	-0.1807	-1	1	0.7356	1	0.8333	490.006	990.146	2.6	9.75
111	0.191753	4.7	4.3603	0.9277	13.0625	4.838	0	10.2774	3.1335	0.8585	0.6402	0.9734	0.1225	1	0.1667	573.479	1010.49	1.95	-3.9
112	0.241974	24.7	35.1842	1.4245	133.635	5.887	0	21.8017	4.0107	0.4873	-1	1	0.5007	1	0.58	34.9372	336.5	-31.85	14.95
113	0.0408097	22.1	3.3144	0.15	73.879	3.6756	0	42.7471	6.6244	0.1645	-1	1	0.8127	0.8358	0.6449	289.152	9.5271	3.25	-0.65
114	0.235871	25.3	29.43	1.1632	114.905	4.9315	0	18.9506	3.5481	0.6413	-1	1	0.5793	1	0.327	514.16	468.35	20.15	21.45
115	0.087815	21.5	6.4347	0.2993	66.4627	3.4083	0	10.2774	2.7955	-0.02182	-1	1	0.8081	1	0.7078	1014.49	245.426	-4.55	4.55
116	0.168046	6.5	2.6	0.4	10.7112	2.3803	0	7.2672	2.2909	-0.568	-1	1	0.5794	1	0.913	540.954	639.723	0	-2.6
117	0.542845	29.3	49.3743	1.6851	84.7441	3.1042	0	10.2774	2.4291	0.8571	-0.3162	1	0.2283	1	0.1566	445.538	427.486	-13.65	47.45
118	0.169395	38.5	33.4292	0.8683	187.095	5.1259	0	17.5018	3.441	0.3084	-1	1	0.6731	1	0.6116	138.412	394.265	-14.95	29.9
119	0.0212736	9.3	0.65	0.06989	23.9829	3.2853	0	11.718	2.8509	-0.1985	-1	1	0.8081	1	0.7907	1012.38	96.1505	0.65	0
120	0.0316662	49.5	8.0401	0.1624	243.606	5.1285	0	19.769	3.7888	0.1798	-1	1	0.7331	1	0.654	232.729	228.322	7.8	1.95
121	0.373856	20.5	49.5068	2.415	119.504	6.4597	0	21.8017	4.3336	0.8076	-0.07298	1	0.223	1	0.2848	114.612	958.19	-3.25	49.4
122	0.440231	15.9	41.7672	2.6269	82.9422	5.9671	0	13.7886	3.1353	0.8791	0.05547	1	0.1802	0.9928	0.1008	739.258	166.638	-39	14.95
123	0.185214	14.1	13.9106	0.9866	64.4537	5.3268	0	19.769	3.8335	0.6878	-0.9487	1	0.4446	1	0.3299	203.138	636.592	11.05	8.45
124	0.121434	23.3	11.05	0.4742	83.1766	3.905	0	16.25	3.9458	-0.1956	-1	1	0.9576	1	0.6306	1018.94	435.294	0	11.05
125	0.0325524	23.7	2.68	0.1131	75.3941	3.4744	0	13.7886	2.9503	0.01254	-1	1	0.7836	1	0.7758	778.057	405.224	-0.65	2.6
126	0.545311	13.9	10.5812	0.7612	16.6116	1.3959	0	4.5962	1.94	-0.5488	-1	1	0.7041	0.9916	0.8857	54.6115	459.622	7.8	-7.15
127	0.0878052	4.9	0.65	0.1327	4.3827	1.5113	0	4.5962	2.0118	-0.9336	-1	-0.7071	0.1187	1	1	121.643	772.551	0.65	0
128	0.285177	20.1	49.5409	2.4647	156.433	8.6427	0	26.2023	5.9484	0.8501	-0.7071	1	0.3022	0.9116	0.1562	763.851	986.072	-46.8	-16.25
129	0.213923	8.7	3.9538	0.4545	14.2347	2.1246	0	4.5962	1.9338	0.6397	-0.9806	1	0.6931	1	0.2326	305.753	323.713	-0.65	3.9
130	0.0493375	9.3	2.68	0.2882	42.6422	5.8414	0	22.981	3.8335	0.1971	-0.9971	0.9939	0.7514	1	0.6522	91.3817	226.269	-0.65	2.6
131	0.143724	6.3	4.55	0.7222	21.6072	5.0249	0	32.0088	6.4262	0.2539	-0.9762	0.9487	0.6924	1	0.7143	142.936	117.817	0	-4.55
132	0.193834	10.5	11.05	1.0524	46.15	5.4294	0	32.5	6.1294	-0.1502	-1	1	0.9623	1	0.6167	102.729	0.2476	-11.05	0
133	0.0374241	46.5	7.827	0.1683	200.119	4.4971	0	23.6604	4.1843	-0.3253	-1	1	0.7014	1	0.8819	689.351	961.952	-7.8	-0.65
134	0.0237663	18.7	3.5004	0.1872	131.542	7.8767	0	17.5018	4.1068	0.03621	-1	1	0.7038	1	0.7786	317.93	136.163	-1.3	-3.25
135	0.320369	8.5	11.3704	1.3377	27.141	4.1755	0	11.718	3.0592	0.3992	-0.8944	1	0.7195	1	0.4634	707.371	651.959	-5.85	-9.75
136	0.248218	13.5	15.9349	1.1804	54.6882	4.7555	0	13.7886	3.3865	0.06762	-0.9806	1	0.6893	1	0.8025	667.096	75.9222	-15.6	3.25
137	0.0534914	17.7	3.3144	0.1873	54.973	3.5015	0	14.5344	2.8948	-0.6538	-1	0.9487	0.4604	1	0.958	844.076	188.85	-3.25	-0.65
138	0.0949398	24.5	10.5812	0.4319	102.357	4.5492	0	33.931	4.3166	-0.2018	-1	1	0.6622	1	0.866	105.069	126.843	10.4	-1.95
139	0.0340385	10.3	1.4534	0.1411	34.4062	4.1453	0	16.5718	3.865	-0.2533	-1	1	0.7334	1	0.8333	643.544	995.655	-1.3	0.65
140	0.142226	28.7	22.526	0.7849	147.35	5.5187	0	21.8017	4.6525	0.1106	-1	1	0.7294	1	0.6962	962.974	955.101	16.25	-15.6
141	0.514902	13.5	31.2068	2.3116	51.6283	4.4894	0	13.4001	2.9911	0.9201	0.3162	1	0.1304	1	0.1263	946.407	671.463	-18.2	-25.35
142	0.611057	6.1	20.982	3.4397	23.0794	5.6291	0	13	3.4472	0.9611	0.8742	0.9974	0.03633	0.9512	0	233.533	541.139	20.15	5.85
143	0.0296803	5.5	0.9192	0.1671	19.7048	5.63	0	23.4361	6.7109	-0.5804	-1	0.9648	0.6777	1	0.8462	202.573	556.718	0.65	-0.65
144	0.356158	8.3	13.1454	1.5838	28.0152	4.4469	0	13.4001	3.5036	0.5399	-0.5647	0.9998	0.4318	1	0.5952	789.47	515.741	-13	1.95
145	0.104804	28.3	18.85	0.6661	167.156	6.3557	0	29.0689	4.8737	0.07482	-1	1	0.6773	1	0.7634	942.133	977.922	-13.65	-13
146	0.107176	12.7	1.4534	0.1144	11.4212	1.0674	0	4.5962	1.7133	-0.3059	-1	1	0.759	1	0.878	75.5276	926.303	-1.3	0.65
147	0.0363038	8.5	1.95	0.2294	41.0729	6.3189	0	23.6604	7.4277	-0.4704	-1	1	0.6967	1	0.8947	648.4	22.4176	0	-1.95
148	0.00912273	22.9	0.9192	0.04014	91.9591	4.4	0	18.9506	3.0728	-0.08848	-1	1	0.7478	1	0.8343	503.107	298.998	-0.65	-0.65
149	0.108112	17.9	11.1262	0.6216	91.4184	5.7496	0	26.8002	4.8673	-0.004504	-0.9997	0.9983	0.7852	0.9937	0.7131	494.145	35.919	1.3	-11.05
150	0.246729	15.3	4.7321	0.3093	16.6727	1.2536	0	7.2672	1.923	-0.3843	-1	0.9923	0.7119	1	0.9	774.484	1017.57	-1.3	4.55
151	0.06405	16.7	1.3	0.07784	17.8654	1.2153	0	4.5962	1.7316	0.2568	-1	1	0.7952	1	0.7121	457.144	399.012	-1.3	0
152	0.332831	7.1	6.4347	0.9063	13.8873	2.723	0	7.2672	2.6081	-0.1282	-0.9806	0.9701	0.7776	1	0.7692	439.909	218.951	-4.55	-4.55
153	0.346499	9.1	4.111	0.4518	9.2577	1.3039	0	4.5962	1.7619	0.5483	-0.7071	1	0.6064	1	0.4375	193.78	454.989	-1.3	-3.9
154	0.120566	5.1	2.3436	0.4595	11.8147	3.8112	0	10.2774	2.8685	0.3357	-0.4472	0.9991	0.5971	1	0.5556	406.647	47.5392	1.3	-1.95
155	0.0904059	9.1	3.7901	0.4165	32.7096	4.607	0	9.75	2.4973	0.2497	-0.9363	1	0.6156	1	0.6818	135.192	451.269	3.25	-1.95
156	0.0601941	34.9	10.1533	0.2909	158.995	4.8327	0	20.8102	3.6138	-0.4278	-1	1	0.6728	1	0.8986	852.745	1003.14	7.8	6.5
157	0.075012	10.1	2.0555	0.2035	21.9746	2.7129	0	7.2672	1.7258	0.2458	-0.8944	1	0.66	1	0.7083	479.312	294.52	-1.95	0.65
158	0.356085	7.9	11.9854	1.5171	25.1369	4.2605	0	13.7886	3.4301	0.904	0.3162	1	0.1356	1	0.1026	835.013	573.734	9.1	7.8
159	0.0573218	4.9	0.65	0.1327	6.7135	2.315	0	4.5962	1.768	-0.7972	-1	-0.4472	0.1976	1	1	914.316	272.51	0.65	0
160	0.352687	38.3	71.0733	1.8557	190.995	5.2616	0	13.7886	3.1431	0.7385	-0.6644	1	0.3184	1	0.3567	291.961	654.133	45.5	54.6
161	0.0831582	8.3	0.9192	0.1108	8.3942	1.3324	0	6.5	1.8647	0.0944	-1	1	0.989	1	0.52	272.837	501.958	0.65	0.65
162	0.113313	10.9	3.677	0.3373	26.4927	2.9767	0	9.1924	2.3584	0.08886	-0.9989	1	0.7641	1	0.6818	886.523	13.8991	2.6	2.6
163	0.127302	49.5	45.6391	0.922	344.025	7.2426	0	24.7513	4.7419	0.3374	-1	1	0.6564	1	0.5923	263.783	832.706	-37.05	-26.65
164	0.0615537	29.3	6.9096	0.2358	104.582	3.8308	0	29.9635	5.2719	-0.2581	-1	1	0.754	1	0.8316	155.155	15.7952	4.55	-5.2
165	0.497674	15.5	74.2822	4.7924	130	9.6296	0	39.1352	6.3018	0.9671	0.8038	1	0.03572	0.4593	0	58.5419	231.2	-74.1	5.2
166	0.0652375	8.3	2.7577	0.3323	32.0906	5.0937	0	11.718	3.2301	-0.1248	-1	0.9417	0.6826	1	0.9189	921.355	75.8614	1.95	1.95
167	0.0587598	30.9	8.7207	0.2822	138.796	4.8026	0	24.7513	4.6945	-0.1514	-1	1	0.8255	1	0.7273	556.786	83.4466	3.9	7.8
168	0.0281615	11.3	1.8385	0.1627	53.7302	5.7774	0	25.3833	6.0812	-0.184	-1	1	0.8466	1	0.697	936.168	842.708	1.3	1.3
169	0.310445	26.9	46.5329	1.7298	138.742	5.572	0	14.5344	3.3091	0.8596	-0.3773	1	0.1917	1	0.1842	34.5074	390.929	40.95	-22.1
170	0.112072	10.1	1.4534	0.1439	10.4	1.284	0	3.25	1.5987	-0.4971	-1	1	0.8071	1	0.8065	505.069	59.8663	-1.3	-0.65
171	0.0766523	7.5	1.4534	0.1938	13.9054	2.5283	0	7.2672	2.1538	-0.6221	-1	0.8944	0.5847	1	0.9545	388.987	858.993	1.3	0.65
172	0.0703233	10.9	2.0555	0.1886	23.8689	2.6819	0	7.2672	1.7459	-0.2552	-1	1	0.8164	1	0.775	272.638	13.2982	0.65	-1.95
173	0.211812	7.3	8.0401	1.1014	27.5593	5.1999	3.25	10.2774	1.9813	0.3522	-0.9899	0.9989	0.649	1	0.6667	376.185	693.411	-1.95	-7.8
174	0.0742774	9.3	1.95	0.2097	20.6093	2.8232	0	10.2774	2.9399	-0.7751	-1	1	0.4886	1	0.9592	51.3602	286	1.95	0
175	0.187024	13.3	7.4111	0.5572	33.6662	2.9793	0	13.4001	2.9301	-0.1112	-1	1	0.702	1	0.8295	98.0865	616.335	-4.55	-5.85
176	0.220944	28.1	41.2174	1.4668	173.274	6.6388	0	27.9576	5.298	0.6784	-1	1	0.5647	1	0.2624	337.779	17.6032	32.5	-25.35
177	0.0330344	42.3	9.5971	0.2269	276.805	6.8686	0	42.25	7.6511	-0.1062	-1	1	0.8637	1	0.6949	1016.43	273.848	-8.45	4.55
178	0.036305	16.9	2.0555	0.1216	49.9055	3.3494	0	9.75	2.2786	0.007484	-1	1	0.8106	1	0.69	970.08	446.021	1.95	0.65
179	0.0122803	14.7	0.65	0.04422	45.7317	3.6009	0	14.5344	2.7482	-0.1619	-1	1	0.7395	1	0.8161	375.599	391.82	0	-0.65
180	0.0535966	8.3	1.4534	0.1751	20.5819	3.267	0	9.75	2.5557	-0.1382	-1	1	0.8688	1	0.7273	588.91	724.193	-0.65	-1.3
181	0.0445158	25.5	4.5962	0.1802	95.1291	4.048	0	18.9506	4.0279	-0.09759	-1	1	0.8247	1	0.7095	399.492	174.739	-4.55	0.65
182	0.243132	5.1	2.6	0.5098	6.5	2.0968	0	6.5	1.9766	1	1	1	0	1	0	863.49	0	-2.6	0
183	0.0970621	8.3	1.4534	0.1751	11.3654	1.804	0	4.5962	1.9617	-0.1342	-1	1	0.8701	1	0.7778	76.6867	207.175	-1.3	0.65
184	0.0636486	6.9	0.65	0.0942	7.252	1.48	0	4.5962	1.9249	-0.6804	-1	1	0.5751	1	0.9091	291.993	770.058	-0.65	0
185	0.0577596	12.3	0.65	0.05285	9.425	0.915	0	3.25	1.4689	-0.6577	-1	1	0.7409	1	0.8421	943.354	248.016	-0.65	0
186	0.126294	11.5	12.503	1.0872	81.7812	8.6085	0	35.8974	7.0989	-0.09685	-1	1	0.7864	1	0.75	932.43	404.204	12.35	1.95
[truncated: 6,125 more rows]

## Sheet: Trypanin-1-1
trackID	trackLength(s)	totalDisplacement(um)	meanVelocity(um/s)	totalDistance(um)	meanSpeed(um/s)	minSpeed(um/s)	maxSpeed(um/s)	stdevSpeed(um/s)	meanPersistence	minPersistence	maxPersistence	stdevPersistence	tumblingPropensityV	tumblingPropensityP	positionX(px)	positionY(px)	displacementX(um)	displacementY(um)
0	12.5	2.7577	0.2206	52.5247	5.0024	0	24.7513	5.1213	-0.3661	-1	1	0.7108	1	0.8636	27.588	829.052	-1.95	-1.95
1	38.1	31.85	0.836	113.799	3.1523	0	20.8102	3.1416	0.6572	-1	1	0.5995	0.9917	0.271	17.0079	818.054	0	31.85
2	10.1	10.4	1.0297	38.1697	4.7123	0	13.4001	3.2032	0.4847	-0.9778	1	0.5469	1	0.5517	479.396	802.99	0	10.4
3	5.5	5.36	0.9746	9.0304	2.5801	0	7.2672	2.489	0.9131	0.7071	1	0.0886	1	0.06667	11.6909	850.855	1.3	5.2
4	49.5	101.853	2.0576	171.379	3.608	0	26.8002	2.9122	0.8974	-0.9923	1	0.1961	1	0.1325	17.7141	442.076	-14.95	100.75
5	49.5	10.0907	0.2039	105.932	2.2301	0	13.4001	2.2606	0.05196	-1	1	0.7616	1	0.7568	144.275	866.753	-2.6	9.75
6	23.9	29.9635	1.2537	125.01	5.7082	0	40.2003	4.973	0.6343	-0.9998	1	0.4981	0.9041	0.3889	80.6946	329.262	27.3	12.35
7	45.7	8.7449	0.1914	185.828	4.2524	0	24.7513	4.1934	-0.1748	-1	1	0.6986	1	0.8797	301.232	159.756	-6.5	5.85
8	49.5	10.1533	0.2051	239.319	5.0383	0	20.5548	3.9451	0.004375	-1	1	0.7271	1	0.7711	19.0202	613.616	-6.5	-7.8
9	10.3	8.7207	0.8467	55.8731	6.7317	0	16.25	4.2604	0.1805	-1	1	0.7598	1	0.6545	226.874	525.718	-3.9	-7.8
10	5.9	10.1116	1.7138	30.8584	7.9124	3.25	16.25	3.6082	0.6048	-0.7682	0.9965	0.5221	1	0.5	995.246	977.602	-7.15	7.15
11	8.5	9.9218	1.1673	30.8835	4.7513	0	10.2774	2.9874	0.5494	-0.7071	1	0.5497	1	0.4444	710.223	737.677	5.2	8.45
12	38.3	50.0669	1.3072	159.956	4.4065	0	11.718	2.7685	0.8268	-0.9487	1	0.2889	1	0.1858	94.2128	422.303	50.05	-1.3
13	49.5	9.0301	0.1824	139.401	2.9348	0	13.4001	2.6815	-0.2274	-1	1	0.6891	1	0.8655	42.5242	664.927	-4.55	7.8
14	49.5	16.5718	0.3348	150.755	3.1738	0	26.2023	2.8363	-0.2469	-1	1	0.6913	1	0.8506	661.575	22.4697	-16.25	3.25
15	17.1	9.9431	0.5815	51.4786	3.4092	0	33.931	4.3429	0.6112	-0.9884	1	0.5573	1	0.3664	336.933	768.482	-1.95	-9.75
16	49.5	23.6336	0.4774	201.595	4.2441	0	13.4001	2.7158	0.1076	-1	1	0.735	1	0.7184	312.207	916.959	-12.35	20.15
17	13.7	9.5971	0.7005	54.4449	4.6534	0	16.25	3.6478	-0.1102	-1	1	0.7453	1	0.8021	899.996	478.551	8.45	4.55
18	47.3	38.8807	0.822	261.029	5.7622	0	39.1352	5.1817	0.2335	-1	1	0.6849	0.9713	0.6642	192.174	965.5	-24.05	30.55
19	19.3	85.8886	4.4502	121.791	7.04	0	17.5018	3.8809	0.9469	0.3373	1	0.1115	0.4566	0.05882	965.865	406.109	-66.3	54.6
20	43.5	17.55	0.4034	189.614	4.569	0	26.2023	4.037	0.2644	-1	1	0.6546	1	0.708	519.586	972.323	0	17.55
21	15.7	29.8222	1.8995	44.4634	3.2455	0	19.769	2.9674	0.8757	0.07125	1	0.2241	1	0.1261	585.315	1001.52	8.45	-28.6
22	49.5	23.6604	0.478	203.333	4.2807	0	17.5018	3.3076	-0.08101	-1	1	0.6457	1	0.841	763.128	11.2929	22.75	6.5
23	49.5	120.645	2.4373	214.559	4.517	0	26	3.1822	0.8935	-0.4472	1	0.2176	0.9516	0.115	504.593	174.256	-102.05	64.35
24	12.5	13.2575	1.0606	58.326	5.5549	0	20.5548	5.2585	0.1758	-1	1	0.7528	0.9714	0.6824	222.776	700.896	-2.6	13
25	8.3	17.55	2.1145	60.9514	9.6748	0	23.6604	5.5485	0.1426	-0.9864	0.9995	0.7047	0.9841	0.75	225.337	761.512	0	-17.55
26	22.9	151.074	6.5971	180.512	8.6369	0	23.4361	3.961	0.988	0.9136	1	0.0168	0.004785	0	626.79	500.524	-119.6	-92.3
27	24.7	27.768	1.1242	57.3805	2.5278	0	7.2672	1.9894	0.6198	-0.8321	1	0.4374	1	0.4545	840.86	444.433	-26.65	7.8
28	24.5	75.3832	3.0769	112.984	5.0215	0	13	2.7797	0.9665	0.771	1	0.04351	0.9422	0	54.7408	726.206	65.65	37.05
29	49.5	40.2895	0.8139	152.648	3.2136	0	11.718	2.4004	0.5582	-1	1	0.5442	1	0.4691	130.789	504.783	38.35	12.35
30	49.5	112.868	2.2802	239.494	5.042	0	46.5329	4.0957	0.8112	-0.9487	1	0.4422	0.9768	0.1326	751.832	818.614	61.1	94.9
31	42.9	72.4276	1.6883	206.836	5.0571	0	16.5718	2.9437	0.6322	-1	1	0.5845	1	0.2961	399.473	993.114	-67.6	26
32	49.5	9.1232	0.1843	193.587	4.0755	0	27.768	4.5328	-0.3069	-1	1	0.7681	1	0.8122	657.184	961.684	-9.1	-0.65
33	6.5	8.5494	1.3153	30.3128	6.7362	3.25	16.5718	2.9674	0.8235	0.4472	0.9983	0.158	1	0.32	327.277	770.746	1.3	-8.45
34	45.7	28.1308	0.6156	163.764	3.7475	0	16.5718	2.9695	0.2041	-1	1	0.7435	1	0.6189	245.556	11.3074	-18.2	-21.45
35	39.1	61.6644	1.5771	130.119	3.5073	0	10.2774	2.1368	0.9162	0.3773	1	0.1188	1	0.09972	65.9437	891.747	-19.5	58.5
36	35.7	40.3052	1.129	127.337	3.7785	0	10.2774	2.4853	0.7988	-1	1	0.3067	1	0.2588	674.861	997.048	31.85	-24.7
37	49.5	146.798	2.9656	275.44	5.7987	0	13.4001	2.7029	0.9573	0.6727	1	0.06266	0.9895	0.02637	560.992	627.69	115.7	90.35
38	34.3	23.544	0.6864	140.44	4.348	0	13.4001	3.2995	0.4049	-1	1	0.5956	1	0.5993	843.02	41.4315	-23.4	2.6
39	7.9	5.0767	0.6426	28.5482	4.8387	0	16.25	3.7743	0.2238	-0.9971	0.9985	0.7069	1	0.5667	237.475	29.8987	-3.25	3.9
40	10.7	37.0101	3.4589	48.6939	5.597	0	20.5548	5.054	0.9027	0.5547	0.9996	0.09722	0.931	0.07463	281.463	1003.86	31.85	18.85
41	49.5	117.584	2.3754	234.317	4.933	0	29.0689	3.541	0.8536	-0.9843	1	0.2797	1	0.1454	399.2	684.287	117	11.7
42	49.5	154.38	3.1188	225.418	4.7456	0	29.9635	3.132	0.9361	-0.4903	1	0.1703	0.9874	0.02418	908.447	942.421	148.85	-40.95
43	22.9	51.0571	2.2296	96.7714	4.6302	0	11.718	2.5474	0.9119	0.3162	1	0.1416	0.9187	0.127	100.203	830.731	47.45	18.85
44	30.9	8.6721	0.2806	96.8564	3.3514	0	46.5329	7.1545	0.451	-1	1	0.6417	1	0.4714	509.791	81.9854	-1.95	8.45
45	36.9	46.8902	1.2707	205.253	5.8812	0	22.75	4.4011	0.2936	-1	1	0.6975	1	0.5854	695.32	893.561	32.5	33.8
46	7.7	9.7716	1.269	24.758	4.3435	0	13.7886	3.5333	0.8481	0.4961	1	0.1538	1	0.3243	451.253	675.604	0.65	9.75
47	15.5	14.5344	0.9377	60.4679	4.4791	0	20.5548	3.996	0.3533	-0.7593	1	0.5332	1	0.625	323.807	636.555	-14.3	2.6
48	49.5	96.2198	1.9438	331.783	6.9849	0	21.8017	4.4832	0.6269	-0.8038	1	0.4259	0.9916	0.4469	760.304	457.871	1.95	-96.2
49	6.3	49.1299	7.7984	41.7597	9.7116	4.5962	14.5344	2.7942	0.9787	0.9256	0.9997	0.01843	0	0	695.706	34.5397	-14.95	46.8
50	15.9	8.45	0.5314	51.9217	3.7354	0	29.25	5.8452	-0.2579	-1	1	0.955	0.9568	0.6442	835.55	1018.85	8.45	0
51	8.9	19.5108	2.1922	46.6625	6.7627	0	41.1096	6.668	0.6837	-0.206	1	0.3497	0.971	0.3958	514.523	401.36	0.65	19.5
52	8.3	28.0707	3.382	45.1664	7.1693	0	19.769	4.1774	0.9195	0.6357	0.9998	0.09255	0.8254	0.09302	402.428	340.373	27.95	2.6
53	49.5	60.0327	1.2128	186.441	3.9251	0	13.4001	2.5385	0.4815	-0.9806	1	0.5537	1	0.5515	614.34	778.688	-56.55	20.15
54	7.7	6.4018	0.8314	26.856	4.7116	0	14.5344	3.1379	0.5601	-0.8944	0.9997	0.5569	1	0.4412	90.9935	787.234	5.85	2.6
55	49.5	39.0487	0.7889	155.521	3.2741	0	20.8102	2.8633	0.2447	-1	1	0.7867	1	0.5422	59.5212	65.2758	39	1.95
56	49.5	57.4101	1.1598	200.305	4.217	0	19.769	2.9605	0.4791	-1	1	0.6825	1	0.4203	456.527	595.664	15.6	55.25
57	11.3	4.111	0.3638	52.955	5.6941	0	21.8017	4.5903	-0.2299	-1	1	0.7278	1	0.8841	407.354	437.363	-3.9	-1.3
58	10.5	25.3166	2.4111	47.5786	5.5975	0	10.2774	2.6265	0.9336	0.6	0.9999	0.0933	1	0.07692	428.714	907.024	22.1	-12.35
59	49.5	134.099	2.7091	216.959	4.5676	0	14.5344	2.9015	0.874	-1	1	0.3246	0.9474	0.1236	503.435	575.462	117.65	64.35
60	28.7	55.5588	1.9358	158.582	5.9394	0	20.5548	3.9918	0.8054	-0.1104	1	0.2261	1	0.2874	765.887	403.183	5.85	-55.25
61	49.5	104.749	2.1161	240.419	5.0615	0	14.5344	3.2014	0.9057	0.3162	1	0.1207	1	0.1099	360.983	342.819	59.15	86.45
62	44.5	45.0802	1.013	207.543	4.8834	0	20.8102	3.4776	0.6094	-0.8321	1	0.4599	0.9882	0.4561	323.015	587.761	21.45	39.65
63	40.1	5.9927	0.1494	245.48	6.4431	0	33.931	5.5636	-0.336	-1	1	0.6743	1	0.8854	283.713	597.799	-1.3	5.85
64	12.3	40.0318	3.2546	78.2466	7.5968	0	27.9576	5.7135	0.8328	0.4472	1	0.1601	0.9709	0.2771	667.187	692.654	-33.8	-21.45
65	49.5	281.261	5.682	382.13	8.0449	0	32.5	4.3663	0.953	-0.0767	1	0.1241	0.2463	0.03516	630.808	641.805	146.9	239.85
66	49.5	67.431	1.3622	178.523	3.7584	0	25.3833	3.6252	0.7221	-1	1	0.5045	1	0.25	47.0273	472.825	-20.15	-64.35
67	11.3	11.1072	0.9829	53.6958	5.7737	0	18.3848	3.9001	0.4212	-1	1	0.7313	1	0.4348	1013.55	497.929	-10.4	-3.9
68	49.5	22.4509	0.4536	231.1	4.8653	0	17.5018	3.7155	0.1879	-1	1	0.7828	1	0.6044	790.792	500.189	-20.8	8.45
69	24.5	34.1049	1.392	86.6053	3.8491	0	13.7886	3.0042	0.804	-0.7071	1	0.2696	1	0.2604	720.198	864.029	4.55	33.8
70	49.5	63.3842	1.2805	232.274	4.89	0	16.25	2.8779	0.716	-1	1	0.4292	1	0.3371	894.367	40.6202	-61.75	-14.3
71	14.7	28.4296	1.934	58.5704	4.6118	0	14.5344	3.0126	0.8429	-0.4091	1	0.2827	1	0.2	369.459	587.313	-27.95	5.2
72	19.1	8.6721	0.454	60.1826	3.5195	0	30.8322	4.167	-0.3524	-1	1	0.7285	1	0.8163	700.819	153.877	1.95	-8.45
73	21.3	0.65	0.03052	27.9962	1.4506	0	4.5962	1.7164	-0.762	-1	0.7071	0.3617	1	1	867	434.289	0	-0.65
74	18.9	84.2521	4.4578	117.937	6.9785	0	20.8102	4.3633	0.9327	0.6358	1	0.0854	0.2485	0.06711	329.513	868.14	78	31.85
75	8.9	2.9069	0.3266	40.3501	5.8478	0	20.8102	4.2741	-0.2356	-1	0.9971	0.7524	1	0.8261	525.393	836.697	2.6	-1.3
76	49.5	65.65	1.3263	273.47	5.7573	0	18.9506	4.7638	0.4763	-1	1	0.6195	1	0.4907	83.9869	914.436	-64.35	13
77	20.7	54.743	2.6446	92.5857	4.9511	0	35.0036	4.9301	0.8941	-0.3423	1	0.256	0.9893	0.1138	230.64	452.493	-47.45	27.3
78	32.5	47.5212	1.4622	197.368	6.4711	0	25.3833	4.6031	0.4855	-0.9806	1	0.4815	1	0.6007	246.789	585.145	-30.55	36.4
79	49.5	30.887	0.624	223.79	4.7114	0	33.931	3.9798	0.03813	-1	1	0.7603	1	0.7133	474.882	412.447	4.55	30.55
80	12.7	9.0301	0.711	72.5305	6.7785	0	22.981	4.7406	-0.3431	-1	0.9701	0.6615	1	0.9024	490.984	136.185	7.8	-4.55
81	5.3	10.4809	1.9775	17.3938	5.2709	0	11.718	3.551	0.5558	0.1104	0.9487	0.2811	1	0.6923	168.377	585.868	9.1	5.2
82	49.5	29.1994	0.5899	122.004	2.5685	0	24.7513	2.5566	-0.009084	-1	1	0.6223	1	0.8137	429.074	224.484	-27.95	-8.45
83	29.9	1.4534	0.04861	164.431	5.8936	0	26.8002	4.9715	-0.3644	-1	1	0.7114	1	0.8622	191.702	374.931	-1.3	0.65
84	49.5	6.1321	0.1239	147.337	3.1018	0	23.4361	3.2374	-0.0252	-1	1	0.7638	1	0.7598	109.028	450.371	-5.2	3.25
85	6.1	15.5049	2.5418	49.2197	12.0048	4.5962	27.9576	6.7117	0.8682	0.3536	0.9991	0.1744	0.9512	0.15	914.098	1013.34	13	-8.45
86	49.5	20.5548	0.4152	236.06	4.9697	0	16.5718	3.6177	0.1116	-1	1	0.7419	1	0.7055	856.053	832.432	16.9	-11.7
87	49.5	43.6033	0.8809	217.098	4.5705	0	29.43	4.2053	0.3468	-1	1	0.737	1	0.5142	607.487	161.901	39	19.5
88	26.9	62.0912	2.3082	121.914	4.8961	0	13	2.9684	0.934	0.5547	1	0.09462	0.9839	0.06987	617.961	220.223	-11.05	61.1
89	13.5	44.4668	3.2938	62.3366	5.4206	0	13.7886	3.3078	0.9046	0.5914	1	0.1029	0.9478	0.09474	384.948	652.237	42.9	11.7
90	24.7	30.3905	1.2304	92.0662	4.0558	0	13.4001	2.3828	0.8507	-0.1104	1	0.1834	1	0.2136	19.4717	215.225	-22.75	20.15
91	49.5	61.8355	1.2492	303.769	6.3951	0	45.2673	4.6631	0.6854	-0.8634	1	0.4851	0.7979	0.3106	793.108	176.817	3.25	61.75
92	27.5	164.444	5.9798	193.99	7.6075	0	14.5344	3.1972	0.9775	0.8542	1	0.0295	0.2196	0	693.706	705.938	-32.5	161.2
93	49.5	51.5512	1.0414	215.463	4.5361	0	13.7886	3.0399	0.4894	-1	1	0.625	1	0.4793	173.787	244.769	-47.45	20.15
94	11.7	35.8621	3.0651	55.4558	5.7171	0	16.25	3.6007	0.9342	0.5313	1	0.09517	0.9175	0.03896	32.453	300.838	26	24.7
95	49.5	53.5452	1.0817	223.503	4.7053	0	20.8102	3.3123	0.3321	-1	1	0.6957	1	0.5676	472.635	584.534	-44.85	-29.25
96	18.9	17.9781	0.9512	107.4	6.355	0	22.981	3.9153	0.2133	-1	1	0.6595	1	0.7153	342.899	275.653	11.7	-13.65
97	7.7	8.6721	1.1262	12.6981	2.2277	0	4.5962	1.6942	-0.5911	-1	1	0.5398	1	0.96	932.201	165.396	-8.45	1.95
98	44.1	49.9824	1.1334	281.766	6.6928	0	21.8017	4.8117	0.5564	-1	1	0.6259	1	0.378	957.924	633.268	17.55	46.8
99	49.5	34.8402	0.7038	230.512	4.8529	0	20.5548	3.341	0.2929	-1	1	0.7077	1	0.6147	244.852	184.296	-20.8	-27.95
100	49.5	32.5779	0.6581	203.071	4.2752	0	13.4001	2.6455	0.3243	-1	1	0.6502	1	0.6379	229.907	294.006	-15.6	28.6
101	8.7	23.4811	2.699	33.6428	5.0213	0	13.4001	2.8022	0.9719	0.6757	1	0.05903	1	0.02128	816.442	882.322	17.55	15.6
102	47.7	26.323	0.5518	127.75	2.7954	0	46.5329	3.0473	0.3625	-1	1	0.7112	0.9628	0.5051	201.681	647.553	-24.7	9.1
103	49.5	322.384	6.5128	385.286	8.1113	0	37.9012	4.3758	0.9888	0.8143	1	0.01979	0.09053	0	578.428	767.036	308.1	94.9
104	37.7	48.7153	1.2922	223.138	6.2504	0	44.2048	5.6386	0.3981	-0.9864	1	0.5377	0.944	0.6667	407.395	757.153	-41.6	25.35
105	4.9	3.25	0.6633	6.5	2.2414	0	6.5	2.315	1	1	1	0	1	0	0	592.929	0	3.25
106	27.3	27.6154	1.0116	133.251	5.2668	0	17.5018	3.8929	0.5418	-1	1	0.5529	1	0.4888	940.993	583.427	-24.7	-12.35
107	31.9	22.1859	0.6955	117.752	3.9382	0	16.5718	3.1837	0.5772	-0.9899	1	0.5158	1	0.483	274.27	936.807	-22.1	1.95
108	7.1	12.8035	1.8033	30.7372	6.0269	0	14.5344	2.8929	0.6792	0.206	0.9806	0.2398	1	0.5806	367.845	345.07	-11.7	5.2
109	13.3	6.1321	0.4611	30.9074	2.7352	0	9.75	2.256	0.05054	-1	1	0.7887	1	0.6744	793.899	49.3233	3.25	-5.2
110	42.1	101.533	2.4117	203.623	5.0779	0	18.9506	3.436	0.9613	0.5677	1	0.06249	0.9002	0.01055	974.235	801.508	-65	78
111	6.1	2.9069	0.4765	23.6276	5.7628	0	16.5718	4.5118	-0.7389	-1	0.3162	0.4274	1	1	488.443	175.852	1.3	2.6
112	32.7	36.4927	1.116	204.726	6.6686	0	21.8017	4.6055	0.2076	-1	1	0.7926	1	0.5539	225.012	996.046	2.6	-36.4
113	27.1	68.0795	2.5122	134.847	5.3724	0	14.5344	3.3343	0.9494	0.5547	1	0.06227	0.996	0.01299	725.426	620.256	46.15	50.05
114	10.9	3.677	0.3373	23.8731	2.6824	0	6.5	2.0605	-0.2153	-1	1	0.849	1	0.8103	1007.51	535.569	-2.6	2.6
115	8.9	2.3436	0.2633	20.2023	2.9279	0	13.4001	3.0015	-0.03465	-0.9899	1	0.8025	1	0.7447	695.017	705.775	-1.95	1.3
116	29.3	54.9279	1.8747	192.761	7.0608	0	30.6604	5.5891	0.6808	-0.9999	1	0.5435	0.9744	0.2846	98.4266	130.264	-35.1	42.25
117	26.1	3.3144	0.127	137.775	5.7168	0	44.2048	6.0048	-0.06936	-1	1	0.6745	0.9419	0.8241	525.439	186.922	0.65	-3.25
118	49.5	36.7983	0.7434	170.994	3.5999	0	14.5344	2.9375	0.371	-1	1	0.6668	1	0.5739	438.214	814.154	-35.1	11.05
119	5.3	7.854	1.4819	14.7675	4.475	0	9.75	3.272	0.1982	-0.9762	0.9864	0.5947	1	0.8462	121.443	156.613	-7.15	-3.25
120	20.5	12.6207	0.6156	82.6804	4.4692	0	48.3147	5.4958	-0.04565	-1	1	0.6601	0.9568	0.8411	625.481	292.58	7.15	10.4
121	37.1	60.5896	1.6331	189.994	5.4129	0	42.25	4.3233	0.5814	-1	1	0.5538	0.9915	0.4322	121.989	985.629	-59.8	-9.75
122	5.9	5.9927	1.0157	12.5454	3.2168	0	7.2672	2.3456	0.29	-1	1	0.7182	1	0.7368	303.415	560.78	-4.55	-3.9
123	7.3	2.3436	0.321	13.2597	2.5018	0	9.1924	2.2801	0.1142	-0.9487	1	0.8185	1	0.6538	87.4863	633.096	-1.95	1.3
124	42.1	104.731	2.4877	227.869	5.6825	0	22.981	2.9923	0.8775	-0.1521	1	0.1446	0.9601	0.1365	931.293	335.185	12.35	104
125	49.5	52.0731	1.052	262.259	5.5212	0	29.9635	4.7373	0.3354	-1	1	0.6735	0.9937	0.5959	962.338	69.2455	21.45	47.45
126	18.3	17.3442	0.9478	65.2044	4.0003	0	14.5344	3.1487	0.481	-1	1	0.6461	1	0.4638	899.246	255.874	-16.9	-3.9
127	9.1	0.9192	0.101	21.8631	3.0793	0	7.2672	1.9524	-0.2836	-1	1	0.8185	1	0.825	377.841	374.038	-0.65	-0.65
128	4.7	3.677	0.7823	9.3344	3.4572	0	7.2672	1.8525	0.3151	-0.3162	0.8682	0.5475	1	0.6667	546.404	452.596	-2.6	2.6
129	36.3	8.2219	0.2265	115.776	3.3754	0	42.25	3.5105	-0.2446	-1	1	0.7678	0.9738	0.797	931.587	703.074	7.8	-2.6
130	19.1	5.2405	0.2744	78.3289	4.5806	0	13.4001	3.2625	-0.1838	-1	1	0.7541	1	0.7879	252.013	104.665	0.65	5.2
131	10.1	7.9343	0.7856	42.9013	5.2965	0	21.8017	5.1113	0.4714	-0.8321	1	0.5109	1	0.6316	296.604	272.579	-6.5	4.55
132	22.1	16.4053	0.7423	77.9662	3.8789	0	14.5344	3.0976	0.4033	-0.9062	1	0.6345	1	0.5266	465.901	643.423	9.1	13.65
133	6.9	2.9069	0.4213	21.029	4.2916	0	23.6604	5.1506	0.1234	-0.9983	1	0.7661	1	0.7143	458.116	731.507	-1.3	-2.6
134	5.1	2.6	0.5098	10.3304	3.3324	0	9.1924	3.3254	-0.7444	-1	0.6508	0.5267	1	1	128.02	176.549	0	2.6
135	11.3	13.1615	1.1647	30.355	3.264	0	9.1924	1.9523	0.5862	-0.4472	1	0.3979	1	0.5211	863.925	106.526	-11.05	7.15
136	27.9	42.5042	1.5234	135.843	5.2449	0	13	2.7406	0.8745	-0.3714	1	0.1747	1	0.1757	81.552	503.903	16.9	39
137	49.5	36.6602	0.7406	191.459	4.0307	0	29.9635	3.7211	0.2884	-1	1	0.7292	1	0.5953	81.8444	24.5444	-22.1	29.25
138	5.7	2.6	0.4561	21.0392	5.6863	0	13.4001	2.8008	0.2784	-0.3939	0.7071	0.2798	1	1	97.2456	614.754	0	2.6
139	13.9	6.5	0.4676	38.0993	3.2016	0	9.75	2.5478	-0.07175	-0.9962	0.9948	0.6911	1	0.7976	210.734	428.676	5.2	-3.9
140	49.5	19.2053	0.388	152.091	3.2019	0	13.4001	2.6951	0.37	-1	1	0.6986	1	0.5547	29.2525	274.34	7.8	-17.55
141	15.1	5.886	0.3898	80.9934	6.1827	0	27.768	5.1459	-0.1203	-0.9989	1	0.5809	1	0.9314	713.593	425.659	-0.65	-5.85
142	10.3	1.8385	0.1785	34.7346	4.1849	0	10.2774	2.7187	-0.1617	-1	1	0.7401	1	0.7736	330.107	321.097	-1.3	1.3
143	26.7	2.68	0.1004	83.0733	3.3633	0	13	2.5503	-0.1458	-1	1	0.7979	1	0.7676	270.721	365.588	-0.65	2.6
144	5.1	0	0	8.9746	2.895	0	7.2672	2.2518	-0.8652	-1	-0.6	0.152	1	1	758.078	824.922	0	0
145	5.3	2.9069	0.5485	4.8192	1.4604	0	4.5962	1.7555	0.6461	-0.3162	0.9487	0.423	1	0.5	949.849	119.943	1.3	-2.6
146	11.1	4.162	0.375	33.0467	3.6315	0	13	3.2927	-0.2639	-1	1	0.6287	1	0.8966	514.725	346.396	-3.25	2.6
147	18.5	14.95	0.8081	75.9923	4.6056	0	11.718	2.469	0.6563	-1	1	0.5515	1	0.3214	975.568	464.997	0	14.95
148	11.9	5.2405	0.4404	43.3743	4.3812	0	11.718	2.768	-0.1797	-1	1	0.6777	1	0.8421	722.479	700.046	-5.2	0.65
149	47.9	1.3	0.02714	146.096	3.1829	0	11.718	2.2716	-0.1295	-1	1	0.7325	1	0.842	228.543	64.286	1.3	0
150	49.5	49.1814	0.9936	301.386	6.345	0	19.769	4.1759	0.4558	-1	1	0.6413	1	0.5104	670.617	455.196	34.45	35.1
151	9.3	0.9192	0.09884	4.1692	0.5711	0	4.5962	1.3127	-0.9024	-1	-0.7071	0.1512	1	1	600.618	160.038	0.65	-0.65
152	49.5	39.586	0.7997	194.345	4.0915	0	22.981	3.4047	0.2632	-1	1	0.7308	1	0.581	615.076	909.214	-34.45	-19.5
153	17.7	4.5962	0.2597	28.3674	1.8068	0	4.5962	1.8487	-0.2737	-1	1	0.7268	1	0.8673	841.376	465.991	-0.65	4.55
154	49.5	7.827	0.1581	167.659	3.5297	0	16.5718	3.0032	-0.2429	-1	1	0.6774	1	0.8783	821.566	935.045	-7.8	0.65
155	8.9	3.3144	0.3724	28.4175	4.1185	0	19.769	4.8622	-0.4071	-1	0.9935	0.7502	1	0.8205	897.219	140.983	-0.65	-3.25
156	6.3	0.65	0.1032	11.05	2.5698	0	6.5	1.672	-0.6675	-1	1	0.5085	1	0.9286	751.691	963.127	-0.65	0
157	14.7	13.7118	0.9328	43.2916	3.4088	0	13.4001	2.6423	0.07579	-1	1	0.836	1	0.6176	721.289	92.0816	7.15	-11.7
158	25.9	20.6573	0.7976	99.0255	4.1433	0	42.3748	6.3848	0.291	-1	1	0.7783	0.954	0.5755	629.11	351.16	-4.55	20.15
159	8.7	16.7114	1.9209	33.7648	5.0395	0	33.4608	7.7665	-0.3588	-1	1	0.8477	0.7313	0.7297	1016.99	353.063	3.9	16.25
160	7.1	0.9192	0.1295	31.1326	6.1044	0	26.2023	6.3533	-0.3248	-1	1	0.7395	1	0.8889	718.57	940.627	-0.65	-0.65
161	28.5	103.519	3.6323	189.036	7.1334	0	17.5018	3.535	0.9407	0.3162	1	0.1061	0.7509	0.05714	772.825	233.558	59.8	84.5
162	14.1	3.7901	0.2688	44.4225	3.6713	0	16.25	3.4292	0.1941	-1	1	0.6005	1	0.7326	839.89	668.514	-3.25	1.95
163	7.9	24.05	3.0443	35.6767	6.0469	0	14.5344	4.4504	0.9791	0.8321	1	0.03321	1	0	895.728	789.798	-22.75	-7.8
164	49.5	3.3144	0.06696	222.244	4.6788	0	29.43	5.245	-0.2822	-1	1	0.6966	1	0.8722	790.92	783.74	-0.65	3.25
165	6.1	2.7577	0.4521	7.8789	1.9217	0	6.5	2.4998	0.4752	-0.7593	1	0.5365	1	0.5238	538.812	615.205	-1.95	1.95
166	12.5	8.841	0.7073	61.9915	5.904	0	27.768	5.8111	-0.5673	-1	1	0.6399	1	0.9012	360.568	138.828	5.2	-7.15
167	12.1	11.3704	0.9397	84.2444	8.341	0	23.6604	5.1257	-0.04279	-1	0.9971	0.7064	1	0.8026	891.26	649.5	5.85	9.75
168	49.5	7.5802	0.1531	176.252	3.7106	0	20.8102	3.3341	-0.2836	-1	1	0.7397	1	0.8369	901.851	62.3838	-6.5	-3.9
169	12.3	2.0555	0.1671	43.8222	4.2546	0	14.5344	3.1609	-0.07138	-1	1	0.6928	1	0.8205	969.833	321.687	-1.95	0.65
170	6.7	2.0555	0.3068	8.6866	1.8482	0	4.5962	1.9641	0.2798	-0.8944	1	0.7102	1	0.7143	804.634	5.7836	-1.95	0.65
171	34.5	5.2405	0.1519	157.88	4.8578	0	17.5018	4.2723	-0.1871	-1	1	0.7281	1	0.8566	842.658	774.088	-5.2	-0.65
172	49.5	21.4401	0.4331	250.702	5.2779	0	26.2023	4.5432	-0.2581	-1	1	0.676	1	0.8719	569.907	252.028	-5.2	20.8
173	6.3	2.7577	0.4377	25.3874	5.9041	0	11.718	3.4414	0.248	-1	0.9939	0.7049	1	0.6	317.405	856.722	-1.95	1.95
174	10.5	27.9198	2.659	95.4491	11.2293	0	25.3833	6.4246	0.6375	-0.4893	0.9988	0.3813	0.9529	0.4923	457.048	370.605	-11.7	25.35
176	4.9	2.7577	0.5628	8.0323	2.7698	0	7.2672	2.0312	-0.1119	-0.9993	1	0.7906	1	0.8889	179.765	81.4592	-1.95	-1.95
177	9.9	7.6081	0.7685	45.9061	5.8109	0	22.981	4.957	0.4208	-0.9976	0.9971	0.6978	1	0.5357	749.035	447.838	7.15	2.6
178	5.5	15.2161	2.7666	28.1538	8.0439	0	18.3848	5.096	-0.2473	-1	0.9701	0.7206	0.9429	0.8667	832.255	720.2	5.2	14.3
179	10.9	2.3436	0.215	33.7421	3.7913	0	10.2774	2.6811	-0.6899	-1	1	0.4715	1	0.9688	816.275	348.583	-1.3	1.95
180	13.9	2.3436	0.1686	19.4304	1.6328	0	7.2672	1.9838	-0.2816	-1	1	0.8883	1	0.7119	594.77	948.665	1.3	-1.95
181	5.1	2.6	0.5098	22.9032	7.3881	3.25	16.25	3.9715	-0.1892	-0.9806	0.8944	0.6034	1	0.9091	242.274	227.863	0	-2.6
182	8.3	10.1741	1.2258	26.0554	4.1358	0	17.5018	3.2756	0.6203	-0.3939	1	0.4902	1	0.2927	4.5663	315.211	9.1	4.55
183	33.3	14.8223	0.4451	131.835	4.212	0	20.5548	3.6628	-0.03481	-1	1	0.7178	1	0.7954	113.429	260.853	-11.7	-9.1
184	8.1	3.3144	0.4092	18.0977	2.9668	0	7.2672	2.1869	0.4427	-1	1	0.6887	1	0.4324	232.376	407.339	-3.25	0.65
185	18.5	3.25	0.1757	17.4106	1.0552	0	16.5718	2.1325	-0.3151	-1	1	0.8612	1	0.7358	395.957	0.1811	0	-3.25
186	11.3	0.65	0.05752	0.65	0.06989	0	3.25	0.474	0.7071	0.7071	0.7071	NaN	1	1	122.894	507.81	0	0.65
187	14.5	2.0555	0.1418	46.4357	3.7149	0	14.5344	3.4863	-0.2674	-0.9923	1	0.5923	1	0.9294	451.231	836.148	0.65	-1.95
188	13.7	18.9506	1.3833	48.8883	4.1785	0	11.718	2.7425	0.7702	0.1961	1	0.2107	1	0.3936	337.807	11.1423	7.15	17.55
189	11.3	3.677	0.3254	19.3789	2.0838	0	4.5962	1.8795	0.272	-1	1	0.711	1	0.6949	134.92	309.354	-2.6	2.6
190	24.5	11.9854	0.4892	101.142	4.4952	0	16.25	3.7709	0.1379	-1	1	0.756	1	0.6757	943.204	47.1959	9.1	7.8
191	8.5	2.0555	0.2418	30.8522	4.7465	0	46.1912	8.496	-0.2094	-1	0.9091	0.6797	1	0.9024	469.288	964.347	-1.95	-0.65
192	8.7	2.3436	0.2694	15.6366	2.3338	0	4.5962	2.0574	-0.3434	-1	1	0.7776	1	0.9062	114.701	990.385	1.3	1.95
193	15.1	6.5	0.4305	50.9968	3.8929	0	20.5548	3.662	0.0207	-1	1	0.7328	1	0.7624	632.589	401.993	-5.2	3.9
194	4.7	3.25	0.6915	8.7612	3.2449	0	7.2672	2.3056	0.7582	0.3162	1	0.2475	1	0.4286	873.67	487.872	-1.95	2.6
195	29.5	5.9927	0.2031	128.084	4.6576	0	14.5344	2.9464	-0.34	-1	1	0.752	1	0.8384	869.468	402.842	-1.3	-5.85
196	17.5	30.2442	1.7282	113.468	7.3205	0	16.25	3.606	0.8564	-0.0767	1	0.1897	1	0.2	685.509	538.431	-14.3	26.65
197	9.9	2.0555	0.2076	22.0766	2.7945	0	9.1924	2.3732	-0.6372	-1	0.7071	0.3795	1	1	54.0657	562.066	1.95	0.65
198	19.7	5.2405	0.266	111.291	6.2876	0	33.4608	5.7687	-0.355	-1	0.9997	0.7296	1	0.8299	1004.05	689.358	-5.2	0.65
199	49.5	4.6872	0.09469	199.134	4.1923	0	29.9635	3.7842	-0.3131	-1	1	0.6874	1	0.8856	584.661	54.5737	-2.6	3.9
200	47.9	26.0081	0.543	271.553	5.9162	0	20.5548	4.0322	0.1233	-1	1	0.6774	1	0.7261	831.967	177.602	-26	-0.65
201	6.3	2.68	0.4254	10.177	2.3667	0	4.5962	1.8218	-0.2183	-1	1	0.8867	1	0.75	439.603	320.262	2.6	0.65
202	15.7	4.5962	0.2928	73.0276	5.3305	0	20.5548	4.7085	-0.1653	-1	1	0.7341	1	0.8131	866.806	207.78	4.55	-0.65
203	4.9	1.4534	0.2966	14.9262	5.147	0	10.2774	3.8974	-0.312	-1	0.9487	0.8118	1	0.8889	820.316	678.286	-0.65	-1.3
204	30.3	6.9096	0.228	52.7886	1.8653	0	4.5962	1.8028	0.06979	-1	1	0.7298	1	0.7477	41.8597	759.63	-4.55	5.2
205	8.1	0.65	0.08025	9.6385	1.5801	0	4.5962	1.7593	-0.5187	-1	1	0.5767	1	0.95	122.537	527.333	0.65	0
206	27.5	20.8102	0.7567	87.1422	3.4173	0	13.4001	2.8554	0.4647	-1	1	0.6713	1	0.4656	1011.2	836.689	20.8	-0.65
207	12.7	10.2774	0.8092	12.777	1.1941	0	4.5962	1.7161	-0.6037	-1	1	0.6629	0.9813	0.8824	408.028	883.232	9.75	-3.25
208	20.7	27.5925	1.333	100.279	5.3625	0	29.9635	5.2691	0.4243	-1	1	0.6052	0.984	0.5528	154.461	316.949	20.15	18.85
209	7.1	1.4534	0.2047	19.6777	3.8584	0	11.718	2.8003	-0.5314	-1	0.9417	0.5903	1	0.9333	611.014	486.19	-1.3	-0.65
210	8.5	20.4104	2.4012	36.1514	5.5617	0	23.4361	4.5173	0.8674	0.4808	1	0.1064	1	0.1333	325.782	700.312	-20.15	3.25
211	9.5	4.55	0.4789	7.475	0.9967	0	6.5	1.6873	0.7241	-1	1	0.7019	1	0.1379	1019	625.205	0	4.55
212	8.1	15.7348	1.9426	40.1795	6.5868	3.25	16.5718	3.6442	0.9391	0.7682	0.9998	0.06168	1	0	176.475	241.105	12.35	-9.75
213	21.5	1.4534	0.0676	65.7462	3.3716	0	32.5	4.5613	-0.09708	-1	1	0.8476	1	0.705	775.391	145.137	-1.3	0.65
214	7.9	2.0555	0.2602	31.7322	5.3783	0	16.25	4.4435	-0.3604	-1	1	0.6823	1	0.8529	116.297	117.449	-0.65	1.95
215	7.5	2.0555	0.2741	30.282	5.5058	0	13.7886	3.4301	0.1494	-0.9959	1	0.7359	1	0.75	507.38	582.327	-0.65	-1.95
216	21.7	1.4534	0.06698	42.9459	2.18	0	14.5344	2.5784	-0.2107	-1	1	0.703	1	0.8651	328.643	353.341	0.65	1.3
217	5.1	8.1445	1.597	0.65	0.2097	0	3.25	0.8116	0.8776	0.8575	0.9104	0.01636	1	0	359.078	205.755	-3.9	-7.15
218	4.7	2.3436	0.4986	7.6515	2.8339	0	7.2672	2.1587	0.5757	0.1961	1	0.3626	1	0.6	80.7872	705.692	-1.3	1.95
219	10.9	1.4534	0.1333	18.1347	2.0376	0	4.5962	1.8662	0.173	-1	1	0.7577	1	0.6792	173.794	460.413	-0.65	-1.3
220	7.9	18.9506	2.3988	35.893	6.0836	0	13.4001	3.1726	0.9443	0.5812	1	0.08471	1	0.05128	510.31	917.386	7.15	17.55
221	4.9	2.3436	0.4783	10.4419	3.6007	0	7.2672	1.9811	0.7614	0.2425	1	0.3545	1	0.3333	337.837	417.112	1.3	-1.95
222	7.3	1.8385	0.2518	22.6908	4.2813	0	13.4001	3.1234	-0.2072	-1	0.9762	0.6625	1	0.9	209.904	354.877	-1.3	-1.3
223	7.5	5.0767	0.6769	20.1969	3.6722	0	9.1924	2.0642	0.6697	-0.8321	1	0.3846	1	0.5	607.567	829.587	-3.25	-3.9
224	18.7	6.5324	0.3493	33.4654	2.0039	0	4.5962	1.7203	0.2604	-1	1	0.7718	1	0.6018	173.856	934.874	-6.5	0.65
225	9.1	0	0	11.7462	1.6544	0	4.5962	1.8872	-0.633	-1	0.7071	0.674	1	1	52.8242	477.033	0	0
226	5.1	0.9192	0.1802	13.9335	4.4947	0	9.1924	3.4958	-0.5223	-1	1	0.617	1	0.8889	264.99	993.912	0.65	0.65
227	10.1	0.9192	0.09101	33.8892	4.1839	0	13.4001	3.772	-0.6069	-1	1	0.6739	1	0.9091	225.252	1016.41	0.65	-0.65
228	16.1	0	0	11.7	0.8298	0	3.25	1.4222	-0.8	-1	1	0.6156	1	0.9	735.255	580	0	0
229	6.5	1.4534	0.2236	26.5101	5.8911	0	16.25	4.521	-0.673	-1	0.9487	0.542	1	0.9524	11.2846	1016.91	-0.65	1.3
230	5.7	1.4534	0.255	17.3124	4.679	0	18.9506	5.689	-0.5862	-1	0.8944	0.6703	1	0.9167	839.693	237.14	-0.65	-1.3
231	7.7	3.5004	0.4546	16.2824	2.8566	0	9.1924	2.6405	-0.1869	-1	1	0.5599	1	0.9333	880.435	353.39	3.25	1.3
232	7.7	4.55	0.5909	14.625	2.5658	0	6.5	2.0125	0	-1	1	1.0198	1	0.5	1019	647.539	0	4.55
233	10.7	2.6	0.243	18.5154	2.1282	0	4.5962	1.8107	-0.2832	-1	0.9487	0.6233	1	0.8947	932.374	377.916	-2.6	0
234	9.7	4.6872	0.4832	41.4758	5.3865	0	19.5	4.882	-0.1444	-0.9939	1	0.8031	1	0.76	919.381	915.887	2.6	-3.9
235	26.1	0.9192	0.03522	33.2233	1.3786	0	4.5962	1.93	-0.8144	-1	1	0.4291	1	0.9836	640.856	916.228	-0.65	0.65
236	8.9	33.4608	3.7596	37.6667	5.4589	0	14.5344	3.8682	0.9493	0.7894	1	0.05699	0.7681	0	642.298	61.4213	13.65	30.55
237	9.9	8.2219	0.8305	44.8254	5.6741	0	19.769	4.3417	0.2565	-0.9899	0.9981	0.6357	1	0.6364	271.151	775.444	-2.6	-7.8
238	14.9	5.0767	0.3407	76.1308	5.9016	0	18.3848	4.4561	-0.4358	-1	1	0.5966	1	0.9505	994.198	145.262	3.25	3.9
239	5.9	2.3436	0.3972	10.0654	2.5809	0	9.1924	2.4393	-0.1722	-1	0.9487	0.7471	1	0.8667	43.6356	710.136	-1.95	1.3
240	17.5	81.6675	4.6667	122.612	7.9105	0	22.981	4.9116	0.8589	-0.0767	1	0.2589	0.3097	0.1111	967.734	203.9	68.25	-44.85
241	6.3	15.4093	2.4459	23.9295	5.565	0	24.7513	4.0717	0.9796	0.8591	1	0.03159	0.9535	0	200.579	615.246	7.15	13.65
242	5.3	5.2405	0.9888	33.6749	10.2045	0	42.3748	12.3311	0.4451	-0.8321	1	0.6309	0.9091	0.5	621.179	344.358	-4.55	2.6
243	48.5	50.1638	1.0343	244.794	5.2644	0	32.6621	4.1892	0.5308	-1	1	0.6298	0.9978	0.4219	756.12	565.75	42.9	-26
244	19.1	6.1664	0.3229	48.9836	2.8645	0	19.769	3.1149	0.2137	-1	1	0.6671	1	0.6777	415.223	538.72	-5.85	1.95
245	19.1	9.9431	0.5206	81.7315	4.7796	0	14.5344	3.3271	0.1617	-1	1	0.6799	1	0.7185	135.327	73.966	-9.75	1.95
246	7.9	2.9069	0.368	14.0212	2.3765	0	9.1924	2.153	0.1352	-0.9487	1	0.6461	1	0.8485	369.798	57.6835	-1.3	2.6
247	9.3	4.5962	0.4942	12.7212	1.7426	0	4.5962	1.8769	0.5268	-0.9487	1	0.618	1	0.5455	522.812	65.7366	-3.25	-3.25
248	47.9	84.9886	1.7743	225.969	4.9231	0	13.4001	3.0212	0.692	-0.9615	1	0.47	0.9978	0.3	483.683	431.405	84.5	9.1
249	7.7	10.4809	1.3612	47.3384	8.305	0	34.548	7.3163	0.6103	-0.9285	1	0.4366	1	0.5143	586.857	102.091	-10.4	-1.3
250	6.1	7.4111	1.2149	22.1797	5.4097	0	20.5548	3.9272	0.8488	0.4472	0.9998	0.195	1	0.1905	98.4508	162.189	-5.85	4.55
251	16.1	20.3066	1.2613	114.055	8.089	0	29.9635	6.4332	0.264	-1	1	0.708	1	0.6216	403.441	289.646	15.6	-13
252	12.5	4.5962	0.3677	78.133	7.4412	0	26.8002	8.0279	0.1029	-1	1	0.7051	1	0.8148	880.388	972.732	-3.25	3.25
253	9.5	4.55	0.4789	67.8139	9.0418	0	32.5	6.625	-0.4164	-1	1	0.6327	1	0.8679	1014.09	261.226	0	4.55
254	5.3	2.6	0.4906	8.4919	2.5733	0	7.2672	2.3904	0.4053	-0.3162	1	0.4567	1	0.6364	341.038	804.547	0	2.6
255	6.7	25.3166	3.7786	50.1491	10.67	3.25	22.981	5.8962	0.9514	0.6757	1	0.06357	0.8511	0.03704	186.306	139.851	18.85	16.9
256	10.1	2.68	0.2653	34.0928	4.209	0	11.718	2.7708	-0.03439	-1	1	0.7751	1	0.8298	683.574	27.698	-2.6	0.65
257	5.1	9.3066	1.8248	24.3796	7.8644	0	21.8017	7.351	0.6174	-0.264	1	0.4684	1	0.4	558.588	834.167	3.9	8.45
258	7.5	1.4534	0.1938	18.8163	3.4211	0	10.2774	2.902	-0.17	-1	1	0.6886	1	0.84	674.827	647.647	1.3	-0.65
259	4.9	6.1664	1.2585	34.7058	11.9675	3.25	33.931	8.4611	0.2779	-0.5369	0.9417	0.4941	1	0.75	445.398	19.7653	-1.95	5.85
260	40.1	34.3456	0.8565	200.815	5.2707	0	22.981	4.3696	-0.02222	-1	1	0.6895	1	0.7784	341.387	919.534	-16.9	-29.9
261	47.1	2.6	0.0552	134.742	2.9876	0	16.5718	2.5169	-0.3408	-1	1	0.7049	1	0.9137	912.531	505.52	0	2.6
262	6.7	4.162	0.6212	23.4565	4.9907	0	11.718	3.1846	-0.5485	-1	1	0.5221	1	0.96	887.567	97.0821	-2.6	3.25
263	16.1	3.9538	0.2456	14.8804	1.0553	0	7.2672	1.7616	0.1921	-1	1	0.8461	1	0.6462	501.41	788.09	-3.9	-0.65
264	4.7	3.7901	0.8064	11.0173	4.0805	0	9.75	2.8101	0.747	0.4472	0.9806	0.2135	1	0.5714	305.032	251.947	-3.25	-1.95
265	6.5	4.55	0.7	49.6874	11.0416	0	47.3207	13.3605	-0.5308	-1	0.9985	0.6398	0.9111	0.92	581	5.7615	0	4.55
266	9.9	8.6721	0.876	49.6255	6.2817	0	27.768	6.4253	-0.3057	-1	0.9839	0.7496	1	0.8462	254.853	861.227	1.95	-8.45
267	11.9	12.143	1.0204	75.7999	7.6566	0	27.768	6.2768	0.4906	-0.9923	1	0.5971	1	0.4487	184.571	9.3403	-11.7	-3.25
268	6.1	35.3758	5.7993	32.6187	7.9558	0	17.5018	4.8017	0.9565	0.7899	1	0.0527	0	0	538.057	751.68	-12.35	33.15
269	5.1	5.0767	0.9954	23.3379	7.5283	0	13.4001	4.2234	0.07855	-0.9191	0.7894	0.4958	1	0.9091	713.569	507.794	3.9	3.25
270	7.5	5.36	0.7147	27.6666	5.0303	0	29.0689	5.1433	0.7385	-0.9864	1	0.4723	1	0.2424	573.973	212.04	-5.2	-1.3
271	11.5	32.5065	2.8267	57.4401	6.0463	0	26.2023	5.008	0.8194	0.08305	1	0.2417	0.9789	0.24	433.683	598.53	31.85	6.5
272	7.9	4.111	0.5204	18.6088	3.154	0	7.2672	1.7818	0.249	-1	1	0.6818	1	0.6667	987.848	597.456	-1.3	3.9
273	6.9	32.3306	4.6856	35.3693	7.2182	0	30.8322	7.4066	0.984	0.9387	1	0.01887	0.3469	0	216.428	188.746	-16.25	-27.95
274	7.9	2.6	0.3291	18.2838	3.099	0	9.75	2.3512	-0.3796	-1	1	0.8034	1	0.8529	959.608	233.595	0	2.6
275	26.1	12.3329	0.4725	172.984	7.1778	0	37.0557	7.8872	-0.2364	-1	1	0.7498	0.9959	0.782	1011.62	580.073	-3.9	11.7
276	4.7	1.4534	0.3092	9.9635	3.6902	0	6.5	2.0347	0.6671	-1	1	0.7369	1	0.1429	646.915	273.245	-1.3	0.65
277	19.1	19.2492	1.0078	61.5991	3.6023	0	10.2774	2.4285	0.5745	-1	1	0.5049	1	0.461	798.976	441.539	18.85	-3.9
278	46.3	2.9069	0.06278	205.294	4.6342	0	24.7513	3.881	0.3483	-0.9872	1	0.6952	1	0.5135	165.425	445.842	-1.3	-2.6
279	9.1	2.0555	0.2259	17.0251	2.3979	0	4.5962	1.7949	-0.1626	-1	1	0.7345	1	0.8649	516.203	689.126	0.65	1.95
280	44.5	192.291	4.3212	321.609	7.5673	0	30.8322	4.4723	0.9471	-0.1713	1	0.1293	0.3671	0.06914	660.189	113.082	-152.1	-117.65
281	15.9	29.5446	1.8582	90.4977	6.5106	0	14.5344	3.1322	0.7974	0.3143	1	0.1905	1	0.3529	762.368	605.676	18.85	22.75
282	46.1	107.871	2.3399	273.562	6.2032	0	18.9506	3.7036	0.8469	-0.2095	1	0.2365	0.9977	0.1838	633.761	354.216	-97.5	46.15
283	6.3	7.6081	1.2076	37.3492	8.6859	0	41.6203	9.3533	0.2247	-1	0.9954	0.5723	0.9767	0.8261	1011.82	33.4286	7.15	-2.6
284	20.1	5.2405	0.2607	97.3811	5.3802	0	21.8017	5.7118	0.04543	-1	1	0.7326	1	0.7415	200.99	907.057	-2.6	4.55
285	20.7	4.6872	0.2264	86.5452	4.6281	0	14.5344	3.096	-0.09417	-1	1	0.7526	1	0.8258	332.188	228.836	2.6	3.9
286	39.9	68.9276	1.7275	159.282	4.2027	0	16.5718	2.9538	0.8544	-1	1	0.3029	1	0.1356	289.101	73.3083	-1.95	68.9
287	18.7	6.5	0.3476	64.2029	3.8445	0	19.769	3.6145	0.188	-0.9487	1	0.6654	1	0.7154	349.786	555.674	3.9	5.2
288	4.9	1.4534	0.2966	10.2327	3.5285	0	6.5	2.1988	-0.09782	-0.9806	0.9985	0.931	1	0.6667	298.01	434.898	-0.65	1.3
289	10.3	7.5802	0.7359	54.238	6.5347	0	20.5548	4.2985	-0.4026	-0.9542	0.7474	0.5652	1	1	576.466	171.243	-6.5	-3.9
290	6.3	5.886	0.9343	24.1776	5.6227	0	17.5018	4.5216	-0.2973	-0.9989	0.7894	0.6228	1	0.9565	691.992	290.357	-5.85	-0.65
291	6.5	4.5962	0.7071	35.2439	7.832	0	23.6604	5.974	-0.5054	-0.9965	1	0.5581	1	0.9583	164.285	558.285	4.55	0.65
292	5.9	0	0	3.5192	0.9024	0	4.5962	1.5811	-0.5612	-1	-0.1414	0.3454	1	1	716.39	663	0	0
293	6.7	25.2916	3.7749	46.363	9.8645	0	45.1504	9.8439	0.8524	0.4277	0.9999	0.1749	0.8511	0.2222	936.261	305.157	-11.05	-22.75
294	9.5	5.85	0.6158	51.4173	6.8556	0	30.6604	6.2569	-0.035	-1	1	0.6772	1	0.8302	525.795	30.7263	-5.85	0
295	5.1	1.4534	0.285	10.7747	3.4757	0	16.25	4.4619	-0.1775	-0.9304	0.9091	0.7495	1	0.7273	372.137	182.284	-1.3	-0.65
296	20.7	33.22	1.6048	103.173	5.5173	0	41.6203	5.1777	0.6026	-0.9971	1	0.5333	1	0.3902	793.266	332.126	-28.6	-16.9
297	12.9	19.769	1.5325	43.8773	4.0254	0	13.4001	2.9467	0.6898	-0.9864	1	0.4644	1	0.3253	980.109	772.26	14.3	-13.65
298	6.9	1.4534	0.2106	11.5782	2.3629	0	10.2774	2.5736	0.2209	-0.9899	1	0.7698	1	0.6364	214.768	642.833	1.3	-0.65
299	8.5	3.5004	0.4118	25.5599	3.9323	0	10.2774	3.0629	-0.3445	-1	1	0.6682	1	0.9	506.106	325.3	-1.3	3.25
300	7.5	0.65	0.08667	8.3847	1.5245	0	4.5962	2.0696	-0.3116	-1	1	0.9144	1	0.75	82.4	446.393	0	-0.65
301	30.3	86.879	2.8673	159.983	5.6531	0	44.2048	5.1232	0.8301	-0.8321	1	0.3928	0.9929	0.1483	452.277	907.556	-62.4	60.45
302	4.9	1.4534	0.2966	6.5	2.2414	0	3.25	1.5302	0.7206	0.4472	1	0.1903	1	0.625	523.592	94.8673	1.3	-0.65
303	6.9	11.5729	1.6772	66.095	13.4888	0	27.9576	8.338	-0.04119	-0.9946	0.9965	0.6248	1	0.8214	4.5652	775.283	-9.1	-7.15
304	8.5	2.68	0.3153	22.75	3.5	0	9.75	3.4138	-0.07031	-1	1	1.0016	1	0.5405	0.01765	883.306	0.65	2.6
305	10.1	7.827	0.775	39.3701	4.8605	0	13.4001	3.4054	-0.1686	-1	1	0.6285	1	0.8909	551.911	375.361	7.8	-0.65
306	9.5	8.841	0.9306	40.8862	5.4515	0	25.3833	5.9614	-0.1855	-0.9993	0.9806	0.5579	1	0.9245	293.505	782.058	5.2	-7.15
307	6.9	6.6287	0.9607	22.4542	4.5825	0	13.4001	2.8373	-0.2039	-1	0.9839	0.7679	1	0.8462	294.681	695.087	-1.3	-6.5
308	44.3	0.65	0.01467	194.706	4.603	0	29.25	3.9058	-0.04618	-1	1	0.768	1	0.7843	936.202	516.849	0.65	0
309	7.9	11.9501	1.5127	56.4223	9.5631	0	48.3147	14.3653	-0.364	-1	0.9856	0.6883	0.8644	0.9697	33.2975	121.665	4.55	-11.05
310	8.5	17.6819	2.0802	71.9445	11.0684	0	22.981	5.6159	0.5455	-1	0.9923	0.4935	0.9385	0.475	920.094	1011.01	-10.4	-14.3
311	9.3	4.6872	0.504	33.2456	4.5542	0	10.2774	2.699	0.07159	-1	1	0.8137	1	0.6279	335.419	424.14	2.6	-3.9
312	4.7	5.9927	1.275	29.1933	10.8123	3.25	26.2023	8.5552	0.1415	-0.6644	0.5258	0.4269	0.963	1	235.521	931.553	-5.85	1.3
313	5.9	8.475	1.4364	23.6216	6.0568	0	20.8102	4.8763	0.3349	-0.8222	0.9899	0.6421	1	0.6111	562.449	491.381	-7.15	4.55
314	12.9	38.2341	2.9639	68.3728	6.2727	0	14.5344	3.3965	0.962	0.7593	1	0.04858	0.9633	0	966.372	492.295	-31.2	22.1
315	24.9	41.1096	1.651	143.684	6.2744	0	48.3147	7.1174	0.6824	-0.9994	1	0.5587	0.8777	0.2427	95.2169	648.715	13	39
316	5.5	18.2116	3.3112	27.4861	7.8532	0	19.5	4.4813	0.9003	0.5812	1	0.1012	0.9143	0.06667	121.9	657.455	0.65	18.2
317	17.9	62.1422	3.4716	114.218	7.1835	0	29.43	4.6627	0.8402	0.1029	1	0.1757	0.8742	0.2374	182.224	174.776	-59.8	-16.9
318	4.7	9.2382	1.9656	22.8831	8.4752	0	38.0403	12.4148	-0.3264	-1	1	0.859	0.9259	0.8571	764.202	1018.22	5.85	-7.15
319	8.5	2.0555	0.2418	38.1521	5.8695	0	18.9506	4.1626	-0.4654	-1	0.8944	0.6158	1	0.9024	223.3	560.677	0.65	1.95
320	24.7	2.7577	0.1116	93.8341	4.1337	0	21.8017	4.3333	-0.6698	-1	1	0.537	1	0.9588	407.164	43.581	-1.95	-1.95
321	5.5	0.65	0.1182	11.8996	3.3999	0	7.2672	1.7357	-0.1842	-1	0.8944	0.7803	1	0.9091	662.927	154.7	0	-0.65
322	43.7	4.9503	0.1133	152.537	3.658	0	20.8102	3.2878	-0.4367	-1	1	0.6559	1	0.9003	185.127	79.992	-4.55	1.95
323	7.5	3.7901	0.5053	46.1287	8.387	0	36.3361	7.5019	-0.4289	-1	0.9864	0.7717	1	0.8182	524.247	137.18	-3.25	-1.95
324	35.1	13.3369	0.38	152.017	4.5926	0	18.9506	3.5513	-0.09058	-1	1	0.8155	1	0.7405	291.462	394.084	-9.1	9.75
325	4.9	3.677	0.7504	7.0385	2.4271	0	6.5	2.1122	0.7017	0.3162	0.8944	0.1658	1	0.6667	520.347	203.469	-2.6	2.6
326	4.9	6.7862	1.3849	9.9454	3.4294	0	7.2672	2.4344	-0.2928	-0.9923	0.9995	0.8794	1	0.7778	444.398	768.51	1.95	-6.5
327	5.9	0.65	0.1102	5.2	1.3333	0	3.25	1.6195	-1	-1	-1	0	1	1	1019	751.195	0	-0.65
328	19.9	52.1703	2.6216	165.057	9.2211	0	26.2023	6.7686	0.8562	-0.5914	1	0.2292	0.9162	0.1698	264.128	532.817	-26.65	44.85
329	20.9	15.7348	0.7529	136.79	7.2376	0	25.3833	5.5926	0.4841	-1	1	0.4898	1	0.628	1000.31	980.385	9.75	-12.35
330	42.1	25.9756	0.617	201.918	5.0354	0	25.3833	4.4869	0.03144	-1	1	0.7536	1	0.7291	814.549	519.728	-22.1	13.65
331	8.9	25.0903	2.8191	28.7677	4.1692	0	13	2.5678	0.9356	0.5547	1	0.1226	1	0.102	420.163	10.8146	-20.15	14.95
332	5.3	1.4534	0.2742	37.7375	11.4356	3.25	29.9635	8.2746	-0.5595	-0.9986	0.9959	0.6665	0.9091	0.9167	107.953	551.736	0.65	1.3
333	5.1	7.6081	1.4918	24.2952	7.8372	0	26.2023	6.6004	0.2537	-0.9965	0.9762	0.9024	1	0.3636	943.912	121.333	-7.15	2.6
334	36.1	16.61	0.4601	197.646	5.7961	0	27.768	4.3405	0.2965	-1	1	0.7041	1	0.6027	465.165	944.958	8.45	-14.3
335	5.5	18.5905	3.3801	29.1784	8.3367	0	22.981	6.2986	0.6788	0.01219	0.9956	0.2569	0.6571	0.5333	538.846	307.354	14.95	-11.05
336	7.1	2.7577	0.3884	13.8496	2.7156	0	7.2672	1.9712	0.07329	-1	1	0.6247	1	0.875	758.19	825.683	-1.95	1.95
337	4.9	10.5812	2.1594	19.4827	6.7182	0	11.718	3.3122	0.9278	0.8437	1	0.06681	1	0	240.99	898	-7.15	7.8
338	9.9	3.25	0.3283	26.1829	3.3143	0	36.3361	6.7237	0.747	-1	1	0.4027	1	0.4	933.742	279.424	-1.95	-2.6
339	25.1	20.9619	0.8351	163.061	7.0589	0	29.9635	6.4335	0.118	-1	1	0.8202	0.987	0.6082	702.773	4.0478	18.2	10.4
340	4.7	1.8385	0.3912	10.6876	3.9584	0	16.5718	3.3695	-0.8374	-1	-0.4472	0.2065	1	1	180.957	758.255	-1.3	-1.3
341	25.7	51.629	2.0089	144.589	6.1008	0	19.5	3.9001	0.8674	-0.7071	1	0.2739	1	0.1521	94.3502	372.944	-50.7	-9.75
342	42.3	43.0229	1.0171	229.16	5.6864	0	48.75	4.8826	0.1784	-1	1	0.641	0.9702	0.7098	590.486	954.591	3.25	42.9
343	5.7	4.111	0.7212	16.8252	4.5473	0	16.5718	3.6563	-0.04035	-0.7593	0.8944	0.6233	1	0.8462	490.754	174.702	1.3	3.9
344	4.7	4.7321	1.0068	18.8448	6.9795	0	16.5718	4.7474	0.1136	-0.9864	0.9762	0.8371	1	0.5714	83.3404	621.755	-1.3	-4.55
345	17.1	20.0238	1.171	85.3002	5.649	0	32.0088	6.617	0.2731	-0.9959	1	0.5861	1	0.7937	27.2807	951.406	19.5	-4.55
346	29.5	76.9749	2.6093	210.201	7.6437	0	42.25	6.2794	0.9348	-0.3939	1	0.1385	0.9564	0.05098	195.214	539.091	-6.5	76.7
347	7.9	8.5494	1.0822	42.3478	7.1776	0	20.8102	5.4355	-0.03253	-0.9899	0.9989	0.6538	1	0.8421	564.114	538.462	1.3	8.45
348	41.9	3.9538	0.09436	103.525	2.5946	0	13.4001	2.4851	0.1008	-1	1	0.7587	1	0.745	132.1	686.297	-3.9	0.65
349	12.7	2.0555	0.1618	24.1697	2.2589	0	10.2774	2.7212	-0.1277	-1	1	0.875	1	0.7073	105.563	296.571	0.65	-1.95
350	4.9	11.0691	2.259	7.4054	2.5536	0	7.2672	2.3864	0.6114	0.3251	0.8944	0.1635	0.8276	0.8889	564.888	629.847	-0.65	11.05
351	29.5	58.4747	1.9822	190.417	6.9243	0	29.43	4.7273	0.7028	-0.7894	1	0.3665	1	0.3597	323.795	437.356	-24.05	-53.3
352	5.3	2.0555	0.3878	16.4574	4.9871	0	10.2774	3.0016	0.0526	-0.9995	0.9839	0.89	1	0.5385	207.67	351.387	0.65	-1.95
353	6.3	3.25	0.5159	17.1373	3.9854	0	7.2672	2.3165	-0.4808	-1	0.8944	0.6856	1	0.8947	908.595	733.159	-1.95	-2.6
354	27.3	14.5344	0.5324	150.377	5.9437	0	40.7224	5.6766	-0.009503	-1	1	0.7378	0.9842	0.7919	75.1319	780.432	13	6.5
355	26.3	4.9503	0.1882	124.779	5.135	0	22.981	4.9368	0.006915	-1	1	0.7341	1	0.7734	550.086	452.378	-4.55	1.95
356	6.1	7.0007	1.1477	25.81	6.2951	0	18.9506	5.3446	0.1416	-0.8944	0.8944	0.6415	1	0.8947	36.2295	497.557	-6.5	2.6
357	11.1	0.65	0.05856	29.8294	3.278	0	11.718	2.4327	0.07428	-1	1	0.7358	1	0.7541	220.126	480.419	0	0.65
358	41.5	52.65	1.2687	232.146	5.8771	0	18.9506	3.7276	0.5605	-0.9995	1	0.5292	1	0.478	880.836	868.878	0	-52.65
359	16.3	54.2351	3.3273	103.112	7.2106	0	21.8017	4.8642	0.8477	-0.3162	1	0.2053	0.7483	0.1721	96.0583	938.561	-38.35	38.35
360	14.5	26.0162	1.7942	76.7	6.136	0	35.75	7.3975	-0.2837	-1	1	0.9643	0.976	0.642	706.39	1018.91	-25.35	5.85
361	6.5	15.9879	2.4597	35.3623	7.8583	0	30.6604	5.9184	0.613	-0.3162	0.9285	0.3544	1	0.4545	789.654	356.185	-7.15	14.3
362	8.9	10.4203	1.1708	52.8583	7.6606	0	20.5548	5.6241	0.3575	-0.7355	0.9971	0.6125	1	0.5625	799.461	413.534	10.4	0.65
363	5.9	3.677	0.6232	39.9249	10.2371	3.25	29.43	8.5671	-0.5357	-0.9979	0.9864	0.7252	1	0.8889	118.305	115.237	-2.6	2.6
364	8.3	0	0	11.375	1.8056	0	3.25	1.6279	-0.6858	-1	1	0.663	1	0.9286	190.566	232.928	0	0
365	9.5	1.4534	0.153	30.6843	4.0912	0	9.75	1.9685	-0.07516	-0.9983	1	0.8533	1	0.7	710.168	506.3	1.3	-0.65
366	5.7	0	0	5.85	1.5811	0	3.25	1.6468	-0.983	-1	-0.8944	0.03391	1	1	459.965	83.4211	0	0
367	11.5	13.7886	1.199	72.4573	7.6271	0	39.2699	8.7976	0.1496	-0.9899	1	0.8134	1	0.625	631.057	994.057	1.95	-13.65
368	33.3	27.1526	0.8154	175.313	5.6011	0	20.5548	3.7318	0.2334	-1	1	0.6739	1	0.6464	411.662	334.937	-26.65	5.2
369	8.1	10.5011	1.2964	46.393	7.6054	0	17.5018	4.4592	-0.331	-1	0.9971	0.6526	1	0.9024	221.222	789.475	3.9	-9.75
370	40.9	62.515	1.5285	158.28	4.0689	0	13.7886	2.4983	0.8806	-0.04757	1	0.1621	1	0.1499	40.879	197.026	26.65	-56.55
371	12.5	22.7593	1.8207	84.8001	8.0762	0	26.2023	6.0434	0.3778	-0.9839	0.9999	0.535	1	0.6747	166.3	834.98	-0.65	22.75
372	40.1	72.8029	1.8155	212.951	5.5893	0	35.1541	4.4585	0.7858	-1	1	0.4206	0.9554	0.1798	619.211	44.1347	-0.65	-72.8
373	8.1	6.5324	0.8065	37.0771	6.0782	0	37.9012	6.9152	0.02781	-1	0.9939	0.4961	1	0.9268	994.228	948.407	0.65	-6.5
374	8.9	13.65	1.5337	31.9186	4.6259	0	19.5	5.187	0.9259	-1	1	0.315	1	0.06977	38.2528	0.04494	-13.65	0
375	14.5	2.0555	0.1418	50.5118	4.0409	0	11.718	2.3304	-0.2402	-1	1	0.6185	1	0.9216	464.935	960.493	1.95	0.65
376	7.3	1.95	0.2671	27.4828	5.1854	0	13.4001	3.8791	-0.3851	-0.9487	0.9487	0.6278	1	0.8966	118.582	0.9452	1.95	0
377	4.9	22.1382	4.518	29.2701	10.0931	3.25	27.9576	6.3623	0.9608	0.8439	0.9986	0.04833	0.7586	0	363.388	246.367	-16.9	14.3
378	6.7	7.5802	1.1314	62.366	13.2694	0	29.0689	8.7642	0.3993	-0.6805	1	0.6098	0.8936	0.5385	567.91	4.0149	3.9	-6.5
379	40.3	2.9069	0.07213	135.846	3.5469	0	13.4001	2.7667	-0.1643	-1	1	0.7745	1	0.8163	932.95	166.93	-1.3	-2.6
380	39.9	79.5261	1.9931	173.72	4.5836	0	30.8322	4.3112	0.8319	-0.9976	1	0.3287	1	0.1755	70.2481	140.821	57.2	55.25
381	8.7	1.3	0.1494	28.5408	4.2598	0	13.4001	3.3684	-0.145	-1	1	0.7923	1	0.7556	899.46	142.161	0	1.3
382	13.5	13.1615	0.9749	61.6603	5.3618	0	14.5344	3.4167	0.6648	-0.9806	1	0.4256	1	0.4565	367.07	191.619	7.15	-11.05
383	10.3	18.9506	1.8399	47.2122	5.6882	0	24.7513	5.7059	0.6452	-0.9762	1	0.5441	1	0.3651	616.888	615.461	-16.25	-9.75
384	6.5	1.4534	0.2236	20.3035	4.5119	0	13.4001	3.2966	-0.3378	-1	1	0.747	1	0.8571	372.454	54.1692	-0.65	1.3
385	39.7	17.5018	0.4409	191.557	5.0811	0	29.0689	4.3238	0.04674	-1	1	0.6646	0.9894	0.7954	444.535	175.753	14.95	9.1
386	6.9	5.9927	0.8685	21.9764	4.485	0	10.2774	2.8412	0.6425	-0.7071	1	0.3825	1	0.5	927.362	781.587	-3.9	4.55
387	12.3	60.6976	4.9348	73.2962	7.1161	0	16.5718	4.136	0.9727	0.7809	1	0.03695	0.4854	0	315.919	1009.1	59.8	-10.4
388	6.7	13.6655	2.0396	23.2921	4.9558	0	13.4001	3.446	0.9192	0.5692	0.9999	0.112	1	0.1111	359.321	887.664	-12.35	5.85
389	5.3	25.2414	4.7625	34.826	10.5533	0	27.5772	6.943	0.9926	0.9784	1	0.008148	0.4545	0	160.981	110.34	14.3	20.8
390	9.9	1.3	0.1313	24.8439	3.1448	0	9.75	2.5237	-0.7042	-1	0.7071	0.3171	1	1	52.2121	564.596	-1.3	0
391	33.9	2.3436	0.06913	136.076	4.2657	0	26	3.7103	-0.5613	-1	1	0.5787	1	0.9441	697.85	289.783	1.3	1.95
392	5.3	1.4534	0.2742	31.9715	9.6883	0	32.5	9.2594	-0.5111	-1	0.7071	0.5525	1	1	814.689	747.377	0.65	1.3
393	24.1	28.5556	1.1849	141.137	6.3863	0	35.0036	5.9753	0.5154	-0.9806	1	0.5483	1	0.5026	523.637	837.782	21.45	-18.85
394	14.9	2.9069	0.1951	39.709	3.0782	0	7.2672	2.4252	-0.2881	-1	1	0.7032	1	0.9036	345.973	982.369	-1.3	2.6
395	8.1	3.5004	0.4321	40.7998	6.6885	0	25.3833	4.7217	0.2	-0.9959	1	0.641	1	0.775	327.722	319.444	3.25	1.3
396	21.9	7.0007	0.3197	80.4656	4.0435	0	16.25	3.2001	-0.315	-1	0.9806	0.7	1	0.8533	669.466	186.47	2.6	-6.5
397	8.1	1.3	0.1605	25.8846	4.2434	0	9.75	2.6206	-0.1077	-0.9138	0.9947	0.6724	1	0.8049	161.197	766.124	0	1.3
398	15.9	5.8138	0.3656	74.2598	5.3424	0	47.9857	7.4256	-0.2253	-1	1	0.729	0.9496	0.8598	995.943	525.025	-5.2	-2.6
399	7.9	0.9192	0.1164	31.4994	5.3389	0	29.0689	6.225	-0.2865	-1	0.9191	0.7305	1	0.8214	39.2089	368.146	0.65	-0.65
400	7.3	2.7577	0.3778	30.0849	5.6764	0	11.718	3.5579	0.08338	-1	0.9806	0.6968	1	0.7931	742.788	444.212	-1.95	-1.95
401	10.9	5.9927	0.5498	48.0537	5.3993	0	22.75	5.3824	-0.3445	-1	0.9899	0.5803	1	0.9242	494.959	885.615	4.55	3.9
402	38.5	23.0819	0.5995	206.708	5.6632	0	39.538	5.7559	0.07907	-1	1	0.7659	0.9973	0.6941	449.584	638.804	-3.9	22.75
403	11.1	62.7948	5.6572	69.1194	7.5955	0	27.9576	5.1497	0.9821	0.8958	0.9999	0.02028	0.4176	0	214.973	958.986	50.7	37.05
404	9.9	22.7871	2.3017	45.5256	5.7627	0	14.5344	3.5223	0.8747	0.2137	1	0.1723	1	0.2034	386.611	917.242	22.75	-1.3
405	36.7	32.1076	0.8749	143.394	4.1324	0	19.5	3.4988	0.4154	-1	1	0.7821	1	0.3943	17.1853	579.395	-29.9	11.7
406	5.9	2.9069	0.4927	18.6465	4.7812	0	9.75	2.2735	-0.09633	-1	0.9487	0.8605	1	0.75	678.288	647	-2.6	-1.3
407	4.9	15.1744	3.0968	13.119	4.5238	0	10.2774	2.9972	0.4526	-0.4091	0.8627	0.4365	0.7586	0.7778	762.908	1014.88	-14.95	2.6
408	5.7	0	0	9.0304	2.4406	0	7.2672	2.3694	-0.4874	-1	0.7071	0.7911	1	1	1018.86	462.86	0	0
409	8.5	17.8484	2.0998	51.4024	7.9081	0	29.0689	6.3087	0.5832	-0.9363	0.9971	0.3782	1	0.5556	357.653	328.218	17.55	3.25
410	8.9	3.25	0.3652	47.4483	6.8766	0	29.9635	5.4339	-0.3615	-1	0.9948	0.6666	1	0.875	450.691	21.5056	-1.95	-2.6
411	6.3	2.0555	0.3263	30.0483	6.988	0	43.3604	8.761	-0.261	-0.9848	1	0.8049	0.7209	0.7619	412.897	440.833	-0.65	-1.95
412	9.1	1.4534	0.1597	28.3528	3.9934	0	10.2774	3.0041	-0.428	-1	1	0.7348	1	0.9167	986.456	595.209	-0.65	1.3
413	5.9	5.9927	1.0157	23.0052	5.8988	0	33.1436	6.8645	0.4339	-0.9766	1	0.8191	1	0.3333	601.602	109.22	-5.85	1.3
414	5.5	5.85	1.0636	23.8423	6.8121	0	21.8017	5.3818	0.6426	-0.6	1	0.5076	1	0.4	261.064	989.6	5.85	0
415	4.9	14.8508	3.0308	34.8532	12.0183	0	33.1436	9.8545	0.6511	0.3363	0.9945	0.2168	0.931	0.6667	887.684	597.929	-13.65	5.85
416	4.7	1.95	0.4149	20.7786	7.6958	3.25	24.7513	6.7335	-0.266	-1	0.7071	0.5692	1	1	887.734	93.3404	-1.95	0
417	8.7	25.5823	2.9405	31.2513	4.6644	0	13.4001	2.7424	0.9713	0.8944	1	0.02824	1	0	458.218	384.305	11.7	22.75
418	16.5	5.2	0.3152	83.7625	5.7767	0	25.3833	4.9042	0.09053	-1	1	0.7339	1	0.7273	827.8	706.273	0	5.2
419	5.1	2.6	0.5098	12.6054	4.0663	0	9.75	2.4083	-0.3456	-0.9983	0.8682	0.8065	1	0.8	950.078	265	-2.6	0
420	6.7	8.7207	1.3016	23.6817	5.0387	0	10.2774	2.6693	0.9097	0.7071	1	0.1017	1	0.1481	105.657	336.358	7.8	3.9
421	10.5	2.0555	0.1958	35.0966	4.129	0	11.718	2.7422	0.3876	-0.9971	1	0.5774	1	0.6182	951.1	163.024	-1.95	0.65
422	8.9	10.8182	1.2155	46.7372	6.7735	0	20.5548	4.8636	0.3785	-0.9744	0.9997	0.7275	1	0.5306	876.354	631.584	5.85	9.1
423	4.9	2.68	0.5469	20.997	7.2403	0	30.6604	7.217	-0.1927	-0.9701	0.4472	0.48	1	1	692.939	717.48	2.6	-0.65
424	6.3	15.6541	2.4848	43.3361	10.0782	3.25	36.3361	9.4422	0.02882	-0.986	0.9959	0.8338	0.8605	0.6364	520.524	373.778	-10.4	11.7
425	5.7	1.4534	0.255	8.7192	2.3566	0	6.5	2.3327	0.2788	-0.7071	0.9487	0.5028	1	0.9286	684.649	26.9211	-1.3	0.65
426	5.3	7.9343	1.497	19.89	6.0273	0	42.25	9.6565	-0.1468	-0.9806	0.9231	0.7943	1	0.75	639.481	687.623	4.55	-6.5
427	6.1	4.111	0.6739	21.0209	5.1271	0	10.2774	3.0817	0.00898	-0.6508	0.9285	0.5292	1	0.8947	303.541	701.459	-3.9	1.3
428	4.9	1.8385	0.3752	23.5786	8.1306	0	36.3361	9.643	-0.9638	-1	-0.8321	0.06086	1	1	479.571	792.959	1.3	-1.3
429	7.7	7.2672	0.9438	27.7491	4.8683	0	16.5718	3.7887	0.07799	-0.7071	1	0.5899	1	0.8286	485.714	129.058	6.5	3.25
430	36.7	11.0309	0.3006	117.429	3.3841	0	11.718	2.4757	-0.01514	-1	1	0.7127	1	0.769	415.382	931.924	-7.8	7.8
431	15.3	7.2672	0.475	117.413	8.828	0	37.0557	7.2599	-0.1262	-0.9993	1	0.6281	0.8722	0.9099	246.516	927.18	-1.3	-7.15
432	36.5	2.0555	0.05631	116.621	3.3803	0	22.75	3.1138	-0.2538	-1	1	0.7505	1	0.8438	565.363	634.656	0.65	1.95
433	36.5	10.2774	0.2816	159.074	4.6108	0	20.8102	3.7972	-0.1121	-1	1	0.724	1	0.814	308.648	260.736	-5.85	8.45
434	36.3	12.9021	0.3554	137.686	4.0142	0	40.2003	4.9885	0.1348	-1	1	0.7473	1	0.7106	129.709	583.701	-9.75	8.45
435	6.7	3.3144	0.4947	30.4768	6.4844	0	20.5548	4.9544	-0.7031	-1	0.6459	0.4113	1	1	562.769	492.59	-0.65	-3.25
436	14.1	0.65	0.0461	14.3	1.1818	0	3.25	1.5699	0.06971	-1	1	0.9912	1	0.48	448.578	100.972	0.65	0
437	5.5	0	0	5.2	1.4857	0	3.25	1.6427	-0.3333	-1	1	1.0328	1	0.6667	1019	750.964	0	0
438	26.3	37.232	1.4157	131.226	5.4002	0	26.8002	3.881	0.409	-1	1	0.6792	0.9794	0.4679	197.766	719.297	26.65	-26
439	6.1	1.95	0.3197	18.6767	4.5553	0	13	2.7411	-0.1076	-0.9899	0.9923	0.7827	1	0.85	665.18	488.5	0	-1.95
440	15.9	15.6271	0.9828	80.655	5.8025	0	23.4361	4.7025	0.3016	-1	0.9983	0.6861	1	0.6053	21.1918	158.55	4.55	14.95
441	7.7	2.6	0.3377	37.2889	6.5419	0	16.5718	4.5767	0.1091	-0.9848	1	0.7182	1	0.697	48.6104	99.1039	-2.6	0
442	6.3	12.8693	2.0428	20.416	4.7479	0	10.2774	2.9765	0.9411	0.7634	0.9999	0.05599	1	0	141.016	276.492	9.1	-9.1
443	5.7	2.6	0.4561	37.8305	10.2245	0	27.9576	8.9956	-0.1773	-1	0.9839	0.7291	1	0.9412	763.947	647.789	2.6	0
444	18.3	15.23	0.8322	77.3902	4.7479	0	16.5718	4.142	0.5124	-1	1	0.7956	0.9939	0.3308	1018.06	670.186	9.75	-11.7
445	8.5	14.1962	1.6701	51.1984	7.8767	0	18.9506	4.4354	0.302	-1	1	0.5492	1	0.8	970.065	323.894	-13.65	-3.9
446	5.5	3.3144	0.6026	13.0916	3.7405	0	10.2774	2.7667	0.08766	-0.7593	0.9285	0.6784	1	0.7692	238.9	25.0273	0.65	3.25
447	14.9	2.68	0.1799	31.3059	2.4268	0	11.718	2.4387	0.1159	-0.9899	1	0.7661	1	0.6566	127.235	237.138	2.6	0.65
448	4.9	5.0767	1.0361	14.7508	5.0865	3.25	9.1924	1.939	0.6646	0.1961	0.9995	0.3316	1	0.4444	762.571	314.561	-3.9	-3.25
449	8.1	10.7594	1.3283	32.6634	5.3547	0	13.7886	3.1792	0.7426	0.0767	0.9983	0.2755	1	0.3902	320.339	847.265	-9.75	4.55
450	8.5	1.95	0.2294	37.2849	5.7361	0	16.5718	3.8222	-0.6705	-1	0.7071	0.4351	1	1	220.329	561.112	0	1.95
451	7.3	8.0401	1.1014	22.7539	4.2932	0	10.2774	2.6092	0.5352	-0.3162	0.9978	0.3581	1	0.6562	5.0137	957.87	7.8	1.95
452	6.3	24.5284	3.8934	24.1582	5.6182	0	10.2774	2.9027	0.9412	0.7363	0.9999	0.06312	0.907	0.04348	44.8095	293.222	-20.8	-13
453	18.5	5.8138	0.3143	90.6256	5.4925	0	20.8102	4.9325	-0.1242	-1	1	0.8016	1	0.7692	728.405	693.492	-2.6	5.2
454	5.9	3.9538	0.6701	23.0872	5.9198	0	16.25	3.9667	-0.4855	-1	1	0.8528	1	0.75	543.009	620.542	-0.65	-3.9
455	8.3	1.4534	0.1751	21.7463	3.4518	0	27.5772	5.3964	0.02174	-1	0.9923	0.7994	1	0.7419	841.657	667.711	0.65	-1.3
456	4.7	1.4534	0.3092	8.2827	3.0677	0	6.5	1.9062	0.3365	-0.5547	0.9648	0.6083	1	0.6	538.255	400.075	1.3	-0.65
457	5.5	10.2774	1.8686	22.9992	6.5712	0	35.0036	9.3916	0.8492	0.5433	0.9947	0.1344	1	0.1429	845.082	245.773	-5.85	-8.45
458	7.1	4.3603	0.6141	10.9289	2.1429	0	9.1924	2.4677	-0.2524	-1	1	0.8722	1	0.8235	357.993	140.465	1.95	-3.9
459	16.3	1.4534	0.08917	45.0877	3.153	0	9.1924	2.5057	-0.4341	-1	0.9701	0.648	1	0.9074	710.727	103.485	-0.65	-1.3
460	8.7	12.6207	1.4507	46.2222	6.8988	0	43.7243	7.6753	-0.1792	-0.9991	0.9991	0.6436	0.806	0.8913	527.138	33.8103	2.6	-12.35
461	23.7	1.3	0.05485	65.7041	3.0278	0	14.5344	2.9804	-0.4494	-1	1	0.6261	1	0.9363	805.848	5.9916	0	1.3
462	34.3	22.75	0.6633	165.657	5.1287	0	33.1436	5.0082	0.2675	-1	1	0.6911	0.969	0.6223	508.656	790.427	18.2	13.65
463	5.3	6.5324	1.2325	29.585	8.9652	0	33.4608	10.0154	0.8069	-0.1961	1	0.353	1	0.2308	679.226	838.821	6.5	-0.65
464	33.9	13.6655	0.4031	78.6022	2.464	0	11.718	1.9934	0.3372	-1	1	0.6976	1	0.5709	778.6	872.996	13.65	-0.65
465	22.1	5.886	0.2663	108.87	5.4164	0	18.9506	4.5715	-0.2623	-1	1	0.7282	1	0.8589	1001.07	147.69	-5.85	-0.65
466	6.5	2.68	0.4123	18.8047	4.1788	0	13.4001	3.2722	0.4071	-0.8321	1	0.717	1	0.5	762.177	1011.32	-0.65	2.6
467	6.1	3.677	0.6028	15.1393	3.6925	0	10.2774	3.2122	-0.5103	-1	0.8533	0.59	1	0.9474	185.574	0.7213	-2.6	2.6
468	33.9	6.1321	0.1809	166.976	5.2344	0	23.6604	4.284	-0.1613	-1	1	0.7142	1	0.8218	373.872	101.634	-3.25	5.2
469	6.3	7.9076	1.2552	23.0097	5.3511	0	11.718	3.3801	0.465	-0.6508	0.9971	0.5418	1	0.6087	283.794	428.048	7.8	-1.3
470	8.1	1.4534	0.1794	20.6746	3.3893	0	9.75	2.5404	-0.423	-1	1	0.673	1	0.8966	448.778	837.043	-1.3	-0.65
471	9.3	4.3603	0.4689	35.4306	4.8535	0	18.9506	4.4038	-0.08223	-1	1	0.793	1	0.7692	721.038	931.204	1.95	3.9
472	8.9	0.65	0.07303	0	0	0	0	0	NaN	Infinity	#NAME?	NaN	1	NaN	409.174	883.045	-0.65	0
473	5.7	8.841	1.551	34.4172	9.3019	0	39.538	9.8235	-0.3221	-0.9701	0.2169	0.3666	0.8378	1	892.202	468.632	-7.15	5.2
474	32.7	40.9964	1.2537	192.438	6.2683	0	20.5548	4.6669	0.3636	-1	1	0.6597	1	0.5429	882.898	785.121	-1.95	40.95
475	10.1	4.5962	0.4551	61.2128	7.5571	0	26.8002	8.0437	-0.01012	-0.9843	0.9994	0.7811	1	0.7119	864.668	209.134	-3.25	-3.25
476	6.1	13.1454	2.155	25.8649	6.3085	0	13.4001	3.5795	0.9077	0.0995	1	0.1993	1	0.09524	794.057	592.869	-1.95	13
477	18.3	9.8363	0.5375	71.6879	4.398	0	20.8102	3.8003	0.1382	-0.9971	1	0.6578	1	0.7388	348.358	628.142	-9.75	1.3
478	33.3	15.6541	0.4701	118.861	3.7975	0	19.5	3.1638	0.2435	-0.9701	1	0.6643	1	0.6566	110.162	806.748	-10.4	11.7
479	33.3	11.05	0.3318	119.095	3.805	0	14.5344	2.5824	0.09167	-1	1	0.7252	1	0.747	204.715	423.386	0	11.05
480	5.5	3.7901	0.6891	21.2832	6.0809	0	14.5344	3.7585	0.3832	-0.3162	0.9487	0.35	1	0.8462	717.227	431.3	1.95	-3.25
481	33.3	14.4323	0.4334	90.671	2.8968	0	45.2673	6.4249	-0.1027	-1	1	0.7431	0.9936	0.8195	510.518	673.583	1.95	14.3
482	5.3	5.36	1.0113	14.2518	4.3187	0	11.718	3.6212	0.6696	0.124	1	0.3274	1	0.3846	200.566	16.8302	-5.2	1.3
483	20.5	37.7056	1.8393	81.0356	4.3803	0	13.7886	3.5452	0.8264	-0.1351	1	0.1982	1	0.2424	426.676	559.78	-30.55	22.1
484	33.1	53.4939	1.6161	167.406	5.3828	0	13.4001	2.9003	0.7679	-0.4472	1	0.294	1	0.2867	964.725	856.101	-24.7	-47.45
485	4.7	9.0301	1.9213	15.3659	5.6911	0	13.4001	4.1897	0.1875	-0.7234	0.9971	0.7989	1	0.5	873.192	94.5426	-7.8	4.55
486	22.1	86.0483	3.8936	156.968	7.8094	0	26.8002	5.2125	0.97	0.6977	1	0.04727	0.7164	0.005525	328.495	864.28	-57.85	-63.7
487	12.5	69.4406	5.5552	121.874	11.6071	0	26.2023	5.6627	0.9442	0.7295	1	0.06574	0.1333	0.02353	641.16	529.612	-50.7	-47.45
488	23.9	8.0401	0.3364	71.384	3.2595	0	24.7513	3.3651	-0.2013	-1	1	0.7473	1	0.8343	552.885	84.5732	-1.95	7.8
489	25.9	54.6348	2.1095	203.831	8.5285	0	32.0088	5.7393	0.8434	-0.3353	1	0.252	0.8745	0.1781	276.971	646.444	44.85	-31.2
490	4.9	21.8017	4.4493	29.8161	10.2814	4.5962	27.5772	6.7498	0.9734	0.9584	0.9923	0.0117	0.5517	0	799.071	1012.76	21.45	3.9
491	13.1	66.3287	5.0633	120.547	10.8601	0	25.3833	6.4001	0.9695	0.6026	1	0.05491	0.3153	0.01099	275.344	804.248	-66.3	1.95
492	32.1	5.2405	0.1633	217.282	7.2187	0	29.9635	5.6511	-0.1611	-1	1	0.7127	1	0.8137	528.966	134.02	-5.2	0.65
493	23.1	29.9282	1.2956	115.395	5.469	0	18.3848	4.2818	0.3293	-1	1	0.7224	0.981	0.5393	606.169	451.563	-24.7	16.9
494	21.1	28.7841	1.3642	130.005	6.8065	0	18.9506	4.4813	0.659	-0.9162	1	0.4279	1	0.4024	165.206	344.19	-3.25	-28.6
495	32.3	95.8171	2.9665	187.418	6.1854	0	26	3.6575	0.9319	-0.1414	1	0.1219	0.6469	0.04594	39.8467	348.048	-27.95	91.65
496	11.3	4.7321	0.4188	12.2942	1.322	0	4.5962	1.6465	0.2382	-1	1	0.6839	1	0.6889	341.544	802.124	4.55	1.3
497	32.1	3.7901	0.1181	109.586	3.6407	0	16.25	2.7975	-0.1901	-1	1	0.7664	1	0.786	265.824	994.042	-3.25	-1.95
498	11.9	5.9927	0.5036	62.9441	6.358	0	29.25	6.7371	-0.4141	-1	1	0.8062	1	0.7763	827.971	1017.7	4.55	-3.9
499	6.7	23.9179	3.5698	34.7408	7.3917	0	16.25	5.0459	0.9451	0.6799	1	0.07042	0.9362	0.03704	399.918	200.724	-17.55	16.25
500	13.7	47.9857	3.5026	70.2014	6.0001	0	20.5548	4.3333	0.8878	-0.8944	1	0.2911	0.9145	0.1031	266.033	285.763	-22.75	-42.25
501	10.9	22.1096	2.0284	56.7994	6.382	0	30.6604	6.186	0.7486	-0.4991	1	0.4101	0.8764	0.2319	470.624	328.151	22.1	0.65
502	15.9	5.2405	0.3296	58.5315	4.2109	0	16.5718	3.55	-0.4949	-1	1	0.6275	1	0.9158	364.997	850.132	0.65	5.2
503	5.5	6.9096	1.2563	7.9517	2.2719	0	10.2774	2.8906	0.9252	0.7593	1	0.08053	1	0	518.891	64.3	-5.2	-4.55
504	31.5	27.0356	0.8583	174.487	5.9148	0	46.5329	6.7306	0.3711	-1	1	0.7208	0.9966	0.4884	406.005	867.954	-4.55	-26.65
505	9.3	11.772	1.2658	42.3297	5.7986	0	14.5344	3.3307	0.6802	0.0694	1	0.2815	1	0.5577	379.796	883.226	-11.7	1.3
506	31.3	17.0617	0.5451	142.838	4.875	0	17.5018	3.5619	0.2586	-1	1	0.666	1	0.7097	51.4872	594.847	-11.05	13
507	5.9	7.8	1.322	26.7999	6.8718	0	42.7471	9.426	-0.6684	-1	1	0.6794	0.9744	0.8667	1018.8	399.17	0	-7.8
508	11.7	3.3144	0.2833	32.6386	3.3648	0	13	2.9673	-0.1316	-1	1	0.8725	1	0.6866	451.115	684.5	3.25	0.65
509	12.9	7.9076	0.613	53.5032	4.9086	0	35.0036	5.227	-0.2719	-1	1	0.7391	1	0.8615	708.333	509.264	-7.8	1.3
510	4.7	0.65	0.1383	6.175	2.287	0	6.5	2.3531	-0.3611	-1	0.8944	0.8538	1	0.8	414.628	502.894	0.65	0
511	10.1	30.8322	3.0527	42.7345	5.2759	0	7.2672	1.8721	0.9198	0.1414	1	0.1729	0.9259	0.09836	1000.14	479.738	-25.35	-17.55
512	12.9	20.8	1.6124	59.1344	5.4252	0	22.75	5.9441	0.9264	-0.995	1	0.263	1	0.07059	532.295	0.1395	20.8	0
513	13.9	9.1924	0.6613	75.1624	6.3162	0	32.0088	6.4137	0.1942	-1	1	0.7604	1	0.6022	127.273	612.23	-1.3	9.1
514	24.1	3.5004	0.1452	99.1289	4.4855	0	19.769	4.1112	-0.288	-1	1	0.7247	1	0.8266	235.12	698.6	1.3	-3.25
515	22.1	112.388	5.0854	147.4	7.3333	0	18.9506	3.9978	0.9376	0.5647	1	0.09841	0.2786	0.07735	936.389	880.783	97.5	55.9
516	4.9	17.0121	3.4719	22.6207	7.8002	0	18.9506	4.5113	0.9079	0.4521	0.9953	0.1759	0.5517	0.1111	108.071	204.98	-12.35	-11.7
517	10.1	1.4534	0.1439	25.9723	3.2065	0	7.2672	2.0923	-0.282	-1	1	0.7391	1	0.8333	879.371	356.475	0.65	1.3
518	5.3	2.3436	0.4422	40.2434	12.195	0	39.2699	11.1902	-0.7807	-1	0.9345	0.5452	1	0.9231	11.1226	839.472	1.95	1.3
519	14.5	4.7321	0.3263	98.1823	7.8546	0	40.7224	6.8998	-0.1895	-1	1	0.7843	1	0.7885	224.041	541.707	1.3	4.55
520	6.5	0.65	0.1	14.3324	3.185	0	9.1924	2.3894	-0.4986	-1	0.3162	0.4666	1	1	371.631	666.454	0	-0.65
521	8.3	0.9192	0.1108	10.2558	1.6279	0	4.5962	1.9445	0.1455	-1	1	0.8333	1	0.6842	933.211	374.476	-0.65	0.65
522	14.7	81.1642	5.5214	108.674	8.557	0	49.5025	8.5134	0.9242	0.3162	1	0.1112	0.315	0.08411	205.823	895.184	68.9	-42.9
523	8.9	17.1728	1.9295	104.128	15.091	0	42.25	10.8958	-0.03538	-0.9991	0.9971	0.8472	0.6522	0.6667	539.118	371.725	-14.95	-8.45
524	5.3	6.6287	1.2507	32.6018	9.8793	0	42.3748	12.7185	-0.1578	-1	0.9806	0.9398	1	0.6923	164.132	764.396	1.3	6.5
525	6.1	2.3436	0.3842	11.8954	2.9013	0	7.2672	2.1389	-0.5275	-0.9989	1	0.7721	1	0.8095	685.557	25.877	-1.3	1.95
526	5.1	4.5962	0.9012	16.3235	5.2657	0	16.25	4.1376	-0.609	-1	0.4472	0.3793	1	1	251.441	103.01	-0.65	-4.55
527	4.7	2.6	0.5532	24.7137	9.1532	0	41.6203	13.7123	-0.08252	-0.8682	0.9648	0.7262	1	0.8333	1015.34	27.0851	0	-2.6
528	16.1	4.3603	0.2708	39.6267	2.8104	0	13.4001	2.727	-0.227	-1	1	0.6986	1	0.8727	702.938	157.984	3.9	-1.95
529	13.3	4.3603	0.3278	32.0752	2.8385	0	10.2774	2.6382	-0.4646	-1	1	0.6084	1	0.9024	218.496	478.207	3.9	1.95
530	15.3	18.85	1.232	57.226	4.3027	0	16.25	2.9922	0.4204	-1	1	0.7174	1	0.4554	921.811	267.454	-13	-13.65
531	18.3	10.4	0.5683	85.5483	5.2484	0	46.5329	6.7118	-0.06675	-1	1	0.6989	0.9448	0.822	623.186	286.841	10.4	0
532	6.9	0.65	0.0942	11.3242	2.3111	0	7.2672	2.5358	-0.3159	-0.9983	0.8944	0.6619	1	0.9286	370.949	50.8261	0.65	0
533	29.7	61.1311	2.0583	198.042	7.1495	0	18.9506	4.3721	0.6223	-0.8682	1	0.4588	1	0.4269	725.606	749.837	-42.9	-43.55
534	6.5	4.5962	0.7071	28.1383	6.253	0	33.4608	8.4355	-0.4599	-0.9231	0.9762	0.5435	1	0.92	904.5	589.5	-3.25	3.25
535	4.7	13.65	2.9043	27.1812	10.0671	0	29.25	7.2374	0.6954	-0.0848	0.9995	0.4025	0.8148	0.2857	559.266	190.255	13.65	0
536	5.9	2.6	0.4407	24.4716	6.2748	0	18.9506	5.1556	0.3772	-0.8882	0.9959	0.6294	1	0.5789	534.814	27.1864	-2.6	0
537	18.9	48.936	2.5892	157.88	9.342	0	39.1352	8.1737	0.5006	-0.9904	1	0.7351	0.7396	0.3514	611.773	384.011	31.2	37.7
538	29.3	4.55	0.1553	37.8577	1.3867	0	4.5962	1.6522	-0.09655	-1	1	0.7744	1	0.7892	845.437	460.077	0	4.55
539	29.1	65.9037	2.2647	137.845	5.0865	0	17.5018	3.6427	0.8779	-0.1961	1	0.187	1	0.1371	278.268	364.924	-16.9	63.7
540	29.1	8.6721	0.298	109.464	4.0393	0	18.9506	3.5126	0.01376	-1	1	0.7108	1	0.7685	898.916	136.655	1.95	8.45
541	10.5	1.95	0.1857	52.1018	6.1296	0	33.4608	7.0712	-0.4449	-1	0.9762	0.6613	1	0.9016	645.652	676.781	1.95	0
542	11.3	38.0403	3.3664	72.4394	7.7892	0	25.3833	4.7775	0.98	0.859	1	0.0304	0.8602	0	1006.2	431.717	-11.05	36.4
543	20.1	11.5729	0.5758	85.4092	4.7187	0	50.8705	6.4658	-0.3459	-1	1	0.6449	0.9834	0.906	285.192	220.085	7.15	-9.1
544	19.1	13.5724	0.7106	121.701	7.117	0	29.0689	5.7112	0.1338	-1	1	0.7187	1	0.6959	295.366	694.524	13	3.9
545	8.9	4.6872	0.5267	20.4057	2.9573	0	11.718	2.8109	0.08106	-0.9995	1	0.826	1	0.6905	380.494	371.225	2.6	3.9
546	15.3	7.3539	0.4806	58.4558	4.3952	0	45.9619	6.0324	-0.1665	-1	1	0.7952	0.8872	0.7431	981.66	595.111	5.2	-5.2
547	17.3	6.5324	0.3776	106.751	6.9772	0	27.768	6.6105	-0.1758	-1	1	0.7416	1	0.7951	616.896	487.107	-6.5	0.65
548	5.1	1.95	0.3824	29.25	9.4355	0	29.25	9.507	-0.2	-1	1	1.0328	1	0.6	119.735	0	1.95	0
549	17.5	100.355	5.7346	124.445	8.0287	0	20.5548	4.5367	0.9656	0.5117	1	0.07312	0.2387	0.02963	929.151	355.566	-7.15	-100.1
550	6.9	2.9069	0.4213	28.6554	5.848	0	17.5018	4.4341	-0.4252	-1	1	0.7247	1	0.8846	741.884	307.348	-1.3	-2.6
551	13.1	37.3283	2.8495	68.8827	6.2056	0	13.7886	3.5236	0.8693	0.2905	1	0.1619	1	0.2198	168.118	786.477	4.55	37.05
552	5.9	11.3704	1.9272	17.0791	4.3793	0	43.3604	9.6236	0.6427	-0.3162	0.9939	0.4107	0.9744	0.5294	125.788	315.093	9.75	-5.85
553	27.9	96.8064	3.4698	199.099	7.6872	0	29.9635	4.898	0.8748	0.07975	1	0.1966	0.8147	0.1464	597.944	831.011	94.25	22.1
554	5.9	9.5971	1.6266	29.6706	7.6078	3.25	13.7886	3.2625	0.9385	0.7071	1	0.08075	1	0.1053	122.042	287.263	8.45	-4.55
555	10.9	31.8765	2.9245	68.5089	7.6976	0	35.1541	5.9578	0.8924	0.4104	1	0.1123	0.9775	0.1159	850.807	604.794	24.7	20.15
556	17.9	3.7901	0.2117	51.1917	3.2196	0	9.75	2.1933	-0.02596	-1	1	0.7531	1	0.75	249.288	857.958	-3.25	1.95
557	8.7	2.0555	0.2363	18.2324	2.7212	0	9.1924	2.4012	-0.6792	-1	0.8944	0.4458	1	0.9535	138.224	303.477	-1.95	-0.65
558	13.9	5.8138	0.4183	66.9919	5.6296	0	29.25	6.254	-0.3169	-1	1	0.9199	1	0.6923	188.489	0.3741	2.6	-5.2
559	27.5	32.6621	1.1877	117.338	4.6015	0	14.5344	3.1049	0.4306	-1	1	0.6179	1	0.5244	900.636	443.954	-16.9	27.95
560	6.7	3.9	0.5821	24.8709	5.2917	0	39.1352	5.7182	0.04615	-0.9806	0.9899	0.6874	0.9787	0.76	734.06	439.552	3.9	0
561	12.9	3.5004	0.2713	21.45	1.9679	0	6.5	2.0753	0.07784	-1	1	0.899	1	0.569	1018.56	116.818	1.3	3.25
562	9.9	29.1994	2.9494	48.4612	6.1343	0	30.8322	7.1314	-0.5546	-1	1	0.6769	0.962	0.9167	396.076	2.0253	-8.45	-27.95
563	16.5	85.0308	5.1534	105.017	7.2426	0	17.5018	3.4034	0.9843	0.9059	1	0.01809	0.1931	0	129.594	887.27	59.8	60.45
564	7.1	26	3.662	65.693	12.881	0	39.1352	11.5718	0.7144	-0.361	0.9997	0.3483	0.9216	0.3871	489.352	299.549	0	26
565	7.7	1.95	0.2532	26.5832	4.6637	0	13	2.9335	-0.7223	-1	0.7071	0.3958	1	1	277.312	430.981	0	-1.95
566	4.9	15.23	3.1082	30.121	10.3866	3.25	21.8017	5.9169	0.6396	-0.06736	0.986	0.4191	0.8966	0.4444	70.2551	678.02	-9.75	11.7
567	5.1	3.5004	0.6863	14.1789	4.5738	0	22.981	5.294	-0.8896	-0.9976	-0.4138	0.1695	1	1	768.029	705.823	3.25	-1.3
568	5.9	5.2405	0.8882	37.3066	9.5658	0	20.5548	5.4825	0.2107	-0.9871	0.9939	0.7229	1	0.6842	207.542	456.246	-5.2	0.65
569	26.9	22.5354	0.8377	127.753	5.1306	0	14.5344	3.8246	0.1674	-1	1	0.7762	1	0.6068	457.954	104.92	18.85	12.35
570	7.1	8.2219	1.158	25.6742	5.0342	0	29.9635	5.4892	-0.1549	-0.9999	0.9806	0.6683	1	0.9	765.423	63.7324	2.6	7.8
571	7.7	1.95	0.2532	19.5	3.4211	0	16.25	4.5309	-0.2414	-1	1	0.9876	1	0.6207	0	878.279	0	1.95
572	15.9	7.854	0.494	37.9739	2.7319	0	45.2673	5.5867	-0.1832	-1	1	0.7811	1	0.8046	98.6132	995.739	-3.25	-7.15
573	9.5	12.6207	1.3285	52.8987	7.0532	0	16.25	3.9941	0.2661	-0.9985	0.9998	0.8569	1	0.4444	62.0632	99.8368	-10.4	-7.15
574	10.5	59.2071	5.6388	70.9943	8.3523	0	40.7224	7.2465	0.9689	0.8654	1	0.03409	0.1529	0	726.214	1003.16	59.15	-2.6
575	14.1	3.25	0.2305	46.6107	3.8521	0	9.75	2.6703	-0.2114	-1	1	0.73	1	0.8481	512.468	981.209	-2.6	1.95
576	6.5	7.2672	1.118	19.3239	4.2942	0	9.75	2.5665	0.8093	-0.2095	1	0.2645	1	0.28	676.669	981.446	3.25	6.5
577	7.5	30.8185	4.1091	39.3114	7.1475	0	17.5018	4.333	0.9017	0.6549	1	0.1154	0.6364	0.2	850.56	296.293	-14.3	27.3
578	6.5	11.8614	1.8248	13.2597	2.9466	0	4.5962	1.698	0.8799	0.7295	0.9968	0.08201	1	0.08	486.208	82.4	1.95	11.7
579	8.5	8.1445	0.9582	47.7346	7.3438	0	20.8102	5.3297	0.5299	-0.5665	0.9994	0.4353	1	0.5581	6.2412	1009.61	-7.15	-3.9
580	9.9	23.0544	2.3287	68.5928	8.6826	0	23.4361	5.8434	0.9219	0.6727	1	0.08993	0.9367	0.07018	412.985	628.247	8.45	21.45
581	9.5	7.827	0.8239	47.6834	6.3578	0	18.9506	3.9441	0.1828	-1	1	0.7177	1	0.6727	476.911	776.295	0.65	7.8
582	11.7	0.9192	0.07857	30.3498	3.1288	0	11.718	2.6556	-0.4429	-1	0.9487	0.5959	1	0.9692	52.0214	564.218	-0.65	0.65
583	26.3	102.708	3.9053	168.181	6.921	0	23.6604	4.4269	0.9317	0.356	1	0.09754	0.5473	0.04484	122.753	290.323	-102.7	-1.3
584	7.7	1.8385	0.2388	11.2077	1.9663	0	4.5962	1.7978	0.04891	-1	1	0.805	1	0.7647	598.156	997.844	-1.3	1.3
585	6.9	5.0767	0.7357	24.1769	4.9341	0	17.5018	3.7546	-0.3109	-1	1	0.757	1	0.8182	233	568.978	3.9	3.25
586	9.3	43.3604	4.6624	42.6721	5.8455	0	13.7886	2.913	0.9827	0.9125	1	0.02125	0.411	0	701.597	63.6613	-33.15	-27.95
587	8.1	14.5344	1.7944	28.6897	4.7032	0	19.769	4.9334	0.8027	-0.09054	1	0.2665	1	0.2564	900.309	1016.79	-13	6.5
588	25.7	8.5494	0.3327	72.9922	3.0798	0	10.2774	2.7353	0.2884	-1	1	0.753	1	0.5294	714.8	715.409	-8.45	-1.3
589	25.9	29.3653	1.1338	170.905	7.1508	0	24.7513	4.8998	0.5548	-0.9162	1	0.5124	1	0.5	740.303	676.417	13.65	-26
590	9.5	4.5962	0.4838	61.6739	8.2232	0	22.981	4.4838	-0.5295	-1	1	0.5823	1	0.9245	458.289	23.2895	-3.25	3.25
591	5.1	1.3	0.2549	29.7702	9.6033	3.25	33.1436	8.8675	-0.4121	-0.9529	0.3363	0.4835	1	1	554.137	296.745	1.3	0
592	9.9	11.0691	1.1181	39.5934	5.0118	0	20.8102	4.9114	-0.1952	-1	0.9939	0.7112	0.962	0.8	25.5202	125.328	8.45	7.15
593	9.7	1.4534	0.1498	10.177	1.3217	0	4.5962	1.7982	-0.5414	-1	1	0.7596	1	0.8889	204.82	173.866	0.65	1.3
594	6.1	7.854	1.2875	34.4859	8.4112	0	45.9619	10.9054	-0.1113	-0.9013	0.9191	0.6786	1	0.8889	874.205	88.0574	7.15	3.25
595	13.7	19.5541	1.4273	82.7356	7.0714	0	23.6604	5.5894	0.5812	-0.9326	1	0.476	1	0.4624	1008.17	325.007	-18.85	5.2
596	13.5	8.841	0.6549	97.7684	8.5016	0	23.4361	6.6555	-0.3415	-1	1	0.6755	1	0.907	141.289	154.278	-5.2	-7.15
597	17.5	26.2023	1.4973	71.0612	4.5846	0	14.5344	2.9579	0.7637	-0.7071	1	0.3279	1	0.2692	214.491	139.591	10.4	-24.05
598	11.5	11.3704	0.9887	45.2654	4.7648	0	13	2.8405	0.4068	-1	1	0.7129	1	0.5493	81.9	305.656	-9.75	5.85
599	25.1	1.4534	0.05791	66.1072	2.8618	0	10.2774	2.0654	-0.2662	-1	1	0.7554	1	0.8614	976.084	323.173	-1.3	-0.65
600	5.5	3.25	0.5909	10.2327	2.9236	0	9.75	2.4087	0.6122	0.1414	0.9487	0.2448	1	0.7143	451.646	837.455	-3.25	0
601	4.9	2.6	0.5306	29.3855	10.1329	0	42.3748	13.1457	-0.6208	-0.9686	0.53	0.5454	0.7586	1	10.2041	838.939	2.6	0
602	24.9	51.6822	2.0756	142.425	6.2194	0	36.3361	4.8338	0.7757	-0.9762	1	0.4154	0.9869	0.2057	793.46	381.717	-39.65	33.15
603	5.1	0	0	9.8896	3.1902	0	7.2672	2.3081	0.5204	-0.9487	1	0.711	1	0.4444	415.745	535.137	0	0
604	9.1	26.6817	2.9321	52.5823	7.406	0	37.0557	8.8266	0.9002	0.5692	1	0.1308	0.9577	0.1373	299.885	345.692	26.65	1.3
605	5.5	1.3	0.2364	37.8327	10.8094	0	23.6604	9.0533	-0.4158	-0.9899	0.9487	0.7096	1	0.8667	251.255	104.418	-1.3	0
606	24.7	18.4993	0.749	93.0814	4.1005	0	35.1541	5.5818	-0.3514	-1	1	0.725	0.9824	0.8537	333.488	226.953	-17.55	5.85
607	24.5	7.3539	0.3002	61.9533	2.7535	0	7.2672	1.9483	-0.1069	-1	1	0.6206	1	0.8889	865.78	435.726	-5.2	5.2
608	14.3	29.2139	2.0429	80.0043	6.5044	0	16.25	3.4482	0.8718	0.3792	1	0.135	1	0.165	712.028	566.21	24.7	15.6
609	11.7	31.1526	2.6626	65.596	6.7625	0	13.7886	3.3505	0.9491	0.7439	1	0.06335	1	0.01299	132.397	39.3077	12.35	28.6
610	5.1	10.4203	2.0432	17.8921	5.7716	0	32.5	7.511	0.6871	0.3972	0.9965	0.2436	0.9677	0.5455	639.853	632.608	0.65	-10.4
611	10.5	1.8385	0.1751	55.0357	6.4748	0	20.5548	5.0228	-0.2487	-1	1	0.7803	1	0.8254	246.762	228.019	-1.3	1.3
612	5.9	7.8	1.322	38.35	9.8333	0	42.25	11.941	-0.2447	-1	1	0.9525	0.9487	0.6875	0.2373	14.678	0	-7.8
613	9.7	10.896	1.1233	50.9356	6.615	0	16.25	4.1847	0.06937	-1	1	0.5995	1	0.8679	700.366	482.464	-3.25	10.4
614	24.1	29.7086	1.2327	91.1167	4.1229	0	13.7886	2.7918	0.6961	-0.9487	1	0.3961	1	0.4162	830.156	350.241	-29.25	-5.2
615	14.7	0	0	25.35	1.9961	0	9.75	2.1295	-0.01149	-1	1	1.0057	1	0.5057	1019	212.02	0	0
616	17.5	106.911	6.1092	123.02	7.9368	0	17.5018	3.8187	0.9863	0.8698	1	0.01948	0.06452	0	844.814	577.989	-105.95	-14.3
617	5.3	9.1	1.717	6.5	1.9697	0	6.5	1.9801	1	1	1	0	1	0	617.434	0	9.1	0
618	5.5	1.4534	0.2643	20.2093	5.7741	0	21.8017	7.0618	-0.5863	-1	0.9997	0.6216	1	0.9333	637.764	289.136	1.3	-0.65
619	5.3	7.854	1.4819	20.0012	6.061	0	21.8017	4.7803	0.1957	-0.6905	1	0.7314	1	0.6154	321.255	285.991	-7.15	3.25
620	16.7	0.65	0.03892	55.6673	3.7869	0	18.3848	3.2547	-0.2906	-1	1	0.7228	1	0.8718	402.811	444.617	-0.65	0
621	7.7	1.95	0.2532	28.4117	4.9845	0	14.5344	3.7592	0.04703	-1	1	0.7742	1	0.75	507.266	324.974	1.95	0
622	6.5	12.2642	1.8868	28.7542	6.3898	0	18.9506	4.5713	0.8326	0.3881	0.9997	0.1675	1	0.2917	350.492	956.723	-6.5	-10.4
623	23.3	11.1262	0.4775	120.587	5.6614	0	23.6604	4.0773	-0.02819	-1	1	0.785	1	0.72	160.139	65.8026	-11.05	1.3
624	5.1	6.4347	1.2617	16.6754	5.3792	0	38.0403	8.902	0.6695	0.0767	0.9899	0.3291	1	0.5455	665.441	842.755	4.55	4.55
625	22.9	15.4503	0.6747	124.432	5.9537	0	22.981	4.8574	0.2378	-1	1	0.7739	1	0.5739	624.793	132.939	-5.85	-14.3
626	6.1	1.4534	0.2383	9.3692	2.2852	0	6.5	1.9041	-0.2713	-1	0.9487	0.6956	1	0.8889	345.377	981.467	-1.3	0.65
627	9.1	14.0616	1.5452	38.3632	5.4033	0	32.6621	7.3678	0.4304	-1	1	0.631	0.9718	0.5102	917.374	590.418	-11.7	7.8
628	16.1	12.9512	0.8044	69.2916	4.9143	0	40.7224	6.681	0.4605	-0.9983	1	0.6835	1	0.4957	355.621	736.488	-3.9	12.35
629	9.1	1.4534	0.1597	26.3933	3.7174	0	11.718	3.1822	-0.4846	-1	0.8944	0.5147	1	0.9787	359.346	203.044	0.65	-1.3
630	15.1	4.5962	0.3044	49.0141	3.7415	0	19.769	3.0485	0.003249	-1	1	0.7795	1	0.7526	912.202	733.685	-3.25	3.25
631	4.7	1.4534	0.3092	10.0264	3.7135	0	7.2672	1.9902	0.4132	-0.9487	1	0.916	1	0.5	343.543	548.34	-0.65	1.3
632	17.1	9.2382	0.5402	41.6981	2.7615	0	7.2672	2.204	0.4145	-1	1	0.6467	1	0.6	942.886	1011.02	-5.85	7.15
633	22.3	0.9192	0.04122	59.3683	2.9245	0	13.4001	2.501	-0.2765	-1	1	0.6777	1	0.9365	756.244	824.038	0.65	0.65
634	22.3	26.2023	1.175	101.441	4.9971	0	13.7886	3.1109	0.8162	-1	1	0.2941	1	0.2317	15.0112	928.946	-24.05	-10.4
635	8.9	1.4534	0.1633	30.4474	4.4127	0	14.5344	3.4086	0.05421	-0.9999	1	0.6838	1	0.7872	72.691	741.36	-0.65	1.3
636	4.9	2.0555	0.4195	18.1585	6.2615	0	16.25	4.0441	0.4062	-0.1351	0.9487	0.5264	1	0.6	139.296	564.133	-1.95	0.65
637	5.7	5.36	0.9404	27.7907	7.511	0	22.981	5.4807	-0.2384	-1	0.9806	0.8496	1	0.75	540.474	631.544	1.3	5.2
638	16.5	11.3518	0.688	79.7102	5.4973	0	32.1734	5.4514	-0.1166	-1	1	0.7056	0.9793	0.7692	864.761	11.9879	-4.55	10.4
639	12.3	0	0	13.5942	1.3198	0	4.5962	1.6413	-0.8846	-1	-0.4472	0.1621	1	1	976.935	458.228	0	0
640	8.3	7.5802	0.9133	38.2731	6.0751	0	23.4361	5.8207	-0.1043	-1	0.9923	0.8112	1	0.7907	159.687	595.904	3.9	6.5
641	17.7	12.4182	0.7016	115.573	7.3613	0	29.0689	6.1054	0.1829	-1	1	0.7563	1	0.6667	879.5	729.107	-12.35	1.3
642	8.7	2.0555	0.2363	40.1019	5.9854	0	32.0088	7.8572	-0.1182	-0.9998	1	0.8359	1	0.7442	884.914	632.397	-1.95	0.65
643	21.1	13.7118	0.6498	85.2594	4.4638	0	29.0689	4.307	0.2132	-1	1	0.6755	0.9895	0.6815	495.23	162.881	-13.65	1.3
644	21.1	27.3387	1.2957	101.871	5.3336	0	16.25	3.8426	0.3962	-1	1	0.6877	0.9843	0.497	983.438	1000.68	24.05	-13
645	21.1	2.6	0.1232	71.2102	3.7283	0	16.25	3.2384	-0.009781	-1	1	0.7526	1	0.7518	224.744	751.744	0	2.6
646	4.9	9.1	1.8571	20.15	6.9483	0	19.5	5.4745	1	1	1	0	1	0	1019	277.449	0	-9.1
647	11.9	26.6738	2.2415	80.8087	8.1625	0	29.0689	5.7196	0.5143	-0.9985	1	0.659	0.9192	0.4026	334.151	360.437	19.5	-18.2
648	20.5	36.6833	1.7894	91.4836	4.9451	0	13.7886	3.7479	0.8131	0.1414	1	0.2006	1	0.3049	761.466	472.737	4.55	-36.4
649	8.3	13.7886	1.6613	57.5727	9.1385	0	35.0036	8.013	0.1807	-0.9671	0.9991	0.6952	0.873	0.7209	231.042	943.645	1.95	-13.65
650	5.5	14.6069	2.6558	32.06	9.16	3.25	17.5018	3.6959	0.961	0.8437	0.9994	0.04379	1	0	724.782	145.736	7.8	12.35
651	6.3	3.3144	0.5261	33.2841	7.7405	0	32.1734	8.7449	-0.7284	-1	0.8682	0.5883	1	0.9545	765.563	1002.66	0.65	3.25
652	5.9	2.68	0.4542	24.8697	6.3768	0	29.25	6.9316	-0.3849	-0.9819	0.464	0.565	1	1	125.483	118.746	0.65	-2.6
653	18.9	4.5962	0.2432	33.4447	1.979	0	46.5329	5.2317	0.08424	-1	1	0.7527	1	0.6966	26.5317	830.865	-4.55	0.65
654	8.7	19.769	2.2723	36.7098	5.4791	0	14.5344	2.873	0.8671	0.5369	1	0.1391	1	0.2128	64.3908	460.385	9.1	17.55
655	11.9	11.7	0.9832	48.9632	4.9458	0	11.718	2.8571	0.5258	-0.9701	1	0.4919	1	0.52	541.395	298.092	11.7	0
656	7.1	6.1321	0.8637	26.5666	5.2091	0	20.5548	5.2401	0.4843	-0.9778	1	0.4683	1	0.6452	331.901	427.317	-5.2	3.25
657	15.5	15.0064	0.9682	71.2092	5.2748	0	43.7243	7.6857	-0.05226	-1	1	0.8256	0.9926	0.7273	11.3419	825.339	1.3	14.95
658	19.9	119.363	5.9981	131.199	7.3296	0	29.9635	4.5284	0.9884	0.9285	1	0.01479	0.2011	0	685.098	473.435	26.65	116.35
659	10.5	43.375	4.131	72.7921	8.5638	0	20.5548	4.3114	0.8959	0.3434	1	0.1438	0.7059	0.1385	705.738	602.809	-21.45	-37.7
660	5.1	14.2556	2.7952	23.9379	7.7219	3.25	26.2023	5.6913	0.7344	0.4893	0.9212	0.1523	1	0.4545	743.931	329.451	-5.85	-13
661	8.1	6.5	0.8025	29.7888	4.8834	0	13.4001	3.2844	0.01647	-1	0.9994	0.8023	1	0.65	429.963	590.63	3.9	5.2
662	12.5	11.8614	0.9489	85.9521	8.1859	0	26.2023	6.5998	0.3625	-1	1	0.7382	0.9905	0.5316	125.164	77.16	-1.95	11.7
663	11.1	6.9096	0.6225	48.1588	5.2922	0	17.5018	3.5388	0.03948	-0.9948	1	0.7018	1	0.8116	765.329	325.568	-4.55	-5.2
664	16.5	5.36	0.3249	64.1701	4.4255	0	29.9635	4.8985	0.007914	-1	0.9985	0.6887	1	0.7647	380.37	372.503	-1.3	-5.2
665	19.5	2.9069	0.1491	81.8179	4.6753	0	14.5344	3.4656	-0.2736	-1	1	0.6993	1	0.8571	870.303	407.077	-2.6	-1.3
666	14.5	2.3436	0.1616	33.2481	2.6598	0	9.1924	2.4812	-0.258	-1	1	0.7616	1	0.8214	956.917	233.693	1.3	1.95
667	16.3	116.357	7.1385	125.912	8.805	0	20.5548	3.984	0.9719	0.846	1	0.03538	0	0	114.144	937.779	112.45	-29.9
668	5.3	18.4077	3.4732	37.2992	11.3028	0	21.8017	6.3163	0.8659	0.6905	0.9983	0.125	0.5758	0.3077	349.123	793.387	-13.65	12.35
669	7.5	5.2405	0.6987	37.6034	6.837	0	32.6621	8.09	-0.5633	-1	0.4315	0.5302	1	1	1017.55	29.68	-4.55	-2.6
670	12.3	11.183	0.9092	78.9975	7.6697	0	41.1096	8.5648	-0.3946	-1	1	0.6419	1	0.9506	973.26	955.585	-6.5	9.1
671	19.3	20.7695	1.0761	69.7547	4.0321	0	11.718	2.3991	0.5628	-1	1	0.3794	1	0.6533	11.1166	134.218	7.15	19.5
672	5.1	1.4534	0.285	8.1154	2.6179	0	9.1924	2.9	-0.6173	-1	0.7071	0.5775	1	1	664.559	488.765	-0.65	1.3
673	7.3	10.4203	1.4274	28.9769	5.4673	0	20.8102	5.3897	0.3358	-0.9995	0.9999	0.7685	1	0.4242	766.26	48.8425	10.4	0.65
674	17.7	4.111	0.2323	58.2484	3.7101	0	13.4001	3.2955	-0.1669	-1	1	0.7929	1	0.7538	374.915	48.8192	-3.9	1.3
675	18.9	13.0648	0.6913	99.1556	5.8672	0	16.5718	4.1218	0.1775	-0.9848	1	0.6586	1	0.6573	875.524	74.9735	-1.3	13
676	7.9	4.3603	0.5519	34.6596	5.8745	0	11.718	3.0842	0.05761	-1	1	0.7252	1	0.8108	223.152	561.563	3.9	1.95
677	6.1	13.9106	2.2804	37.9859	9.2649	0	26.2023	6.7552	0.9447	0.7593	0.9999	0.05849	1	0	533.615	59.1393	-11.05	-8.45
678	6.5	32.2782	4.9659	49.394	10.9764	3.25	27.768	6.7483	0.9435	0.7433	1	0.06338	0.3333	0.04	371.3	173.069	29.25	-13.65
679	18.5	45.3512	2.4514	82.3449	4.9906	0	11.718	2.9913	0.8234	0.05547	1	0.2502	0.8424	0.2639	651.151	103.708	-20.8	40.3
680	6.1	15.2161	2.4944	27.6088	6.7339	0	16.25	4.4794	0.941	0.6313	1	0.0907	1	0.04762	235.082	808.869	14.3	5.2
681	5.5	2.7577	0.5014	19.6971	5.6277	3.25	16.25	3.5274	0.1268	-0.9466	0.9923	0.9361	1	0.5	516.809	420.482	1.95	1.95
682	18.5	5.886	0.3182	42.133	2.5535	0	19.769	3.6525	-0.4068	-1	1	0.6804	1	0.9524	250.889	104.5	-0.65	-5.85
683	18.3	15.23	0.8322	79.0885	4.8521	0	22.981	4.2089	0.09206	-1	1	0.7275	1	0.7368	5.6448	23.8388	-11.7	-9.75
684	5.1	11.9501	2.3432	41.4582	13.3736	3.25	38.0403	8.1376	-0.07148	-0.9972	1	0.856	0.9677	0.7273	189.088	354.265	4.55	11.05
685	8.7	5.9927	0.6888	32.4908	4.8494	0	45.9619	7.6411	-0.1896	-1	0.9999	0.7438	0.9701	0.8222	149.012	756.293	3.9	4.55
686	11.5	8.7207	0.7583	51.092	5.3781	0	18.3848	3.9215	-0.152	-1	1	0.7422	1	0.7857	1009.47	933.443	-7.8	3.9
687	15.5	0.9192	0.05931	58.2686	4.3162	0	20.5548	4.5867	-0.219	-1	1	0.7667	1	0.8041	396.113	0.8355	0.65	-0.65
688	7.3	16.3019	2.2331	38.0782	7.1846	0	30.8322	6.9089	-0.6161	-1	0.8944	0.4714	0.9623	0.9688	554.925	370.973	16.25	1.3
689	17.7	39.8413	2.2509	100.631	6.4096	0	23.4361	5.2194	0.9078	0.1644	1	0.1394	0.9936	0.1168	925.268	979.881	-18.85	35.1
690	11.9	14.8223	1.2456	60.242	6.085	0	30.8322	4.7342	0.5672	-0.8754	1	0.5814	1	0.443	47.8824	170.353	-9.1	11.7
691	16.7	35.1541	2.105	172.674	11.7466	0	39.2699	6.9449	0.5576	-0.9191	1	0.5597	0.9456	0.4206	498.698	250.976	-1.95	35.1
692	16.1	2.0555	0.1277	77.245	5.4784	0	45.2673	7.4889	0.2575	-1	1	0.7327	0.9504	0.6518	360.978	1013.92	-1.95	-0.65
693	7.3	1.4534	0.1991	16.6777	3.1467	0	7.2672	2.312	0.1155	-0.8944	1	0.7131	1	0.7333	586.123	99.6233	-1.3	0.65
694	14.1	53.304	3.7804	115.847	9.5741	0	40.2003	6.9194	0.9549	0.4027	1	0.08033	0.7025	0.0198	1010.21	352.021	0.65	53.3
695	5.9	7.0308	1.1917	27.8978	7.1533	0	29.9635	6.9158	-0.4221	-0.9899	0.9621	0.6516	1	0.8947	530.907	206.881	5.85	3.9
696	17.3	4.7321	0.2735	28.4231	1.8577	0	4.5962	1.8265	-0.08402	-1	1	0.7948	1	0.7532	127.278	232.211	-1.3	4.55
697	7.7	24.468	3.1777	37.0207	6.4949	0	13.4001	3.2021	0.972	0.7288	1	0.0546	1	0.02703	159.623	228.773	-23.4	-7.15
698	17.3	31.2676	1.8074	65.9411	4.3099	0	23.4361	4.5654	0.695	-1	1	0.5257	1	0.304	611.546	1014.52	-29.25	11.05
699	12.3	20.8102	1.6919	67.6423	6.5672	0	23.6604	4.7342	0.5818	-0.9956	0.9998	0.6307	0.8835	0.3415	714.15	525.878	-0.65	20.8
700	17.1	4.5962	0.2688	91.6904	6.0722	0	23.6604	5.5971	-0.1694	-1	1	0.7152	1	0.8333	642.061	327.36	-3.25	3.25
701	6.7	3.3144	0.4947	14.1146	3.0031	0	9.75	2.7888	-0.4022	-1	0.9899	0.6828	1	0.88	939.798	123.306	-3.25	0.65
702	4.9	1.4534	0.2966	9.4112	3.2452	0	7.2672	2.5387	-0.4434	-0.9487	0.3162	0.4439	1	1	411.99	68.9388	0.65	1.3
703	8.5	1.3	0.1529	22.7771	3.5042	0	13.7886	3.8204	-0.06209	-1	1	0.8915	1	0.6842	623.871	362.6	0	-1.3
704	8.1	3.25	0.4012	14.0357	2.3009	0	7.2672	2.1156	-0.1191	-0.9923	1	0.6883	1	0.9444	202.358	910.71	2.6	1.95
705	16.9	22.1859	1.3128	119.844	8.0432	0	26.2023	6.0118	0.4347	-0.9806	1	0.5685	1	0.6218	993.479	697.417	11.7	-18.85
706	14.9	4.6872	0.3146	35.5866	2.7587	0	10.2774	2.8154	-0.03519	-1	1	0.7579	1	0.8172	404.866	42.4027	2.6	3.9
707	16.7	17.5018	1.048	86.8859	5.9106	0	19.5	4.4507	0.5382	-0.9487	1	0.6079	1	0.432	49.2784	612.904	14.95	9.1
708	4.9	11.718	2.3914	19.5548	6.743	0	23.4361	5.5673	-0.3354	-0.8944	0.7071	0.6147	1	1	835.949	711.714	-9.75	-6.5
709	16.7	27.768	1.6628	91.2711	6.2089	0	37.9012	6.9647	0.8033	-0.4295	1	0.2702	0.9932	0.28	833.653	239.566	26	9.75
710	9.3	0.9192	0.09884	51.0104	6.9877	0	21.8017	6.3808	0.02773	-0.9934	1	0.8237	1	0.6154	999.339	537.532	-0.65	0.65
711	11.9	0	0	48.5649	4.9055	0	37.9012	7.1434	-0.4075	-1	0.9806	0.7122	1	0.8514	353.26	965.563	0	0
712	11.7	20.8102	1.7786	76.0275	7.8379	0	22.981	5.4082	0.7566	-1	0.9999	0.4929	1	0.2338	667.936	641.923	-20.15	-5.2
713	16.5	1.8385	0.1114	53.6056	3.6969	0	35.1541	5.8237	-0.4681	-1	1	0.7656	1	0.8519	225.418	1016.57	1.3	1.3
714	8.9	5.2405	0.5888	35.8852	5.2008	0	16.25	3.5756	-0.2464	-0.9899	1	0.6749	1	0.8095	970.073	353.517	0.65	5.2
715	16.3	34.9794	2.146	78.9677	5.5222	0	13.4001	3.526	0.6571	-0.7071	1	0.4383	1	0.3852	634.454	608.086	-23.4	26
716	16.3	12.35	0.7577	55.031	3.8483	0	13.4001	2.6653	0.5776	-1	1	0.6621	1	0.287	110.926	582.163	0	12.35
717	8.7	9.5971	1.1031	9.3135	1.3901	0	4.5962	1.7319	0.3176	-0.7071	1	0.5759	1	0.6585	30.431	852.282	8.45	-4.55
718	14.5	4.111	0.2835	75.0871	6.007	0	37.9012	7.22	-0.4095	-1	0.9989	0.6825	1	0.8696	336.959	832.572	-3.9	1.3
719	6.5	29.9	4.6	25.8565	5.7459	0	13.4001	3.5107	0.9772	0.8787	0.9985	0.02763	0.6	0	101.585	188.723	-29.9	0
720	16.1	1.3	0.08075	30.1878	2.141	0	7.2672	2.1419	0.06157	-1	1	0.8258	1	0.6226	393.584	633.435	0	-1.3
721	15.9	15.7214	0.9888	65.0739	4.6816	0	20.5548	4.0051	0.0847	-1	1	0.7174	1	0.729	85.1667	635.428	1.95	-15.6
722	15.9	11.05	0.695	59.2749	4.2644	0	18.3848	4.6102	0.6212	-1	1	0.6444	1	0.3061	812.324	1018.65	11.05	0
723	6.1	1.95	0.3197	19.5	4.7561	0	26	6.5847	0.1579	-1	1	1.0145	1	0.4211	0	880.008	0	-1.95
724	7.5	1.3	0.1733	10.4419	1.8985	0	9.75	2.5495	0.3011	-0.7071	1	0.6536	1	0.8333	638.333	290.467	-1.3	0
725	15.9	5.2405	0.3296	59.6321	4.2901	0	11.718	2.6794	-0.4839	-1	1	0.6203	1	0.9459	498.148	358.283	0.65	-5.2
726	6.5	8.3241	1.2806	16.8692	3.7487	0	42.3748	8.5865	0.3685	-0.8944	0.9971	0.6825	1	0.6087	52.5231	910.861	-6.5	-5.2
727	4.7	4.5962	0.9779	11.2393	4.1627	0	10.2774	3.1033	0.7466	-0.1414	1	0.4101	1	0.2857	314.053	210.33	0.65	4.55
728	15.9	8.3241	0.5235	54.3391	3.9093	0	41.3657	5.4628	-0.4053	-1	1	0.7316	1	0.9293	359.44	138.899	6.5	-5.2
729	15.7	1.4534	0.09258	18.952	1.3834	0	4.5962	1.722	-0.6608	-1	1	0.4971	1	0.9643	99.9395	328.516	-0.65	1.3
730	15.7	2.9069	0.1852	62.5095	4.5627	0	23.6604	4.1614	-0.2034	-1	1	0.7534	1	0.8333	864.573	207.204	-1.3	-2.6
731	9.9	33.1436	3.3478	46.6421	5.9041	0	14.5344	3.5159	0.9638	0.8634	1	0.03656	0.9747	0	414.778	289.222	6.5	32.5
732	15.5	0.65	0.04194	35.2215	2.609	0	26	3.8802	-0.3648	-1	1	0.8625	1	0.7451	1018.85	560.39	0	0.65
733	15.3	12.4861	0.8161	50.436	3.7922	0	47.9857	5.8653	0.06294	-1	1	0.7187	1	0.7831	27.2516	121.909	-9.75	-7.8
734	15.3	18.8948	1.235	92.5699	6.9601	0	45.1504	6.7121	0.1522	-0.9995	1	0.7081	0.9925	0.6972	260.154	433.51	8.45	16.9
735	10.3	15.6271	1.5172	49.0064	5.9044	0	24.7513	6.4308	0.01175	-0.9037	0.9881	0.6417	1	0.871	251.209	818.5	11.05	-11.05
736	6.9	27.7908	4.0277	44.9947	9.1826	0	18.9506	4.1651	0.5821	-0.9993	0.9999	0.7186	0.3878	0.2759	452.406	22.0145	-27.3	5.2
737	15.1	7.3539	0.487	42.3854	3.2355	0	11.718	2.7216	-0.1339	-1	1	0.7325	1	0.835	383.861	223.166	-5.2	-5.2
738	14.3	6.6287	0.4635	60.2703	4.9	0	35.1541	7.1797	0.1965	-0.9939	1	0.6868	1	0.7021	306.853	931.084	-6.5	1.3
739	11.9	5.5915	0.4699	43.765	4.4207	0	22.981	4.3285	-0.01176	-1	1	0.87	1	0.6301	559.777	452.903	-4.55	-3.25
740	6.5	2.6	0.4	10.3638	2.3031	0	7.2672	2.7456	-0.8584	-0.9971	-0.3162	0.1836	1	1	480.631	801.277	0	-2.6
741	7.3	0.65	0.08904	7.8	1.4717	0	3.25	1.6332	-0.197	-1	1	0.8795	1	0.7857	333.925	615.411	0.65	0
742	6.7	10.7201	1.6	33.3696	7.0999	0	32.0088	7.2624	-0.1714	-1	0.9417	0.5669	0.9362	0.8519	357.179	637.478	10.4	-2.6
743	13.5	32.1734	2.3832	76.7602	6.6748	0	34.548	5.5205	0.6161	-0.9872	1	0.5364	0.9478	0.3617	378.507	334.219	31.85	4.55
744	14.5	1.4534	0.1002	18.952	1.5162	0	4.5962	1.7462	-0.09137	-1	1	0.7282	1	0.8961	141.248	306.169	-1.3	-0.65
745	9.3	1.3	0.1398	28.3564	3.8844	0	9.1924	2.3832	-0.2439	-1	1	0.7622	1	0.8205	344.344	546.613	0	-1.3
746	14.3	17.1605	1.2	78.7177	6.3998	0	17.5018	4.3449	0.4894	-1	1	0.5666	1	0.53	499.906	866.378	13.65	-10.4
747	8.3	1.4534	0.1751	15.2654	2.4231	0	9.1924	2.1439	-0.08012	-1	1	0.8329	1	0.875	881.398	360.042	-1.3	-0.65
748	14.1	3.5004	0.2483	73.8961	6.1071	0	20.5548	5.0762	-0.285	-1	1	0.6799	1	0.8557	515.153	179.433	3.25	-1.3
749	14.1	12.5536	0.8903	36.8756	3.0476	0	33.4608	4.7247	0.1788	-0.9806	1	0.7095	1	0.6237	509.723	84.0816	-11.7	-4.55
750	8.7	2.0555	0.2363	16.9281	2.5266	0	7.2672	2.136	0.4737	-0.8944	1	0.6235	1	0.5938	529.144	834.994	-0.65	1.95
751	6.1	10.7594	1.7638	26.5565	6.4772	0	33.931	7.0111	0.8322	0.29	0.9983	0.1744	1	0.2381	933.762	778.828	9.75	4.55
752	14.1	2.0555	0.1458	36.7812	3.0398	0	7.2672	1.9935	-0.3929	-1	1	0.7456	1	0.8485	935.677	702.628	-1.95	-0.65
753	4.7	3.25	0.6915	11.5935	4.2939	0	7.2672	2.2866	0.05467	-0.5547	0.4472	0.478	1	1	705.064	475.415	-2.6	1.95
754	14.1	5.2405	0.3717	51.6187	4.266	0	17.5018	4.0082	-0.2403	-1	1	0.7815	1	0.8023	1014.26	113.642	5.2	-0.65
755	5.1	0.65	0.1275	4.225	1.3629	0	3.25	1.6302	-0.3664	-0.7071	0.7071	0.5536	1	1	932.569	372.422	0	0.65
756	13.9	6.5	0.4676	59.5012	5.0001	0	16.25	3.171	-0.1646	-1	1	0.6952	1	0.8587	827.878	588.165	3.9	5.2
757	6.1	35.9856	5.8993	46.6805	11.3855	3.25	27.5772	6.5167	0.839	0.5727	0.9999	0.1417	0.2195	0.2857	392.033	770.09	-33.8	12.35
758	4.9	2.0555	0.4195	14.3075	4.9336	0	14.5344	4.3068	0.4525	-0.8944	0.8742	0.5819	1	0.5556	357.684	312.031	-0.65	-1.95
759	13.7	6.5	0.4745	32.3846	2.7679	0	7.2672	2.3008	0.2212	-1	1	0.7174	1	0.6164	661.555	480.62	3.9	5.2
760	6.5	2.0555	0.3162	11.152	2.4782	0	4.5962	1.7553	-0.6131	-1	0.5547	0.5806	1	1	660.854	167.161	1.95	-0.65
761	13.5	6.4018	0.4742	36.0754	3.137	0	9.75	2.4133	0.1157	-1	1	0.6876	1	0.7654	610.711	861.256	2.6	-5.85
762	11.3	1.3	0.115	45.1051	4.85	0	16.25	4.4294	-0.6344	-1	0.8944	0.469	1	0.9672	815.956	752.354	0	1.3
763	12.5	12.6207	1.0097	91.1751	8.6833	3.25	22.981	4.124	0.4158	-0.9965	1	0.6114	1	0.5375	963.396	176.992	-12.35	-2.6
764	4.9	7.827	1.5974	21.4332	7.3908	0	32.5	8.7515	-0.2181	-0.8944	0.6247	0.5745	1	1	445.163	349.5	-5.2	5.85
765	8.5	15.8152	1.8606	32.8717	5.0572	0	16.5718	4.3302	0.2005	-0.9701	0.9994	0.6901	0.8769	0.6744	160.047	597.141	15.6	2.6
766	13.1	30.1112	2.2986	99.012	8.92	0	19.769	4.542	0.6874	-0.5812	0.9999	0.3945	0.955	0.3678	95.584	260.836	-7.15	29.25
767	9.9	3.25	0.3283	63.202	8.0003	0	29.9635	6.6268	0.01929	-0.9835	1	0.6935	1	0.75	14	1014.4	2.6	-1.95
768	12.5	7.0308	0.5625	61.2519	5.8335	0	19.5	4.3313	-0.2957	-1	1	0.7098	1	0.8442	356.488	206.7	3.9	-5.85
769	12.3	7.3539	0.5979	75.5931	7.3391	0	36.3361	8.4637	-0.52	-1	0.9864	0.6143	0.9515	0.9104	532.301	28.1138	5.2	-5.2
770	13.1	0.65	0.04962	24.0404	2.1658	0	4.5962	1.7448	-0.7197	-1	0.7071	0.5304	1	1	689.515	893.214	-0.65	0
771	12.9	3.25	0.2519	49.0642	4.5013	0	22.75	4.8741	0.1726	-1	1	0.6818	1	0.7595	1013.38	389.155	1.95	-2.6
772	8.9	1.4534	0.1633	45.1361	6.5415	0	24.7513	5.1306	-0.003001	-1	1	0.7527	1	0.7391	37.7528	365.893	1.3	0.65
773	12.7	3.9	0.3071	57.5802	5.3813	0	39.2699	7.3126	-0.2449	-0.9899	1	0.6235	1	0.8947	340.386	807.669	0	-3.9
774	8.9	5.0767	0.5704	33.8158	4.9008	0	18.3848	3.9036	0.4319	-0.9899	1	0.698	1	0.525	724.045	15.5112	3.9	3.25
775	4.9	2.9069	0.5932	16.9495	5.8447	0	14.5344	4.3086	-0.3657	-0.9959	0.8944	0.7497	1	0.875	440.102	779.122	-2.6	1.3
776	12.7	25.4249	2.002	113.247	10.5838	0	26	6.2518	0.6335	-0.5351	1	0.402	1	0.4253	456.886	468.398	-25.35	-1.95
777	6.1	1.3	0.2131	14.6112	3.5637	0	7.2672	1.516	0.1726	-0.8575	1	0.7267	1	0.7857	159.754	942.426	0	-1.3
778	4.9	0.9192	0.1876	9.4747	3.2671	0	10.2774	3.4027	-0.0786	-0.9487	1	0.9271	1	0.7143	739.725	953.48	0.65	-0.65
779	8.3	5.2405	0.6314	56.6919	8.9987	0	27.9576	6.6811	-0.2787	-1	0.9656	0.7361	1	0.8718	191.626	370.608	-2.6	-4.55
780	9.3	2.68	0.2882	45.0039	6.1649	0	18.3848	4.184	-0.1218	-1	0.9929	0.658	1	0.7843	671.161	687.317	-2.6	-0.65
781	12.5	2.68	0.2144	38.6996	3.6857	0	20.5548	4.1669	-0.3123	-1	1	0.8302	1	0.7681	767.716	401.2	-0.65	-2.6
782	5.7	2.0555	0.3606	9.9496	2.6891	0	7.2672	2.4626	-0.2576	-1	0.8944	0.6846	1	0.8667	39.5877	713.693	-0.65	-1.95
783	12.3	14.3148	1.1638	35.7444	3.4703	0	13.7886	3.2109	0.3906	-0.5547	1	0.5189	1	0.6026	675.524	846.447	-11.05	9.1
784	10.5	12.9021	1.2288	68.6646	8.0782	0	24.7513	6.0267	0.4406	-0.9615	1	0.6738	1	0.5161	203.891	470.643	9.75	8.45
785	12.3	1.4534	0.1182	30.1225	2.9245	0	18.9506	3.3535	-0.3532	-1	1	0.712	1	0.8193	701.004	159.26	0.65	-1.3
786	7.1	0	0	14.0727	2.7593	0	7.2672	1.6722	-0.3573	-1	0.8944	0.6918	1	0.95	184.042	7.8028	0	0
787	9.7	5.5154	0.5686	34.2273	4.4451	0	35.1541	6.2265	0.714	-0.53	1	0.3756	1	0.3529	328.526	423.866	3.9	3.9
788	7.3	8.45	1.1575	21.8606	4.1246	0	42.7471	7.9434	0.3714	-0.7071	1	0.5738	1	0.6538	181.048	977.699	-3.25	7.8
789	11.5	9.2382	0.8033	60.5788	6.3767	0	18.9506	4.2306	-0.3226	-0.9989	0.9806	0.6591	1	0.88	339.717	290.004	-7.15	-5.85
790	9.5	12.9021	1.3581	18.4792	2.4639	0	7.2672	2.4744	0.8811	-0.2249	1	0.2513	1	0.102	522.805	68.6895	-9.75	-8.45
791	11.9	6.7862	0.5703	59.7313	6.0335	0	20.5548	4.5467	-0.07818	-1	1	0.7738	1	0.7273	895.899	457.542	-6.5	1.95
792	9.9	15.6135	1.5771	69.0874	8.7452	0	24.7513	6.0912	0.7187	-0.9355	1	0.4927	0.962	0.2203	10.5051	435.853	-15.6	0.65
793	11.7	15.1744	1.297	59.7932	6.1642	0	17.5018	4.0496	0.385	-0.9021	1	0.6446	1	0.5132	476.521	743.791	2.6	14.95
794	11.7	15.0064	1.2826	61.9668	6.3883	0	25.3833	5.9818	0.2849	-0.9991	1	0.7479	1	0.56	563.295	174.684	-14.95	1.3
795	11.7	0.9192	0.07857	15.1077	1.5575	0	4.5962	1.7465	0.0149	-1	1	0.8817	1	0.6061	792.047	50.6624	-0.65	-0.65
796	11.5	16.4053	1.4265	50.9634	5.3646	0	14.5344	3.8097	0.7256	-0.2912	1	0.2775	1	0.4533	388.461	895.891	9.1	-13.65
797	11.5	16.6608	1.4488	37.6497	3.9631	0	23.6604	4.0606	0.656	-0.4856	1	0.4561	1	0.3919	692.309	1007.96	5.85	15.6
798	6.5	2.9069	0.4472	43.3392	9.6309	0	33.1436	11.798	-0.5182	-0.9997	0.8	0.6363	1	0.9583	122.169	114.477	2.6	-1.3
799	8.3	9.1	1.0964	43.4202	6.8921	0	39.2699	7.9895	-0.7952	-0.9991	0.824	0.343	0.8571	0.9756	1017.8	30.8675	0	9.1
800	11.3	129.43	11.454	108.395	11.6553	3.25	20.5548	4.0221	0.964	0.8153	1	0.04828	0	0	188.836	575.792	18.85	128.05
801	6.7	11.4997	1.7164	29.1518	6.2025	0	18.9506	4.3343	-0.01082	-0.8321	1	0.5446	1	0.8889	222.231	679.627	-8.45	7.8
802	11.1	10.5011	0.946	76.4206	8.3979	0	16.25	3.9569	0.6302	-1	1	0.3972	1	0.5672	79.7838	773.752	-3.9	9.75
803	11.1	14.8223	1.3353	51.3576	5.6437	0	40.7224	7.0507	0.8448	-0.3162	0.9998	0.2013	1	0.2394	46.8739	413.333	14.3	3.9
804	11.1	7.6081	0.6854	53.838	5.9163	0	19.769	4.4197	0.03873	-1	0.9993	0.8403	1	0.6029	154.167	153.649	-7.15	2.6
805	7.9	5.9927	0.7586	16.0646	2.7228	0	7.2672	2.2005	0.7185	-0.5145	1	0.3675	1	0.2973	746.367	46.8418	-1.3	5.85
806	5.5	8.7449	1.59	4.55	1.3	0	6.5	1.9627	-0.1598	-1	0.7071	0.9704	0.9714	1	637.745	690.482	-6.5	5.85
807	6.5	6.1321	0.9434	22.3379	4.964	0	17.5018	4.158	0.6693	0.1414	0.9971	0.2539	1	0.64	722.023	924.462	-3.25	-5.2
808	4.7	9.7716	2.0791	27.9565	10.3543	0	25.3833	8.0357	0.8742	0.7761	1	0.07621	1	0	221.777	541.628	9.75	-0.65
809	7.1	10.5812	1.4903	35.5313	6.9669	0	39.1352	7.5891	0.02902	-1	1	0.7014	1	0.8621	718.627	432.113	1.95	10.4
810	10.5	0.65	0.0619	9.3692	1.1023	0	4.5962	1.5946	0.06714	-1	1	0.7065	1	0.8889	638.691	6.0667	0.65	0
811	6.9	3.3144	0.4803	19.2049	3.9194	0	11.718	3.3414	0.03188	-0.9971	0.9985	0.7702	1	0.75	806.833	3.0362	0.65	-3.25
812	10.3	30.3488	2.9465	42.0594	5.0674	0	13.4001	3.2145	0.9676	0.669	1	0.05371	0.9277	0.01587	1004.4	188.359	20.8	-22.1
813	10.3	6.4018	0.6215	26.2835	3.1667	0	9.1924	2.413	0.4238	-0.7071	1	0.49	1	0.661	936.432	281.447	-5.85	-2.6
814	10.3	50.3907	4.8923	67.6736	8.1535	0	19.769	4.6742	0.98	0.8742	1	0.02464	0.2048	0	394.16	946.665	-25.35	-43.55
815	4.9	0	0	13.325	4.5948	0	16.25	4.2122	-0.6533	-1	1	0.6841	1	0.875	1018.8	611.204	0	0
816	9.7	2.7577	0.2843	13.6962	1.7787	0	4.5962	1.8616	0.3467	-1	1	0.7164	1	0.6429	703.428	10.232	-1.95	-1.95
817	10.1	9.1232	0.9033	45.4211	5.6075	0	13.4001	2.9712	0.5746	-0.8944	1	0.4556	1	0.4821	592.757	953.931	0.65	-9.1
818	10.1	46.9622	4.6497	67.3687	8.3171	0	29.43	7.4158	0.9185	0.4177	0.9998	0.1192	0.4568	0.04918	54.3267	815.436	31.2	35.1
819	7.7	7.827	1.0165	23.9162	4.1958	0	13.4001	3.2788	-0.4318	-1	1	0.7002	1	0.9143	527.818	218.084	5.2	-5.85
820	9.9	23.6246	2.3863	62.5233	7.9143	0	24.7513	5.1324	0.7731	0.09054	1	0.2084	0.9873	0.3898	729.899	102.379	23.4	-3.25
821	5.5	2.9069	0.5285	7.7442	2.2126	0	4.5962	1.6513	0.8444	0.3162	1	0.2147	1	0.25	434.309	597.145	-1.3	-2.6
822	9.5	0	0	22.2155	2.9621	0	14.5344	3.1991	-0.5197	-1	0.9701	0.7744	1	0.8372	429.032	817.211	0	0
823	9.7	39.1945	4.0407	38.2637	4.9693	0	10.2774	2.6356	0.9687	0.9111	1	0.02436	0.8701	0	96.0619	424.907	-39	-3.9
824	9.7	7.9343	0.818	70.9131	9.2095	0	27.768	5.9846	0.4117	-0.7568	1	0.5816	1	0.6226	568.01	358.294	-6.5	4.55
825	7.7	5.9927	0.7783	21.4654	3.7659	0	13.4001	3.2346	0.3229	-0.7809	1	0.5237	1	0.7353	746.929	458.844	5.85	1.3
826	9.7	4.3603	0.4495	39.8588	5.1765	0	41.1096	6.7172	-0.2992	-0.8944	0.9701	0.5243	1	0.9245	104.284	296.371	-1.95	3.9
827	9.7	0.65	0.06701	6.5	0.8442	0	3.25	1.4344	0.2174	-1	1	0.998	1	0.3913	839.345	1019	0.65	0
828	9.7	0.9192	0.09477	46.5083	6.04	0	35.1541	7.2868	-0.421	-1	1	0.7849	1	0.8696	366.273	849.809	-0.65	0.65
829	9.5	19.1171	2.0123	49.1497	6.5533	0	22.981	5.718	0.8202	0.0202	1	0.2412	0.9467	0.2364	527.037	849.432	-11.05	15.6
830	9.5	11.1072	1.1692	37.6581	5.0211	0	10.2774	2.9261	-0.1434	-0.9487	0.9899	0.6266	1	0.9057	140.611	758.926	10.4	3.9
831	9.5	11.4997	1.2105	55.755	7.434	0	22.981	5.1607	0.3593	-0.9965	1	0.7198	1	0.5094	352.274	487.626	-7.8	-8.45
832	9.5	3.7901	0.399	48.7946	6.506	0	24.7513	5.4153	-0.1601	-0.9995	0.9939	0.7299	1	0.8727	283.637	692.995	-3.25	-1.95
833	4.7	0.65	0.1383	8.4362	3.1245	0	7.2672	2.0201	-0.8711	-1	-0.7071	0.1216	1	1	439.447	319.564	0	0.65
834	8.7	2.0555	0.2363	5.5712	0.8315	0	4.5962	1.726	0.8257	0.7071	0.9899	0.1334	1	0.5	235.868	170.718	0.65	1.95
835	9.5	46.9172	4.9387	51.4254	6.8567	0	14.5344	3.2537	0.989	0.9101	1	0.01687	0.36	0	36.0053	742.689	-46.15	8.45
836	6.1	3.9538	0.6482	22.6723	5.5298	0	37.0557	7.5751	-0.336	-0.9683	0.8559	0.6705	1	0.8571	884.615	641.41	0.65	-3.9
837	8.7	24.7086	2.8401	54.257	8.0981	0	35.0036	7.3984	0.7133	0.1865	1	0.2506	1	0.4894	190.121	727.736	-11.05	22.1
838	9.3	3.9538	0.4251	36.6252	5.0172	0	29.9635	6.8305	0.1336	-0.9989	1	0.7171	1	0.6667	375.28	598.134	-3.9	0.65
839	9.1	0.9192	0.101	22.4051	3.1557	0	10.2774	2.7758	-0.6867	-1	1	0.5355	1	0.9388	282.148	590.368	0.65	0.65
840	5.7	0.9192	0.1613	12.7855	3.4555	0	11.718	2.6631	-0.04873	-1	1	0.7074	1	0.8235	681.325	23.0614	0.65	0.65
841	9.1	11.718	1.2877	49.776	7.0107	0	16.25	4.5403	0.04672	-1	1	0.8549	1	0.5652	364.121	639.28	-6.5	-9.75
842	9.1	6.5	0.7143	23.0044	3.2401	0	11.718	2.8922	-0.1132	-1	1	0.6782	1	0.8261	113.67	983.385	0	6.5
843	5.7	0.65	0.114	11.5558	3.1232	0	6.5	1.8631	-0.9396	-1	-0.7071	0.08778	1	1	362.439	243.325	0	-0.65
844	8.5	2.9069	0.342	27.4694	4.2261	0	10.2774	2.9602	0.27	-1	1	0.7386	1	0.7097	707.223	470.035	-1.3	2.6
845	8.9	10.8182	1.2155	35.2047	5.1021	0	20.8102	4.4754	0.8361	-0.2631	1	0.2491	1	0.1837	214.214	510.815	9.1	-5.85
846	6.7	5.5536	0.8289	28.6586	6.0976	0	20.8102	6.3129	-0.5003	-0.9806	0.6727	0.447	1	1	760.702	712.843	5.2	-1.95
847	8.7	0.65	0.07471	30.8583	4.6057	0	10.2774	2.6968	-0.5134	-1	0.9285	0.6205	1	0.9189	1003.05	144.615	0	0.65
848	5.1	0.9192	0.1802	16.0217	5.1683	0	16.5718	4.3443	-0.0993	-0.9487	0.9923	0.6536	1	0.9091	808.441	435.833	-0.65	-0.65
849	8.7	0.65	0.07471	17.4982	2.6117	0	4.5962	2.1444	-0.2205	-1	1	0.906	1	0.7895	607.506	780.523	0	-0.65
850	8.5	2.9069	0.342	27.2688	4.1952	0	11.718	2.9209	-0.2442	-1	0.9864	0.6509	1	0.8788	559.471	76.2353	-2.6	1.3
851	5.7	10.896	1.9116	57.558	15.5562	3.25	27.9576	7.4131	0.4994	-0.9923	0.9885	0.4776	0.7568	0.625	170.439	376.184	-10.4	3.25
852	8.5	2.7577	0.3244	42.1606	6.4862	0	16.5718	4.6159	-0.1876	-1	0.9899	0.7434	1	0.8049	598.665	1.7941	1.95	-1.95
853	6.7	5.886	0.8785	19.6567	4.1823	0	10.2774	2.5432	0.4357	-0.3939	0.8321	0.3482	1	0.8696	998.127	979.784	-0.65	-5.85
854	5.1	14.7078	2.8839	18.3155	5.9082	3.25	10.2774	2.1843	0.9873	0.9417	1	0.01717	1	0	686.922	109.549	10.4	10.4
855	8.3	5.5536	0.6691	32.0238	5.0831	0	24.7513	4.3659	0.4033	-0.9879	1	0.7191	1	0.5128	515.994	975.88	-1.95	5.2
856	7.3	12.6207	1.7289	26.21	4.9453	0	20.8102	5.2615	0.7224	-0.9734	1	0.4407	1	0.303	490.274	88.3767	2.6	12.35
857	8.3	2.9069	0.3502	36.837	5.8471	0	42.7471	9.0059	-0.6661	-1	0.995	0.6212	1	0.881	500.723	318.868	2.6	1.3
858	8.1	14.9641	1.8474	32.5633	5.3382	0	13.7886	2.8588	0.5344	-0.2631	1	0.3865	1	0.575	640.735	117.191	0.65	-14.95
859	8.1	1.4534	0.1794	17.3131	2.8382	0	13.7886	2.7982	0.07663	-1	1	0.6821	1	0.8857	127.376	267.728	-0.65	1.3
860	8.1	3.3144	0.4092	21.6358	3.5469	0	9.75	2.5982	0.196	-1	1	0.7766	1	0.6667	571.093	662.747	3.25	0.65
861	8.1	9.2382	1.1405	24.009	3.9359	0	10.2774	2.9231	0.7997	-0.9899	1	0.3722	1	0.2	992.204	849.944	-7.15	-5.85
862	5.7	1.95	0.3421	33.7285	9.1158	0	38.0403	14.6942	-0.501	-0.9986	0.7071	0.5436	1	1	203.14	909.096	0	-1.95
863	5.9	24.3381	4.1251	25.5873	6.5608	0	18.3848	6.3061	0.574	0.02415	0.9993	0.2772	0.5897	0.6842	417.314	6.7712	20.15	-13.65
864	8.1	0	0	7.0385	1.1538	0	4.5962	1.6945	-0.8536	-1	-0.7071	0.1507	1	1	976.852	458.123	0	0
865	7.9	4.5962	0.5818	50.012	8.4766	0	32.5	7.8299	-0.1321	-0.9923	1	0.7557	1	0.7949	266.475	361.589	0.65	-4.55
866	7.7	11.772	1.5288	38.1406	6.6913	0	17.5018	4.013	-0.1536	-0.9989	0.9881	0.682	1	0.8	731.961	658.727	-1.3	-11.7
867	7.7	0.9192	0.1194	35.0558	6.1501	0	21.8017	4.9686	-0.4291	-1	1	0.8643	1	0.7419	766.266	650.136	-0.65	-0.65
868	7.5	4.6872	0.625	25.4395	4.6254	0	21.8017	4.1629	-0.00365	-0.9247	1	0.7306	1	0.7097	61.9867	768.533	2.6	3.9
869	7.5	18.8948	2.5193	28.994	5.2716	0	11.718	2.7368	0.9694	0.8448	0.9996	0.03864	1	0	328.373	633.487	16.9	8.45
870	5.7	4.111	0.7212	28.9099	7.8135	0	34.548	7.41	0.07113	-0.9979	0.9971	0.8501	1	0.6471	27.5614	858.351	-1.3	-3.9
871	7.3	6.1664	0.8447	30.2575	5.709	0	13.4001	3.8891	0.6503	-1	1	0.5056	1	0.3333	33.0342	772.623	-1.95	5.85
872	7.3	6.1664	0.8447	25.3267	4.7786	0	13.4001	3.2318	0.1562	-1	1	0.6683	1	0.8	770.034	326.829	-5.85	1.95
873	6.1	3.9538	0.6482	12.7674	3.114	0	9.1924	2.3749	0.7244	-0.3714	0.9487	0.3498	1	0.25	909.836	710.369	3.9	0.65
874	7.3	11.2207	1.5371	42.0207	7.9284	0	29.43	6.3671	0.05324	-1	0.8503	0.6678	0.717	0.8387	421.623	334.829	1.95	-11.05
875	7.3	11.718	1.6052	38.9772	7.3542	0	29.9635	7.5901	0.5548	-0.6757	1	0.4886	1	0.5312	872.514	1015.86	-9.75	6.5
876	5.9	7.827	1.3266	37.0568	9.5017	0	32.6621	10.5792	-0.2134	-0.9512	0.6	0.5136	1	1	250.61	866.076	7.8	0.65
877	7.3	11.1262	1.5241	33.1721	6.2589	0	19.5	4.2383	0.3505	-0.5145	1	0.4824	1	0.6875	470.13	19	-11.05	1.3
878	7.1	5.85	0.8239	34.7739	6.8184	0	18.9506	3.8871	0.3741	-0.8944	1	0.682	1	0.5926	87.6972	303.38	5.85	0
879	7.1	0	0	3.1385	0.6154	0	4.5962	1.4659	NaN	Infinity	#NAME?	NaN	1	NaN	889.056	94.9437	0	0
880	5.5	4.111	0.7474	11.5913	3.3118	0	7.2672	2.7676	0.7213	-0.3162	1	0.3508	1	0.4615	640.127	285.491	-1.3	3.9
881	7.1	5.5536	0.7822	37.4296	7.3391	0	29.9635	8.5114	-0.1014	-0.9806	0.9762	0.726	1	0.871	621.993	484.535	-1.95	-5.2
882	7.1	11.9501	1.6831	29.8774	5.8583	0	13.7886	3.0588	0.7828	0.0688	1	0.2691	1	0.2903	857.204	683.261	-8.45	8.45
883	7.1	0.9192	0.1295	16.272	3.1906	0	10.2774	2.674	-0.5606	-1	0.7071	0.6398	1	1	585.5	685.063	-0.65	-0.65
884	7.1	3.9538	0.5569	17.8182	3.4938	0	11.718	3.1194	-0.08914	-0.9104	1	0.6862	1	0.9333	962.169	354.599	3.9	-0.65
885	5.7	6.1321	1.0758	8.6635	2.3415	0	4.5962	1.6952	0.6476	-0.4472	1	0.4483	1	0.375	214.754	159.219	-5.2	-3.25
886	6.9	2.7577	0.3997	30.3375	6.1913	0	22.981	5.5539	0.1051	-1	1	0.8998	1	0.5	79.7029	443.92	1.95	-1.95
887	6.9	0	0	5.0885	1.0385	0	4.5962	1.6912	-0.9306	-0.9487	-0.8944	0.03132	1	1	218.333	479	0	0
888	6.9	4.111	0.5958	24.4983	4.9996	0	17.5018	4.2489	-0.528	-0.9985	0.7071	0.5345	1	1	975.217	115.696	3.9	1.3
889	6.9	1.4534	0.2106	17.2154	3.5134	0	6.5	1.8008	-0.4292	-1	1	0.7273	1	0.8519	593.899	993.746	-1.3	-0.65
890	6.7	7.5802	1.1314	29.2239	6.2178	0	13.4001	3.6797	0.6629	-0.1961	1	0.2949	1	0.5455	425.642	729.105	3.9	6.5
891	6.7	2.3436	0.3498	24.1899	5.1468	0	10.2774	2.8401	0.03582	-0.9971	1	0.814	1	0.6154	401.694	448.582	1.95	-1.3
892	6.7	3.3144	0.4947	11.4588	2.4381	0	7.2672	2.3743	0.7322	-0.7071	1	0.4465	1	0.3077	657.634	168.888	-0.65	-3.25
893	6.7	1.4534	0.2169	18.0384	3.838	0	7.2672	2.3208	-0.6169	-1	1	0.4832	1	0.9615	344.478	985.008	1.3	0.65
894	6.7	5.886	0.8785	20.2556	4.3097	0	13.4001	3.629	-0.1846	-1	0.9285	0.707	1	0.8462	851.619	97.2761	0.65	-5.85
895	6.5	18.1069	2.7857	20.2388	4.4975	0	9.75	2.4898	0.9266	0.7531	0.9998	0.08241	1	0	476.954	962.477	-16.9	6.5
896	6.5	2.7577	0.4243	26.3763	5.8614	0	13.7886	3.4517	0.2057	-1	0.9487	0.6408	1	0.6471	59.1923	434.885	-1.95	1.95
897	6.5	14.3148	2.2023	27.3051	6.0678	0	13.4001	3.2181	0.9462	0.6402	0.9989	0.0856	1	0.04	733.492	505.977	-9.1	11.05
898	6.5	2.3436	0.3606	35.8745	7.9721	0	22.75	7.2546	-0.0812	-1	1	0.6534	1	0.8421	712.361	1017.91	1.95	-1.3
899	6.5	0.65	0.1	1.95	0.4333	0	3.25	1.1173	1	1	1	0	1	0	80.4231	27	-0.65	0
900	6.3	7.15	1.1349	15.925	3.7035	0	29.25	6.9698	0.3913	-1	1	0.9409	1	0.3043	8.1984	0	-7.15	0
901	6.3	3.25	0.5159	20.9936	4.8822	0	10.2774	2.4031	-0.1842	-1	1	0.7879	1	0.7826	453.508	945.5	0	3.25
902	6.3	3.25	0.5159	44.5308	10.356	0	26.8002	7.4618	-0.05579	-1	0.9785	0.7721	1	0.8261	231.238	702.5	2.6	1.95
903	6.3	11.9501	1.8968	22.743	5.2891	0	11.718	2.5133	0.3185	-0.8666	0.9988	0.617	0.907	0.7391	717.548	452.675	-11.05	-4.55
904	6.3	6.5	1.0317	25.3025	5.8843	0	14.5344	3.95	-0.4718	-1	1	0.6695	1	0.9091	394.524	581	3.9	5.2
905	6.1	11.9324	1.9561	18.3996	4.4877	0	9.75	2.288	0.7536	0.4997	0.9959	0.1467	1	0.5238	462.705	518.877	-10.4	5.85
906	6.1	9.2382	1.5145	18.9285	4.6167	0	41.3657	8.6639	0.5782	-0.3162	0.9978	0.3991	1	0.5263	454.254	840.238	5.85	7.15
907	6.1	9.0535	1.4842	28.2333	6.8862	0	35.0036	8.3008	0.1642	-1	0.9919	0.8177	1	0.6667	342.877	779.402	-8.45	3.25
908	6.1	1.4534	0.2383	17.1736	4.1887	0	13.4001	3.3261	-0.09766	-0.9658	1	0.8328	1	0.7222	1011.9	927.418	-1.3	0.65
909	6.1	1.4534	0.2383	24.789	6.0461	0	11.718	3.849	-0.4081	-0.9967	0.9487	0.6987	1	0.8333	155.992	944.607	0.65	1.3
910	5.9	11.518	1.9522	13.1996	3.3845	0	9.1924	2.2184	0.9083	0.6268	1	0.1219	1	0.1579	305.619	540.805	3.25	11.05
911	5.9	0.65	0.1102	12.4896	3.2025	0	9.75	2.9417	-0.825	-1	-0.4472	0.1749	1	1	284.509	216.941	0	0.65
912	5.9	3.3144	0.5618	17.7045	4.5396	0	10.2774	2.8347	-0.6417	-0.9971	0.8944	0.4962	1	0.9474	888.331	951.178	0.65	-3.25
913	5.7	5.5915	0.981	26.4179	7.14	0	23.6604	7.0919	0.3226	-0.999	1	0.8378	1	0.4	535.816	380.833	-3.25	-4.55
914	5.7	0	0	4.55	1.2297	0	3.25	1.5979	-0.9963	-1	-0.9701	0.01056	1	1	643.895	711.93	0	0
915	5.7	6.9096	1.2122	26.1874	7.0777	0	19.769	4.8908	0.4328	-0.3939	0.9927	0.4974	1	0.625	12.7632	97.5088	4.55	5.2
916	5.7	0.9192	0.1613	9.9077	2.6778	0	6.5	1.9442	-0.1122	-1	0.7071	0.708	1	1	79.9912	703.904	-0.65	0.65
917	5.5	5.2405	0.9528	15.4327	4.4093	0	19.5	5.6175	-0.301	-1	0.7593	0.6314	1	0.9286	1008.26	572.709	4.55	2.6
918	5.5	1.3	0.2364	21.1945	6.0556	0	13.4001	2.814	-0.7261	-1	0.7071	0.4688	1	1	916.909	35.3091	0	1.3
919	5.5	2.68	0.4873	31.4301	8.98	3.25	34.548	8.6489	-0.6579	-0.8682	-0.564	0.08523	1	1	932.909	772.7	-2.6	0.65
920	5.5	1.95	0.3545	5.7385	1.6396	0	4.5962	1.8563	0.5714	0.3162	1	0.1862	1	0.9231	576.346	15.0091	0	-1.95
921	5.3	9.8363	1.8559	26.2649	7.9591	3.25	16.5718	4.1861	0.9114	0.5547	1	0.1463	1	0.1667	56.1698	150.009	-1.3	9.75
922	5.1	6.5	1.2745	21.9755	7.0889	3.25	19.769	3.8232	0.2662	-0.7071	0.8321	0.5892	1	0.7	946.823	595.471	0	6.5
923	5.1	7.6081	1.4918	19.5931	6.3203	0	10.2774	2.5006	0.88	0.5547	1	0.1611	1	0.1818	201.931	539.235	7.15	2.6
924	5.1	3.7901	0.7432	8.9746	2.895	0	7.2672	2.2518	0.6959	0.1789	0.9923	0.2837	1	0.4545	828.892	708.382	-3.25	-1.95
925	5.1	1.95	0.3824	26.5221	8.5555	0	19.5	5.4115	-0.3787	-1	1	0.748	1	0.8	309.343	0.5098	-1.95	0
927	4.9	9.7716	1.9942	24.2438	8.3599	3.25	16.5718	4.434	0.8225	0.3328	0.9998	0.2268	1	0.2222	1004.17	613.296	9.75	0.65
928	4.9	2.3436	0.4783	9.9574	3.4336	0	10.2774	2.7897	0.08629	-0.7071	0.8575	0.574	1	0.875	447.561	683.959	-1.95	1.3
929	4.9	0.9192	0.1876	4.55	1.569	0	3.25	1.6528	0.2593	-0.4472	0.8321	0.5733	1	0.8	327.99	356.153	0.65	-0.65
930	4.7	8.5494	1.819	10.4977	3.888	0	7.2672	2.2407	0.9721	0.9171	0.9947	0.02758	1	0	66.0851	818.798	1.3	8.45
931	4.7	6.9096	1.4701	14.8365	5.495	0	19.769	5.9044	0.65	0.3969	0.9721	0.2478	1	0.5714	236.798	825.808	4.55	-5.2
932	4.7	5.886	1.2523	30.2841	11.2163	0	29.43	9.3547	-0.08598	-0.9806	0.6	0.6145	1	1	697.521	287.032	-0.65	-5.85

## Sheet: Trypanin-1-2
trackID	trackLength(s)	totalDisplacement(um)	meanVelocity(um/s)	totalDistance(um)	meanSpeed(um/s)	minSpeed(um/s)	maxSpeed(um/s)	stdevSpeed(um/s)	meanPersistence	minPersistence	maxPersistence	stdevPersistence	tumblingPropensityV	tumblingPropensityP	positionX(px)	positionY(px)	displacementX(um)	displacementY(um)
0	23.9	25.3166	1.0593	143.803	6.5663	0	29.9635	5.6034	0.2414	-0.9997	1	0.6299	1	0.6839	751.284	13.5126	-16.9	18.85
1	25.7	9.9218	0.3861	61.9767	2.6151	0	7.2672	2.0353	0.05755	-1	1	0.7097	1	0.7576	740.171	54.9786	-5.2	-8.45
2	49.5	205.828	4.1582	369.16	7.7718	0	29.0689	5.8156	0.8275	-0.8321	1	0.3536	0.5663	0.1711	535.585	463.6	-196.95	-59.8
3	20.7	10.5812	0.5112	79.7135	4.2628	0	16.25	3.1731	0.1899	-1	0.9997	0.6198	1	0.7613	950.374	441.285	7.15	7.8
4	26.9	19.1171	0.7107	85.5039	3.4339	0	9.75	2.3713	0.4658	-1	1	0.6572	1	0.4847	43.3253	120.665	-11.05	-15.6
5	7.1	1.4534	0.2047	54.2469	10.6367	0	19.5	6.1445	-0.6274	-1	1	0.578	1	0.931	665.507	1018.3	-1.3	0.65
6	49.5	37.5203	0.758	153.478	3.2311	0	14.5344	2.6849	0.3732	-1	1	0.6433	1	0.6119	536.687	1006.33	-36.4	-9.1
7	21.3	11.3704	0.5338	106.984	5.5432	0	19.5	3.6529	0.04804	-1	1	0.7187	1	0.7791	933.556	894.261	5.85	9.75
8	24.9	6.4018	0.2571	94.444	4.1242	0	18.9506	3.8033	-0.3405	-1	1	0.7261	1	0.8623	654.305	872.074	-2.6	-5.85
9	49.5	70.9573	1.4335	143.468	3.0204	0	9.1924	1.8868	0.5681	-1	1	0.4476	1	0.5516	65.3141	772.172	64.35	29.9
10	49.5	33.2518	0.6718	157.004	3.3054	0	10.2774	2.3446	0.4039	-1	1	0.5667	1	0.6441	36.6232	577.766	-33.15	-2.6
11	49.5	64.5859	1.3048	232.264	4.8898	0	39.2699	3.7013	0.5031	-1	1	0.6456	0.9979	0.458	218.365	699.184	-56.55	-31.2
12	7.5	10.5812	1.4108	56.8257	10.3319	0	39.1352	10.5511	0.08556	-0.7757	0.9981	0.6519	1	0.6857	1012.3	368.52	-7.15	-7.8
13	49.5	3.25	0.06566	175.252	3.6895	0	18.9506	3.3441	-0.3191	-1	1	0.7294	1	0.8468	323.748	331.705	1.95	2.6
14	11.5	3.677	0.3197	31.7605	3.3432	0	10.2774	2.2355	-0.03751	-1	1	0.7293	1	0.7231	750.261	431.426	2.6	2.6
15	49.5	79.5075	1.6062	225.274	4.7426	0	20.5548	3.3992	0.7378	-0.9785	1	0.4163	1	0.2889	486.516	589.423	44.85	65.65
16	23.7	10.1533	0.4284	66.6088	3.0695	0	10.2774	2.3448	-0.02068	-1	1	0.6869	1	0.8412	483.962	664.304	-7.8	-6.5
17	49.5	68.9276	1.3925	208.412	4.3876	0	13.7886	2.853	0.7241	-1	1	0.4101	1	0.3227	489.763	844.065	-1.95	-68.9
18	13.5	57.469	4.257	70.7242	6.1499	0	21.8017	4.3498	0.9554	0.5882	1	0.062	0.6087	0.02105	657.189	201.63	-39.65	-41.6
19	49.5	2.3436	0.04735	180.167	3.793	0	20.5548	3.1135	-0.3688	-1	1	0.6742	1	0.8913	43.7687	232.2	-1.95	-1.3
20	14.7	15.0064	1.0208	47.8799	3.7701	0	11.718	2.4924	0.6599	-0.4961	1	0.3765	0.9291	0.4528	730.524	443.48	-14.3	4.55
21	49.5	94.4739	1.9086	258.336	5.4387	0	26.8002	3.7403	0.8318	-0.2631	1	0.2391	0.9979	0.2235	813.373	950.148	94.25	-6.5
22	49.5	129.298	2.6121	310.131	6.5291	0	21.8017	3.8811	0.8069	-0.9363	1	0.2871	0.9853	0.2528	600.682	840.766	-42.25	122.2
23	49.5	58.5036	1.1819	133.584	2.8123	0	7.2672	1.9766	0.4878	-1	1	0.5619	1	0.5759	420.572	989.023	-58.5	0.65
24	22.9	8.7449	0.3819	99.9529	4.7824	0	36.3361	4.4812	-0.1628	-0.9997	1	0.5829	0.9378	0.8973	539.404	36.1572	5.85	6.5
25	12.3	3.3144	0.2695	17.2283	1.6726	0	11.718	2.4235	0.3434	-1	1	0.6992	1	0.6042	56.4593	134.427	-3.25	0.65
26	32.1	35.8974	1.1183	187.474	6.2284	0	30.8322	5.0854	0.3315	-0.9971	1	0.6117	0.9934	0.657	442.453	922.989	26.65	-24.05
27	49.5	62.3221	1.259	198.763	4.1845	0	14.5344	2.4464	0.6821	-0.9965	1	0.4527	1	0.3573	218.738	146.271	53.95	-31.2
28	40.9	60.8401	1.4875	150.254	3.8626	0	10.2774	2.4613	0.564	-0.9923	1	0.5023	1	0.4706	96.9707	571.92	-36.4	48.75
29	23.7	5.85	0.2468	80.5973	3.7142	0	14.5344	2.837	-0.1269	-1	1	0.7491	1	0.8177	34.3861	762.793	-5.85	0
30	22.5	43.2726	1.9232	146.532	7.1479	0	41.1096	6.2828	0.5305	-0.9846	1	0.5595	0.9366	0.4811	621.333	174.156	36.4	-23.4
31	10.5	34.0615	3.244	56.6854	6.6689	0	19.769	4.1823	0.9774	0.7886	1	0.03085	0.9647	0	18.3095	858.167	25.35	22.75
32	49.5	29.6446	0.5989	221.701	4.6674	0	35.0036	3.8908	0.1366	-1	1	0.6958	0.9916	0.7071	407.331	663.057	7.8	-28.6
33	49.5	56.7588	1.1466	155.917	3.2825	0	13.4001	2.3859	0.5821	-1	1	0.52	1	0.4527	576.098	725.244	43.55	-36.4
34	7.3	5.2	0.7123	24.1826	4.5627	0	14.5344	3.5355	0.3531	-1	0.9994	0.649	1	0.6207	671.041	382.918	0	-5.2
35	19.5	16.4567	0.8439	81.895	4.6797	0	13.4001	3.4858	0.1833	-1	0.9995	0.6219	1	0.8182	830.713	45.5615	2.6	-16.25
36	49.3	17.4897	0.3548	307.7	6.5053	0	30.6604	5.561	-0.1504	-1	1	0.7412	1	0.7799	986.773	47.3286	-13	11.7
37	41.7	3.25	0.07794	111.697	2.8135	0	32.5	3.7509	-0.2084	-1	1	0.694	1	0.8434	635.385	742.317	-1.95	2.6
38	19.3	19.8968	1.0309	119.808	6.9253	0	29.9635	6.2518	0.3369	-1	1	0.617	0.9827	0.6382	101.085	1001.75	-12.35	15.6
39	49.5	161.965	3.272	385.792	8.1219	0	27.768	4.157	0.944	0.4954	1	0.08214	0.6484	0.03956	770.009	576.889	-76.05	-143
40	6.5	23.5619	3.6249	29.5001	6.5556	0	17.5018	4.0376	0.7323	0.2747	0.9988	0.2404	0.7778	0.44	456.085	417.608	9.75	21.45
41	17.1	7.8	0.4561	79.3556	5.2553	0	13	2.8354	0.6576	-0.7071	1	0.4475	1	0.3889	194.298	258.468	-7.8	0
42	48.1	105.332	2.1899	236.457	5.1292	0	16.5718	2.9256	0.7525	-0.9995	1	0.418	1	0.2471	712.886	255.177	96.2	-42.9
43	49.5	63.2607	1.278	210.797	4.4378	0	18.3848	2.81	0.7774	-0.7593	1	0.3033	1	0.3049	257.828	906.548	-62.4	-10.4
44	49.5	38.0902	0.7695	204.555	4.3064	0	16.25	2.7768	0.5454	-1	1	0.5178	1	0.5	888.948	144.908	-30.55	22.75
45	40.1	2.9069	0.07249	178.367	4.6815	0	16.25	3.39	-0.204	-1	1	0.7127	1	0.851	646.766	780.596	1.3	-2.6
46	46.1	110.908	2.4058	209.231	4.7445	0	11.718	2.7111	0.4773	-1	1	0.6488	0.8934	0.482	697.415	597.613	-22.75	108.55
47	49.5	76.0805	1.537	219.068	4.612	0	23.6604	3.2413	0.901	-0.9171	1	0.1893	1	0.09451	115.529	449.198	-41.6	-63.7
48	17.7	14.5344	0.8212	101.97	6.4949	0	20.5548	4.5368	0.1689	-1	1	0.6307	1	0.7364	733.706	697.311	14.3	2.6
49	24.3	13.9561	0.5743	97.4515	4.37	0	14.5344	2.9733	0.2049	-1	1	0.7846	1	0.5946	245.648	1011.17	12.35	6.5
50	5.1	9.75	1.9118	17.939	5.7868	0	14.5344	4.349	0.07404	-0.5369	0.8944	0.5161	1	0.9091	332.186	489.588	9.75	0
51	25.3	19.3259	0.7639	119.057	5.1097	0	20.8102	3.4076	0.5233	-1	1	0.5754	1	0.4643	964.549	811.324	-13	14.3
52	16.7	23.544	1.4098	102.831	6.9953	0	39.2699	6.256	0.2508	-1	1	0.7316	0.9728	0.5873	536.886	120.425	2.6	-23.4
53	43.5	94.6414	2.1757	227.959	5.493	0	16.5718	3.3142	0.8902	-0.4472	1	0.1679	0.9783	0.1381	931.821	508.437	-88.4	-33.8
54	21.5	45.0708	2.0963	111.091	5.697	0	19.5	4.2696	0.8836	0.1961	1	0.1649	1	0.1387	56.0977	1001.67	-24.7	-37.7
55	49.5	49.5025	1.0001	203.394	4.282	0	13.7886	2.7584	0.6001	-0.9806	1	0.5222	1	0.4332	820.265	549.44	42.9	24.7
56	19.7	23.9179	1.2141	101.867	5.7552	0	17.5018	3.723	0.426	-1	1	0.5614	1	0.6093	436.429	925.16	16.25	-17.55
57	22.9	69.9498	3.0546	123.833	5.925	0	17.5018	3.2372	0.8699	0.1669	1	0.1983	0.6746	0.2063	735.002	992.838	-55.25	-42.9
58	14.9	9.2382	0.62	76.9372	5.9641	0	18.9506	4.048	-0.4314	-1	1	0.6431	1	0.9038	81.8289	446.507	5.85	7.15
59	12.3	0.65	0.05285	38.4456	3.7326	0	10.2774	2.6758	-0.2597	-1	1	0.7554	1	0.875	703.069	355.691	0.65	0
60	18.7	67.7155	3.6212	90.2482	5.4041	0	14.5344	3.0087	0.9561	0.6219	1	0.06199	0.7784	0.02041	392.008	477.369	-63.05	-24.7
61	14.5	4.111	0.2835	76.4663	6.1173	0	35.8974	6.1508	-0.09865	-1	1	0.727	1	0.8211	76.2759	277.745	3.9	-1.3
62	49.5	34.2532	0.692	233.351	4.9126	0	39.2699	3.9032	0.6481	-1	1	0.5439	0.9768	0.3393	788.118	751.907	-18.85	28.6
63	5.7	1.3	0.2281	8.7612	2.3679	0	7.2672	2.4441	0.603	-0.4472	1	0.5262	1	0.5455	495.983	671.789	0	-1.3
64	49.5	50.5665	1.0215	347.973	7.3258	0	30.6604	4.6266	0.2498	-1	1	0.7039	1	0.6278	590.679	457.697	15.6	48.1
65	8.7	4.162	0.4784	28.5524	4.2616	0	10.2774	2.3937	0.01543	-0.9487	1	0.6002	1	0.875	112.77	387.224	-2.6	3.25
66	49.5	17.2709	0.3489	201.952	4.2516	0	16.25	3.0119	-0.04692	-1	1	0.7266	1	0.7848	622.884	327.967	-16.25	5.85
67	35.1	78.7815	2.2445	172.317	5.206	0	19.5	3.2337	0.8997	-0.3511	1	0.2094	1	0.09385	136.09	254.947	-78.65	4.55
68	10.7	21.2223	1.9834	63.0022	7.2416	0	20.5548	5.0062	0.554	-0.4472	1	0.3917	1	0.5909	707.276	222.715	9.75	-18.85
69	5.7	3.5004	0.6141	15.63	4.2243	0	13.4001	3.5308	0.5557	0.124	0.9487	0.3131	1	0.6154	156.07	1016.94	1.3	-3.25
70	5.5	0.65	0.1182	9.1796	2.6227	0	14.5344	3.6637	-0.6116	-1	-0.2747	0.3374	1	1	974.373	1018.16	-0.65	0
71	28.9	118.3	4.0934	189.048	7.0278	0	35.75	4.9558	0.8745	-1	1	0.3763	0.3978	0.08871	953.547	232.74	-109.2	-45.5
72	30.9	76.711	2.4826	164.345	5.6867	0	27.9576	4.1083	0.8958	0.2478	1	0.144	0.9792	0.145	780.469	727.932	76.7	-1.3
73	8.9	23.6604	2.6585	21.0373	3.0489	0	7.2672	2.1325	0.7395	-0.8944	1	0.5	0.9855	0.2449	1009.74	533.023	22.75	-6.5
74	11.7	37.0557	3.1672	49.0986	5.0617	0	16.25	3.4425	0.9532	0.8376	0.9999	0.03743	0.8866	0	80.5769	545.047	-37.05	-0.65
75	49.5	96.5201	1.9499	209.036	4.4008	0	16.25	2.4893	0.9496	-0.124	1	0.09761	1	0.04176	518.403	282.116	-68.25	68.25
76	49.5	61.2312	1.237	184.343	3.8809	0	18.3848	2.8429	0.481	-1	1	0.5812	1	0.5379	665.726	43.601	-60.45	9.75
77	8.5	3.7901	0.4459	46.0159	7.0794	0	27.5772	6.1555	-0.1278	-0.9975	0.9899	0.9018	1	0.6222	216.288	448.276	-3.25	-1.95
78	5.7	4.3603	0.765	17.7632	4.8009	0	11.718	2.9301	0.2217	-1	0.9985	0.7881	1	0.5882	149.202	502.947	1.95	3.9
79	5.5	1.3	0.2364	20.0201	5.72	0	13.7886	3.3248	-0.541	-1	0.9839	0.6835	1	0.8462	49.5636	898.036	1.3	0
80	16.7	8.475	0.5075	119.401	8.1225	0	29.9635	5.3377	-0.5697	-1	0.9993	0.5529	1	0.9583	774.698	165.482	-8.45	0.65
81	49.5	178.324	3.6025	306.77	6.4583	0	16.25	3.3688	0.941	-0.1414	1	0.1186	0.6863	0.05714	733.985	268.562	-167.05	62.4
82	27.3	34.6701	1.27	111.682	4.4143	0	14.5344	3.2837	0.3859	-1	1	0.7381	0.9763	0.4459	676.044	532.108	-3.9	34.45
83	49.5	27.4312	0.5542	308.759	6.5002	0	33.931	5.2902	0.446	-1	1	0.606	1	0.5584	991.154	701.763	-6.5	-26.65
84	5.3	3.3144	0.6254	8.0692	2.4452	0	9.75	2.5253	0.6123	-0.1961	0.9829	0.412	1	0.4545	594.462	912.991	0.65	3.25
85	49.5	64.5336	1.3037	183.403	3.8611	0	13	2.4645	0.8484	-0.9138	1	0.2717	1	0.1868	387.474	519.059	57.85	28.6
86	18.3	29.9282	1.6354	55.7064	3.4176	0	10.2774	2.8176	0.7854	0.1414	1	0.2313	1	0.331	654.213	821.404	-1.3	29.9
87	12.7	38.438	3.0266	60.0785	5.6148	0	39.1352	5.5993	0.6905	-0.5145	1	0.3237	0.7944	0.4483	729.268	780.303	36.4	12.35
88	19.5	21.5385	1.1045	109.447	6.2541	0	20.8102	5.6612	0.4824	-1	1	0.6443	1	0.4935	39.3667	1016.81	21.45	1.95
89	41.5	148.28	3.573	192.108	4.8635	0	21.8017	2.5494	0.9686	0.7071	1	0.04997	0.7975	0.01067	674.81	968.573	131.3	-68.9
90	7.7	4.9503	0.6429	29.161	5.116	0	10.2774	2.9055	-0.4327	-1	0.8575	0.6456	1	0.8889	162.344	532.526	1.95	-4.55
91	49.5	168.963	3.4134	259.103	5.4548	0	16.5718	3.2872	0.7863	-0.9989	1	0.4928	0.6484	0.1457	391.522	538.975	-167.05	25.35
92	49.5	49.9486	1.0091	205.542	4.3272	0	18.9506	3.0077	0.6348	-1	1	0.5284	0.9979	0.3872	336.365	727.539	-47.45	15.6
93	41.7	111.272	2.6684	203.405	5.1235	0	14.5344	3.0085	0.9561	0.5812	1	0.06321	0.9899	0.01326	472.317	386.143	85.8	70.85
94	11.9	4.3603	0.3664	43.6039	4.4044	0	13.4001	3.5689	-0.3379	-1	1	0.6238	1	0.9104	726.202	337.912	3.9	-1.95
95	47.7	36.3361	0.7618	199.965	4.3756	0	16.25	2.7716	0.4343	-1	1	0.7054	1	0.4442	162.096	288.053	-6.5	35.75
96	49.5	76.075	1.5369	196.248	4.1315	0	13.7886	2.5173	0.767	-0.4472	1	0.2806	1	0.3237	139.128	421.223	1.95	-76.05
97	14.7	80.7676	5.4944	88.741	6.9875	0	13.4001	2.8945	0.9807	0.9115	1	0.01807	0.4252	0	100.469	712.259	-80.6	5.2
98	13.3	22.4132	1.6852	55.9809	4.9541	0	13.4001	2.5219	0.8998	0.2631	1	0.1377	1	0.08696	723.045	257.951	19.5	11.05
99	7.9	4.5962	0.5818	23.6002	4	0	24.7513	5.1321	0.1131	-0.8944	0.9487	0.558	1	0.8333	386.095	330.665	0.65	-4.55
100	9.7	5.0767	0.5234	39.8753	5.1786	0	11.718	2.8269	0.2435	-0.9487	1	0.6318	1	0.6538	490.923	272.051	3.25	-3.9
101	45.5	2.0555	0.04518	151.086	3.4732	0	43.3604	6.1085	-0.1267	-1	1	0.8044	1	0.7712	258.779	994.447	-0.65	-1.95
102	8.3	1.8385	0.2215	38.9511	6.1827	0	16.5718	3.4779	-0.271	-0.9959	1	0.6523	1	0.878	913.639	768.952	-1.3	-1.3
103	11.9	3.9538	0.3323	38.1925	3.8578	0	19.769	3.9191	-0.4282	-1	0.9648	0.7537	1	0.8857	696.878	764.622	-0.65	-3.9
104	6.9	0.9192	0.1332	13.9612	2.8492	0	7.2672	2.0089	-0.6629	-1	1	0.5614	1	0.95	439.457	485.862	-0.65	0.65
105	7.7	3.25	0.4221	26.4846	4.6464	0	11.718	2.6237	0.3573	-0.9864	1	0.6224	1	0.6471	88.974	892.344	0	3.25
106	12.9	10.4203	0.8078	81.4318	7.4708	0	23.4361	5.8342	-0.1099	-1	1	0.7137	1	0.8519	845.05	665.318	0.65	10.4
107	29.1	31.2	1.0722	181.354	6.692	0	26.2023	4.9763	0.2273	-1	1	0.6675	0.9963	0.7083	166.746	190.725	0	31.2
108	5.3	4.9503	0.934	13.3985	4.0602	0	10.2774	2.7849	0.5426	-0.9806	0.9965	0.5036	1	0.6154	348.764	192.783	-1.95	4.55
109	49.5	16.875	0.3409	212.53	4.4743	0	19.769	2.9919	-0.2186	-1	1	0.6744	1	0.867	23.403	9.8879	-16.25	4.55
110	10.9	2.68	0.2459	42.6461	4.7917	0	19.5	4.1507	0.07212	-1	1	0.8092	1	0.6818	231.977	657.33	-0.65	2.6
111	12.9	98.5302	7.638	108.817	9.9832	0	29.0689	5.8549	0.9904	0.9104	1	0.0129	0	0	448.895	104.236	-24.05	-95.55
112	16.3	9.5971	0.5888	55.0479	3.8495	0	20.8102	3.3667	0.1777	-0.9995	1	0.729	1	0.646	146.617	745.586	-4.55	8.45
113	15.7	39.2645	2.5009	58.0419	4.2366	0	9.1924	2.4166	0.9604	0.7071	1	0.05277	1	0.008547	645.911	466.799	39	4.55
114	46.1	6.4347	0.1396	182.673	4.1422	0	20.5548	3.9216	-0.009871	-1	1	0.7879	1	0.7297	176.71	325.524	4.55	4.55
115	7.1	20.9316	2.9481	37.0299	7.2608	0	30.8322	7.6005	-0.4948	-1	0.8944	0.6122	0.9608	0.8966	202.993	706.338	-12.35	-16.9
116	37.9	28.1608	0.743	127.889	3.5624	0	14.5344	3.008	0.2268	-1	1	0.7132	1	0.6347	401.761	153.013	26.65	-9.1
117	18.3	53.482	2.9225	175.049	10.7392	0	29.25	5.0441	0.5932	-0.9996	1	0.5659	0.9264	0.3846	158.178	796.883	14.95	51.35
118	31.3	57.2332	1.8285	151.23	5.1614	0	14.5344	3.2942	0.9065	0.124	1	0.1349	1	0.09926	815.264	807.821	-1.95	57.2
119	18.3	1.4534	0.07942	68.6886	4.214	0	42.3748	8.2582	0.01544	-1	1	0.7978	1	0.7576	470.418	966.535	0.65	1.3
120	23.1	3.7901	0.1641	113.851	5.3958	0	13.7886	2.9017	-0.1975	-1	1	0.6732	1	0.8722	92.6818	108.898	1.95	-3.25
121	49.5	2.0555	0.04152	163.286	3.4376	0	10.2774	2.5794	-0.383	-1	1	0.6718	1	0.9096	758.005	846.609	-1.95	-0.65
122	13.5	15.0064	1.1116	60.7947	5.2865	0	16.25	4.5529	0.1568	-1	1	0.7766	0.9913	0.6341	822.011	897.778	-14.95	-1.3
123	9.9	47.343	4.7821	59.9663	7.5907	0	24.7513	5.2049	0.9392	0.6883	0.9999	0.07807	0.6076	0.0339	554.096	826.717	33.15	33.8
124	8.5	14.6647	1.7253	22.6353	3.4824	0	10.2774	2.4501	0.7757	-0.1961	1	0.266	1	0.2889	495.235	961.971	14.3	-3.25
125	5.9	21.607	3.6622	29.0962	7.4606	0	17.5018	4.2989	0.7104	0.3807	0.9986	0.2313	0.5641	0.5789	647.034	1011.03	15.6	-14.95
126	5.3	4.162	0.7853	10.394	3.1497	0	10.2774	2.873	0.5826	-0.1104	0.9985	0.4487	1	0.5385	90.7547	737.141	2.6	3.25
127	10.1	2.68	0.2653	29.8471	3.6848	0	10.2774	2.7161	-0.1476	-1	1	0.7206	1	0.8868	866.738	925.753	-0.65	2.6
128	10.7	1.3	0.1215	26.1667	3.0077	0	13.4001	2.8577	-0.2174	-1	0.9985	0.7644	1	0.8361	699.748	309.766	0	1.3
129	48.7	4.6872	0.09625	117.066	2.5068	0	11.718	2.4516	-0.1421	-1	1	0.7743	1	0.8143	415.025	227.478	-3.9	2.6
130	8.9	9.5971	1.0783	52.6794	7.6347	0	18.9506	4.4976	0.3439	-0.9833	1	0.6776	1	0.5714	299.32	623.612	8.45	4.55
131	17.7	4.5962	0.2597	84.2509	5.3663	0	22.981	4.6399	-0.3862	-1	1	0.5963	1	0.9141	818.675	79.1667	0.65	4.55
132	27.9	38.438	1.3777	185.731	7.1711	0	21.8017	4.9729	0.6285	-1	1	0.5674	1	0.3462	346.668	664.982	-38.35	-2.6
133	41.7	54.2662	1.3013	172.033	4.3333	0	13.7886	2.9362	0.6099	-1	1	0.4933	1	0.4286	380.169	440.277	53.95	5.85
134	6.5	24.7	3.8	25.8402	5.7423	0	10.2774	2.2729	0.9828	0.9147	1	0.02048	0.7333	0	747.692	366.923	0	-24.7
135	48.9	2.7577	0.0564	163.385	3.4837	0	13.7886	2.7338	-0.2166	-1	1	0.7542	1	0.8153	84.5123	164.915	-1.95	-1.95
136	11.5	0	0	49.8168	5.2439	0	17.5018	4.2359	-0.3213	-1	1	0.7902	1	0.8548	1018.41	603.356	0	0
137	5.7	1.95	0.3421	24.7408	6.6867	0	23.6604	5.0921	-0.2112	-1	1	0.7353	1	0.875	936.43	191.895	1.95	0
138	48.3	38.0902	0.7886	267.71	5.7821	0	39.6713	4.3285	0.382	-1	1	0.669	0.9698	0.5465	665.336	633.732	-16.25	-34.45
139	6.1	3.3144	0.5433	11.1939	2.7302	0	7.2672	2.1842	0.4629	-0.8944	1	0.6669	1	0.5556	729.123	405.877	3.25	0.65
140	37.9	42.21	1.1137	203.506	5.6687	0	42.25	6.1209	0.4295	-1	1	0.7365	0.9415	0.4182	787.417	99.405	-41.6	-7.15
141	49.5	11.1262	0.2248	124.567	2.6225	0	11.718	2.4922	0.0579	-1	1	0.7835	1	0.7132	41.2525	654.09	-1.3	-11.05
142	8.5	12.6207	1.4848	24.5026	3.7696	0	11.718	3.0551	-0.1273	-1	0.9772	0.7618	0.8308	0.7647	704.665	807.165	-7.15	-10.4
143	8.7	1.3	0.1494	49.5986	7.4028	0	39	10.7224	-0.07839	-0.9744	0.9878	0.6301	1	0.8889	350.138	798.724	1.3	0
144	49.5	35.9856	0.727	193.847	4.081	0	32.5	3.5515	0.3934	-1	1	0.6259	1	0.5991	898.582	263.094	10.4	34.45
145	18.9	18.6245	0.9854	89.903	5.3197	0	13	3.0731	0.7582	-0.8	1	0.316	1	0.2979	608.169	529.579	9.1	-16.25
146	47.1	64.3369	1.366	216.984	4.8112	0	23.4361	3.6694	0.6503	-1	1	0.5551	1	0.3205	146.885	755.211	-61.1	20.15
147	33.9	1.4534	0.04287	98.2021	3.0784	0	13	3.0702	-0.2666	-1	1	0.701	1	0.8734	57.9454	501.649	-0.65	1.3
148	7.7	24.2686	3.1518	33.9126	5.9496	0	14.5344	3.9562	0.9546	0.7295	0.9995	0.05933	1	0.02703	614.967	964.578	22.75	-8.45
149	49.5	0.65	0.01313	165.596	3.4862	0	20.5548	3.7153	-0.2846	-1	1	0.7259	1	0.847	375.28	56.7838	-0.65	0
150	49.5	6.6287	0.1339	195.241	4.1103	0	17.5018	3.4276	0.0002203	-1	1	0.7259	1	0.7556	943.087	689.899	6.5	-1.3
151	49.5	20.1919	0.4079	203.499	4.2842	0	16.25	2.6519	0.09094	-1	1	0.7218	1	0.7205	719.723	9.797	16.9	-11.05
152	49.5	152.231	3.0754	292.816	6.1646	0	32.6621	3.8957	0.7575	-1	1	0.4991	0.7663	0.1905	455.237	819.847	-142.35	-53.95
153	26.9	4.6872	0.1742	201.834	8.1058	0	32.5	7.0685	-0.181	-1	1	0.7072	0.9719	0.84	4.4461	524.729	2.6	3.9
154	9.9	27.0356	2.7309	48.7571	6.1718	0	20.5548	4.1324	0.9324	0.4138	1	0.1174	1	0.08475	586.177	151.197	26.65	-4.55
155	25.9	7.0308	0.2715	37.3473	1.5626	0	7.2672	1.9047	0.2709	-1	1	0.6676	1	0.7877	717.622	728.863	-3.9	5.85
156	13.1	2.7577	0.2105	71.1482	6.4098	0	20.8102	4.8329	-0.226	-1	1	0.7269	1	0.8861	537.813	770.767	1.95	-1.95
157	8.7	2.7577	0.317	28.4658	4.2486	0	9.75	1.9393	0.05491	-1	1	0.7834	1	0.7568	960.489	551.017	1.95	-1.95
158	12.1	5.886	0.4864	64.7954	6.4154	0	16.25	4.3537	0.1653	-0.9999	1	0.7672	1	0.6316	482.202	187.046	0.65	5.85
159	9.7	28.1608	2.9032	54.5264	7.0814	0	22.981	7.0581	0.8038	0.1783	0.9999	0.2544	0.974	0.2807	514.129	7.4742	-26.65	9.1
160	7.7	5.2	0.6753	36.9466	6.4819	0	16.25	4.1491	-0.3636	-1	1	0.6497	1	0.9091	882.065	218.948	5.2	0
161	5.1	1.4534	0.285	3.9	1.2581	0	3.25	1.6092	0.6551	0.4472	0.7071	0.1162	1	1	992.226	41.0392	0.65	1.3
162	7.7	6.7862	0.8813	44.0092	7.7209	0	23.4361	6.5044	0.694	-0.4472	0.9971	0.44	1	0.303	248.792	834.682	-6.5	-1.95
163	9.7	10.8182	1.1153	10.2327	1.3289	0	4.5962	1.7536	-0.5211	-1	1	0.6578	0.987	0.8846	710.062	375.83	-9.1	-5.85
164	11.1	0.65	0.05856	37.7037	4.1433	0	16.25	3.9076	-0.5171	-1	1	0.668	1	0.9286	482.572	383.252	-0.65	0
165	12.1	0.9192	0.07597	29.1527	2.8864	0	7.2672	2.4823	-0.2118	-1	0.9923	0.7293	1	0.8545	609.674	217.525	0.65	-0.65
166	5.3	3.25	0.6132	30.2327	9.1614	0	41.3657	10.1607	-0.9906	-0.9997	-0.9615	0.01095	0.9697	1	675.755	903.896	0	3.25
167	8.9	5.36	0.6023	35.4951	5.1442	0	13.7886	3.5934	-0.4428	-0.9985	0.9971	0.7382	1	0.8542	531.528	566.899	-1.3	5.2
168	14.5	8.2731	0.5706	66.8692	5.3495	0	14.5344	3.2148	0.008203	-0.9983	1	0.6827	1	0.7551	53.1276	353.21	5.85	5.85
169	6.3	0.9192	0.1459	19.2425	4.475	0	20.8102	4.8485	-0.7748	-1	1	0.6457	1	0.8889	921.691	492.087	-0.65	0.65
170	5.7	3.25	0.5702	11.7462	3.1746	0	6.5	2.3421	-0.5846	-1	0.9985	0.7732	1	0.8125	17.6842	485.904	-2.6	-1.95
171	8.9	3.25	0.3652	16.1246	2.3369	0	7.2672	2.1343	-0.1099	-0.9487	1	0.682	1	0.8649	60.2472	275.242	-2.6	-1.95
172	9.5	2.68	0.2821	64.5669	8.6089	3.25	21.8017	4.4181	-0.3098	-1	1	0.6821	1	0.9	638.847	894.642	0.65	2.6
173	11.7	9.1924	0.7857	38.0308	3.9207	0	13.4001	2.9075	0.2969	-0.9899	0.9959	0.5623	1	0.8169	241.444	287.299	-9.1	1.3
174	9.1	1.4534	0.1597	31.0555	4.374	0	10.2774	2.0332	-0.03822	-0.9993	1	0.8565	1	0.6829	852.082	293.923	0.65	1.3
175	29.5	2.3436	0.07944	115.077	4.1846	0	20.8102	3.9468	-0.2745	-1	1	0.7081	1	0.8696	549.42	359.998	1.3	1.95
176	6.1	7.15	1.1721	6.175	1.5061	0	3.25	1.6408	0.4667	-1	1	0.9155	1	0.2667	842.32	0	-7.15	0
177	6.1	0.9192	0.1507	10.177	2.4822	0	4.5962	1.7863	-0.1559	-1	1	0.898	1	0.75	724.713	387.68	0.65	0.65
178	33.7	22.7871	0.6762	250.648	7.9069	0	27.9576	6.1559	0.1278	-1	1	0.696	1	0.7246	201.711	588.193	22.75	-1.3
179	8.5	1.4534	0.171	20.1223	3.0957	0	7.2672	2.4719	0.1096	-0.9806	1	0.7732	1	0.65	989.065	543.753	0.65	-1.3
180	11.3	32.2717	2.8559	76.3833	8.2133	0	33.4608	9.4877	0.2955	-0.9627	1	0.6765	0.6667	0.6164	910.823	326.341	-10.4	30.55
181	11.7	3.677	0.3143	62.6819	6.462	0	35.0036	7.909	-0.06312	-1	0.9899	0.7676	0.9897	0.8026	688.59	91.3248	2.6	2.6
182	10.3	6.6287	0.6436	52.6929	6.3485	0	23.6604	5.3751	0.3397	-0.9923	1	0.68	1	0.5273	921.291	737.913	-1.3	-6.5
183	6.1	2.7577	0.4521	42.3756	10.3355	0	32.5	10.3968	-0.7259	-1	0.7809	0.4055	1	0.9524	433.271	847.828	-1.95	1.95
184	10.7	0.9192	0.08591	28.0285	3.2217	0	9.1924	2.2579	-0.13	-1	1	0.7959	1	0.8235	751.78	534.145	0.65	0.65
185	5.9	17.2097	2.9169	30.6386	7.856	3.25	34.548	7.1149	0.9357	0.6219	1	0.0997	0.8205	0.05263	447.059	596.237	3.25	16.9
186	7.1	1.4534	0.2047	18.6742	3.6616	0	16.25	4.1433	-0.6129	-1	0.8944	0.5538	1	0.9667	1000.54	715.937	-1.3	-0.65
187	4.7	3.9	0.8298	3.9	1.4444	0	3.25	1.6457	-1	-1	-1	0	1	1	996	131.404	0	-3.9
188	8.5	18.984	2.2334	65.0081	10.0013	0	33.4608	7.6593	0.7304	-0.848	1	0.4286	0.9538	0.25	15.0176	699.306	-14.95	11.7
189	6.3	3.5004	0.5556	15.4231	3.5868	0	4.5962	1.1895	0.5281	-0.7071	1	0.639	1	0.4737	302.675	925.238	-3.25	1.3
190	31.1	191.982	6.1731	243.625	8.372	3.25	23.6604	3.4931	0.9598	0.4594	1	0.08709	0.1924	0.04428	227.871	36.3666	-188.5	36.4
191	4.7	24.4334	5.1986	28.8594	10.6887	3.25	20.5548	5.4068	0.9718	0.9648	0.9852	0.007187	0.4815	0	693.979	271.734	-11.7	-21.45
192	8.9	10.8182	1.2155	45.9873	6.6648	0	42.25	7.2546	0.2529	-0.9326	1	0.6555	0.9565	0.6667	423.837	903.966	-5.85	-9.1
193	19.1	11.9324	0.6247	52.1845	3.0517	0	11.718	2.8771	-0.04168	-0.943	1	0.5837	1	0.8478	294.686	35.3482	10.4	-5.85
194	21.5	1.3	0.06047	23.1674	1.1881	0	4.5962	1.7607	-0.535	-1	1	0.6626	1	0.8947	285.777	853.577	-1.3	0
195	8.5	7.0308	0.8272	30.0415	4.6218	0	37.0557	6.5951	0.2392	-0.9989	0.9962	0.7978	0.9538	0.575	920.465	445.929	-5.85	3.9
196	24.7	3.677	0.1489	105.732	4.6578	0	20.5548	4.5745	-0.2339	-1	1	0.7684	1	0.8249	1016.44	941.595	-2.6	2.6
197	6.3	2.0555	0.3263	15.8597	3.6883	0	6.5	1.5554	0.1709	-1	1	0.7594	1	0.5714	676.865	706.817	1.95	-0.65
198	7.3	4.7321	0.6482	25.1243	4.7404	0	20.5548	4.9626	-0.2168	-1	1	0.8793	1	0.7586	663.007	248.52	-4.55	1.3
199	8.5	13.9561	1.6419	34.3964	5.2918	0	10.2774	2.591	-0.4364	-0.9594	0.9648	0.5668	0.9385	0.9318	38.4824	334.241	-6.5	12.35
200	21.9	5.2405	0.2393	91.938	4.62	0	24.7513	4.314	-0.262	-1	1	0.6972	1	0.8765	400.212	26.0411	0.65	5.2
201	9.7	2.9069	0.2997	29.4873	3.8295	0	9.75	2.3898	-0.2917	-0.9701	1	0.7045	1	0.8478	800.196	308.041	1.3	-2.6
202	6.7	1.4534	0.2169	13.7647	2.9287	0	10.2774	2.6174	0.2562	-0.8321	1	0.7235	1	0.7143	471.813	625.105	0.65	1.3
203	6.7	5.5915	0.8346	28.8724	6.1431	3.25	13	2.9179	0.2628	-0.7071	0.9955	0.4952	1	0.84	42.0522	291.157	-4.55	-3.25
204	15.1	0.65	0.04305	18.8962	1.4425	0	4.5962	1.7616	-0.4098	-1	1	0.8292	1	0.8846	774.838	12.894	-0.65	0
205	12.5	14.3148	1.1452	69.1856	6.5891	0	22.75	5.1723	0.353	-0.9119	1	0.5851	1	0.6506	567.384	260.38	14.3	0.65
206	5.3	1.4534	0.2742	11.0919	3.3612	0	9.1924	2.203	-0.02346	-0.8	1	0.6688	1	0.8182	343.132	389.085	-1.3	0.65
207	15.7	0.65	0.0414	39.3272	2.8706	0	10.2774	2.6161	-0.5911	-1	1	0.638	1	0.9211	549.85	719.465	0.65	0
208	9.9	0.65	0.06566	5.525	0.6994	0	3.25	1.3441	-1	-1	-1	0	1	1	431.162	972.116	0	0.65
209	7.9	2.3436	0.2967	36.3083	6.1539	0	20.8102	5.9509	-0.2518	-1	1	0.8384	1	0.7568	157.323	26.4684	1.95	-1.3
210	7.5	0.9192	0.1226	7.15	1.3	0	3.25	1.6068	-0.4541	-1	1	0.7239	1	0.8571	406.58	956.26	0.65	0.65
211	4.7	17.658	3.757	20.1933	7.479	0	24.7513	6.1802	0.7292	0.1465	0.9744	0.2952	0.8519	0.4286	282.308	392.16	-1.95	17.55
212	20.7	5.85	0.2826	76.1149	4.0703	0	19.5	3.6584	-0.1865	-1	1	0.8032	1	0.7838	367.601	864.058	5.85	0
213	43.5	2.6	0.05977	141.329	3.4055	0	13.4001	2.8138	-0.02122	-1	1	0.7748	1	0.7612	314.922	232.775	0	2.6
214	4.9	2.6	0.5306	12.5374	4.3232	0	13.4001	3.5647	-0.1437	-0.7071	0.7071	0.544	1	1	114.898	617.143	0	-2.6
215	27.7	5.9927	0.2163	74.3421	2.8927	0	13.4001	2.7055	0.03984	-1	1	0.7783	1	0.7211	277.366	574.177	-5.85	1.3
216	11.1	5.9927	0.5399	53.3849	5.8665	0	32.0088	5.6447	-0.1396	-1	1	0.6897	1	0.8485	335.577	959.716	-3.9	-4.55
217	49.5	8.841	0.1786	190.251	4.0053	0	19.5	3.4803	-0.2518	-1	1	0.7438	1	0.846	459.942	783.19	-7.15	5.2
218	6.3	2.68	0.4254	20.973	4.8774	0	10.2774	3.2943	0.4895	-1	1	0.4816	1	0.6875	439.452	277.238	-0.65	-2.6
219	28.9	1.3	0.04498	85.434	3.176	0	30.6604	4.0497	-0.4109	-1	1	0.6814	1	0.9227	409.862	74.1038	1.3	0
220	8.5	12.8693	1.514	38.0292	5.8506	0	16.5718	4.3252	0.3707	-0.9487	0.9995	0.7185	0.8769	0.5455	499.694	521.529	-9.1	9.1
221	4.9	0.9192	0.1876	8.769	3.0238	0	10.2774	2.874	-0.4268	-0.9971	1	0.7481	1	0.8889	372.439	617.786	-0.65	-0.65
222	13.1	54.6773	4.1738	73.7578	6.6448	0	14.5344	3.036	0.9686	0.6139	1	0.05509	0.6396	0.01099	898.397	547.496	16.9	52
223	10.1	3.3144	0.3282	42.5503	5.2531	0	13.4001	3.1548	-0.2917	-1	1	0.6695	1	0.8793	913.163	38.9455	-3.25	0.65
224	7.5	0	0	19.175	3.4864	0	13	4.6324	-1	-1	-1	0	1	1	946.427	0	0	0
225	5.5	2.7577	0.5014	7.3034	2.0867	0	7.2672	2.0533	0.6031	0.2425	0.9487	0.2309	1	0.8	310.555	313.082	-1.95	1.95
226	5.5	0.9192	0.1671	21.2787	6.0796	0	27.768	7.5918	-0.5405	-1	-0.0767	0.2851	1	1	77.4818	1.9	0.65	0.65
227	20.7	7.827	0.3781	76.5574	4.094	0	20.5548	3.4801	0.2857	-1	1	0.7475	1	0.559	370.848	376.99	5.85	5.2
228	6.5	37.4301	5.7585	48.7165	10.8259	3.25	21.8017	5.3152	0.9651	0.8705	0.9994	0.03582	0.04444	0	260.308	912.708	-35.1	-13
229	10.1	28.9597	2.8673	44.4789	5.4912	3.25	10.2774	2.0154	0.9474	0.7372	1	0.06023	1	0.01639	22.4356	946.213	28.6	-4.55
230	5.9	7.15	1.2119	32.7803	8.4052	3.25	29.9635	6.0836	0.9175	0.7292	1	0.0903	1	0.1667	949.559	113.042	0	7.15
231	4.7	0.65	0.1383	6.5	2.4074	0	6.5	1.9317	-1	-1	-1	NaN	1	1	111.904	1019	-0.65	0
232	7.7	16.61	2.1571	38.203	6.7023	0	51.387	9.2699	0.1397	-0.9899	1	0.8872	0.6842	0.5135	142.87	997.305	-14.3	8.45
233	5.1	1.3	0.2549	10.4838	3.3819	0	9.1924	2.8104	0.06357	-1	0.9806	0.816	1	0.8571	917	863.765	0	-1.3
234	14.9	5.36	0.3597	31.9619	2.4777	0	7.2672	2.1502	0.3208	-1	1	0.6337	1	0.66	904.436	415.476	-5.2	-1.3
235	5.5	7.0308	1.2783	27.1515	7.7576	0	33.931	8.0112	-0.7774	-1	0.5692	0.4061	1	1	23.1909	814.673	5.85	3.9
236	6.1	12.143	1.9907	16.3689	3.9924	0	33.931	7.1413	0.955	0.7894	0.9998	0.05835	0.9756	0	824.123	330.967	-3.25	-11.7
237	19.7	1.4534	0.07378	67.5991	3.8192	0	13	2.9558	-0.4473	-1	1	0.7148	1	0.8889	801.734	94.8528	0.65	1.3
238	18.5	39.6553	2.1435	79.882	4.8413	0	16.25	3.1886	0.8899	0.07298	1	0.1764	1	0.1586	691.608	719.376	0.65	-39.65
239	26.1	63.4541	2.4312	135.898	5.6389	0	17.5018	3.4439	0.8771	0.04757	1	0.2037	0.9876	0.1584	771.511	681.558	7.15	63.05
240	7.7	1.8385	0.2388	15.702	2.7547	0	4.5962	1.5075	0.2457	-1	1	0.7296	1	0.5806	577.247	77.013	1.3	1.3
241	7.7	9.9218	1.2885	60.7728	10.6619	0	40.2003	13.881	-0.3381	-1	0.9967	0.7052	0.9825	0.8649	628.805	424.435	5.2	8.45
242	13.5	42.5042	3.1485	90.3075	7.8528	0	22.981	5.2687	0.7453	-0.9487	1	0.5428	0.9565	0.1684	506.215	720.911	16.9	-39
243	36.5	14.359	0.3934	166.016	4.8121	0	30.8322	4.7138	-0.0529	-1	1	0.7903	1	0.7422	804.89	882.515	-14.3	-1.3
244	8.1	23.6604	2.921	31.6348	5.186	0	11.718	3.1307	0.9403	0.6585	1	0.07023	1	0.02439	668.66	47.1358	22.75	-6.5
245	10.9	13.2575	1.2163	38.6515	4.3429	0	19.769	3.6514	-0.1877	-1	1	0.7956	0.9663	0.7656	836.202	716.624	-2.6	-13
246	8.5	39.1082	4.601	44.9828	6.9204	0	25.3833	5.7205	0.9341	0.7348	1	0.05749	0.4	0.02222	862.447	800.706	-37.7	-10.4
247	38.1	73.3147	1.9243	187.128	5.1836	0	26.2023	3.7942	0.7599	-0.8944	1	0.3724	1	0.2671	586.222	335.075	18.85	70.85
248	5.9	0.9192	0.1558	22.7724	5.8391	0	14.5344	3.6947	-0.7074	-1	0.3162	0.3374	1	1	883.534	826.754	0.65	0.65
249	12.5	5.5154	0.4412	37.0115	3.5249	0	20.8102	5.0939	-0.5444	-1	1	0.6271	1	0.9114	998.84	205.008	3.9	3.9
250	5.3	1.4534	0.2742	15.7944	4.7862	0	11.718	2.5325	-0.283	-1	1	0.8859	1	0.7778	877.141	448.83	-0.65	1.3
251	7.3	5.2	0.7123	28.9845	5.4688	0	17.5018	4.8317	0.5712	-0.9417	1	0.6313	1	0.3667	903.192	609.466	-5.2	0
252	10.9	8.841	0.8111	53.9003	6.0562	0	29.25	5.3667	-0.4281	-1	0.9806	0.7025	1	0.8676	299.083	114.436	2.6	8.45
253	10.1	6.1664	0.6105	34.2462	4.2279	0	14.5344	3.1029	0.3822	-0.8575	1	0.5831	1	0.6491	90.4703	201.48	-1.95	5.85
254	6.1	1.4534	0.2383	15.5208	3.7856	0	13.7886	3.4614	-0.6733	-1	0.9487	0.595	1	0.8947	954.648	510.869	-0.65	-1.3
255	4.7	0.65	0.1383	20.8426	7.7195	0	18.9506	5.282	-0.3125	-1	1	0.9598	1	0.6667	436.223	209.745	-0.65	0
256	7.5	1.8385	0.2451	12.3962	2.2539	0	6.5	2.053	0.2234	-0.7071	1	0.7658	1	0.65	28.0933	174	-1.3	-1.3
257	5.5	8.841	1.6074	15.275	4.3643	0	9.75	3.5201	0.03975	-0.5369	1	0.6168	1	0.7692	2.2091	57.0364	-8.45	2.6
258	6.9	1.3	0.1884	38.35	7.8265	0	29.25	10.1029	0.28	-1	1	0.9798	1	0.36	202.145	0	1.3	0
259	6.5	2.3436	0.3606	32.9889	7.3309	0	21.8017	5.9614	0.1367	-0.9839	1	0.8253	1	0.65	876.8	992.038	1.3	1.95
260	13.9	22.8981	1.6473	58.6811	4.9312	0	21.8017	4.5575	-0.1749	-1	1	0.7814	0.9496	0.7647	550.104	161.194	18.85	13
261	46.9	100.802	2.1493	204.831	4.5619	0	19.769	2.6477	0.9459	0.3511	1	0.07697	1	0.03037	560.059	393.485	27.95	96.85
262	5.3	3.25	0.6132	25.3181	7.6722	0	26.2023	7.537	-0.5064	-0.9987	0.9839	0.64	1	0.9	429.67	509.434	3.25	0
263	14.7	0.9192	0.06253	12.8096	1.0086	0	4.5962	1.5257	-0.5932	-1	1	0.6186	1	0.975	50.0306	579.473	0.65	0.65
264	8.3	0.65	0.07831	48.1989	7.6506	0	29.9635	6.6922	-0.0955	-0.9971	1	0.842	1	0.6429	775.398	130.946	0	0.65
265	11.9	17.5018	1.4707	72.8908	7.3627	0	23.6604	5.954	0.3774	-0.9973	0.9997	0.6969	1	0.5316	632.252	636.803	-16.9	-4.55
266	11.7	9.3744	0.8012	42.1843	4.3489	0	10.2774	2.5761	0.425	-0.9701	1	0.676	1	0.5068	744.718	456.427	5.2	-7.8
267	27.1	95.5323	3.5252	133.237	5.3082	0	21.8017	3.4786	0.9777	0.8	1	0.034	0.9641	0	582.52	825.751	15.6	94.25
268	11.1	26	2.3423	47.4376	5.2129	0	19.5	4.3182	0.8425	0.3032	1	0.2605	0.9011	0.2537	650.91	6.3604	20.8	-15.6
269	13.3	4.6872	0.3524	45.9163	4.0634	0	10.2774	2.9831	-0.3513	-1	1	0.6705	1	0.8767	702.263	683.12	-2.6	-3.9
270	20.9	89.6835	4.2911	126.791	6.7085	0	14.5344	3.133	0.9721	0.8178	1	0.03461	0.7513	0	96.9952	917.232	-61.1	-65.65
271	23.3	31.737	1.3621	128.897	6.0515	0	24.7513	4.6742	0.3779	-1	1	0.7461	1	0.4323	692.914	464.884	18.2	-26
272	5.3	0.65	0.1226	4.3596	1.3211	0	4.5962	1.6797	0.5113	-1	1	0.8622	1	0.3333	386.925	540.934	0	-0.65
273	25.1	58.2576	2.321	156.524	6.776	0	23.6604	4.4276	0.4095	-0.9964	1	0.5456	0.7965	0.6268	486.38	895.757	11.05	57.2
274	6.3	9.5971	1.5234	24.2976	5.6506	0	11.718	2.7928	0.8622	0.3457	0.9989	0.1555	1	0.1304	675.246	315.389	8.45	4.55
275	5.7	11.05	1.9386	29.0555	7.8528	0	32.6621	7.8305	0.4289	-0.4545	0.9988	0.5332	1	0.6875	877.789	414.342	-5.2	9.75
276	9.3	3.5004	0.3764	40.4383	5.5395	0	21.8017	4.5306	-0.1449	-1	1	0.7092	1	0.8	268.193	597.833	-1.3	-3.25
277	10.1	6.5324	0.6468	45.3566	5.5996	0	27.5772	5.763	0.3089	-1	1	0.7039	1	0.5667	115.757	127.228	-0.65	6.5
278	21.7	30.2442	1.3937	130.633	6.6311	0	23.4361	4.5246	0.7122	-0.5145	1	0.349	1	0.3837	147.242	522.378	-26.65	14.3
279	6.5	9.9431	1.5297	14.4508	3.2113	0	46.5329	9.5894	0.2	-0.9806	0.9965	0.8592	0.8222	0.5417	167.592	766.946	1.95	9.75
280	6.3	7.2672	1.1535	26.8429	6.2425	0	40.2003	8.4713	0.1867	-0.8978	1	0.6546	1	0.8261	814.611	785.698	3.25	-6.5
281	8.5	0.9192	0.1081	17.8264	2.7425	0	7.2672	2.0997	-0.1129	-1	1	0.8686	1	0.7143	986.335	218.135	0.65	0.65
282	10.1	36.056	3.5699	66.9603	8.2667	0	30.6604	7.3659	0.9574	0.7163	1	0.05487	0.9012	0.01639	487.272	68.198	-31.85	16.9
283	9.1	1.4534	0.1597	23.6725	3.3341	0	10.2774	2.3071	-0.2795	-1	1	0.7799	1	0.8372	774.83	987.758	0.65	-1.3
284	17.1	49.2844	2.8821	114.91	7.6099	0	23.6604	4.5894	0.9032	0.4503	1	0.1189	0.9801	0.1374	508.114	957.175	37.05	-32.5
285	45.3	44.5902	0.9843	180.111	4.1596	0	13.7886	2.6291	0.3295	-1	1	0.5475	1	0.7248	582.933	544.571	-35.75	-26.65
286	15.3	17.6819	1.1557	63.9863	4.811	0	38.0403	5.6402	0.08648	-0.9962	1	0.7458	0.8872	0.6696	570.954	190.974	-5.2	-16.9
287	26.1	3.9538	0.1515	98.5687	4.09	0	39.2699	4.7577	-0.3633	-1	1	0.654	0.9876	0.8876	36.2031	856.849	-3.9	-0.65
288	33.9	12.4182	0.3663	225.186	7.0591	0	26	5.3073	-0.3858	-1	1	0.6184	1	0.9296	545.889	855.091	8.45	9.1
289	8.5	6.1664	0.7255	51.3886	7.9059	0	45.2673	11.4138	-0.1005	-1	1	0.6978	1	0.8636	553.947	606.218	-1.95	5.85
290	6.7	2.68	0.4	21.6393	4.6041	0	13	2.6969	-0.1774	-1	0.9971	0.785	1	0.7692	644.172	759.298	0.65	2.6
291	7.1	3.9	0.5493	39.8116	7.8062	0	26.8002	5.9177	-0.09271	-1	0.9959	0.7523	1	0.7586	279.451	988.211	3.9	0
292	5.1	0.9192	0.1802	7.4011	2.3875	0	7.2672	2.8002	-0.7173	-1	-0.3162	0.2578	1	1	105.441	519.48	0.65	0.65
293	28.5	44.5855	1.5644	203.624	7.6839	0	20.5548	5.0313	0.5856	-1	1	0.5506	1	0.3992	31.0175	423.854	44.2	-5.85
294	8.3	9.3066	1.1213	46.126	7.3216	0	39.6713	12.0568	-0.4508	-1	0.9978	0.7207	0.9683	0.8571	403.494	681.126	3.9	-8.45
295	9.1	2.0555	0.2259	17.6939	2.4921	0	7.2672	2.101	-0.7061	-1	1	0.5225	1	0.9545	540.83	982.379	0.65	-1.95
296	10.7	6.6287	0.6195	42.4009	4.8737	0	22.981	6.9507	0.2582	-1	1	0.7253	1	0.6613	70.4393	122.336	-6.5	-1.3
297	44.5	87.4002	1.9641	226.712	5.3344	0	14.5344	3.2463	0.821	0.114	1	0.1959	1	0.268	590.546	128.346	44.2	-75.4
298	26.7	3.677	0.1377	107.296	4.344	0	48.3147	5.3505	-0.01194	-1	1	0.7166	0.9352	0.8122	368.318	119.255	-2.6	-2.6
299	7.9	6.1321	0.7762	45.5848	7.7262	0	26	5.5732	0.6961	-0.9191	1	0.4439	1	0.3846	290.354	374.981	-5.2	3.25
300	7.7	8.841	1.1482	35.1874	6.1732	0	30.6604	5.5846	0.346	-0.8944	0.995	0.6199	1	0.5946	160.091	261.396	-2.6	8.45
301	17.1	0.9192	0.05376	99.1542	6.5665	0	27.9576	6.7057	-0.05343	-1	1	0.8331	1	0.713	376.371	250.015	-0.65	-0.65
302	8.9	4.5962	0.5164	19.0546	2.7615	0	7.2672	2.5597	0.2212	-0.9701	0.9989	0.7222	1	0.6939	851.657	39.8933	-0.65	-4.55
303	6.5	1.3	0.2	18.5333	4.1185	0	13.7886	3.7229	-0.4474	-1	0.8944	0.6941	1	0.9	229.554	548.861	-1.3	0
304	5.9	3.25	0.5508	17.7903	4.5616	0	13.4001	3.7714	-0.5335	-0.9899	0.1414	0.2956	1	1	352.441	620.009	2.6	1.95
305	5.7	1.3	0.2281	4.875	1.3176	0	3.25	1.6177	-0.5714	-1	1	0.8516	1	0.7857	1007.33	410.035	-1.3	0
306	10.3	6.9096	0.6708	22.1743	2.6716	0	7.2672	2.1207	0.4411	-0.9806	0.9971	0.5496	1	0.6333	851.01	257.995	5.2	4.55
307	11.3	2.3436	0.2074	55.0819	5.9228	0	26.2023	5.8701	-0.4507	-1	1	0.6882	1	0.8676	347.88	126.841	1.95	1.3
308	6.5	27.1526	4.1773	28.4247	6.3166	0	11.718	3.3236	0.9298	0.6543	0.9998	0.09261	0.8444	0.08	896.854	69.5538	-20.15	-18.2
309	30.3	37.8566	1.2494	104.015	3.6754	0	13.7886	2.7305	0.7328	-0.9021	1	0.3888	1	0.2791	103.7	25.3267	10.4	36.4
310	18.3	4.111	0.2246	68.9541	4.2303	0	20.8102	3.2181	-0.2931	-1	1	0.7261	1	0.8843	15.3716	484.738	3.9	-1.3
311	4.7	3.3144	0.7052	15.4698	5.7296	0	13.7886	5.0222	-0.8766	-0.9754	-0.7657	0.0776	1	1	126.628	836.053	0.65	3.25
312	7.1	6.6922	0.9426	52.2633	10.2477	0	27.9576	7.2519	-0.2979	-1	1	0.7273	1	0.8387	433.106	848.077	3.25	-5.85
313	9.5	4.111	0.4327	43.5401	5.8053	0	19.5	4.6532	-0.3908	-1	0.9899	0.7296	1	0.8431	21.4947	811.6	-3.9	1.3
314	9.3	41.3402	4.4452	64.8283	8.8806	3.25	39.1352	6.8403	0.5336	-0.9806	0.9949	0.4478	0.9452	0.6154	956.35	109.742	-33.15	-24.7
315	7.7	29.25	3.7987	34.5584	6.0629	0	13.7886	3.3538	0.9425	0.6332	1	0.07434	0.5614	0.02703	705.669	515.636	17.55	-23.4
316	6.5	2.68	0.4123	30.4897	6.7755	0	16.5718	4.581	-0.8673	-1	0.08305	0.225	1	1	115.846	618.469	-2.6	-0.65
317	8.5	5.0767	0.5973	23.0516	3.5464	0	9.1924	2.0556	0.5584	-0.9487	1	0.5159	1	0.5294	668.406	451.153	-3.25	3.9
318	14.1	7.4111	0.5256	75.8328	6.2672	0	44.2048	10.9333	0.04812	-0.9998	1	0.6876	0.8843	0.8352	736.131	915.677	-1.95	7.15
319	42.3	8.475	0.2004	161.379	4.0044	0	13.7886	2.9365	0.0165	-1	1	0.7494	1	0.7835	984.205	1007.49	-7.15	4.55
320	5.3	3.7901	0.7151	22.7695	6.8999	0	30.8322	7.6059	0.2128	-0.6508	1	0.7366	1	0.5385	445.613	488.443	-3.25	-1.95
321	42.3	51.0198	1.2061	307.964	7.6418	0	26.8002	5.349	0.3858	-0.9993	1	0.7103	1	0.5082	283.3	451.831	36.4	35.75
322	14.9	0.65	0.04362	34.6038	2.6825	0	7.2672	2.3534	-0.4624	-1	1	0.6473	1	0.9467	795.769	74.6309	0.65	0
323	42.1	9.1924	0.2183	166.647	4.1558	0	17.5018	3.3157	-0.2556	-1	1	0.727	1	0.8511	675.304	1012.04	-1.3	9.1
324	22.5	22.2334	0.9882	140.493	6.8533	0	21.8017	5.3337	-0.1424	-1	1	0.7051	1	0.8314	106.416	864.696	21.45	-5.85
325	20.1	7.8	0.3881	120.719	6.6695	0	39.6713	6.5528	-0.01672	-1	1	0.7578	1	0.7299	671.851	390.702	0	-7.8
326	5.1	1.4534	0.285	20.7568	6.6957	0	14.5344	4.3772	-0.6344	-1	-0.1414	0.3037	1	1	1010.77	820.922	0.65	1.3
327	4.9	28.5556	5.8277	32.8544	11.3291	0	33.4608	8.0693	0.9667	0.8823	0.995	0.0379	0.03448	0	313.296	937.051	-21.45	-18.85
328	41.9	68.0485	1.6241	240.768	6.0343	0	46.5329	6.1723	0.7598	-1	1	0.4019	0.9348	0.2413	854.802	983.279	49.4	46.8
329	5.1	4.3603	0.855	37.1786	11.9931	3.25	34.548	10.9227	-0.3274	-1	0.9363	0.796	1	0.8	140.049	562.059	1.95	3.9
330	5.7	4.5962	0.8063	25.9682	7.0184	0	22.981	5.0071	-0.3917	-1	0.2747	0.4277	1	1	1017.25	378.728	-3.25	-3.25
331	4.7	11.183	2.3794	12.1632	4.5049	0	46.1912	12.1122	-0.9376	-0.9899	-0.8944	0.0338	0.8889	1	199.553	703.319	9.1	-6.5
332	13.9	1.3	0.09353	76.1278	6.3973	0	25.3833	5.0324	-0.343	-1	1	0.7798	1	0.7912	879.446	445.575	-1.3	0
333	36.9	140.353	3.8036	238.365	6.8299	0	22.75	4.495	0.894	-0.5547	1	0.1653	0.9713	0.1185	37.4566	467.718	-94.25	-104
334	4.9	9.0535	1.8476	16.0974	5.5508	3.25	13.4001	3.2734	-0.2407	-0.9769	0.9899	0.9045	1	0.6667	809.275	362.806	8.45	3.25
335	6.3	2.68	0.4254	16.6905	3.8815	0	21.8017	5.0813	-0.3273	-0.9487	0.9487	0.6014	1	0.9444	352.754	190.317	-0.65	2.6
336	7.7	1.8385	0.2388	27.0487	4.7454	0	13.4001	3.3775	0.01907	-1	1	0.7591	1	0.7143	997.208	137.13	-1.3	1.3
337	7.5	4.162	0.5549	31.5819	5.7422	0	16.25	3.6285	-0.09448	-1	0.9806	0.6863	1	0.875	585.04	982.22	-2.6	3.25
338	41.3	26.2909	0.6366	211.372	5.3784	0	16.5718	3.8064	0.1772	-1	1	0.7419	1	0.6845	82.6077	714.513	3.9	26
339	7.5	1.8385	0.2451	17.1416	3.1166	0	7.2672	2.3989	-0.3089	-0.9939	0.9833	0.6449	1	0.9143	584.16	677.107	-1.3	1.3
340	9.1	7.6081	0.836	23.1192	3.2562	0	19.769	3.3127	-0.4779	-1	0.5547	0.4775	1	1	626.687	294.11	-7.15	-2.6
341	4.7	0.65	0.1383	17.7298	6.5666	0	22.981	6.1392	-0.983	-1	-0.9547	0.01757	1	1	386.192	332.521	0	-0.65
342	41.1	87.9904	2.1409	232.428	5.9444	0	18.9506	4.0677	0.7734	-0.9985	1	0.3951	0.9565	0.2659	889.711	568.495	66.3	-57.85
343	8.3	0	0	14.9614	2.3748	0	7.2672	1.995	-0.4991	-1	0.9487	0.5902	1	0.9394	545.675	742.639	0	0
344	6.5	1.95	0.3	24.1829	5.374	0	41.1096	8.6121	-0.2881	-0.9991	0.9741	0.7836	0.7778	0.8261	999.4	716.408	0	-1.95
345	5.5	1.4534	0.2643	15.9695	4.5627	0	11.718	3.5696	0.574	-0.7071	0.9701	0.6784	1	0.2857	318.609	41.2364	-0.65	1.3
346	22.1	4.9503	0.224	82.402	4.0996	0	27.768	4.2758	-0.1531	-1	1	0.8249	1	0.75	434.301	567.681	-4.55	1.95
347	6.1	4.5962	0.7535	18.2	4.439	0	22.75	5.6177	-0.7602	-1	0.6783	0.5893	1	1	133.107	1018.04	-0.65	4.55
348	32.1	80.9139	2.5207	139.544	4.636	0	11.718	2.6637	0.9556	0.5145	1	0.06964	1	0.02847	813.523	200.888	-55.9	58.5
349	11.9	15.2161	1.2787	54.9052	5.546	0	18.3848	3.6219	0.6039	-0.8575	1	0.4981	1	0.4177	360.135	805.79	-14.3	-5.2
350	10.5	2.68	0.2552	31.0281	3.6504	0	14.5344	2.8317	0.05482	-1	1	0.7301	1	0.746	809.648	584.176	2.6	0.65
351	8.7	18.9506	2.1782	33.478	4.9967	0	18.3848	4.4119	0.679	-0.4856	0.9999	0.4249	0.9254	0.4043	719.305	775.581	18.85	1.95
352	40.3	5.2405	0.13	131.238	3.4266	0	10.2774	2.3648	0.2156	-1	1	0.6692	1	0.7134	954.87	550.665	4.55	2.6
353	38.9	18.4077	0.4732	152.627	4.1362	0	20.5548	3.5226	0.1668	-1	1	0.7348	1	0.6721	8.9781	699.014	-12.35	13.65
354	6.9	0.65	0.0942	31.063	6.3394	0	18.9506	4.7739	0.1681	-0.9899	1	0.7792	1	0.6154	438.072	211.297	0	0.65
355	37.1	4.162	0.1122	149.646	4.2634	0	34.548	5.3992	-0.1553	-1	1	0.8131	1	0.7553	156.899	24.7251	3.25	-2.6
356	4.9	3.9538	0.8069	9.5336	3.2875	0	13.4001	3.8517	-0.7484	-0.9701	-0.5547	0.154	1	1	627.449	415.214	-3.9	0.65
357	10.1	13.4001	1.3267	97.1285	11.9912	0	37.9012	11.089	0.1267	-0.9985	1	0.7474	0.9259	0.6667	960.767	847.673	12.35	-5.2
358	5.1	1.3	0.2549	15.6	5.0323	0	22.75	6.0418	-0.5556	-1	1	0.8819	1	0.7778	199.549	0	-1.3	0
359	16.5	2.68	0.1624	33.0847	2.2817	0	6.5	1.9252	-0.1434	-1	1	0.7168	1	0.8442	115.749	99.3515	-0.65	2.6
360	12.1	1.8385	0.1519	35.5102	3.5159	0	18.9506	4.3092	-0.01419	-1	1	0.7186	1	0.7313	376.868	615.479	-1.3	1.3
361	14.3	1.95	0.1364	70.367	5.7209	0	41.6203	5.7875	-0.3311	-1	1	0.6208	0.9756	0.8932	51.2448	321.255	0	1.95
362	7.3	5.5536	0.7608	24.7139	4.663	0	16.25	3.8215	0.5858	-0.8944	1	0.5705	1	0.3548	305.637	145.657	1.95	-5.2
363	14.5	21.5286	1.4847	61.8582	4.9487	0	11.718	2.6938	0.6195	-0.8137	0.9999	0.5034	1	0.375	700.645	390.752	-18.85	10.4
364	9.7	7.0007	0.7217	28.9116	3.7548	0	32.6621	5.5948	-0.1231	-1	1	0.7173	1	0.8364	458.856	1007.67	2.6	6.5
365	11.1	28.2208	2.5424	102.439	11.257	0	25.3833	5.4518	0.6766	-0.8321	1	0.4448	0.8681	0.3662	16.8514	888.703	13.65	24.7
366	6.7	1.8385	0.2744	10.8827	2.3155	0	4.5962	1.7372	0.2461	-0.7071	1	0.6399	1	0.7857	57.5821	153.298	-1.3	-1.3
367	5.1	14.0616	2.7572	20.1104	6.4872	3.25	16.5718	3.6811	0.3354	-0.7772	0.9899	0.5719	0.8387	0.7273	484.765	271.784	7.8	11.7
368	13.5	2.9069	0.2153	37.9722	3.3019	0	14.5344	3.1676	-0.2204	-1	0.9975	0.683	1	0.92	781.422	905.119	2.6	-1.3
369	4.9	4.111	0.839	9.7131	3.3493	0	7.2672	2.5472	0.7619	0.1961	0.9971	0.3002	1	0.3333	300.286	925.367	-3.9	-1.3
370	14.7	3.9538	0.269	49.9152	3.9303	0	13.4001	2.7201	-0.1207	-1	1	0.6926	1	0.8404	800.837	310.092	-3.9	-0.65
371	4.7	6.9096	1.4701	14.678	5.4363	0	18.3848	4.9146	-0.9628	-0.9995	-0.8192	0.0642	1	1	932.681	193.819	5.2	-4.55
372	6.7	2.0555	0.3068	8.7054	1.8522	0	7.2672	2.234	0.1031	-1	0.9285	0.7223	1	0.8261	371.007	465.246	0.65	1.95
373	14.7	1.95	0.1327	76.4403	6.0189	0	16.25	4.1598	-0.2356	-1	1	0.7523	1	0.85	922.806	744.401	-1.95	0
374	6.1	18.2464	2.9912	26.8839	6.557	0	33.1436	6.603	0.9708	0.8742	1	0.03024	0.7073	0	803.443	512.984	-1.3	18.2
375	19.3	35.106	1.819	115.433	6.6725	0	45.9619	5.6226	0.7822	-0.5547	1	0.2803	0.9942	0.3	930.161	610.578	-35.1	0.65
376	16.7	0.65	0.03892	97.7056	6.6466	0	29.0689	5.4937	-0.3366	-1	1	0.7577	1	0.8246	118.704	379.293	0.65	0
377	5.3	1.95	0.3679	20.1894	6.118	0	25.3833	5.8888	-0.2473	-0.9998	0.9899	0.9477	1	0.6154	190.443	726.962	1.95	0
378	15.9	36.429	2.2911	61.4592	4.4215	0	9.75	2.3102	0.94	0.4472	1	0.08419	1	0.03361	832.45	496.296	-9.75	35.1
379	35.1	2.6	0.07407	139.961	4.2284	0	16.25	3.4119	-0.0361	-1	1	0.7631	1	0.7546	983.769	544.026	0	-2.6
380	38.5	2.0555	0.05339	108.044	2.9601	0	11.718	2.7106	-0.4108	-1	1	0.6245	1	0.9449	702.786	308.482	-0.65	1.95
381	38.5	106.111	2.7561	248.446	6.8067	0	27.768	5.1779	0.8866	-0.4834	1	0.1898	0.9836	0.1188	343.16	763.625	-105.95	5.85
382	6.3	6.5324	1.0369	32.5446	7.5685	0	22.981	7.1767	-0.04339	-0.9806	0.9899	0.6263	1	0.8182	879.746	214.008	-6.5	0.65
383	9.9	47.6056	4.8086	59.0722	7.4775	0	30.8322	7.4677	0.8561	0.3363	1	0.1987	0.7089	0.1864	207.434	511.919	-27.3	-39
384	38.3	3.677	0.096	207.572	5.7182	0	29.0689	5.3235	-0.1405	-1	1	0.7944	1	0.771	231.365	653.587	2.6	2.6
385	6.7	9.5971	1.4324	38.0838	8.1029	0	30.6604	9.1152	0.6678	-0.5547	0.9942	0.3688	1	0.5385	136.739	828.336	-8.45	4.55
386	5.9	10.7201	1.817	14.7465	3.7812	0	7.2672	2.2499	0.9451	0.7612	1	0.07711	1	0	983.864	258.102	-10.4	-2.6
387	7.3	2.6	0.3562	33.8662	6.3898	0	20.8102	6.2307	0.1374	-0.9923	0.9998	0.8232	1	0.5625	7.3014	795.877	0	-2.6
388	5.3	1.4534	0.2742	20.305	6.153	0	16.25	4.9992	-0.5576	-1	0.4472	0.5045	1	1	748.368	961.924	-0.65	1.3
389	5.3	22.3377	4.2147	29.2865	8.8747	0	51.387	14.3508	-0.9098	-0.9959	-0.8321	0.04805	0.9091	1	431.83	507.802	-22.1	-3.25
390	6.1	3.3144	0.5433	28.1266	6.8601	0	30.8322	8.9791	-0.4351	-0.9989	0.9923	0.7473	1	0.9	993.664	356.287	3.25	0.65
391	25.1	1.3	0.05179	137.91	5.9701	0	42.25	7.5386	-0.2796	-1	1	0.7083	1	0.8515	689.199	87.3267	1.3	0
392	8.5	2.3436	0.2757	8.7192	1.3414	0	4.5962	1.6714	-0.459	-1	0.7071	0.5673	1	1	605.3	277.482	-1.95	-1.3
393	5.7	3.5004	0.6141	14.1644	3.8282	0	11.718	2.69	0.08945	-0.8321	0.9285	0.4799	1	0.8667	111.465	537.544	-3.25	1.3
394	5.5	15.23	2.7691	25.333	7.238	0	17.5018	4.5076	0.2343	-0.03029	0.4961	0.1594	1	1	1010.63	991.309	-9.75	11.7
395	20.1	39.1999	1.9502	139.132	7.6868	0	26	5.2543	0.6258	-1	1	0.5499	0.9945	0.3567	946.266	20.3035	-25.35	-29.9
396	14.7	7.2672	0.4944	67.7802	5.337	0	16.25	3.7137	0.08226	-1	1	0.706	1	0.7353	435.827	399.735	3.25	-6.5
397	9.9	39.4845	3.9883	80.7992	10.2277	0	26.2023	6.9297	0.9586	0.7237	1	0.06296	0.6203	0.0339	936.086	94.6818	-37.05	-13.65
398	5.5	0.9192	0.1671	3.25	0.9286	0	3.25	1.4896	-0.4653	-1	1	0.6812	1	0.8571	62.1	930.5	0.65	0.65
399	36.9	25.0819	0.6797	163.529	4.6856	0	44.2048	5.7057	0.2059	-1	1	0.7464	0.9685	0.6444	291.133	100.408	13	21.45
400	10.7	0	0	53.6492	6.1666	0	26.2023	5.5499	-0.5038	-1	1	0.7053	1	0.8793	1018.44	283.365	0	0
401	9.3	9.0535	0.9735	51.0651	6.9952	0	37.0557	7.5815	-0.1101	-0.9995	0.9934	0.8943	0.8904	0.6042	600.607	222.919	8.45	-3.25
402	19.1	6.5324	0.342	76.1059	4.4506	0	13.4001	2.9421	-0.2374	-1	1	0.7529	1	0.8346	84.7016	890.4	6.5	0.65
403	7.5	19.5541	2.6072	39.9347	7.2609	0	17.5018	4.089	0.9346	0.6332	1	0.07847	1	0.02857	931.973	62.8467	5.2	18.85
404	9.3	3.9538	0.4251	43.3433	5.9374	0	18.9506	4.9401	-0.4216	-1	1	0.7507	1	0.8235	838.667	714.446	-3.9	0.65
405	5.5	4.5962	0.8357	10.9246	3.1213	0	7.2672	1.9876	0.1057	-0.7071	0.9806	0.6188	1	0.8571	500.827	513.045	-4.55	0.65
406	36.7	8.3241	0.2268	209.341	6.0329	0	46.5329	5.2192	-0.1164	-1	1	0.7238	0.9741	0.8188	173.147	487.711	-6.5	-5.2
407	16.3	46.8045	2.8714	89.4347	6.2542	0	45.5	6.7219	0.742	-1	1	0.4978	0.7133	0.2149	353.997	999.166	-21.45	-41.6
408	27.1	39.0866	1.4423	94.6964	3.7728	0	16.5718	3.0678	0.653	-1	1	0.5281	1	0.3168	17.9114	928.022	-39	2.6
409	15.7	7.4111	0.472	32.7305	2.3891	0	10.2774	2.0849	0.6733	0.1146	0.9997	0.241	1	0.5263	1011.57	527.213	-7.15	-1.95
410	6.3	0.9192	0.1459	27.4769	6.39	0	16.5718	4.5071	-0.6331	-1	0.8575	0.5445	1	0.9565	263.69	595.675	-0.65	-0.65
411	36.7	5.5915	0.1524	177.542	5.1165	0	26.2023	4.864	-0.1514	-1	1	0.7915	1	0.7533	851.119	290.244	-3.25	-4.55
412	5.9	3.3144	0.5618	15.9798	4.0974	0	11.718	2.7401	0.02301	-0.7071	0.9487	0.7444	1	0.6875	878.585	827.398	3.25	-0.65
413	7.7	3.677	0.4775	19.1704	3.3632	0	7.2672	1.891	-0.2878	-1	1	0.7373	1	0.8125	93.6623	195.74	-2.6	2.6
414	36.5	116.758	3.1988	218.617	6.3367	0	23.4361	4.8512	0.5237	-0.9986	1	0.5848	0.8029	0.4671	463.122	285.804	-35.75	111.15
415	32.9	18.8612	0.5733	152.468	4.9342	0	16.25	3.2169	0.1392	-1	1	0.731	1	0.6828	628.768	182.23	-0.65	-18.85
416	26.7	3.9	0.1461	107.308	4.3444	0	14.5344	3.1605	-0.2649	-1	1	0.7286	1	0.87	1012.67	816.955	0	3.9
417	10.5	56.822	5.4116	78.1914	9.199	0	39	6.7749	0.7082	-1	0.9995	0.4643	0.1529	0.3226	995.014	379.824	46.15	-33.15
418	4.9	4.3603	0.8899	27.6132	9.5218	0	27.768	9.7321	0.7938	0.5547	0.9829	0.1766	0.9655	0.3333	138.99	562.143	1.95	3.9
419	6.3	44.6754	7.0913	31.7931	7.3938	0	13.7886	3.1894	0.9822	0.9071	1	0.0265	0.02326	0	471.968	211.079	-6.5	-44.2
420	10.3	12.3329	1.1974	69.2104	8.3386	0	20.5548	4.4915	0.6807	-0.6675	1	0.3551	1	0.4355	302.068	368.456	-11.7	3.9
421	5.7	2.6	0.4561	22.9917	6.214	0	26.2023	6.2875	0.5377	-0.9991	1	0.7783	1	0.3125	214.035	442.439	0	2.6
422	36.1	8.475	0.2348	107.457	3.1512	0	10.2774	2.2669	-0.1973	-1	1	0.7474	1	0.8381	197.572	429.256	0.65	-8.45
423	9.7	3.25	0.3351	29.3037	3.8057	0	17.5018	3.7544	0.1597	-1	1	0.8178	1	0.6	425.551	725.113	1.95	-2.6
424	11.5	10.4	0.9043	51.1905	5.3885	0	18.9506	4.727	0.4262	-1	1	0.698	1	0.5385	633.139	1018.43	10.4	0
425	4.7	10.6608	2.2683	17.6132	6.5234	4.5962	17.5018	3.5614	0.9647	0.908	0.9995	0.03583	1	0	661	297.692	6.5	8.45
426	4.9	3.677	0.7504	9.6413	3.3246	0	7.2672	2.7913	-0.2167	-0.8944	0.9487	0.7983	1	0.7143	674.898	903.775	-2.6	2.6
427	10.7	4.6872	0.4381	25.4243	2.9223	0	7.2672	1.9405	0.4646	-0.7071	1	0.4776	1	0.66	71.4673	391.57	-2.6	-3.9
428	5.7	2.6	0.4561	13.2366	3.5775	0	6.5	1.9656	-0.335	-0.9701	0.7071	0.715	1	1	226.281	548.404	2.6	0
429	35.7	202.533	5.6732	255.423	7.5793	0	20.8102	3.7156	0.9735	0.7552	1	0.03958	0.1602	0	819.09	338.21	-176.8	-98.8
430	26.1	7.1795	0.2751	101.063	4.1935	0	14.5344	3.2619	-0.1133	-1	1	0.7294	1	0.7919	532.09	759.952	-0.65	7.15
431	21.3	1.4534	0.06824	61.7953	3.2018	0	11.718	2.6399	-0.1982	-1	1	0.7969	1	0.7947	668.789	712.232	1.3	0.65
432	6.9	3.7901	0.5493	15.3318	3.1289	0	10.2774	2.8758	0.1578	-1	1	0.7957	1	0.5833	413.181	368.862	-3.25	1.95
433	35.5	48.9403	1.3786	200.42	5.9827	0	20.5548	4.282	0.7523	-0.9615	1	0.3993	1	0.2929	192.797	941.216	24.7	42.25
434	35.5	6.1664	0.1737	141.975	4.2381	0	17.5018	2.9509	-0.1259	-1	1	0.7092	1	0.8131	864.286	917.773	1.95	5.85
435	10.3	3.9538	0.3839	10.0192	1.2071	0	4.5962	1.627	-0.1348	-1	1	0.7443	1	0.8333	317.102	305.893	-0.65	3.9
436	4.9	7.9076	1.6138	20.6583	7.1235	0	26	5.8808	0.08004	-0.9864	0.9989	0.9022	0.931	0.5556	86.8776	39.3878	1.3	7.8
437	5.7	23.9002	4.193	32.9433	8.9036	0	17.5018	5.0029	0.9249	0.8548	0.9965	0.0382	0.7568	0	698.667	358.298	9.1	-22.1
438	7.5	1.4534	0.1938	18.5816	3.3785	0	14.5344	4.0911	0.08616	-0.9487	1	0.8995	1	0.5	893.38	780.84	0.65	1.3
439	8.9	5.8138	0.6532	27.0407	3.9189	0	9.1924	2.218	-0.253	-0.9285	1	0.5172	1	0.9111	630.663	410.685	-2.6	5.2
440	24.9	12.5536	0.5042	122.65	5.3559	0	27.9576	4.6617	-0.004806	-1	1	0.7129	1	0.75	484.046	172.606	-4.55	11.7
441	5.1	29.1342	5.7126	20.008	6.4542	3.25	9.1924	1.651	0.9933	0.9791	0.9995	0.007291	0	0	201.059	474.284	-18.2	22.75
442	32.3	79.4703	2.4604	204.978	6.765	0	26.2023	4.9274	0.7191	-0.9899	1	0.5063	0.9637	0.2258	842.882	487.749	79.3	-5.2
443	10.7	12.9512	1.2104	42.749	4.9137	0	33.4608	7.8296	-0.124	-1	1	0.9647	0.931	0.5652	148.911	1018.24	12.35	3.9
444	12.9	8.475	0.657	60.3713	5.5386	0	11.718	2.9074	0.3583	-0.9806	1	0.5572	1	0.6829	737.601	466.655	4.55	-7.15
445	14.7	12.503	0.8505	78.5108	6.182	0	16.25	3.3453	-0.09773	-1	1	0.7411	1	0.8061	282.398	618.255	12.35	-1.95
446	34.5	0.65	0.01884	143.147	4.4045	0	19.769	3.9063	-0.1862	-1	1	0.8027	1	0.75	147.506	389.649	0.65	0
447	5.3	1.3	0.2453	9.4481	2.8631	0	6.5	1.8519	0.2638	-0.8944	1	0.591	1	0.8	75.566	354.189	0	-1.3
448	7.7	1.3	0.1688	20.3635	3.5725	0	9.75	2.9496	-0.04108	-1	1	0.9919	1	0.5405	0.02597	364.312	0	1.3
449	30.7	53.6004	1.7459	140.421	4.8927	0	30.8322	3.9597	0.87	-0.3939	1	0.1978	0.9895	0.1391	42.9316	454.013	49.4	-20.8
450	12.7	13.2575	1.0439	60.5567	5.6595	0	20.5548	4.0858	0.2616	-0.9991	0.9989	0.6387	1	0.619	162.197	675.055	13	2.6
451	8.1	10.0907	1.2458	52.1915	8.556	0	37.0557	10.2365	-0.4912	-0.9999	0.9669	0.7245	1	0.878	558.13	609.111	-9.75	-2.6
452	4.9	1.8385	0.3752	28.2181	9.7304	0	34.548	9.3762	-0.8837	-0.9846	-0.6306	0.1176	1	1	520.061	49.2857	1.3	-1.3
453	6.1	8.5494	1.4015	40.7806	9.9465	0	40.2003	10.0695	-0.2883	-1	0.9806	0.8539	1	0.7059	960.107	492.787	-8.45	-1.3
454	15.5	29.9635	1.9331	91.593	6.7847	0	21.8017	5.9602	0.8091	-0.8575	1	0.3717	1	0.2105	6.1323	213.626	-12.35	27.3
455	7.3	46.9622	6.4332	53.4398	10.083	3.25	33.1436	6.8033	0.9711	0.8982	0.9978	0.02115	0.03774	0	461.753	725.301	31.2	35.1
456	10.1	10.1741	1.0073	44.7168	5.5206	0	44.2048	7.1784	-0.44	-0.999	1	0.5439	0.9012	0.9298	360.465	147.035	9.1	-4.55
457	12.7	12.143	0.9561	101.666	9.5015	0	29.43	6.4031	0.3268	-0.9487	1	0.543	1	0.7143	629.154	597.047	-3.25	11.7
458	11.7	17.562	1.501	43.1328	4.4467	0	11.718	2.956	0.5368	-0.9701	1	0.4921	1	0.5455	402.577	846.902	17.55	0.65
459	13.1	16.0932	1.2285	85.124	7.6688	0	25.3833	4.9866	0.5291	-0.5052	1	0.438	1	0.6067	863.011	639.405	-11.05	11.7
[truncated: 421 more rows]

## Sheet: Trypanin-1-3
trackID	trackLength(s)	totalDisplacement(um)	meanVelocity(um/s)	totalDistance(um)	meanSpeed(um/s)	minSpeed(um/s)	maxSpeed(um/s)	stdevSpeed(um/s)	meanPersistence	minPersistence	maxPersistence	stdevPersistence	tumblingPropensityV	tumblingPropensityP	positionX(px)	positionY(px)	displacementX(um)	displacementY(um)
[truncated: 810 more rows]

[truncated: 6 more sheets: Trypanin-2-1, Trypanin-2-2, Trypanin-2-3, Trypanin-3-1, Trypanin-3-2, Trypanin-3-3]
