# Supplementary material for: Cyclic AMP signalling and glucose metabolism mediate pH taxis by African trypanosomes
Source: Nat Commun. 2022 Feb 1;13:603. doi: 10.1038/s41467-022-28293-w (PMC8807625; doi:10.1038/s41467-022-28293-w)
Supplement: Supplementary file 12 — Source Data [file 41467_2022_28293_MOESM12_ESM.zip › Source Data/Source Data motility/Suppl. Fig 7c/Data-Tracks_Cas9.xlsx]

## Sheet: Cas9 pooled
trackID	velocity/speed	trackLength(s)	totalDisplacement(um)	meanVelocity(um/s)	totalDistance(um)	meanSpeed(um/s)	minSpeed(um/s)	maxSpeed(um/s)	stdevSpeed(um/s)	meanPersistence	minPersistence	maxPersistence	stdevPersistence	tumblingPropensityV	tumblingPropensityP	positionX(px)	positionY(px)	displacementX(um)	displacementY(um)
0	0.235948	49.5	62.5218	1.2631	254.283	5.3533	0	21.8017	3.4048	0.5553	-0.9996	1	0.5386	1	0.4646	793.784	507.854	-62.4	3.9
1	0.625973	25.7	97.5542	3.7959	143.717	6.064	0	18.3848	3.1444	0.8593	0.146	1	0.1794	0.6962	0.2028	456.889	548.432	-96.85	-11.7
2	0.462104	47.9	181.127	3.7814	375.601	8.183	0	23.4361	4.6514	0.5364	-1	1	0.6719	0.4379	0.3638	295.592	310.281	29.25	178.75
3	0.107799	38.3	19.5	0.5091	171.432	4.7227	0	18.9506	3.7012	-0.02922	-1	1	0.722	1	0.7713	405.854	281.423	19.5	0
4	0.278578	49.5	114.084	2.3047	392.972	8.2731	0	44.2048	5.7235	0.6372	-0.9997	1	0.6059	0.4147	0.2759	626.729	610.948	55.9	99.45
5	0.251615	49.5	58.8061	1.188	224.273	4.7215	0	11.718	2.8145	0.4857	-1	1	0.6371	0.9474	0.439	448.281	567.181	-57.2	13.65
6	0.0940393	9.1	5.5915	0.6145	46.3947	6.5345	0	17.5018	4.1472	-0.1055	-0.9994	0.9976	0.7027	1	0.8	995.379	649.885	3.25	-4.55
7	0.260081	6.5	12.2124	1.8788	32.5077	7.2239	0	29.25	6.2682	0.3226	-0.4104	0.9959	0.4331	1	0.7391	236.969	1012.08	5.2	-11.05
8	0.0464907	13.3	2.68	0.2015	48.9768	4.3342	0	23.4361	4.5241	-0.3252	-1	1	0.6537	1	0.9231	384.154	180.256	0.65	-2.6
9	0.45784	5.1	22.1096	4.3352	29.3532	9.4688	4.5962	26.2023	5.718	0.8785	0.7729	0.9968	0.08015	0.5806	0	445.373	496.284	22.1	-0.65
10	0.644149	29.5	170.238	5.7708	246.367	8.9588	0	25.3833	5.057	0.8841	0.1674	1	0.1721	0.2509	0.1765	271.791	836.002	-105.95	-133.25
11	0.0682103	18.1	14.359	0.7933	187.247	11.6302	3.25	30.6604	6.8088	0.2996	-0.9191	0.9999	0.6198	0.9503	0.6454	738.834	89.1436	-1.3	-14.3
12	0.296877	18.1	26.2909	1.4525	78.771	4.8926	0	13.4001	3.1898	0.2383	-0.9899	1	0.59	1	0.741	818.155	321.226	-26	-3.9
13	0.896754	4.9	27.9576	5.7056	18.4513	6.3625	3.25	13.4001	3.4117	0.6277	0.4233	0.8155	0.1562	0.2759	0.6667	567.133	813.949	8.45	-26.65
14	0.214958	21.1	29.9282	1.4184	126.031	6.5985	0	21.8017	4.972	0.08989	-1	1	0.8023	0.7277	0.6316	353.109	688.754	-29.9	1.3
15	0.256057	15.9	26.4671	1.6646	90.3626	6.5009	0	16.25	3.295	0.2805	-1	0.9999	0.6828	0.9353	0.6239	676.041	808.462	24.05	-11.05
16	0.317223	18.7	51.4527	2.7515	144.852	8.6737	0	27.9576	5.3421	0.4278	-0.788	0.9998	0.5945	0.6467	0.5616	734.238	201.858	-51.35	3.25
17	0.594147	31.9	136.08	4.2658	214.672	7.1797	0	26.8002	4.498	0.8313	-1	1	0.435	0.4415	0.1136	564.35	476.251	-120.25	63.7
18	0.505868	12.5	56.0359	4.4829	93.0493	8.8618	0	45.1504	6.8301	0.8456	0.09531	1	0.232	0.381	0.2	455.096	51.688	3.9	-55.9
19	0.449724	21.7	80.3112	3.701	162.122	8.2295	0	27.9576	5.6667	0.4948	-1	1	0.6662	0.599	0.4207	353.634	179.343	-78.65	-16.25
20	0.555872	8.9	50.0289	5.6212	69.7755	10.1124	3.25	36.3361	6.2063	-0.003817	-0.9998	0.9999	0.8852	0.3043	0.5918	872.596	930.506	45.5	-20.8
21	0.222228	6.5	7.9343	1.2207	24.7187	5.493	0	13.7886	4.8118	0.5531	-0.8321	0.9989	0.5701	1	0.4545	823.369	330.623	-6.5	4.55
22	0.177512	35.7	70.6589	1.9792	375.747	11.1497	0	24.7513	4.7265	0.7815	-1	1	0.4768	0.1395	0.1804	171.69	411.924	-33.15	62.4
23	0.499577	15.9	69.5044	4.3713	121.625	8.75	0	18.9506	5.1644	0.6791	-0.9939	1	0.469	0.4604	0.3025	211.607	239.626	29.25	-63.05
24	0.557428	7.5	35.6968	4.7596	46.9619	8.5385	0	19.769	5.0498	0.01937	-1	0.9997	0.8009	0.5273	0.6571	564.653	456.96	19.5	-29.9
25	0.531926	11.9	49.7154	4.1778	77.7557	7.8541	0	22.75	4.6058	0.6578	-0.9965	1	0.5849	0.3232	0.2278	43.5168	760.357	48.75	-9.75
26	0.0893531	22.3	21.2918	0.9548	216.92	10.6857	0	41.6203	6.2644	0.5953	-1	1	0.6392	0.2069	0.2678	528.144	928.558	18.2	-11.05
27	0.443576	6.3	17.3076	2.7472	26.6313	6.1933	0	16.25	4.3386	-0.03772	-0.8321	0.9987	0.7654	0.7442	0.6957	769.873	829.627	-14.3	-9.75
28	0.213434	39.9	64.432	1.6148	286.742	7.5658	0	23.6604	4.0607	0.6425	-0.9995	1	0.6151	0.6359	0.2612	601.084	311.685	33.15	-55.25
29	0.30769	10.9	38.9566	3.574	103.379	11.6156	0	26.2023	6.6383	0.6447	-0.3824	1	0.4714	0.191	0.3478	626.009	781.569	35.1	16.9
30	0.392736	14.3	57.9522	4.0526	126.923	10.3189	0	36.7696	6.9321	0.6368	-0.9999	1	0.6605	0.3008	0.233	693.566	664.787	-53.3	22.75
31	0.201019	9.1	15.23	1.6736	59.1117	8.3256	0	30.6604	6.5355	0.05406	-0.9998	1	0.787	0.7042	0.7059	138.368	947.769	-9.75	-11.7
32	0.608831	5.9	32.688	5.5403	35.4896	9.0999	0	18.9506	5.383	0.2483	-0.3162	0.9994	0.5739	0.3077	0.6316	756.466	869.661	9.75	31.2
33	0.152752	23.1	28.9888	1.2549	173.343	8.2153	0	27.768	5.4326	0.6254	-0.9923	1	0.5459	0.8246	0.356	535.647	91.2208	-21.45	-19.5
34	0.49015	48.3	171.964	3.5603	336.309	7.2637	0	21.8017	4.4451	0.7955	-0.9261	1	0.3761	0.5464	0.2091	727.468	93.4928	-133.9	-107.9
35	0.2303	23.9	34.0305	1.4239	135.402	6.1828	0	16.5718	3.7833	0.3695	-1	1	0.6338	0.8219	0.5736	984.745	605.726	-29.9	16.25
36	0.102581	49.5	48.0517	0.9707	449.483	9.4628	0	42.3748	5.3764	0.6645	-0.9829	1	0.4844	0.3726	0.3408	115.157	559.877	24.05	41.6
37	0.0758571	49.5	21.4894	0.4341	271.825	5.7226	0	24.7513	3.882	0.5298	-1	1	0.5993	0.8105	0.4292	679.207	157.016	21.45	-1.3
38	0.34166	9.9	5.2405	0.5293	12.2385	1.5492	0	4.5962	1.728	-0.08495	-1	1	0.7837	1	0.7556	426.349	79.4545	-4.55	-2.6
39	0.504239	15.1	53.4425	3.5392	91.9482	7.0189	0	14.5344	3.2122	0.5846	-0.9899	1	0.624	0.4962	0.367	196.166	741.676	50.7	16.9
40	0.715742	6.7	45.0568	6.7249	44.16	9.3957	3.25	23.4361	4.6007	0.9632	0.8969	0.9971	0.02556	0	0	878.806	820.008	-40.3	-20.15
41	0.354381	18.3	61.1311	3.3405	153.649	9.4263	0	46.5329	6.798	0.3741	-0.9999	0.9999	0.6619	0.5031	0.6014	858.932	309.727	1.95	-61.1
42	0.130929	11.9	18.1069	1.5216	115.054	11.6216	3.25	48.8582	8.2015	0.5593	-0.6854	1	0.5965	0.3131	0.3291	387.176	975.798	6.5	-16.9
43	0.162923	25.1	35.106	1.3986	198.299	8.5844	0	24.7513	5.5692	0.2792	-0.9956	1	0.6942	0.9697	0.6048	84.255	863.783	35.1	0.65
44	0.764165	6.7	33.099	4.9401	30.3841	6.4647	0	10.2774	2.8766	0.9768	0.8611	0.9999	0.03368	0.383	0	301	861.097	-31.2	11.05
45	0.108336	33.7	21.0021	0.6232	182.354	5.7525	0	20.8102	4.1726	0.07476	-1	1	0.8142	1	0.6263	520.202	313.751	-19.5	7.8
46	0.943234	11.3	135.453	11.987	118.188	12.7084	3.25	32.6621	6.8357	0.9863	0.9311	1	0.01593	0	0	530.509	179.403	-35.75	-130.65
47	0.14509	4.7	3.9	0.8298	15.442	5.7192	0	16.5718	4.341	0.0909	-0.3162	0.8944	0.4237	1	0.8571	629.617	40.1277	0	3.9
48	0.0536019	34.3	11.6276	0.339	204.278	6.3244	0	19.769	3.6353	0.5176	-1	1	0.6231	0.9752	0.4228	612.869	875.659	10.4	5.2
49	0.607002	20.5	124.3	6.0634	184.798	9.9891	0	37.0557	6.3587	0.9263	0.4302	1	0.1091	0.2541	0.06667	646.159	727.22	-105.95	-65
50	0.732784	15.3	129.173	8.4427	153.235	11.5214	3.25	22.981	4.7548	0.9627	0.3726	1	0.08657	0	0.02655	222.516	852.748	-128.7	-11.05
51	0.3974	38.1	89.9023	2.3596	214.346	5.9376	0	14.5344	3.4176	0.8094	-0.6757	1	0.3509	0.6039	0.1721	339.127	207.999	78.65	43.55
52	0.603869	34.7	147.865	4.2612	230.748	7.0565	0	32.6621	4.6364	0.7121	-0.9899	1	0.5273	0.5872	0.2026	203.246	394.392	-42.25	141.7
53	0.279375	12.5	25.0903	2.0072	75.4388	7.1846	0	18.9506	4.1779	0.8542	0.28	1	0.1523	1	0.2	158.012	737.436	20.15	-14.95
54	0.0505604	13.3	3.9538	0.2973	66.4452	5.8801	0	16.25	3.9698	-0.02787	-1	1	0.6731	1	0.8372	675.842	70.0489	3.9	-0.65
55	0.0873229	37.1	21.607	0.5824	234.101	6.6695	0	35.8974	5.0909	-0.09327	-1	1	0.7851	0.9915	0.7327	9.2884	112.775	7.8	20.15
56	0.203626	8.3	7.0007	0.8435	26.0973	4.1424	0	10.2774	2.8191	0.1462	-0.9864	1	0.6576	1	0.7949	775.867	479.928	6.5	-2.6
57	0.229864	11.9	13.6655	1.1484	49.4601	4.996	0	10.2774	2.8252	0.4682	-0.9615	1	0.6036	1	0.5	403.794	942.937	5.85	-12.35
58	0.652303	21.1	80.3296	3.8071	111.475	5.8364	0	13.4001	3.1283	0.8893	0.1644	1	0.1835	0.6126	0.1754	898.187	547.346	79.95	7.8
59	0.780133	14.3	107.384	7.5094	118.397	9.6258	3.25	16.25	2.9721	0.8762	0.2069	1	0.1823	0	0.1262	905.968	805.147	86.45	63.7
60	0.149758	21.7	26.9652	1.2426	163.458	8.2974	0	27.9576	5.0164	0.1674	-0.9988	1	0.7233	0.4518	0.6477	385.574	723.521	-7.15	-26
61	0.139837	15.7	15.0766	0.9603	94.0817	6.8673	0	18.3848	3.9444	-0.03335	-0.9998	0.9998	0.8209	0.854	0.6783	475.691	192.595	-14.95	-1.95
62	0.610386	7.3	29.9635	4.1046	35.6402	6.7246	0	14.5344	3.6918	0.715	0.3162	0.9931	0.1698	0.4906	0.6061	562.726	637.582	-19.5	-22.75
63	0.107728	13.9	8.7449	0.6291	69.4927	5.8397	0	19.769	4.2184	-0.01882	-1	1	0.7739	1	0.7312	915.356	277.626	-5.85	6.5
64	0.813736	22.5	167.899	7.4622	187.991	9.1703	0	17.5018	3.9731	0.9346	0.6797	1	0.08528	0.161	0.07568	672.251	364.673	137.15	96.85
65	0.144529	25.9	25.5575	0.9868	163.182	6.8277	0	19.769	4.2977	0.1529	-1	1	0.8068	1	0.5687	201.238	435.002	25.35	3.25
66	0.174539	49.5	75.4112	1.5235	414.611	8.7287	0	30.6604	5.3297	0.5711	-1	1	0.6478	0.4989	0.351	226.578	221.414	-1.3	-75.4
67	0.198098	49.5	44.4336	0.8976	215.225	4.5311	0	16.5718	3.2798	0.1218	-1	1	0.7561	1	0.695	401.17	254.686	-44.2	4.55
68	0.444965	23.1	62.5657	2.7085	128.436	6.087	0	19.769	3.6082	0.8735	0.2169	1	0.1545	0.9194	0.1518	236.628	270.236	-62.4	4.55
69	0.559001	5.1	28.489	5.5861	30.9783	9.993	0	22.981	6.7372	0.8172	0.5903	0.9998	0.1183	0.2903	0.2727	343.029	760.353	16.25	23.4
70	0.199535	14.1	18.8948	1.3401	81.2649	6.7161	0	20.8102	4.343	0.4603	-0.8	0.9997	0.5308	0.8843	0.5354	887.238	65.0496	8.45	-16.9
71	0.0908336	9.9	8.45	0.8535	74.2309	9.3963	0	20.8102	5.5887	-0.08684	-1	0.9971	0.6891	0.8987	0.8	109.606	409.662	7.8	-3.25
72	0.816789	6.7	46.8	6.9851	40.194	8.5519	3.25	13.7886	3.1265	0.9503	0.8899	0.9959	0.02952	0.02128	0	376.761	641.149	0	-46.8
73	0.599116	21.1	84.0815	3.9849	127.039	6.6513	0	14.5344	3.2331	0.6738	-0.9975	1	0.6009	0.5236	0.2398	720.474	323.419	76.7	34.45
74	0.915564	8.5	86.7208	10.2024	72.4312	11.1433	3.25	16.5718	3.515	0.9931	0.9325	1	0.01338	0	0	544.012	409.353	55.9	-66.3
75	0.0427256	25.5	6.5324	0.2562	140.916	5.9964	0	23.4361	4.158	0.3503	-1	1	0.6363	1	0.6029	434.68	818.227	-0.65	-6.5
76	0.579624	4.9	23.2278	4.7404	23.7173	8.1784	3.25	13.4001	3.0315	0.8636	0.7138	0.9942	0.07582	0.5172	0.1111	814.245	859.031	22.1	7.15
77	0.661945	16.1	120.844	7.5058	159.88	11.339	0	20.5548	4.2433	0.837	0.1961	1	0.2243	0.2057	0.2727	949.671	177.391	-78	92.3
78	0.103676	6.9	2.68	0.3884	18.3567	3.7463	0	10.2774	2.6904	-0.3031	-0.9658	1	0.676	1	0.8462	33.971	487.92	-2.6	-0.65
79	0.679961	24.1	178.484	7.406	240.709	10.8918	0	45.6159	7.7897	0.7971	-1	1	0.4575	0.4072	0.1827	248.709	152.282	32.5	-175.5
80	0.643704	5.1	24.5284	4.8095	23.1621	7.4716	0	13.4001	4.0313	0.8856	0.751	0.999	0.0792	0.2903	0	463.569	996.549	-20.8	13
81	0.605107	26.9	126.207	4.6917	193.063	7.7535	0	18.9506	3.5912	0.6156	-0.9995	1	0.66	0.3614	0.2711	73.3978	379.766	104	-71.5
82	0.795825	7.1	59.1643	8.333	53.4018	10.4709	4.5962	22.981	4.9419	0.9838	0.9199	1	0.01965	0	0	264.366	138.176	-48.1	-34.45
83	0.438238	14.1	40.9552	2.9046	80.1979	6.6279	0	19.769	4.5264	0.697	-0.9285	1	0.6153	0.8264	0.1818	837.975	848.564	-24.05	-33.15
84	0.0962122	12.3	7.6081	0.6185	66.2132	6.4285	0	21.8017	5.1187	0.3918	-0.908	0.9971	0.621	1	0.5366	460.451	423.829	-7.15	2.6
85	0.202297	12.9	19.769	1.5325	82.573	7.5755	0	25.3833	5.9647	0.1859	-0.7809	1	0.6042	0.8624	0.7045	9.7326	985.279	3.25	19.5
86	0.365221	43.5	134.801	3.0989	352.126	8.485	0	44.2048	6.2628	0.4003	-1	1	0.7152	0.5325	0.486	416.284	805.441	-99.45	91
87	0.464864	14.1	78.389	5.5595	144.708	11.9594	0	40.7224	6.6839	0.7378	-0.2994	1	0.3542	0.1488	0.3564	86.1631	142.667	-78	-7.8
88	0.261256	12.9	40.0529	3.1049	129.541	11.8845	0	32.5	6.5484	0.5563	-0.9968	1	0.5654	0.7156	0.4382	895.996	415.829	26.65	-29.9
89	0.808497	30.1	310.743	10.3237	358.809	12.769	0	39.1352	5.8505	0.8881	-0.9361	1	0.4268	0.04626	0.05385	725.226	454.784	-150.8	271.7
90	0.390044	9.3	27.6537	2.9735	55.6519	7.6235	0	17.5018	4.9397	0.9335	0.7526	0.9992	0.06563	1	0	911.995	934.704	24.05	13.65
91	0.352225	8.7	28.7914	3.3094	62.9512	9.3957	3.25	19.5	4.8508	0.5837	-0.2364	0.9998	0.4217	0.6866	0.5106	269.442	104.948	13.65	25.35
92	0.524002	26.3	95.6008	3.635	168.568	6.937	0	23.6604	3.98	0.5312	-1	1	0.6664	0.5473	0.3721	137.525	213.35	36.4	88.4
93	0.786811	6.5	77.0874	11.8596	67.8285	15.073	4.5962	26.8002	5.6942	0.9741	0.9206	0.9893	0.01391	0	0	966.785	31.9154	-72.8	25.35
94	0.696337	12.1	95.2932	7.8755	114.23	11.3099	0	45.1504	7.4882	0.7847	-0.8229	1	0.4027	0.1782	0.1852	62.1074	836.211	-76.7	56.55
95	0.481254	12.7	32.8491	2.5865	57.5072	5.3745	0	14.5344	3.4635	0.4161	-0.9836	0.9998	0.7552	0.8505	0.407	633.681	308.941	-14.95	-29.25
96	0.732196	8.7	67.3276	7.7388	70.8144	10.5693	0	23.6604	5.8303	0.8434	0.5064	1	0.1421	0	0.2553	182.77	408.04	65	-17.55
97	0.787121	9.3	50.4829	5.4283	50.3439	6.8964	0	14.5344	3.5166	0.8829	-0.8107	1	0.3498	0.2329	0.09434	197.366	668.731	28.6	41.6
98	0.686884	13.1	66.3	5.0611	81.7872	7.3682	0	26.2023	6.8276	0.2933	-0.9959	0.9995	0.7071	0.6667	0.4941	454.931	877.565	-58.5	31.2
99	0.302574	5.9	14.9641	2.5363	32.6912	8.3824	0	16.5718	4.4911	0.8057	-0.1168	0.9994	0.2551	0.8462	0.1579	52.7373	190.059	-0.65	14.95
100	0.582926	8.3	36.7983	4.4335	47.9152	7.6056	0	34.548	6.4998	0.866	0.6637	0.9971	0.06461	0.6032	0.04651	808.024	22.0422	35.1	11.05
101	0.441085	7.5	36.7005	4.8934	61.0169	11.094	0	26.2023	6.5767	0.6422	0.1367	0.9881	0.2734	0.3091	0.5294	891.667	640.36	14.3	-33.8
102	0.48228	20.7	75.8302	3.6633	142.042	7.5958	0	49.6091	7.5265	0.4914	-0.848	1	0.6302	0.4706	0.4192	871.848	814.017	18.85	-73.45
103	0.0356205	5.1	0.65	0.1275	11.0962	3.5794	0	9.75	2.4027	-0.1506	-1	1	0.8474	1	0.8	536.049	199.255	-0.65	0
104	0.316835	9.9	36.781	3.7153	92.6377	11.7263	0	36.3361	7.7326	0.5775	-0.8064	0.9994	0.4924	0.3038	0.4915	258.722	540.399	-25.35	26.65
105	0.904394	9.9	117.829	11.902	103.966	13.1602	3.25	20.5548	4.1086	0.9926	0.9669	1	0.007529	0	0	249.131	760.46	-61.1	100.75
106	0.327166	47.5	85.9206	1.8089	251.57	5.529	0	26	4.5174	0.2229	-1	1	0.7473	0.8396	0.6182	63.2053	251.69	-4.55	85.8
107	0.567824	13.3	55.7069	4.1885	83.3529	7.3764	0	19.769	4.5436	0.9279	0.04344	1	0.1468	0.5044	0.08602	661.395	476.233	-37.05	41.6
108	0.129587	8.7	3.25	0.3736	19.3164	2.883	0	13.7886	3.401	-0.5496	-1	1	0.7652	1	0.8182	1018.84	390.523	0	3.25
109	0.0737311	45.3	24.8874	0.5494	322.645	7.4514	0	22.981	4.5316	0.3963	-1	1	0.7074	0.8014	0.4719	945.838	468.083	18.85	16.25
110	0.370365	29.3	88.1559	3.0087	221.774	8.1236	0	22.981	4.5552	0.5648	-0.9594	1	0.4862	0.6667	0.4822	749.824	956.196	8.45	87.75
111	0.455075	41.9	215.57	5.1449	451.092	11.3056	0	27.9576	5.0363	0.6914	-1	1	0.488	0.1729	0.2778	223.143	53.1778	-214.5	-21.45
112	0.175714	21.5	8.7207	0.4056	45.0124	2.3083	0	7.2672	2.1967	0.1596	-1	1	0.6124	1	0.8301	388.642	797.716	7.8	3.9
113	0.57947	13.9	65.0032	4.6765	96.0362	8.0703	0	14.5344	3.6672	0.9082	-0.1881	1	0.1799	0.5378	0.09091	38.2842	123.482	42.25	-49.4
114	0.0444166	15.9	4.7321	0.2976	93.1335	6.7002	0	27.9576	5.7517	-0.4681	-1	0.9908	0.612	1	0.9231	232.903	980.428	-4.55	-1.3
115	0.538827	5.9	30.5569	5.1791	37.4861	9.6118	0	19.769	5.7483	0.9091	0.7046	0.9988	0.09978	0.2308	0.1579	682.551	627.737	-27.95	-12.35
116	0.46947	32.9	146.613	4.4563	293.31	9.4922	0	33.931	6.3265	0.6057	-0.9947	1	0.58	0.233	0.4014	946.462	889.704	35.1	-142.35
117	0.3571	12.9	38.8752	3.0136	91.9867	8.4391	0	21.8017	4.8755	0.8746	-0.2033	1	0.2419	0.8807	0.1124	297.791	226.361	-36.4	-13.65
118	0.627497	25.5	154.865	6.0731	227.441	9.6783	0	35.0036	4.7932	0.783	-0.4229	1	0.2817	0.2426	0.3163	445.569	727.182	154.7	7.15
119	0.0286532	23.1	3.7901	0.1641	120.841	5.7271	0	16.25	3.9346	0.03558	-1	1	0.7308	1	0.7697	154.595	868.132	1.95	-3.25
120	0.383927	6.1	18.9506	3.1067	33.1769	8.0919	3.25	24.7513	5.5781	0.949	0.7894	0.9999	0.05751	0.9268	0	57.0082	664.287	-16.25	9.75
121	0.222019	21.7	7.9076	0.3644	32.3327	1.6413	0	4.5962	1.6862	-0.5469	-1	1	0.7531	1	0.8272	822.949	502.802	-1.3	-7.8
122	0.361303	18.9	35.9621	1.9028	89.0036	5.2665	0	22.75	4.8765	0.01674	-1	1	0.772	0.8402	0.687	1016.42	941.368	3.9	35.75
123	0.571503	5.3	31.3688	5.9186	34.1756	10.3562	3.25	23.6604	5.3254	0.6071	-0.2137	0.9994	0.4415	0.3939	0.4615	377.094	47.1415	-31.2	3.25
124	0.281614	49.5	111.613	2.2548	380.317	8.0067	0	42.25	5.7255	0.4174	-1	1	0.6857	0.5516	0.4978	962.467	222.048	-63.7	91.65
125	0.529138	5.3	16.0538	3.029	18.8906	5.7244	0	35.0036	8.9305	0.05331	-0.853	0.5369	0.4909	0.697	1	19.6509	161.67	-14.95	-5.85
126	0.233633	12.3	24.8365	2.0192	89.0187	8.6426	0	45.6159	5.726	0.0004538	-0.9986	0.9999	0.7706	0.4854	0.7108	798.138	110.862	16.9	-18.2
127	0.178872	10.7	10.0907	0.9431	45.8705	5.2725	0	18.3848	3.8074	0.0359	-0.8742	1	0.6402	1	0.746	769.019	221.855	2.6	-9.75
128	0.220368	12.7	23.0544	1.8153	88.1425	8.2376	0	18.9506	4.3119	0.1068	-1	1	0.7541	0.8598	0.6279	556.24	311.232	14.95	17.55
129	0.45012	4.9	21.45	4.3776	28.2036	9.7254	3.25	22.75	4.7303	0.9719	0.9231	1	0.03301	0.3793	0	1018.22	483.745	0	21.45
130	0.114157	12.7	7.827	0.6163	57.7662	5.3987	0	19.5	3.6643	0.3345	-0.9806	1	0.6432	1	0.6265	784.606	396.374	-5.2	-5.85
131	0.275891	48.5	103.014	2.124	357.991	7.6987	0	42.3748	5.4914	0.5349	-1	1	0.6751	0.6839	0.3659	304.11	612.134	-96.85	-35.1
132	0.874662	6.1	33.1054	5.4271	25.4396	6.2048	0	14.5344	4.3772	0.7319	-0.289	0.9997	0.4175	0.3415	0.3	801.369	488.238	22.75	-24.05
133	0.303158	18.3	37.3283	2.0398	109.674	6.7285	0	26	4.5129	0.641	-0.734	1	0.4897	0.773	0.3916	605.516	552.73	-37.05	4.55
134	0.846418	9.7	95.22	9.8165	89.3024	11.5977	0	27.9576	5.2913	0.8966	0.4472	0.9999	0.1759	0.1948	0.1404	784.392	762.268	80.6	-50.7
135	1.00921	8.1	9.9431	1.2275	7.4192	1.2163	0	4.5962	1.6496	-0.1084	-1	0.9947	0.8267	0.918	0.7188	591.759	976.907	-9.75	-1.95
136	0.260277	5.9	4.55	0.7712	11.5558	2.963	0	4.5962	1.6321	0.713	0.2425	0.9487	0.1956	1	0.4737	699.712	977.975	0	-4.55
137	0.861851	8.3	118.872	14.3219	104.691	16.6176	0	30.6604	6.8563	0.986	0.921	1	0.01528	0	0	322.741	921.855	-115.05	29.9
138	0.191123	6.5	8.1445	1.253	29.5019	6.556	0	16.25	4.1541	-0.1435	-0.7071	0.9998	0.6327	1	0.7917	952.054	456.985	-7.15	3.9
139	0.544408	6.9	32.6427	4.7308	42.5801	8.6898	3.25	16.25	3.8309	0.9727	0.8201	1	0.04411	0.5918	0	446.457	145.007	31.85	7.15
140	0.106262	8.9	4.111	0.4619	29.9931	4.3468	0	16.25	3.0673	-0.7033	-1	0.4008	0.4626	1	1	171.562	971.888	-3.9	1.3
141	0.703764	16.9	121.487	7.1886	152.196	10.2145	0	24.7513	4.6899	0.9232	0.3162	1	0.1627	0.1544	0.1094	215.257	73	-37.05	115.7
142	0.447776	9.5	39.3505	4.1422	69.3793	9.2506	0	21.8017	5.1022	0.9427	0.7071	1	0.06852	0.7067	0.01818	732.3	823.021	14.95	-36.4
143	0.174911	5.3	8.0401	1.517	28.621	8.673	0	27.5772	7.8563	0.7284	0.1414	0.9998	0.2774	1	0.4167	630.321	580.519	-7.8	-1.95
144	0.782446	7.3	75.7243	10.3732	70.2641	13.2574	0	22.75	5.3153	0.9743	0.8459	1	0.04113	0	0	369.37	57.3288	15.6	74.1
145	0.746582	8.7	95.0201	10.9219	98.0156	14.6292	3.25	29.43	5.9535	0.9733	0.9013	1	0.02729	0.04478	0	583.362	221.546	33.15	-89.05
146	0.331135	9.9	14.3148	1.4459	34.4953	4.3665	0	13.4001	3.4598	0.09017	-0.9823	0.9983	0.6593	0.9114	0.8276	720.086	929.606	11.05	-9.1
147	0.780716	6.9	28.85	4.1812	26.2427	5.3556	0	11.718	2.7328	0.9008	0.4661	1	0.1268	0.7347	0.1034	823.993	696.5	-7.15	27.95
148	0.671192	6.7	42.8655	6.3978	44.8004	9.532	0	25.3833	5.3939	0.7682	0.5663	0.9991	0.1484	0.08511	0.4815	471.694	133.418	27.95	-32.5
149	0.0670541	4.7	1.4534	0.3092	12.4502	4.6112	0	11.718	4.0636	-0.4603	-0.9962	0.8944	0.8638	1	0.8571	358.085	908.606	-1.3	0.65
150	0.101502	9.9	5.9927	0.6053	47.1112	5.9634	0	23.4361	4.9098	0.1462	-0.9806	1	0.6858	1	0.7255	174.106	551.152	4.55	-3.9
151	0.0810422	17.3	8.475	0.4899	92.4884	6.045	0	18.9506	4.2968	0.3997	-0.9994	1	0.627	0.8693	0.5312	625.853	223.356	-0.65	8.45
152	0.103817	10.9	6.7862	0.6226	53.3741	5.9971	0	19.5	3.8103	0.08049	-1	1	0.7216	1	0.75	115.165	260.151	6.5	1.95
153	0.144877	4.7	3.5004	0.7448	13.8805	5.1409	0	10.2774	2.5844	0.7158	0.3162	0.9899	0.256	1	0.5714	491.213	867.372	1.3	3.25
154	#DIV/0!	6.7	0.65	0.09701	0	0	0	0	0	NaN	Infinity	#NAME?	NaN	1	NaN	69	263.022	0	-0.65
155	0.42597	15.1	68.2005	4.5166	138.901	10.6031	0	29.0689	5.9835	0.5809	-0.9981	0.9999	0.5748	0.4656	0.3818	210.758	691.311	-63.05	-26
156	0.100219	5.1	3.3144	0.6499	20.1028	6.4848	0	26.2023	7.0103	0.5329	-0.9247	0.9899	0.6796	1	0.4545	130.029	758.363	3.25	-0.65
157	0.13757	7.7	7.2672	0.9438	39.1046	6.8605	0	16.25	4.3215	-0.1285	-0.9971	0.9285	0.7257	1	0.8529	840.708	130.143	7.15	1.3
158	0.505983	11.3	37.509	3.3194	61.0104	6.5603	0	20.5548	3.967	0.3737	-0.9929	0.9991	0.53	0.9032	0.7123	857.703	1012.46	37.05	-5.85
159	0.093546	10.7	6.1321	0.5731	53.3	6.1264	0	32.5	6.8572	0.1781	-1	1	0.9433	0.9885	0.4355	968.953	0.6495	-5.2	3.25
160	0.946788	32.7	431.362	13.1915	427.739	13.9329	0	29.9635	4.3283	0.9787	0.7772	1	0.04104	0	0	341.567	770.503	430.95	-18.85
161	0.362633	6.1	15.0064	2.4601	27.8145	6.784	0	13	4.0902	0.8888	0.5145	0.9956	0.1407	0.9268	0.15	576.139	913.803	-14.95	1.3
162	0.230342	7.9	9.2382	1.1694	29.9528	5.0768	0	16.5718	4.0717	0.4171	-1	1	0.7394	1	0.6562	899.475	1.8924	-7.15	-5.85
163	0.865391	6.1	67.4404	11.0558	52.3794	12.7755	0	20.5548	5.4496	0.9809	0.9273	1	0.02495	0	0	287.279	791.91	66.3	12.35
164	0.0889085	8.5	4.55	0.5353	39.1353	6.0208	0	16.5718	3.8309	0.6312	-0.9487	0.9991	0.4604	1	0.4	852.365	533.347	0	4.55
165	0	9.5	0	0	9.1	1.2133	0	3.25	1.5826	-0.9324	-1	-0.3162	0.181	1	1	0.06316	944.453	0	0
166	0.371182	6.5	16.61	2.5554	30.9801	6.8845	0	16.25	4.1884	0.4405	-0.1961	0.9983	0.43	0.9778	0.625	74.9923	320.677	8.45	-14.3
167	0.632961	8.1	33.15	4.0926	39.4415	6.4658	0	18.9506	4.4117	0.8385	0.4961	1	0.1719	0.6066	0.3659	4.3457	310.043	15.6	29.25
168	0.0928047	8.5	1.8385	0.2163	15.1496	2.3307	0	7.2672	2.3185	-0.6011	-1	1	0.6539	1	0.9286	115.718	283.482	-1.3	-1.3
169	0.114374	4.9	2.0555	0.4195	10.6366	3.6678	0	6.5	1.8492	0.01064	-0.8575	0.3328	0.5292	1	1	917.929	961.602	1.95	-0.65
170	0.0488817	6.1	2.68	0.4393	36.8467	8.987	0	17.5018	4.5527	-0.1551	-0.9989	1	0.7959	1	0.7368	710.115	49.3525	-2.6	-0.65
171	0.0620618	6.7	0.9192	0.1372	10.3904	2.2107	0	4.5962	1.9904	-0.6434	-1	0.7071	0.4676	1	1	744.082	639.291	-0.65	-0.65
172	0.221584	6.9	7.827	1.1344	25.0854	5.1195	0	10.2774	2.5871	0.8113	0.26	1	0.2269	1	0.2593	340.645	987.217	0.65	-7.8
173	0.071914	11.9	1.8385	0.1545	21.2689	2.1484	0	7.2672	2.2445	-0.3271	-1	1	0.838	1	0.7826	662.832	897.042	1.3	1.3
174	0.122619	5.1	1.3	0.2549	6.4442	2.0788	0	6.5	2.0825	-0.6052	-1	0.4472	0.6753	1	1	508.686	253.078	-1.3	0
175	0.0383193	11.5	2.9069	0.2528	62.6735	6.5972	0	21.8017	6.076	0.0718	-1	0.9985	0.8017	1	0.6267	834.73	407.939	-1.3	2.6
176	0.0178655	29.3	0.65	0.02218	33.8924	1.2415	0	4.5962	1.7198	-0.63	-1	1	0.6168	1	0.9213	383.457	287.889	0	-0.65
177	0.0542452	4.9	0.65	0.1327	7.0942	2.4463	0	4.5962	1.5743	0.9024	0.7071	1	0.1691	1	0.3333	796.918	411.316	0	-0.65
178	0.0822774	6.5	0.65	0.1	5.4692	1.2154	0	4.5962	1.6764	-0.6097	-1	0.4472	0.6002	1	1	836.469	967.323	-0.65	0
179	0.123084	10.9	1.4534	0.1333	9.6385	1.083	0	4.5962	1.6293	-0.7686	-1	0.7071	0.4381	1	1	669.376	312.399	-1.3	0.65
180	0.0452884	5.7	0.65	0.114	9.3135	2.5172	0	4.5962	1.6073	-0.6484	-1	1	0.5959	1	0.9	771.614	0.4825	0	-0.65
181	0.22395	5.5	2.9069	0.5285	8.2596	2.3599	0	6.5	1.8939	0.4473	-0.7071	0.9487	0.5064	1	0.7333	321.782	989.291	2.6	1.3
182	0	12.3	0	0	17.977	1.7453	0	4.5962	1.7712	-0.9055	-1	1	0.3186	1	0.9762	457.675	652.049	0	0
183	0.0659918	11.9	0.9192	0.07725	11.5885	1.1706	0	4.5962	1.6467	-0.9173	-1	-0.3162	0.1661	1	1	286.046	606.912	-0.65	-0.65
184	0.0738756	5.7	0.9192	0.1613	8.0785	2.1834	0	7.2672	2.4999	-0.9336	-1	-0.7071	0.1187	1	1	326.307	427.798	-0.65	0.65
185	0.122091	5.9	0.9192	0.1558	4.977	1.2761	0	4.5962	1.9718	-0.6093	-1	0.7071	0.6592	1	1	960.229	246.873	-0.65	0.65
186	0.606421	14.1	72.8464	5.1664	103.085	8.5195	0	42.3748	6.7494	0.9328	0.324	1	0.1399	0.2314	0.05941	324.745	197.199	72.8	2.6
187	0.494256	34.3	146.694	4.2768	279.492	8.653	0	33.931	5.3463	0.4944	-0.9991	1	0.6992	0.322	0.3821	176.08	157.233	141.05	40.3
188	0.610861	7.5	45.2626	6.035	54.3374	9.8795	3.25	18.3848	4.6124	0.9773	0.8882	1	0.0348	0.2909	0	924.753	668.44	37.05	-26
189	0.398553	5.7	34.499	6.0525	56.189	15.1862	3.25	30.8322	6.8974	-0.6173	-0.8756	0.2631	0.265	0.1892	1	505.219	828.281	-25.35	-23.4
190	0.071691	15.3	9.4641	0.6186	114.762	8.6287	0	34.548	7.6402	-0.3735	-1	1	0.6926	0.9925	0.8774	872.882	716.065	-2.6	-9.1
191	0.0950403	5.5	2.9069	0.5285	19.4628	5.5608	0	20.5548	6.6075	0.03849	-0.9983	0.9985	0.7524	1	0.6667	130.764	424.164	-2.6	1.3
192	0.337112	42.7	90.1604	2.1115	254.923	6.2635	0	27.9576	4.659	0.3275	-1	1	0.7688	0.774	0.4813	519.735	772.112	-79.3	42.9
193	0.281243	11.3	28.1383	2.4901	82.3414	8.8539	0	23.6604	4.9888	0.08384	-1	1	0.8152	0.8925	0.6164	548.12	549.615	3.25	27.95
194	0.12016	7.7	10.2774	1.3347	63.3141	11.1077	0	26	6.8142	0.4164	-0.6347	0.9992	0.5067	1	0.6389	6.6558	679.474	-9.75	-3.25
195	0.516824	13.1	64.9902	4.9611	106.551	9.5992	0	17.5018	4.3456	0.5945	-0.7568	1	0.5404	0.3063	0.3736	495.958	46.1298	-64.35	-9.1
196	0.49249	11.5	50.9038	4.4264	85.3838	8.9878	0	23.6604	5.5026	0.5244	-0.9995	0.9999	0.5729	0.6316	0.5	315.278	520.239	50.7	4.55
197	0.62107	5.5	33.2772	6.0504	34.0968	9.7419	3.25	26.8002	6.9954	0.8838	0.6237	0.9923	0.09689	0.5429	0.06667	84.5364	352.473	-7.15	32.5
198	0.21523	10.5	12.82	1.221	48.2204	5.673	0	16.25	3.5285	0.2443	-0.9981	1	0.8018	1	0.4833	501.248	85.5857	-6.5	-11.05
199	0.0370509	26.5	7.6081	0.2871	189.845	7.7488	0	34.548	5.5215	-0.1443	-1	1	0.7567	1	0.7963	416.285	435.879	-7.15	-2.6
200	0.242005	27.9	61.1035	2.1901	234.39	9.0498	0	41.6203	6.4551	0.3474	-0.9986	1	0.7417	0.7336	0.4873	295.477	101.704	61.1	0.65
201	0.0324899	12.9	0.9192	0.07126	23.9065	2.1933	0	7.2672	2.2193	-0.5139	-1	0.9487	0.6532	1	0.8889	581.888	601.771	0.65	-0.65
202	0.530741	7.3	49.7961	6.8214	68.1187	12.8526	3.25	29.0689	6.9402	0.7309	-0.6258	1	0.4438	0.4717	0.303	800.192	588.075	-40.3	29.25
203	0.733887	9.1	53.3515	5.8628	56.7197	7.9887	3.25	24.7513	4.9138	0.9796	0.8944	1	0.02443	0.1408	0	106.918	810.374	-20.15	49.4
204	0.0919839	7.9	2.68	0.3392	21.7569	3.6876	0	10.2774	3.0488	-0.1252	-1	0.8944	0.6828	1	0.8788	642.81	432.702	2.6	0.65
205	0	5.3	0	0	2.6	0.7879	0	3.25	1.4144	NaN	Infinity	#NAME?	NaN	1	NaN	446.038	545	0	0
206	0.0812365	5.1	3.3144	0.6499	24.8003	8.0001	3.25	20.5548	4.407	-0.6963	-0.9923	0.7071	0.5208	1	1	69.7353	714.892	3.25	-0.65
207	0.656143	8.1	54.7121	6.7546	62.7961	10.2944	3.25	23.6604	5.4379	0.9467	0.6859	0.9999	0.07629	0.09836	0.04878	755.741	415.661	22.1	50.05
208	0.314264	4.7	21.3809	4.5491	39.0835	14.4754	3.25	36.7696	9.2008	0.604	0.07272	0.9803	0.3149	0	0.7143	413.011	765.947	-20.15	7.15
209	0.849222	22.5	202.38	8.9947	217.13	10.5917	3.25	29.43	3.8122	0.9794	0.9008	1	0.02318	0	0	242.442	920.64	178.75	-94.9
210	0.0137706	9.3	0.65	0.06989	37.05	5.0753	0	16.25	4.2301	0.25	-1	1	0.9785	1	0.375	0	214.758	0	0.65
211	0.73949	14.5	109.115	7.5252	127.203	10.1762	0	23.6604	6.2015	0.5551	-1	1	0.6828	0.328	0.3462	844.503	150.917	28.6	105.3
212	0.987821	7.1	96.6294	13.6098	70.2656	13.7776	4.5962	21.8017	3.6326	0.9909	0.9743	0.9998	0.006379	0	0	935.563	980.31	92.3	-28.6
213	0.292866	31.9	78.2704	2.4536	250.5	8.3779	0	48.8582	6.2727	0.7184	-1	1	0.3989	0.4783	0.3551	765.42	167.567	78	6.5
214	0.632595	4.7	28.9888	6.1678	26.325	9.75	0	48.75	12.4248	0.7335	0.5812	0.9062	0.1246	0	0.5714	1.9681	752.404	-9.75	27.3
215	0.65306	6.3	38.4105	6.0969	40.1445	9.3359	4.5962	13	2.0168	0.9353	0.6718	0.9966	0.08259	0.1628	0.04348	394.968	998.952	15.6	-35.1
216	0.172796	47.7	44.2191	0.927	245.167	5.3647	0	43.3604	5.1495	0.1165	-1	1	0.7014	0.8665	0.7237	837.56	32.4843	-40.3	-18.2
217	0.289515	16.5	39	2.3636	118.377	8.164	0	23.6604	5.4641	0.4592	-0.9789	1	0.5503	0.5862	0.584	688.455	401.03	31.2	23.4
218	0.349546	8.5	28.3924	3.3403	62.1146	9.5561	0	26.2023	5.8171	0.6754	-0.1478	1	0.3062	0.8769	0.4889	806.882	865.459	-27.3	7.8
219	0.270683	12.5	22.526	1.8021	69.9049	6.6576	0	17.5018	3.4967	-0.01925	-1	0.9983	0.6955	0.9429	0.7619	700.32	863.092	-15.6	-16.25
220	0.906557	5.9	79.324	13.4447	57.839	14.8305	10.2774	25.3833	3.7981	0.9888	0.9245	1	0.01859	0	0	818.924	748.559	1.95	79.3
221	0.858802	7.1	90.7513	12.7819	75.9052	14.8834	7.2672	25.3833	3.8299	0.9892	0.9651	1	0.01009	0	0	59.3732	482.296	73.45	-53.3
222	0.669802	5.5	28.5556	5.1919	27.13	7.7514	3.25	16.25	3.8577	0.9444	0.8572	0.9973	0.0389	0.2	0	5.8818	641.846	-5.85	-27.95
223	0.0550066	8.7	0.65	0.07471	9.1	1.3582	0	3.25	1.615	-0.4667	-1	1	0.9155	1	0.7333	356.023	614.684	0	-0.65
224	0.554802	9.7	42.295	4.3603	60.5161	7.8592	0	20.5548	3.9404	0.7687	-0.2747	0.9999	0.3154	0.2208	0.2321	704.789	540.737	30.55	-29.25
225	0.743896	7.1	60.2259	8.4825	58.1545	11.4028	0	32.0088	6.3552	0.9446	0.8415	0.9959	0.04643	0.01961	0	678.141	349.021	-49.4	-34.45
226	0.331986	4.7	16.25	3.4574	28.1187	10.4143	0	33.4608	7.5619	-0.2795	-0.7857	0.08305	0.3437	0.3704	1	911.16	1013.09	16.25	0
227	0	7.7	0	0	10.827	1.8995	0	4.5962	1.8695	-0.4603	-1	0.8944	0.8439	1	0.9231	352.104	799.091	0	0
228	0.680981	9.1	65.7882	7.2295	75.3759	10.6163	0	20.5548	5.4577	0.9295	0.5487	1	0.09282	0.2394	0.01961	975.11	65.5165	52	40.3
229	1.0826	7.9	86.5941	10.9613	59.7376	10.125	0	26.8002	5.5864	0.992	0.9615	1	0.007828	0	0	493.582	872.266	-85.8	-11.7
230	0.100711	15.3	9.75	0.6373	84.1625	6.328	0	22.981	5.3206	0.3164	-0.9487	1	0.6044	1	0.6852	139.274	842.696	-7.8	-5.85
231	0.218503	47.1	55.1543	1.171	241.7	5.3592	0	19.769	3.6823	0.4058	-1	1	0.7529	0.9601	0.4453	44.4204	970.839	39	39
232	0.140451	7.9	10.2774	1.3009	54.6476	9.2623	0	21.8017	5.9713	-0.16	-0.9901	0.9569	0.6652	0.8136	0.8462	769.88	117.994	-8.45	-5.85
233	0.577074	7.7	38.8807	5.0494	49.8751	8.75	3.25	18.3848	4.8329	0.8664	-0.0767	0.9995	0.1966	0.6316	0.1622	429.24	378.552	-30.55	-24.05
234	0.0255277	7.7	0.65	0.08442	18.85	3.307	0	9.75	2.7803	-0.3333	-1	1	0.9608	1	0.6667	574.552	1019	-0.65	0
235	0.2204	5.9	0.65	0.1102	1.95	0.5	0	3.25	1.1879	NaN	Infinity	#NAME?	NaN	1	NaN	860.034	486.991	0	0.65
236	0.251334	6.5	13.9561	2.1471	38.4426	8.5428	0	14.5344	4.0129	0.7599	0.04757	0.9987	0.2744	0.8889	0.28	634.908	83.0385	6.5	12.35
237	0.374687	15.5	54.2662	3.501	126.141	9.3438	0	27.768	5.3131	0.4173	-1	1	0.7336	0.4444	0.4609	606.5	134.132	37.05	-39.65
238	0.945401	10.5	107.832	10.2697	92.3336	10.8628	0	18.9506	3.9234	0.9789	0.9285	0.9999	0.01627	0	0	632.671	542	-57.85	-91
239	0.736778	6.7	42.8507	6.3956	40.7983	8.6805	0	14.5344	3.7028	0.9875	0.8751	1	0.02544	0.2128	0	785.515	546.366	7.15	42.25
240	0.45367	8.1	50.088	6.1837	83.1451	13.6304	0	29.43	6.7401	0.5696	-0.7288	0.994	0.5593	0.2459	0.3659	145.451	577.944	1.95	-50.05
241	0.320888	8.7	41.4779	4.7676	99.5454	14.8575	3.25	30.8322	5.7663	0.7971	0.3547	0.9999	0.2081	0.3582	0.3617	834.218	924.058	35.1	-22.1
242	0.424837	7.9	20.2233	2.5599	35.5509	6.0256	0	16.5718	3.7976	0.8424	0.4472	1	0.1359	1	0.2564	433.924	103.354	-14.3	-14.3
243	0.93695	18.5	122.228	6.6069	116.35	7.0515	0	16.25	2.5787	0.9869	0.9466	1	0.01431	0	0	1007.62	551.697	2.6	122.2
244	0.471666	6.5	20.8406	3.2062	30.589	6.7976	0	11.718	3.1807	0.3289	-0.9981	0.9981	0.7724	0.4444	0.4	606.739	285.2	-20.8	-1.3
245	0.022265	7.3	0.65	0.08904	21.195	3.9991	0	7.2672	2.1966	-0.05184	-0.8944	1	0.7185	1	0.8182	141.425	147.24	0	0.65
246	0.766363	17.7	117.029	6.6118	135.451	8.6275	0	20.5548	4.76	0.907	0.5369	1	0.1273	0.2675	0.1314	877.723	247.373	-117	-2.6
247	0.470653	46.3	164.471	3.5523	334.36	7.5476	0	20.5548	4.5747	0.8276	-1	1	0.3358	0.5553	0.1768	424.554	223.274	164.45	-2.6
248	0.247735	22.7	48.5372	2.1382	178.661	8.631	0	35.1541	6.3649	0.1559	-1	1	0.7498	0.744	0.6484	513.454	251.771	48.1	6.5
249	0.033194	5.1	0.9192	0.1802	16.829	5.4287	0	16.25	4.1326	0.3174	-1	1	0.6186	1	0.8	61.4804	431.755	-0.65	-0.65
250	0	13.3	0	0	17.002	1.5046	0	4.5962	1.7583	-0.8274	-1	1	0.383	1	0.9767	228.556	566.895	0	0
251	0.923633	4.7	45.5046	9.6818	28.3022	10.4823	3.25	16.25	3.7234	0.9975	0.9947	1	0.002412	0	0	977.266	56.1277	0.65	45.5
252	0.729156	5.3	48.0517	9.0664	41.0325	12.4341	4.5962	19.5	4.1017	0.9871	0.9512	0.9995	0.01657	0	0	908.594	858.132	-18.85	44.2
253	0.332532	19.5	69.0378	3.5404	186.319	10.6468	0	19.769	4.7453	0.6073	-0.9952	1	0.6877	0.3029	0.268	72.3872	576.954	42.25	-54.6
254	0.0983554	5.3	0.65	0.1226	4.1135	1.2465	0	4.5962	1.83	-1	-1	-1	NaN	1	1	94	102.896	0	-0.65
255	0.647813	15.5	68.9153	4.4462	92.6565	6.8634	0	13.7886	3.3565	0.8431	0.02127	0.9999	0.2207	0.5778	0.2522	283.158	311.987	-29.25	-62.4
256	0.69784	6.9	38.6518	5.6017	39.3334	8.0272	3.25	13.4001	2.5726	0.9858	0.9552	1	0.01227	0.2857	0	905.899	751.435	-26	-28.6
257	0.439262	11.3	49.5025	4.3808	92.7498	9.9731	0	43.6033	7.883	0.2861	-0.6794	0.9999	0.4273	0.5161	0.8219	715.761	977.646	11.7	48.1
258	0.0411331	4.9	0.9192	0.1876	13.2263	4.5608	0	10.2774	2.9385	0.1252	-0.9923	1	0.9443	1	0.5556	21.3776	875.48	-0.65	0.65
259	0.768316	4.9	25.7797	5.2612	19.8584	6.8477	0	10.2774	2.8318	0.04211	-0.05872	0.2642	0.09618	0.3448	1	588.296	288.327	-21.45	14.3
260	0.42028	12.1	35.7677	2.956	71.0374	7.0334	0	35.75	7.9872	0.6618	-0.9971	1	0.5915	0.901	0.275	792.975	1016.41	-33.8	11.7
261	0.911788	6.5	86.3938	13.2914	65.598	14.5773	0	40.2003	9.0301	0.9846	0.9514	0.9997	0.01347	0	0	327.562	989.269	-78.65	35.75
262	0.242082	11.1	3.9538	0.3562	13.3894	1.4714	0	16.5718	2.7481	-0.2654	-1	1	0.8707	1	0.8125	387.514	874.04	-3.9	-0.65
263	0.179273	4.9	5.9927	1.223	19.7838	6.822	0	33.4608	8.0368	-0.564	-0.9994	0.6585	0.5518	0.9655	1	148.541	650.694	-5.85	1.3
264	0.930572	15.5	168.425	10.8661	157.637	11.6768	3.25	22.981	4.0133	0.9001	0.6153	1	0.1224	0.08148	0.2	223.248	773.716	-165.75	-29.9
265	0.759374	7.7	62.1422	8.0704	60.5778	10.6277	3.25	44.2048	9.9651	0.9428	0.792	0.9999	0.06705	0.08772	0	728.74	277.065	49.4	-37.7
266	0	6.7	0	0	6.5	1.383	0	3.25	1.6242	-1	-1	-1	0	1	1	0	424	0	0
267	0.612771	5.9	23.4	3.9661	25.2424	6.4724	0	17.5018	4.3578	0.9518	0.8246	0.9998	0.05485	0.4615	0	892.831	824.288	0	-23.4
268	0.399107	7.1	38.0902	5.3648	68.5542	13.442	3.25	32.5	7.0991	0.8074	0.1674	0.9997	0.2373	0.7059	0.2414	998.19	778.81	34.45	-16.25
269	0.014712	43.9	8.475	0.1931	549.95	13.1253	0	36.3361	5.897	0.788	-0.633	1	0.388	0.08592	0.2281	744.254	672.202	0.65	8.45
270	0.181669	44.9	65.4663	1.458	344.296	8.0256	0	37.0557	4.9228	0.422	-1	1	0.7078	0.6154	0.4975	239.82	776.37	-7.8	65
271	0.227188	4.9	13.8192	2.8202	35.9992	12.4135	0	42.3748	12.4958	0.2702	-0.9711	0.9976	0.726	0.6897	0.5556	515.775	501.02	10.4	-9.1
272	0.141925	13.5	16.9499	1.2556	101.739	8.8469	0	26.8002	5.0831	0.2467	-1	0.9971	0.6629	0.887	0.6702	411.519	840.156	16.9	-1.3
273	0.394405	33.3	105.069	3.1552	250.396	7.9999	0	30.8322	5.1831	0.5862	-1	1	0.6366	0.5048	0.3276	675.024	258.116	65	-82.55
274	0.939078	7.1	94.6459	13.3304	72.3954	14.1952	9.1924	18.3848	2.6824	0.9647	0.8924	0.9999	0.03169	0	0	822.218	805.43	52.65	78.65
275	0.0430759	6.1	2.0555	0.337	32.0758	7.8234	0	29.9635	6.4679	-0.1836	-1	0.9487	0.7566	1	0.8	902.008	370.68	1.95	0.65
276	0.357731	22.7	54.4295	2.3978	138.747	6.7028	0	18.9506	4.123	0.3028	-1	1	0.7317	0.7198	0.5593	152.956	47.533	35.1	-41.6
277	0.657104	8.3	57.4543	6.9222	66.3668	10.5344	0	24.7513	6.7834	0.3613	-0.9998	0.9999	0.8468	0.4603	0.3953	871.126	908.843	21.45	-53.3
278	0.681913	8.5	80.8617	9.5131	90.6787	13.9506	0	49.6091	8.4472	0.8221	0.4273	0.9999	0.2009	0	0.4222	909.165	96.0118	-6.5	80.6
279	0.0594008	14.3	4.5962	0.3214	66.552	5.4107	0	20.8102	4.8713	-0.3292	-1	1	0.7415	1	0.8737	361.633	352.759	4.55	-0.65
280	0.40623	8.9	24.7342	2.7791	47.2041	6.8412	0	16.25	4.005	0.7396	-1	0.9999	0.5204	0.5362	0.2292	244.697	145.135	24.7	1.3
281	0.767869	8.5	81.1069	9.542	80.7729	12.4266	6.5	16.5718	3.1131	0.9879	0.9075	1	0.01567	0	0	390.347	54.9706	13.65	79.95
282	0.4394	9.9	33.2962	3.3633	60.4687	7.6543	0	16.5718	3.6206	0.7929	0.2747	1	0.2063	0.8228	0.339	449.283	503.838	20.8	-26
283	0.91431	5.9	69.0409	11.7018	49.914	12.7985	3.25	23.4361	5.8991	0.9345	0.8675	0.993	0.04485	0	0	995.025	130.212	46.15	51.35
284	0.220595	10.5	10.0907	0.961	37.0298	4.3564	0	10.2774	2.6601	0.753	-0.1961	1	0.2641	1	0.3692	802.857	49.9	2.6	-9.75
285	0.11882	6.1	0.9192	0.1507	5.2	1.2683	0	3.25	1.6051	0.03336	-1	1	0.8061	1	0.8	666.664	252.795	0.65	-0.65
286	0.211034	9.1	21.8501	2.4011	80.7821	11.3778	0	46.1912	10.9927	0.243	-1	1	0.7663	0.4648	0.549	761.412	168.687	-20.15	8.45
287	0.383493	12.1	39.4738	3.2623	85.9192	8.5068	0	45.9619	8.1121	0.4888	-0.5433	1	0.467	0.5644	0.6296	509.248	1001.52	-37.7	-11.7
288	0.421561	25.5	132.195	5.1841	288.988	12.2974	0	26.2023	6.2213	0.6702	-0.9998	1	0.5401	0.2596	0.3163	952.022	404.241	-20.15	130.65
289	0.292481	40.3	89.6364	2.2242	291.258	7.6046	0	29.9635	5.7676	0.7804	-1	1	0.4373	0.9974	0.1878	264.277	409.362	-64.35	62.4
290	0.404853	6.1	15.6541	2.5662	25.9882	6.3386	0	13.7886	3.847	0.511	-0.2249	0.9964	0.4269	0.6585	0.5714	670.967	665.557	-10.4	11.7
291	0.16246	5.3	7.0308	1.3266	26.9467	8.1657	3.25	43.7243	9.7276	-0.7555	-0.9995	0.1203	0.3936	1	1	560.076	522.802	-3.9	-5.85
292	0.215927	5.5	14.8365	2.6976	43.7257	12.4931	3.25	27.768	7.6387	0.3887	-0.1414	0.9996	0.3859	0.9714	0.7143	800.364	183.845	13	7.15
293	0.473925	6.7	25.7797	3.8477	38.1583	8.1188	3.25	21.8017	5.2862	0.1445	-0.9971	0.9946	0.817	0.5957	0.6296	249.731	468.351	-14.3	-21.45
294	0.886325	8.1	69.2944	8.5549	58.8776	9.6521	0	18.3848	4.4989	0.9926	0.9571	1	0.01115	0	0	906.247	623.451	-66.3	20.15
295	0.911726	5.9	44.1617	7.485	32.018	8.2097	0	18.9506	5.4316	0.9886	0.9676	1	0.009463	0.1026	0	724.78	135.424	-29.9	-32.5
296	0.705026	12.3	71.7389	5.8324	85.2074	8.2726	0	20.5548	4.3491	0.8303	-0.999	1	0.3629	0.4272	0.1325	210.268	968.882	-22.1	68.25
297	0.047355	32.7	9.6629	0.2955	191.572	6.2401	0	23.6604	4.842	-0.3018	-1	1	0.7459	1	0.834	356.714	905.223	-3.25	9.1
298	0.719685	8.9	58.8385	6.6111	63.384	9.1861	3.25	22.75	4.7745	0.6749	-0.4472	1	0.3917	0.4928	0.4468	947.332	729.343	42.25	40.95
299	0.528632	11.9	52.9062	4.4459	83.2605	8.4102	0	39.1352	5.7902	0.5518	-0.9015	0.9999	0.6467	0.2222	0.3377	715.563	573.794	39	-35.75
300	0.15262	42.5	36.458	0.8578	227.631	5.6205	0	20.5548	3.2247	0.4511	-0.9989	1	0.5706	1	0.585	220.599	494.443	-7.15	35.75
301	0.139129	27.5	35.6968	1.2981	237.919	9.3302	0	30.8322	5.5413	0.6722	-0.9899	1	0.5341	0.6039	0.2821	750.804	733.28	-35.1	-6.5
302	0.0786914	6.1	4.7321	0.7757	40.4156	9.8575	3.25	29.0689	5.787	-0.2681	-0.9991	0.9701	0.7177	1	0.8571	207.279	337.68	1.3	4.55
303	0.717618	22.3	184.679	8.2816	234.271	11.5404	3.25	29.9635	5.4517	0.7197	-0.9978	1	0.5258	0.2069	0.2623	265.921	376.233	-87.75	-162.5
304	0.416511	42.7	101.793	2.3839	232.946	5.7235	0	18.9506	2.8977	0.4358	-1	1	0.7139	0.6978	0.4151	509.48	657.284	97.5	29.25
305	0.676852	4.7	30.9006	6.5746	26.2263	9.7135	0	22.75	7.1209	0.9742	0.9268	0.9969	0.02912	0.1111	0	97.5532	302.553	-11.7	28.6
306	0.56098	6.7	49.2715	7.354	61.6131	13.1092	3.25	39.2699	7.7314	0.9085	0.6782	1	0.09716	0.08511	0.1111	236.903	227.037	-25.35	42.25
307	0.626693	7.9	43.6711	5.528	52.0432	8.8209	0	13.4001	3.2884	0.9694	0.8052	1	0.04599	0.2373	0	953.817	421.247	-3.25	43.55
308	0.202319	5.1	2.0555	0.403	6.175	1.9919	0	3.25	1.6092	-0.7354	-0.9939	-0.3162	0.2244	1	1	940.01	999.441	1.95	0.65
309	0.494393	6.9	19.6511	2.848	28.2271	5.7606	0	11.718	3.2178	0.8383	0.361	0.9999	0.2086	0.8163	0.2414	843.428	338.109	-16.25	-11.05
310	0.620338	5.5	29.5661	5.3756	30.3295	8.6656	3.25	20.5548	5.2633	0.8175	0.718	0.9548	0.06607	0.08571	0.1333	58.0545	317.427	24.7	16.25
311	0.777035	6.5	63.0534	9.7005	56.1778	12.484	3.25	48.75	9.1009	0.4915	0.2265	0.9962	0.247	0.1111	0.76	1008.01	238.315	38.35	-50.05
312	0.357444	16.1	63.6901	3.9559	156.048	11.0672	0	39.6713	6.4121	0.7641	-0.4545	1	0.4228	0.1844	0.1583	794.398	789.773	15.6	61.75
313	0.667686	11.1	69.0654	6.2221	84.8018	9.3189	0	23.6604	4.794	0.9636	0.8285	1	0.0401	0.04396	0	807.257	709.743	39.65	-56.55
314	0.154504	22.9	23.409	1.0222	138.274	6.616	0	20.5548	4.4095	0.532	-0.916	1	0.5059	0.7656	0.4868	463.183	126.884	-23.4	-0.65
315	0.175164	21.5	33.3786	1.5525	172.83	8.8631	0	33.4608	6.1149	0.2828	-1	1	0.7728	0.9282	0.5257	388.123	120.437	33.15	3.9
316	0.139151	14.1	9.5971	0.6806	59.1818	4.8911	0	24.7513	5.6288	-0.235	-1	1	0.7595	1	0.8387	635.223	580.926	-4.55	-8.45
317	0.67393	11.7	106.608	9.1118	131.148	13.5204	4.5962	35.0036	6.7757	0.9387	0.6464	0.9998	0.09351	0.134	0.1039	439.786	641.906	-65	84.5
318	0.288816	13.3	21.9946	1.6537	64.7012	5.7258	0	16.5718	3.8511	0.7037	-0.6369	0.9992	0.359	0.9735	0.3889	19.4436	499.583	20.8	-7.15
319	0.0876031	6.5	6.5324	1.005	51.6247	11.4722	0	47.3207	11.1004	-0.2967	-1	0.9959	0.8345	0.5333	0.72	51.5385	719.377	-6.5	0.65
320	0.566231	5.7	19.8968	3.4907	22.8098	6.1648	3.25	16.25	3.3771	0.9685	0.8944	0.9989	0.03038	0.973	0	893.553	10.8772	-12.35	-15.6
321	0.518544	13.9	57.2148	4.1162	94.4627	7.938	0	39	5.6139	0.7915	-0.2199	1	0.3496	0.3529	0.2323	1005.88	400.374	1.3	-57.2
322	0.1226	10.9	7.2672	0.6667	48.3978	5.438	0	23.4361	5.638	0.1467	-1	0.9983	0.6549	1	0.7969	690.372	31.3761	-7.15	1.3
323	0.0205435	10.7	2.3436	0.219	92.7442	10.6603	3.25	33.931	6.0799	-0.326	-1	1	0.6503	1	0.8906	290.065	468.369	-1.3	-1.95
324	0.246136	41.9	100.75	2.4045	389.783	9.769	0	29.9635	5.4544	0.5519	-0.9998	1	0.6383	0.3133	0.3893	346.869	520.791	80.6	-60.45
325	0.0290917	5.7	1.4534	0.255	32.432	8.7654	3.25	16.5718	4.012	-0.4306	-0.9959	0.9285	0.6516	1	0.9412	562.719	832.447	-1.3	0.65
326	0.109016	19.7	13.5724	0.689	111.868	6.3202	0	20.5548	4.5213	0.2735	-1	1	0.6816	1	0.625	337.391	1007.47	3.9	-13
327	0.349721	18.9	56.978	3.0147	145.682	8.6203	0	22.981	5.5394	0.3942	-0.9757	1	0.6373	0.4852	0.4762	959.344	966.688	50.7	26
328	0.282019	35.3	79.4703	2.2513	265.827	7.9828	0	38.0403	5.0982	0.4647	-1	1	0.6392	0.4715	0.5016	598.742	794.609	-20.8	76.7
329	0.231279	19.1	52.654	2.7568	203.829	11.9198	3.25	23.4361	5.0766	0.7879	-0.5309	1	0.4053	0.2047	0.2119	801.526	759.631	-52.65	-0.65
330	0.892047	10.5	101.965	9.711	92.5326	10.8862	3.25	16.5718	3.3513	0.8945	0.5287	1	0.1549	0	0.1846	384.924	613.076	-33.8	96.2
331	0.837513	12.1	87.5765	7.2377	87.2836	8.6419	0	22.75	5.0335	0.4553	-0.9839	1	0.7942	0.3366	0.325	154.124	476.971	85.8	17.55
332	0.288884	15.7	42.25	2.6911	127.622	9.3155	0	45.9619	7.0528	0.3244	-1	1	0.6792	0.5255	0.5726	673.229	917.513	0	42.25
333	0.190634	15.5	24.2686	1.5657	110.876	8.2131	0	26.8002	5.2814	-0.3128	-1	0.9701	0.663	0.8741	0.8739	38.1258	465.745	24.05	3.25
334	0.986136	10.5	164.235	15.6415	134.822	15.8614	10.2774	23.4361	2.8899	0.9985	0.9936	1	0.001917	0	0	180.271	372.443	137.15	90.35
335	0.876003	13.9	106.35	7.6511	103.936	8.7341	0	17.5018	3.6466	0.9382	0.5962	1	0.08139	0.1008	0.0404	956.119	742.637	-40.95	98.15
336	0.0823459	13.5	7.4111	0.549	76.6704	6.667	0	21.8017	5.0022	-0.04827	-0.9998	1	0.6756	1	0.8023	600.3	983.07	7.15	-1.95
337	0.0985232	41.1	40.6341	0.9887	392.375	10.0352	0	30.8322	5.4037	0.5558	-1	1	0.6337	0.3043	0.3854	323.163	778.436	-40.3	-5.2
338	0.331727	41.1	144.302	3.511	413.834	10.584	0	42.3748	6.2194	0.7852	-1	1	0.5559	0.1509	0.1159	803.427	713.457	115.05	-87.1
339	0.504674	14.1	59.7505	4.2376	101.6	8.3967	0	29.0689	5.0725	0.8674	-0.3048	1	0.2638	0.4463	0.12	627.826	712.5	-22.75	-55.25
340	0.262998	29.9	55.2232	1.8469	195.928	7.0225	0	27.768	4.8354	0.7405	-0.9864	1	0.4331	0.9749	0.2568	466.52	252.259	37.05	40.95
341	0.123282	40.9	35.1842	0.8602	271.425	6.9775	0	29.43	4.9167	0.3538	-1	1	0.6962	0.9974	0.54	862.37	494.901	-7.15	34.45
342	0.358175	24.9	55.9944	2.2488	143.777	6.2785	0	36.3361	5.0264	0.7142	-0.9701	1	0.4368	0.9345	0.3173	62.0482	669.271	-55.9	-3.25
343	0.697997	6.1	40.7068	6.6732	39.198	9.5605	3.25	16.25	3.1344	0.9781	0.899	0.9998	0.02545	0	0	16.8607	220.631	25.35	-31.85
344	0.0791141	13.1	7.15	0.5458	76.5782	6.8989	0	42.25	7.6898	-0.1742	-1	1	0.9596	1	0.6184	1018.95	43.5229	0	-7.15
345	0.410343	9.1	37.8566	4.1601	71.9804	10.1381	0	20.8102	4.791	0.8138	0.2396	1	0.2223	0.6901	0.2353	1007.73	899.758	-10.4	36.4
346	0.469161	10.3	45.113	4.3799	77.4857	9.3356	0	35.0036	7.016	0.6911	-0.9498	1	0.592	0.494	0.254	477.544	1000.35	36.4	26.65
347	0.600279	8.1	41.1096	5.0753	51.575	8.4549	0	18.3848	4.3636	0.6264	-0.7634	1	0.5171	0.5082	0.3415	653.79	852.21	-33.8	23.4
348	0.720204	5.7	53.3634	9.362	48.0966	12.9991	3.25	27.9576	6.3651	0.9902	0.964	1	0.01123	0	0	499.754	818.667	53.3	2.6
349	1.05287	5.3	87.1218	16.4381	51.5217	15.6126	3.25	27.9576	7.2547	0.9959	0.9922	0.9985	0.002281	0	0	907.189	493.406	-50.7	70.85
350	0.573377	7.7	43.5112	5.6508	56.1752	9.8553	3.25	29.43	5.4393	0.7203	-0.9738	1	0.5794	0.2456	0.2162	39.6039	639.182	42.25	-10.4
351	0.769124	4.9	29.25	5.9694	22.5078	7.7613	0	26.2023	5.8787	0.9794	0.9428	1	0.02506	0.3103	0	1.6735	669.52	0	29.25
352	0.349965	40.3	110.127	2.7327	299.067	7.8085	0	39.2699	5.4395	0.6793	-1	1	0.5089	0.5718	0.2969	153.985	737.356	-83.2	-72.15
353	0.0189386	20.9	2.9069	0.1391	138.817	7.3448	0	39	6.5117	0.4531	-1	1	0.6977	0.8466	0.4048	736.273	525.536	-1.3	2.6
354	0.37233	8.1	35.8503	4.426	72.5125	11.8873	0	48.75	11.3744	0.3808	-0.4789	0.9059	0.4726	0.4754	0.6923	188.784	999.685	-13.65	-33.15
355	0.124348	6.3	7.2672	1.1535	39.8884	9.2764	3.25	17.5018	4.4484	0.1653	-0.9985	0.9487	0.7567	1	0.65	151.032	647.437	-6.5	3.25
356	0.446449	10.7	46.15	4.3131	84.0499	9.6609	0	39.1352	8.5287	0.4181	-1	1	0.687	0.3333	0.4776	969.089	1007.93	46.15	0
357	0.150025	37.7	24.879	0.6599	157.029	4.3986	0	18.3848	3.4625	0.2735	-1	1	0.7303	1	0.5776	435.651	881.862	13.65	20.8
358	0.381834	5.7	22.7035	3.9831	38.5965	10.4315	0	46.8722	14.7332	0.4061	-0.1373	1	0.4964	0.5946	0.5882	691.474	897.825	20.8	9.1
359	0.284993	17.1	44.3717	2.5948	137.483	9.1048	0	35.8974	5.795	0.5801	-0.9996	1	0.6672	0.8344	0.2769	744.152	814.374	37.7	23.4
360	0.746682	8.9	84.8294	9.5314	88.0787	12.765	3.25	24.7513	5.0094	0.8156	-0.4191	1	0.3999	0.1594	0.1633	620.404	470.73	-22.1	-81.9
361	0.479144	15.5	77.3254	4.9887	140.557	10.4117	0	30.6604	6.5933	0.3063	-1	0.9973	0.7351	0.4741	0.6	687.542	795.084	35.1	68.9
362	0.0457656	37.5	16.25	0.4333	336.107	9.4678	0	27.5772	5.6299	0.7028	-0.9943	1	0.488	0.2507	0.2994	168.608	93.964	15.6	4.55
363	0.128021	8.3	8.2731	0.9968	49.053	7.7862	3.25	26.8002	5.7992	-0.5215	-1	0.9841	0.6246	1	0.9512	720.102	84.3916	5.85	-5.85
364	0.359404	25.5	112.151	4.3981	287.574	12.2372	0	47.9857	7.1776	0.7536	-0.9989	1	0.5751	0.2213	0.1488	190.869	553.261	-56.55	-96.85
365	0.0724109	12.3	9.0535	0.7361	104.706	10.1656	0	24.7513	6.5656	0.2661	-1	1	0.7173	1	0.5844	389.037	144.915	3.25	8.45
366	0.519592	17.5	67.4811	3.8561	115.032	7.4214	0	26.8002	4.072	0.834	-0.8575	0.9999	0.3062	0.5097	0.1955	590.426	219.763	8.45	66.95
367	0.405432	25.5	121.994	4.7841	277.301	11.8	3.25	20.8102	4.1638	0.798	-0.9981	1	0.4555	0.1319	0.1776	739.025	888.541	121.55	10.4
368	0.498789	5.7	19.8436	3.4813	25.824	6.9795	0	16.5718	4.4125	0.9518	0.6485	0.9973	0.08337	0.4054	0.05882	729.509	844.614	-16.9	10.4
369	0.364151	4.7	12.2642	2.6094	19.3474	7.1657	0	16.25	5.1681	0.961	0.8797	0.9991	0.04097	0.5185	0	159.766	616.426	10.4	6.5
370	0.335064	4.7	13.7733	2.9305	23.6144	8.7461	3.25	16.5718	4.4828	0.8357	0.7727	0.9979	0.09797	1	0	734.681	794.628	13	-4.55
371	0.800422	14.5	140.708	9.704	151.546	12.1236	0	25.3833	4.2551	0.9643	0.8216	1	0.03947	0	0	390.755	626.938	-126.75	61.1
372	0.450687	18.9	85.7015	4.5345	170.036	10.0613	0	41.6203	6.588	0.7551	-0.4472	1	0.3672	0.574	0.277	936.085	718.45	-84.5	-14.3
373	0.123613	17.1	21.2223	1.2411	151.607	10.0402	0	30.6604	6.4886	0.08008	-0.9981	0.9996	0.7051	0.8411	0.7344	255.155	540.523	13.65	-16.25
374	0.707238	7.5	67.6312	9.0175	70.1265	12.7503	3.25	24.7513	5.0326	0.7225	0.2256	1	0.2792	0.01818	0.4857	279.18	919.327	65.65	16.25
375	0.542308	39.1	117.93	3.0161	206.334	5.5616	0	13.4001	2.82	0.6183	-0.9985	1	0.6183	0.5984	0.2928	254.045	707.437	109.85	-42.9
376	0.237228	19.5	31.3755	1.609	118.694	6.7825	0	27.768	4.6214	0.3236	-0.9971	0.9996	0.5768	1	0.6443	412.213	98.5769	24.05	-20.15
377	0.738084	20.7	172.999	8.3574	211.743	11.3231	0	26.8002	5.779	0.98	0.9125	1	0.02347	0.1337	0	544.655	445.159	5.85	-172.9
378	0.2373	33.9	40.556	1.1963	160.817	5.0413	0	14.5344	3.138	0.6799	-0.9989	1	0.5167	0.9812	0.2872	850.707	753.885	-4.55	40.3
379	0.696402	8.1	45.5232	5.6201	49.2283	8.0702	0	17.5018	4.1296	0.9795	0.8281	1	0.04069	0.1475	0	620.852	122.253	-7.8	-44.85
380	0.602097	10.5	38.5861	3.6749	51.8795	6.1035	0	16.25	3.7564	0.9549	0.8037	0.9999	0.05097	0.7176	0	166.124	800.371	32.5	-20.8
381	0.788769	7.3	55.8924	7.6565	51.4468	9.7069	3.25	22.75	4.7527	0.995	0.9778	1	0.005102	0	0	16.3767	730.473	8.45	-55.25
382	0.387181	12.9	47.8093	3.7061	104.335	9.572	3.25	44.2048	7.2973	0.8775	0.3499	1	0.1449	0.7064	0.1798	499.275	102.554	-33.15	-34.45
383	0.599888	11.5	79.7701	6.9365	109.848	11.563	0	36.3361	7.4389	0.809	-0.5882	1	0.3433	0.1684	0.1644	30.7043	49.4478	19.5	77.35
384	0.163733	38.7	42.5489	1.0995	246.446	6.7152	0	23.4361	4.9505	0.553	-1	1	0.5915	0.921	0.4248	586.416	25.7041	35.1	24.05
385	0.208058	27.9	56.9112	2.0398	253.923	9.804	0	32.5	6.0435	0.6764	-0.9864	1	0.5027	0.2625	0.3598	85.8548	317.887	-55.25	13.65
386	0.203453	10.3	28.0707	2.7253	111.18	13.3952	3.25	45.1504	8.0974	0.3558	-0.9999	1	0.895	0.3012	0.3548	715.257	343.864	-27.95	2.6
387	0.272074	18.7	53.0298	2.8358	174.062	10.4229	0	29.43	5.0664	0.6383	-0.9835	1	0.6554	0.3293	0.2585	575.278	592.492	10.4	52
388	0.519379	6.3	36.6314	5.8145	48.1388	11.1951	0	26.2023	5.5114	0.9485	0.8503	1	0.05399	0.1395	0	525.349	801.809	-32.5	-16.9
389	0.884753	4.7	32.7912	6.9769	21.2915	7.8857	3.25	14.5344	3.0596	0.9808	0.9487	0.9959	0.01758	0	0	575.33	209.255	-25.35	20.8
390	0.169347	7.1	0.9192	0.1295	3.9	0.7647	0	3.25	1.3923	-0.3821	-1	0.7071	0.8513	1	1	352.218	798.923	0.65	-0.65
391	0.106673	7.9	1.4534	0.184	10.177	1.7249	0	4.5962	1.8787	-0.1998	-1	1	0.7498	1	0.8333	276.57	117.968	1.3	-0.65
392	0.38	38.1	87.8102	2.3047	218.947	6.065	0	21.8017	4.261	0.6574	-0.9965	1	0.5431	0.9834	0.3185	472.332	446.195	21.45	85.15
393	0.462344	7.3	28.9597	3.9671	45.4764	8.5804	0	21.8017	4.5645	0.8586	0.2974	0.9998	0.1658	0.7547	0.1515	564.493	984.938	28.6	-4.55
394	0.495507	12.9	53.1333	4.1189	90.6067	8.3125	0	32.6621	6.9855	0.8119	-0.08305	0.9999	0.2252	0.4128	0.2727	151.795	576.012	13.65	-51.35
395	0.350468	12.9	21.3809	1.6574	51.5468	4.7291	0	51.387	6.8174	0.7521	-1	1	0.5534	0.8257	0.1798	471.694	819.632	7.15	20.15
396	0.216138	6.5	8.6721	1.3342	27.7782	6.1729	0	18.3848	4.3177	-0.6451	-0.9999	0.9594	0.7309	0.7778	0.8261	736.023	208.577	-8.45	-1.95
397	0.26296	9.7	23.8383	2.4576	71.9634	9.3459	0	42.25	7.7058	-0.1665	-1	0.9988	0.6997	0.6753	0.8929	944.227	16.8093	-23.4	-4.55
398	0.211407	6.9	7.854	1.1383	26.3837	5.3844	0	13.4001	3.3337	0.8753	0.4472	1	0.1364	1	0.2069	828.123	686.355	-3.25	-7.15
399	0.224331	5.9	11.3518	1.924	33.4489	8.5766	0	29.0689	6.9224	0.2629	-0.9985	0.9994	0.6075	0.641	0.6842	553.229	224.356	-4.55	10.4
400	0.00720326	15.7	0.65	0.0414	78.7391	5.7474	0	26.2023	5.4007	-0.4365	-1	1	0.7206	1	0.8462	535.592	201.322	0	0.65
401	0.0521176	12.5	4.162	0.333	67.0891	6.3894	0	29.43	6.4148	-0.1434	-1	0.9983	0.7835	1	0.725	69.608	722.892	-2.6	-3.25
402	0.726985	13.9	74.4442	5.3557	87.6677	7.367	0	43.6033	4.4431	0.893	0.124	1	0.1607	0.3109	0.2121	631.921	239.032	-35.1	65.65
403	0.00939933	37.5	1.4534	0.03876	146.391	4.1237	0	17.5018	3.1306	-0.4001	-1	1	0.6904	1	0.8882	174.919	971.405	0.65	-1.3
404	0.11329	10.3	8.0401	0.7806	57.1896	6.8903	0	23.4361	5.0366	0.06177	-0.9899	0.9989	0.6536	1	0.8475	557.947	515.932	-1.95	7.8
405	0.852482	6.9	38.1512	5.5292	31.7813	6.486	0	13.4001	3.5985	0.8357	0.4291	0.9989	0.1445	0.4082	0.2759	779.746	339.942	14.95	-35.1
406	0.554358	6.9	40.9087	5.9288	52.405	10.6949	0	23.6604	6.4725	0.7494	0.2026	0.9997	0.2584	0.2449	0.3448	482.239	164.145	29.25	28.6
407	0.112534	5.1	4.3603	0.855	23.5528	7.5977	0	45.2673	14.9945	-0.7013	-0.991	0.4472	0.4444	0.7419	1	287.304	1010.73	-1.95	-3.9
408	0.351475	26.5	84.3699	3.1838	221.931	9.0584	0	32.0088	6.4589	0.3369	-0.9999	1	0.7923	0.5633	0.4464	246.838	775.23	-70.2	-46.8
409	0.128179	9.9	7.5802	0.7657	47.1919	5.9737	0	20.8102	4.5385	-0.4172	-1	0.9983	0.6771	1	0.9245	400.909	949.677	-6.5	-3.9
410	0.0673689	36.9	15.5049	0.4202	217.681	6.2373	0	29.9635	5.051	0.3187	-1	1	0.6965	1	0.5591	124.482	761.047	13	8.45
411	0.237116	14.7	31.4428	2.139	114.565	9.0209	0	26.2023	6.0634	0.5308	-0.9895	0.9999	0.6338	0.7244	0.4019	423.245	975.83	-3.9	-31.2
412	0.540826	6.5	31.8765	4.9041	40.805	9.0678	0	21.8017	5.405	0.8958	0.5714	0.9998	0.1176	0.6889	0.12	654.331	896.154	-30.55	-9.1
413	0.293384	37.3	95.4283	2.5584	307.825	8.7203	0	34.548	6.1651	0.547	-0.881	1	0.5088	0.7734	0.4458	446.42	419.111	81.25	50.05
414	0.686468	9.7	70.9007	7.3093	81.9875	10.6477	3.25	18.9506	3.7375	0.7932	0.4401	0.9999	0.1919	0	0.4035	452.222	941.088	37.05	60.45
415	0.733779	6.3	46.4102	7.3667	43.1694	10.0394	0	29.9635	7.2791	0.9207	0.83	0.9981	0.05267	0	0	342.817	20.5476	-37.05	-27.95
416	0.635689	6.5	47.8093	7.3553	52.0676	11.5706	6.5	30.8322	5.3813	0.7276	0.2655	0.9999	0.2183	0.2667	0.36	665.023	999.531	33.15	-34.45
417	0.362972	5.9	15.4503	2.6187	28.137	7.2146	0	23.4361	5.5998	0.5964	-0.8682	0.9983	0.5066	1	0.5263	890.703	856.119	5.85	-14.3
418	0.65529	6.9	82.7315	11.9901	89.6573	18.2974	0	77.2516	16.0241	0.9481	0.8799	0.9979	0.02971	0	0	374.768	884.87	58.5	58.5
419	0.47392	19.1	59.6621	3.1237	112.71	6.5912	0	18.3848	3.7195	0.5501	-0.999	1	0.7388	0.8596	0.2585	952.018	841.236	-24.05	-54.6
420	0.262627	8.1	24.1289	2.9789	69.1904	11.3427	0	33.931	6.5806	0.2175	-0.786	0.9999	0.7858	0.1639	0.5122	984.093	291.154	21.45	11.05
421	0.107101	5.5	2.68	0.4873	15.9247	4.5499	0	13.7886	3.3164	-0.1426	-1	1	0.8343	1	0.75	771.582	0.8273	2.6	-0.65
422	0.763868	14.9	108.62	7.2899	123.11	9.5434	0	20.8102	4.3154	0.938	0.7434	1	0.06411	0.08527	0.009174	202.752	714.151	-84.5	68.25
423	0.113114	11.3	8.475	0.75	61.6638	6.6305	0	23.4361	5.1041	-0.3548	-0.9995	0.9989	0.6351	1	0.9296	767.128	236.093	0.65	-8.45
424	0.89899	7.3	73.7342	10.1006	59.548	11.2355	3.25	22.981	4.782	0.9714	0.8208	0.9998	0.03445	0	0	698.452	11.274	72.8	-11.7
425	0.121284	11.3	10.5812	0.9364	71.8025	7.7207	0	20.5548	5.3269	0.02382	-0.9959	0.9997	0.6867	1	0.8088	461.695	404.974	7.15	7.8
426	0.0775679	6.7	2.3436	0.3498	21.195	4.5096	0	14.5344	3.1608	-0.7806	-1	0.4472	0.3035	1	1	738.5	560.537	-1.95	-1.3
427	0.386174	5.1	8.6721	1.7004	13.65	4.4032	0	13	5.21	0.8364	0.2747	1	0.2254	1	0.1818	624.167	0.7941	-8.45	-1.95
428	0	9.9	0	0	50.1177	6.344	0	27.768	6.3203	0.1401	-1	1	0.8264	1	0.6182	1018.17	638.657	0	0
429	0.168413	8.1	8.841	1.0915	39.5346	6.4811	0	16.25	4.1835	0.5822	-0.9487	1	0.5201	1	0.4634	111.494	271.549	-2.6	-8.45
430	0.447561	6.7	39.0054	5.8217	61.1356	13.0076	0	29.0689	7.2057	0.5519	-0.3443	0.9997	0.39	0.2766	0.4815	686.44	553.313	-35.75	15.6
431	0.570053	8.9	39.4738	4.4353	53.6852	7.7805	0	16.5718	4.1812	0.819	-0.2169	1	0.3597	0.2754	0.1633	995.91	858.764	-37.7	-11.7
432	0.958467	7.7	79.252	10.2925	61.2095	10.7385	6.5	13.7886	1.8784	0.9959	0.9825	1	0.004722	0	0	338.513	63.474	-78.65	9.75
433	0.0595645	11.9	3.9	0.3277	54.466	5.5016	0	19.5	4.0249	-0.4382	-1	1	0.6422	1	0.9054	39.7983	176.672	3.9	0
434	0.800897	20.9	206.714	9.8906	233.404	12.3494	0	48.75	8.5729	0.9585	0.6919	1	0.05579	0.127	0.01775	309.093	638.529	-199.55	-53.95
435	0.648828	5.1	52.6821	10.3298	49.354	15.9207	4.5962	26.8002	5.7558	0.9854	0.9618	1	0.01573	0.06452	0	529.167	387.569	-8.45	-52
436	0.42294	23.7	106.493	4.4934	230.545	10.6242	0	26.2023	5.7029	0.7642	-0.8767	1	0.5181	0.3272	0.1675	939.783	176.238	65.65	-83.85
437	0.934459	5.1	43.9412	8.6159	28.5826	9.2202	3.25	20.5548	5.2236	0.9687	0.9361	1	0.02321	0	0	832.284	103.618	-5.85	43.55
438	0.247177	36.1	46.2278	1.2805	176.654	5.1805	0	14.5344	3.066	0.4751	-1	1	0.6835	0.915	0.3903	770.328	958.611	21.45	40.95
439	0.0718111	13.9	5.5915	0.4023	66.6665	5.6022	0	16.25	3.3236	0.1718	-1	1	0.728	1	0.6413	22.0036	141.694	-3.25	4.55
440	0.822861	9.9	115.716	11.6885	112.217	14.2047	4.5962	24.7513	4.5351	0.8625	0.4277	1	0.18	0	0.2712	194.752	334.263	-112.45	-27.3
441	0.589867	14.3	88.9527	6.2205	129.71	10.5456	0	23.6604	5.9286	0.8642	0.5463	1	0.1138	0.1789	0.1262	28.7902	249.385	-40.3	79.3
442	0.467714	7.3	31.6304	4.3329	49.0994	9.264	0	39	8.8818	-0.09652	-1	1	0.6628	0.5849	0.9062	8.0822	426.466	31.2	5.2
443	0.278862	35.7	66.2873	1.8568	224.391	6.6585	0	27.768	4.5393	0.5238	-0.9894	1	0.5781	0.7389	0.454	590.451	274.179	-59.8	28.6
444	0.237228	35.7	50.1638	1.4051	199.605	5.923	0	32.5	4.3092	0.5075	-1	1	0.7135	0.6053	0.3344	33.0364	548.801	-26	-42.9
445	0.0633062	11.3	0.65	0.05752	8.45	0.9086	0	3.25	1.4665	-0.5935	-1	0.7071	0.6103	1	1	93.969	102.965	-0.65	0
446	0.215769	6.7	11.9854	1.7889	38.9667	8.2908	0	26	5.5705	0.6506	-0.9839	0.995	0.43	0.8511	0.4444	745.866	637.746	-7.8	9.1
447	0.35662	18.3	61.3381	3.3518	153.2	9.3988	0	32.6621	5.7709	0.6452	-0.9276	1	0.5046	0.2577	0.3287	642.418	498.82	27.95	-54.6
448	0.0498716	25.5	9.9005	0.3883	182.972	7.786	0	32.0088	5.674	-0.1927	-1	1	0.7111	1	0.8135	922.737	271.396	9.1	-3.9
449	0.0471246	6.5	4.5962	0.7071	67.522	15.0049	3.25	27.768	7.5554	-0.2829	-0.9976	0.9881	0.7668	0.9778	0.8	38.7615	738.408	0.65	4.55
450	0.401579	10.5	49.6729	4.7308	100.134	11.7805	0	29.43	6.0511	0.6034	-0.4856	1	0.3462	0.7059	0.5238	287.19	20.2857	-36.4	33.8
451	0.539011	9.9	46.9532	4.7427	69.5111	8.7989	0	29.25	6.1351	0.06156	-0.9995	0.9915	0.8254	0.4937	0.6102	829.449	454.187	17.55	-43.55
452	0.82801	6.7	75.1559	11.2173	63.6725	13.5473	3.25	23.6604	4.9182	0.9581	0.7461	0.9995	0.07017	0	0.03704	756.179	624.903	7.8	74.75
453	0.377701	10.7	21.9946	2.0556	47.3486	5.4424	0	23.4361	4.9566	0.109	-1	1	0.8865	0.908	0.5385	1.1822	940.374	-7.15	20.8
454	0.709869	5.1	48.4021	9.4906	41.4454	13.3695	3.25	26.2023	6.6182	0.9778	0.9412	0.9997	0.01556	0.129	0	725.657	854.274	-44.85	-18.2
455	0.0880353	9.3	3.25	0.3495	28.9812	3.97	0	9.75	2.5427	-0.5092	-1	0.9939	0.6087	1	0.907	671.581	76.414	-2.6	-1.95
456	0.201932	4.9	16.0538	3.2763	47.0519	16.2248	3.25	30.8322	9.6771	0.7619	0.368	0.9915	0.2262	0.8621	0.4444	221.867	329.378	-14.95	5.85
457	0	16.9	0	0	18.7385	1.2576	0	4.5962	1.6401	-0.84	-1	1	0.5538	1	0.92	457.592	652.012	0	0
458	0.641946	15.5	92.9114	5.9943	126.059	9.3377	3.25	18.9506	3.7833	0.935	0.3763	1	0.1006	0.08889	0.06087	821.458	74.9355	28.6	-88.4
459	0.167583	12.9	16.4053	1.2717	82.7142	7.5885	0	45.5	6.9912	0.3687	-0.9997	1	0.6922	0.5505	0.5843	1012.07	276.791	13.65	-9.1
460	0.13593	6.3	4.9503	0.7858	24.8579	5.7809	0	13.4001	4.1339	-0.1436	-0.9923	0.8944	0.6868	1	0.9565	769.659	480.214	-1.95	-4.55
461	0.643649	34.9	121.176	3.4721	177.475	5.3944	0	13.4001	3.0486	0.954	0.1414	1	0.08377	0.9331	0.02265	509.15	200.408	14.95	-120.25
462	0.106273	13.5	8.475	0.6278	67.9355	5.9074	0	23.6604	5.3598	-0.07186	-1	1	0.7953	1	0.7033	324.219	174.804	-7.15	4.55
463	0.271178	12.5	23.4451	1.8756	72.6232	6.9165	0	14.5344	3.9734	0.1158	-1	1	0.8041	0.8952	0.6386	719.364	610.48	-16.25	16.9
464	0.251015	8.1	17.9781	2.2195	53.9367	8.8421	0	20.5548	5.3811	0.1739	-0.9971	0.9991	0.7409	0.8361	0.6585	237.438	132.383	-13.65	11.7
465	0.23925	8.7	17.562	2.0186	56.5293	8.4372	0	36.3361	7.4783	0.4595	-0.8838	0.9998	0.6204	0.8955	0.5106	775.81	172.408	13.65	-11.05
466	0.906031	5.3	45.6391	8.6111	31.3638	9.5042	3.25	13.7886	2.6195	0.9963	0.9864	1	0.004752	0	0	245.991	864.368	37.05	-26.65
467	0.478721	6.7	33.1755	4.9516	48.614	10.3434	3.25	19.769	4.4164	-0.2758	-0.9552	0.941	0.6259	0.4681	0.9259	804.082	819.09	33.15	1.3
468	0.816869	5.3	17.0617	3.2192	13.005	3.9409	0	7.2672	1.7687	0.9892	0.9638	1	0.01271	0.9091	0	31.3396	222.726	-5.2	-16.25
469	0.432361	15.1	68.42	4.5311	137.286	10.4799	3.25	39.2699	6.87	0.5184	-0.9991	1	0.7122	0.5115	0.3545	903.51	725.927	-53.3	42.9
470	0.179419	8.5	14.3148	1.6841	61.0117	9.3864	0	18.9506	4.372	0.4838	-0.9798	0.9999	0.6919	0.7231	0.4	632.312	704.047	0.65	-14.3
471	1.00325	5.9	56.4416	9.5664	37.188	9.5354	3.25	19.769	3.8121	0.9544	0.883	0.9998	0.03989	0	0	761	793.949	-54.6	14.3
472	0.879041	4.9	41.8127	8.5332	28.1515	9.7074	4.5962	20.8102	3.5958	0.9324	0.8706	0.9683	0.02973	0	0	115.439	616.092	40.95	-8.45
473	0.0622244	4.9	1.95	0.398	18.5489	6.3962	0	21.8017	5.685	-0.9593	-0.9973	-0.891	0.03727	1	1	498.276	285.408	1.95	0
474	0.2682	7.3	17.9781	2.4628	48.6685	9.1827	0	35.1541	8.6563	0.8453	-0.4961	0.9983	0.2634	0.7925	0.1818	253.569	190.329	17.55	3.9
475	0.595481	10.1	36.1437	3.5786	48.6774	6.0096	0	19.5	3.4672	0.6448	-0.9848	1	0.5329	0.7407	0.3333	382.555	218.109	-28.6	22.1
476	0.720838	7.9	55.7221	7.0534	57.7316	9.785	4.5962	21.8017	4.0073	0.9899	0.903	1	0.02125	0.08475	0	730.633	441.437	-53.3	16.25
477	0.273758	34.1	50.6583	1.4856	174.198	5.4267	0	18.9506	3.4663	0.2444	-1	0.9996	0.7872	0.8255	0.5582	859.248	176.321	-42.25	-27.95
478	0.719592	34.1	200.833	5.8895	262.723	8.1845	0	29.43	4.2926	0.8728	-0.5749	1	0.2381	0.2461	0.1367	929.699	626.592	-112.45	166.4
479	0.427541	24.1	67.1107	2.7847	143.943	6.5133	0	17.5018	3.3972	0.5999	-0.9978	1	0.6089	0.7059	0.33	669.149	321.726	-35.1	57.2
480	0.683771	7.9	79.0171	10.0022	86.305	14.628	3.25	24.7513	5.1346	0.9091	0.7867	1	0.07632	0.2034	0	266.652	639.981	21.45	-76.05
481	0.562331	5.9	29.1342	4.938	34.2472	8.7813	3.25	16.25	4.8687	0.6459	-0.02856	0.9929	0.2238	0.5385	0.7059	895.11	290.932	22.75	-18.2
482	0.830985	6.5	59.3781	9.1351	49.4691	10.9931	3.25	30.6604	6.1419	0.9832	0.9447	1	0.01976	0	0	515.308	34.0538	-44.2	-39.65
483	0.43043	6.1	22.2144	3.6417	34.6885	8.4606	3.25	16.25	3.8845	0.502	-0.1577	0.9718	0.3236	0.439	0.7143	284.574	511.967	-7.8	20.8
484	0.781611	6.3	36.3652	5.7722	31.7554	7.385	0	11.718	3.5805	0.8748	0.7693	0.9995	0.06759	0.186	0	271.341	151.452	-17.55	31.85
485	0.279863	13.9	24.3988	1.7553	74.637	6.272	0	14.5344	3.5878	0.3467	-0.9603	1	0.7178	0.5882	0.5258	968.867	387.82	-16.25	18.2
486	0.76766	5.5	44.9817	8.1785	37.2882	10.6538	6.5	13.7886	2.2223	0.898	0.8135	0.9527	0.04665	0	0	803.455	921.355	27.3	35.75
487	0.919167	8.7	114.719	13.1861	96.1162	14.3457	4.5962	20.8102	3.7862	0.9631	0.8802	1	0.04019	0	0	841.632	626.247	97.5	60.45
488	0.469143	10.1	48.9532	4.8469	83.6842	10.3314	0	22.981	6.1069	0.8408	0.1789	1	0.2196	0.3951	0.2167	776.366	833.416	-48.1	-9.1
489	0.58741	5.5	22.1859	4.0338	24.0347	6.8671	3.25	13.4001	2.5385	0.8468	0.455	0.9998	0.1526	0.5714	0.2	195.009	307.091	-1.95	-22.1
490	0.381998	4.9	18.984	3.8743	29.4123	10.1422	3.25	29.9635	6.8554	0.9777	0.9503	1	0.01706	1	0	603.704	177.939	14.95	11.7
491	0.922927	13.5	136.99	10.1474	126.441	10.9948	0	19.769	4.2488	0.9591	0.7894	1	0.05738	0.1304	0	898.144	443.852	-104.65	88.4
492	0.655676	16.1	82.0598	5.0969	109.606	7.7735	0	21.8017	4.7683	0.9604	0.6695	1	0.0503	0.4539	0.008264	991.388	95.0901	-47.45	-66.95
493	0.898601	7.5	59.8318	7.9776	48.8279	8.8778	3.25	14.5344	2.7478	0.9837	0.9461	1	0.01464	0	0	801.82	441.227	-17.55	57.2
494	0.319333	21.1	48.9619	2.3205	138.794	7.2667	0	53.7971	7.7167	0.1876	-1	1	0.7431	0.7487	0.5928	792.837	169.969	-4.55	-48.75
495	0.348835	11.5	34.8402	3.0296	82.5065	8.6849	0	36.3361	6.9236	0.7735	-0.8	1	0.3723	0.7263	0.2267	702.843	694.126	20.8	-27.95
496	0.21285	6.5	7.827	1.2042	25.4587	5.6575	0	10.2774	2.7559	0.1557	-0.8321	0.9806	0.53	1	0.7917	448.762	76.2	0.65	7.8
497	0.46152	30.3	135.206	4.4623	273.625	9.6687	0	23.4361	4.581	0.9025	0.229	1	0.1569	0.1979	0.1597	134.525	120.518	98.8	-92.3
498	0.1011	8.9	9.0535	1.0172	69.4231	10.0613	0	36.3361	7.3702	-0.2261	-0.9909	0.9912	0.7436	0.8261	0.7959	822.41	981.253	3.25	8.45
499	0.306455	32.7	91.5785	2.8006	280.557	9.1387	0	40.2003	6.2416	0.4906	-0.9999	1	0.6718	0.5635	0.439	603.729	128.943	-42.25	-81.25
500	0.381117	11.7	19.5	1.6667	42.4202	4.3732	0	18.3848	4.0944	0.5043	-0.8321	1	0.4211	1	0.6806	1017.17	933.308	0	19.5
501	0.104915	32.5	23.4361	0.7211	209.633	6.8732	0	18.9506	4.18	0.6053	-0.9991	1	0.5594	0.8066	0.3732	510.006	808.148	23.4	1.3
502	0.084306	6.3	3.677	0.5836	29.7663	6.9224	0	24.7513	5.3525	-0.7418	-1	0.7071	0.3935	1	1	381.937	183.444	-2.6	2.6
503	0.184738	9.3	11.9324	1.2831	50.7025	6.9455	0	20.5548	4.5738	-0.6236	-1	0.7071	0.4719	0.9589	1	901.011	90.1344	-10.4	5.85
504	0.284029	5.7	3.5004	0.6141	7.9996	2.1621	0	7.2672	2.3996	-0.05689	-1	0.9899	0.9321	1	0.5833	77.2895	756.649	-3.25	1.3
505	0.632278	32.3	184.953	5.7261	274.406	9.0563	0	24.7513	4.3347	0.8322	-1	1	0.4043	0.2244	0.1555	825.868	414.728	-92.95	159.9
506	0.382246	28.5	72.1617	2.532	175.537	6.624	0	27.5772	5.9106	0.2367	-1	1	0.8011	0.6755	0.5083	760.009	14.0632	63.05	-35.1
507	0.0539866	15.9	3.9538	0.2487	64.0329	4.6067	0	19.769	3.7906	-0.3191	-1	1	0.68	1	0.8929	801.846	56.1447	0.65	3.9
508	0.699259	4.7	45.3558	9.6502	37.2616	13.8006	3.25	20.5548	5.0249	0.6603	0.3684	0.8388	0.1724	0	0.5714	809.17	212.053	19.5	-40.95
509	0.534566	6.9	20.0238	2.902	26.6006	5.4287	0	16.5718	3.7902	0.3236	-0.6306	0.9806	0.4258	0.5306	0.75	900.558	41.1449	-4.55	-19.5
510	0.0380626	10.1	0.65	0.06436	13.6962	1.6909	0	4.5962	1.8554	-0.4239	-1	1	0.7949	1	0.8	581.728	601.832	-0.65	0
511	0.162094	5.9	11.05	1.8729	45.0621	11.5544	0	29.43	8.3037	-0.4288	-0.9923	0.3162	0.4652	0.7436	1	457.864	498.229	0	-11.05
512	0.499802	15.3	67.6906	4.4242	117.73	8.8519	0	20.5548	5.0868	0.6825	-0.124	1	0.2611	0.5038	0.5487	785.121	386.026	-13.65	66.3
513	0.758281	15.7	119.475	7.6098	137.487	10.0356	0	22.75	4.6526	0.9852	0.8644	1	0.02301	0.0292	0	519.672	447.503	53.95	-106.6
514	0.1088	11.1	4.7321	0.4263	35.6554	3.9182	0	25.3833	4.4103	-0.2555	-1	1	0.7219	1	0.8382	653.946	430.356	-1.3	4.55
515	0.401619	31.7	114.954	3.6263	268.168	9.0292	0	23.4361	4.4406	0.626	-0.9971	1	0.6004	0.3805	0.2982	67.2035	699.915	-39.65	107.9
516	0.319676	15.5	47.4545	3.0616	129.292	9.5772	0	23.6604	5.1974	0.7719	0.07125	1	0.2381	0.9852	0.3304	583.99	474.074	-27.95	38.35
517	0.550427	9.7	54.2156	5.5892	78.1878	10.1543	3.25	18.9506	4.321	0.6663	-0.7593	0.9998	0.4208	0.5065	0.4464	344.572	741.814	-33.15	-42.9
518	0.0592999	15.1	6.4018	0.424	93.6664	7.1501	0	18.9506	4.7178	-0.6375	-1	1	0.4663	1	0.9794	158.56	647.232	-5.85	2.6
519	0.557863	7.7	44.85	5.8247	59.5143	10.4411	0	26.2023	6.9447	0.3025	-1	0.9926	0.6616	0.2982	0.5429	255.331	1011.88	44.85	0
520	0.89419	8.7	109.27	12.5597	94.1074	14.0459	6.5	29.25	5.9414	0.9807	0.915	1	0.02596	0	0	79.977	1017.56	109.2	3.9
521	0.294172	15.7	31.0098	1.9751	91.9827	6.7141	0	26	4.8535	0.5097	-0.9947	0.9999	0.5377	0.6715	0.4872	16.9809	218.93	-26	-16.9
522	0.171906	8.5	12.5536	1.4769	55.8435	8.5913	0	32.5	7.2647	-0.0006613	-1	1	0.7246	0.9692	0.7317	542.835	1016.62	-11.7	-4.55
523	0.534471	4.9	20.4104	4.1654	22.6012	7.7935	0	22.981	5.8344	0.8328	0.7124	0.9539	0.08293	0.7241	0.2222	155.194	14.5	-3.25	20.15
524	0.341898	13.7	52.2108	3.811	130.416	11.1466	3.25	29.43	6.3921	0.5746	-0.8575	1	0.6541	0.5556	0.3229	692.642	574.693	-16.9	49.4
525	0.146189	10.7	9.0535	0.8461	50.3533	5.7877	0	17.5018	4.0582	0.1454	-0.9996	1	0.7117	1	0.6406	841.098	325.229	8.45	3.25
526	0.810324	7.7	58.6623	7.6185	53.5903	9.4018	3.25	21.8017	4.7374	0.7952	0.2375	1	0.3013	0.07018	0.2973	617.169	16.6818	-54.6	-21.45
527	0.636601	4.9	27.5772	5.628	25.6381	8.8407	3.25	17.5018	4.4039	-0.09997	-0.9788	0.9841	0.9252	0.3448	0.6667	736.469	682.571	3.9	27.3
528	0	25.3	0	0	40.7731	1.7499	0	4.5962	1.7653	-0.7226	-1	1	0.595	1	0.907	147.071	235.573	0	0
529	0.476181	23.7	108.83	4.592	209.262	9.6434	0	22.981	5.6745	0.7494	-0.9985	1	0.5222	0.318	0.2062	932.863	563.135	108.55	-7.8
530	0.949941	5.3	68.6727	12.9571	45.0117	13.6399	3.25	20.5548	4.1326	0.998	0.9917	1	0.002414	0	0	475.613	145.236	-65.65	20.15
531	0.961316	6.5	74.464	11.456	53.6263	11.917	0	22.981	5.4332	0.9958	0.9693	1	0.008008	0	0	720.523	984.631	53.3	52
532	0.510288	5.1	16.4053	3.2167	19.5416	6.3037	3.25	10.2774	2.3267	0.8968	0.6306	0.9973	0.1158	1	0.1818	104.098	739.088	9.1	13.65
533	0.125693	6.7	10.896	1.6263	60.812	12.9387	0	42.25	11.8066	-0.3352	-0.9998	0.6946	0.5613	0.9787	1	900.09	369.127	10.4	3.25
534	0.715616	18.5	121.987	6.5939	152.036	9.2143	0	19.769	3.6132	0.9177	0.3536	1	0.1226	0.09091	0.09655	629.965	504.27	-16.25	-120.9
535	0.342231	5.1	15.0064	2.9424	26.6527	8.5977	0	27.768	7.3168	0.9447	0.7828	0.9997	0.06557	0.9677	0	698.157	830.618	-14.3	-4.55
536	0.771406	17.1	149.111	8.7199	170.688	11.3039	0	42.25	5.4339	0.8867	-0.1633	1	0.2518	0.1523	0.1308	521.304	447.716	-80.6	125.45
537	0.63602	7.3	68.9429	9.4442	78.6992	14.8489	0	42.25	9.578	0.8937	0.5183	1	0.1442	0	0.1818	834.336	992.171	-48.75	48.75
538	0.102128	10.7	5.5915	0.5226	44.5183	5.1171	0	14.5344	3.7799	-0.4238	-1	0.9487	0.6429	1	0.9219	141.594	528.107	3.25	-4.55
539	0.208665	30.3	47.8799	1.5802	214.313	7.5729	0	37.0557	4.5572	0.6421	-0.9923	1	0.5438	0.6466	0.3308	473.424	975.78	35.75	31.85
540	0.590223	30.3	192.4	6.3498	304.46	10.7583	0	29.25	4.2356	0.9622	0.7894	1	0.04954	0	0	527.898	938.492	192.4	0
541	0.738531	5.5	64.6611	11.7566	55.7161	15.9189	6.5	35.1541	8.765	0.9607	0.8484	0.9999	0.054	0	0	998.654	272.364	32.5	-55.9
542	0.119278	14.9	14.5344	0.9755	105.501	8.1784	0	27.9576	6.2813	-0.5504	-1	0.9954	0.5361	0.9845	0.9423	696.953	37.1611	-2.6	-14.3
543	0.897814	5.7	57.2923	10.0513	41.4228	11.1953	7.2672	13.4001	2.0234	0.9989	0.9947	1	0.001507	0	0	841.553	910.737	3.25	57.2
544	0.594659	8.7	66.3287	7.624	85.8991	12.8208	3.25	32.6621	8.1334	0.8081	-0.7319	0.9995	0.3	0.2537	0.1915	987.586	509.282	27.3	60.45
545	0.647902	8.3	56.1037	6.7595	65.7274	10.4329	0	26.2023	5.3465	0.6627	-0.2425	0.9975	0.3851	0.3333	0.4048	628.066	224.404	-55.25	9.75
546	0.562959	10.3	49.3743	4.7936	70.6746	8.515	0	18.9506	5.446	0.6717	-0.3748	1	0.4769	0.1566	0.3175	696.801	535.316	-46.15	17.55
547	0.0918093	9.1	6.9096	0.7593	58.7201	8.2704	0	35.1541	6.5488	0.2641	-0.9995	0.9985	0.7139	0.9859	0.6	660.066	623.852	5.2	4.55
548	0.0967189	5.5	4.6872	0.8522	30.8388	8.8111	0	20.5548	5.7045	-0.09731	-0.9923	0.9923	0.7188	1	0.8667	676.091	798.764	-2.6	3.9
549	0.0240232	12.9	0.9192	0.07126	32.3324	2.9663	0	7.2672	1.8554	-0.6521	-1	1	0.5321	1	0.9783	712.361	436.004	-0.65	-0.65
550	0.821251	6.7	67.1799	10.0269	57.3837	12.2093	3.25	29.0689	7.1187	0.8543	0.5351	0.9987	0.1444	0.2553	0.2222	552.813	882.202	59.15	-31.85
551	0.248371	6.5	7.6081	1.1705	21.2071	4.7127	0	13.7886	3.1134	0.3076	-0.8	1	0.6079	1	0.7083	973.292	608.131	2.6	-7.15
552	0.0930002	4.9	0.9192	0.1876	5.85	2.0172	0	3.25	1.6049	0	-0.7071	0.7071	1	1	1	351.48	798.888	0.65	0.65
553	0.501164	11.1	27.95	2.518	45.7211	5.0243	0	35.75	6.2657	0.8548	-1	1	0.408	0.9231	0.1268	1018.75	521.887	0	-27.95
554	0.0190574	11.7	0.65	0.05556	28.2797	2.9154	0	7.2672	2.1482	-0.7442	-1	1	0.4259	1	0.9839	321.893	983.299	0.65	0
555	0	9.9	0	0	14.077	1.7819	0	6.5	2.0899	-0.5437	-1	1	0.7068	1	0.8621	595.465	818.909	0	0
556	0.140556	10.5	11.5729	1.1022	66.6541	7.8417	0	26.8002	5.9035	0.4754	-1	0.9999	0.6277	1	0.4615	858.143	10.0714	9.1	-7.15
557	0.647213	5.1	25.886	5.0757	24.3115	7.8424	0	16.25	4.5381	0.7553	0.5051	0.9989	0.2179	0.09677	0.4545	662.284	44.402	-20.15	-16.25
558	0.693882	6.9	41.6	6.029	42.575	8.6888	0	19.5	5.4459	1	1	1	0	0.3265	0	765.42	1019	41.6	0
559	0.896589	9.7	88.1367	9.0863	78.0341	10.1343	0	20.5548	4.0375	0.9922	0.9745	1	0.006509	0.02597	0	475.036	39.6753	-85.15	22.75
560	0.117275	12.7	14.0014	1.1025	100.59	9.401	0	21.8017	4.9179	0.3195	-0.9998	1	0.7265	0.8318	0.5287	753.284	631.945	-13	5.2
561	0.656705	8.7	61.2312	7.0381	71.8062	10.7173	0	19.769	4.586	0.9747	0.8742	1	0.0317	0.2985	0	149.155	915.558	60.45	-9.75
562	0.140597	11.7	9.7716	0.8352	57.6217	5.9404	0	20.8102	4.6193	0.3485	-0.7452	0.9976	0.5772	1	0.6806	169.534	565.662	0.65	-9.75
563	0.57062	13.9	80.6236	5.8003	120.962	10.1649	3.25	45.1504	6.7956	0.8415	0.169	0.9999	0.2384	0.1176	0.2323	106.151	884.896	46.8	-65.65
564	0.672976	19.1	101.385	5.3081	134.877	7.8875	0	35.0036	5.4315	0.9378	0.6	1	0.08837	0.345	0.05298	774.139	827.702	-22.75	98.8
565	0.169536	6.3	10.8182	1.7172	43.5537	10.1288	3.25	30.6604	7.1863	0.2619	-0.6388	0.9937	0.6173	0.8605	0.6087	41.7222	733.492	-5.85	-9.1
566	0.548637	5.9	22.6383	3.837	27.2756	6.9937	3.25	16.25	3.3094	0.6004	0.1903	0.9558	0.2372	0.5128	0.6842	177.737	883.339	17.55	14.3
567	0.475775	20.7	64.3763	3.11	122.236	6.5367	0	19.769	3.6417	0.8617	-0.5547	1	0.2297	0.8396	0.1856	406.425	610.688	18.2	-61.75
568	0.0170974	8.5	0.65	0.07647	29.0721	4.4726	0	13.7886	2.8982	-0.113	-1	1	0.7175	1	0.85	138.865	655.706	-0.65	0
569	0.0314924	7.3	1.95	0.2671	44.9517	8.4814	0	26.2023	6.6246	-0.4215	-1	0.9923	0.6357	1	0.8788	665.822	313.267	0	1.95
570	0.0649395	28.1	17.1728	0.6111	245.609	9.4103	0	23.4361	5.2165	0.5148	-1	1	0.6539	0.5249	0.4208	557.781	374.653	14.95	8.45
571	0.387341	5.7	21.2223	3.7232	35.5653	9.6122	0	22.981	6.6195	0.1652	-0.1607	0.9417	0.2907	0.6216	0.9375	726.289	138.325	9.75	18.85
572	0.0692452	7.5	2.9069	0.3876	30.7861	5.5975	0	18.3848	4.5503	-0.3935	-1	0.9762	0.678	1	0.9394	717.987	96.5733	-1.3	-2.6
573	0.376386	27.7	76.3466	2.7562	188.197	7.3228	0	29.9635	4.4282	0.6093	-0.9997	1	0.6202	0.7899	0.3391	401.177	823.455	-52	55.9
574	0.0476474	5.7	2.0555	0.3606	28.0021	7.5681	3.25	17.5018	5.56	-0.2388	-0.9191	0.6	0.5146	1	1	47.1667	460.184	-1.95	0.65
575	0.530254	7.1	38.2341	5.3851	51.7942	10.1557	3.25	16.25	3.6483	0.6398	-0.9987	1	0.6337	0.2157	0.2903	685.775	606.873	-31.2	-22.1
576	0.403927	27.7	62.9695	2.2733	144.639	5.628	0	19.5	3.4907	0.7731	-1	1	0.4574	0.9183	0.2094	776.498	639.301	44.2	44.85
577	0.193575	10.9	5.36	0.4917	22.6065	2.5401	0	7.2672	2.1254	0.1595	-1	1	0.7089	1	0.6379	381.477	791.101	5.2	1.3
578	0.354232	23.3	62.8083	2.6956	162.086	7.6097	0	22.981	4.6515	0.5391	-0.9986	1	0.6554	0.8216	0.3194	385.708	334.68	-62.4	-7.15
579	0.140333	6.3	7.15	1.1349	34.775	8.0872	0	32.5	8.2516	-0.4	-1	1	0.9403	1	0.7	900.135	0	-7.15	0
580	0.0702469	14.1	6.9096	0.49	84.4021	6.9754	0	23.6604	5.144	-0.1824	-1	1	0.7226	1	0.8283	589.702	977.415	5.2	4.55
581	0.497661	15.5	65.6339	4.2344	114.867	8.5086	0	14.5344	4.0559	0.4371	-0.9992	0.9999	0.7628	0.3704	0.3684	831.103	49.4129	-65	9.1
582	0.0878444	18.1	13.65	0.7541	138.21	8.5845	0	23.4361	6.057	0.6758	-0.9997	1	0.6521	0.5155	0.1799	158.379	710.895	13.65	0
583	0.621705	9.9	52.324	5.2853	67.1604	8.5013	0	17.5018	4.5287	0.6599	-0.2323	0.9998	0.4155	0.1392	0.4576	539.475	175.687	23.4	-46.8
584	0.117532	4.7	4.111	0.8747	20.0939	7.4422	0	17.5018	5.3106	0.0599	-0.7071	0.9487	0.739	1	0.7143	629.17	588.596	1.3	-3.9
585	0.253115	5.3	1.4534	0.2742	3.575	1.0833	0	3.25	1.5558	-0.4472	-0.4472	-0.4472	0	1	1	442.896	141.321	0.65	1.3
586	0.0867838	7.5	3.9	0.52	32.9556	5.9919	0	33.4608	6.7371	0.1673	-1	0.9487	0.7543	1	0.6333	46.9733	34.84	-3.9	0
587	0.614432	18.5	78.6822	4.2531	114.213	6.922	0	30.6604	4.4432	0.801	-0.6709	1	0.3535	0.4121	0.1931	965.287	743.884	76.7	17.55
588	0.153682	17.3	20.5548	1.1881	118.283	7.7309	0	19.769	4.8626	0.4991	-0.9676	0.9999	0.6174	0.6275	0.4286	197.688	195.543	11.7	-16.9
589	0.111072	7.3	0.9192	0.1259	6.0077	1.1335	0	4.5962	1.7774	-0.9099	-1	-0.7071	0.1407	1	1	191.294	519.925	-0.65	-0.65
590	0.499682	10.5	56.9223	5.4212	92.2189	10.8493	0	35.75	7.2998	0.6584	-0.9633	1	0.6166	0.3176	0.2	868.909	367.324	-56.55	-6.5
591	0.796481	7.7	82.6344	10.7317	76.8015	13.4739	4.5962	23.4361	5.014	0.9685	0.9196	1	0.03091	0	0	268.435	48.487	25.35	78.65
592	0.8839	7.3	53.5254	7.3323	43.9657	8.2954	3.25	21.8017	4.3629	0.9716	0.863	1	0.03726	0.3585	0	324.589	59.2397	-22.1	-48.75
593	0.191956	9.3	9.3744	1.008	38.3335	5.2512	0	16.5718	3.7999	-0.278	-1	1	0.6927	0.9863	0.8627	378.387	868.527	5.2	7.8
594	0.882418	6.7	70.0071	10.4488	55.6531	11.8411	6.5	18.9506	3.5892	0.9744	0.9085	1	0.02691	0	0	509.104	37.2687	-65	26
595	0.916172	4.7	33.4608	7.1193	20.9809	7.7707	3.25	13.4001	2.5212	0.9799	0.946	0.9988	0.01889	0	0	1014.14	411.947	-4.55	33.15
596	0.143614	4.7	0.65	0.1383	2.6	0.963	0	3.25	1.5123	NaN	Infinity	#NAME?	NaN	1	NaN	207.957	436.925	0	0.65
597	0.286717	26.1	53.0019	2.0307	170.691	7.0826	0	26.2023	4.6883	0.6141	-0.9748	1	0.4546	0.9627	0.4909	611.215	93.9828	-44.2	-29.25
598	0.368988	26.1	63.214	2.422	158.19	6.5639	0	18.9506	4.3042	0.464	-1	1	0.6598	0.6805	0.4601	431.427	119.435	4.55	-63.05
599	0.0118855	22.7	2.0555	0.09055	157.702	7.6185	0	26.2023	5.4699	-0.2995	-1	1	0.7151	1	0.838	552.958	517.297	-1.95	0.65
600	0.066839	7.7	4.162	0.5405	46.0939	8.0866	0	23.4361	5.3914	0.05223	-1	0.9939	0.7474	1	0.7143	114.507	282.344	-2.6	-3.25
601	0.196683	6.1	6.6922	1.0971	22.87	5.578	0	26	6.6252	-0.588	-1	0.4138	0.4822	1	1	591.139	427.713	-3.25	5.85
602	0.0794708	21.3	14.5344	0.6824	165.725	8.5868	0	26.2023	4.7709	0.566	-0.9487	0.9998	0.5129	0.8394	0.488	999.587	629.887	14.3	-2.6
603	0.0321166	13.5	2.3436	0.1736	62.1609	5.4053	0	14.5344	3.7515	-0.4446	-1	0.9487	0.6263	1	0.9277	872.285	717.215	1.95	-1.3
604	0.2295	6.1	5.5915	0.9166	16.3751	3.9939	0	13.7886	3.4118	0.1976	-1	0.9487	0.7201	1	0.8235	776.926	444.336	3.25	-4.55
605	0.911866	5.5	46.8045	8.5099	32.6633	9.3324	4.5962	14.5344	2.5789	0.9873	0.9671	1	0.01153	0	0	87.6	312.7	-28.6	-37.05
606	0.550967	8.3	34.8402	4.1976	47.9975	7.6186	0	29.25	5.0517	0.897	0.2434	1	0.1517	0.4603	0.1163	24.3675	991.506	-27.95	-20.8
607	0.464507	25.5	83.5648	3.2771	165.792	7.055	0	41.6203	5.3227	0.4665	-0.9998	1	0.5738	0.7787	0.5613	834.086	315.722	-7.8	83.2
608	0.150103	11.5	9.8363	0.8553	54.1318	5.6981	0	20.8102	4.6081	0.2635	-0.9999	0.9998	0.6638	1	0.6944	712.165	951.804	1.3	9.75
609	0.189262	7.1	9.6629	1.361	36.6745	7.1911	0	26.2023	5.2064	0.5983	-0.7071	0.9999	0.3918	1	0.5806	230.894	967.493	3.25	9.1
610	0.368795	5.9	24.1289	4.0896	43.2476	11.0891	3.25	21.8017	4.6252	0.8376	0.2436	1	0.2027	0.4103	0.1579	716.907	747.958	24.05	1.95
611	0.23966	11.3	24.7513	2.1904	84.9984	9.1396	3.25	32.5	5.1889	0.4249	-0.9744	0.9995	0.7415	0.2581	0.3836	673.597	851.597	5.85	24.05
612	0.353428	20.1	63.1036	3.1395	160.782	8.883	0	32.6621	5.8079	0.5853	-0.9991	1	0.7057	0.7348	0.25	511.448	152.057	41.6	-47.45
613	0.634035	25.3	163.875	6.4773	238.032	10.216	0	32.0088	6.8638	0.8155	-0.7071	1	0.3782	0.3262	0.1773	224.69	333.698	135.85	-91.65
614	0.402762	10.5	47.0925	4.485	94.6523	11.1356	0	39.1352	6.977	0.8084	0.0995	0.9998	0.1828	0.2706	0.3231	734.405	257.314	42.25	20.8
615	0.147644	25.3	22.2524	0.8795	138.796	5.9569	0	30.6604	4.964	0.09101	-1	1	0.7699	0.9399	0.6766	112.621	837.063	22.1	2.6
616	0.660224	18.3	148.405	8.1096	200.215	12.2831	0	27.768	6.5981	0.6015	-1	1	0.6426	0.227	0.2518	94.929	44.6831	-148.2	7.8
617	0.336085	17.3	44.1617	2.5527	116.209	7.5954	0	22.75	5.2015	0.6511	-0.6416	1	0.4074	0.6863	0.4242	727.017	909.185	-29.9	-32.5
618	0.328497	5.5	16.6481	3.0269	32.2505	9.2144	0	23.6604	6.5395	0.9104	0.726	0.9971	0.09968	0.9429	0.1333	378.6	828.273	13	10.4
619	0.258998	11.5	35.9562	3.1266	114.683	12.0719	0	42.7471	8.8644	0.3726	-0.9988	1	0.7678	0.3789	0.44	649.704	998.67	35.1	7.8
620	0.329127	19.5	43.6856	2.2403	119.118	6.8068	0	29.43	6.0118	-0.1317	-1	1	0.7028	0.8457	0.8403	43.1462	621.446	31.85	-29.9
621	0.0834804	5.3	2.0555	0.3878	15.3297	4.6454	0	10.2774	2.3394	-0.5184	-0.8973	0.2425	0.3412	1	1	772.481	485.368	-1.95	-0.65
622	0.497799	7.3	41.5288	5.6889	60.5691	11.4281	3.25	23.4361	5.4768	0.8979	0.4872	0.9998	0.1157	0.1698	0.09091	975.842	802.363	26.65	-31.85
623	0.278231	7.9	14.9641	1.8942	40.167	6.808	0	26.8002	6.4593	0.223	-0.9979	0.9947	0.7209	0.9831	0.6944	422.335	961.399	-12.35	-8.45
624	0.894485	6.5	84.0815	12.9356	65.0765	14.4615	0	22.981	6.2748	0.8553	0.7413	0.9997	0.09847	0	0.12	394.554	486.546	76.7	34.45
625	0.781096	9.9	68.7711	6.9466	70.2579	8.8934	0	17.5018	4.7333	0.8736	0.368	0.9998	0.1604	0.2152	0.2881	851.51	809.096	8.45	68.25
626	0.306294	12.3	26.162	2.127	71.5266	6.9443	0	17.5018	3.8041	0.5692	-1	1	0.609	0.8252	0.3625	245.65	147.423	23.4	-11.7
627	0.343007	14.1	51.8128	3.6747	129.629	10.7132	0	45.9619	7.1464	0.7513	-0.8034	1	0.4644	0.5372	0.1881	690.954	787.777	-48.75	-17.55
628	0.0475171	9.9	4.111	0.4152	69.0294	8.7379	0	26.2023	6.4786	-0.457	-1	1	0.7365	1	0.8571	422.151	46.4949	-1.3	-3.9
629	0.13515	24.3	15.9349	0.6558	108.209	4.8524	0	16.25	3.7394	0.2071	-1	1	0.6917	1	0.6576	768.403	183.286	-15.6	3.25
630	0.676808	13.1	76.9338	5.8728	96.317	8.6772	0	19.769	4.5935	0.7965	-0.1047	1	0.2827	0.4324	0.2967	636.111	117.221	-74.75	-18.2
631	0.929443	5.5	80.6026	14.655	55.1861	15.7675	9.75	19.769	3.2113	0.9849	0.9695	0.9969	0.009171	0	0	749.6	332.791	80.6	0.65
632	0.530566	8.5	39.9102	4.6953	57.5224	8.8496	0	25.3833	5.5265	0.9648	0.7761	0.9998	0.0453	0.5077	0	13.5235	146.347	24.05	31.85
633	0.179475	7.5	6.4018	0.8536	26.1583	4.7561	0	18.9506	3.8101	-0.1545	-0.9864	0.9839	0.5323	1	0.8966	466.76	806.46	2.6	5.85
634	0.794217	10.3	78.6742	7.6383	79.8246	9.6174	0	26.8002	5.3976	0.7557	-0.5513	1	0.3999	0.241	0.3016	568.267	716.248	-61.75	48.75
635	0.785818	24.3	230.866	9.5007	269.611	12.0902	0	42.25	5.6332	0.903	-0.1414	1	0.2547	0.1345	0.09406	892	900.897	204.1	-107.9
636	0.692125	5.5	24.8365	4.5157	22.8354	6.5244	0	11.718	3.3418	0.9483	0.8	1	0.06125	0.5143	0	813.782	386.164	-18.2	16.9
637	0.537197	14.1	65.9966	4.6806	105.427	8.713	0	26.2023	5.0027	0.6517	-0.9971	1	0.5803	0.5289	0.2574	345.379	959.099	63.05	-19.5
638	0.775139	11.1	79.6429	7.175	84.2332	9.2564	0	25.3833	6.3153	0.9554	0.3265	1	0.1107	0.1758	0.04225	1013.53	63.8649	21.45	-76.7
639	0.70646	23.9	214.75	8.9854	278.545	12.7189	3.25	54.4799	6.417	0.9319	0.1644	1	0.1706	0	0.07538	507.889	568.655	198.25	82.55
640	0.455541	10.1	55.0201	5.4475	96.8621	11.9583	3.25	35.8974	8.4311	0.7072	-0.1346	0.9999	0.3159	0.1111	0.3443	963.965	728.525	-13.65	53.3
641	0.336831	5.3	3.25	0.6132	6.0077	1.8205	0	4.5962	1.9606	-0.8462	-1	-0.7071	0.1495	1	1	150.292	753.962	1.95	-2.6
642	0.0273307	23.7	2.6	0.1097	87.1	4.0138	0	13	2.9254	-0.374	-1	1	0.931	1	0.687	195.367	1019	2.6	0
643	0.806126	6.9	56.2954	8.1588	49.5927	10.121	0	20.8102	4.6154	0.994	0.9703	1	0.007936	0	0	482.268	79.1739	-29.25	-48.1
644	0.0450497	6.7	0.65	0.09701	10.1212	2.1534	0	4.5962	1.9385	-0.8448	-1	-0.4472	0.1874	1	1	239.112	191.567	-0.65	0
645	0.643683	9.7	39.7352	4.0964	49.0031	6.364	0	13.7886	3.35	0.9356	0.6601	1	0.09251	0.6883	0.05263	71.1804	130.124	38.35	10.4
646	0	8.9	0	0	10.075	1.4601	0	3.25	1.6285	-1	-1	-1	0	1	1	0	944.416	0	0
647	0.566897	5.7	34.1235	5.9866	39.0731	10.5603	4.5962	22.981	4.7019	0.9676	0.9017	0.9997	0.03142	0	0	810.105	767.439	32.5	-10.4
648	0.136843	15.5	18.4993	1.1935	117.743	8.7217	0	22.981	4.4371	0.3568	-1	1	0.6772	0.5704	0.5664	297.126	619.442	5.85	17.55
649	0.825023	5.5	33.4608	6.0838	25.8093	7.3741	3.25	13	3.1929	0.9875	0.9541	1	0.01403	0	0	663.082	155.227	33.15	4.55
650	0.208887	5.3	16.7745	3.165	50.0007	15.1517	3.25	33.1436	8.2209	0.1094	-0.9762	0.9487	0.6282	0.9697	0.7692	493.443	294.425	9.75	-13.65
651	0.44863	12.7	47.5212	3.7418	89.2435	8.3405	0	22.981	4.5009	0.4434	-0.6459	0.9999	0.613	0.6355	0.4767	500.602	625.803	30.55	-36.4
652	0.910464	4.9	63.7829	13.0169	41.4613	14.297	9.75	20.5548	3.1793	0.9867	0.971	0.9975	0.009672	0	0	416.224	328.051	-63.7	3.25
653	0.807856	12.1	99.9923	8.2638	103.316	10.2293	0	20.5548	5.6239	0.9526	0.7385	1	0.0613	0.07921	0.01235	969.442	889.992	-51.35	85.8
654	0.239813	5.5	15.4503	2.8091	40.9978	11.7137	0	26.2023	8.4408	0.006488	-0.9981	0.9372	0.8401	0.4857	0.6667	258.646	336.091	5.85	14.3
655	0.439532	6.1	21.2918	3.4905	32.5598	7.9414	3.25	14.5344	3.8864	0.6312	-0.05547	0.9999	0.3785	0.8537	0.4286	606.328	1007.88	-20.8	4.55
656	0.620592	5.5	35.0036	6.3643	35.8931	10.2552	3.25	43.6033	9.7582	0.9804	0.9006	0.9998	0.02837	0.08571	0	89.0727	91.6727	13	32.5
657	0.197767	12.3	23.4	1.9024	99.0799	9.6194	0	45.5	6.6626	0.6256	-0.8575	0.9998	0.5539	0.5534	0.2892	521.244	14.2276	-23.4	0
658	0.289966	16.9	44.699	2.6449	135.909	9.1214	0	27.768	5.5483	0.4815	-1	1	0.7295	0.906	0.3571	762.296	568.47	-33.8	29.25
659	0.843197	5.1	55.4942	10.8812	40.0047	12.9047	0	18.9506	5.215	0.8954	0.7828	0.9896	0.07262	0	0	378.931	418.196	-53.95	13
660	0.875894	22.3	306.207	13.7313	318.242	15.6769	6.5	29.9635	4.4437	0.9842	0.8992	1	0.02552	0	0	747.511	931.184	-305.5	20.8
661	0.75365	9.3	71.2336	7.6595	74.1911	10.1632	4.5962	16.25	2.5156	0.8781	-0.2425	1	0.3148	0.1507	0.09434	277.866	867.07	-30.55	-64.35
662	0.970057	7.7	113.75	14.7727	86.8037	15.2287	11.718	22.981	2.6943	0.9969	0.9915	1	0.002348	0	0	127.097	517.195	68.25	-91
663	0.400719	22.3	83.5749	3.7478	189.86	9.3527	0	39.1352	6.9692	0.5365	-0.9899	1	0.5842	0.5369	0.4222	732.852	438.372	80.6	-22.1
664	0.172726	5.1	6.6287	1.2998	23.328	7.5252	0	20.8102	6.6288	-0.3725	-1	0.8944	0.6768	1	0.9091	578.49	93.1373	1.3	6.5
665	0.422753	15.5	44.6281	2.8792	91.9426	6.8106	0	26.8002	5.0315	0.8061	-0.2769	1	0.2642	0.6667	0.2522	501.3	1012.53	43.55	9.75
666	0.0232527	22.1	0.65	0.02941	25.4218	1.2648	0	10.2774	2.3386	-0.4509	-1	1	0.7237	1	0.9118	305.946	694.862	0	0.65
667	0.635668	17.7	72.2056	4.0794	100.754	6.4175	0	38.0403	5.4882	0.8325	-0.2631	1	0.3003	0.6815	0.1752	679.051	234.593	-66.3	-28.6
668	0.469115	21.9	60.6419	2.769	117.462	5.9026	0	16.25	3.6997	0.9024	0.2071	1	0.1581	1	0.1236	121.872	445.562	52	-31.2
669	0.657514	5.3	69.553	13.1232	65.864	19.9588	4.5962	52.4047	8.8155	0.9092	0.6943	0.9894	0.09771	0	0.07692	845.33	286.104	69.55	-0.65
670	0	9.5	0	0	13.325	1.7767	0	3.25	1.6288	-0.7143	-1	1	0.7263	1	0.8571	268.505	66	0	0
671	0.407808	21.9	68.4015	3.1234	152.415	7.659	0	22.981	4.085	0.6584	-0.8465	1	0.47	0.5075	0.3876	694.861	644.221	68.25	-4.55
672	0.550791	8.7	29.2139	3.3579	40.8467	6.0965	0	10.2774	2.0879	0.3718	-0.4961	0.9694	0.4442	0.8657	0.8085	398.667	191.919	10.4	-27.3
673	0.156606	4.9	7.5802	1.547	28.647	9.8783	0	22.981	7.5245	0.5582	-0.4472	0.9806	0.4759	1	0.625	423.49	436.837	-6.5	-3.9
674	0	7.1	0	0	5.525	1.0833	0	3.25	1.5473	-0.4286	-1	1	0.9759	1	0.7143	1019	944.38	0	0
675	0.657585	6.7	28.4296	4.2432	30.3277	6.4527	0	13.4001	3.4795	0.9728	0.8632	1	0.03185	0.7447	0	637.44	81.2687	27.95	-5.2
676	0.17842	6.7	7.854	1.1722	30.8787	6.5699	0	26.8002	5.9065	-0.4711	-0.9899	0.9899	0.6873	1	0.875	30.8134	902.798	-3.25	-7.15
677	0.487023	6.1	20.317	3.3307	28.0397	6.8389	0	13.7886	4.0933	0.6913	0.3861	0.9895	0.1882	0.8537	0.6667	683.246	226.09	-2.6	-20.15
678	0.776805	8.5	63.1036	7.424	62.1209	9.5571	0	17.5018	4.1414	0.9765	0.8533	1	0.03376	0	0	475.318	189.829	41.6	-47.45
679	0.537531	21.3	95.7598	4.4958	161.421	8.3638	0	35.75	5.0784	0.9008	0.124	1	0.1529	0.4197	0.1098	98.9765	961.178	71.5	63.7
680	0.172929	6.7	7.2672	1.0847	29.4807	6.2725	0	11.718	3.4531	0.2537	-0.9594	0.9987	0.6413	1	0.6923	999.716	651.395	-6.5	-3.25
681	0.819777	8.1	48.4021	5.9756	44.4645	7.2893	0	16.5718	3.3341	0.9895	0.966	1	0.009525	0.06557	0	750.827	547.327	46.8	-12.35
682	0.366054	5.7	16.25	2.8509	28.8162	7.7882	3.25	13.4001	3.3182	0.2115	-0.9953	0.9979	0.9443	0.5676	0.4118	235.579	562.114	13	-9.75
683	0.680363	7.9	46.1637	5.8435	50.674	8.5888	3.25	22.981	4.2664	0.9849	0.8802	1	0.02442	0.1525	0	454.367	26.8608	24.7	-39
684	0.0834768	7.9	0.9192	0.1164	8.227	1.3944	0	4.5962	1.8669	0.0999	-1	1	0.8713	1	0.7097	60.9684	634.171	0.65	0.65
685	0.106486	19.1	12.9512	0.6781	108.892	6.368	0	41.6203	6.5262	0.02024	-1	1	0.7064	0.9825	0.7917	691.411	162.555	-12.35	3.9
686	0.420704	7.5	29.2789	3.9038	51.0356	9.2792	0	27.768	6.6583	0.7213	-0.8042	0.9983	0.3382	0.7455	0.4571	916.933	36.9667	1.3	29.25
687	0.616758	13.9	105.332	7.5778	146.209	12.2865	3.25	23.6604	4.7709	0.8674	-0.3363	0.9996	0.2713	0.2857	0.1414	869.424	796.648	-2.6	105.3
688	0.679934	21.1	123.92	5.873	164.978	8.6376	0	19.5	3.7493	0.9186	-0.8944	1	0.2355	0.2513	0.08187	859.017	85.2915	72.15	-100.75
689	0.14222	7.3	5.0767	0.6954	25.9151	4.8896	0	24.7513	5.0396	0.08187	-0.9908	1	0.6395	1	0.7879	327.041	172.98	-3.9	3.25
690	0.68079	11.1	87.6247	7.8941	105.519	11.5955	0	37.0557	5.7998	0.9716	0.8127	1	0.03549	0.02198	0	630.288	857.212	53.3	-69.55
691	0.224595	5.9	17.1605	2.9086	50.5066	12.9504	0	29.9635	8.1293	0.6848	0.156	0.9983	0.3009	0.7179	0.4737	75.7966	747.229	-15.6	7.15
692	0	8.1	0	0	6.3885	1.0473	0	4.5962	1.6607	-0.8382	-1	1	0.4554	1	0.9524	400.593	948.926	0	0
693	0.85241	5.9	47.7164	8.0875	37.0024	9.4878	0	22.981	6.1172	0.9975	0.9806	1	0.004561	0	0	929.831	98.1102	-37.7	-29.25
694	0.763956	5.9	30.7224	5.2072	26.5828	6.8161	0	19.769	4.3939	0.9096	0.7802	0.9959	0.06362	0.641	0	902.212	945.466	30.55	3.25
695	0.209802	5.5	12.82	2.3309	38.885	11.11	0	26.2023	7.6218	-0.2394	-0.8662	0.9487	0.5998	0.3714	0.8667	446.773	294.691	11.05	-6.5
696	0.481899	20.7	49.1299	2.3734	92.1001	4.9251	0	13.7886	3.4248	0.954	0.6369	1	0.06471	0.9947	0.01796	940.879	23.3696	44.2	-21.45
697	0.0609981	7.1	3.3144	0.4668	39.029	7.6527	0	33.931	7.4853	-0.1497	-1	1	0.7222	0.9804	0.7857	61.9507	448.599	-0.65	3.25
698	0.761193	20.3	152.131	7.4941	180.168	9.8452	0	22.981	5.4333	0.7949	-0.8645	1	0.4009	0.2131	0.1667	71.0567	786.997	-37.05	147.55
699	0.529392	5.5	28.872	5.2495	34.7062	9.9161	3.25	14.5344	3.0108	0.2914	-0.3984	0.9073	0.468	0.4857	0.7333	46.0727	185.609	24.7	-14.95
700	0.308899	6.7	13.4001	2	30.4307	6.4746	0	36.3361	7.115	0.1058	-0.6414	0.9564	0.4517	0.5106	0.8889	747.224	214.993	-10.4	8.45
701	0.763155	6.7	4.5962	0.686	4.225	0.8989	0	3.25	1.4695	-0.02759	-1	1	0.8471	1	0.7	412.007	283.575	4.55	-0.65
702	0.151444	6.3	10.5812	1.6796	47.6894	11.0906	0	27.5772	9.086	0.07051	-0.9979	0.9819	0.9029	0.7209	0.6364	409.643	374.254	1.95	10.4
703	1.03774	5.5	73.78	13.4145	45.2433	12.9267	3.25	29.25	6.2391	0.9951	0.9733	1	0.008352	0	0	748.927	64.9091	-71.5	18.2
704	0.30246	5.7	18.9506	3.3247	40.6713	10.9922	0	39.1352	8.1383	-0.2143	-0.691	0.5021	0.4497	0.2162	1	654.184	664.711	17.55	7.15
705	0.591887	7.7	32.324	4.1979	40.4265	7.0924	0	29.43	7.4029	0.02153	-0.9994	1	0.7303	0.7018	0.8235	669.435	68.974	-8.45	31.2
706	0.773774	15.1	139.969	9.2695	156.933	11.9796	0	23.6604	5.3183	0.8782	-0.08305	1	0.2473	0.145	0.1802	397.248	606.017	-27.95	-137.15
707	0.926293	4.7	61.4757	13.0799	38.1258	14.1207	3.25	26.2023	6.4469	0.9972	0.9924	1	0.002785	0	0	901.404	431.628	33.8	-51.35
708	0.555493	4.7	20.9316	4.4535	21.6464	8.0172	0	22.981	5.1268	0.4532	0.3162	0.6505	0.1133	0.03704	1	1002.67	10.1915	-18.85	-9.1
709	1.06926	6.1	34.7492	5.6966	21.8433	5.3276	0	11.718	3.4018	0.9714	0.8453	1	0.03565	0.4878	0	352.205	235.91	-34.45	4.55
710	0.335927	4.9	12.503	2.5516	22.0275	7.5957	3.25	18.3848	4.1473	0.9246	0.6919	1	0.1051	0.931	0.1111	797.398	251.745	-12.35	-1.95
711	0.775822	7.9	57.5828	7.289	55.4317	9.3952	0	18.9506	4.3087	0.9655	0.8407	1	0.04439	0.0339	0	709.215	123.076	-27.3	-50.7
712	0.368472	8.7	42.7471	4.9135	89.3431	13.3348	3.25	35.1541	7.1683	0.3519	-0.9276	0.9996	0.7868	0.1194	0.383	226.77	967.431	-29.9	-30.55
713	0.0853282	11.7	4.9503	0.4231	48.0976	4.9585	0	19.5	4.0382	-0.04363	-1	1	0.6631	1	0.8406	334.372	662.184	4.55	1.95
714	0.12598	19.5	19.5541	1.0028	139.3	7.96	0	38.0403	5.4718	0.279	-0.9999	1	0.7516	0.7943	0.6013	637.392	515.662	-18.85	-5.2
715	0.63008	12.1	75.7271	6.2584	100.321	9.9327	3.25	16.5718	3.2921	0.5052	-0.999	1	0.7263	0.2871	0.3333	65.3182	867.264	40.95	63.7
716	0.210875	19.3	26.1458	1.3547	111.139	6.4242	0	39.1352	6.0804	0.3564	-1	1	0.7531	0.9595	0.5066	822.231	844.562	21.45	14.95
717	0.129907	19.3	21.8501	1.1321	150.763	8.7147	0	24.7513	4.7803	0.09163	-1	1	0.7447	0.896	0.6738	93.7746	107.806	-8.45	-20.15
718	0.224162	4.7	8.475	1.8032	21.7193	8.0442	0	22.75	5.2787	-0.7715	-0.9981	-0.2707	0.3044	0.8519	1	771.926	484.947	0.65	8.45
719	0.538941	8.7	32.0879	3.6883	45.8521	6.8436	0	32.5	5.6422	0.8025	-0.05872	0.9999	0.3202	0.3881	0.2889	780.609	999.718	-3.9	31.85
720	0.601659	4.9	22.1096	4.5122	21.749	7.4996	0	18.9506	5.3747	0.9848	0.9091	0.9999	0.02943	0.3793	0	708.888	490.653	20.15	9.1
721	0.269385	5.7	12.8693	2.2578	31.0109	8.3813	3.25	16.25	3.3797	0.3337	-0.9458	0.9994	0.6001	0.4865	0.8235	665.93	617.807	9.1	9.1
722	0.673587	5.7	34.548	6.061	33.293	8.9981	3.25	33.1436	6.5311	0.8295	0.6458	0.9714	0.1003	0	0.1765	866.807	997.395	2.6	-34.45
723	0.0459583	4.7	1.3	0.2766	16.25	6.0185	0	16.25	4.7444	0	-1	1	1.0954	1	0.5	907	0.04255	-1.3	0
724	0.350779	18.7	52.3401	2.7989	133.252	7.9791	0	21.8017	4.2985	0.4554	-0.9989	1	0.6659	0.5269	0.4626	933.679	317.471	50.7	13
725	0.658634	7.1	45.0802	6.3493	49.1646	9.6401	0	16.25	4.2695	0.7936	-0.07462	1	0.3428	0.2941	0.2903	402.711	1002.23	-33.15	-30.55
726	0.790317	9.9	78.7815	7.9577	79.5455	10.069	0	22.75	5.1216	0.9585	0.8134	0.9998	0.0457	0	0	173.167	495.056	14.95	-77.35
727	0.0528661	6.3	0.65	0.1032	8.3942	1.9521	0	6.5	1.9735	-0.6812	-1	1	0.5029	1	0.9333	197.968	800.04	0	0.65
728	0.627167	16.1	89.1804	5.5392	124.532	8.8321	0	17.5018	3.8227	0.9463	0.6835	1	0.06498	0.2624	0.02479	981.752	284.062	-45.5	76.7
729	0.492854	6.3	40.9964	6.5074	56.7753	13.2035	3.25	36.3361	9.1963	0.8072	0.2848	0.9997	0.2242	0	0.1739	646.976	715.389	40.95	1.95
730	0.888428	4.9	58.7882	11.9976	39.1626	13.5043	4.5962	20.5548	4.6492	0.9982	0.9874	1	0.004097	0	0	815.265	380.673	-18.2	55.9
731	0.774819	7.5	54.8471	7.3129	51.9103	9.4382	0	30.8322	5.4732	0.9718	0.8972	1	0.03534	0	0	829.027	266.96	28.6	46.8
732	0.859684	9.3	113.616	12.2168	103.739	14.2108	3.25	23.4361	5.7235	0.9688	0.8644	0.9998	0.03436	0	0	963.909	191.237	-60.45	-96.2
733	0.0986764	4.9	0.65	0.1327	3.9	1.3448	0	3.25	1.629	-1	-1	-1	0	1	1	191.398	520	0.65	0
734	0.462573	5.1	21.5286	4.2213	28.2898	9.1257	0	41.6203	12.1977	-0.1767	-0.7167	0.2864	0.3641	0.8387	1	165.52	862.471	-18.85	10.4
735	0.684097	5.3	30.6604	5.785	27.9062	8.4564	0	13.4001	3.1771	0.9943	0.9576	1	0.01148	0.3333	0	144.142	389.491	-16.25	-26
736	0.0259607	7.9	0.9192	0.1164	26.454	4.4837	0	24.7513	5.7682	-0.1347	-0.9985	0.8192	0.5239	1	0.8974	542.247	441.74	0.65	0.65
738	0.0545282	4.7	0.65	0.1383	6.8481	2.5363	0	4.5962	1.752	-0.5758	-0.9487	-0.1414	0.3257	1	1	518.032	514.043	0.65	0
739	0.471908	17.9	82.961	4.6347	156.157	9.8212	0	39.1352	8.1477	0.4141	-1	0.9998	0.6694	0.5597	0.5149	581.355	640.215	-40.95	-72.15
740	0.44536	13.1	50.9908	3.8924	97.0124	8.7399	0	27.5772	5.8078	0.6173	-0.9829	1	0.5315	0.4775	0.4396	437.363	748.744	-9.75	50.05
741	0.587595	5.5	36.6083	6.6561	39.6469	11.3277	3.25	23.6604	4.9166	0.03026	-0.9992	0.9771	0.94	0.2286	0.5333	969.582	368.309	-36.4	-3.9
742	0.942385	5.9	61.3381	10.3963	43.0244	11.0319	0	19.769	4.9073	0.9884	0.9555	1	0.01392	0	0	27.5847	681.491	-39.65	46.8
743	0.0828455	6.3	1.4534	0.2307	11.9742	2.7847	0	7.2672	2.2668	-0.2845	-1	1	0.896	1	0.8333	830.524	134.881	-1.3	0.65
744	0.618855	11.9	66.8584	5.6184	89.879	9.0787	0	17.5018	4.4347	0.3056	-1	1	0.9031	0.3939	0.3671	901.017	96.2689	-29.9	59.8
745	0.68139	17.5	120.299	6.8742	156.371	10.0885	3.25	25.3833	4.8324	0.9351	0.4893	1	0.1203	0.1161	0.1037	549.38	208.674	-102.05	-63.7
746	0.418127	12.3	41.8885	3.4056	83.892	8.1449	0	20.8102	5.1898	-0.2087	-1	0.9998	0.6835	0.7379	0.85	357.358	746.159	-31.2	27.95
747	0.459315	17.5	94.5744	5.4043	182.373	11.766	0	42.25	8.0187	0.7046	-0.8775	1	0.4979	0.2129	0.2519	375.151	440.951	-82.55	-46.15
748	0.652111	17.3	120.776	6.9813	163.797	10.7057	0	18.9506	4.9796	0.71	-0.9855	1	0.502	0.3137	0.2331	284.803	461.887	27.3	117.65
749	0.623981	5.5	39.6553	7.2101	40.4425	11.555	0	38.0403	8.3897	0.9741	0.895	0.9998	0.03435	0	0	656.936	392.445	0.65	39.65
750	0.929322	4.9	47.5612	9.7064	30.2892	10.4446	4.5962	18.9506	4.8162	0.9947	0.9871	1	0.005404	0	0	621.357	22.602	-47.45	-3.25
751	0.439303	17.3	64.7656	3.7437	130.385	8.5219	0	32.5	6.1487	0.6393	-1	1	0.687	0.3072	0.2077	358.746	994.769	-40.3	50.7
752	0.273137	17.1	22.6103	1.3222	73.0967	4.8408	0	20.8102	4.1109	0.2116	-1	1	0.7705	1	0.5891	396.523	876.833	-21.45	-7.15
753	0.52828	14.1	60.4745	4.289	98.2378	8.1188	0	18.3848	4.3391	0.8289	-0.1268	1	0.2476	0.3058	0.2079	684.886	609.773	-54.6	26
754	0.230425	13.7	29.9282	2.1845	110.92	9.4803	0	23.6604	4.8604	0.2596	-0.9987	1	0.7397	0.9744	0.5979	23	830.62	1.3	29.9
755	0.340904	7.3	20.3482	2.7874	43.3357	8.1765	0	18.9506	4.8444	-0.05341	-1	0.9989	0.8785	0.7547	0.6364	124.274	874.52	18.2	9.1
756	0.621622	10.3	50.9204	4.9437	66.0094	7.9529	0	24.7513	4.5679	0.7226	-0.3032	0.9999	0.3938	0.3855	0.3492	445.034	357.146	12.35	-49.4
757	0.704539	16.9	95.322	5.6404	119.287	8.0058	0	16.25	3.8885	0.9149	0.6472	1	0.09231	0.1879	0.06202	579.577	302.896	-74.75	-59.15
758	0.25268	7.1	7.8	1.0986	22.1735	4.3478	0	13	3.0739	0.4438	-0.5369	1	0.4585	1	0.6667	771.563	253.38	0	-7.8
759	0.413427	10.5	49.0567	4.6721	96.0578	11.3009	0	25.3833	6.6649	0.4653	-0.6247	0.9985	0.4437	0.4	0.6154	694.248	997.962	41.6	26
760	0.419675	11.5	55.4637	4.8229	109.174	11.492	3.25	26.8002	6.4409	0.3366	-0.995	0.9999	0.7783	0.5474	0.4933	920.122	996.491	-54.6	-9.75
761	0.0961595	5.7	5.5915	0.981	37.7465	10.2018	0	23.6604	6.9034	0.6901	-0.7593	0.9979	0.4229	1	0.4118	419.412	796.061	-4.55	3.25
762	0.269723	6.5	2.9069	0.4472	7.4612	1.658	0	7.2672	2.2069	-0.3971	-1	1	0.841	1	0.9	688.754	648.954	1.3	2.6
763	0.211928	16.7	20.8	1.2455	86.3913	5.877	0	35.75	5.962	0.486	-1	1	0.7871	0.8027	0.3306	0.7665	422.084	0	20.8
764	0.574527	7.3	35.0036	4.795	44.234	8.346	0	18.9506	5.0486	0.9552	0.7657	0.9999	0.05443	0.3019	0	559.206	85.9178	33.8	9.1
765	0.845384	7.7	66.6749	8.6591	58.3842	10.2428	3.25	18.9506	3.5768	0.9871	0.9436	1	0.01638	0	0	811.825	323.565	-33.15	-57.85
766	0.698087	9.1	44.243	4.8619	49.4484	6.9646	0	14.5344	3.8051	0.4589	-0.6814	1	0.5301	0.662	0.5294	786.687	441.681	-1.95	44.2
767	0.0891506	5.1	2.3436	0.4595	15.978	5.1542	0	11.718	3.4103	0.3245	-0.4472	1	0.5421	1	0.7778	40.5294	35.2647	1.3	1.95
768	0.795858	5.7	52.5054	9.2115	42.825	11.5743	4.5962	26.8002	5.5432	0.9614	0.9048	0.9968	0.027	0	0	382.842	829.816	-27.3	-44.85
769	0.815298	16.3	142.498	8.7422	153.334	10.7227	0	42.7471	6.0274	0.9349	0.04872	1	0.1636	0.1259	0.09836	576.39	906.994	-48.75	133.9
770	0.613645	12.3	49.7622	4.0457	67.9065	6.5929	0	42.25	6.7665	0.6811	-0.7399	1	0.4986	0.3786	0.2375	52.7236	47.3699	45.5	20.15
771	0.483552	7.3	8.1445	1.1157	12.2289	2.3073	0	9.1924	2.397	-0.01717	-1	1	0.849	1	0.7059	61.7877	1002.37	7.15	3.9
772	0.410784	6.7	22.2144	3.3156	37.9355	8.0714	3.25	24.7513	5.6315	0.8378	0.2063	0.9989	0.1814	1	0.2222	970.627	6.2537	20.8	-7.8
773	0.6972	16.1	65.9037	4.0934	82.7842	5.8712	0	27.9576	6.2263	0.5275	-0.9762	1	0.5878	0.5957	0.4364	400.925	781.074	-61.1	24.7
774	0.428267	16.1	41.376	2.5699	84.6094	6.0007	0	42.3748	5.6112	0.654	-0.9864	1	0.5231	0.844	0.3333	358.18	144.149	29.9	-28.6
775	0.603451	14.1	84.5225	5.9945	120.198	9.9337	0	51.387	7.456	0.3537	-0.9487	1	0.6388	0.3967	0.5644	523.266	207.227	1.95	84.5
776	0.769498	11.3	134.677	11.9183	144.042	15.4884	3.25	32.5	6.7837	0.9636	0.8153	1	0.0419	0	0	87.6681	58.8982	111.15	-76.05
777	0.388257	7.9	37.509	4.748	72.1511	12.229	0	32.1734	7.1746	0.8647	0.507	1	0.1574	0.5593	0.2051	334.715	24.5759	-5.85	-37.05
778	0.705091	15.1	127.903	8.4704	157.372	12.0132	3.25	25.3833	4.7624	0.7829	-0.4472	1	0.3372	0.2137	0.3153	647.47	750.49	114.4	-57.2
779	0.376107	10.5	35.6316	3.3935	76.6927	9.0227	0	27.5772	6.3619	0.1242	-0.9997	0.9982	0.7671	0.6118	0.6719	737.286	223.738	-22.1	-27.95
780	0.0853319	7.5	3.3144	0.4419	28.4825	5.1786	0	13.4001	3.7096	-0.4118	-1	0.9976	0.6614	1	0.9091	839.833	963.607	-3.25	-0.65
781	0.957706	5.3	45.8929	8.659	29.8366	9.0414	0	16.25	3.8797	0.9911	0.9658	1	0.009656	0	0	399.443	573.943	27.95	-36.4
782	0.128252	4.9	2.0555	0.4195	9.4857	3.2709	0	7.2672	2.5043	0.7773	0.3162	1	0.3084	1	0.4	168.806	556.316	0.65	-1.95
783	0.924062	8.3	67.2051	8.097	55.2031	8.7624	0	14.5344	3.4048	0.9311	0.8737	0.9993	0.03797	0	0	508.343	768.572	-66.95	-5.85
784	0.257786	9.1	18.9506	2.0825	57.3563	8.0784	0	39.2699	7.8109	0.6538	-0.4768	0.9998	0.4443	0.9437	0.3333	692.654	560.445	16.25	9.75
785	0.504506	15.7	57.9193	3.6891	100.178	7.3123	0	21.8017	5.3568	0.6221	-0.9989	1	0.5777	0.5912	0.3707	185.599	593.166	-40.3	-41.6
786	0.304877	12.7	19.3259	1.5217	53.4061	4.9912	0	14.5344	3.4091	0.6919	-0.5369	0.9997	0.3567	1	0.4	109.984	662.079	-18.2	6.5
787	0.588831	10.3	63.7729	6.1915	87.2739	10.5149	0	27.9576	6.4522	0.8524	0.215	0.9997	0.2354	0.09639	0.1905	471.898	453.121	-55.25	-31.85
788	0.678784	15.5	79.6217	5.1369	102.166	7.5678	0	24.7513	4.4303	0.4092	-0.9993	1	0.8363	0.3704	0.3451	578.245	794.177	53.3	59.15
789	1.09263	5.3	64.563	12.1817	36.7917	11.149	3.25	17.5018	4.5476	0.9816	0.9761	0.9892	0.004099	0	0	755.236	712.707	61.75	-18.85
790	0.173051	6.1	2.0555	0.337	7.9843	1.9474	0	10.2774	2.5837	-0.4447	-1	1	0.6828	1	0.9444	804.812	526.418	-1.95	-0.65
791	0.867903	5.3	42.5837	8.0347	30.55	9.2576	0	26	6.924	0.9866	0.9553	1	0.01799	0	0	993.076	963.113	41.6	9.1
792	0.271147	15.3	28.3775	1.8547	90.9747	6.8402	0	23.4361	4.381	0.2481	-1	1	0.7453	0.8722	0.5664	48.4804	698.356	26.65	-9.75
793	0.102579	6.3	7.2672	1.1535	48.3535	11.245	3.25	35.0036	9.4117	0.2422	-1	1	0.8399	1	0.5455	497.278	284.667	-3.25	-6.5
794	0.424198	10.9	36.3361	3.3336	69.942	7.8586	0	26.2023	5.6676	0.7148	-1	0.9995	0.3089	0.5393	0.4203	695.771	22.0963	6.5	35.75
795	0	12.1	0	0	4.55	0.4505	0	3.25	1.1286	-1	-1	-1	0	1	1	503.165	320	0	0
796	0.713059	9.1	65.3695	7.1835	71.5266	10.0742	3.25	26.2023	4.4596	0.9406	0.6735	1	0.08162	0.2676	0.05882	704.302	105.302	-21.45	-61.75
797	0.15419	5.3	3.9538	0.746	15.9659	4.8382	0	11.718	2.978	0.8482	0.1644	1	0.2292	1	0.1538	350.368	799.434	0.65	3.9
798	0.547627	9.3	51.772	5.5669	74.2083	10.1655	0	39.1352	8.0325	0.4805	-0.8428	0.9999	0.6528	0.411	0.3774	896.204	898.914	-32.5	40.3
799	0.503542	14.5	69.1601	4.7697	118.403	9.4723	0	38.0403	7.162	0.8686	0.2425	1	0.1697	0.304	0.2	300.321	71.5793	-55.25	-41.6
800	0.809411	5.3	40.7068	7.6805	31.3138	9.489	3.25	16.5718	4.4386	0.9991	0.9932	1	0.001857	0	0	388.293	80.3113	-13.65	38.35
801	0.779338	5.7	65.2757	11.4519	54.3692	14.6944	7.2672	19.769	3.2781	0.8957	0.8018	0.9999	0.05933	0	0	565.974	721.316	-63.05	16.9
802	0.427712	5.9	31.4495	5.3304	48.6041	12.4626	4.5962	23.6604	4.9884	0.9269	0.6278	0.9997	0.08508	0.6923	0.05263	955.924	886.458	9.75	-29.9
803	0.42573	14.1	49.9528	3.5428	100.693	8.3217	0	20.5548	4.8541	0.8734	-0.9955	1	0.313	0.8099	0.08	634.826	46.6489	-26.65	42.25
804	0.115917	14.1	9.9005	0.7022	73.2999	6.0578	0	29.43	4.7986	0.126	-0.9999	1	0.7175	1	0.6596	801.879	51.1915	9.1	3.9
805	0.762351	14.1	105.262	7.4654	118.491	9.7926	0	39	5.1255	0.9742	0.8348	1	0.03574	0.01653	0	67.8723	416.273	-104	-16.25
806	0.30515	13.9	35.8031	2.5758	100.449	8.4411	0	29.9635	5.3038	0.1672	-1	1	0.7747	0.6975	0.6224	733.356	850.644	-9.75	-34.45
807	0.0377734	13.9	3.9538	0.2844	89.5963	7.5291	0	23.6604	5.3465	-0.3332	-1	1	0.6996	1	0.8901	395.558	124.317	0.65	3.9
808	0.644005	13.9	75.9499	5.464	100.964	8.4844	0	18.9506	4.1349	0.8513	0.4768	1	0.1542	0.1765	0.2828	568.709	876.763	56.55	-50.7
809	0.459173	5.1	18.2116	3.5709	24.108	7.7768	0	17.5018	5.0524	0.831	0.2676	0.9907	0.2236	0.5806	0.2727	1010.83	888.647	-14.95	-10.4
810	0.214469	13.9	12.0907	0.8698	48.2611	4.0556	0	13.4001	2.9873	0.5952	-0.7071	1	0.4355	1	0.5	211.543	954.068	9.75	7.15
811	0.379315	5.9	25.6153	4.3416	44.639	11.4459	4.5962	21.8017	5.1191	0.6951	-0.7071	0.9991	0.4777	0.8974	0.2632	243.949	112.975	20.8	14.95
812	0.144629	9.9	12.6207	1.2748	69.6329	8.8143	0	39.6713	6.8935	0.3651	-0.9806	1	0.5792	1	0.6491	379.288	378.677	-12.35	2.6
813	0.780599	7.3	71.1386	9.745	66.1649	12.484	3.25	32.0088	6.1465	0.9795	0.9346	0.9983	0.01915	0	0	488.747	618.199	-24.05	-66.95
814	0.825301	13.7	107.352	7.8359	111.087	9.4946	0	42.25	7.0409	0.9582	0.6815	1	0.06453	0.09402	0.01031	982.467	114.485	55.9	-91.65
815	0.426845	13.5	45.9619	3.4046	91.7259	7.9762	0	19.5	4.864	0.6627	-0.8682	1	0.556	0.4696	0.2766	252.133	551.03	-6.5	45.5
816	0.843736	8.1	86.9762	10.7378	77.6317	12.7265	3.25	22.981	4.3529	0.9731	0.9165	1	0.02611	0	0	969.685	800.481	-51.35	70.2
817	0.253015	13.5	34.3025	2.5409	115.488	10.0425	3.25	26.8002	5.5125	0.1694	-0.9983	1	0.7726	0.5826	0.6064	909.022	670.485	15.6	30.55
818	0.0629608	7.5	2.0555	0.2741	23.9443	4.3535	0	11.718	3.0097	-0.3674	-1	1	0.7887	1	0.8065	816.847	30.8867	0.65	1.95
819	0.531234	5.9	31.3081	5.3065	38.9571	9.989	0	22.75	6.491	0.8645	0.5369	1	0.1276	0.4359	0.1579	858.373	994.169	-2.6	-31.2
820	0.522567	13.1	66.8742	5.1049	108.435	9.7689	3.25	20.5548	4.0417	0.9028	0.2585	1	0.1577	0.6036	0.1538	365.954	947.721	62.4	-24.05
821	0.424494	13.3	49.0997	3.6917	98.2724	8.6967	0	35.1541	5.5776	0.4954	-0.9991	1	0.7935	0.4513	0.2903	994.996	716.184	-5.85	-48.75
822	0.205135	13.3	15.4503	1.1617	63.9933	5.6631	0	14.5344	3.2485	0.02903	-1	0.9997	0.7056	0.7965	0.7609	669.417	309.068	-5.85	-14.3
823	0.35546	12.5	39.8413	3.1873	94.1501	8.9667	0	27.5772	5.4527	0.4955	-0.9021	0.9999	0.6429	0.7238	0.4217	677.848	456.452	22.1	33.15
824	0.279668	6.3	19.8862	3.1565	48.5325	11.2866	0	40.7224	12.5412	0.3079	-0.7071	0.9628	0.4688	0.7209	0.7895	16.7937	119.524	19.5	3.9
825	0.0360246	7.7	0.65	0.08442	13.3574	2.3434	0	7.2672	2.23	-0.7056	-1	1	0.5049	1	0.95	149.779	754.474	0	-0.65
826	0.477373	6.3	23.8648	3.7881	34.1217	7.9353	0	32.0088	6.9787	0.1829	-0.6026	1	0.6057	0.6977	0.6818	13.3492	900.905	20.8	11.7
827	0.497575	4.7	14.2704	3.0363	16.4759	6.1022	0	16.5718	4.9295	0.1376	-0.8944	0.9839	0.8411	1	0.5714	587.479	972.521	-7.15	12.35
828	0.447598	13.1	62.7006	4.7863	118.695	10.6933	0	23.4361	5.6322	0.5696	-0.9965	1	0.743	0.2523	0.2637	402.645	76.3664	59.15	20.8
829	0	13.1	0	0	8.125	0.732	0	3.25	1.3638	-0.9	-1	1	0.4472	1	0.95	411.786	283	0	0
830	0.630412	8.5	52.5978	6.188	63.8025	9.8158	3.25	18.3848	4.7216	0.8973	0.6106	0.9999	0.101	0.1538	0.1333	499.694	962.671	40.3	33.8
831	0.075188	8.5	1.4534	0.171	14.7827	2.2743	0	4.5962	1.6834	-0.7591	-1	1	0.388	1	0.9643	534.323	125.212	0.65	-1.3
832	0.210295	6.1	9.7716	1.6019	31.2314	7.6174	0	43.3604	9.1169	-0.2014	-1	1	0.7651	0.878	0.8	166.68	863.812	-9.75	-0.65
833	0	7.7	0	0	2.6	0.4561	0	3.25	1.1389	NaN	Infinity	#NAME?	NaN	1	NaN	1019	944.13	0	0
834	0.518325	9.5	38.5861	4.0617	58.7718	7.8362	0	43.3604	9.5949	0.7212	-0.05547	1	0.3446	0.56	0.3636	1011.42	579.274	20.8	-32.5
835	0.596994	6.5	39.7352	6.1131	46.0793	10.2398	3.25	26.2023	4.7067	0.9124	0.4397	0.9983	0.1332	0.02222	0.12	307.738	873.962	-10.4	38.35
836	0.792491	5.9	43.375	7.3517	36.1791	9.2767	4.5962	13.7886	2.3725	0.9707	0.9312	0.9992	0.02129	0	0	403.212	990.847	21.45	-37.7
837	0.293172	11.7	0.9192	0.07857	2.6	0.268	0	3.25	0.8987	0.7181	0.4472	1	0.2766	1	0.6667	233.081	979.235	0.65	0.65
838	0.0481775	12.5	3.7901	0.3032	66.0811	6.2934	0	19.769	5.1315	-0.07888	-0.9939	1	0.7005	1	0.7875	417.452	44.14	3.25	1.95
839	0.426247	12.3	58.1559	4.7281	114.252	11.0924	0	30.6604	5.6673	0.3458	-0.9939	1	0.7491	0.3398	0.4819	272.939	237.098	-51.35	27.3
840	0.373627	5.5	25.5575	4.6468	43.5297	12.437	0	66.9216	11.6042	0.2052	-0.3867	0.6196	0.3266	0.4	1	636.736	425.7	-25.35	3.25
841	0.39829	12.3	33.4608	2.7204	70.3507	6.8302	0	16.25	3.9027	0.8703	-0.7634	1	0.2466	0.8155	0.1446	59.3943	904.159	-29.25	-16.25
842	0.593242	9.9	39.4363	3.9835	53.0472	6.7148	0	13.7886	4.044	0.8182	0.08908	1	0.2519	0.481	0.2203	665.864	862.566	5.85	39
843	0.2288	7.5	17.7535	2.3671	56.9014	10.3457	0	22.981	5.2267	-0.3702	-1	0.735	0.6062	0.6364	1	471.66	359.527	-7.15	16.25
844	0.0568331	9.9	4.3603	0.4404	61.2171	7.749	0	20.5548	5.5795	-0.3393	-0.9974	1	0.7077	1	0.8276	141.763	147.202	1.95	3.9
845	0	12.3	0	0	27.9223	2.7109	0	9.1924	2.328	-0.6073	-1	1	0.5473	1	0.9375	1016.56	386.276	0	0
846	0.764905	6.7	46.7006	6.9702	42.8289	9.1125	3.25	14.5344	3.0871	0.9934	0.9632	0.9998	0.00778	0	0	876.246	392.53	-38.35	26.65
847	0.0325339	12.1	0.9192	0.07597	23.5848	2.3351	0	6.5	2.2484	-0.5311	-1	0.9487	0.7708	1	0.875	413.467	603.55	-0.65	0.65
848	0.622684	12.1	61.6987	5.0991	82.7083	8.1889	0	32.1734	6.2833	0.5422	-1	1	0.7136	0.3564	0.2987	45.6818	106.359	-17.55	59.15
849	0.77369	12.1	112.17	9.2702	121.016	11.9818	0	39	5.5558	0.9516	0.8575	1	0.03443	0	0	140.612	940.281	-59.8	94.9
850	0.251807	10.7	5.5915	0.5226	18.0558	2.0754	0	6.5	1.9362	0.2621	-1	1	0.7344	1	0.6667	537.883	307.565	-3.25	4.55
851	0.241913	5.7	1.4534	0.255	3.9	1.0541	0	3.25	1.5424	-0.918	-1	-0.7071	0.1144	1	1	400.684	948.939	-1.3	-0.65
852	0.838199	11.7	96.9895	8.2897	95.932	9.8899	3.25	21.8017	4.7812	0.9876	0.9337	1	0.01818	0.03093	0	929.226	576.991	69.55	67.6
853	0.724453	7.7	53.9657	7.0085	55.1429	9.6742	0	19.769	4.9317	0.8338	0.5812	0.9839	0.1341	0.07018	0.2703	956.857	148.305	1.3	-53.95
854	0.66136	11.5	83.2228	7.2368	103.952	10.9423	0	23.6604	5.8167	0.9491	0.798	1	0.05906	0.1579	0	901.913	209.683	-33.8	76.05
855	0.900369	7.9	73.9773	9.3642	61.3622	10.4004	0	23.6604	6.8784	0.4725	-0.8875	0.9997	0.5932	0.2542	0.5128	854.981	645.114	-43.55	59.8
856	0.823825	5.7	31.6571	5.5539	24.9441	6.7416	0	16.25	4.0095	0.9776	0.908	1	0.02499	0.6216	0	634.965	602.684	29.9	10.4
857	0.820951	11.3	126.284	11.1756	126.601	13.613	0	20.8102	4.141	0.9303	0.2282	1	0.1779	0	0.09589	116.429	521.527	-29.25	122.85
858	0.0992308	4.7	3.25	0.6915	18.8151	6.9686	0	20.8102	6.1091	-0.1867	-0.9285	0.9899	0.8163	1	0.7143	429.075	438.83	-3.25	0
859	0.100046	4.7	0.9192	0.1956	5.2789	1.9551	0	4.5962	1.8284	-0.7657	-1	-0.7071	0.131	1	1	355.394	912.5	0.65	0.65
860	0.894965	7.5	83.2102	11.0947	68.1823	12.3968	6.5	19.5	3.2128	0.978	0.9536	0.9999	0.01302	0	0	754.507	576.347	-83.2	1.3
861	0.820791	11.1	70.0614	6.3118	69.9778	7.6899	3.25	17.5018	2.9774	0.8808	0.6147	1	0.1446	0	0.2535	819.437	378.86	69.55	-8.45
862	0.0452413	9.1	2.3436	0.2575	40.4108	5.6917	0	17.5018	4.1154	-0.2015	-1	1	0.8516	1	0.7391	64.2582	453.802	-1.95	-1.3
863	0.744361	11.1	110.617	9.9655	121.83	13.388	3.25	36.3361	7.7804	0.9781	0.8637	1	0.02853	0.07692	0	916.761	125.441	109.85	-13
864	0.0892834	10.9	5.2405	0.4808	47.9276	5.3851	0	17.5018	4.2944	-0.06127	-1	1	0.7528	1	0.7541	380.959	287.45	4.55	-2.6
865	0.553831	6.5	30.1603	4.64	37.701	8.378	3.25	14.5344	3.2486	0.9145	0.7134	1	0.07549	0.1556	0.04	618.569	136.592	-18.2	-24.05
866	0.122655	7.3	7.0308	0.9631	41.6161	7.8521	0	22.981	6.3678	0.347	-1	0.9899	0.6429	1	0.6875	580.164	602.349	-3.9	5.85
867	0.789512	10.7	98.8791	9.241	101.831	11.7047	3.25	19.769	4.286	0.9186	0.5397	0.9999	0.1226	0.1839	0.1642	766.051	523.654	-94.25	-29.9
868	0.570467	10.7	47.6809	4.4562	67.96	7.8115	0	19.5	4.108	0.4367	-0.9762	1	0.5661	0.6437	0.5758	250.332	924.804	42.25	-22.1
869	0.0304022	5.3	1.95	0.3679	39.9336	12.1011	0	29.9635	9.926	-0.4539	-1	0.9615	0.5969	1	0.9231	592.009	428.66	-1.95	0
870	0.358461	4.7	13.0162	2.7694	20.8595	7.7258	3.25	20.5548	5.5721	0.9199	0.8603	1	0.06051	1	0	697.83	816.926	13	0.65
871	0.0982729	7.7	4.5962	0.5969	34.6214	6.0739	3.25	18.3848	3.9065	0.5031	-0.7071	1	0.5256	1	0.5714	856.565	415.89	-3.25	3.25
872	0.453485	6.9	9.3066	1.3488	14.5742	2.9743	0	7.2672	2.4357	-0.3665	-1	0.9744	0.7215	1	0.8636	68.587	720.275	-1.95	-9.1
873	0.0845414	7.7	3.7901	0.4922	33.1852	5.822	0	22.75	5.5292	-0.3518	-1	0.9998	0.7936	1	0.8333	384.097	180.435	1.95	-3.25
874	0.162943	10.3	14.0316	1.3623	69.3929	8.3606	0	29.9635	6.9291	0.7316	-0.5145	1	0.3295	1	0.381	363.403	875.481	-3.25	13.65
875	0.423777	10.3	25.4913	2.4749	48.4732	5.8401	0	14.5344	3.4234	0.8738	0.09789	0.9994	0.2326	1	0.1129	653.918	714.587	-8.45	-24.05
876	0.523319	10.1	51.2017	5.0695	78.4663	9.6872	0	39.1352	7.1791	0.8111	-0.2066	0.9995	0.2847	0.284	0.1967	699.654	338.252	-50.7	-7.15
877	0.720679	10.1	69.4162	6.8729	77.2477	9.5367	0	19.769	4.7452	0.9544	0.8	1	0.05071	0.08642	0	416.114	930.01	-8.45	-68.9
878	0.764514	5.7	30.4669	5.3451	25.8687	6.9915	3.25	22.981	4.8981	0.436	-0.01099	0.9279	0.2694	0.5405	0.8824	823.693	443.351	5.85	-29.9
879	0.897972	7.5	100.605	13.414	82.1593	14.9381	3.25	32.5	5.5072	0.9234	0.7766	1	0.07909	0	0	345.013	923.373	-54.6	84.5
880	0.622846	9.9	47.7297	4.8212	61.1511	7.7406	0	17.5018	3.857	0.9683	0.7406	1	0.0544	0.519	0.01695	297.869	631.707	23.4	41.6
881	0.187685	9.7	11.9501	1.232	50.5442	6.5642	0	24.7513	4.9301	0.04529	-1	1	0.7888	1	0.6727	545.593	227.789	-8.45	8.45
882	0.502466	9.7	50.5916	5.2156	79.9259	10.38	0	26.2023	5.2926	0.7469	-0.02325	0.9999	0.2519	0.3247	0.386	757.521	745.758	34.45	37.05
883	0.818525	6.5	47.9284	7.3736	40.5378	9.0084	3.25	18.9506	4.655	0.9862	0.9191	0.9991	0.01627	0	0	696.261	868.361	16.9	-44.85
884	0.775968	9.7	63.8755	6.5851	65.3442	8.4863	0	20.5548	4.6861	0.9616	0.8321	1	0.03784	0.01299	0	11.6443	585.072	-13.65	62.4
885	0.26681	9.5	18.3963	1.9364	54.432	7.2576	0	18.9506	4.2069	0.1702	-0.9945	1	0.8273	0.72	0.5636	683.132	635.895	9.75	-15.6
886	0.469106	9.5	42.3449	4.4574	71.2641	9.5019	0	32.5	8.0226	0.0947	-1	1	0.8348	0.4	0.8182	586.716	1009.2	-13	40.3
887	0.832703	9.5	73.8172	7.7702	69.9848	9.3313	0	20.8102	4.8637	0.9829	0.9271	1	0.0165	0	0	333.211	392.974	-15.6	72.15
888	0.142852	9.5	11.05	1.1632	61.0702	8.1427	0	30.8322	6.9274	0.1871	-0.9701	1	0.7349	0.9733	0.6111	390.553	238.726	9.75	5.2
889	0.0815922	5.7	2.3436	0.4112	18.6469	5.0397	0	11.718	2.7635	0.5001	-0.9374	1	0.5981	1	0.5294	669.614	79.0789	1.3	-1.95
890	0.0384657	5.3	2.0555	0.3878	33.2696	10.0817	0	24.7513	7.3226	-0.5876	-0.9923	0.7071	0.6163	1	1	542.066	438.274	1.95	0.65
891	0.0766944	6.3	3.25	0.5159	28.925	6.7267	0	26	6.8905	-0.2381	-1	1	0.9952	0.9767	0.619	521.897	0	3.25	0
892	0.41951	9.3	29.1994	3.1397	54.6344	7.4842	0	18.9506	4.4152	0.4494	-0.9904	0.9996	0.6768	0.3699	0.4717	542.167	719.113	27.95	8.45
893	0.817517	9.3	46.442	4.9938	44.5919	6.1085	0	13.4001	2.8947	0.9794	0.8266	1	0.03731	0.08219	0	791.269	921.597	-5.2	46.15
894	0.370497	9.3	33.4608	3.5979	70.8902	9.711	3.25	46.5329	7.5177	0.2673	-0.9701	0.9965	0.6508	0.6438	0.6863	282.898	998.93	33.15	4.55
895	0.720566	8.7	32.1865	3.6996	34.3999	5.1343	0	10.2774	2.9065	0.8973	0.6946	1	0.1036	0.9104	0.06383	637.678	926.942	23.4	-22.1
896	0.872943	6.1	51.2017	8.3937	39.4232	9.6154	3.25	16.5718	4.1147	0.9736	0.9237	0.9985	0.01929	0	0	692.041	709.361	-44.85	-24.7
897	0.0789688	7.3	0.9192	0.1259	8.45	1.5943	0	3.25	1.6403	-0.9145	-1	-0.4472	0.1546	1	1	162.185	34.7877	-0.65	-0.65
898	0.078995	9.3	1.95	0.2097	19.3789	2.6546	0	6.5	1.8879	-0.2566	-1	1	0.8849	1	0.8125	826.85	684.371	0	1.95
899	0.3173	9.1	21.6461	2.3787	53.2265	7.4967	3.25	20.8102	3.9467	-0.1393	-0.9701	1	0.6805	0.8169	0.8125	356.637	789.302	-14.3	16.25
900	0.678772	9.1	57.0113	6.265	65.5326	9.2299	0	16.5718	4.062	0.9363	0.8014	1	0.05033	0.09859	0	327.236	290.253	50.05	-27.3
901	0.235973	9.1	9.1924	1.0102	30.3953	4.281	0	11.718	3.8612	-0.1085	-0.9923	0.9939	0.7717	1	0.7292	72.978	260.066	-6.5	6.5
902	0.234893	5.7	6.7862	1.1906	18.7542	5.0687	0	13	3.295	0.4866	-0.6	0.9997	0.5167	1	0.6471	93.0439	706.211	-1.95	6.5
903	0.439395	9.1	43.214	4.7488	76.7341	10.8076	3.25	32.5	6.189	0.5318	-0.9231	1	0.7055	0.3803	0.2745	994.275	482.45	15.6	40.3
904	0.177124	8.9	11.7	1.3146	51.2109	7.4219	0	22.75	5.3774	0.4365	-1	1	0.6901	0.9855	0.4681	1.0337	200.865	0	11.7
905	0.315875	5.7	14.359	2.5191	29.5076	7.975	3.25	13.7886	2.5526	0.6963	-0.9138	0.9999	0.5694	0.6216	0.2941	51.6491	993.368	-14.3	-1.3
906	0.924134	6.9	63.9119	9.2626	49.1128	10.023	0	23.6604	5.8016	0.8905	-0.2453	0.9993	0.2502	0.2449	0.1034	684.783	950.232	5.2	-63.7
907	0.957734	7.5	61.1138	8.1485	46.7947	8.5081	0	16.5718	4.3348	0.9751	0.8921	1	0.02855	0	0	611.88	889.933	61.1	1.3
908	0.170857	8.7	6.6922	0.7692	30.1636	4.502	0	11.718	3.0581	0.2246	-0.9864	1	0.6535	1	0.6591	690.109	42.9138	5.85	-3.25
909	0	7.1	0	0	8.6635	1.6987	0	4.5962	1.7841	0.4812	-1	1	0.8703	1	0.2727	803.958	1018.97	0	0
910	0.430758	8.5	42.1499	4.9588	74.8268	11.5118	3.25	30.6604	6.5188	0.7759	-0.2803	1	0.3678	0.3692	0.2444	239.547	598.706	-18.85	-37.7
911	0.742747	8.5	70.5272	8.2973	72.6122	11.1711	0	20.5548	5.2819	0.7065	-0.0688	0.9999	0.328	0.1846	0.4	611.671	636.582	11.7	69.55
912	0.643106	8.5	57.2	6.7294	68.0154	10.4639	0	42.25	8.0042	0.6568	-0.3675	1	0.479	0.2769	0.3556	1012.88	912.741	0	-57.2
913	0.57198	7.9	28.6664	3.6287	37.4304	6.3441	0	18.9506	3.7974	0.7235	-0.7933	1	0.4626	0.3729	0.2821	334.43	601.298	28.6	-1.95
914	0.782745	8.3	84.9811	10.2387	82.4072	13.0805	4.5962	27.9576	4.6966	0.9639	0.8906	0.9932	0.02568	0	0	954.283	872.88	-30.55	79.3
915	0.452912	8.3	50.5581	6.0913	84.7299	13.4492	0	33.1436	8.3488	0.9352	-0.8	1	0.2725	0.1587	0.02326	487.006	49.3313	35.75	35.75
916	0.674131	8.3	82.6293	9.9553	93.036	14.7676	3.25	36.3361	6.4109	0.99	0.9578	1	0.01045	0.01587	0	102.952	926.12	18.2	-80.6
917	0.63614	6.1	27.9576	4.5832	29.5392	7.2047	0	47.3207	9.5102	0.9265	0.591	1	0.1368	0.9024	0.1429	707.041	515.434	-22.75	16.25
918	0.641677	8.1	40.3838	4.9857	47.3955	7.7698	0	18.3848	4.9174	0.7966	0.3689	0.9998	0.1682	0.5082	0.3415	633.753	958.864	-40.3	2.6
919	0.584429	5.3	40.7172	7.6825	43.3796	13.1453	3.25	25.3833	6.8252	0.8253	0.6669	0.9539	0.09766	0	0.2308	197.226	56.1887	11.7	-39
920	0.0326125	6.3	1.3	0.2063	27.2008	6.3258	0	14.5344	4.3747	-0.1292	-1	0.8944	0.6141	1	0.9524	45.5714	616.159	1.3	0
921	0.121803	7.9	6.6287	0.8391	40.6451	6.889	0	18.3848	3.8147	0.0212	-1	0.9806	0.7932	0.9661	0.7949	775.975	156.304	-6.5	1.3
922	0.580003	7.9	47.4678	6.0086	61.1218	10.3596	0	22.981	5.6376	0.8902	0.5352	0.9999	0.09064	0.2881	0.05128	861.772	874.146	1.3	47.45
923	0.428801	5.5	9.8363	1.7884	14.5973	4.1707	0	9.1924	2.5761	0.9034	0.6	0.9971	0.1175	1	0.1333	463.073	787.191	1.3	9.75
924	0.0228103	7.5	0.65	0.08667	20.8978	3.7996	0	13.4001	3.2447	-0.1463	-1	1	0.9311	1	0.7	230.107	322.18	0	0.65
925	0.319238	7.7	18.9283	2.4582	43.8912	7.7002	0	16.25	3.6083	0.4557	-0.53	0.9956	0.5194	0.807	0.5556	217.299	225.403	5.2	18.2
926	0.103195	7.1	7.0308	0.9903	48.9415	9.5964	3.25	22.75	5.802	-0.08798	-0.9956	1	0.8206	0.8431	0.6897	642.831	308.739	3.9	5.85
927	0.0598841	7.5	4.5962	0.6128	56.2823	10.2331	3.25	27.9576	7.3705	-0.1062	-1	0.9943	0.7116	1	0.8286	150.753	648.86	3.25	-3.25
928	0.300635	6.7	2.7577	0.4116	6.4347	1.3691	0	4.5962	2.1247	0.4243	-1	1	0.8881	1	0.5	441.187	890.216	1.95	1.95
929	0.253522	7.3	23.6604	3.2411	67.7569	12.7843	0	19.769	4.9965	0.8975	0.5369	1	0.1053	0.8868	0.09091	865.774	360.973	-18.85	-14.3
930	0.0975802	4.7	2.68	0.5702	15.7773	5.8434	3.25	16.25	3.4745	-0.06667	-1	0.8321	0.8623	1	0.8333	533.192	100.075	-2.6	-0.65
931	0.0363014	7.3	0.65	0.08904	13	2.4528	0	6.5	2.2897	-0.5	-1	1	0.8819	1	0.75	337.514	1019	0.65	0
932	0.621531	7.1	28.6074	4.0292	33.0615	6.4827	3.25	20.5548	4.0092	0.9091	0.206	0.9994	0.1592	0.7843	0.06452	936.873	1003.94	-10.4	26.65
933	0.778154	6.3	76.7028	12.175	67.2779	15.646	3.25	35.75	9.2934	0.5648	-0.3818	1	0.5468	0.06977	0.4348	984.024	372.159	73.45	-22.1
934	0.345375	6.9	14.8223	2.1482	30.4775	6.2199	0	13.7886	3.4956	0.2156	-0.9939	0.9992	0.7877	1	0.5517	490.261	235.087	14.3	3.9
935	0.327702	6.7	31.1526	4.6496	66.6859	14.1885	3.25	47.3207	10.0082	0.08019	-0.9998	0.9999	0.881	0.4043	0.5926	533.47	987.209	-12.35	28.6
936	0.588308	6.9	44.7746	6.4891	54.0473	11.0301	0	35.8974	7.8158	0.6515	0.02806	0.9999	0.3787	0.3469	0.4483	913.37	771.261	-39.65	-20.8
937	0.566919	6.9	35.8974	5.2025	44.9665	9.1768	0	23.6604	5.0376	0.6982	-0.6965	0.9999	0.5252	0.3265	0.2759	768.674	295.254	-18.85	-30.55
938	0.399401	6.9	28.0631	4.0671	49.8965	10.183	3.25	22.981	5.8207	0.8475	0.3212	1	0.1698	0.6939	0.2414	939.609	304.652	6.5	27.3
939	0.644894	6.9	60.0855	8.708	66.1647	13.503	6.5	19.769	3.2553	0.8462	0.1719	0.9985	0.2609	0.1837	0.1724	280.862	78.1884	51.35	-31.2
940	0.186975	5.9	6.6922	1.1343	23.6596	6.0666	0	17.5018	4.9207	-0.3326	-1	0.6044	0.4667	1	1	1011.79	460.636	5.85	3.25
941	0.764473	6.7	64.258	9.5907	58.9639	12.5455	3.25	20.8102	4.972	0.7936	0.4556	1	0.1893	0	0.4074	87.3433	35.5896	-63.7	-8.45
942	0.495212	6.7	31.53	4.706	44.664	9.503	0	34.548	8.1061	0.6598	-0.09204	1	0.4243	0.234	0.3704	202.134	12.3955	31.2	-4.55
943	0.781387	6.7	54.6348	8.1544	49.0483	10.4358	3.25	25.3833	4.8015	0.9122	0.7809	0.9905	0.07235	0	0	854.888	86.6269	-44.85	-31.2
944	0.0992938	6.7	0.65	0.09701	4.5919	0.977	0	7.2672	2.019	-1	-1	-1	1.7206e-08	1	1	564.082	328.91	0.65	0
945	0.581663	6.5	49.83	7.6662	59.3091	13.1798	3.25	25.3833	6.6089	0.9146	0.5239	0.9996	0.1391	0.08889	0.16	833.446	248.223	-42.9	-25.35
946	0.327897	6.5	14.3884	2.2136	30.3791	6.7509	0	19.5	5.5179	0.7644	0.3644	1	0.1884	1	0.5	180.515	856.669	-13.65	4.55
947	0.7384	6.5	49.0309	7.5432	45.9701	10.2156	3.25	29.9635	5.8672	0.9867	0.9353	0.9996	0.01382	0	0	356.977	641.162	-47.45	-12.35
948	0.654158	6.3	26.2909	4.1732	27.4316	6.3795	0	16.5718	4.0531	0.7581	0.3565	1	0.224	0.6047	0.3913	652.048	559	26	-3.9
949	0.395847	6.3	21.45	3.4048	36.9857	8.6013	3.25	18.3848	4.2793	0.02475	-1	1	0.9445	0.5116	0.5217	698.841	592.897	0	-21.45
950	0.678367	6.3	38.619	6.13	38.8563	9.0364	0	35.8974	8.795	0.6082	-0.04344	0.9937	0.363	0.3721	0.5217	809.96	391.992	-26.65	27.95
951	0.869379	6.1	61.6507	10.1067	47.6634	11.6252	3.25	30.6604	7.454	0.9885	0.9512	0.9992	0.0107	0	0	703.41	124.705	-41.6	45.5
952	0.834523	6.1	53.5373	8.7766	43.1192	10.5169	4.5962	17.5018	3.7995	0.9776	0.9383	1	0.02118	0	0	939	735.934	46.8	26
953	0.234133	6.1	7.854	1.2875	22.5459	5.499	0	13.4001	3.1935	0.7796	0.04757	1	0.3099	1	0.2857	750.172	661.467	-7.15	3.25
954	1.00516	6.1	41.3198	6.7737	27.6296	6.7389	0	26.2023	8.1205	0.4893	0.2591	0.9052	0.1822	0.2683	0.9048	1007.14	299.951	13.65	39
955	0.278199	5.9	10.7201	1.817	25.4723	6.5313	3.25	11.718	2.5004	0.6085	-0.156	0.9979	0.3771	1	0.6111	455.17	996.695	-2.6	-10.4
956	0.421055	5.9	26.323	4.4615	41.3246	10.596	3.25	23.4361	6.5732	0.9246	0.6903	1	0.07818	0.7692	0.05263	792.644	625.475	14.3	-22.1
957	0.639116	5.7	33.1755	5.8203	33.6952	9.1068	3.25	16.5718	4.6117	0.9684	0.8742	0.9985	0.0327	0.5405	0	549.114	643.298	-18.85	27.3
958	0.521108	5.7	36.1437	6.341	45.0228	12.1683	0	24.7513	6.0396	0.9404	0.8152	1	0.06054	0.02703	0	614.491	399.351	28.6	-22.1
959	0.692101	5.5	42.4446	7.7172	39.0264	11.1504	4.5962	18.3848	4.2085	0.952	0.8924	1	0.0413	0.05714	0	550.709	698.891	-32.5	-27.3
960	0.543105	5.5	18.3848	3.3427	21.5418	6.1548	3.25	13.4001	3.1763	0.9533	0.8575	1	0.0438	1	0	855.818	955.673	18.2	-2.6
961	0.108487	4.7	2.7577	0.5867	14.6016	5.408	0	9.1924	2.7221	0.01664	-0.9923	0.8321	0.8043	1	0.6	878.181	406.138	-1.95	-1.95
962	0.0538734	4.9	1.4534	0.2966	15.9659	5.5055	0	11.718	2.3613	-0.2684	-0.9939	0.4472	0.5895	1	1	35.6633	28.5918	0.65	1.3
963	0.18217	5.5	6.9096	1.2563	24.1372	6.8963	0	23.4361	4.84	0.6659	0.09054	0.9971	0.2761	1	0.4667	121.073	289.555	-5.2	-4.55
964	0.131104	5.5	2.0555	0.3737	9.9763	2.8504	0	11.718	3.0568	-0.8838	-1	-0.6	0.1099	1	1	134.736	534.809	0.65	1.95
965	0.172459	5.5	2.68	0.4873	9.8896	2.8256	0	7.2672	2.4002	0.6002	0.09054	0.9806	0.2707	1	0.6923	815.446	32.6182	0.65	-2.6
966	0.366445	5.3	15.7214	2.9663	26.7127	8.0948	0	17.5018	5.5489	0.8892	0.5547	0.9993	0.1278	0.7576	0.07692	775.123	523.151	1.95	15.6
967	0.591647	5.3	35.3937	6.6781	37.248	11.2873	0	20.8102	5.628	0.89	0.8113	0.9633	0.04636	0	0	951.132	61.6132	-35.1	4.55
968	0.369407	5.3	19.8862	3.7521	33.5183	10.1571	3.25	49.1814	14.2209	0.1291	-0.338	1	0.4595	0.3333	0.9167	706.359	185.66	19.5	-3.9
969	0.265335	5.3	11.9854	2.2614	28.1254	8.5228	3.25	25.3833	5.804	-0.5817	-0.9822	0.7282	0.5572	0.5758	1	677.189	707.906	-9.1	7.8
970	0.315428	5.1	13.5724	2.6613	26.155	8.4371	3.25	14.5344	3.2543	0.8656	0.4856	0.9902	0.1513	1	0.1818	856.745	726	13	-3.9
971	0.189084	5.1	3.9538	0.7753	12.7109	4.1003	0	10.2774	3.6412	-0.528	-1	0.8944	0.689	1	0.9091	771.657	1.5882	-0.65	3.9
972	0.671998	4.9	25.2832	5.1598	22.2672	7.6783	0	13.7886	3.4814	0.5777	0.4995	0.819	0.1065	0.1379	0.8889	299.867	675.735	24.05	-7.8
973	0.77641	4.9	47.61	9.7163	36.2918	12.5144	7.2672	23.6604	4.8756	0.9789	0.962	0.9994	0.0134	0	0	826.061	428.48	-40.3	25.35
974	0.591142	4.9	24.1202	4.9225	24.1484	8.3271	3.25	16.25	3.8171	0.8732	0.7295	0.999	0.1088	0.3448	0.3333	478.592	209.969	-23.4	5.85
975	0.7457	4.9	46.8045	9.5519	37.1469	12.8093	6.5	18.9506	4.1889	0.864	0.728	0.9778	0.08572	0	0.1111	573.888	934.633	37.05	28.6
976	0.834133	4.9	39.3505	8.0307	27.9199	9.6276	0	23.6604	6.4567	0.9396	0.9074	0.9675	0.01998	0	0	743.673	501.929	36.4	14.95
977	0.337308	4.9	23.4	4.7755	41.0573	14.1577	0	33.931	9.4888	0.7478	0.3363	0.9331	0.1933	0.4483	0.2222	736.102	1007.86	0	-23.4
978	0.652531	4.9	45.9711	9.3819	41.6954	14.3777	3.25	29.9635	7.4071	0.838	0.6709	0.9167	0.08265	0	0.1111	647.725	754.99	38.35	-25.35
979	0.591691	4.9	25.8778	5.2812	25.8843	8.9256	3.25	18.9506	4.8855	0.9592	0.8735	0.9999	0.05486	0.3103	0	402.796	727.153	5.2	25.35
980	0.247186	4.9	5.886	1.2012	14.0927	4.8595	0	11.718	2.8915	0.8539	0.4281	1	0.176	1	0.1111	190.173	579.235	-5.85	0.65
981	0	4.9	0	0	5.0558	1.7434	0	4.5962	2.2696	-1	-1	-1	NaN	1	1	326.286	427.714	0	0
982	0.314892	4.7	17.0617	3.6302	31.1268	11.5284	3.25	35.0036	9.9207	-0.3067	-0.6413	-0.03881	0.2461	0.6296	1	923.383	869.628	-5.2	16.25
983	0.572367	4.7	14.0014	2.979	14.0528	5.2047	0	10.2774	2.9728	0.9915	0.9806	0.9994	0.005782	1	0	457.149	375.872	5.2	13
984	0.106193	4.7	7.2672	1.5462	39.3129	14.5603	0	24.7513	6.8076	0.1645	-0.9962	0.8944	0.7194	1	0.8571	596.17	734.713	-6.5	3.25
0	0.353715	15.7	42.25	2.6911	104.231	7.6081	0	32.5	5.794	-0.029	-1	1	0.6626	0.7737	0.8304	901.14	1004.51	39	16.25
1	0.0214198	32.3	3.25	0.1006	142.306	4.6966	0	16.25	3.6227	-0.2927	-1	1	0.6597	1	0.8927	390.986	465.885	1.95	-2.6
2	0.356197	7.7	12.82	1.6649	26.6423	4.6741	0	14.5344	3.5042	0.1776	-0.9487	0.9231	0.432	1	0.9167	391.5	566.052	-11.05	-6.5
3	0.27092	34.5	72.5471	2.1028	252.255	7.7617	0	43.3604	5.973	0.3361	-1	1	0.7142	0.76	0.5051	566.377	935.926	-15.6	70.85
4	0.614293	7.7	41.6913	5.4145	50.2409	8.8142	3.25	18.3848	4.16	0.9109	0.5912	0.9993	0.114	0.3684	0.1351	20.9545	988.396	-21.45	-35.75
5	0.557872	49.5	245.263	4.9548	421.878	8.8816	0	43.6033	5.4452	0.8113	-0.6753	1	0.3071	0.3516	0.2264	502.461	790.374	240.5	-48.1
6	0.303081	14.9	35.1	2.3557	100.266	7.7725	0	35.0036	5.0101	0.5527	-0.593	1	0.4714	0.5659	0.4907	13.1007	943.174	0	-35.1
7	0.0561692	49.5	21.3216	0.4307	364.227	7.6679	0	24.7513	4.9439	0.1337	-1	1	0.7848	0.8379	0.6036	671.838	425.75	13	16.9
8	0.2303	30.5	37.1809	1.219	150.854	5.2931	0	39.6713	5.2321	0.3638	-0.9998	1	0.6266	0.9333	0.5725	381.089	73.4787	-29.9	-22.1
9	0.35534	49.5	113.415	2.2912	306.276	6.4479	0	38.0403	4.4667	0.6924	-1	1	0.4972	0.84	0.2944	568.453	657.861	8.45	-113.1
10	0.170787	9.5	10.1533	1.0688	46.9358	6.2581	0	18.9506	4.3883	0.2075	-1	1	0.7333	1	0.6727	623.095	898.274	-6.5	-7.8
11	0.0265529	23.5	2.7577	0.1173	94.9776	4.4176	0	16.5718	3.5392	0.0971	-1	1	0.7438	1	0.65	445.951	987.623	-1.95	-1.95
12	0.633971	9.1	39.4363	4.3337	48.5342	6.8358	0	16.5718	4.1999	0.2539	-1	0.997	0.7987	0.5634	0.56	790.863	842.516	5.85	39
13	0.463372	16.3	52.6861	3.2323	99.7514	6.9756	0	19.5	4.5164	0.3661	-1	1	0.76	0.6923	0.4407	701.531	916.715	52.65	-1.95
14	0.541317	6.3	14.9641	2.3753	18.8682	4.388	0	13.4001	3.1163	0.5849	-0.8944	0.9996	0.5152	1	0.5	405.31	237.595	-14.95	-0.65
15	0.411632	12.7	52.654	4.146	107.771	10.0721	0	23.4361	5.8745	0.7491	-0.1673	1	0.3406	0.3271	0.3218	420.98	300.429	-46.15	-25.35
16	0.389817	17.3	39.9895	2.3115	90.7245	5.9297	0	20.8102	4.3927	0.4497	-1	1	0.7763	0.9673	0.3385	479.567	675.766	-28.6	-27.95
17	0.287421	15.1	24.1901	1.602	73.0161	5.5737	0	16.5718	3.8211	0.07318	-1	1	0.7988	0.916	0.6881	994.338	54.9371	-20.8	-12.35
18	0.849804	5.9	38.7064	6.5604	30.1076	7.7199	0	22.981	5.5783	0.9661	0.8807	1	0.04114	0.2564	0	457.805	630.771	29.25	25.35
19	0.238306	13.9	23.2278	1.6711	83.4482	7.0124	0	43.7243	6.7631	0.2006	-0.943	1	0.6554	0.8908	0.732	143.816	25.0863	7.15	22.1
20	0.742788	14.5	91.0209	6.2773	105.638	8.451	0	19.769	4.0209	0.9563	0.7071	1	0.06333	0.232	0.0381	451.403	329.138	1.95	-91
21	0.428622	23.1	72.9768	3.1592	155.52	7.3706	0	16.25	3.6216	0.3152	-0.9986	1	0.6679	0.673	0.615	365.284	718.164	-69.55	-22.1
22	0.124223	33.9	25.8778	0.7634	196.039	6.1454	0	30.6604	5.2329	0.1557	-1	1	0.7235	1	0.6512	278.072	805.445	25.35	-5.2
23	0.575664	13.9	51.629	3.7143	76.7813	6.4522	0	17.5018	4.2096	0.762	-0.9843	1	0.3675	0.6807	0.2525	395.018	662.338	-9.75	50.7
24	0.0809365	17.5	7.4111	0.4235	81.1039	5.2325	0	16.25	3.4568	0.01793	-0.9995	1	0.6864	1	0.7891	19.0486	597.923	-4.55	5.85
25	0.295794	19.3	56.6843	2.937	171.775	9.9292	0	23.4361	4.7876	0.7087	-0.9715	1	0.493	0.4104	0.281	274.461	417.541	-50.7	-25.35
26	0.253329	10.7	19.1171	1.7866	61.3566	7.0525	0	25.3833	5.2255	-0.0778	-1	0.9874	0.8261	0.7471	0.697	859.822	916.005	18.2	5.85
27	0.176945	44.1	47.7031	1.0817	257.367	6.1132	0	47.3207	5.6346	0.2219	-1	1	0.7157	0.791	0.6521	995.237	464.833	16.25	-44.85
28	0.704903	13.5	91.6869	6.7916	110.801	9.6348	0	29.0689	5.4647	0.9293	0.644	1	0.08835	0.4435	0.06316	835.056	807.141	-91.65	-2.6
29	0.0182626	17.7	2.7577	0.1558	133.938	8.5311	0	32.1734	5.9063	-0.115	-1	1	0.7401	1	0.7769	887.76	589.799	-1.95	-1.95
30	0.534171	18.5	96.6491	5.2243	161.373	9.7802	0	32.5	6.2772	0.7127	-1	0.9999	0.4598	0.2545	0.3448	306.127	451.714	-55.25	79.3
31	0.505348	33.3	114.535	3.4395	213.033	6.8062	0	20.8102	3.8388	0.6896	-1	1	0.6172	0.6741	0.2138	816.477	669.413	-91	-69.55
32	0.595254	7.7	25.0144	3.2486	31.1077	5.4575	0	10.2774	2.3092	0.9283	0.2631	1	0.1416	0.6842	0.08108	178.825	841.416	-22.75	-10.4
33	0.857868	10.5	121.395	11.5614	114.553	13.4769	3.25	19.5	3.2187	0.9796	0.8927	1	0.02601	0	0	418.267	74.3238	-83.2	88.4
34	0.946798	10.3	120.851	11.7331	102.857	12.3924	3.25	23.4361	4.9372	0.9942	0.9725	1	0.007862	0	0	702.845	93.7961	24.7	118.3
35	0.187674	41.5	40.2895	0.9708	204.324	5.1728	0	21.8017	3.5435	0.2749	-1	1	0.7682	0.9367	0.5391	360.536	539.105	-38.35	-12.35
36	0.621642	6.3	46.8722	7.44	51.4638	11.9683	0	29.9635	6.536	0.7543	-0.2169	0.9997	0.3433	0.2558	0.3636	781.444	493.381	26	39
37	0.39698	49.5	135.341	2.7342	327.155	6.8875	0	23.4361	4.3025	0.5728	-0.9985	1	0.615	0.7389	0.362	174.674	424.066	126.75	47.45
38	0.474539	4.7	13.0648	2.7798	15.8162	5.8579	0	19.769	4.4746	-0.004751	-0.8944	0.4323	0.4487	0.8148	1	211.617	848.192	-1.3	-13
39	0.157295	12.7	12.8035	1.0082	68.5824	6.4096	0	14.5344	3.9657	0.406	-0.8332	1	0.5823	0.8879	0.5517	850.039	348.134	11.7	-5.2
40	0.859401	10.5	78.7815	7.503	74.2091	8.7305	0	16.25	3.5393	0.9941	0.9669	1	0.006925	0.09412	0	53.881	714.338	70.85	34.45
41	0.194777	28.9	41.539	1.4373	198.501	7.3792	0	26.2023	5.3056	0.501	-1	1	0.5665	0.881	0.5265	943.401	634.775	-39	-14.3
42	0.906407	12.3	96.3448	7.8329	89.0098	8.6417	3.25	18.9506	4.8672	0.9372	0.726	1	0.06836	0.3301	0.03614	169.069	630.5	83.85	-47.45
43	0.509655	15.5	53.0179	3.4205	90.604	6.7114	0	23.6604	4.6668	0.6234	-0.9971	1	0.5783	0.5333	0.3421	797.781	202.939	-40.3	34.45
44	0.299122	49.5	132.206	2.6708	424.116	8.9288	0	53.6004	6.3312	0.6561	-1	1	0.5752	0.3242	0.2489	491.851	96.5111	121.55	52
45	0.625044	5.9	20.0765	3.4028	21.232	5.4441	0	11.718	3.5977	0.7214	0.2983	1	0.3075	0.5641	0.4211	569.788	558.805	-17.55	-9.75
46	0.345049	49.5	124.361	2.5123	345.848	7.281	0	37.9012	4.7978	0.3735	-1	1	0.789	0.5768	0.4165	350.338	254.671	-38.35	118.3
47	0.149733	9.3	7.0007	0.7528	36.7013	5.0276	0	16.25	3.7392	-0.3867	-1	0.9908	0.6562	1	0.86	999.763	319.903	-6.5	2.6
48	0.586103	6.1	39.4738	6.4711	45.2678	11.0409	0	39.6713	9.6386	0.5523	0.1634	0.8601	0.2576	0.2683	0.6667	431.033	789.574	37.7	-11.7
49	0.783751	24.3	182.686	7.5179	213.906	9.5922	0	19.769	4.0658	0.8871	-0.9751	1	0.3576	0.1121	0.07882	484.358	410.243	-166.4	-75.4
50	0.297052	26.7	54.5574	2.0433	169.901	6.8786	0	22.981	4.021	0.6487	-0.9968	1	0.5183	0.7611	0.3644	93.5543	565.901	50.7	20.15
51	0.596589	19.9	92.8613	4.6664	140.01	7.8218	0	16.5718	3.6393	0.9728	0.8137	1	0.03387	0.5084	0	764.344	986.641	85.15	37.05
52	0.356266	43.9	117.555	2.6778	314.934	7.5163	0	29.9635	4.9019	0.5627	-1	1	0.6226	0.5967	0.3935	812.162	936.538	98.8	63.7
53	0.0737744	10.5	2.7577	0.2626	30.2554	3.5595	0	13.4001	3.0718	-0.2482	-1	1	0.7212	1	0.8167	295.205	201.329	1.95	1.95
54	0.735723	10.9	65.8171	6.0383	73.045	8.2073	0	25.3833	4.9413	0.922	0.1504	1	0.2055	0.2135	0.1014	170.17	172.284	-53.95	-37.7
55	0.418404	16.1	35.322	2.1939	73.934	5.2435	0	11.718	2.76	0.7995	-0.4167	0.9998	0.3216	1	0.2231	141.876	497.32	7.8	-34.45
56	0.305666	19.1	32.7138	1.7128	95.8196	5.6035	0	13.4001	3.3318	0.4668	-1	0.9991	0.727	0.9708	0.3867	717.44	855.113	-24.7	-21.45
57	0.084636	11.5	7.9076	0.6876	77.1798	8.1242	0	24.7513	6.9217	0.1793	-1	1	0.7557	1	0.6056	911.574	975.47	7.8	1.3
58	0.778058	8.5	69.6987	8.1998	68.502	10.5388	3.25	23.4361	3.9076	0.9653	0.88	1	0.03728	0	0	771.124	900.053	-69.55	-4.55
59	0.570948	25.5	92.2405	3.6173	148.886	6.3356	0	14.5344	3.2842	0.946	0.3417	1	0.08562	0.7362	0.04186	723.747	411.688	24.05	-89.05
60	0.329311	18.5	72.2524	3.9055	195.684	11.8596	3.25	25.3833	5.4124	0.7568	-0.8357	1	0.5173	0.1152	0.1448	924.984	273.297	-10.4	-71.5
61	0.301045	21.5	29.9282	1.392	90.1651	4.6239	0	13.7886	2.9634	0.4389	-0.9806	1	0.57	0.9949	0.6069	51.4977	330.8	-1.3	-29.9
62	0.24152	45.7	96.3448	2.1082	381.454	8.7289	0	24.7513	5.1567	0.6965	-0.9999	1	0.5118	0.4142	0.2819	191.758	901.209	47.45	83.85
63	0.841703	12.7	137.05	10.7913	137.183	12.8208	3.25	20.5548	4.1021	0.9748	0.8337	0.9998	0.02422	0	0	155.386	849.528	-107.9	84.5
64	0.264441	49.5	80.579	1.6279	292.408	6.156	0	19.5	3.4457	0.2456	-1	1	0.7411	0.9011	0.5708	129.307	294.095	24.7	76.7
65	0.190267	7.1	11.8614	1.6706	44.7796	8.7803	0	19.769	5.3946	0.491	-1	1	0.5821	1	0.5161	454.859	3.4296	-11.7	1.95
66	0.495714	13.3	27.6154	2.0763	47.3298	4.1885	0	13.4001	3.4651	0.5516	-0.8	1	0.5551	0.9292	0.4333	974.399	25.6579	-24.7	-12.35
67	0.29426	11.9	18.8948	1.5878	53.4195	5.3959	0	11.718	3.2016	0.7865	-0.9998	1	0.4374	1	0.1818	831.958	151.45	-1.3	-18.85
68	0.2553	23.9	47.2045	1.9751	169.427	7.7364	0	26.2023	4.5806	0.5903	-0.9937	1	0.4874	0.6712	0.4724	145.6	425.337	29.25	-37.05
69	0.631175	19.5	125.847	6.4537	178.935	10.2249	0	26	5.7299	0.6747	-0.9994	1	0.5837	0.2	0.2323	953.779	380.054	81.9	95.55
70	0.213062	35.5	67.2145	1.8934	297.702	8.8866	0	42.3748	5.2972	0.8013	-0.9983	1	0.4774	0.1373	0.1556	794.322	710.71	-21.45	63.7
71	0.814822	12.3	104.456	8.4924	107.351	10.4224	0	20.8102	5.4204	0.9711	0.8944	0.9998	0.02909	0	0	956.821	740.337	-70.2	-77.35
72	0.164726	14.9	18.1302	1.2168	95.2897	7.3868	0	27.9576	5.0217	0.2631	-0.9985	1	0.7263	0.6047	0.5888	938.883	518.158	17.55	4.55
73	0.383918	22.3	88.7149	3.9782	210.35	10.3621	0	41.6203	6.6997	0.4721	-0.9988	1	0.7413	0.335	0.3497	302.493	413.722	50.7	72.8
74	0.0666247	10.1	5.886	0.5828	70.8546	8.7475	0	26.8002	6.9249	-0.2583	-1	1	0.8732	0.9753	0.7377	582.401	664.51	-0.65	5.85
75	0.33716	23.3	41.4015	1.7769	112.255	5.2702	0	16.25	3.1401	0.4335	-1	1	0.7405	1	0.3927	1005.71	364.212	15.6	38.35
76	0.787238	18.3	157.179	8.589	177.838	10.9103	0	22.981	4.8987	0.9569	0.6156	1	0.06102	0.07975	0.02098	590.035	452.566	-81.25	134.55
77	0.83582	6.7	53.7145	8.0171	45.0819	9.5919	0	20.5548	5.2187	0.9662	0.8269	1	0.04123	0.2553	0	208.269	975.978	-19.5	-50.05
78	0.373745	20.7	64.0901	3.0961	154.911	8.284	0	26.2023	5.6093	0.4347	-1	1	0.7277	0.5027	0.4242	914.524	127.553	-38.35	-51.35
79	0.655866	10.7	53.7774	5.0259	66.6684	7.663	3.25	13.7886	2.5592	0.9208	0.5735	0.9999	0.1024	0.5287	0.09231	453.664	824.621	-48.1	24.05
80	0.657761	17.5	83.3725	4.7641	112.266	7.2429	0	16.5718	3.3453	0.9792	0.838	1	0.02953	0.3161	0	85.0914	986.983	81.9	-15.6
81	0.555567	11.3	43.9892	3.8928	65.1643	7.0069	0	18.9506	3.7382	0.9337	0.7018	1	0.0796	0.6129	0.05479	414.142	55.5752	41.6	-14.3
82	0.721334	8.7	53.5373	6.1537	57.1577	8.531	3.25	16.25	3.6304	0.969	0.7071	1	0.06112	0.1045	0.02128	717.149	426.954	-46.8	-26
83	0.309129	19.5	43.3165	2.2214	125.755	7.186	0	20.8102	4.0593	0.3789	-0.9959	1	0.7218	0.6057	0.5	256.846	130.397	-39	18.85
84	0.187627	23.9	31.7703	1.3293	155.156	7.0848	0	24.7513	4.5554	0.5932	-0.8909	1	0.5053	0.8311	0.4343	559.475	163.13	16.25	-27.3
85	0.497806	10.7	46.9802	4.3907	76.7349	8.8201	0	40.7224	7.2776	0.5839	-0.6798	0.9999	0.5578	0.4713	0.3788	88.1028	417.346	-45.5	-11.7
86	0.199171	7.7	6.4018	0.8314	23.7932	4.1743	0	10.2774	2.5313	0.01612	-1	0.9899	0.6803	1	0.8333	363.143	746.825	-2.6	5.85
87	0.196287	26.1	27.5925	1.0572	129.804	5.386	0	23.6604	3.8	0.3964	-1	1	0.6562	1	0.5602	601.427	249.592	18.85	20.15
88	0.844899	5.5	38.5861	7.0157	29.0625	8.3036	3.25	17.5018	3.5919	0.9623	0.9255	0.9993	0.02572	0	0	585.964	944.255	-20.8	-32.5
89	0.118804	12.7	5.9927	0.4719	42.5016	3.9721	0	14.5344	3.4891	-0.1578	-1	1	0.6201	1	0.9351	642.449	495.894	-3.9	4.55
90	0.174637	8.1	5.2	0.642	22.425	3.6762	0	16.25	4.0884	0.547	-1	1	0.8187	1	0.2727	1018.88	744.728	0	5.2
91	0.279268	7.3	20.6471	2.8284	53.6779	10.1279	0	29.25	6.8693	0.8496	0.3457	0.9997	0.1716	0.9245	0.2188	741.123	579.555	-18.2	-9.75
92	0.618977	10.7	62.2135	5.8143	81.7229	9.3934	0	19.5	4.4636	0.743	-0.9747	1	0.5351	0.2414	0.209	854.365	402.061	28.6	55.25
93	0.682508	8.9	54.7314	6.1496	62.1713	9.0103	0	19.5	5.0109	0.7852	-0.4472	1	0.409	0.1739	0.2245	54.3427	32.691	14.95	52.65
94	0.320354	21.7	50.9535	2.3481	144.396	7.3297	0	21.8017	3.9531	0.7752	-0.6508	1	0.4043	0.6853	0.2429	532.081	934.936	-25.35	44.2
95	0.386543	21.7	55.8244	2.5726	131.111	6.6554	0	29.43	4.6188	0.4817	-0.9926	1	0.6113	0.5584	0.5198	337.622	654.899	-26	-49.4
96	0.0379542	11.9	3.3144	0.2785	72.6442	7.3378	0	19.769	5.0684	-0.2514	-1	1	0.7674	1	0.8243	212.534	781.399	0.65	3.25
97	0.109349	6.7	3.9538	0.5901	25.3635	5.3965	0	22.981	6.0312	-0.2799	-1	1	0.861	1	0.7	609.642	439.59	3.9	-0.65
98	0.260434	10.5	22.7871	2.1702	70.8306	8.333	0	26.2023	6.1949	0.3883	-0.9019	0.9999	0.6895	0.5529	0.5385	384.438	780.309	-1.3	22.75
99	0.184459	24.5	25.886	1.0566	128.883	5.7281	0	26.8002	4.4187	-0.1178	-1	1	0.6453	0.9733	0.8622	782.52	864.333	-22.75	12.35
100	0.0120241	45.3	2.9069	0.06417	231.084	5.3368	0	17.5018	3.954	-0.05121	-1	1	0.7563	1	0.7686	531.309	247.384	2.6	1.3
101	0.36629	24.9	68.4848	2.7504	171.952	7.5088	0	19.769	4.0702	0.7042	-0.9983	1	0.575	0.5284	0.2153	220.681	875.763	48.75	-48.1
102	0.936707	11.3	168.221	14.8868	147.802	15.8927	10.2774	27.5772	3.7137	0.9935	0.9612	1	0.009056	0	0	774.367	85.7478	-138.45	95.55
103	0.135731	14.7	2.68	0.1823	17.0577	1.3431	0	6.5	1.7921	-0.3574	-1	1	0.8039	1	0.8696	987.248	643.157	0.65	2.6
104	0.020366	10.3	0.9192	0.08925	36.3727	4.3823	0	18.3848	3.8336	-0.3656	-1	0.9923	0.69	1	0.8667	809.005	830.092	0.65	-0.65
105	0.408121	16.7	50.2564	3.0094	108.395	7.3738	0	17.5018	3.8537	0.904	-0.4472	1	0.2109	0.8707	0.08661	529.302	643.141	4.55	-50.05
106	0.833003	12.3	78.693	6.3978	79.1076	7.6804	3.25	13	2.2932	0.9905	0.9461	1	0.01206	0.06796	0	185.102	390.341	-78.65	-2.6
107	0.256435	5.1	8.475	1.6618	20.0893	6.4804	0	11.718	3.0108	0.7904	0.3162	1	0.2484	1	0.3636	884.382	243.951	8.45	-0.65
108	0.883428	5.5	68.3613	12.4293	49.2431	14.0694	9.75	19.5	2.3696	0.998	0.986	1	0.003718	0	0	277.191	443.036	68.25	-3.9
109	0	6.1	0	0	11.1708	2.7246	0	13	3.3769	-0.4445	-1	0.9487	0.7375	1	0.9048	411.951	587.77	0	0
110	0.783917	9.5	97.5347	10.2668	98.2262	13.0968	6.5	20.5548	3.9814	0.9839	0.8537	1	0.02416	0	0	60.3684	223.484	35.1	-91
111	0.36132	8.5	41.5288	4.8857	87.8915	13.5218	3.25	32.1734	7.1162	0.8529	0.4472	0.9998	0.1411	0.3538	0.2444	318.688	510.629	-26.65	31.85
112	0.864511	13.5	131.552	9.7446	129.625	11.2718	0	30.6604	4.8388	0.9652	0.8411	1	0.03599	0	0	38.2037	822.933	-20.15	-130
113	0.151213	9.3	11.772	1.2658	61.1085	8.371	3.25	20.8102	5.399	-0.1144	-0.9899	0.9992	0.7633	1	0.78	294.581	382.43	11.7	-1.3
114	0.0579539	26.9	9.2382	0.3434	147.543	5.9254	0	29.9635	5.214	-0.219	-1	1	0.7079	1	0.8565	757.987	418.954	5.85	-7.15
115	0.138006	17.5	14.8223	0.847	95.13	6.1374	0	20.5548	4.3685	0.499	-1	1	0.569	1	0.5041	519.32	183.52	11.7	9.1
116	0.389566	45.3	91.9721	2.0303	225.666	5.2117	0	17.5018	3.252	0.6455	-0.9994	1	0.5269	0.9792	0.3504	601.483	205.575	71.5	57.85
117	0.451214	7.1	32.6427	4.5976	51.9661	10.1894	0	25.3833	5.7165	0.2002	-0.6865	1	0.7118	0.09804	0.5806	180.176	635.937	-7.15	-31.85
118	0.189369	49.5	57.4359	1.1603	291.04	6.1272	0	18.3848	3.7962	0.2615	-1	1	0.6896	0.7579	0.6287	687.83	357.582	-57.2	5.2
119	0.579738	17.3	85.8394	4.9618	130.948	8.5587	0	25.3833	4.9312	0.9054	0.6044	1	0.1054	0.5033	0.1203	641.312	698.584	-70.2	49.4
120	0.427154	14.1	58.0287	4.1155	116.58	9.6347	0	18.3848	4.9786	0.7145	-0.7489	1	0.5305	0.3636	0.2376	854.067	619.195	-57.85	-4.55
121	0.244329	20.3	50.1175	2.4688	184.91	10.1044	0	39.538	6.5627	0.4077	-0.9565	1	0.732	0.153	0.4294	162.369	792.692	-2.6	-50.05
122	0.496962	9.3	42.21	4.5387	66.6702	9.1329	0	26.2023	6.3578	0.8673	-0.09632	0.9998	0.2079	0.5205	0.2075	104.548	847.758	-41.6	7.15
123	0.532714	14.1	46.8045	3.3195	75.3982	6.2313	0	42.25	6.5887	-0.1173	-1	1	0.8587	0.5289	0.6667	718.468	516.089	-46.8	0.65
124	0.398584	49.5	219.281	4.4299	527.922	11.1141	0	30.8322	6.0931	0.7602	-0.9996	1	0.429	0.1684	0.2511	233.472	942.491	193.05	104
125	0.367463	27.5	90.6022	3.2946	228.628	8.9658	0	45.5	7.2395	0.1857	-1	1	0.7683	0.6157	0.6068	803.966	252.891	-61.75	-66.3
126	0.36011	7.9	25.64	3.2456	53.1755	9.0128	3.25	30.6604	5.3174	0.3924	-0.9999	1	0.8095	0.4915	0.4103	956.494	838.127	-13	-22.1
127	0.166343	11.5	7.0007	0.6088	34.7687	3.6599	0	16.25	3.5559	0.05324	-0.9806	1	0.7638	1	0.6351	723.878	718.861	-2.6	-6.5
128	0.621878	16.5	83.7189	5.0739	118.306	8.159	0	16.5718	4.0638	0.9161	0.4961	1	0.1232	0.3448	0.136	546.436	287.761	-37.7	74.75
129	0.186041	14.5	26.65	1.8379	123.488	9.879	0	45.1504	9.8197	0.08303	-1	1	0.7794	0.792	0.6869	599.365	4.3552	-26	5.85
130	0.0360308	29.3	5.2405	0.1789	135.55	4.9652	0	22.981	3.7431	-0.04381	-1	1	0.7958	1	0.7043	915.444	171.292	2.6	-4.55
131	0.279893	9.5	21.724	2.2867	61.2742	8.1699	0	21.8017	5.0976	0.1394	-0.9939	0.9999	0.8089	0.68	0.5741	801.032	276.647	16.9	-13.65
132	0.635858	17.5	107.931	6.1675	150.343	9.6995	0	20.8102	4.5089	0.7179	-0.8477	1	0.5619	0.2516	0.2444	309.811	90.9714	-107.9	2.6
133	0.598227	6.1	30.4669	4.9946	34.2308	8.349	0	17.5018	4.343	0.8849	0.3735	1	0.206	0.4634	0.1905	115.467	791.918	-25.35	16.9
134	0.367397	12.1	41.7268	3.4485	94.8015	9.3863	3.25	24.7513	4.6254	0.02954	-1	0.9999	0.8447	0.5941	0.6076	452.347	91.4669	-41.6	-3.25
135	0.12441	14.1	8.475	0.6011	58.4628	4.8316	0	16.25	3.416	0.1157	-1	1	0.748	1	0.7033	780.507	952.713	-8.45	0.65
136	0.8082	17.1	122.595	7.1693	133.948	8.8707	0	14.5344	3.3678	0.968	0.6253	1	0.06855	0.1788	0.03817	645.681	739.398	-66.95	102.7
137	0.86922	7.5	50.8705	6.7827	42.9175	7.8032	0	19.769	4.5736	0.9568	0.9031	0.9994	0.0263	0.05455	0	576.273	453.08	-22.75	45.5
138	0.73603	5.3	22.1096	4.1716	18.7035	5.6677	3.25	13	2.5461	0.9785	0.9264	0.9994	0.02067	0.5152	0	860.924	569.368	9.1	-20.15
139	0.640076	14.1	109.324	7.7535	146.572	12.1134	0	20.5548	4.8484	0.8523	0.114	1	0.2352	0.1983	0.2475	580.61	339.929	98.8	-46.8
140	0.619892	8.3	39.3934	4.7462	48.2358	7.6565	0	17.5018	4.2566	0.8951	0.5792	1	0.105	0.8413	0.1163	806.211	152.277	-24.05	-31.2
141	0.902104	5.1	42.3249	8.299	28.5188	9.1996	0	20.5548	5.3931	0.987	0.9644	1	0.01305	0	0	675.255	555.745	-41.6	-7.8
142	0.0413239	10.7	1.8385	0.1718	36.1697	4.1574	0	18.9506	4.1412	-0.4387	-1	0.9923	0.6157	1	0.871	654.944	92.215	-1.3	1.3
143	0.343194	5.1	5.0767	0.9954	8.9913	2.9004	0	36.3361	6.5084	-0.08312	-1	0.7071	0.6721	1	1	787.637	164.549	3.25	3.9
144	0.51318	21.9	98.9986	4.5205	175.294	8.8088	0	30.8322	4.7789	0.5071	-0.9878	1	0.7012	0.5025	0.3575	122.735	866.212	74.1	65.65
145	0.286437	24.1	46.3738	1.9242	148.462	6.7177	0	22.981	4.5319	0.3375	-0.9955	1	0.6991	0.7195	0.5231	239.056	15.1473	46.15	4.55
146	0.184537	14.7	14.9641	1.018	70.0594	5.5165	0	14.5344	3.6405	0.4884	-0.9985	1	0.5831	1	0.49	138.446	545.01	-0.65	-14.95
147	0.275867	34.9	61.972	1.7757	211.772	6.4368	0	45.6159	6.3584	0.5846	-0.9878	1	0.5663	0.9483	0.3737	585.723	30.8811	-60.45	13.65
148	0.63954	11.3	43.0426	3.8091	55.3907	5.956	0	23.4361	6.077	0.84	0.2747	1	0.193	0.6022	0.3151	662.412	660.38	-26.65	33.8
149	0.48397	11.9	39	3.2773	67.0399	6.7717	0	16.5718	3.9149	0.9628	0.2425	1	0.1022	0.9091	0.02532	581.513	393.05	23.4	-31.2
150	1.04957	5.3	29.7015	5.6041	17.62	5.3394	0	16.25	2.9256	0.2392	-0.3833	0.9626	0.4413	0.4545	0.8462	362.717	415.113	11.7	-27.3
151	0.0702797	10.5	2.7577	0.2626	31.7605	3.7365	0	17.5018	3.6101	-0.2805	-1	0.9806	0.6925	1	0.8689	872.662	506.767	-1.95	-1.95
152	0.914142	11.7	147.556	12.6116	133.822	13.7961	4.5962	39.538	5.37	0.9838	0.8682	1	0.03233	0	0	520.414	122.504	-105.95	102.7
153	0.0964168	20.7	12.5536	0.6065	117.63	6.2904	0	18.9506	4.1101	0.1688	-1	1	0.7114	1	0.7152	539.734	803.539	11.7	-4.55
154	0.464592	7.1	19.3259	2.722	29.8803	5.8589	0	16.5718	4.3179	0.215	-0.9871	0.9864	0.6932	0.8627	0.7143	1005.82	612.38	-13	14.3
155	0.10258	7.3	1.3	0.1781	9.202	1.7362	0	4.5962	1.9054	0.266	-1	0.7071	0.6161	1	1	303.795	417.507	1.3	0
156	0.225965	9.1	17.2709	1.8979	59.6335	8.3991	0	39.6713	7.6398	-0.3426	-1	0.9715	0.6129	0.7324	0.9583	348.753	170.797	-5.85	16.25
157	0.378566	11.5	19.0285	1.6546	41.5213	4.3707	0	11.718	2.5127	0.7124	-0.9939	1	0.4771	1	0.3284	20.3435	257.591	18.85	-2.6
158	0.243898	10.1	11.0309	1.0922	36.2726	4.4781	0	11.718	3.2947	0.09426	-1	1	0.7544	1	0.6885	449.307	489.346	-7.8	7.8
159	0.19842	6.3	7.5802	1.2032	26.0746	6.0639	0	27.768	4.8958	0.7948	0.2631	0.9991	0.2079	1	0.3478	651.635	1009.25	6.5	-3.9
160	0.0913956	10.3	4.7321	0.4594	41.7197	5.0265	0	13.7886	3.3757	0.2151	-1	1	0.7047	1	0.6316	48.4078	481.238	-1.3	4.55
161	0	5.7	0	0	21.7405	5.8758	0	39.1352	10.4622	-0.3491	-1	0.9939	0.8817	1	0.8	563.965	428.842	0	0
162	0.110039	5.3	0.9192	0.1734	5.2	1.5758	0	3.25	1.6494	-0.431	-1	0.7071	0.9856	1	1	223.066	208.406	0.65	0.65
163	0.959337	10.3	144.367	14.0162	121.265	14.6103	7.2672	27.9576	4.8237	0.9974	0.9872	1	0.003221	0	0	226.655	304.995	99.45	-104.65
164	0.0462024	7.1	1.3	0.1831	20.2115	3.963	0	13	3.5354	-0.6709	-1	0.9487	0.5942	1	0.963	100.746	623.211	0	1.3
165	0.0346915	17.5	3.9	0.2229	99.5909	6.4252	0	35.0036	8.5554	-0.0466	-1	1	0.7602	1	0.7459	1013.7	953.251	0	3.9
166	0.0510455	6.7	0.9192	0.1372	12.6328	2.6878	0	4.5962	2.0247	-0.9163	-1	-0.7071	0.1373	1	1	727.59	766.321	0.65	-0.65
167	0.200618	13.3	11.05	0.8308	46.7955	4.1412	0	11.718	3.0328	-0.4608	-1	1	0.6841	1	0.875	906.819	14.8383	0	11.05
168	0.769612	8.1	92.7521	11.4509	90.7607	14.8788	3.25	30.8322	6.6672	0.9414	0.8371	0.9994	0.05016	0	0	740.019	295.512	39.65	-83.85
169	0.164784	12.5	9.1924	0.7354	46.8593	4.4628	0	10.2774	2.5696	0.3543	-1	1	0.7049	1	0.5357	559.84	697.824	-1.3	-9.1
170	0.631195	11.7	67.2522	5.7481	88.3349	9.1067	0	18.9506	3.9304	0.8244	-0.01149	1	0.289	0.2784	0.2597	886.094	408.064	36.4	56.55
171	0.305066	11.5	21.6948	1.8865	58.747	6.1839	0	18.3848	3.9672	0.7675	-0.6839	1	0.398	1	0.2162	294.135	710.596	-21.45	3.25
172	0.200068	6.3	7.8	1.2381	26.6099	6.1884	0	13.4001	4.1078	0.7558	-1	1	0.4819	1	0.25	737.603	1018.62	-7.8	0
173	0.0268468	13.7	2.7577	0.2013	87.7274	7.4981	0	52	8.747	-0.2362	-1	0.9997	0.7449	0.6838	0.8617	3.9891	542.719	1.95	-1.95
174	0.230273	8.3	18.8612	2.2724	62.17	9.8683	3.25	35.0036	6.8839	-0.1406	-0.9986	0.9946	0.8279	0.9048	0.6512	593.066	51.7169	-0.65	18.85
175	0.153444	7.1	7.827	1.1024	36.6405	7.1844	0	40.2003	7.408	-0.5535	-1	0.7372	0.6139	1	1	413.141	650.542	5.2	5.85
176	0.185272	10.7	19.6726	1.8386	86.3373	9.9238	0	32.5	7.5964	-0.3044	-0.9998	0.9674	0.6037	0.3908	0.9851	198.692	150.374	-2.6	-19.5
177	0.0948881	5.7	7.8	1.3684	53.3585	14.4212	0	45.9619	12.8237	-0.486	-0.9989	0.9999	0.7424	0.4595	0.8235	500.579	549.965	0	-7.8
178	0.660233	19.3	125.828	6.5196	170.832	9.8747	0	18.9506	4.205	0.6845	-0.9987	1	0.6318	0.2197	0.2092	428.956	916.22	-120.25	37.05
179	0.799364	6.1	40.9706	6.7165	34.4494	8.4023	0	18.3848	5.1119	0.9142	0.786	0.997	0.05897	0.1707	0	985.188	687.721	30.55	-27.3
180	0.166334	23.1	30.2442	1.3093	166.089	7.8715	0	29.0689	5.1741	0.3095	-1	1	0.7381	0.8578	0.5191	87.8658	590.989	14.3	-26.65
181	0.0935874	11.7	5.2405	0.4479	46.4228	4.7859	0	18.9506	4.8372	-0.5169	-1	1	0.7317	1	0.9014	1017.61	649.906	4.55	2.6
182	0.476593	12.1	63.4508	5.2439	111.13	11.0029	0	45.9619	11.7287	0.6047	-0.9881	0.9996	0.5766	0.3267	0.3875	389.417	517.107	-50.05	-39
183	0.429327	21.3	43.9027	2.0612	92.6586	4.801	0	13.4001	3.3157	0.8466	-0.3162	1	0.2253	0.9067	0.2353	589.237	610.275	18.85	-39.65
184	0.235762	8.1	16.263	2.0078	51.9486	8.5162	0	33.931	6.5829	0.6122	0.09913	0.9976	0.2534	0.918	0.6341	598.093	987.5	16.25	-0.65
185	0.289595	10.1	22.9993	2.2772	63.6933	7.8634	0	23.6604	5.7087	0.4394	-1	1	0.7029	0.8148	0.4	946.149	354.178	16.9	-15.6
186	0.252219	11.1	17.0617	1.5371	55.4581	6.0943	0	45.9619	6.9622	0.2411	-0.9899	0.9985	0.6082	0.8791	0.7385	807.779	645.838	-11.05	-13
187	0.383498	6.1	30.8322	5.0545	54.038	13.18	3.25	32.6621	9.7731	0.9169	0.4961	0.9986	0.1148	0.6341	0.04762	112.074	525.795	-17.55	25.35
188	0.721408	28.5	168.576	5.9149	217.277	8.1991	0	34.548	4.9256	0.9354	-0.6508	1	0.1905	0.166	0.05714	800.41	965.437	162.5	-44.85
189	0.274829	12.9	15.7348	1.2198	48.3782	4.4384	0	21.8017	5.0009	-0.6182	-1	1	0.4545	0.9266	0.9655	519.694	869.609	9.75	-12.35
190	0.569744	23.3	150.94	6.4781	242.185	11.3702	0	35.75	6.6401	0.4961	-0.9985	1	0.6593	0.338	0.4293	306.017	885.948	130	-76.7
191	0.820821	9.9	69.4162	7.0117	67.4841	8.5423	0	24.7513	5.1549	0.9773	0.9114	1	0.02527	0.06329	0	944.348	269.414	50.05	48.1
192	0.276729	16.1	29.9917	1.8628	94.9146	6.7315	0	33.1436	5.8533	-0.01516	-0.9899	0.9971	0.641	0.9929	0.8482	266.419	730.975	14.95	26
193	0.394854	7.5	36.0384	4.8051	66.9313	12.1693	0	26.8002	8.1654	0.9357	0.6264	1	0.07573	0.1818	0.02857	792.18	378.62	-35.75	-4.55
194	0.96324	9.1	110.691	12.1638	89.659	12.628	3.25	18.9506	4.1489	0.9881	0.9281	1	0.01565	0	0	67.6593	178.264	-92.3	61.1
195	0.126593	13.7	2.0555	0.15	13.8635	1.1849	0	4.5962	1.6375	0.04052	-1	1	0.7835	1	0.7347	301.091	849.843	0.65	-1.95
196	0.74914	16.3	128.57	7.8877	150.565	10.529	0	23.6604	5.0594	0.8503	0.02499	1	0.2235	0.1399	0.1803	215.193	562.098	35.75	123.5
197	0.0882467	16.1	10.5812	0.6572	105.007	7.4473	0	22.981	4.5436	-0.2132	-1	0.9936	0.7395	1	0.8376	162.938	571.562	-7.8	-7.15
198	0.0581267	5.1	2.6	0.5098	27.1885	8.7705	3.25	20.8102	4.5671	0.1361	-0.8944	0.8944	0.5631	0.9677	0.9	869.372	218.059	2.6	0
199	0.28238	10.5	38.6791	3.6837	110.885	13.0452	0	26.2023	6.5627	0.3693	-0.9947	1	0.8797	0.1176	0.3231	287.195	19.9143	-16.25	35.1
200	0.437091	6.1	35.0036	5.7383	53.8266	13.1284	4.5962	33.1436	7.1753	-0.03239	-0.9624	0.9149	0.5837	0.4634	0.8095	600.016	886.934	-13	32.5
201	0.830524	5.1	29.7015	5.8238	21.7378	7.0122	0	16.25	3.8311	0.9282	0.882	0.9988	0.0398	0.1935	0	326.176	127.333	27.3	-11.7
202	0.442384	5.1	20.1919	3.9592	27.7441	8.9497	0	19.5	5.2713	-0.5567	-0.8396	0.08305	0.315	0.4516	1	236.284	1016.04	-20.15	-1.3
203	0.115914	5.1	0.9192	0.1802	4.8192	1.5546	0	4.5962	1.7709	-1	-1	-1	0	1	1	632.049	603.108	-0.65	0.65
204	0.545369	8.7	41.0479	4.7181	57.9631	8.6512	0	42.25	9.3156	0.9748	0.8437	1	0.03696	0.2985	0	625.828	840.782	7.8	-40.3
205	0.702575	16.3	94.3575	5.7888	117.823	8.2394	0	20.8102	4.4222	0.9828	0.8824	1	0.02468	0.3287	0	339.623	680.251	-89.05	-31.2
206	0.707839	11.5	92.4761	8.0414	107.925	11.3605	0	19.5	4.6835	0.8731	0.277	1	0.1996	0	0.24	405.313	585.039	39	83.85
207	0.534019	11.3	48.9403	4.331	75.4247	8.1102	0	40.2003	7.3526	0.7655	-0.356	1	0.3536	0.5806	0.2329	923.681	824.81	-24.7	42.25
208	0.400609	31.3	119.012	3.8023	278.094	9.4913	0	35.0036	4.6862	0.8059	-0.9806	1	0.4409	0.3925	0.1556	603.431	537.917	-76.7	-91
209	0.350866	26.1	76.2054	2.9197	200.547	8.3214	0	26.2023	5.2364	0.6181	-1	1	0.5742	0.6058	0.3273	311.278	256.529	66.95	-36.4
210	0.663999	8.1	55.25	6.821	62.6626	10.2726	0	32.0088	7.5123	0.2246	-0.9648	1	0.7898	0.3934	0.55	793.944	3.9506	-55.25	0
211	0.122265	5.1	5.85	1.1471	29.0845	9.3821	0	39.2699	10.6914	-0.9996	-1	-0.9975	0.000775	1	1	370.833	1018.69	5.85	0
212	0.821235	8.5	91.0023	10.7062	84.7383	13.0367	3.25	34.548	6.7629	0.9439	0.7293	1	0.07217	0	0.02222	977.277	753.047	-0.65	91
213	0.695102	19.1	111.325	5.8285	143.385	8.3851	0	19.5	4.3441	0.9612	0.7295	1	0.0561	0.1404	0.006623	212.005	135.442	-24.7	-108.55
214	0.179284	5.9	1.4534	0.2463	5.3577	1.3738	0	4.5962	1.9032	0.0686	-0.7071	1	0.7491	1	0.8571	140.636	281.373	-0.65	1.3
215	0.103586	16.9	10.4809	0.6202	89.211	5.9873	0	36.3361	7.0848	-0.2047	-1	1	0.6577	1	0.8672	206.568	924.657	-10.4	1.3
216	0.148567	8.1	10.5011	1.2964	53.2289	8.726	0	20.5548	4.4256	-0.2781	-1	0.9987	0.7398	1	0.85	732.765	834.34	-3.9	9.75
217	0.10528	25.7	16.5718	0.6448	145.154	6.1246	0	26.2023	5.0301	-0.06395	-1	1	0.8269	0.9873	0.7014	988.986	283.333	-11.05	12.35
218	0.85194	13.5	142.907	10.5857	142.892	12.4254	3.25	23.4361	4.2404	0.9895	0.95	1	0.01354	0	0	271.689	330.1	-140.4	26.65
219	0.678812	5.9	53.0019	8.9834	51.6126	13.234	4.5962	25.3833	5.9259	0.9908	0.9196	0.9992	0.01792	0	0	61.5678	644.509	-48.75	-20.8
220	0.558951	4.7	28.9597	6.1616	29.7635	11.0235	0	26.8002	6.5738	0.8821	0.6559	0.9916	0.1289	0.6296	0.1429	874.808	164.436	20.8	-20.15
221	0.122706	4.9	4.55	0.9286	21.9463	7.5677	0	19.769	5.8835	-0.4503	-0.9778	0.8944	0.6557	1	0.8889	851.796	103.745	0	-4.55
222	0.256651	7.3	1.8385	0.2518	5.2	0.9811	0	3.25	1.5063	-0.5159	-1	1	0.8485	1	0.7692	669.863	963	1.3	-1.3
223	0.851602	10.9	124.07	11.3826	118.959	13.3661	0	43.6033	7.2892	0.9854	0.951	1	0.01258	0	0	241.601	741.528	30.55	120.25
224	0.215297	8.1	11.0691	1.3666	38.7199	6.3475	0	16.25	5.1269	0.1984	-0.9947	1	0.6264	1	0.7436	900.475	525.883	-7.15	8.45
225	0.079741	31.1	11.0691	0.3559	129.88	4.4632	0	14.5344	3.3176	-0.05662	-1	1	0.6319	1	0.8849	162.841	114.612	0.65	-11.05
226	0.66478	5.3	41.202	7.774	38.5905	11.6941	0	37.9012	8.8587	0.9021	0.8321	1	0.06089	0	0	84.2925	50.7264	4.55	-40.95
227	0.854373	29.7	222.458	7.4902	242.844	8.7669	0	17.5018	3.6514	0.9759	0.8221	1	0.0305	0	0	313.995	499.534	83.85	206.05
228	0.79405	24.9	187.204	7.5183	216.825	9.4683	3.25	52.5054	5.1538	0.9114	-0.2172	1	0.1974	0.1572	0.1106	820.578	406.177	167.7	83.2
229	0.431231	5.5	6.1664	1.1212	9.1	2.6	0	29.25	7.0854	NaN	Infinity	#NAME?	NaN	1	NaN	1018.92	316.064	-1.95	-5.85
230	0.0759342	18.1	1.8385	0.1016	21.5424	1.338	0	4.5962	1.8297	-0.5052	-1	1	0.7333	1	0.9189	15.8729	362.779	1.3	-1.3
231	0.124792	6.7	3.3144	0.4947	18.6319	3.9642	0	9.1924	2.7971	0.5377	-0.9939	1	0.6682	1	0.4074	241.784	371.067	-0.65	3.25
232	0.579604	10.9	34.8402	3.1964	49.0814	5.5148	0	16.25	3.3899	-0.04141	-1	0.9999	0.8467	0.6517	0.6418	103.312	333.564	33.8	8.45
233	0.526735	6.3	42.3449	6.7214	54.87	12.7605	6.5	29.9635	5.4963	0.9531	0.7241	0.9997	0.06233	0.1395	0.04348	55.1905	111.365	-40.3	-13
234	0.100859	5.5	3.9	0.7091	24.6072	7.0306	3.25	18.9506	4.6369	-0.321	-0.9864	0.9754	0.7585	1	0.8667	812.491	523.818	3.9	0
235	0.513994	7.7	31.4495	4.0844	45.2945	7.9464	0	16.5718	3.6138	0.9862	0.9357	1	0.01741	1	0	946.266	82.3636	9.75	-29.9
236	0.582892	16.7	66.3446	3.9727	100.188	6.8155	0	49.6091	6.5086	0.5395	-1	1	0.6716	0.6871	0.352	960.057	332.087	50.05	-43.55
237	0.529332	18.9	89.2585	4.7227	150.783	8.922	0	39.2699	5.5863	0.6481	-0.9932	0.9999	0.5474	0.3846	0.255	187.447	542.37	38.35	80.6
238	0.60936	5.9	49.5409	8.3968	53.741	13.7797	3.25	40.2003	8.9921	0.9737	0.8261	1	0.04638	0	0	792.814	661.788	46.8	16.25
239	0.206143	11.1	12.6207	1.137	50.1916	5.5156	0	13.7886	3.4413	0.2528	-0.9899	0.9995	0.6046	0.9231	0.7101	567.86	898.306	12.35	2.6
240	0.594021	9.9	32.5	3.2828	43.6587	5.5264	0	14.5344	2.9109	0.8813	-0.3511	0.9999	0.2996	0.8228	0.1186	258.737	623.141	9.1	31.2
241	0.910007	13.9	138.659	9.9755	130.447	10.962	0	32.0088	4.927	0.9944	0.95	1	0.008891	0	0	285.644	617.759	133.25	-38.35
242	0.107565	7.1	6.1321	0.8637	40.9509	8.0296	0	29.43	7.1455	-0.01462	-0.9947	0.9899	0.7117	1	0.7667	749.514	883.07	-3.25	-5.2
243	0.104886	8.9	3.7901	0.4259	28.0179	4.0606	0	16.25	3.9469	-0.3107	-1	0.9487	0.6965	1	0.913	223.714	617.399	1.95	-3.25
244	0.0864223	9.1	7.15	0.7857	64.5492	9.0914	0	37.9012	8.2987	0.2115	-1	1	0.935	0.4789	0.4082	691.357	1018.05	-7.15	0
245	0.0664644	20.5	7.4111	0.3615	100.621	5.439	0	16.25	3.6404	0.09942	-1	1	0.8177	1	0.6299	735.827	118.749	5.85	4.55
246	0.0978721	17.3	8.7207	0.5041	78.8049	5.1506	0	16.25	3.5536	0.106	-1	1	0.7018	1	0.775	15.5954	784.046	-3.9	7.8
247	0.0526671	14.3	6.6922	0.468	109.298	8.886	0	39.6713	8.109	0.1261	-0.9999	1	0.7189	0.878	0.6598	9.3252	457.262	-5.85	-3.25
248	0.502602	6.7	43.2921	6.4615	60.4236	12.8561	0	38.0403	8.843	0.8806	0.5571	0.9968	0.1064	0.1277	0.1111	223.612	127.045	-28.6	-32.5
249	0.229665	4.7	5.2405	1.115	13.1083	4.8549	0	10.2774	2.6085	-0.9737	-1	-0.8575	0.05281	1	1	892.734	866.979	-4.55	2.6
250	0.702993	6.9	54.0126	7.8279	54.562	11.1351	3.25	27.9576	5.9485	0.7694	0.5428	0.9999	0.1491	0.02041	0.4483	972.732	889.478	-53.95	-2.6
251	0.136833	7.5	4.9503	0.66	26.5286	4.8234	0	11.718	2.9949	0.8064	-0.124	1	0.2554	1	0.3235	358.94	400.793	4.55	1.95
252	0.408044	41.5	117.211	2.8244	273.412	6.9218	0	17.5018	3.2553	0.8505	-0.8	1	0.2741	0.8734	0.2	151.284	600.285	81.9	83.85
253	0.0179622	12.5	1.4534	0.1163	67.9839	6.4747	0	24.7513	5.4854	-0.3117	-1	0.9983	0.77	1	0.8125	991.248	824.644	-1.3	0.65
254	0.125588	18.1	16.1457	0.892	114.352	7.1026	0	33.4608	6.4952	0.4523	-0.9923	1	0.552	0.9752	0.5882	429.235	737.464	12.35	-10.4
255	0.684704	5.7	31.8566	5.5889	30.2012	8.1625	3.25	19.769	4.8934	0.9518	0.8913	0.999	0.02959	0.05405	0	501.5	808.886	-0.65	31.85
256	0.890715	28.3	284.908	10.0674	297.258	11.3026	3.25	26.2023	4.0314	0.9635	0.7272	1	0.05297	0	0.00823	380.548	794.666	-211.9	-190.45
257	0.264492	18.3	36.429	1.9907	122.681	7.5265	0	20.8102	4.6373	0.8126	0.02761	1	0.2456	0.4724	0.2517	375.721	803.074	35.1	9.75
258	0.110471	9.1	5.8138	0.6389	41.0619	5.7834	0	18.9506	4.5826	-0.1152	-1	1	0.8171	1	0.7174	486.637	581	-5.2	-2.6
259	0.184832	16.9	25.006	1.4796	119.276	8.0051	0	27.768	4.7866	0.2946	-0.9932	1	0.6638	0.8389	0.621	206.698	226.45	-24.7	3.9
260	0.0674781	24.9	8.1445	0.3271	111.007	4.8475	0	36.3361	4.8538	-0.1539	-1	1	0.7468	1	0.7811	962.994	460.422	-7.15	3.9
261	0.406531	36.5	108.878	2.983	253.149	7.3377	0	32.0088	4.5775	0.7581	-0.9923	1	0.3718	0.7652	0.2656	655.02	144.577	-8.45	-108.55
262	0.471968	4.7	12.503	2.6602	15.2182	5.6364	0	10.2774	3.1736	0.0003484	-0.9424	0.5711	0.6681	0.8889	1	302.075	651.628	-12.35	1.95
263	0.476791	6.5	24.7769	3.8118	35.9761	7.9947	3.25	18.3848	3.5568	0.473	-0.6332	0.9641	0.5411	0.4889	0.44	590.8	792.731	-24.7	1.95
264	0.157487	5.5	9.3066	1.6921	37.6055	10.7444	0	45.5	11.6977	-0.7071	-1	0.9457	0.6819	0.4857	0.8571	759.591	1.2909	-8.45	3.9
265	0.463104	27.3	115.921	4.2462	231.975	9.169	0	29.0689	6.3046	0.6987	-0.9995	1	0.4909	0.5217	0.303	88.8443	299.202	-7.15	-115.7
266	0.243274	4.7	14.4323	3.0707	34.0805	12.6224	0	26.2023	10.0724	0.7293	0.1206	0.9869	0.3035	0.963	0.2857	1015.97	441.66	1.95	-14.3
267	0.920483	8.5	79.8971	9.3997	66.3759	10.2117	4.5962	18.9506	3.3571	0.9489	0.881	1	0.03208	0	0	148.588	291.829	50.7	61.75
268	0.867512	7.3	73.3147	10.0431	61.3577	11.5769	6.5	16.25	2.7227	0.992	0.9368	0.9999	0.01215	0	0	81.2945	486.979	70.85	-18.85
269	0.420787	30.1	80.1637	2.6632	177.847	6.3291	0	27.9576	4.5687	0.5468	-1	1	0.6728	0.7651	0.2846	782.6	95.7558	-25.35	76.05
270	0.776496	12.3	120.25	9.7764	129.681	12.5904	0	22.981	6.2167	0.9424	0.7433	1	0.07306	0	0.01205	508.219	81.5407	-67.6	-99.45
271	0.707577	9.3	83.0577	8.9309	92.1394	12.6218	3.25	26.8002	5.7448	0.9733	0.8118	1	0.04518	0	0	696.269	252.032	63.7	53.3
272	0.567756	12.9	81.9954	6.3562	122.028	11.1953	0	23.4361	5.0389	0.8964	-0.665	1	0.2667	0.2844	0.04494	938.849	206.884	79.95	-18.2
273	0.839823	8.7	91.2527	10.4888	83.6785	12.4893	0	47.3207	7.8451	0.9954	0.9776	1	0.004873	0	0	520.828	221.213	84.5	-34.45
274	0.1963	13.3	18.4993	1.3909	80.0673	7.0856	0	25.3833	5.1008	0.07128	-0.9999	1	0.7677	0.8938	0.6977	766.711	80.2744	5.85	-17.55
275	0.333813	32.5	58.0505	1.7862	163.201	5.3509	0	19.5	3.8932	0.4904	-1	1	0.6219	0.8754	0.4776	954.818	736.108	-48.1	32.5
276	0.45286	14.9	35.8208	2.4041	68.4825	5.3087	0	13.4001	3.3229	0.9524	0.7809	1	0.04772	1	0	712.862	802.872	-7.15	35.1
277	0.0874644	27.9	10.2774	0.3684	109.09	4.212	0	16.25	3.2937	-0.0818	-1	1	0.6533	1	0.838	502.93	552.668	-8.45	-5.85
278	0.179005	5.3	2.6	0.4906	9.0442	2.7407	0	4.5962	1.3514	0.06491	-1	0.9648	0.853	1	0.75	378.698	696.264	0	2.6
279	0.245271	11.3	20.6573	1.8281	69.3162	7.4534	0	20.5548	4.9784	0.1355	-0.9978	1	0.7952	0.8925	0.6143	66.1018	382.066	8.45	18.85
280	0.753864	8.1	87.393	10.7893	87.3031	14.312	6.5	26.8002	4.912	0.9539	0.7591	1	0.06137	0	0	189.167	802.765	7.15	-87.1
281	0.0446044	8.3	1.95	0.2349	33.1774	5.2663	0	20.5548	4.7347	0.2041	-0.9999	0.9983	0.7011	1	0.7143	874.277	244.584	0	1.95
282	0.504597	11.5	34.8402	3.0296	57.0381	6.004	0	16.5718	3.7744	-0.004186	-0.9878	1	0.7243	0.8	0.75	611.256	581.887	-27.95	-20.8
283	0.0356953	18.3	1.8385	0.1005	45.8932	2.8155	0	10.2774	2.3075	-0.3206	-1	1	0.6794	1	0.9159	306.213	502.853	-1.3	-1.3
284	0.678543	14.9	75.936	5.0964	96.8898	7.5108	0	18.3848	4.6411	0.4218	-0.7729	1	0.7133	0.5736	0.3945	475.054	706.718	59.8	46.8
285	0.799644	4.7	63.0634	13.4177	45.305	16.7796	10.2774	43.6033	8.6992	0.9768	0.9097	0.9999	0.03277	0	0	587.479	728.383	-63.05	1.3
286	0.15689	12.1	18.2	1.5041	96.8291	9.587	0	26.2023	5.8331	0.4921	-1	1	0.6851	0.3564	0.4074	635.678	3.5537	18.2	0
287	0.892971	5.1	66.6084	13.0605	45.3401	14.6259	7.2672	20.8102	3.5689	0.9954	0.9793	1	0.006485	0	0	431.598	119.333	-31.85	-58.5
288	0.47245	22.1	71.5738	3.2386	137.784	6.8549	0	17.5018	4.1987	0.786	-0.9899	1	0.3444	0.7164	0.2809	445.984	201.52	-55.25	45.5
289	0.669363	11.5	76.2303	6.6287	94.079	9.903	0	44.2048	6.991	0.4453	-0.9998	1	0.8643	0.3263	0.2877	938.057	914.674	-74.75	14.95
290	0.423354	9.1	51.629	5.6735	95.1493	13.4013	0	29.9635	7.2546	0.566	-0.6247	1	0.4776	0.3944	0.52	534.577	601.714	-9.75	-50.7
291	0.241038	42.7	65.8075	1.5412	260.236	6.394	0	32.5	4.9259	0.6173	-1	1	0.4714	0.8206	0.4308	112.76	29.2119	-63.05	-18.85
292	0.314108	14.1	18.1302	1.2858	49.5309	4.0935	0	13.4001	2.7199	0.7162	-0.8944	1	0.354	1	0.404	322.649	836.138	17.55	-4.55
293	0.196773	14.9	17.0988	1.1476	75.2342	5.8321	0	20.5548	4.1488	0.582	-1	1	0.5736	0.9845	0.3679	741.987	1014.42	16.9	2.6
294	0.765998	7.7	58.4747	7.5941	56.51	9.914	3.25	20.5548	5.5379	0.9835	0.9272	1	0.01728	0.1053	0	672.955	613.506	24.05	-53.3
295	0.149288	4.9	5.886	1.2012	23.334	8.0462	0	20.5548	5.3279	-0.4846	-0.9991	1	0.7134	1	0.875	421.643	995.541	0.65	-5.85
296	0.724997	18.5	136.494	7.378	167.914	10.1766	0	23.6604	5.3788	0.9189	0.3632	1	0.1303	0	0.1034	644.022	518.405	104	-88.4
297	0.992121	5.3	81.3539	15.3498	51.0567	15.4717	7.2672	22.981	4.9467	0.9993	0.9981	1	0.0007495	0	0	105.802	490.83	57.85	-57.2
298	0.278663	6.3	25.7141	4.0816	62.9826	14.6471	3.25	36.3361	8.7669	-0.2559	-0.9856	0.9993	0.8887	0.1395	0.7273	706.984	450.643	9.1	-24.05
299	0.06595	5.1	2.3436	0.4595	21.5988	6.9674	0	16.25	4.2593	-0.1261	-0.9648	0.9806	0.8147	1	0.7	348.353	178.108	-1.3	-1.95
300	0.522959	11.5	37.3283	3.2459	58.9645	6.2068	0	46.5329	7.2247	0.7288	-0.4054	1	0.3708	0.7368	0.3333	664.909	151.37	30.55	-21.45
301	0.469615	25.9	123.592	4.7719	242.856	10.1613	0	23.4361	5.7566	0.493	-0.9927	0.9999	0.63	0.2887	0.4419	94.5116	820.743	-79.95	94.25
302	0.596923	14.7	114.71	7.8034	166.024	13.0727	3.25	43.7243	7.3942	0.9432	0.6919	1	0.06129	0.06299	0.01869	923.034	246.905	-71.5	-89.7
303	0.89631	20.9	193.526	9.2596	195.252	10.3308	0	18.3848	4.8768	0.9208	0.149	1	0.1416	0.1799	0.1006	220.201	273.007	139.1	-134.55
304	0.406632	18.9	43.297	2.2908	95.2071	5.6336	0	14.5344	3.3285	0.4324	-0.9985	1	0.7607	0.9231	0.3767	503.254	970.569	35.1	-25.35
305	0.634566	6.7	28.489	4.2521	31.4938	6.7008	3.25	16.25	3.6243	0.7416	-0.359	1	0.3907	0.766	0.2593	887.149	394.619	23.4	16.25
306	0.0720369	14.7	8.841	0.6014	106.026	8.3485	0	45.2673	6.8942	-0.1317	-1	1	0.6619	0.9134	0.8367	418.622	591.225	8.45	2.6
307	0.176651	6.1	3.7901	0.6213	14.42	3.5171	0	17.5018	4.9285	-0.9042	-0.9899	-0.7071	0.07571	1	1	747.959	3.8279	-1.95	3.25
308	0.41733	12.1	37.7	3.1157	75.4047	7.4658	0	39	6.7081	0.4941	-1	1	0.6305	0.5743	0.52	1.8843	35.405	0	37.7
309	0.46228	6.9	46.1088	6.6824	70.8312	14.4553	6.5	36.3361	6.5947	0.8645	-0.3644	1	0.3109	0.2041	0.1034	288.841	574.014	-42.9	16.9
310	0.0675825	7.3	0.65	0.08904	6.9827	1.3175	0	4.5962	1.8191	-0.5366	-1	0.7071	0.7743	1	1	248.904	992.966	0	0.65
311	0.907088	4.7	34.7492	7.3934	22.0068	8.1507	3.25	26.2023	6.0191	0.8979	0.8623	0.9291	0.02769	0.07407	0	736.394	645.053	4.55	-34.45
312	0.0642895	15.3	7.854	0.5133	106.189	7.9842	0	22.981	4.6766	0.2143	-1	1	0.8367	0.5564	0.5044	120.435	764.657	-7.15	3.25
313	0.652623	19.3	121.076	6.2734	166.298	9.6126	0	32.0088	5.5665	0.9729	0.7713	1	0.03774	0.1676	0	984.609	799.57	39.65	-114.4
314	0.641456	14.5	97.094	6.6961	130.486	10.4389	0	20.5548	4.4684	0.761	-0.5119	1	0.4406	0.088	0.1845	440.245	232.848	50.05	-83.2
315	0.468417	20.3	73.1156	3.6018	140.714	7.6893	0	20.8102	4.5812	0.3641	-0.9998	1	0.7144	0.7104	0.559	679.722	831.468	-50.05	-53.3
316	0.128586	6.9	2.9069	0.4213	16.0543	3.2764	0	10.2774	3.2568	0.5176	-0.9806	1	0.5948	1	0.5556	697.203	519.87	2.6	-1.3
317	0.0979855	15.1	5.9927	0.3969	53.0628	4.0506	0	16.25	3.1678	0.4261	-1	1	0.5833	1	0.5644	388.947	601.467	3.9	4.55
318	0.476639	6.9	48.7673	7.0677	72.6581	14.8282	4.5962	29.9635	6.8461	0.9781	0.8858	0.9999	0.02897	0.1633	0	982.783	114.225	45.5	-17.55
319	0.676243	4.7	38.3995	8.1701	32.6203	12.0816	3.25	27.768	7.0077	0.9486	0.8922	0.995	0.03524	0	0	24.3936	995.585	38.35	1.95
320	0.672061	5.1	27.768	5.4447	25.1147	8.1015	0	18.3848	5.4824	0.9878	0.9457	0.9996	0.01546	0.06452	0	979.078	170.578	26	9.75
321	0.669061	8.9	65.3242	7.3398	75.6954	10.9703	0	20.5548	5.4869	0.9786	0.9044	1	0.02092	0.02899	0	364.674	28.0674	-55.9	-33.8
322	0.172158	9.5	7.5802	0.7979	34.7599	4.6347	0	23.4361	4.1641	-0.3224	-0.9959	0.9899	0.7276	1	0.8298	132.011	230.053	-6.5	3.9
323	0.627574	14.3	60.9789	4.2643	83.5773	6.7949	0	46.5329	5.9459	0.8323	0.3395	1	0.1828	0.6098	0.2816	62.4056	535.563	-52	31.85
324	0.81893	8.9	56.1602	6.3101	53.1663	7.7053	0	18.9506	4.1552	0.9415	0.6247	1	0.08517	0.2899	0.06122	570.657	993.719	44.85	-33.8
325	0.138185	12.9	8.475	0.657	51.8243	4.7545	0	11.718	3.0276	-0.07813	-1	1	0.6504	1	0.8824	325.368	233.26	-0.65	-8.45
326	0.536316	10.3	67.1107	6.5156	100.835	12.1488	0	25.3833	6.8305	0.9387	0.6075	1	0.08028	0.1084	0.03175	818.116	450.515	-66.3	10.4
327	0.0826768	12.1	6.6287	0.5478	66.9204	6.6258	0	27.768	4.9312	0.1856	-0.9983	1	0.6777	1	0.7143	865.479	924.165	-1.3	-6.5
328	0.622189	6.9	40.9552	5.9355	46.7447	9.5397	3.25	24.7513	5.3857	0.9812	0.9076	1	0.02539	0.04082	0	397.21	317.442	0.65	-40.95
329	0.708499	19.1	165.12	8.6451	208.655	12.202	0	35.1541	5.9801	0.962	0.7123	1	0.04982	0	0.006623	854.031	696.304	-165.1	-2.6
330	0	6.7	0	0	14.0169	2.9823	0	7.2672	2.1119	-0.0683	-1	1	0.9343	1	0.6364	849.194	561.851	0	0
331	0.0386267	39.1	6.4018	0.1637	157.228	4.238	0	35.75	5.0438	0.2565	-1	1	0.7554	0.8221	0.5779	9.9386	140.707	-2.6	5.85
332	0.491465	39.5	105.534	2.6718	203.863	5.4364	0	20.8102	3.3809	0.7297	-1	1	0.5457	0.8907	0.2062	665.758	833.332	-48.75	93.6
333	0.173005	8.1	18.3503	2.2655	79.8794	13.095	3.25	48.3147	9.0055	-0.158	-0.995	0.994	0.7177	0.6721	0.8049	598.531	108.389	-16.9	7.15
334	0.27464	15.5	20.5548	1.3261	65.1841	4.8285	0	13	3.1267	0.2261	-1	1	0.7447	0.8444	0.5913	603.948	67.1742	16.9	11.7
335	0.585771	7.7	40.2003	5.2208	50.8023	8.9127	0	20.8102	5.7506	0.9083	0.6727	1	0.09173	0.3684	0.1081	184.669	476.792	-37.05	15.6
336	0.137727	7.9	14.8365	1.878	80.4507	13.6357	0	30.8322	8.4859	-0.4905	-0.9899	0.9998	0.5995	0.8983	0.9211	796.089	581.892	-13	-7.15
337	0.25349	8.9	7.5802	0.8517	23.1831	3.3599	0	18.3848	3.8667	-0.002145	-1	1	0.9682	1	0.5278	398.775	798.315	6.5	3.9
338	0.911579	6.3	77.3036	12.2704	57.8805	13.4606	6.5	20.8102	3.3784	0.9949	0.9559	1	0.01029	0	0	150.984	147.429	-72.8	-26
339	0.0778064	6.7	3.5004	0.5224	31.5563	6.7141	0	13.4001	3.9634	0.2383	-0.8824	1	0.6721	1	0.68	583.806	2.4104	-1.3	-3.25
340	0.200439	7.7	12.0907	1.5702	44.6525	7.8338	0	18.9506	4.5515	-0.1241	-1	0.9983	0.8196	0.5439	0.7568	463.773	839.734	9.75	7.15
341	0.299001	26.9	65.5244	2.4359	202.854	8.1468	0	20.5548	4.1501	0.7721	-1	1	0.4555	0.6145	0.2009	236.92	722.574	-12.35	64.35
342	0.20272	14.3	28.6074	2.0005	121.38	9.8683	0	23.4361	5.1637	0.08339	-1	0.9999	0.7638	0.6098	0.699	766.154	308.983	28.6	-0.65
343	0.0694701	6.3	3.9538	0.6276	38.8468	9.0341	0	32.5	6.8346	-0.5407	-0.9999	0.7071	0.5379	1	1	486.873	797.532	-3.9	-0.65
344	0.0970951	12.9	5.9927	0.4646	52.156	4.785	0	18.3848	3.89	0.05193	-1	1	0.8255	1	0.6667	583.07	660.337	-1.3	-5.85
345	0.302293	9.9	10.4	1.0505	27.4534	3.4751	0	45.5	7.2081	0.1171	-1	1	1.0003	0.8734	0.44	0.0202	143.788	0	10.4
346	0.170376	36.7	37.3679	1.0182	207.375	5.9762	0	29.43	3.5708	0.6698	-0.9659	1	0.5555	0.6484	0.2813	322.613	628.451	36.4	-8.45
347	0.268302	7.3	17.6819	2.4222	47.8481	9.0279	0	22.981	5.0396	0.4895	-0.9988	0.9987	0.4817	0.6038	0.6667	497.11	765.315	5.2	16.9
348	0.344696	6.7	22.1	3.2985	44.9756	9.5693	0	27.9576	6.7007	0.2253	-0.8755	1	0.8749	0.1489	0.4444	471.164	456.149	0	22.1
349	0.610787	18.9	128.144	6.7801	187.6	11.1006	0	41.6203	5.9518	0.5772	-0.9976	1	0.6525	0.3195	0.3758	96.9974	406.098	18.85	126.75
350	0.274554	18.1	51.9228	2.8687	168.222	10.4486	0	35.1541	7.7034	0.4226	-1	1	0.6897	0.6211	0.5143	64.5912	944.981	-42.9	-29.25
351	0.0628732	4.9	1.95	0.398	18.3577	6.3302	0	16.25	4.989	-0.3355	-1	1	0.894	1	0.7778	466.398	0.1224	1.95	0
352	0.413971	33.3	135.929	4.082	308.637	9.8606	0	43.6033	6.822	0.5418	-1	1	0.7244	0.2492	0.3024	140.294	513.426	-132.6	29.9
353	0.0201837	6.7	1.3	0.194	45.175	9.6117	0	42.25	13.1573	-0.36	-1	1	0.9522	0.9362	0.68	506.806	0	-1.3	0
354	0.861184	9.1	86.8036	9.5389	78.643	11.0765	3.25	32.6621	5.6865	0.9678	0.8942	1	0.02868	0	0	435.379	656.478	-55.25	66.95
355	0.594436	13.7	54.445	3.9741	78.2199	6.6855	0	16.5718	3.7192	0.8775	0.1104	1	0.1766	0.7436	0.1443	875.569	956.234	29.9	-45.5
356	0.0138798	4.7	0.65	0.1383	26.903	9.9641	3.25	24.7513	6.2519	-0.2652	-0.7784	0.3162	0.3927	1	1	751.713	882.085	0.65	0
357	0.395071	8.1	41.8279	5.1639	79.7318	13.0708	0	48.3147	11.024	0.6309	-0.9961	0.9999	0.6386	0.377	0.3	843.136	231.549	-29.9	-29.25
358	0.180142	9.3	16.61	1.786	72.3749	9.9144	3.25	22.981	5.5194	0.1854	-1	1	0.7797	0.8356	0.566	754.242	628.634	-8.45	14.3
359	0.04168	8.3	1.3	0.1566	23.6703	3.7572	0	10.2774	2.5711	-0.8213	-1	-0.1961	0.2286	1	1	769.241	468.012	-1.3	0
360	0.761661	7.9	55.2232	6.9903	54.1487	9.1777	3.25	18.9506	4.3205	0.966	0.8745	1	0.03655	0	0	965.563	508.551	37.05	-40.95
361	0.0530517	22.3	7.4111	0.3323	127.153	6.2637	0	37.9012	6.814	-0.1354	-1	1	0.8431	1	0.6977	604.204	439.756	7.15	1.95
362	0.0424296	12.1	4.111	0.3397	80.8628	8.0062	0	30.8322	7.8813	-0.2982	-1	1	0.7828	1	0.7778	366.107	937.992	1.3	3.9
363	0.237703	12.5	37.7	3.016	133.225	12.6881	3.25	35.75	6.3069	0.6218	-0.3506	0.9999	0.3994	0.1048	0.4353	552.808	975.192	-37.7	0
364	0.704365	4.7	25.7387	5.4763	20.9919	7.7748	0	17.5018	4.2986	0.9144	0.7767	0.9678	0.07101	0.1111	0	854.34	330.255	-18.2	18.2
365	0.0713602	17.5	8.475	0.4843	105.194	6.7867	0	26.2023	4.5969	-0.05747	-1	1	0.698	1	0.7846	295.254	204.271	-8.45	0.65
366	0.0903083	8.9	4.111	0.4619	35.2912	5.1147	0	16.5718	4.0214	-0.6045	-0.9839	0.4472	0.3883	1	1	410.258	650.461	3.9	-1.3
367	0.079657	14.7	6.5	0.4422	70.5012	5.5513	0	16.5718	4.2402	0.09527	-1	1	0.7146	1	0.7157	991.177	431.034	-3.9	-5.2
368	0.0776748	5.9	3.25	0.5508	27.6552	7.0911	0	20.8102	5.6866	-0.7382	-1	0.8944	0.4428	1	0.9444	146.542	905.432	2.6	1.95
369	0.769606	5.1	51.8454	10.1658	40.9483	13.2091	3.25	29.9635	6.3052	0.9836	0.8986	1	0.0291	0	0	462.069	315.99	-51.35	-7.15
370	0.334814	20.1	64.5336	3.2106	173.565	9.5892	0	40.7224	6.6881	0.2401	-0.9878	1	0.6184	0.6243	0.6604	797.614	755.194	-57.85	28.6
371	0.699603	5.7	39.0866	6.8573	36.2664	9.8017	0	16.5718	3.8856	0.9546	0.8848	1	0.04555	0.02703	0	632.772	679.281	-39	2.6
372	0.179311	12.1	25.4249	2.1012	118.353	11.7182	0	50.4536	10.9394	0.2465	-0.9971	0.9994	0.6841	0.6832	0.625	611.839	995.045	21.45	13.65
373	0.224406	14.3	17.2709	1.2078	66.2014	5.3822	0	14.5344	3.2853	0.301	-1	0.9999	0.7964	1	0.4796	253.367	833.99	-5.85	16.25
374	0.112559	8.3	5.9927	0.722	40.4108	6.4144	0	23.6604	4.7885	-0.3101	-0.9997	0.9125	0.7036	1	0.9024	888.837	866.361	4.55	-3.9
375	0.781535	5.3	43.375	8.184	34.5564	10.4717	3.25	17.5018	4.315	0.9969	0.9834	1	0.004819	0	0	692.745	620.906	40.95	14.3
376	0.872014	17.3	170.276	9.8426	172.694	11.2872	0	30.6604	5.6451	0.9431	0.6508	1	0.07813	0.0915	0.04511	93.4884	683.549	-130.65	109.2
377	0.756235	5.3	57.1778	10.7883	47.0771	14.2658	3.25	23.4361	6.9461	0.9497	0.878	0.9932	0.04782	0	0	27.3113	24.5755	-37.05	43.55
378	0.834255	5.9	54.3868	9.2181	43.0932	11.0495	4.5962	20.5548	4.0906	0.9909	0.9766	1	0.007898	0	0	555.729	201.093	-49.4	22.75
379	0.249421	9.9	26.745	2.7015	85.5658	10.8311	0	29.9635	5.6	0.5759	-0.9671	1	0.5076	0.6709	0.4915	75.8535	679.566	24.05	11.7
380	0.29964	11.3	38.1346	3.3747	104.741	11.2625	0	39.6713	8.7258	0.08316	-0.9987	1	0.7781	0.5269	0.5972	333.482	1005.99	18.85	33.15
381	0.495843	8.1	30.3349	3.745	46.0722	7.5528	0	16.5718	4.1228	0.8795	-0.05872	1	0.2827	0.3934	0.1316	323.932	726.722	-21.45	-21.45
382	0.232039	4.7	2.0555	0.4373	5.0885	1.8846	0	4.5962	1.9037	-0.5799	-0.9487	0.8944	0.6594	1	0.8571	889.202	713.394	0.65	-1.95
383	0.0151986	14.7	1.8385	0.1251	104.533	8.231	0	30.6604	6.6177	-0.4358	-1	0.9864	0.6029	1	0.9519	214.687	779.082	1.3	1.3
384	0.590764	5.3	30.0761	5.6747	31.6988	9.6057	3.25	20.8102	5.3194	0.9787	0.915	1	0.02507	0	0	218.632	967.981	-3.25	-29.9
385	0.106397	4.7	3.9	0.8298	21.0576	7.7991	3.25	14.5344	3.3434	-0.491	-0.9285	0.124	0.4002	1	1	233.787	103.489	3.9	0
386	0.951936	7.3	65.5824	8.9839	50.0185	9.4375	3.25	16.25	2.8537	0.9917	0.9395	1	0.01423	0	0	532	732.959	50.7	-41.6
387	0.308176	14.9	45.1504	3.0302	126.841	9.8327	0	24.7513	6.5015	0.6809	-0.63	0.9999	0.4713	0.3798	0.2936	900.926	430.46	5.2	-44.85
388	0.0781036	15.9	6.1664	0.3878	69.0163	4.9652	0	26	5.0981	-0.1328	-1	1	0.7912	1	0.7429	1014.37	316.563	-5.85	1.95
389	0.260297	22.7	43.8401	1.9313	153.585	7.4196	0	45.1504	6.1936	0.377	-1	1	0.7432	0.6039	0.4216	308.839	152.996	42.25	11.7
390	0.491534	8.9	39.7352	4.4646	62.6724	9.083	0	21.8017	5.0635	0.9386	0.6559	1	0.08436	0.4493	0.06122	209.477	819.168	-38.35	10.4
391	0.264111	8.5	10.8182	1.2727	31.3221	4.8188	0	18.9506	3.8562	0.6927	-0.9247	1	0.4328	1	0.3333	39.5294	486.818	9.1	-5.85
392	0.717697	11.7	77.3281	6.6092	89.3267	9.2089	0	32.0088	5.0979	0.9547	0.7885	1	0.05458	0.08247	0	849.833	768.111	69.55	-33.8
393	0.42849	8.5	29.3653	3.4547	52.4063	8.0625	0	26.8002	7.0362	0.3501	-0.5647	0.9939	0.5264	0.6308	0.6364	821.247	142.088	2.6	29.25
394	0.244201	4.9	8.475	1.7296	20.5398	7.0827	0	18.9506	6.1808	-0.2381	-0.6014	0.3162	0.3396	1	1	243.908	199.827	4.55	-7.15
395	0.143125	4.7	4.5962	0.9779	18.4478	6.8325	0	23.6604	6.1025	-0.6555	-0.9955	-0.1146	0.3923	1	1	559.606	435.266	-4.55	-0.65
396	0	7.3	0	0	6.6577	1.2562	0	4.5962	1.8074	-0.9066	-1	0.3162	0.2958	1	1	404.699	238.164	0	0
397	0.0547568	31.7	12.8693	0.406	220.213	7.4146	0	44.2048	5.786	0.2992	-1	1	0.7947	0.5892	0.4926	923.435	30.7981	-9.1	9.1
398	0.459956	18.3	61.6507	3.3689	119.387	7.3244	0	21.8017	4.2965	0.8029	-0.7372	1	0.3294	0.4969	0.2168	978.519	966.546	26	-55.9
399	0.366944	8.5	21.8017	2.5649	45.4341	6.9899	0	26.2023	5.2394	-0.01411	-1	1	0.6898	0.9385	0.8	311.418	444.471	-21.45	-3.9
400	0.732243	9.9	93.0068	9.3946	101.356	12.8299	0	29.9635	6.3404	0.8123	-0.7885	1	0.3731	0.3797	0.2414	749.924	357.712	-61.75	69.55
401	0.260443	5.7	10.8182	1.8979	26.9628	7.2872	0	16.25	4.0527	-0.5773	-1	0.9487	0.6381	0.9459	0.9412	219.482	242.649	-5.85	-9.1
402	0.0885285	21.7	12.3329	0.5683	126.463	6.4194	0	33.1436	7.0313	-0.3476	-1	1	0.6435	1	0.9235	914.511	1006.15	-11.7	-3.9
403	0.559203	5.9	26	4.4068	30.734	7.8805	0	34.548	7.2231	0.7031	0.04707	1	0.2891	0.641	0.3684	490.136	1016.73	-26	0
404	0.245865	35.5	73.404	2.0677	281.733	8.4099	0	20.8102	4.3553	0.6589	-0.9829	1	0.4815	0.5612	0.3778	471.568	474.245	-56.55	46.8
405	0.254338	17.9	33.5805	1.876	117.279	7.376	0	32.6621	5.7118	0.02713	-1	1	0.7949	0.8931	0.6767	155.346	4.4106	-32.5	8.45
406	0.131947	5.5	2.0555	0.3737	9.9127	2.8322	0	7.2672	2.5796	0.8331	0.3162	0.9487	0.1837	1	0.25	414.282	406.209	-1.95	-0.65
407	0.622038	6.7	38.7827	5.7885	43.7368	9.3057	0	33.1436	6.3512	0.9054	0.5787	0.998	0.1036	0.2128	0.07407	720.895	716.851	9.1	-37.7
408	0.66533	6.1	29.2572	4.7963	29.5565	7.2089	0	27.768	5.5886	0.8076	0.4679	0.9995	0.1837	0.6341	0.381	429.943	103.434	29.25	-0.65
409	0.0368307	17.3	3.9	0.2254	93.6349	6.1199	0	29.43	6.3128	0.04883	-1	1	0.8878	1	0.5789	747.838	0.4971	3.9	0
410	0.0754103	11.5	3.25	0.2826	35.6013	3.7475	0	11.718	2.7782	-0.1024	-1	1	0.7494	1	0.8451	229.674	573.809	1.95	2.6
411	0.553999	27.7	114.91	4.1484	192.444	7.4881	0	23.6604	4.2738	0.7169	-0.9962	1	0.5749	0.3619	0.1795	474.901	389.7	108.55	-37.7
412	0.0994104	23.3	15.0064	0.6441	138.007	6.4792	0	33.4608	6.3623	-0.2783	-1	1	0.7171	0.9765	0.8287	768.191	834.189	14.95	1.3
413	0.436616	11.3	38.7064	3.4253	72.9594	7.8451	0	39.1352	5.9957	0.6697	-0.9979	1	0.4524	0.6344	0.5205	895.854	764.942	29.25	25.35
414	0.140557	17.9	10.1116	0.5649	63.9022	4.019	0	10.2774	3.1119	-0.309	-1	1	0.7393	1	0.812	373.975	496.355	-7.15	7.15
415	0.799824	29.5	257.416	8.726	300.023	10.9099	0	44.2048	7.0739	0.8524	-0.8768	1	0.3545	0.2036	0.1529	806.59	164.322	26	-256.1
416	0.458017	17.9	55.2653	3.0874	107.179	6.7408	0	19.5	4.403	0.3272	-0.9999	0.9998	0.7512	0.6855	0.471	362.492	596.316	1.3	-55.25
417	0.212222	14.1	14.9641	1.0613	60.5106	5.0009	0	16.25	3.6155	0.1527	-1	1	0.7916	1	0.5957	569.301	693.337	-12.35	8.45
418	0.38025	5.1	7.4111	1.4532	11.8474	3.8217	0	10.2774	3.0908	0.2554	-0.124	0.7372	0.2936	1	1	107.323	230.088	-4.55	5.85
419	0.96313	5.5	60.0257	10.9138	39.6607	11.3316	4.5962	20.8102	4.2635	0.952	0.923	0.9889	0.01851	0	0	888.564	653.782	57.2	-18.2
420	0.0356983	9.3	2.6	0.2796	57.1757	7.8323	0	32.5	7.7558	-0.4426	-1	0.9899	0.6473	1	0.9184	810.516	836	0	2.6
421	0.537045	9.1	49.7154	5.4632	72.2265	10.1727	0	29.0689	6.9094	0.9404	0.6508	1	0.06625	0.2958	0.01961	883.423	398.214	-33.15	-37.05
422	0.209207	7.7	12.9021	1.6756	45.6531	8.0093	0	45.6159	10.672	0.1539	-0.5787	0.9991	0.518	0.9825	0.7838	347.552	873.565	-9.75	8.45
423	0.228658	14.5	17.4413	1.2029	65.7589	5.2607	0	27.9576	5.2411	-0.2762	-1	1	0.7449	0.952	0.8061	487.628	928.917	7.8	-15.6
424	0.135523	15.9	14.9641	0.9411	96.525	6.9442	0	16.25	3.5581	0.3849	-0.9156	0.9997	0.5801	0.9065	0.6303	971.701	607.814	-14.95	-0.65
425	0.0609061	18.9	1.4534	0.0769	21.3385	1.2626	0	4.5962	1.6345	-0.774	-1	1	0.5727	1	0.9184	265.093	637.577	0.65	-1.3
426	0.604746	6.5	33.8062	5.201	38.7012	8.6003	3.25	17.5018	4.1251	0.9938	0.9662	1	0.008127	0.2667	0	271.185	162.423	-33.8	0.65
427	0.532454	9.5	66.1628	6.9645	98.1	13.08	3.25	27.768	6.9066	0.8927	-0.6292	1	0.2414	0.16	0.1273	481.774	481.221	-55.25	36.4
428	0.040148	20.9	1.95	0.0933	43.9216	2.3239	0	7.2672	2.2657	-0.3265	-1	1	0.7247	1	0.8934	658.852	92.0933	0	1.95
429	0.704094	9.1	77.0874	8.4711	85.4213	12.0312	3.25	22.75	4.6616	0.9129	0.7645	1	0.0724	0.1408	0	792.945	540.082	-67.6	37.05
430	0.414293	11.5	50.7583	4.4138	101.212	10.6538	0	45.6159	8.0808	0.3653	-1	0.9999	0.805	0.5263	0.4189	280.23	951.178	8.45	50.05
431	0.893228	12.7	104.555	8.2327	98.6198	9.2168	0	19.5	4.5246	0.9249	0.559	1	0.1075	0.01869	0.1034	985.516	77.0748	-27.95	-100.75
432	0.456151	21.3	81.1642	3.8105	161.224	8.3536	0	29.43	5.6532	0.6132	-0.9923	1	0.6011	0.6269	0.2924	941.775	524.85	-68.9	-42.9
433	0.653657	6.7	69.1082	10.3147	74.1662	15.78	7.2672	29.43	5.5878	0.9353	0.7626	1	0.08293	0.02128	0	271.015	39.2388	66.3	-19.5
434	0.513763	33.9	180.514	5.3249	330.627	10.3645	0	27.9576	5.4939	0.8097	-0.9006	1	0.3219	0.3072	0.245	658.912	488.68	-139.1	-115.05
435	0	4.9	0	0	1.95	0.6724	0	3.25	1.3398	-1	-1	-1	0	1	1	578.204	580	0	0
436	0.0961445	33.7	11.9501	0.3546	116.916	3.6882	0	16.25	3.1548	0.2125	-1	1	0.7194	1	0.6607	693.384	523.005	11.05	-4.55
437	0.143403	5.9	1.95	0.3305	8.9885	2.3047	0	4.5962	1.6992	-0.7318	-1	0.3162	0.5266	1	1	329.263	288.864	-1.95	0
438	0.630483	6.5	44.2764	6.8118	48.6186	10.8041	3.25	29.9635	6.5678	0.9598	0.6502	0.9999	0.07614	0	0.04	771.369	23.1077	33.8	-28.6
439	0.57814	21.9	131.117	5.9871	206.079	10.3558	3.25	27.9576	4.8036	0.9173	-0.07988	1	0.2086	0.08543	0.06704	823.294	159.751	116.35	-60.45
440	0.790602	9.3	102.249	10.9945	101.517	13.9065	0	51.387	10.9373	0.8956	0.6237	0.9994	0.1231	0	0.1698	951.898	132.161	95.55	-36.4
441	0.435436	6.7	35.2322	5.2585	56.7589	12.0764	4.5962	20.8102	5.0043	0.8543	0.4044	1	0.1514	0.1915	0.1852	715.545	820.605	17.55	30.55
442	0.709104	6.5	59.4101	9.14	58.0028	12.8895	3.25	26.2023	5.3265	0.9381	0.7711	1	0.07815	0.04444	0	170.238	578.331	35.75	47.45
443	0.10899	12.9	10.5011	0.814	81.4074	7.4686	0	36.3361	6.9605	-0.2582	-1	1	0.6627	1	0.8313	991.151	643.434	9.75	3.9
444	0.176764	4.7	2.6	0.5532	8.45	3.1296	0	6.5	1.6819	0	-1	1	1.1547	1	0.5	101.66	0	-2.6	0
445	0.574023	33.1	191.882	5.797	314.077	10.0989	0	29.25	5.814	0.8802	-0.04227	1	0.1889	0.3151	0.1993	705.372	110.43	-54.6	-183.95
446	0.535428	10.5	49.5025	4.7145	74.8437	8.8051	0	19.769	5.0782	0.9084	0.6727	1	0.0885	0.4471	0.09231	837.981	324.429	24.7	42.9
447	0.331909	9.1	25.2414	2.7738	59.3357	8.3571	0	21.8017	4.8755	0.4377	-0.9996	0.9998	0.5439	0.7042	0.66	436.67	333.483	24.7	-5.2
448	1.01915	5.3	67.3276	12.7033	41.1333	12.4646	6.5	20.5548	4.3977	0.9942	0.9852	0.9999	0.004573	0	0	501.481	897.113	17.55	65
449	0.640992	26.9	192.383	7.1518	277.819	11.1574	0	30.6604	5.027	0.929	0.178	1	0.1193	0.1526	0.0786	857.84	395.363	-15.6	191.75
450	0.127179	17.7	15.6135	0.8821	108.894	6.9359	0	26	5.3829	0.03464	-1	1	0.7293	1	0.7481	271.551	673.548	-0.65	15.6
451	0.140439	4.9	4.55	0.9286	19.175	6.6121	0	13	3.3056	0.3333	-1	1	1.0328	1	0.3333	468.48	0	-4.55	0
452	0.328088	5.9	19.769	3.3507	39.8297	10.2128	0	35.0036	9.3853	0.8611	0.5439	0.978	0.1066	0.7179	0.1579	399.22	316.025	-14.3	-13.65
453	0.155284	15.3	21.4401	1.4013	120.021	9.0241	0	32.5	7.5406	0.2174	-1	1	0.7955	0.7444	0.5752	5.0458	426.575	-5.2	20.8
454	0.0860397	8.9	5.0767	0.5704	45.7435	6.6295	0	18.3848	4.0172	-0.0814	-1	0.9985	0.7575	1	0.7826	641.034	486.219	3.9	3.25
455	0.180884	4.7	8.45	1.7979	26.8367	9.9395	0	23.4361	6.4832	-0.7792	-0.9288	-0.3635	0.2148	0.8519	1	394.915	356.223	7.8	-3.25
456	0.162562	5.1	11.0691	2.1704	41.3888	13.3512	4.5962	27.9576	7.7782	-0.1601	-0.9806	0.9692	0.9162	0.871	0.6	104.5	169.127	11.05	0.65
457	0.122322	5.5	5.2405	0.9528	27.2625	7.7893	0	22.75	7.2018	-0.6811	-1	1	0.7196	1	0.8571	611.382	1018.54	5.2	0.65
458	0.929088	7.7	84.3499	10.9545	67.2062	11.7906	3.25	16.25	3.2442	0.9765	0.9527	0.9934	0.009613	0	0	686.974	48.5714	-76.7	-35.1
459	0.0521612	11.9	4.111	0.3455	65.575	6.6237	0	17.5018	4.5227	-0.06654	-1	1	0.6891	1	0.8767	642.177	1006.25	-1.3	3.9
460	0.36759	6.5	10.8182	1.6643	20.3741	4.5276	0	48.3147	9.7582	0.3989	-0.4472	1	0.5171	1	0.75	776.877	223.069	-9.1	-5.85
461	0.0773018	5.5	2.0555	0.3737	16.92	4.8343	0	11.718	2.7054	-0.07003	-1	1	0.6936	1	0.8	494.445	797.064	-1.95	-0.65
462	0.182173	10.5	16.61	1.5819	73.8098	8.6835	0	32.1734	8.2571	-0.4757	-0.9945	0.9562	0.5686	0.8118	0.9231	515.386	321.705	8.45	14.3
463	0.0568099	8.1	1.4534	0.1794	19.2631	3.1579	0	7.2672	1.647	-0.005211	-1	0.9487	0.7759	1	0.8333	1012.31	375.79	0.65	-1.3
464	0.508731	4.9	31.8765	6.5054	37.0837	12.7875	3.25	25.3833	6.5591	0.747	0.3363	0.9338	0.1784	0.2069	0.3333	783.449	908.357	-9.1	30.55
465	0.473141	8.5	30.5223	3.5909	49.3315	7.5895	0	32.5	7.1011	0.5675	-0.1029	1	0.3534	0.7692	0.6	390.635	101.394	-27.3	-13.65
466	0.282317	31.7	76.3273	2.4078	253.303	8.5287	0	46.8722	6.1319	0.5393	-1	1	0.5951	0.532	0.4139	977.7	913.002	6.5	76.05
467	0.154915	5.3	8.2731	1.561	33.2524	10.0765	3.25	26	6.5701	-0.9299	-0.9999	-0.3714	0.1698	0.5152	1	16.7453	395.557	5.85	-5.85
468	0.743362	4.9	65.8075	13.4301	52.3934	18.0667	9.1924	29.9635	6.5241	0.973	0.8666	0.9986	0.0439	0	0	167.949	976.214	35.75	-55.25
469	0.0574942	5.1	2.0555	0.403	21.7292	7.0094	3.25	18.9506	4.8133	0.7028	0.1414	0.9945	0.2551	1	0.5455	258.461	711.284	-1.95	0.65
470	0.566639	4.7	31.9559	6.7991	32.3974	11.999	6.5	26.8002	5.1373	0.8867	0.7921	0.9308	0.04789	0	0	36.0106	214.383	31.85	2.6
471	0.244968	7.1	13.3843	1.8851	39.246	7.6953	0	18.9506	5.742	0.1986	-1	1	0.6551	0.8627	0.7308	835.591	1015.8	-6.5	11.7
472	0.308897	15.7	47.3609	3.0166	133.79	9.7657	0	25.3833	5.8724	0.28	-1	1	0.7405	0.6058	0.5556	279.736	969.713	34.45	32.5
473	0.276344	31.5	53.7617	1.7067	182.192	6.176	0	26	4.5122	0.6623	-1	1	0.5102	0.8949	0.3063	865.449	327.981	13.65	52
474	0.874559	5.7	63.6668	11.1696	47.2554	12.7717	3.25	18.9506	4.0754	0.9046	0.8173	0.9796	0.05319	0	0	672.746	758.711	29.25	56.55
475	0.582818	6.7	45.0568	6.7249	54.2315	11.5386	3.25	27.5772	6.3312	0.7357	0.4091	0.9077	0.1515	0.2553	0.4815	16.9403	297.172	40.3	20.15
476	0.633781	23.7	134.744	5.6854	194.663	8.9706	0	46.8722	5.8245	0.6029	-0.9983	1	0.6156	0.3272	0.2923	401.426	483.002	27.3	131.95
477	0.361313	12.9	43.3945	3.3639	101.481	9.3102	0	23.4361	5.7537	0.5929	-1	1	0.4964	0.6697	0.5056	304.372	841.655	41.6	-12.35
478	0.563977	13.3	77.1641	5.8018	116.246	10.2873	0	24.7513	5.5092	0.9334	0.6967	1	0.08069	0.1416	0.03226	257.413	522.38	-63.7	-43.55
479	0.3793	8.5	19.8862	2.3396	40.0936	6.1682	0	33.931	6.0783	0.2221	-0.9945	1	0.8243	0.8615	0.5116	677.682	682.823	-19.5	-3.9
480	0.199641	8.9	13.65	1.5337	53.0079	7.6823	0	21.8017	4.9613	0.2566	-0.5547	0.9987	0.5363	0.7971	0.6889	630.893	604.64	13.65	0
481	0.188428	27.7	46.9622	1.6954	231.238	8.9976	0	23.4361	4.7603	0.6749	-0.9999	1	0.5666	0.3696	0.2574	411.307	85.9964	31.2	35.1
482	0.152622	5.3	1.4534	0.2742	5.9289	1.7966	0	4.5962	1.8091	0.07897	-0.7071	1	0.7616	1	0.7143	628.293	13.5283	0.65	-1.3
483	0.584093	19.7	105.47	5.3538	162.238	9.166	0	20.8102	4.7511	0.8934	0.3429	1	0.1392	0.3729	0.1401	247.899	510.129	-31.2	-100.75
484	0.0680643	11.9	7.2672	0.6107	88.8268	8.9724	0	29.9635	6.2761	-0.1006	-1	0.9947	0.6554	0.9697	0.8861	612.332	102.74	-7.15	1.3
485	0.621504	12.7	82.4271	6.4903	111.739	10.4429	0	26.2023	6.0247	0.8719	-0.005291	1	0.2001	0.2056	0.2414	204.339	51.2008	54.6	61.75
486	0.114624	8.9	7.9343	0.8915	53.6654	7.7776	0	22.981	5.1814	0.4479	-0.8682	1	0.5621	0.9855	0.5625	779.011	952.242	6.5	-4.55
487	0.435074	30.9	91.7076	2.9679	197.143	6.8216	0	29.9635	4.6745	0.7834	-0.7894	0.9999	0.3412	0.4775	0.2368	759.422	648.26	-87.75	-26.65
488	0.638132	30.7	280.25	9.1286	410.559	14.3052	0	32.6621	6.3611	0.8548	-0.01234	1	0.2494	0.1254	0.1985	579.332	380.842	128.7	-248.95
489	0.87006	10.3	95.1956	9.2423	88.1678	10.6226	0	21.8017	5.6668	0.9654	0.8108	0.9997	0.04317	0	0	668.568	265.631	-27.95	91
490	0.68854	16.7	94.3598	5.6503	120.631	8.2062	0	29.25	4.9288	0.9179	-0.9545	1	0.2485	0.2449	0.07087	5.7036	751.895	-4.55	94.25
491	0.266964	5.5	11.9854	2.1792	28.5701	8.1629	0	36.3361	9.2296	-0.1819	-0.9989	0.6139	0.6253	1	1	748.491	872.982	-9.1	-7.8
492	1.00651	5.3	52.4289	9.8922	32.4332	9.8282	4.5962	18.9506	3.3606	0.9641	0.9494	0.978	0.01001	0	0	451.877	742.462	-35.75	-38.35
493	0.685258	8.3	77.0325	9.281	85.3258	13.5438	3.25	26.2023	4.5009	0.7887	-0.9001	0.9994	0.5265	0.1429	0.1395	802.012	600.994	76.7	-7.15
494	0.0270186	15.9	2.0555	0.1293	66.5196	4.7856	0	20.5548	3.7489	0.392	-1	1	0.6657	0.9784	0.5784	357.393	803.355	-1.95	-0.65
495	0.387269	30.3	81.1069	2.6768	195.611	6.912	0	16.25	4.3917	0.473	-0.9965	1	0.6976	0.6325	0.3931	101.388	662.12	-79.95	13.65
496	0.708753	30.3	210.995	6.9635	278.047	9.825	0	26.2023	4.558	0.9393	0.4315	1	0.08989	0.03534	0.05323	527.266	806.005	169.65	-125.45
497	0.755476	30.3	235.449	7.7706	291.085	10.2857	0	36.3361	5.4618	0.9227	-0.5782	1	0.1712	0.2226	0.08365	872.507	887.813	186.55	-143.65
498	0.421405	21.3	39.5433	1.8565	85.0268	4.4055	0	25.3833	3.6964	-0.02853	-1	1	0.774	0.9171	0.7222	727.399	737.383	16.9	-35.75
499	0.5288	5.1	27.1604	5.3256	31.2205	10.0711	3.25	39.2699	8.6052	0.3133	-0.02127	0.8051	0.2735	0.5484	0.9091	895.735	259.245	-9.75	25.35
500	0.250716	18.3	44.85	2.4508	159.335	9.7752	0	34.548	6.5321	0.4008	-0.9995	0.9999	0.5569	0.4049	0.65	309.445	394.781	44.85	0
501	0.0808057	26.7	16.3666	0.613	187.376	7.5861	0	32.6621	4.8029	0.3809	-0.9993	1	0.7844	0.6842	0.4361	424.294	224.8	16.25	-1.95
502	0.205865	7.7	15.6271	2.0295	56.1926	9.8584	0	32.0088	7.0503	0.1479	-0.9899	0.9979	0.7697	0.8596	0.6944	870.981	264.578	-14.95	-4.55
503	0.440707	4.7	1.4534	0.3092	1.8942	0.7016	0	4.5962	1.5273	0.4145	0.3162	0.4472	0.06549	1	1	537.404	147.138	1.3	-0.65
504	0.15829	29.5	37.554	1.273	221.161	8.0422	0	46.5329	5.0673	0.4447	-1	1	0.7205	0.6655	0.4269	709.646	950.178	-34.45	14.95
505	0.302601	11.3	27.9198	2.4708	75.9359	8.1652	0	23.6604	5.6393	0.3626	-0.9793	0.9957	0.62	0.957	0.5972	530.987	998.434	-25.35	11.7
506	0.0370468	7.3	0.9192	0.1259	18.0116	3.3984	0	10.2774	2.2102	-0.267	-1	1	0.8275	1	0.8571	414.336	406.322	0.65	0.65
507	0.229085	11.1	21.4894	1.936	76.9043	8.451	0	29.0689	5.5419	-0.2225	-1	0.9696	0.7615	0.8022	0.7971	835.815	204.126	21.45	1.3
508	0.797356	7.3	75.7243	10.3732	68.9503	13.0095	3.25	52.9062	9.1009	0.9537	0.8944	0.9991	0.03413	0	0	7.6438	651.644	15.6	-74.1
509	0.736537	7.9	50.966	6.4514	51.6785	8.7591	0	18.9506	5.2863	0.872	0.4822	1	0.1819	0.0339	0.2821	993.57	136.924	40.3	-31.2
510	0.634892	8.5	34.6701	4.0788	41.7589	6.4244	0	13.7886	3.2247	0.8352	-0.4936	0.9978	0.338	0.5385	0.08889	200.829	578.918	-34.45	3.9
511	0.259842	12.5	27.2845	2.1828	88.2054	8.4005	0	39	7.0436	0.2492	-0.9904	1	0.5597	0.819	0.7831	221.908	539.572	26.65	5.85
512	0.63232	10.1	90.6511	8.9754	114.974	14.1944	0	38.0403	8.6593	0.9548	0.774	1	0.04827	0	0	820.421	448.124	83.85	-34.45
513	0.0707408	4.9	2.0555	0.4195	17.1973	5.9301	0	16.25	4.3625	-0.1415	-0.6	0.4472	0.4399	1	1	593.684	115.378	-0.65	1.95
514	0.397407	8.9	32.7138	3.6757	63.8195	9.2492	3.25	30.6604	6.4659	0.3353	-0.9479	1	0.665	0.5652	0.6042	478.045	464.455	-11.7	-30.55
515	0.401773	5.1	27.7147	5.4343	41.9301	13.5258	6.5	27.9576	5.5998	0.4769	-0.3981	0.9546	0.4531	0.129	0.6364	989.872	681.343	-21.45	-17.55
516	0.221427	5.5	6.5	1.1818	18.6803	5.3372	0	14.5344	3.886	0.7714	-0.4472	0.9959	0.3671	1	0.2667	504.909	167.091	3.9	5.2
517	0.492233	5.5	18.1069	3.2922	23.4092	6.6883	0	14.5344	3.6022	0.9703	0.7206	1	0.07022	0.5429	0.06667	738.873	331.982	6.5	-16.9
518	0.260261	6.9	16.0538	2.3266	43.8033	8.9395	0	23.4361	6.2281	0.8503	0.3429	1	0.1449	1	0.2414	1013.07	498.428	8.45	-13.65
519	0.488679	11.3	66.2873	5.8661	111.637	12.004	3.25	33.931	5.6624	0.4209	-0.9995	1	0.7448	0.4516	0.4247	546.77	550.62	-49.4	44.2
520	0.125021	28.5	20.8912	0.733	155.371	5.863	0	30.6604	4.2973	0.272	-1	1	0.7611	0.9547	0.5522	251.867	998.482	-20.8	1.95
521	0.482632	12.5	54.8471	4.3878	95.4592	9.0914	0	27.768	5.9822	0.2785	-1	1	0.8822	0.581	0.4118	687.328	637.728	-28.6	46.8
522	0.611774	5.1	19.1171	3.7484	18.9939	6.1271	0	16.5718	4.1882	0.9061	0.8396	0.9954	0.06048	0.6452	0	574.245	11.2549	-5.85	-18.2
523	0.16687	28.5	32.8105	1.1512	182.817	6.8988	0	33.4608	5.1618	-0.04808	-1	1	0.7011	0.8906	0.7731	217.203	925.158	-18.2	-27.3
524	0.146915	4.9	2.9069	0.5932	11.7093	4.0377	0	18.3848	5.0364	-0.1757	-0.6644	0.5547	0.3921	1	1	353.551	191.796	1.3	-2.6
525	0.138914	10.5	3.25	0.3095	18.9381	2.228	0	7.2672	2.1292	-0.4894	-1	1	0.6507	1	0.9091	553.757	957.562	1.95	-2.6
526	0.197095	8.5	9.3066	1.0949	36.109	5.5552	0	32.6621	5.832	0.3099	-0.9848	1	0.6769	1	0.5581	22.1824	579.553	-1.95	9.1
527	0.570184	5.3	23.6604	4.4642	25.8371	7.8294	0	13.7886	3.4702	0.9211	0.8291	0.9919	0.05655	0.7576	0	765.321	916.632	14.3	18.85
528	0.23623	28.3	65.1169	2.301	256.176	9.7405	0	32.5	6.5019	0.5876	-0.9293	1	0.5927	0.3802	0.3347	137.29	715.481	58.5	-28.6
529	0.692178	8.9	77.0874	8.6615	86.3426	12.5134	0	27.9576	6.3194	0.8832	0.5455	1	0.1482	0.01449	0.2653	93.2247	81.073	72.8	-25.35
530	0.591922	11.7	67.6781	5.7845	94.7927	9.7724	0	19.769	4.7721	0.6957	-0.9985	1	0.5239	0.2887	0.2703	945.496	781.064	65	18.85
531	0.185166	8.1	11.5729	1.4288	47.0697	7.7163	0	24.7513	5.0547	0.2213	-1	0.9983	0.7058	0.8361	0.7073	710.389	783.679	7.15	-9.1
532	0.308373	6.5	11.0691	1.7029	24.8501	5.5222	0	27.768	5.8195	0.795	-0.1851	0.9985	0.3291	1	0.1667	655.192	441.208	7.15	8.45
533	0.869543	28.1	209.042	7.4392	223.293	8.5553	0	20.5548	4.3341	0.9852	0.8172	1	0.02737	0.04598	0	93.8363	869.416	-124.8	167.7
534	0.568068	9.7	65.0812	6.7094	90.9436	11.8109	0	32.5	6.8547	0.9032	0.3153	1	0.1314	0	0.1053	371.985	604.268	53.95	36.4
535	0.54386	5.1	24.05	4.7157	26.8795	8.6708	3.25	20.5548	5.1846	0.7324	-0.2162	0.9297	0.3521	0.6774	0.1818	645.049	183.059	-22.75	7.8
536	0.697536	6.9	34.1977	4.9562	34.8158	7.1053	0	18.9506	4.7562	0.2478	-0.9376	0.9986	0.4999	0.7347	0.8621	734.217	959.391	-33.8	-5.2
537	0.184573	27.7	39.0217	1.4087	196.147	7.6322	0	23.6604	4.5178	0.4326	-0.9994	0.9999	0.5906	0.5798	0.5381	280.372	366.809	19.5	33.8
538	0.478471	13.9	82.8055	5.9572	148.161	12.4505	3.25	26.8002	5.3733	0.6031	-0.9981	1	0.72	0.1597	0.2121	220.122	632.889	6.5	82.55
539	0.0579079	7.7	3.7901	0.4922	48.4484	8.4997	0	20.5548	4.8192	-0.1365	-0.9615	1	0.671	1	0.8333	29.6299	351.864	1.95	-3.25
540	0.632448	18.9	115.766	6.1252	163.676	9.6849	0	19.769	4.2273	0.8368	-0.4997	1	0.3552	0.2367	0.1486	105.804	807.487	-113.1	24.7
541	0.309364	9.7	13.1454	1.3552	33.7308	4.3806	0	11.718	2.7674	0.1464	-0.9923	0.9999	0.7813	1	0.6429	369.211	712.928	-1.95	13
542	0.292282	8.3	24.7	2.9759	64.1441	10.1816	0	23.4361	6.0618	0.9755	0.5145	1	0.08687	0.9365	0.04651	110.94	0.09639	-24.7	0
543	0.262401	25.5	45.9711	1.8028	161.455	6.8704	0	35.8974	5.2206	0.2383	-1	0.9998	0.7426	0.8809	0.6056	30.5353	397.229	33.15	-31.85
544	0.21534	23.9	39.0866	1.6354	166.32	7.5945	0	23.6604	5.0634	0.6629	-0.9806	1	0.5331	0.516	0.3166	176.326	655.188	-2.6	39
545	0.272326	8.9	13	1.4607	37.0099	5.3638	0	43.7243	7.6632	0.09399	-1	0.9939	0.73	0.9565	0.8333	646.079	826.146	-7.8	-10.4
546	0.353244	7.9	25.7141	3.2549	54.3644	9.2143	3.25	36.3361	6.6488	0.6037	-0.9777	0.9997	0.6253	0.4068	0.359	347.88	127.076	24.05	-9.1
547	0.359877	4.9	9.9431	2.0292	16.352	5.6386	0	45.5	11.2534	0.4568	-0.3162	0.9806	0.4797	0.9655	0.6667	865.418	935.806	1.95	-9.75
548	0.540055	7.5	15.8152	2.1087	21.4756	3.9046	0	10.2774	2.954	0.9099	0.7071	1	0.07831	1	0.02857	229.893	598.893	-2.6	15.6
549	0.0281668	16.9	0.9192	0.05439	28.7712	1.931	0	4.5962	1.8777	-0.6961	-1	1	0.6217	1	0.9048	995.21	57.3876	-0.65	-0.65
550	0.0636659	5.5	2.6	0.4727	25.9863	7.4247	0	22.981	6.436	-0.2643	-1	0.9843	0.7376	1	0.8571	945.018	158.236	0	-2.6
551	0.693895	6.3	32.324	5.1308	31.7948	7.3942	0	16.5718	4.4973	0.9441	0.7869	0.9999	0.06362	0.5116	0	326.365	160.278	-31.2	8.45
552	0.571682	17.1	93.7736	5.4838	144.845	9.5924	0	29.0689	6.0836	0.9691	0.4091	1	0.07074	0.1987	0.01527	42.2018	271.942	53.95	-76.7
553	0.64759	4.7	21.0021	4.4685	18.6306	6.9002	3.25	13.4001	3.2681	0.7771	0.7452	0.8534	0.04089	0.6667	0.4286	439.362	724.192	-19.5	-7.8
554	0.285	10.3	26.9339	2.6149	76.1531	9.1751	0	46.1912	9.3418	0.3289	-0.9966	1	0.7864	0.7229	0.4754	735.694	428.524	-26.65	-3.9
555	0.0810658	10.5	4.3603	0.4153	43.5451	5.123	0	20.5548	4.2226	-0.363	-1	1	0.6865	1	0.8868	406.957	649.543	1.95	-3.9
556	0.457775	16.3	80.812	4.9578	154.871	10.8302	0	26.2023	5.11	0.6611	-0.7809	1	0.6153	0.2448	0.2033	290.003	38.5153	-5.85	80.6
557	0.378419	15.5	59.0213	3.8078	135.843	10.0624	0	26	5.1913	0.8355	-0.2545	0.9999	0.2486	0.563	0.2174	793.793	671.468	16.9	-56.55
558	0.364193	6.7	14.95	2.2313	28.7954	6.1267	0	16.25	4.5705	0.2125	-1	1	0.9153	0.9149	0.4348	974.47	0.2687	14.95	0
559	0.187721	15.9	23.4901	1.4774	109.395	7.8702	0	25.3833	5.1454	0.2138	-0.9945	1	0.6634	0.6115	0.7119	447.915	786.154	-5.85	-22.75
560	0.397768	6.7	24.5284	3.6609	43.2569	9.2036	0	45.2673	9.055	0.3476	-0.1961	0.9714	0.4861	0.4043	0.6296	105.552	540.97	20.8	-13
561	0.491014	17.9	47.0925	2.6309	85.1935	5.3581	0	13.7886	2.5443	0.7111	-0.9923	0.9999	0.5841	0.8742	0.1871	334.394	831.251	42.25	20.8
562	0.45117	13.1	52.9062	4.0386	99.3606	8.9514	0	22.981	4.8991	0.6346	-0.682	1	0.5104	0.4505	0.3516	378.057	317.191	47.45	23.4
563	0.641208	16.9	79.8098	4.7225	109.738	7.365	0	18.9506	4.1543	0.4457	-1	1	0.7579	0.4228	0.375	838.663	549.408	78	16.9
564	0.428755	26.3	129.128	4.9098	278.267	11.4513	0	39.2699	5.7639	0.7071	-0.9931	1	0.5143	0.1564	0.2793	591.751	566.129	79.95	-101.4
565	0.387678	11.5	32.7138	2.8447	69.7095	7.3378	0	35.75	7.1873	-0.08314	-0.9998	1	0.8682	0.8	0.6267	895.122	862.109	-24.7	21.45
566	0.655955	7.1	36.1028	5.0849	39.5347	7.7519	0	20.5548	5.5698	0.8851	-0.1624	0.9999	0.2447	0.4706	0.09677	555.014	1015.26	-35.1	8.45
567	0.151816	9.3	10.2774	1.1051	53.1382	7.2792	0	16.5718	4.1746	-0.05543	-1	0.9864	0.602	1	0.8824	838.027	171.618	-3.25	9.75
568	1.02864	7.3	89.5822	12.2715	63.2278	11.9298	4.5962	21.8017	3.6301	0.9785	0.952	0.9947	0.01311	0	0	715.678	131.938	89.05	-9.75
569	0	7.5	0	0	12.1131	2.2024	0	7.2672	2.412	0.8409	0.7071	0.8944	0.0914	1	0.2857	623.68	900.667	0	0
570	0.479109	19.9	99.9268	5.0214	187.604	10.4807	0	39.1352	5.9444	0.6243	-0.458	0.9999	0.4444	0.3128	0.4367	462.193	887.329	-99.45	-9.75
571	0.117947	12.9	8.2731	0.6413	59.2655	5.4372	0	39.6713	7.0272	-0.4086	-1	0.9806	0.7365	0.9908	0.8966	993.655	828.609	-5.85	-5.85
572	0.347404	11.3	28.1308	2.4895	66.6441	7.166	0	26.2023	5.3237	0.7399	-0.5145	1	0.4243	0.9247	0.2639	403.071	785.04	18.2	-21.45
573	0.460796	7.1	23.6336	3.3287	36.8412	7.2238	3.25	16.25	3.2836	0.5477	-0.7071	0.9984	0.4821	0.8235	0.4839	438.43	754.415	-20.15	-12.35
574	0.201219	21.7	30.5984	1.4101	138.054	7.0078	0	32.1734	5.0704	0.3871	-1	1	0.6097	0.6091	0.5581	490.051	625.028	-6.5	-29.9
575	0.0586556	7.3	3.3144	0.454	41.0226	7.7401	0	22.981	5.1266	-0.4807	-0.9994	0.9285	0.5866	1	0.9032	532.514	810.267	-3.25	-0.65
576	0.194941	15.9	25.7797	1.6214	115.612	8.3174	0	23.6604	5.3117	0.4881	-0.9872	1	0.6227	0.7266	0.4576	573.23	947.076	21.45	-14.3
577	0.579002	9.7	52.97	5.4608	72.6221	9.4314	0	20.8102	5.1998	0.7947	-0.4837	0.9999	0.3502	0.3377	0.2281	334.737	337.216	51.35	-13
578	0.108512	12.3	6.6922	0.5441	51.6462	5.0142	0	13.4001	3.5809	0.3935	-1	0.9985	0.6382	1	0.6098	578.118	644.874	5.85	-3.25
579	0.635394	9.7	77.3609	7.9754	96.6495	12.5519	0	26.2023	6.4622	0.8041	-0.0688	1	0.2897	0.2727	0.2281	680.505	249.026	-61.1	-47.45
580	0.305201	11.1	27.6766	2.4934	74.3439	8.1697	0	16.5718	4.2094	0.3158	-1	0.9986	0.6378	0.9121	0.6522	859.599	154.279	4.55	27.3
581	0.12314	15.7	16.263	1.0359	115.25	8.4124	0	26	6.7238	0.3055	-0.9991	1	0.753	1	0.5088	363.022	939.748	-0.65	-16.25
582	0.71738	6.1	44.1857	7.2436	41.3987	10.0973	0	17.5018	5.2215	0.5367	0.3204	0.9003	0.164	0	0.8571	656.148	665.451	-19.5	39.65
583	0.304181	16.1	54.6077	3.3918	157.224	11.1506	0	45.9619	8.6391	0.5129	-1	1	0.677	0.7376	0.3719	743.221	299.308	53.95	-8.45
584	0.0312784	6.3	0.65	0.1032	14.1875	3.2994	0	11.718	2.7778	0.2111	-0.9806	1	0.705	1	0.619	794.103	857.476	-0.65	0
585	0.147293	24.7	26.6817	1.0802	166.476	7.3337	0	17.5018	4.114	0.3786	-1	1	0.6985	0.6256	0.522	147.735	922.64	-14.95	-22.1
586	0.0735145	10.5	4.9503	0.4715	54.5164	6.4137	0	16.25	3.9482	-0.1994	-1	1	0.8222	1	0.7833	749.014	876.719	-1.95	-4.55
587	0.913987	6.9	70.996	10.2893	55.1622	11.2576	4.5962	17.5018	3.5749	0.9761	0.9362	0.9987	0.01779	0	0	656.732	766.109	-4.55	-70.85
588	0.120157	14.3	7.9076	0.553	56.6079	4.6023	0	19.769	3.4358	0.5275	-1	1	0.6894	1	0.34	229.42	352.769	-1.3	7.8
589	0.0380321	7.5	1.4534	0.1938	28.0263	5.0957	0	18.9506	3.8503	-0.09841	-1	1	0.81	1	0.7059	725.92	766.673	1.3	0.65
590	0.556588	4.9	30.2163	6.1666	32.1301	11.0793	0	36.3361	10.0543	0.8013	0.5077	0.9999	0.2047	0	0.4444	46.8265	282.918	-9.75	-28.6
591	0.113734	7.9	1.8385	0.2327	12.0712	2.046	0	4.5962	1.8902	-0.2295	-0.9806	0.9701	0.5941	1	0.9615	10.0127	454.772	1.3	-1.3
592	0.138713	7.9	7.854	0.9942	42.2872	7.1673	0	23.4361	7.167	0.4251	-0.7131	1	0.5082	0.9661	0.6757	481.766	688.5	-3.25	7.15
593	0.883748	13.7	135.777	9.9107	131.208	11.2144	0	20.8102	4.4342	0.9826	0.8763	1	0.02402	0	0	730.23	105.354	-63.05	-120.25
594	0.497027	23.7	112.713	4.7558	207.637	9.5685	0	29.43	5.4662	0.4454	-1	1	0.6727	0.6313	0.4745	562.409	843.496	-89.7	68.25
595	0.0384225	24.3	3.3144	0.1364	79.1645	3.55	0	16.25	2.3486	0.03796	-1	1	0.7302	1	0.7378	308.191	504.06	-3.25	-0.65
596	0.769968	5.5	31.2135	5.6752	25.7974	7.3707	0	30.8322	6.9834	0.9778	0.8911	0.9999	0.03404	0.2857	0	725.773	977.118	-16.25	26.65
597	0.14729	7.5	5.5536	0.7405	27.6515	5.0275	0	16.25	3.8144	0.1034	-1	0.9983	0.7809	1	0.7143	871.407	114.493	-1.95	5.2
598	0.844677	6.3	84.2747	13.3769	68.0979	15.8367	9.1924	22.981	3.8515	0.9916	0.9772	0.9981	0.00597	0	0	80.8333	421.738	83.85	-8.45
599	0.277204	11.5	19.769	1.719	58.9111	6.2012	0	41.6203	6.5614	0.6855	-0.9062	1	0.4472	0.7263	0.3467	962.235	329.422	14.3	-13.65
600	0.121565	7.3	9.6629	1.3237	57.7109	10.8888	0	24.7513	7.4065	0.02046	-0.7962	0.8929	0.483	0.8113	0.8182	694	765.541	-6.5	-7.15
601	0.246517	13.1	22.1096	1.6878	75.9975	6.8466	0	26.2023	6.2391	-0.2265	-1	0.9991	0.7216	0.7117	0.8193	40.3321	494.107	20.15	9.1
602	0.151961	5.1	2.6	0.5098	10.4	3.3548	0	6.5	2.2956	0.8182	-1	1	0.603	1	0.09091	749.039	1019	2.6	0
603	0.0495394	10.5	6.5	0.619	106.208	12.4951	0	57.5901	12.808	0.006718	-0.9911	1	0.7772	0.1647	0.7077	643.905	980.743	-6.5	0
604	0.508849	17.7	82.0881	4.6377	143.091	9.1141	0	17.5018	4.3953	0.7721	-1	1	0.4791	0.3694	0.219	724.881	526.686	11.7	81.25
605	0.629616	6.1	57.9777	9.5045	61.8925	15.0957	4.5962	29.43	6.3447	0.9068	0.6585	0.9998	0.1149	0	0.09524	27.7705	639.918	39	-42.9
606	0.477327	8.1	45.6159	5.6316	71.9693	11.7982	3.25	29.0689	6.8573	0.9446	0.7159	0.9998	0.05437	0.2623	0.02439	507.697	734.876	-34.45	-29.9
607	0.872045	8.5	79.3	9.3294	69.5389	10.6983	3.25	19.5	3.9943	0.9962	0.9778	1	0.004683	0	0	675.8	848.929	-78	14.3
608	0.651637	23.5	121.857	5.1854	171.086	7.9575	0	39.538	4.8931	0.9156	0.3205	1	0.1568	0.3628	0.09231	247.147	107.73	-57.85	107.25
609	0.448101	6.9	42.7718	6.1988	67.7841	13.8335	4.5962	29.0689	6.3327	0.9341	0.7553	0.9999	0.07838	0.3061	0	265.993	287.08	-25.35	-34.45
610	0.103107	10.5	7.0308	0.6696	55.2005	6.4942	0	16.5718	3.99	0.1483	-0.9979	0.9992	0.7887	0.8353	0.6308	851.329	991.857	-5.85	-3.9
611	0.886201	4.7	58.9532	12.5432	38.2154	14.1539	3.25	32.1734	10.2558	0.9967	0.9915	1	0.003541	0	0	467.904	432.075	48.75	33.15
612	0.0835403	6.9	0.65	0.0942	5.525	1.1276	0	3.25	1.563	-0.9024	-1	-0.7071	0.1512	1	1	578.739	579.978	0	-0.65
613	0.224348	12.9	21.9946	1.705	82.8377	7.5998	0	32.6621	6.3553	0.1744	-0.9939	1	0.6891	0.8165	0.6897	552.407	899.83	7.15	20.8
614	0.442624	6.3	15.708	2.4933	24.222	5.633	0	16.25	4.3379	0.7276	-0.2524	0.999	0.3125	1	0.3913	368.73	768.238	-6.5	-14.3
615	0.289217	23.3	97.6515	4.1911	308.663	14.4912	3.25	42.7471	6.6226	0.6606	-0.9712	1	0.6128	0.1174	0.2474	831.393	336.049	95.55	20.15
616	0.839554	5.7	52.0162	9.1257	40.218	10.8697	3.25	21.8017	4.3035	0.959	0.798	1	0.05738	0	0	278.509	982.684	-1.3	52
617	0.028582	6.5	2.0555	0.3162	49.7832	11.0629	0	35.8974	10.2959	-0.2305	-0.9968	0.9998	0.7761	0.7778	0.75	351.469	190.9	0.65	1.95
618	0.867886	6.3	68.2995	10.8412	53.7134	12.4915	7.2672	17.5018	2.9571	0.9986	0.9936	1	0.001785	0	0	196.357	956.809	-68.25	-2.6
619	0.068229	5.5	0.65	0.1182	6.0635	1.7324	0	4.5962	1.8532	0.5831	-0.4472	1	0.5916	1	0.6	933.964	739.355	0	-0.65
620	0.32697	8.9	26.7212	3.0024	63.3591	9.1825	0	26.2023	6.2712	-0.2077	-0.9935	0.976	0.696	0.6377	0.8163	248.556	199.815	-17.55	20.15
621	0.031534	22.9	3.25	0.1419	94.048	4.4999	0	13	2.915	-0.1638	-1	1	0.7195	1	0.7977	16.7511	780.958	-2.6	1.95
622	0.468427	9.9	36.3826	3.675	61.979	7.8454	0	45.1504	7.3381	0.308	-0.9995	0.9997	0.7069	0.5696	0.5254	24.9091	555.096	11.7	-34.45
623	0.410285	9.1	45.6159	5.0127	86.7449	12.2176	0	35.75	7.3665	0.5111	-0.9747	1	0.6139	0.3521	0.42	141.643	637.923	-38.35	-24.7
624	0.285468	9.1	23.0819	2.5365	63.0864	8.8854	0	33.1436	7.5852	-0.09902	-1	1	0.7337	0.7746	0.8043	212.253	775.269	3.9	-22.75
625	0.844096	9.3	75.4672	8.1148	70.1789	9.6136	0	14.5344	3.6389	0.9903	0.966	1	0.01074	0	0	344.355	142.452	55.9	-50.7
626	0.050128	7.9	1.95	0.2468	29.0479	4.9234	0	10.2774	3.0951	-0.07702	-1	0.9965	0.8465	1	0.6571	626.342	807.614	0	1.95
627	0.515285	4.7	39.1352	8.3266	43.6298	16.1592	3.25	35.1541	8.9805	0.9798	0.9062	0.9997	0.03415	0	0	829.574	518.33	-26	29.25
628	0.108517	5.3	1.4534	0.2742	8.3385	2.5268	0	6.5	1.9945	-0.3972	-0.9487	0.7071	0.6148	1	1	199.623	228.217	-1.3	0.65
629	0.18044	22.5	19.5973	0.871	98.9561	4.8271	0	24.7513	5.4505	0.3871	-1	1	0.7601	0.9951	0.4863	472.507	985.971	-19.5	1.95
630	0.559753	13.3	82.8591	6.23	125.768	11.1299	3.25	24.7513	5.865	0.701	-0.9959	1	0.61	0.2743	0.2258	950.38	494.853	-82.55	-7.15
631	0.298995	7.5	7.854	1.0472	19.2631	3.5024	0	7.2672	2.0328	0.441	-0.6459	1	0.4995	1	0.6	697.553	683.46	-7.15	-3.25
632	0.224699	7.9	6.7862	0.859	22.555	3.8229	0	13	2.8743	0.3896	-0.6169	1	0.5735	1	0.5385	562.671	421.133	-6.5	1.95
633	0.202656	5.1	9.9218	1.9455	29.7599	9.6	3.25	14.5344	4.0471	-0.9492	-0.9999	-0.8663	0.04105	0.7097	1	229	126.206	5.2	8.45
634	0.082227	4.9	2.68	0.5469	19.2881	6.6511	3.25	11.718	3.1645	-0.1604	-0.9701	0.8	0.6821	1	0.8571	998.898	439.01	-2.6	-0.65
635	0.262292	5.7	8.475	1.4868	20.9734	5.6685	0	22.981	5.3744	0.6444	-0.1961	1	0.4256	1	0.4375	808.535	838.728	0.65	-8.45
636	0.164578	11.3	0.65	0.05752	3.25	0.3495	0	3.25	1.0122	-1	-1	-1	0	1	1	683.031	470.035	0.65	0
637	0.708834	9.7	50.5038	5.2066	56.5586	7.3453	0	26	5.6129	0.9554	0.7593	1	0.06444	0.1948	0	992.969	1002.63	42.9	26.65
638	0.409401	5.1	17.8839	3.5066	26.5521	8.5652	0	29.0689	6.8607	0.5151	-0.3	0.9957	0.4661	0.5806	0.4545	616.255	1001.66	-16.9	5.85
639	0.180092	14.5	22.3849	1.5438	107.153	8.5723	0	26	6.43	0.2796	-0.9997	1	0.6906	0.904	0.6117	801.486	796.017	-20.15	9.75
640	0.511748	4.9	25.2832	5.1598	29.2398	10.0827	0	20.8102	6.8085	0.3189	-0.02969	0.9387	0.4071	0.4138	0.7778	680.735	733.296	7.8	-24.05
641	0.829867	13.5	90.6022	6.7113	93.0032	8.0872	0	17.5018	3.8372	0.9872	0.9296	1	0.01627	0	0	472.537	406.904	-61.75	66.3
642	0.634206	22.3	111.93	5.0193	160.66	7.9143	0	42.7471	6.4117	0.8955	-0.1796	1	0.2398	0.399	0.08743	798.022	556.787	-89.7	-66.95
643	0.127206	16.1	2.68	0.1665	18.4554	1.3089	0	7.2672	1.8247	-0.6812	-1	0.7071	0.4769	1	1	660.627	679.357	2.6	0.65
644	0.157799	7.3	16.0538	2.1992	73.8647	13.9367	0	32.5	7.9785	-0.1376	-0.9991	1	0.8589	0.2264	0.6667	219.993	7.5137	8.45	13.65
645	0.374608	7.5	28.7326	3.831	56.2471	10.2267	0	25.3833	5.1843	0.6696	-0.9598	0.9986	0.4837	0.4727	0.4	189.247	757.593	-22.75	17.55
646	0.428725	22.1	51.8902	2.348	110.081	5.4767	0	16.25	3.9218	0.6708	-1	1	0.5594	0.7363	0.2753	801.955	249.726	-50.7	11.05
647	0.287035	22.1	58.5325	2.6485	185.465	9.2271	0	23.4361	4.9011	0.6337	-0.6402	1	0.4422	0.2537	0.4696	944.457	861.102	50.7	29.25
648	0.0577965	22.1	10.1116	0.4575	159.105	7.9157	0	23.6604	5.8394	-0.1845	-0.9988	0.9985	0.6848	0.9602	0.8352	635.45	599.486	7.15	7.15
649	0.130977	5.7	7.2672	1.275	36.0178	9.7345	3.25	20.5548	4.267	-0.9155	-0.9844	-0.8376	0.04398	0.7838	1	111.851	63.8421	3.25	6.5
650	0.0257993	6.1	0.65	0.1066	16.9409	4.1319	0	11.718	2.4499	-0.4287	-1	0.8321	0.6874	1	0.9286	449.385	332.656	-0.65	0
651	0.059489	6.9	2.3436	0.3397	27.9807	5.7103	0	45.6159	8.6336	0.4277	-0.9701	1	0.6863	1	0.4	414.196	590.29	-1.95	1.3
652	0.131426	4.7	2.7577	0.5867	12.0531	4.4641	0	7.2672	1.6935	0.8385	0.4961	0.9899	0.1981	1	0.3333	733.457	844.287	-1.95	-1.95
653	0.389479	8.1	21.5188	2.6566	41.6075	6.8209	0	18.9506	4.4267	0.197	-1	0.9995	0.7829	0.7869	0.5854	942.642	461.716	-9.1	-19.5
654	0.0902423	21.7	10.7594	0.4958	108.234	5.4941	0	16.25	3.8498	0.4436	-1	1	0.6718	0.9391	0.4034	743.961	606.91	9.75	4.55
655	0.116345	8.9	8.45	0.9494	56.3051	8.1602	0	26.2023	6.3183	0.1757	-0.9864	0.9947	0.5263	1	0.8	999.14	514.775	3.25	-7.8
656	0.88611	6.7	112.254	16.7544	88.8668	18.9078	7.2672	30.8322	5.4468	0.8983	0.6008	1	0.137	0	0.2222	316.007	799.209	42.25	-104
657	0.982999	5.7	43.6033	7.6497	28.7935	7.782	3.25	13.4001	3.152	0.9903	0.9333	1	0.01684	0	0	728.193	814.333	42.9	-7.8
658	0.738798	7.7	68.9	8.9481	69.0369	12.1117	0	26	5.8489	0.9893	0.9172	1	0.01674	0	0	1018.19	214	0	-68.9
659	0.471795	8.7	44.2621	5.0876	72.2494	10.7835	0	29.43	7.0024	0.8606	0.3702	1	0.1836	0.2388	0.1915	896.782	299.385	-22.1	-38.35
660	0.526754	5.5	23.0819	4.1967	27.885	7.9671	3.25	13	3.0866	0.5827	-0.1789	0.9806	0.4274	0.4286	0.4	390.555	390.709	-22.75	-3.9
661	0.877911	20.7	148.105	7.1548	152.4	8.1498	0	16.5718	2.9294	0.9913	0.9398	1	0.01064	0.005348	0	465.831	47.0797	146.9	-18.85
662	0.0370721	5.7	2.0555	0.3606	35.9899	9.727	0	42.3748	11.2787	-0.3523	-1	0.9895	0.7386	1	0.8571	938.868	865.623	1.95	-0.65
663	0.677692	4.9	30.6604	6.2572	26.7759	9.2331	3.25	20.8102	5.4571	0.9054	0.7651	0.9899	0.07053	0	0	329.143	292.214	26	16.25
664	0.510065	16.1	54.4217	3.3802	93.4413	6.627	0	41.6203	6.7435	0.1494	-1	1	0.7869	0.7092	0.5789	380.966	588.68	47.45	26.65
665	0.78271	5.9	46.1546	7.8228	38.9784	9.9945	3.25	35.75	6.3743	0.9438	0.7613	0.9951	0.07748	0	0	975.72	755.686	46.15	-0.65
666	0.395445	8.1	34.3271	4.2379	65.3727	10.7168	0	26	6.3176	0.8617	0.359	0.999	0.1499	0.3934	0.1707	23.716	932.92	-32.5	11.05
667	0.0732372	18.1	12.5536	0.6936	152.477	9.4706	0	42.25	7.5779	-0.1661	-0.9998	0.9973	0.7609	0.8447	0.7786	97.6575	620.726	-11.7	4.55
668	0.0659269	8.5	4.111	0.4836	47.6802	7.3354	0	16.25	4.3919	0.2154	-0.7071	0.9978	0.5142	1	0.7727	895.965	459.235	3.9	-1.3
669	0.870804	6.7	97.1832	14.5049	78.2874	16.6569	10.2774	26.8002	4.4546	0.9903	0.9772	0.9994	0.005643	0	0	959.381	168.918	-79.95	55.25
670	0.772353	4.9	66.2873	13.528	50.7943	17.5153	3.25	39.6713	8.7445	0.9925	0.9628	1	0.0122	0	0	788.714	582.592	28.6	-59.8
671	0.0273075	21.1	1.8385	0.08713	60.9417	3.1907	0	32.6621	5.4378	-0.4317	-1	1	0.7817	1	0.8381	347.066	532.502	-1.3	-1.3
672	0.743399	8.9	75.7048	8.5062	78.952	11.4423	0	26.8002	6.4002	0.2933	-1	1	0.8055	0.3478	0.4898	697.618	50.7697	-29.9	-69.55
673	0.0417778	5.1	0.9192	0.1802	13.3712	4.3133	0	13.7886	4.128	-0.8072	-1	0.2425	0.4085	1	1	0.1471	172.206	0.65	-0.65
674	0.124203	8.9	0.9192	0.1033	5.7385	0.8317	0	4.5962	1.5507	-0.5556	-1	1	0.8819	1	0.7778	404.961	237.972	0.65	-0.65
675	0.103536	10.1	3.25	0.3218	25.176	3.1081	0	7.2672	2.0847	-0.4771	-1	0.9487	0.646	1	0.9286	1012.82	375.599	-2.6	1.95
676	0.366643	20.9	58.2576	2.7874	143.687	7.6025	0	19.5	4.337	0.5039	-1	1	0.6862	0.7037	0.3609	344.682	698.502	-11.05	57.2
677	0.106771	13.7	12.4182	0.9064	99.3237	8.4892	0	53.6004	9.9292	-0.2149	-1	0.9993	0.852	0.8034	0.7053	686.255	993.588	1.3	-12.35
678	0.637597	20.3	98.0725	4.8312	138.663	7.5772	3.25	18.3848	3.7958	0.7857	-0.7157	1	0.3564	0.4754	0.2654	951.182	919.347	89.7	39.65
679	0.0274778	20.7	3.25	0.157	106.846	5.7137	0	29.9635	5.9815	-0.2566	-1	1	0.6437	1	0.8671	1015.8	954.449	-1.95	-2.6
680	0.00883676	20.7	0.9192	0.04441	93.9793	5.0256	0	20.5548	4.7889	-0.1842	-1	1	0.7985	1	0.7391	878.901	209.828	0.65	0.65
681	0.121246	11.7	9.1924	0.7857	62.8578	6.4802	0	22.981	4.8678	0.003857	-0.9985	1	0.6344	1	0.7945	159.299	567.812	-6.5	-6.5
682	0.472869	6.3	24.1289	3.83	34.828	8.0995	0	16.25	3.817	0.5303	-0.4472	0.9989	0.4294	0.6744	0.6957	528.309	302.992	-24.05	1.95
683	0.24306	5.3	9.75	1.8396	24.976	7.5685	0	18.3848	4.3768	0.0315	-0.3511	0.8831	0.4149	1	0.9231	821.377	279.104	0	9.75
684	0.755849	9.3	79.6827	8.568	82.75	11.3356	0	27.768	5.6543	0.9427	0.7134	1	0.07423	0.0411	0.03774	542.946	132.505	44.2	-66.3
685	0.901837	5.5	52.146	9.4811	36.7957	10.5131	3.25	19.769	4.2727	0.9969	0.9863	0.9998	0.003427	0	0	673.2	330.146	52	-3.9
686	0.314157	20.3	45.75	2.2537	131.281	7.1738	0	16.5718	3.7813	0.2938	-0.9999	1	0.7662	0.765	0.5217	367.707	332.421	42.25	17.55
687	0.113926	20.3	8.7449	0.4308	69.2	3.7814	0	13	3.4849	-0.0928	-1	1	0.7348	1	0.781	1015.54	320.357	6.5	-5.85
688	0.651973	18.1	84.6224	4.6753	115.453	7.171	0	32.1734	6.4448	0.3771	-1	1	0.7977	0.6273	0.4044	515.613	293.97	-76.7	-35.75
689	0.740062	6.9	50.4829	7.3164	48.4426	9.8862	3.25	26	5.0652	0.8996	0.7162	0.9882	0.07858	0.02041	0.1034	883.145	799.536	-41.6	-28.6
690	0.107327	9.1	5.36	0.589	38.9641	5.4879	0	43.6033	8.2362	-0.08726	-1	1	0.7056	1	0.8636	337.176	402.56	-1.3	-5.2
691	0.627488	20.3	111.41	5.4882	160.057	8.7463	0	18.9506	3.9558	0.847	-0.4594	1	0.3332	0.1421	0.1288	831.668	698.461	-34.45	105.95
692	0.0637907	6.3	4.5962	0.7296	49.1809	11.4374	0	39.6713	8.5319	-0.3999	-1	0.9815	0.8085	0.4419	0.8261	975.23	688.516	0.65	-4.55
693	0.778227	7.7	55.6158	7.2228	52.9022	9.2811	0	18.9506	4.5375	0.9883	0.9532	1	0.01402	0	0	775.247	123.084	39	39.65
694	0.18282	13.9	25.006	1.799	117.1	9.8403	0	38.0403	7.9669	0.3068	-0.9973	0.9982	0.7545	0.8403	0.4845	90.1871	933.532	-22.1	11.7
695	0.559589	13.7	39.1945	2.8609	59.8165	5.1125	0	26.2023	4.8137	-0.3403	-1	1	0.6311	0.8632	0.9022	770.745	959.745	-3.9	-39
696	0.809621	6.3	51.2017	8.1273	43.1651	10.0384	3.25	18.3848	4.5069	0.9464	0.829	0.9981	0.04481	0	0	707.508	148.881	-24.7	44.85
697	0.472359	10.5	22.8334	2.1746	39.1316	4.6037	0	29.43	4.8289	0.8816	-0.6644	1	0.2508	0.9176	0.1094	317.348	205.005	-22.75	-1.95
698	0.175544	4.9	1.3	0.2653	4.3827	1.5113	0	4.5962	2.0118	-0.8145	-0.9487	-0.7071	0.1212	1	1	222.796	208.755	-1.3	0
699	0.600781	8.7	44.1426	5.0739	56.5848	8.4455	0	26.2023	5.4053	0.791	-0.2425	1	0.4052	0.5075	0.1915	706.138	923.218	10.4	-42.9
700	0.59628	17.3	110.034	6.3604	163.202	10.6668	0	26.8002	6.1983	0.3405	-1	1	0.8358	0.4183	0.4173	765.026	40.3006	57.85	93.6
701	0.713129	8.5	90.9373	10.6985	97.5145	15.0022	3.25	24.7513	4.9916	0.9633	0.6727	1	0.05779	0.2	0.02222	605.553	640.806	89.7	14.95
702	0.136727	10.1	11.8614	1.1744	69.574	8.5894	0	22.981	5.4532	-0.06619	-1	0.9971	0.7286	0.716	0.8333	937.074	519.178	-1.95	-11.7
703	0.0193866	19.1	1.4534	0.0761	67.1235	3.9254	0	23.4361	4.1075	-0.1083	-1	1	0.7134	1	0.8088	868.432	505.016	0.65	-1.3
704	0.603433	7.9	79.252	10.0319	98.0854	16.6247	3.25	26.8002	6.6414	0.6466	-0.9859	0.9991	0.5059	0.3051	0.4103	391.07	193.475	78.65	-9.75
705	0.486071	4.7	30.8254	6.5586	36.4314	13.4931	3.25	23.6604	5.8972	0.9686	0.9082	0.9991	0.03943	0.4074	0	31.9362	78.3936	13	27.95
706	0.0603836	16.7	6.7862	0.4064	98.9359	6.7303	0	19.769	4.3253	-0.2928	-1	1	0.7001	1	0.8571	140.267	280.605	-1.95	-6.5
707	0.364962	18.9	51.9553	2.749	127.295	7.5323	0	33.931	5.9508	0.5823	-0.9701	1	0.4987	0.7751	0.4189	907.299	107.942	35.75	37.7
708	0.59335	11.5	67.2051	5.8439	93.5652	9.849	0	24.7513	5.4831	0.9748	0.8682	1	0.03124	0.04211	0	223.535	854.413	-5.85	-66.95
709	0.108431	7.3	3.3144	0.454	22.191	4.187	0	9.1924	2.7428	0.3627	-0.8321	1	0.5456	1	0.6774	827.322	672.815	-3.25	0.65
710	0.916366	8.5	111.211	13.0836	92.8052	14.2777	6.5	23.6604	3.3872	0.9965	0.9824	1	0.004238	0	0	604.235	805.135	-33.8	-105.95
711	0.849443	4.9	39.1352	7.9868	27.2668	9.4024	0	19.5	6.272	0.9128	0.8051	0.9992	0.0769	0	0	936.643	4.449	38.35	-7.8
712	0.183678	18.7	23.0819	1.2343	112.222	6.7199	0	21.8017	4.6446	0.1288	-1	1	0.6975	0.9641	0.7055	101.061	366.086	22.75	-3.9
713	0.564825	8.1	34.3456	4.2402	45.7931	7.5071	0	23.4361	5.9712	-0.2468	-0.9899	0.9965	0.792	0.6066	0.7073	126.198	600.049	-16.9	-29.9
714	0.583196	7.3	57.4101	7.8644	71.4707	13.485	3.25	41.1096	7.4677	0.5775	-0.6615	1	0.6263	0.2264	0.2727	70.6027	725.98	15.6	-55.25
715	0.0910635	8.3	4.3603	0.5253	36.3418	5.7685	0	37.0557	6.95	0.04323	-1	1	0.7603	1	0.7179	865.313	947.03	-3.9	1.95
716	0.157221	6.9	5.85	0.8478	26.4227	5.3924	0	16.25	3.4823	-0.2253	-1	1	0.7402	1	0.9167	136.268	0.7246	-5.85	0
717	0.915789	7.9	91.9423	11.6383	74.9801	12.7085	3.25	21.8017	4.4729	0.9217	0.8094	1	0.06464	0	0	359.646	68.0253	76.7	-50.7
718	0.680359	7.7	42.1749	5.4773	45.8887	8.0506	0	18.9506	4.7623	0.7697	0.04707	1	0.3047	0.5263	0.3243	724.253	987.084	20.15	37.05
719	0.0261369	10.5	0.65	0.0619	20.1309	2.3683	0	4.5962	1.97	-0.4811	-1	1	0.7384	1	0.878	371.362	722.481	0	0.65
720	0.498642	6.1	27.768	4.5521	37.4289	9.129	0	39	7.9194	0.7699	0.237	0.9748	0.1916	0.9024	0.3333	258.934	294.664	7.8	-26.65
721	0.765535	8.3	46.351	5.5845	45.9576	7.2949	0	14.5344	3.5888	0.963	0.8831	0.9999	0.03698	0.2063	0	865.717	714.566	-17.55	42.9
722	0.81712	5.3	52.9102	9.983	40.3172	12.2173	3.25	26.2023	7.1219	0.8672	0.7871	0.8931	0.02974	0.0303	0	431.368	550.764	42.25	-31.85
723	0.581959	5.9	30.7979	5.22	34.9817	8.9697	3.25	21.8017	4.7723	0.9247	0.8533	0.9892	0.03951	0.1282	0	720.864	912.093	-3.9	-30.55
724	0.0289189	18.1	1.3	0.07182	39.9839	2.4835	0	7.2672	1.99	-0.5412	-1	1	0.6634	1	0.9355	429.481	732.276	-1.3	0
725	0.361728	17.9	52.0365	2.9071	127.784	8.0367	0	25.3833	4.849	0.6294	-0.7421	1	0.3853	0.6918	0.4748	199.964	210.994	34.45	-39
726	0.249593	8.5	17.9781	2.1151	55.0822	8.4742	0	20.8102	4.1842	0.2807	-0.8437	1	0.6346	0.4154	0.6222	968.294	263.206	3.9	-17.55
727	0.0408323	5.7	0.9192	0.1613	14.6161	3.9503	0	9.1924	2.502	-0.6008	-1	1	0.4939	1	0.9375	493.132	159.447	0.65	-0.65
728	0.64645	4.9	18.4993	3.7754	16.9366	5.8402	0	17.5018	5.2244	0.9484	0.8575	0.9981	0.04097	0.7586	0	934.643	139.602	5.85	17.55
729	0.121806	13.5	6.5	0.4815	45.4596	3.953	0	16.5718	2.9333	-0.1544	-1	1	0.7595	1	0.7805	375.504	764.874	-6.5	0
730	0.504675	7.1	37.3679	5.2631	53.1866	10.4287	3.25	29.9635	7.2069	0.445	-0.6616	1	0.6197	0.451	0.4194	66.9014	180.106	28.6	24.05
731	0.188656	15.9	24.7086	1.554	114.498	8.2372	0	62.4305	10.0898	-0.1487	-1	1	0.8033	0.8489	0.7358	641.748	824.909	14.3	20.15
732	0.446191	17.3	66.9784	3.8716	132.758	8.677	0	38.0403	5.3403	0.7731	-0.2017	1	0.3147	0.366	0.2782	475.153	705.419	-1.95	66.95
733	0.81802	17.3	136.353	7.8817	147.417	9.6351	0	19.769	4.6208	0.9446	0.6536	1	0.09427	0.09804	0.09774	961.11	645.962	-22.1	-134.55
734	0.852043	6.5	63.8888	9.829	51.9109	11.5358	0	21.8017	5.5228	0.9854	0.9564	0.9997	0.01288	0	0	370.123	33.8692	-45.5	-44.85
735	0.491991	15.5	102.647	6.6224	181.716	13.4604	0	32.6621	6.2167	0.5806	-0.9988	0.9998	0.7237	0.2074	0.2348	874.693	454.99	43.55	-92.95
736	0	4.9	0	0	4.225	1.4569	0	3.25	1.6449	-0.5	-1	1	1	1	0.75	313.041	444.51	0	0
737	0.0754828	6.1	2.3436	0.3842	20.8686	5.0899	0	13	4.2511	-0.6596	-1	1	0.7641	1	0.8333	746.377	0.07377	1.3	1.95
738	0.542711	7.9	24.8194	3.1417	34.1546	5.7889	0	18.9506	4.7676	0.8575	0.1305	1	0.2277	0.6949	0.2051	360.133	156.209	-17.55	-17.55
739	0.0327365	10.1	0.65	0.06436	15.925	1.966	0	6.5	2.0348	-0.6	-1	1	0.8137	1	0.8	749.342	1019	-0.65	0
740	0.346915	16.7	43.1406	2.5833	109.464	7.4465	0	34.548	5.7643	0.6482	-0.9923	1	0.6044	0.6054	0.25	595.108	223.135	22.1	37.05
741	0.700874	14.9	98.1694	6.5885	121.265	9.4004	3.25	30.6604	4.2	0.7724	-0.00125	0.9991	0.2848	0	0.3028	601.99	905.211	77.35	-60.45
742	0.392228	7.3	16.5718	2.2701	30.6746	5.7877	0	16.25	3.7686	0.8708	0.3881	1	0.1506	1	0.1818	388.486	85.6096	16.25	-3.25
743	0.538578	7.5	24.8365	3.3115	33.8173	6.1486	3.25	16.5718	3.2241	0.8188	0.4997	0.999	0.1363	0.9273	0.3143	649.907	986.08	-16.9	18.2
744	0.498147	6.1	41.0788	6.7342	55.4258	13.5185	6.5	39.6713	6.7907	0.3718	-0.7079	0.9976	0.6429	0	0.5238	305.123	588.91	40.95	3.25
745	0.141365	16.5	14.3148	0.8676	88.9903	6.1373	0	17.5018	3.9427	0.2526	-0.9939	1	0.7055	1	0.6522	625.279	479.87	14.3	-0.65
746	0.0691692	4.7	1.8385	0.3912	15.2704	5.6557	0	13.7886	4.1422	-0.9996	-1	-0.9985	0.0005482	1	1	987.447	646.723	-1.3	-1.3
747	0.318217	12.5	46.9172	3.7534	123.849	11.7951	0	32.6621	7.3919	0.6574	-0.5836	0.9997	0.4741	0.3238	0.3294	741.588	802.188	-8.45	-46.15
748	0.896978	4.7	16.25	3.4574	10.4071	3.8545	0	7.2672	2.1161	0.6154	0.3162	0.7809	0.1645	0.5556	0.7143	231.862	949.17	4.55	15.6
749	0.796657	10.1	70.996	7.0293	71.4707	8.8235	0	39	6.1874	0.9801	0.7893	1	0.02941	0	0	55.2624	962.451	-70.85	4.55
750	0.535736	9.9	53.9343	5.4479	80.3352	10.169	0	26.8002	6.4852	0.8878	0.5199	0.9995	0.1252	0.1266	0.1695	332.056	307.333	-52.65	-11.7
751	0.710232	5.1	31.5032	6.1771	26.9618	8.6973	0	16.5718	4.8566	0.9915	0.9755	1	0.008925	0	0	935.314	968.716	11.7	-29.25
752	0.0784577	9.9	4.162	0.4204	42.3308	5.3583	0	13.4001	3.2967	-0.258	-0.9998	1	0.7711	1	0.8103	576.566	685.813	-2.6	3.25
753	0.70448	4.9	22.8981	4.6731	19.2368	6.6334	0	17.5018	4.604	0.9581	0.8768	0.9992	0.05486	0.2069	0	18.5102	445.459	-2.6	-22.75
754	0.596482	13.9	83.2533	5.9894	119.49	10.0412	0	33.931	6.8948	0.7564	-0.2962	1	0.2824	0.3613	0.3469	263.594	480.763	-56.55	61.1
755	0.0582642	16.1	3.3144	0.2059	49.8279	3.5339	0	13.4001	3.4339	-0.589	-1	0.9923	0.5229	1	0.9504	504.034	788.047	-0.65	3.25
756	0.216919	6.1	7.15	1.1721	22.1539	5.4034	0	11.718	4.7284	0.5614	-0.3714	1	0.4318	1	0.4762	872.328	108.533	0	7.15
757	0.692521	6.5	0.65	0.1	0.65	0.1444	0	3.25	0.6773	NaN	Infinity	#NAME?	NaN	1	NaN	669.085	332	0.65	0
758	0.0400994	15.9	4.3603	0.2742	95.0486	6.838	0	32.6621	5.9893	0.2787	-1	1	0.6808	1	0.6525	928.129	733.572	-1.95	-3.9
759	0.864464	10.1	111.142	11.0042	103.109	12.7295	4.5962	26.8002	4.5728	0.9819	0.9326	1	0.0171	0	0	294.941	717.837	16.9	-109.85
760	0.888336	7.3	51.878	7.1066	42.3993	7.9999	3.25	13	2.2478	0.9545	0.6771	1	0.09787	0	0.09091	591.02	786.815	-50.05	-13.65
761	0.0689854	15.7	9.0301	0.5752	114.231	8.338	0	17.5018	4.8049	0.5711	-0.2007	1	0.33	0.5547	0.5897	292.748	927.083	-4.55	7.8
762	0.883935	5.1	52.6219	10.318	36.1857	11.6728	7.2672	16.25	2.9731	0.941	0.863	0.9725	0.03635	0	0	95.0098	479.598	22.75	-47.45
763	0.120025	14.9	12.8693	0.8637	92.8281	7.196	0	19.769	4.9137	0.1769	-0.9989	1	0.7009	0.938	0.6542	415.007	400.476	-9.1	-9.1
764	0.0295732	15.7	2.0555	0.1309	60.6403	4.4263	0	26.8002	4.8741	-0.3294	-1	1	0.6843	1	0.8839	745.666	434.583	-1.95	0.65
765	0.0454128	4.7	0.65	0.1383	8.2227	3.0454	0	7.2672	1.8354	0.4099	-0.8944	1	0.7785	1	0.5	300.223	844.596	0.65	0
766	0.561808	15.5	77.7423	5.0156	120.523	8.9276	0	21.8017	5.1104	0.734	-0.9994	1	0.5083	0.3926	0.2281	688.49	643.203	57.2	-52.65
767	0.216123	11.5	11.9501	1.0391	45.6746	4.8079	0	13.4001	3.0001	0.4081	-0.9648	0.9993	0.6013	1	0.5352	245.317	811.083	11.05	-4.55
768	0.68431	13.5	124.709	9.2377	155.242	13.4993	0	32.5	6.4566	0.9358	0.7886	0.9998	0.06188	0.06087	0	216.559	464.485	-111.15	-56.55
769	0.113295	9.1	2.68	0.2945	18.4554	2.5994	0	7.2672	2.2511	-0.2298	-1	1	0.7222	1	0.9487	84.4835	30.1813	-2.6	-0.65
770	0.171224	14.5	12.82	0.8841	64.5421	5.1634	0	32.5	5.4249	0.2851	-1	1	0.6979	1	0.604	906.028	178.162	6.5	-11.05
771	0.120944	4.7	1.3	0.2766	6.175	2.287	0	6.5	1.9779	1	1	1	0	1	0	1019	756.404	0	1.3
772	0.469596	13.3	37.232	2.7994	67.3629	5.9613	0	16.25	3.2327	0.4983	-1	1	0.7588	0.7257	0.3152	428.515	643.564	26.65	-26
773	0.274313	6.7	10.4809	1.5643	26.802	5.7026	0	21.8017	5.0553	0.3583	-0.9806	1	0.6043	1	0.7407	304.298	415.164	-5.2	-9.1
774	0.248897	14.9	24.05	1.6141	83.6567	6.485	0	27.9576	5.5284	0.5912	-0.9972	1	0.6691	1	0.2752	463.198	681.591	22.75	7.8
775	0.690436	6.3	43.5839	6.9181	43.0856	10.0199	3.25	19.769	3.6604	0.9829	0.9501	0.9973	0.01272	0.1395	0	824.698	92.7143	-41.6	13
776	0.281273	5.7	11.1072	1.9486	25.6327	6.9278	0	13	3.3338	0.5051	-0.3162	0.9963	0.3634	0.973	0.6471	845.632	967.561	-10.4	-3.9
777	0.253462	7.3	11.3704	1.5576	32.5702	6.1453	0	14.5344	3.8902	-0.3003	-0.9417	1	0.4864	0.8679	0.9355	270.075	961.363	5.85	-9.75
778	0.506002	5.1	33.0223	6.475	39.6688	12.7964	0	26.2023	6.4022	0.1754	-0.08192	0.3644	0.1458	0	1	668.294	130.245	-32.5	5.85
779	0.116452	7.7	4.162	0.5405	26.456	4.6414	0	10.2774	3.2716	-0.5204	-1	0.4961	0.4557	1	1	403.857	653.045	-2.6	3.25
780	0.174996	14.7	13.7733	0.937	68.0006	5.3544	0	25.3833	5.8288	-0.3486	-1	0.992	0.7071	0.8819	0.85	392.762	465.759	-13	-4.55
781	0.026362	11.7	2.0555	0.1757	64.6494	6.6649	0	33.1436	6.4666	-0.6209	-1	1	0.6644	0.9897	0.8933	885.312	864.338	-1.95	0.65
782	0.611029	6.9	38.6791	5.6057	44.9535	9.1742	3.25	18.9506	3.968	0.8268	0.3135	0.9983	0.2394	0.3878	0.2759	515.775	664.159	-16.25	35.1
783	0.0561678	7.9	4.6872	0.5933	62.3215	10.563	0	29.0689	6.7035	0.02927	-1	0.995	0.7299	1	0.7368	536.215	143.076	-3.9	-2.6
784	0.618903	7.3	51.2017	7.0139	60.0636	11.3328	3.25	27.9576	6.6934	0.906	0.7345	0.9994	0.08119	0.2453	0.06061	584.315	324.514	50.7	7.15
785	0.290023	5.1	14.4323	2.8299	30.2481	9.7575	6.5	16.5718	3.0006	0.87	0.6369	0.9995	0.1045	1	0.09091	517.235	708.931	11.7	8.45
786	0.6836	14.5	85.3086	5.8834	107.581	8.6065	0	48.3147	6.397	0.9881	0.6413	1	0.03675	0.248	0.009524	610.562	750.152	-85.15	5.2
787	0.0539984	14.5	3.5004	0.2414	55.8817	4.4705	0	23.6604	5.5873	-0.1237	-1	1	0.8444	1	0.7097	603.928	437.083	-3.25	1.3
788	0.683526	5.3	38.2341	7.214	34.8286	10.5541	4.5962	19.769	4.4499	0.9578	0.9145	0.9986	0.02425	0	0	249.057	82.3019	-22.1	31.2
789	0.660982	7.3	39.3022	5.3839	43.1703	8.1453	0	35.0036	6.9543	0.951	0.8308	1	0.04989	0.1321	0	233.699	24.3288	-32.5	-22.1
790	0.0789686	14.3	7.827	0.5473	85.2469	6.9306	0	40.2003	7.0351	-0.3025	-1	1	0.7112	0.9837	0.8587	534.353	812.042	5.85	5.2
791	0.532668	14.3	104.203	7.2869	168.264	13.68	0	35.0036	8.3573	0.4006	-1	1	0.8088	0.4065	0.35	883.706	370.622	-87.1	57.2
792	0.606388	10.3	51.0198	4.9534	67.8005	8.1687	0	17.5018	3.7753	0.8514	0.1414	0.9994	0.2154	0.506	0.1587	602.495	840.937	-28.6	42.25
793	0.580788	5.9	54.0478	9.1606	61.5136	15.7727	4.5962	35.1541	8.3099	0.8828	0.5697	0.9995	0.1176	0	0.2105	324.89	555.263	-53.95	-3.25
794	0.0779544	14.3	7.6081	0.532	83.9417	6.8245	0	20.5548	4.723	-0.01382	-1	1	0.6929	1	0.7708	17.0944	361.944	-7.15	-2.6
795	0.104339	14.3	0.65	0.04545	5.3577	0.4356	0	4.5962	1.2411	-0.9163	-1	-0.7071	0.1429	1	1	52.0524	324.881	0.65	0
796	0.301223	4.7	14.6647	3.1201	27.967	10.3581	0	38.0403	11.644	0.7985	0.4091	0.9992	0.2224	0.7037	0.2857	801.777	218.532	-3.25	-14.3
797	0.187342	4.7	4.9503	1.0532	15.1789	5.6218	0	11.718	3.7281	0.8283	0.4472	0.9899	0.1781	1	0.1429	626.628	808.415	-1.95	4.55
798	0.665121	6.9	48.9058	7.0878	52.2163	10.6564	3.25	19.769	3.8738	0.9593	0.8	0.9998	0.04558	0.02041	0	295.986	861.601	-19.5	44.85
799	0.147626	9.7	4.9503	0.5103	26.6163	3.4567	0	10.2774	2.812	0.7652	-0.3162	1	0.2551	1	0.32	272.335	666.088	-1.95	-4.55
800	0.538721	6.7	26.8002	4	34.8974	7.425	0	22.981	4.9495	0.9497	0.7886	1	0.05019	0.6383	0	315.97	352.209	-20.8	16.9
801	0.40546	7.3	24.6658	3.3789	44.1678	8.3335	3.25	20.5548	3.7036	0.3835	-0.3968	0.9968	0.4379	0.1887	0.6875	911.411	691.342	23.4	7.8
802	0.406088	4.7	7.4111	1.5768	10.4838	3.8829	0	9.1924	2.6633	0.9808	0.9487	0.9998	0.02081	1	0	374.117	695.521	-7.15	-1.95
803	0.0503104	11.9	3.7901	0.3185	62.6737	6.3307	0	23.4361	5.111	0.02276	-1	1	0.7215	1	0.7564	564.987	427.374	3.25	-1.95
804	0.705448	4.7	25.9023	5.5111	21.093	7.8122	3.25	16.5718	3.4906	0.9594	0.8993	0.9987	0.03997	0	0	705.17	411.851	7.8	-24.7
805	0.112127	9.5	7.854	0.8267	55.2965	7.3729	0	27.768	6.6306	0.2283	-1	0.9923	0.7285	0.96	0.7455	217.858	507.342	7.15	3.25
806	0.617833	9.5	47.2761	4.9764	60.4095	8.0546	0	27.9576	5.5183	0.9101	0.3026	1	0.1586	0.1067	0.09091	355.184	976.942	-14.95	44.85
807	0.0839816	7.1	4.162	0.5862	35.5985	6.9801	0	14.5344	3.3382	-0.1699	-0.9852	1	0.6327	1	0.9231	579.141	847.049	2.6	3.25
808	0.0920218	13.9	7.1795	0.5165	66.7919	5.6128	0	23.4361	4.7028	0.05839	-1	1	0.7392	1	0.7701	1006.54	442.169	-7.15	-0.65
809	0.246476	5.1	15.8285	3.1036	39.0349	12.5919	3.25	32.5	8.774	-0.1574	-0.9965	0.9037	0.6658	0.6129	0.8182	117.951	687.216	-14.95	-5.2
810	0.326561	13.7	24.2686	1.7714	63.4654	5.4244	0	13.4001	3.0931	0.7774	-0.4315	1	0.2986	1	0.299	786.551	431.376	3.25	24.05
811	0.60495	4.7	43.7001	9.2979	41.4982	15.3697	3.25	30.8322	8.3141	0.9969	0.9883	1	0.004289	0	0	128.553	92.9362	-37.7	-22.1
812	0.052582	13.7	0.65	0.04745	10.5577	0.9024	0	4.5962	1.5674	-0.5605	-1	1	0.703	1	0.8857	371.496	500.259	0	0.65
813	0.741487	6.3	25.0903	3.9826	23.0956	5.3711	0	10.2774	2.8172	0.9319	0.8253	1	0.05568	0.9767	0	461.246	407.087	14.95	20.15
814	0.420943	6.1	35.9856	5.8993	57.4593	14.0145	3.25	35.1541	9.5947	-0.05144	-0.6715	0.9909	0.5849	0	0.8095	289.574	133.91	10.4	34.45
815	0.524114	7.3	39.4845	5.4088	54.6954	10.3199	0	16.5718	4.2185	0.5903	-0.3939	0.9992	0.4296	0.3019	0.4545	514.706	181.445	33.15	-21.45
816	0.272627	6.5	23.8383	3.6674	60.5343	13.4521	3.25	37.0557	8.7653	0.4569	-0.8575	0.9979	0.5739	0.5111	0.48	539.408	330.631	4.55	-23.4
817	0.117965	6.9	8.475	1.2283	51.0206	10.4124	3.25	22.981	5.8411	0.08841	-0.994	0.9943	0.7456	1	0.6923	843.08	567.717	0.65	8.45
818	0.0783217	8.1	5.2405	0.647	50.3907	8.2608	0	20.5548	4.8187	-0.2501	-1	0.9701	0.579	1	0.9459	211.272	784.265	-5.2	-0.65
819	0.237228	9.5	10.7201	1.1284	35.6748	4.7566	0	10.2774	2.4585	0.1483	-0.6622	1	0.5261	1	0.7818	701.821	697.789	2.6	-10.4
820	0.349972	6.9	24.8365	3.5995	50.3968	10.2851	3.25	18.9506	4.9036	0.6247	-0.3306	1	0.4219	0.6531	0.5517	693.058	334.232	18.2	16.9
821	0.665638	6.9	41.3657	5.995	44.1313	9.0064	3.25	18.3848	3.9722	0.9619	0.9294	0.999	0.02181	0.04082	0	459.659	117.326	-40.95	-5.85
822	0.878388	13.1	147.474	11.2576	142.26	12.8162	3.25	29.25	5.0432	0.9688	0.8975	1	0.03525	0	0	364.076	720.954	13	-146.9
823	0.78761	10.3	61.5066	5.9715	62.9288	7.5818	0	14.5344	3.1554	0.918	0.6769	1	0.09888	0.2651	0.127	862.665	717.189	50.05	35.75
824	0.787661	6.5	46.3738	7.1344	40.7594	9.0577	0	17.5018	4.4496	0.9895	0.9132	1	0.01918	0	0	702.3	203.392	-39.65	-24.05
825	0.659885	5.9	27.5772	4.6741	27.6245	7.0832	0	16.25	4.8821	0.9141	0.6585	1	0.1047	0.5897	0.05263	1.1356	574.576	3.9	-27.3
826	0.663305	6.1	69.6593	11.4196	70.5863	17.2162	4.5962	42.3748	8.0841	0.9307	0.7094	1	0.07942	0	0.04762	947.91	7.7541	-69.55	-3.9
827	0.215649	12.9	12.9021	1.0002	50.555	4.6381	0	13.4001	3.3684	0.09454	-1	0.9995	0.6767	1	0.8023	738.609	754.957	-8.45	9.75
828	0.442945	10.7	28.1233	2.6283	51.6236	5.9337	0	20.5548	4.7666	-0.497	-1	1	0.6994	0.8391	0.8254	824.308	23.1402	15.6	23.4
829	0.162461	8.3	5.0767	0.6116	23.7171	3.7646	0	25.3833	4.8217	-0.06927	-1	1	0.6742	1	0.8718	991.108	827.307	3.9	3.25
830	0.718733	6.1	40.2895	6.6048	37.6769	9.1895	0	29.43	7.5385	0.9487	0.9014	0.9997	0.0316	0.2439	0	998.385	322.516	7.15	-39.65
831	0.525436	12.7	55.5398	4.3732	89.0557	8.323	0	32.5	5.0533	0.8513	-0.2622	1	0.2476	0.4673	0.2299	153.961	586.768	-45.5	-31.85
832	0.484968	12.5	46.8406	3.7472	81.1307	7.7267	0	16.5718	4.0999	0.2975	-1	0.9997	0.8125	0.5238	0.4941	958.712	342.428	-46.8	-1.95
833	0.0940997	10.9	4.162	0.3818	36.1106	4.0574	0	16.25	3.9998	-0.511	-1	0.9839	0.6344	1	0.913	784.394	472.344	-2.6	-3.25
834	0.515416	4.9	26	5.3061	29.855	10.2948	0	36.3361	8.7942	-0.007476	-0.3633	0.7667	0.4133	0.2759	0.8889	126.204	183.122	15.6	20.8
835	0.132777	12.3	4.111	0.3342	25.9251	2.517	0	14.5344	3.2694	-0.4672	-1	1	0.7216	1	0.8571	889.26	589.073	-1.3	3.9
836	0.216947	11.9	14.6647	1.2323	56.2337	5.6802	0	16.25	4.5205	0.4027	-1	0.9999	0.7794	1	0.4156	623.672	106.971	-14.3	-3.25
837	0.196392	12.3	17.7535	1.4434	75.7004	7.3496	0	22.75	4.7759	0.5853	-0.4281	1	0.4209	1	0.55	990.971	534.159	7.15	-16.25
838	0.245713	6.7	22.1859	3.3113	63.3385	13.4763	3.25	26.2023	6.7579	0.5364	-0.3162	0.9995	0.4497	0.5106	0.5556	884.306	15.3881	1.95	22.1
839	0.883395	5.9	86.0974	14.5928	64.4242	16.519	3.25	23.6604	5.9985	0.9513	0.9281	0.9698	0.01126	0	0	825.509	620.483	-85.8	-7.15
840	0.749633	7.1	56.5537	7.9653	54.1907	10.6256	3.25	17.5018	4.0814	0.9847	0.92	1	0.02363	0	0	587.669	92.7394	34.45	-44.85
841	0.765688	7.9	56.9112	7.2039	55.5093	9.4084	0	16.25	4.5074	0.7903	-0.4706	1	0.4038	0.2542	0.2051	819.842	439.538	-13.65	55.25
842	0.317796	4.7	8.45	1.7979	15.275	5.6574	0	35.75	9.4793	1	1	1	0	0.7407	0	0	946.032	0	8.45
843	0.187813	5.9	8.2219	1.3935	28.9364	7.4196	0	23.4361	5.8883	-0.02827	-0.9487	0.9971	0.6962	1	0.7778	628.627	12.7288	2.6	7.8
844	0.77047	10.1	81.3539	8.0548	84.6807	10.4544	3.25	19.5	4.6796	0.9203	0.498	1	0.1239	0.1975	0.1148	786.03	542.807	-57.2	57.85
845	0.0287716	11.9	0.65	0.05462	18.7942	1.8984	0	4.5962	1.6487	-0.6953	-1	1	0.6763	1	0.9048	562.95	530.399	0	0.65
846	0.233267	11.7	19.5433	1.6704	69.4604	7.1609	3.25	21.8017	3.6046	0.4778	-0.7234	1	0.5564	0.9691	0.5789	856.803	1000.15	-19.5	-1.3
847	0.727552	10.9	63.5705	5.8322	71.344	8.0162	3.25	18.3848	3.7242	0.8308	-0.2194	1	0.335	0.2584	0.2029	967.023	65.578	-38.35	50.7
848	0.494842	11.7	44.0564	3.7655	73.8118	7.6095	0	16.5718	4.1196	0.6501	-0.5369	1	0.4527	0.6804	0.3896	747.697	67.8248	-16.25	40.95
849	0.266749	9.7	17.3442	1.7881	51.6152	6.7033	0	16.25	4.2249	0.04499	-0.9991	0.9959	0.6328	0.8961	0.807	97.6495	291.103	3.9	16.9
850	0.0610625	9.7	0.65	0.06701	8.45	1.0974	0	3.25	1.547	-0.9634	-1	-0.7071	0.1	1	1	578.897	579.964	0	-0.65
851	0.509217	10.1	32.8941	3.2568	51.8049	6.3957	0	16.5718	3.8337	0.8065	-0.4315	1	0.3246	0.8272	0.2623	677.475	1003.14	-26	20.15
852	0.402821	7.3	17.8484	2.445	32.1696	6.0697	0	13.4001	4.1829	0.9211	0.5145	0.9995	0.1217	1	0.09091	650.514	358.199	-3.25	17.55
853	0.386529	6.9	26.871	3.8944	49.3691	10.0753	0	26.2023	5.6502	0.6302	-0.3274	0.9986	0.4499	0.5102	0.3793	984.783	372.761	-14.3	-22.75
854	0.0242389	8.1	1.3	0.1605	40.3918	6.6216	0	19.5	5.8858	-0.5507	-1	1	0.6542	1	0.9189	332.58	0.3951	1.3	0
855	0.180108	5.1	12.7705	2.504	43.0987	13.9028	3.25	26.2023	6.2997	-0.4438	-0.5956	-0.2681	0.1004	0.2903	1	236.343	954.461	3.25	-12.35
856	0.0439395	7.3	2.3436	0.321	38.7194	7.3055	0	27.9576	7.9761	-0.3759	-0.9989	0.9959	0.6941	1	0.9032	448.068	992.103	-1.3	-1.95
857	0.144361	11.3	19.3914	1.716	110.548	11.8869	0	39.1352	8.5981	0.149	-0.8534	0.9835	0.5777	0.4624	0.7945	37.5354	502.084	4.55	-18.85
858	0.21327	10.5	9.75	0.9286	37.01	4.3541	0	11.718	3.0799	0.7316	-0.3162	1	0.3052	1	0.4127	709.581	98.481	7.8	5.85
859	0.584555	5.1	24.7	4.8431	25.6838	8.2851	0	41.6203	9.6873	0.8194	0.5961	0.9725	0.1508	0.5161	0.3636	38.6275	3.5686	-24.7	0
860	0.0707604	4.9	0.9192	0.1876	7.6885	2.6512	0	4.5962	1.59	-0.5312	-1	0.7071	0.7052	1	1	781.602	752.765	0.65	-0.65
861	0.772294	9.1	82.2834	9.0421	83.1277	11.7081	0	37.0557	8.3001	0.9758	0.7749	1	0.04489	0	0	969.214	430.813	-59.15	57.2
862	0.76033	6.5	35.1541	5.4083	32.0088	7.1131	3.25	11.718	2.4224	0.9341	0.8647	0.9989	0.04657	0.1111	0	928.538	950.515	19.5	29.25
863	0.123334	9.3	0.9192	0.09884	5.85	0.8014	0	3.25	1.4105	-0.242	-1	0.8321	0.84	1	0.9286	295.414	204.124	0.65	0.65
864	0.113212	10.5	10.7201	1.021	76.6571	9.0185	0	30.6604	6.2282	0.1311	-0.9989	0.9952	0.7208	0.9529	0.746	100.438	56.0286	-2.6	-10.4
865	0.808005	6.7	48.0868	7.1771	41.7476	8.8825	0	33.4608	7.0251	0.963	0.9025	0.9998	0.03245	0.1064	0	4.5672	430.291	-7.8	-47.45
866	0.18299	8.7	9.4641	1.0878	39.8288	5.9446	0	13.4001	2.8243	0.05295	-1	0.9998	0.8481	0.7015	0.5745	286.333	259.874	2.6	9.1
867	0.518873	10.9	49.4	4.5321	77.7374	8.7345	0	22.981	6.4179	0.8878	0.4961	1	0.1322	0.5618	0.1449	700.495	885.009	49.4	0
868	0.209161	10.7	23.0819	2.1572	89.7284	10.3136	3.25	21.8017	4.8034	0.4142	-0.9943	1	0.8058	0.2644	0.3582	39.4346	931.589	-22.75	3.9
869	0.404127	10.9	52.3442	4.8022	105.758	11.8829	0	33.4608	8.1192	0.4067	-0.8365	0.9952	0.5661	0.4045	0.5507	690.261	131.486	46.15	24.7
870	0.203074	5.5	7.1795	1.3054	22.4985	6.4282	0	16.25	3.9443	0.05055	-0.9247	0.9762	0.7479	1	0.7333	919.991	328.464	7.15	0.65
871	0.718034	6.3	56.4752	8.9643	53.6833	12.4845	3.25	21.8017	4.8745	0.995	0.9799	1	0.00559	0	0	214.532	738.143	55.25	11.7
872	0.121311	9.9	10.7201	1.0828	70.5137	8.9258	3.25	26.2023	7.3702	0.1151	-0.774	0.9947	0.5315	1	0.8448	669.354	91.2121	-10.4	2.6
873	0.15522	4.7	5.0767	1.0801	18.7879	6.9585	0	43.7243	11.2082	-0.8778	-0.9971	-0.7526	0.08758	1	1	416.394	593.043	3.25	3.9
874	0.049662	5.9	0.65	0.1102	8.6539	2.219	0	4.5962	2.2256	-0.8326	-1	-0.7071	0.1566	1	1	405.33	237.797	-0.65	0
875	0.806954	10.7	89.6199	8.3757	90.3008	10.3794	0	19.5	4.9019	0.9933	0.9179	1	0.01596	0.02299	0	211.014	48.4065	51.35	-73.45
876	0.713722	8.5	78.9717	9.2908	84.6129	13.0174	0	35.75	9.0039	0.9549	0.8198	0.9993	0.04277	0.07692	0	480.235	581.947	65	-44.85
877	0.266946	10.5	16.6608	1.5867	50.5229	5.9439	0	16.5718	3.9438	0.558	-0.7071	1	0.4873	1	0.4754	392.571	794.633	15.6	5.85
878	0.706101	5.7	38.372	6.7319	35.2754	9.5339	0	36.3361	8.3318	0.9574	0.8805	0.9999	0.03946	0.2432	0	251.526	423.886	29.9	-24.05
879	0.98843	6.5	51.3665	7.9025	35.9775	7.995	0	14.5344	3.785	0.9956	0.9641	1	0.008616	0	0	736.608	983.692	-31.85	-40.3
880	0.0851457	10.3	6.5	0.6311	61.5198	7.412	0	33.4608	6.7651	-0.1745	-1	1	0.7896	0.9277	0.75	848.146	129.592	0	6.5
881	0.229817	10.3	23.3367	2.2657	81.8273	9.8587	3.25	20.5548	4.1584	0.3755	-0.9249	1	0.7796	0.2289	0.3968	54.5194	734.573	-22.75	5.2
882	0.836436	5.9	71.7242	12.1566	56.6817	14.5338	7.2672	23.4361	4.3499	0.9735	0.9053	1	0.03371	0	0	75.5424	182.797	-49.4	-52
883	0.501191	10.3	39.6553	3.85	63.7584	7.6817	3.25	27.768	5.2295	0.8405	-0.1857	0.9999	0.2889	0.3614	0.1429	581.267	884.927	-39.65	-0.65
884	0.954848	6.5	83.5067	12.8472	60.5464	13.4547	9.75	19.769	3.4557	0.9889	0.9674	1	0.009715	0	0	130.323	496.7	-83.2	7.15
885	0.0731303	9.7	3.677	0.3791	39.916	5.1839	0	30.8322	4.9048	-0.4177	-0.9864	0.9856	0.6764	1	0.9057	724.887	735.392	2.6	-2.6
886	0.454708	10.1	33.4608	3.313	59.0165	7.286	0	16.25	3.5769	0.8678	0.3773	1	0.1462	0.8889	0.1803	779.064	681.084	-4.55	33.15
887	0.300534	10.1	14.8223	1.4676	39.5545	4.8833	0	16.5718	4.1131	0.4532	-0.6247	0.9965	0.4855	0.9383	0.6316	6.6832	565.99	11.7	-9.1
888	0.902371	10.1	131.104	12.9806	116.519	14.385	3.25	35.75	5.8831	0.9755	0.8139	1	0.03858	0	0	148.193	524.797	117.65	57.85
889	0.320863	9.3	30.4461	3.2738	74.4829	10.2031	0	34.548	8.1025	-0.00307	-1	0.9989	0.7221	0.5616	0.7647	240.833	319.263	29.25	8.45
890	0.138767	10.1	5.36	0.5307	30.9773	3.8244	0	10.2774	2.6662	-0.4284	-1	1	0.6681	1	0.9388	163.535	134.129	-1.3	-5.2
891	0.210104	9.9	14.8223	1.4972	56.2952	7.126	0	17.5018	4.3104	0.1726	-1	0.9985	0.8511	0.7215	0.5273	518.273	926.657	14.3	-3.9
892	0.318555	9.9	32.7138	3.3044	81.9473	10.3731	3.25	20.8102	4.9538	0.9208	0.4091	1	0.1132	0.9747	0.0678	637.944	882.323	-21.45	24.7
893	0.312614	6.7	14.2704	2.1299	32.0222	6.8132	0	25.3833	5.9358	0.7602	0.04757	1	0.3071	1	0.3462	762.008	861.992	7.15	-12.35
894	0.879014	5.3	62.9393	11.8753	44.5822	13.5098	7.2672	23.6604	4.7648	0.9783	0.9507	0.9999	0.01487	0	0	457.679	106.566	-49.4	-39
895	0.098342	9.9	2.0555	0.2076	16.677	2.111	0	4.5962	1.7521	0.1289	-1	1	0.7994	1	0.7692	643.884	493.742	0.65	1.95
896	0.84913	9.7	72.8058	7.5058	68.0635	8.8394	3.25	14.5344	3.698	0.9759	0.905	1	0.02315	0.06494	0	311.706	584.418	-68.25	25.35
897	0.213658	9.7	17.4413	1.7981	64.802	8.4158	0	18.9506	4.3424	0.4874	-0.9943	0.9996	0.7104	0.987	0.3929	425.979	825.052	-15.6	-7.8
898	0.069979	9.7	7.827	0.8069	88.7857	11.5306	0	26	6.1908	0.2631	-0.9969	0.998	0.8837	0.1039	0.4211	19.3299	83.7577	-5.2	5.85
899	0.416963	9.7	21.8017	2.2476	41.5058	5.3904	0	44.2048	8.9253	-0.2412	-1	0.8	0.5656	0.7662	0.95	227.036	206.959	21.45	-3.9
900	0.523772	5.9	25.6153	4.3416	32.3275	8.2891	0	32.5	7.9136	0.1767	-0.5145	0.9558	0.5157	0.7692	0.8421	575.042	1010.36	14.95	20.8
901	0.370538	9.1	19.5433	2.1476	41.1511	5.7959	0	20.5548	4.0218	0.6023	-0.7372	1	0.4278	0.8028	0.5098	649	978.945	19.5	1.3
902	0.71944	6.9	60.7602	8.8058	59.9752	12.2398	0	42.7471	9.0234	0.9531	0.8666	0.9992	0.04049	0	0	415.935	141.268	53.95	27.95
903	0.313112	5.7	23.8383	4.1822	49.4204	13.3569	0	26.2023	8.0534	0.8851	0.6907	0.9978	0.1054	0.4865	0.1176	359.377	90.386	21.45	-10.4
904	0.167618	9.1	14.6647	1.6115	68.2599	9.6141	0	40.7224	8.0989	0.04995	-0.9656	1	0.651	0.8732	0.78	547.038	959.648	3.25	-14.3
905	0.467479	9.1	31.5903	3.4715	52.7244	7.426	0	18.3848	4.4174	0.5897	-0.7809	1	0.5493	0.6197	0.3922	192.929	704.137	-25.35	18.85
906	0.12241	9.1	6.6922	0.7354	42.6546	6.0077	0	19.5	5.3599	0.1565	-1	1	0.9587	1	0.4884	846.885	0.2802	-3.25	5.85
907	0.733688	8.9	74.9166	8.4176	79.1638	11.473	3.25	20.8102	4.0022	0.9898	0.9585	0.9997	0.009673	0.1449	0	174.674	290.483	58.5	46.8
908	0.046253	8.7	3.3144	0.381	55.1902	8.2373	0	36.3361	7.6071	0.2149	-0.9955	1	0.7132	0.8955	0.6667	984.155	643.5	-0.65	3.25
909	0.586675	8.9	59.0213	6.6316	77.9958	11.3037	0	22.75	5.9158	0.9509	0.7663	1	0.06019	0.1159	0	758.742	153.242	16.9	56.55
910	0.118614	5.9	4.162	0.7054	23.1931	5.947	0	11.718	3.2678	0.05187	-0.9983	0.9839	0.7735	1	0.7222	233.881	570.737	2.6	-3.25
911	0.770737	4.7	18.2464	3.8822	13.5999	5.037	0	16.25	3.3814	0.9479	0.8992	0.9971	0.04095	0.2593	0	315.596	617.915	18.2	-1.3
912	0.338998	5.1	20.3066	3.9817	36.411	11.7455	0	29.9635	8.8032	-0.08081	-0.8619	0.9285	0.5957	0.4194	0.8182	1007.2	37.8431	-13	15.6
913	0.884385	8.7	85.982	9.883	74.8723	11.175	0	18.3848	4.6801	0.9868	0.9357	1	0.01718	0.0597	0	626.511	38.4655	66.95	-53.95
914	0.664431	5.3	37.3283	7.0431	34.9808	10.6002	0	16.25	3.8515	0.9985	0.9954	1	0.001459	0.2121	0	945.972	586.594	-4.55	-37.05
915	0.152882	8.7	9.3066	1.0697	46.879	6.9969	0	18.9506	5.1459	0.4659	-0.9487	1	0.6236	1	0.5	478.655	157.856	9.1	-1.95
916	0.92977	8.7	115.052	13.2243	95.2951	14.2232	6.5	30.6604	4.4509	0.9759	0.9388	1	0.01812	0	0	491.603	60.6954	91.65	-69.55
917	0.834549	7.1	50.3026	7.0849	43.2965	8.4895	3.25	29.0689	6.063	0.9809	0.7071	1	0.05252	0.07843	0.03226	27.8451	654.782	-45.5	-21.45
918	0.458659	6.5	26.0081	4.0012	39.2568	8.7237	3.25	22.75	5.8338	0.9575	0.7593	0.9998	0.05832	0.5778	0	249.946	651.908	-0.65	-26
919	0.098839	8.5	3.3144	0.3899	25.6413	3.9448	0	10.2774	2.3421	-0.09116	-1	1	0.7547	1	0.8	220.347	347.923	-0.65	3.25
920	0.786774	8.1	43.6275	5.3861	41.7596	6.8458	0	20.5548	5.093	0.7336	0.2696	1	0.2666	0.459	0.4878	518.117	640.469	38.35	20.8
921	0.359252	6.9	18.4993	2.6811	36.5688	7.463	0	16.5718	4.611	0.1636	-0.9993	0.9922	0.8379	0.6327	0.4828	290.138	366.167	-17.55	-5.85
922	0.263714	8.1	15.2992	1.8888	43.6901	7.1623	0	20.5548	4.7791	0.3887	-0.6402	0.9984	0.4724	0.9836	0.7073	280.586	63.1914	-3.25	-14.95
923	0.824511	7.9	101.641	12.866	92.0659	15.6044	6.5	22.981	3.2183	0.9816	0.8207	1	0.04028	0	0	667.101	887.519	36.4	-94.9
924	0.244876	5.1	11.718	2.2977	29.0877	9.3831	0	33.4608	9.4679	0.4415	-0.9785	0.9997	0.7032	0.871	0.4545	767.235	483.657	-3.9	11.05
925	0.0190384	5.5	0.65	0.1182	21.7297	6.2085	0	26.8002	6.8327	-0.9782	-1	-0.9326	0.02508	1	1	581.527	5.6818	0	0.65
926	0.0565628	6.7	4.3603	0.6508	54.0775	11.5058	0	26.2023	8.2849	-0.2148	-0.9806	0.9701	0.5419	1	0.9231	301.694	416.672	-1.95	-3.9
927	0.181881	5.1	5.0767	0.9954	16.9657	5.4728	3.25	9.1924	1.9764	0.5865	-0.1961	1	0.4195	1	0.5455	841.118	670.5	-3.9	3.25
928	0.0559689	4.7	1.4534	0.3092	14.9163	5.5245	0	22.981	5.7711	0.2197	-0.4472	1	0.5165	1	0.8333	137.745	14.4149	-1.3	0.65
929	0.173062	7.9	1.4534	0.184	6.2727	1.0632	0	7.2672	1.8934	-0.8102	-1	-0.4472	0.2285	1	1	988.114	283.892	-1.3	0.65
930	0.442229	7.9	24.1289	3.0543	40.749	6.9066	0	17.5018	4.3843	0.0174	-0.9701	0.9991	0.6116	0.8475	0.8974	292.994	394.677	-24.05	-1.95
931	0.670726	7.9	49.6474	6.2845	55.2812	9.3697	0	18.9506	4.7254	0.9458	0.8053	0.9993	0.05378	0.1695	0	948.867	925.183	34.45	-35.75
932	0.751793	7.9	56.822	7.1927	56.4479	9.5674	3.25	22.75	5.2213	0.9428	0.7296	1	0.07347	0	0.02564	671.728	590.791	46.15	33.15
933	0.621631	4.9	30.8801	6.3021	29.4003	10.138	3.25	22.981	6.1053	0.9359	0.7133	1	0.103	0	0.1111	943.786	983.98	-26.65	15.6
934	0.0353246	7.7	1.95	0.2532	40.8564	7.1678	0	26.8002	5.9508	-0.5577	-1	0.9487	0.5257	1	0.9722	892.766	533.981	0	1.95
935	0.897312	5.3	30.4322	5.7419	21.1165	6.399	0	11.718	3.4024	0.8227	0.7019	0.9345	0.05287	0.4848	0.07692	811.868	274.887	-10.4	-28.6
936	0.372414	6.1	26.5149	4.3467	47.8538	11.6717	3.25	29.43	7.0122	0.7693	-0.4961	0.9997	0.4116	0.5366	0.2857	434.229	355.279	-26	-5.2
937	0.71914	5.1	48.6285	9.535	41.1026	13.2589	3.25	34.548	7.047	0.9967	0.9912	1	0.003167	0	0	511.696	585.569	7.15	48.1
938	0.694272	6.1	47.0925	7.7201	45.5908	11.1197	3.25	20.5548	4.3917	0.967	0.8918	0.9999	0.029	0.04878	0	981.984	102.992	-44.2	-16.25
939	0.693671	6.3	29.3725	4.6623	28.901	6.7212	3.25	17.5018	3.8876	0.9507	0.7295	0.9992	0.06346	0.6279	0.04348	844.325	947.881	12.35	26.65
940	0.388702	7.3	16.0538	2.1992	29.9862	5.6578	0	16.5718	4.0906	0.5043	-0.4961	1	0.5074	1	0.4688	827.747	898.116	-13.65	8.45
941	0.38468	7.3	20.0238	2.743	37.7924	7.1306	0	32.1734	6.7283	0.2194	-1	1	0.9407	0.9811	0.4194	70.0411	0.363	19.5	4.55
942	0.685661	6.1	33.3533	5.4678	32.6956	7.9745	3.25	16.25	3.9187	0.6813	0.2092	0.9891	0.3201	0.1951	0.4286	699.525	53.9918	-18.2	-27.95
943	0.0719266	7.1	2.6	0.3662	25.9656	5.0913	0	11.718	2.9011	-0.4723	-0.992	1	0.6605	1	0.9333	904.986	18.7042	0	2.6
944	0.140185	5.9	3.9	0.661	18.3893	4.7152	0	16.25	3.7985	0.5817	-0.8575	0.9829	0.4658	1	0.5333	145.22	896.085	0	3.9
945	0.927193	5.9	72.5442	12.2956	51.7184	13.2611	7.2672	20.8102	3.8627	0.9953	0.9887	0.9995	0.003146	0	0	235.78	170.407	-58.5	-42.9
946	0.696773	4.7	45.0802	9.5915	37.1671	13.7656	0	32.5	7.0001	0.987	0.9265	1	0.02736	0	0	993.33	475.606	33.15	30.55
947	0.595546	7.1	32.3502	4.5564	39.0193	7.6508	0	16.25	3.6587	0.9674	0.8437	0.9995	0.03396	0.2157	0	465.282	358.556	-29.9	12.35
948	0.612388	5.7	34.6518	6.0793	36.7308	9.9272	0	23.4361	5.4915	0.9863	0.9339	1	0.02326	0	0	540.711	313.588	-13.65	31.85
949	0.62786	6.7	44.5096	6.6432	49.7294	10.5807	3.25	29.25	5.7272	0.942	0.5433	1	0.1402	0.3404	0.1111	76.709	635.284	-21.45	-39
950	0.61298	6.7	41.6457	6.2158	47.6593	10.1403	0	20.5548	5.3886	0.9645	0.8321	0.9999	0.04633	0.04255	0	131.53	464.328	-1.95	-41.6
951	0.972921	6.5	59.8318	9.2049	42.5748	9.4611	3.25	16.5718	3.3464	0.9939	0.9781	0.9999	0.006232	0	0	443.938	581.177	-57.2	-17.55
952	0.247321	5.1	8.841	1.7335	21.7282	7.0091	0	36.3361	8.6358	0.2354	-0.8575	0.9487	0.6978	1	0.7273	868.343	81.9412	-8.45	2.6
953	0.0718477	6.5	3.677	0.5657	35.4313	7.8736	0	37.0557	8.804	-0.01315	-0.9899	0.9923	0.6519	1	0.7826	377.738	691.369	2.6	-2.6
954	0.296923	6.1	11.2207	1.8395	25.4002	6.1952	0	14.5344	2.8621	0.2313	-1	1	0.9294	0.9024	0.4286	117.467	178.697	-11.05	1.95
955	1.06397	5.3	72.15	13.6132	42.2225	12.7947	0	36.3361	8.6474	0.9566	0.941	0.9742	0.008998	0	0	203.802	137.962	68.25	-23.4
956	0.310492	6.3	11.05	1.754	24.291	5.6491	0	16.25	4.2578	0.3974	-0.5145	1	0.4636	1	0.6957	717.841	234.786	5.2	-9.75
957	0.392353	6.3	26.9339	4.2752	46.854	10.8963	0	24.7513	6.7776	0.741	-0.1067	0.9986	0.343	0.186	0.3478	874.302	732.421	9.1	-25.35
958	0.507805	5.1	36.8155	7.2187	44.068	14.2155	3.25	37.0557	9.1138	0.7145	0.4853	0.9439	0.1622	0.09677	0.5455	259.392	273.961	-24.7	27.3
959	0.173966	4.7	2.9069	0.6185	9.5994	3.5553	0	9.75	3.2927	0.08967	-1	0.9899	0.9005	1	0.5714	933.128	870.106	1.3	-2.6
960	0.408555	6.1	27.8212	4.5609	45.7704	11.1635	0	26.2023	6.2357	0.7322	0.1168	0.9986	0.2512	0.2683	0.4286	508.721	370.312	16.9	-22.1
961	0.700702	5.9	28.0179	4.7488	26.4309	6.7772	0	13	3.2676	0.9639	0.9087	1	0.03502	0.359	0	498.873	688.144	1.95	27.95
962	0.390933	5.9	13.6655	2.3162	23.1067	5.9248	0	14.5344	3.7051	0.9374	0.816	0.9989	0.06485	1	0	575.314	686.568	0.65	-13.65
963	0.108966	5.9	3.5004	0.5933	21.2345	5.4448	0	11.718	3.1431	-0.06161	-1	1	0.6347	1	0.8824	810.534	844.39	-3.25	-1.3
964	0.126341	5.9	5.2405	0.8882	27.4178	7.0302	3.25	23.4361	4.9038	-0.7641	-0.9998	1	0.4803	1	0.9412	542.568	860.356	-0.65	5.2
965	0.398437	5.9	25.8043	4.3736	42.8098	10.9769	4.5962	23.6604	5.3794	0.8879	-0.1592	0.9999	0.2604	0.4615	0.05263	845.627	777.458	-19.5	16.9
966	0.439582	5.9	19.8968	3.3723	29.9191	7.6716	3.25	16.25	3.6791	0.8044	0.6995	0.9148	0.06114	0.7949	0.1579	883.864	471.686	15.6	12.35
967	0.0704273	4.9	2.0555	0.4195	17.2737	5.9565	0	11.718	3.2261	-0.603	-1	-0.3162	0.3044	1	1	689.398	918.459	-1.95	0.65
968	0.519431	5.9	25.5823	4.336	32.5557	8.3476	0	18.3848	5.6712	0.9635	0.9066	1	0.03326	0.4872	0	999.297	807.729	22.75	11.7
969	0.134122	4.9	0.65	0.1327	2.8692	0.9894	0	4.5962	1.6609	-0.431	-1	0.7071	0.8815	1	1	381.429	545.01	0	0.65
970	0.442239	5.7	14.6069	2.5626	21.4402	5.7946	3.25	14.5344	3.0822	0.5582	-0.8838	0.9975	0.5433	0.973	0.5294	130.43	960.649	-12.35	7.8
971	0.944156	5.5	78.2407	14.2256	52.7344	15.067	4.5962	29.9635	6.889	0.9986	0.994	1	0.001497	0	0	891.346	281.082	-65	-43.55
972	0.732771	5.5	35.6316	6.4785	30.9437	8.8411	0	14.5344	4.5621	0.9808	0.9297	0.9997	0.01632	0	0	24.9727	975.545	-34.45	9.1
973	0.887074	5.3	52.4248	9.8915	36.7974	11.1507	3.25	17.5018	3.5198	0.9983	0.9939	1	0.001748	0	0	341.066	287.547	17.55	49.4
974	0.499863	5.3	23.1458	4.3671	28.8308	8.7366	3.25	20.8102	5.2508	0.4353	-0.7871	0.9513	0.6457	0.5455	0.6154	744.264	227.113	-18.2	-14.3
975	0.900258	5.3	47.45	8.9528	32.8174	9.9447	3.25	16.5718	3.148	0.9954	0.9874	0.9997	0.003756	0	0	244.434	912.217	0	47.45
976	0.320693	5.3	5.8138	1.0969	11.2873	3.4204	0	7.2672	2.7821	0.674	0.124	0.9995	0.2856	1	0.6154	345.453	211.302	-2.6	-5.2
977	0.141001	5.3	0.65	0.1226	2.8692	0.8695	0	4.5962	1.5878	-0.8564	-1	-0.7071	0.134	1	1	784.104	163.491	0.65	0
978	0.504593	5.3	26.2023	4.9438	32.3321	9.7976	0	20.8102	6.0827	0.8581	0.5075	0.9994	0.1526	0.303	0.2308	220.434	13.1792	13	-22.75
979	0.210743	5.1	5.9927	1.175	17.284	5.5755	0	16.25	3.7885	0.3166	-0.9971	0.9945	0.8896	1	0.5	560.343	902.922	-4.55	-3.9
980	0.385102	5.1	20.5548	4.0304	32.4441	10.4658	0	27.5772	8.6909	0.3938	-0.4856	0.9757	0.6353	0.7742	0.5	402.471	235.745	-16.9	-11.7
981	0.202703	5.1	0.65	0.1275	1.95	0.629	0	3.25	1.3052	NaN	Infinity	#NAME?	NaN	1	NaN	270.99	124	0.65	0
982	0.0545338	5.1	0.65	0.1275	7.2477	2.338	0	7.2672	2.1359	-0.5586	-1	1	0.6971	1	0.8571	938.912	160.196	-0.65	0
983	0.117529	4.9	0.9192	0.1876	4.6289	1.5962	0	4.5962	1.8431	0.08658	-0.8944	1	1.0562	1	0.5	609.153	103.5	-0.65	-0.65
984	0.665155	4.7	35.1541	7.4796	30.3613	11.2449	0	30.6604	8.4503	0.8638	0.5628	0.9773	0.1465	0.3704	0.1429	869.574	941.138	11.7	33.15
985	0.689863	4.7	29.4515	6.2663	24.5253	9.0834	3.25	39.1352	8.9481	0.9624	0.7894	1	0.07741	0	0	702.617	805.436	-27.3	-11.05
986	0.678418	4.7	39.8413	8.4769	33.7368	12.4951	3.25	20.8102	5.1349	0.9842	0.9804	0.9898	0.003732	0	0	957.287	489.894	-39.65	-3.9
987	0.075878	4.7	2.0555	0.4373	15.5606	5.7632	0	10.2774	2.5573	-0.9092	-1	-0.7071	0.1151	1	1	211.564	783.521	1.95	-0.65
988	1.00799	4.7	52.9062	11.2566	30.152	11.1674	4.5962	16.25	4.1411	0.9789	0.9718	0.9837	0.004328	0	0	745.021	173.117	-39	-35.75
0	0.116339	47.5	27.3387	0.5756	225.116	4.9476	0	18.3848	3.4867	0.4218	-1	1	0.7233	0.9912	0.434	185.269	849.46	26	-8.45
1	0.293736	8.3	14.0316	1.6906	36.2597	5.7555	0	14.5344	3.1817	0.7246	-0.8595	1	0.5618	0.6032	0.1395	554.813	100.681	13.65	-3.25
2	0.367473	11.5	37.2093	3.2356	83.6472	8.805	3.25	19.769	3.9337	0.4712	-0.8548	0.9998	0.4776	0.4211	0.64	171.978	265.522	-33.15	-16.9
3	0.139903	49.5	52.9102	1.0689	362.916	7.6403	0	32.6621	4.6489	0.1942	-1	1	0.7864	0.8042	0.5402	332.427	842.498	31.85	-42.25
4	0.0947894	19.1	6.6287	0.3471	62.6172	3.6618	0	11.718	2.6837	-0.04395	-1	1	0.6793	1	0.8195	633.084	314.403	-6.5	-1.3
5	0.0507742	8.9	2.3436	0.2633	35.7814	5.1857	0	13	3.1611	-0.1814	-1	1	0.7933	1	0.8043	756.281	396.59	1.3	1.95
6	0.574294	7.7	25.886	3.3618	33.3664	5.8538	0	14.5344	4.3448	0.7979	0.04473	1	0.2676	0.7193	0.2703	74.7338	604.357	12.35	22.75
7	0.235069	30.3	41.6203	1.3736	165.368	5.8434	0	16.25	3.3362	0.3376	-0.9994	1	0.6969	0.9258	0.5538	618.422	358.838	32.5	-26
8	0.530757	23.5	119.085	5.0674	205.272	9.5475	0	20.8102	4.8396	0.5954	-0.9995	1	0.6942	0.4047	0.2667	733.409	951.449	-118.3	-13.65
9	0.650248	40.3	166.685	4.1361	243.62	6.3608	0	16.5718	3.5465	0.8517	-0.9487	1	0.3547	0.5561	0.09722	368.479	94.1824	-166.4	-9.75
10	0.082637	24.7	10.1116	0.4094	112.461	4.9542	0	45.9619	5.3896	0.05656	-1	1	0.743	0.9868	0.7448	566.067	544.86	7.15	-7.15
11	0.559802	10.5	41.3402	3.9372	59.7823	7.0332	0	14.5344	3.4367	0.9483	0.6156	1	0.07922	0.9882	0.03077	251.348	712.105	33.15	-24.7
12	0.623323	7.1	36.4927	5.1398	42.0534	8.2458	3.25	16.5718	3.7256	0.984	0.9432	0.9997	0.01496	0.2157	0	451.169	492.817	-2.6	36.4
13	0.146312	37.1	44.4668	1.1986	287.541	8.1921	0	37.0557	5.106	0.4406	-1	1	0.7392	0.6838	0.3727	284.229	872.205	-42.9	11.7
14	0.870961	9.5	97.1179	10.2229	88.0311	11.7375	3.25	23.6604	4.7903	0.8776	0.533	0.9996	0.1243	0	0.2	455.147	780.4	85.8	-45.5
15	0.485998	18.7	71.9506	3.8476	132.212	7.9169	0	45.1504	6.3014	0.1322	-1	1	0.7566	0.5389	0.6853	940.674	582.308	-66.3	27.95
16	0.829847	10.1	83.8676	8.3037	81.0514	10.0063	3.25	19.769	4.1614	0.9814	0.8882	1	0.02797	0	0	77.3267	307.941	-27.3	79.3
17	0.0727248	8.1	2.6	0.321	26.9249	4.4139	0	10.2774	2.8606	-0.3168	-0.9947	0.5547	0.4751	1	1	249.383	65.6667	-2.6	0
18	0.0636733	14.5	11.7	0.8069	158.407	12.6725	3.25	26.8002	6.1601	-0.1331	-1	1	0.6718	0.752	0.8476	875.566	14.8828	-11.7	0
19	0.759136	7.9	46.8045	5.9246	46.0459	7.8044	3.25	13.4001	2.8556	0.914	0.7586	1	0.08895	0	0	803.133	503.329	21.45	-41.6
20	0.0850852	37.9	26.5229	0.6998	295.265	8.2247	0	20.8102	4.2523	0.627	-0.9998	1	0.4904	0.5682	0.4167	566.957	931.298	25.35	7.8
21	0.128404	27.7	32.5065	1.1735	234.876	9.1391	0	27.768	6.7606	0.2988	-1	1	0.677	0.9883	0.6009	378.09	407.991	32.5	-0.65
22	0.182922	24.7	30.5569	1.2371	153.52	6.763	0	27.768	4.652	0.3638	-0.9989	1	0.728	0.9736	0.4975	885.083	485.549	0.65	30.55
23	0.294604	49.5	114.313	2.3094	372.354	7.839	0	23.6604	4.0265	0.6502	-1	1	0.5166	0.5874	0.3466	855.451	857.866	-96.2	61.75
24	0.146288	10.7	10.5011	0.9814	58.366	6.7087	3.25	29.0689	5.0457	-0.02376	-1	1	0.7632	1	0.7321	953.603	619.477	9.75	3.9
25	0.599348	12.9	69.4375	5.3828	97.8938	8.9811	0	21.8017	4.6871	0.8419	-0.2002	1	0.28	0.3394	0.2135	986.287	506.287	-42.9	-54.6
[truncated: 6,991 more rows]

## Sheet: Cas9-1-1
trackID	trackLength(s)	totalDisplacement(um)	meanVelocity(um/s)	totalDistance(um)	meanSpeed(um/s)	minSpeed(um/s)	maxSpeed(um/s)	stdevSpeed(um/s)	meanPersistence	minPersistence	maxPersistence	stdevPersistence	tumblingPropensityV	tumblingPropensityP	positionX(px)	positionY(px)	displacementX(um)	displacementY(um)
0	49.5	62.5218	1.2631	254.283	5.3533	0	21.8017	3.4048	0.5553	-0.9996	1	0.5386	1	0.4646	793.784	507.854	-62.4	3.9
1	25.7	97.5542	3.7959	143.717	6.064	0	18.3848	3.1444	0.8593	0.146	1	0.1794	0.6962	0.2028	456.889	548.432	-96.85	-11.7
2	47.9	181.127	3.7814	375.601	8.183	0	23.4361	4.6514	0.5364	-1	1	0.6719	0.4379	0.3638	295.592	310.281	29.25	178.75
3	38.3	19.5	0.5091	171.432	4.7227	0	18.9506	3.7012	-0.02922	-1	1	0.722	1	0.7713	405.854	281.423	19.5	0
4	49.5	114.084	2.3047	392.972	8.2731	0	44.2048	5.7235	0.6372	-0.9997	1	0.6059	0.4147	0.2759	626.729	610.948	55.9	99.45
5	49.5	58.8061	1.188	224.273	4.7215	0	11.718	2.8145	0.4857	-1	1	0.6371	0.9474	0.439	448.281	567.181	-57.2	13.65
6	9.1	5.5915	0.6145	46.3947	6.5345	0	17.5018	4.1472	-0.1055	-0.9994	0.9976	0.7027	1	0.8	995.379	649.885	3.25	-4.55
7	6.5	12.2124	1.8788	32.5077	7.2239	0	29.25	6.2682	0.3226	-0.4104	0.9959	0.4331	1	0.7391	236.969	1012.08	5.2	-11.05
8	13.3	2.68	0.2015	48.9768	4.3342	0	23.4361	4.5241	-0.3252	-1	1	0.6537	1	0.9231	384.154	180.256	0.65	-2.6
9	5.1	22.1096	4.3352	29.3532	9.4688	4.5962	26.2023	5.718	0.8785	0.7729	0.9968	0.08015	0.5806	0	445.373	496.284	22.1	-0.65
10	29.5	170.238	5.7708	246.367	8.9588	0	25.3833	5.057	0.8841	0.1674	1	0.1721	0.2509	0.1765	271.791	836.002	-105.95	-133.25
11	18.1	14.359	0.7933	187.247	11.6302	3.25	30.6604	6.8088	0.2996	-0.9191	0.9999	0.6198	0.9503	0.6454	738.834	89.1436	-1.3	-14.3
12	18.1	26.2909	1.4525	78.771	4.8926	0	13.4001	3.1898	0.2383	-0.9899	1	0.59	1	0.741	818.155	321.226	-26	-3.9
13	4.9	27.9576	5.7056	18.4513	6.3625	3.25	13.4001	3.4117	0.6277	0.4233	0.8155	0.1562	0.2759	0.6667	567.133	813.949	8.45	-26.65
14	21.1	29.9282	1.4184	126.031	6.5985	0	21.8017	4.972	0.08989	-1	1	0.8023	0.7277	0.6316	353.109	688.754	-29.9	1.3
15	15.9	26.4671	1.6646	90.3626	6.5009	0	16.25	3.295	0.2805	-1	0.9999	0.6828	0.9353	0.6239	676.041	808.462	24.05	-11.05
16	18.7	51.4527	2.7515	144.852	8.6737	0	27.9576	5.3421	0.4278	-0.788	0.9998	0.5945	0.6467	0.5616	734.238	201.858	-51.35	3.25
17	31.9	136.08	4.2658	214.672	7.1797	0	26.8002	4.498	0.8313	-1	1	0.435	0.4415	0.1136	564.35	476.251	-120.25	63.7
18	12.5	56.0359	4.4829	93.0493	8.8618	0	45.1504	6.8301	0.8456	0.09531	1	0.232	0.381	0.2	455.096	51.688	3.9	-55.9
19	21.7	80.3112	3.701	162.122	8.2295	0	27.9576	5.6667	0.4948	-1	1	0.6662	0.599	0.4207	353.634	179.343	-78.65	-16.25
20	8.9	50.0289	5.6212	69.7755	10.1124	3.25	36.3361	6.2063	-0.003817	-0.9998	0.9999	0.8852	0.3043	0.5918	872.596	930.506	45.5	-20.8
21	6.5	7.9343	1.2207	24.7187	5.493	0	13.7886	4.8118	0.5531	-0.8321	0.9989	0.5701	1	0.4545	823.369	330.623	-6.5	4.55
22	35.7	70.6589	1.9792	375.747	11.1497	0	24.7513	4.7265	0.7815	-1	1	0.4768	0.1395	0.1804	171.69	411.924	-33.15	62.4
23	15.9	69.5044	4.3713	121.625	8.75	0	18.9506	5.1644	0.6791	-0.9939	1	0.469	0.4604	0.3025	211.607	239.626	29.25	-63.05
24	7.5	35.6968	4.7596	46.9619	8.5385	0	19.769	5.0498	0.01937	-1	0.9997	0.8009	0.5273	0.6571	564.653	456.96	19.5	-29.9
25	11.9	49.7154	4.1778	77.7557	7.8541	0	22.75	4.6058	0.6578	-0.9965	1	0.5849	0.3232	0.2278	43.5168	760.357	48.75	-9.75
26	22.3	21.2918	0.9548	216.92	10.6857	0	41.6203	6.2644	0.5953	-1	1	0.6392	0.2069	0.2678	528.144	928.558	18.2	-11.05
27	6.3	17.3076	2.7472	26.6313	6.1933	0	16.25	4.3386	-0.03772	-0.8321	0.9987	0.7654	0.7442	0.6957	769.873	829.627	-14.3	-9.75
28	39.9	64.432	1.6148	286.742	7.5658	0	23.6604	4.0607	0.6425	-0.9995	1	0.6151	0.6359	0.2612	601.084	311.685	33.15	-55.25
29	10.9	38.9566	3.574	103.379	11.6156	0	26.2023	6.6383	0.6447	-0.3824	1	0.4714	0.191	0.3478	626.009	781.569	35.1	16.9
30	14.3	57.9522	4.0526	126.923	10.3189	0	36.7696	6.9321	0.6368	-0.9999	1	0.6605	0.3008	0.233	693.566	664.787	-53.3	22.75
31	9.1	15.23	1.6736	59.1117	8.3256	0	30.6604	6.5355	0.05406	-0.9998	1	0.787	0.7042	0.7059	138.368	947.769	-9.75	-11.7
32	5.9	32.688	5.5403	35.4896	9.0999	0	18.9506	5.383	0.2483	-0.3162	0.9994	0.5739	0.3077	0.6316	756.466	869.661	9.75	31.2
33	23.1	28.9888	1.2549	173.343	8.2153	0	27.768	5.4326	0.6254	-0.9923	1	0.5459	0.8246	0.356	535.647	91.2208	-21.45	-19.5
34	48.3	171.964	3.5603	336.309	7.2637	0	21.8017	4.4451	0.7955	-0.9261	1	0.3761	0.5464	0.2091	727.468	93.4928	-133.9	-107.9
35	23.9	34.0305	1.4239	135.402	6.1828	0	16.5718	3.7833	0.3695	-1	1	0.6338	0.8219	0.5736	984.745	605.726	-29.9	16.25
36	49.5	48.0517	0.9707	449.483	9.4628	0	42.3748	5.3764	0.6645	-0.9829	1	0.4844	0.3726	0.3408	115.157	559.877	24.05	41.6
37	49.5	21.4894	0.4341	271.825	5.7226	0	24.7513	3.882	0.5298	-1	1	0.5993	0.8105	0.4292	679.207	157.016	21.45	-1.3
38	9.9	5.2405	0.5293	12.2385	1.5492	0	4.5962	1.728	-0.08495	-1	1	0.7837	1	0.7556	426.349	79.4545	-4.55	-2.6
39	15.1	53.4425	3.5392	91.9482	7.0189	0	14.5344	3.2122	0.5846	-0.9899	1	0.624	0.4962	0.367	196.166	741.676	50.7	16.9
40	6.7	45.0568	6.7249	44.16	9.3957	3.25	23.4361	4.6007	0.9632	0.8969	0.9971	0.02556	0	0	878.806	820.008	-40.3	-20.15
41	18.3	61.1311	3.3405	153.649	9.4263	0	46.5329	6.798	0.3741	-0.9999	0.9999	0.6619	0.5031	0.6014	858.932	309.727	1.95	-61.1
42	11.9	18.1069	1.5216	115.054	11.6216	3.25	48.8582	8.2015	0.5593	-0.6854	1	0.5965	0.3131	0.3291	387.176	975.798	6.5	-16.9
43	25.1	35.106	1.3986	198.299	8.5844	0	24.7513	5.5692	0.2792	-0.9956	1	0.6942	0.9697	0.6048	84.255	863.783	35.1	0.65
44	6.7	33.099	4.9401	30.3841	6.4647	0	10.2774	2.8766	0.9768	0.8611	0.9999	0.03368	0.383	0	301	861.097	-31.2	11.05
45	33.7	21.0021	0.6232	182.354	5.7525	0	20.8102	4.1726	0.07476	-1	1	0.8142	1	0.6263	520.202	313.751	-19.5	7.8
46	11.3	135.453	11.987	118.188	12.7084	3.25	32.6621	6.8357	0.9863	0.9311	1	0.01593	0	0	530.509	179.403	-35.75	-130.65
47	4.7	3.9	0.8298	15.442	5.7192	0	16.5718	4.341	0.0909	-0.3162	0.8944	0.4237	1	0.8571	629.617	40.1277	0	3.9
48	34.3	11.6276	0.339	204.278	6.3244	0	19.769	3.6353	0.5176	-1	1	0.6231	0.9752	0.4228	612.869	875.659	10.4	5.2
49	20.5	124.3	6.0634	184.798	9.9891	0	37.0557	6.3587	0.9263	0.4302	1	0.1091	0.2541	0.06667	646.159	727.22	-105.95	-65
50	15.3	129.173	8.4427	153.235	11.5214	3.25	22.981	4.7548	0.9627	0.3726	1	0.08657	0	0.02655	222.516	852.748	-128.7	-11.05
51	38.1	89.9023	2.3596	214.346	5.9376	0	14.5344	3.4176	0.8094	-0.6757	1	0.3509	0.6039	0.1721	339.127	207.999	78.65	43.55
52	34.7	147.865	4.2612	230.748	7.0565	0	32.6621	4.6364	0.7121	-0.9899	1	0.5273	0.5872	0.2026	203.246	394.392	-42.25	141.7
53	12.5	25.0903	2.0072	75.4388	7.1846	0	18.9506	4.1779	0.8542	0.28	1	0.1523	1	0.2	158.012	737.436	20.15	-14.95
54	13.3	3.9538	0.2973	66.4452	5.8801	0	16.25	3.9698	-0.02787	-1	1	0.6731	1	0.8372	675.842	70.0489	3.9	-0.65
55	37.1	21.607	0.5824	234.101	6.6695	0	35.8974	5.0909	-0.09327	-1	1	0.7851	0.9915	0.7327	9.2884	112.775	7.8	20.15
56	8.3	7.0007	0.8435	26.0973	4.1424	0	10.2774	2.8191	0.1462	-0.9864	1	0.6576	1	0.7949	775.867	479.928	6.5	-2.6
57	11.9	13.6655	1.1484	49.4601	4.996	0	10.2774	2.8252	0.4682	-0.9615	1	0.6036	1	0.5	403.794	942.937	5.85	-12.35
58	21.1	80.3296	3.8071	111.475	5.8364	0	13.4001	3.1283	0.8893	0.1644	1	0.1835	0.6126	0.1754	898.187	547.346	79.95	7.8
59	14.3	107.384	7.5094	118.397	9.6258	3.25	16.25	2.9721	0.8762	0.2069	1	0.1823	0	0.1262	905.968	805.147	86.45	63.7
60	21.7	26.9652	1.2426	163.458	8.2974	0	27.9576	5.0164	0.1674	-0.9988	1	0.7233	0.4518	0.6477	385.574	723.521	-7.15	-26
61	15.7	15.0766	0.9603	94.0817	6.8673	0	18.3848	3.9444	-0.03335	-0.9998	0.9998	0.8209	0.854	0.6783	475.691	192.595	-14.95	-1.95
62	7.3	29.9635	4.1046	35.6402	6.7246	0	14.5344	3.6918	0.715	0.3162	0.9931	0.1698	0.4906	0.6061	562.726	637.582	-19.5	-22.75
63	13.9	8.7449	0.6291	69.4927	5.8397	0	19.769	4.2184	-0.01882	-1	1	0.7739	1	0.7312	915.356	277.626	-5.85	6.5
64	22.5	167.899	7.4622	187.991	9.1703	0	17.5018	3.9731	0.9346	0.6797	1	0.08528	0.161	0.07568	672.251	364.673	137.15	96.85
65	25.9	25.5575	0.9868	163.182	6.8277	0	19.769	4.2977	0.1529	-1	1	0.8068	1	0.5687	201.238	435.002	25.35	3.25
66	49.5	75.4112	1.5235	414.611	8.7287	0	30.6604	5.3297	0.5711	-1	1	0.6478	0.4989	0.351	226.578	221.414	-1.3	-75.4
67	49.5	44.4336	0.8976	215.225	4.5311	0	16.5718	3.2798	0.1218	-1	1	0.7561	1	0.695	401.17	254.686	-44.2	4.55
68	23.1	62.5657	2.7085	128.436	6.087	0	19.769	3.6082	0.8735	0.2169	1	0.1545	0.9194	0.1518	236.628	270.236	-62.4	4.55
69	5.1	28.489	5.5861	30.9783	9.993	0	22.981	6.7372	0.8172	0.5903	0.9998	0.1183	0.2903	0.2727	343.029	760.353	16.25	23.4
70	14.1	18.8948	1.3401	81.2649	6.7161	0	20.8102	4.343	0.4603	-0.8	0.9997	0.5308	0.8843	0.5354	887.238	65.0496	8.45	-16.9
71	9.9	8.45	0.8535	74.2309	9.3963	0	20.8102	5.5887	-0.08684	-1	0.9971	0.6891	0.8987	0.8	109.606	409.662	7.8	-3.25
72	6.7	46.8	6.9851	40.194	8.5519	3.25	13.7886	3.1265	0.9503	0.8899	0.9959	0.02952	0.02128	0	376.761	641.149	0	-46.8
73	21.1	84.0815	3.9849	127.039	6.6513	0	14.5344	3.2331	0.6738	-0.9975	1	0.6009	0.5236	0.2398	720.474	323.419	76.7	34.45
74	8.5	86.7208	10.2024	72.4312	11.1433	3.25	16.5718	3.515	0.9931	0.9325	1	0.01338	0	0	544.012	409.353	55.9	-66.3
75	25.5	6.5324	0.2562	140.916	5.9964	0	23.4361	4.158	0.3503	-1	1	0.6363	1	0.6029	434.68	818.227	-0.65	-6.5
76	4.9	23.2278	4.7404	23.7173	8.1784	3.25	13.4001	3.0315	0.8636	0.7138	0.9942	0.07582	0.5172	0.1111	814.245	859.031	22.1	7.15
77	16.1	120.844	7.5058	159.88	11.339	0	20.5548	4.2433	0.837	0.1961	1	0.2243	0.2057	0.2727	949.671	177.391	-78	92.3
78	6.9	2.68	0.3884	18.3567	3.7463	0	10.2774	2.6904	-0.3031	-0.9658	1	0.676	1	0.8462	33.971	487.92	-2.6	-0.65
79	24.1	178.484	7.406	240.709	10.8918	0	45.6159	7.7897	0.7971	-1	1	0.4575	0.4072	0.1827	248.709	152.282	32.5	-175.5
80	5.1	24.5284	4.8095	23.1621	7.4716	0	13.4001	4.0313	0.8856	0.751	0.999	0.0792	0.2903	0	463.569	996.549	-20.8	13
81	26.9	126.207	4.6917	193.063	7.7535	0	18.9506	3.5912	0.6156	-0.9995	1	0.66	0.3614	0.2711	73.3978	379.766	104	-71.5
82	7.1	59.1643	8.333	53.4018	10.4709	4.5962	22.981	4.9419	0.9838	0.9199	1	0.01965	0	0	264.366	138.176	-48.1	-34.45
83	14.1	40.9552	2.9046	80.1979	6.6279	0	19.769	4.5264	0.697	-0.9285	1	0.6153	0.8264	0.1818	837.975	848.564	-24.05	-33.15
84	12.3	7.6081	0.6185	66.2132	6.4285	0	21.8017	5.1187	0.3918	-0.908	0.9971	0.621	1	0.5366	460.451	423.829	-7.15	2.6
85	12.9	19.769	1.5325	82.573	7.5755	0	25.3833	5.9647	0.1859	-0.7809	1	0.6042	0.8624	0.7045	9.7326	985.279	3.25	19.5
86	43.5	134.801	3.0989	352.126	8.485	0	44.2048	6.2628	0.4003	-1	1	0.7152	0.5325	0.486	416.284	805.441	-99.45	91
87	14.1	78.389	5.5595	144.708	11.9594	0	40.7224	6.6839	0.7378	-0.2994	1	0.3542	0.1488	0.3564	86.1631	142.667	-78	-7.8
88	12.9	40.0529	3.1049	129.541	11.8845	0	32.5	6.5484	0.5563	-0.9968	1	0.5654	0.7156	0.4382	895.996	415.829	26.65	-29.9
89	30.1	310.743	10.3237	358.809	12.769	0	39.1352	5.8505	0.8881	-0.9361	1	0.4268	0.04626	0.05385	725.226	454.784	-150.8	271.7
90	9.3	27.6537	2.9735	55.6519	7.6235	0	17.5018	4.9397	0.9335	0.7526	0.9992	0.06563	1	0	911.995	934.704	24.05	13.65
91	8.7	28.7914	3.3094	62.9512	9.3957	3.25	19.5	4.8508	0.5837	-0.2364	0.9998	0.4217	0.6866	0.5106	269.442	104.948	13.65	25.35
92	26.3	95.6008	3.635	168.568	6.937	0	23.6604	3.98	0.5312	-1	1	0.6664	0.5473	0.3721	137.525	213.35	36.4	88.4
93	6.5	77.0874	11.8596	67.8285	15.073	4.5962	26.8002	5.6942	0.9741	0.9206	0.9893	0.01391	0	0	966.785	31.9154	-72.8	25.35
94	12.1	95.2932	7.8755	114.23	11.3099	0	45.1504	7.4882	0.7847	-0.8229	1	0.4027	0.1782	0.1852	62.1074	836.211	-76.7	56.55
95	12.7	32.8491	2.5865	57.5072	5.3745	0	14.5344	3.4635	0.4161	-0.9836	0.9998	0.7552	0.8505	0.407	633.681	308.941	-14.95	-29.25
96	8.7	67.3276	7.7388	70.8144	10.5693	0	23.6604	5.8303	0.8434	0.5064	1	0.1421	0	0.2553	182.77	408.04	65	-17.55
97	9.3	50.4829	5.4283	50.3439	6.8964	0	14.5344	3.5166	0.8829	-0.8107	1	0.3498	0.2329	0.09434	197.366	668.731	28.6	41.6
98	13.1	66.3	5.0611	81.7872	7.3682	0	26.2023	6.8276	0.2933	-0.9959	0.9995	0.7071	0.6667	0.4941	454.931	877.565	-58.5	31.2
99	5.9	14.9641	2.5363	32.6912	8.3824	0	16.5718	4.4911	0.8057	-0.1168	0.9994	0.2551	0.8462	0.1579	52.7373	190.059	-0.65	14.95
100	8.3	36.7983	4.4335	47.9152	7.6056	0	34.548	6.4998	0.866	0.6637	0.9971	0.06461	0.6032	0.04651	808.024	22.0422	35.1	11.05
101	7.5	36.7005	4.8934	61.0169	11.094	0	26.2023	6.5767	0.6422	0.1367	0.9881	0.2734	0.3091	0.5294	891.667	640.36	14.3	-33.8
102	20.7	75.8302	3.6633	142.042	7.5958	0	49.6091	7.5265	0.4914	-0.848	1	0.6302	0.4706	0.4192	871.848	814.017	18.85	-73.45
103	5.1	0.65	0.1275	11.0962	3.5794	0	9.75	2.4027	-0.1506	-1	1	0.8474	1	0.8	536.049	199.255	-0.65	0
104	9.9	36.781	3.7153	92.6377	11.7263	0	36.3361	7.7326	0.5775	-0.8064	0.9994	0.4924	0.3038	0.4915	258.722	540.399	-25.35	26.65
105	9.9	117.829	11.902	103.966	13.1602	3.25	20.5548	4.1086	0.9926	0.9669	1	0.007529	0	0	249.131	760.46	-61.1	100.75
106	47.5	85.9206	1.8089	251.57	5.529	0	26	4.5174	0.2229	-1	1	0.7473	0.8396	0.6182	63.2053	251.69	-4.55	85.8
107	13.3	55.7069	4.1885	83.3529	7.3764	0	19.769	4.5436	0.9279	0.04344	1	0.1468	0.5044	0.08602	661.395	476.233	-37.05	41.6
108	8.7	3.25	0.3736	19.3164	2.883	0	13.7886	3.401	-0.5496	-1	1	0.7652	1	0.8182	1018.84	390.523	0	3.25
109	45.3	24.8874	0.5494	322.645	7.4514	0	22.981	4.5316	0.3963	-1	1	0.7074	0.8014	0.4719	945.838	468.083	18.85	16.25
110	29.3	88.1559	3.0087	221.774	8.1236	0	22.981	4.5552	0.5648	-0.9594	1	0.4862	0.6667	0.4822	749.824	956.196	8.45	87.75
111	41.9	215.57	5.1449	451.092	11.3056	0	27.9576	5.0363	0.6914	-1	1	0.488	0.1729	0.2778	223.143	53.1778	-214.5	-21.45
112	21.5	8.7207	0.4056	45.0124	2.3083	0	7.2672	2.1967	0.1596	-1	1	0.6124	1	0.8301	388.642	797.716	7.8	3.9
113	13.9	65.0032	4.6765	96.0362	8.0703	0	14.5344	3.6672	0.9082	-0.1881	1	0.1799	0.5378	0.09091	38.2842	123.482	42.25	-49.4
114	15.9	4.7321	0.2976	93.1335	6.7002	0	27.9576	5.7517	-0.4681	-1	0.9908	0.612	1	0.9231	232.903	980.428	-4.55	-1.3
115	5.9	30.5569	5.1791	37.4861	9.6118	0	19.769	5.7483	0.9091	0.7046	0.9988	0.09978	0.2308	0.1579	682.551	627.737	-27.95	-12.35
116	32.9	146.613	4.4563	293.31	9.4922	0	33.931	6.3265	0.6057	-0.9947	1	0.58	0.233	0.4014	946.462	889.704	35.1	-142.35
117	12.9	38.8752	3.0136	91.9867	8.4391	0	21.8017	4.8755	0.8746	-0.2033	1	0.2419	0.8807	0.1124	297.791	226.361	-36.4	-13.65
118	25.5	154.865	6.0731	227.441	9.6783	0	35.0036	4.7932	0.783	-0.4229	1	0.2817	0.2426	0.3163	445.569	727.182	154.7	7.15
119	23.1	3.7901	0.1641	120.841	5.7271	0	16.25	3.9346	0.03558	-1	1	0.7308	1	0.7697	154.595	868.132	1.95	-3.25
120	6.1	18.9506	3.1067	33.1769	8.0919	3.25	24.7513	5.5781	0.949	0.7894	0.9999	0.05751	0.9268	0	57.0082	664.287	-16.25	9.75
121	21.7	7.9076	0.3644	32.3327	1.6413	0	4.5962	1.6862	-0.5469	-1	1	0.7531	1	0.8272	822.949	502.802	-1.3	-7.8
122	18.9	35.9621	1.9028	89.0036	5.2665	0	22.75	4.8765	0.01674	-1	1	0.772	0.8402	0.687	1016.42	941.368	3.9	35.75
123	5.3	31.3688	5.9186	34.1756	10.3562	3.25	23.6604	5.3254	0.6071	-0.2137	0.9994	0.4415	0.3939	0.4615	377.094	47.1415	-31.2	3.25
124	49.5	111.613	2.2548	380.317	8.0067	0	42.25	5.7255	0.4174	-1	1	0.6857	0.5516	0.4978	962.467	222.048	-63.7	91.65
125	5.3	16.0538	3.029	18.8906	5.7244	0	35.0036	8.9305	0.05331	-0.853	0.5369	0.4909	0.697	1	19.6509	161.67	-14.95	-5.85
126	12.3	24.8365	2.0192	89.0187	8.6426	0	45.6159	5.726	0.0004538	-0.9986	0.9999	0.7706	0.4854	0.7108	798.138	110.862	16.9	-18.2
127	10.7	10.0907	0.9431	45.8705	5.2725	0	18.3848	3.8074	0.0359	-0.8742	1	0.6402	1	0.746	769.019	221.855	2.6	-9.75
128	12.7	23.0544	1.8153	88.1425	8.2376	0	18.9506	4.3119	0.1068	-1	1	0.7541	0.8598	0.6279	556.24	311.232	14.95	17.55
129	4.9	21.45	4.3776	28.2036	9.7254	3.25	22.75	4.7303	0.9719	0.9231	1	0.03301	0.3793	0	1018.22	483.745	0	21.45
130	12.7	7.827	0.6163	57.7662	5.3987	0	19.5	3.6643	0.3345	-0.9806	1	0.6432	1	0.6265	784.606	396.374	-5.2	-5.85
131	48.5	103.014	2.124	357.991	7.6987	0	42.3748	5.4914	0.5349	-1	1	0.6751	0.6839	0.3659	304.11	612.134	-96.85	-35.1
132	6.1	33.1054	5.4271	25.4396	6.2048	0	14.5344	4.3772	0.7319	-0.289	0.9997	0.4175	0.3415	0.3	801.369	488.238	22.75	-24.05
133	18.3	37.3283	2.0398	109.674	6.7285	0	26	4.5129	0.641	-0.734	1	0.4897	0.773	0.3916	605.516	552.73	-37.05	4.55
134	9.7	95.22	9.8165	89.3024	11.5977	0	27.9576	5.2913	0.8966	0.4472	0.9999	0.1759	0.1948	0.1404	784.392	762.268	80.6	-50.7
135	8.1	9.9431	1.2275	7.4192	1.2163	0	4.5962	1.6496	-0.1084	-1	0.9947	0.8267	0.918	0.7188	591.759	976.907	-9.75	-1.95
136	5.9	4.55	0.7712	11.5558	2.963	0	4.5962	1.6321	0.713	0.2425	0.9487	0.1956	1	0.4737	699.712	977.975	0	-4.55
137	8.3	118.872	14.3219	104.691	16.6176	0	30.6604	6.8563	0.986	0.921	1	0.01528	0	0	322.741	921.855	-115.05	29.9
138	6.5	8.1445	1.253	29.5019	6.556	0	16.25	4.1541	-0.1435	-0.7071	0.9998	0.6327	1	0.7917	952.054	456.985	-7.15	3.9
139	6.9	32.6427	4.7308	42.5801	8.6898	3.25	16.25	3.8309	0.9727	0.8201	1	0.04411	0.5918	0	446.457	145.007	31.85	7.15
140	8.9	4.111	0.4619	29.9931	4.3468	0	16.25	3.0673	-0.7033	-1	0.4008	0.4626	1	1	171.562	971.888	-3.9	1.3
141	16.9	121.487	7.1886	152.196	10.2145	0	24.7513	4.6899	0.9232	0.3162	1	0.1627	0.1544	0.1094	215.257	73	-37.05	115.7
142	9.5	39.3505	4.1422	69.3793	9.2506	0	21.8017	5.1022	0.9427	0.7071	1	0.06852	0.7067	0.01818	732.3	823.021	14.95	-36.4
143	5.3	8.0401	1.517	28.621	8.673	0	27.5772	7.8563	0.7284	0.1414	0.9998	0.2774	1	0.4167	630.321	580.519	-7.8	-1.95
144	7.3	75.7243	10.3732	70.2641	13.2574	0	22.75	5.3153	0.9743	0.8459	1	0.04113	0	0	369.37	57.3288	15.6	74.1
145	8.7	95.0201	10.9219	98.0156	14.6292	3.25	29.43	5.9535	0.9733	0.9013	1	0.02729	0.04478	0	583.362	221.546	33.15	-89.05
146	9.9	14.3148	1.4459	34.4953	4.3665	0	13.4001	3.4598	0.09017	-0.9823	0.9983	0.6593	0.9114	0.8276	720.086	929.606	11.05	-9.1
147	6.9	28.85	4.1812	26.2427	5.3556	0	11.718	2.7328	0.9008	0.4661	1	0.1268	0.7347	0.1034	823.993	696.5	-7.15	27.95
148	6.7	42.8655	6.3978	44.8004	9.532	0	25.3833	5.3939	0.7682	0.5663	0.9991	0.1484	0.08511	0.4815	471.694	133.418	27.95	-32.5
149	4.7	1.4534	0.3092	12.4502	4.6112	0	11.718	4.0636	-0.4603	-0.9962	0.8944	0.8638	1	0.8571	358.085	908.606	-1.3	0.65
150	9.9	5.9927	0.6053	47.1112	5.9634	0	23.4361	4.9098	0.1462	-0.9806	1	0.6858	1	0.7255	174.106	551.152	4.55	-3.9
151	17.3	8.475	0.4899	92.4884	6.045	0	18.9506	4.2968	0.3997	-0.9994	1	0.627	0.8693	0.5312	625.853	223.356	-0.65	8.45
152	10.9	6.7862	0.6226	53.3741	5.9971	0	19.5	3.8103	0.08049	-1	1	0.7216	1	0.75	115.165	260.151	6.5	1.95
153	4.7	3.5004	0.7448	13.8805	5.1409	0	10.2774	2.5844	0.7158	0.3162	0.9899	0.256	1	0.5714	491.213	867.372	1.3	3.25
154	6.7	0.65	0.09701	0	0	0	0	0	NaN	Infinity	#NAME?	NaN	1	NaN	69	263.022	0	-0.65
155	15.1	68.2005	4.5166	138.901	10.6031	0	29.0689	5.9835	0.5809	-0.9981	0.9999	0.5748	0.4656	0.3818	210.758	691.311	-63.05	-26
156	5.1	3.3144	0.6499	20.1028	6.4848	0	26.2023	7.0103	0.5329	-0.9247	0.9899	0.6796	1	0.4545	130.029	758.363	3.25	-0.65
157	7.7	7.2672	0.9438	39.1046	6.8605	0	16.25	4.3215	-0.1285	-0.9971	0.9285	0.7257	1	0.8529	840.708	130.143	7.15	1.3
158	11.3	37.509	3.3194	61.0104	6.5603	0	20.5548	3.967	0.3737	-0.9929	0.9991	0.53	0.9032	0.7123	857.703	1012.46	37.05	-5.85
159	10.7	6.1321	0.5731	53.3	6.1264	0	32.5	6.8572	0.1781	-1	1	0.9433	0.9885	0.4355	968.953	0.6495	-5.2	3.25
160	32.7	431.362	13.1915	427.739	13.9329	0	29.9635	4.3283	0.9787	0.7772	1	0.04104	0	0	341.567	770.503	430.95	-18.85
161	6.1	15.0064	2.4601	27.8145	6.784	0	13	4.0902	0.8888	0.5145	0.9956	0.1407	0.9268	0.15	576.139	913.803	-14.95	1.3
162	7.9	9.2382	1.1694	29.9528	5.0768	0	16.5718	4.0717	0.4171	-1	1	0.7394	1	0.6562	899.475	1.8924	-7.15	-5.85
163	6.1	67.4404	11.0558	52.3794	12.7755	0	20.5548	5.4496	0.9809	0.9273	1	0.02495	0	0	287.279	791.91	66.3	12.35
164	8.5	4.55	0.5353	39.1353	6.0208	0	16.5718	3.8309	0.6312	-0.9487	0.9991	0.4604	1	0.4	852.365	533.347	0	4.55
165	9.5	0	0	9.1	1.2133	0	3.25	1.5826	-0.9324	-1	-0.3162	0.181	1	1	0.06316	944.453	0	0
166	6.5	16.61	2.5554	30.9801	6.8845	0	16.25	4.1884	0.4405	-0.1961	0.9983	0.43	0.9778	0.625	74.9923	320.677	8.45	-14.3
167	8.1	33.15	4.0926	39.4415	6.4658	0	18.9506	4.4117	0.8385	0.4961	1	0.1719	0.6066	0.3659	4.3457	310.043	15.6	29.25
168	8.5	1.8385	0.2163	15.1496	2.3307	0	7.2672	2.3185	-0.6011	-1	1	0.6539	1	0.9286	115.718	283.482	-1.3	-1.3
169	4.9	2.0555	0.4195	10.6366	3.6678	0	6.5	1.8492	0.01064	-0.8575	0.3328	0.5292	1	1	917.929	961.602	1.95	-0.65
170	6.1	2.68	0.4393	36.8467	8.987	0	17.5018	4.5527	-0.1551	-0.9989	1	0.7959	1	0.7368	710.115	49.3525	-2.6	-0.65
171	6.7	0.9192	0.1372	10.3904	2.2107	0	4.5962	1.9904	-0.6434	-1	0.7071	0.4676	1	1	744.082	639.291	-0.65	-0.65
172	6.9	7.827	1.1344	25.0854	5.1195	0	10.2774	2.5871	0.8113	0.26	1	0.2269	1	0.2593	340.645	987.217	0.65	-7.8
173	11.9	1.8385	0.1545	21.2689	2.1484	0	7.2672	2.2445	-0.3271	-1	1	0.838	1	0.7826	662.832	897.042	1.3	1.3
174	5.1	1.3	0.2549	6.4442	2.0788	0	6.5	2.0825	-0.6052	-1	0.4472	0.6753	1	1	508.686	253.078	-1.3	0
175	11.5	2.9069	0.2528	62.6735	6.5972	0	21.8017	6.076	0.0718	-1	0.9985	0.8017	1	0.6267	834.73	407.939	-1.3	2.6
176	29.3	0.65	0.02218	33.8924	1.2415	0	4.5962	1.7198	-0.63	-1	1	0.6168	1	0.9213	383.457	287.889	0	-0.65
177	4.9	0.65	0.1327	7.0942	2.4463	0	4.5962	1.5743	0.9024	0.7071	1	0.1691	1	0.3333	796.918	411.316	0	-0.65
178	6.5	0.65	0.1	5.4692	1.2154	0	4.5962	1.6764	-0.6097	-1	0.4472	0.6002	1	1	836.469	967.323	-0.65	0
179	10.9	1.4534	0.1333	9.6385	1.083	0	4.5962	1.6293	-0.7686	-1	0.7071	0.4381	1	1	669.376	312.399	-1.3	0.65
180	5.7	0.65	0.114	9.3135	2.5172	0	4.5962	1.6073	-0.6484	-1	1	0.5959	1	0.9	771.614	0.4825	0	-0.65
181	5.5	2.9069	0.5285	8.2596	2.3599	0	6.5	1.8939	0.4473	-0.7071	0.9487	0.5064	1	0.7333	321.782	989.291	2.6	1.3
182	12.3	0	0	17.977	1.7453	0	4.5962	1.7712	-0.9055	-1	1	0.3186	1	0.9762	457.675	652.049	0	0
183	11.9	0.9192	0.07725	11.5885	1.1706	0	4.5962	1.6467	-0.9173	-1	-0.3162	0.1661	1	1	286.046	606.912	-0.65	-0.65
184	5.7	0.9192	0.1613	8.0785	2.1834	0	7.2672	2.4999	-0.9336	-1	-0.7071	0.1187	1	1	326.307	427.798	-0.65	0.65
185	5.9	0.9192	0.1558	4.977	1.2761	0	4.5962	1.9718	-0.6093	-1	0.7071	0.6592	1	1	960.229	246.873	-0.65	0.65
186	14.1	72.8464	5.1664	103.085	8.5195	0	42.3748	6.7494	0.9328	0.324	1	0.1399	0.2314	0.05941	324.745	197.199	72.8	2.6
187	34.3	146.694	4.2768	279.492	8.653	0	33.931	5.3463	0.4944	-0.9991	1	0.6992	0.322	0.3821	176.08	157.233	141.05	40.3
188	7.5	45.2626	6.035	54.3374	9.8795	3.25	18.3848	4.6124	0.9773	0.8882	1	0.0348	0.2909	0	924.753	668.44	37.05	-26
189	5.7	34.499	6.0525	56.189	15.1862	3.25	30.8322	6.8974	-0.6173	-0.8756	0.2631	0.265	0.1892	1	505.219	828.281	-25.35	-23.4
190	15.3	9.4641	0.6186	114.762	8.6287	0	34.548	7.6402	-0.3735	-1	1	0.6926	0.9925	0.8774	872.882	716.065	-2.6	-9.1
191	5.5	2.9069	0.5285	19.4628	5.5608	0	20.5548	6.6075	0.03849	-0.9983	0.9985	0.7524	1	0.6667	130.764	424.164	-2.6	1.3
192	42.7	90.1604	2.1115	254.923	6.2635	0	27.9576	4.659	0.3275	-1	1	0.7688	0.774	0.4813	519.735	772.112	-79.3	42.9
193	11.3	28.1383	2.4901	82.3414	8.8539	0	23.6604	4.9888	0.08384	-1	1	0.8152	0.8925	0.6164	548.12	549.615	3.25	27.95
194	7.7	10.2774	1.3347	63.3141	11.1077	0	26	6.8142	0.4164	-0.6347	0.9992	0.5067	1	0.6389	6.6558	679.474	-9.75	-3.25
195	13.1	64.9902	4.9611	106.551	9.5992	0	17.5018	4.3456	0.5945	-0.7568	1	0.5404	0.3063	0.3736	495.958	46.1298	-64.35	-9.1
196	11.5	50.9038	4.4264	85.3838	8.9878	0	23.6604	5.5026	0.5244	-0.9995	0.9999	0.5729	0.6316	0.5	315.278	520.239	50.7	4.55
197	5.5	33.2772	6.0504	34.0968	9.7419	3.25	26.8002	6.9954	0.8838	0.6237	0.9923	0.09689	0.5429	0.06667	84.5364	352.473	-7.15	32.5
198	10.5	12.82	1.221	48.2204	5.673	0	16.25	3.5285	0.2443	-0.9981	1	0.8018	1	0.4833	501.248	85.5857	-6.5	-11.05
199	26.5	7.6081	0.2871	189.845	7.7488	0	34.548	5.5215	-0.1443	-1	1	0.7567	1	0.7963	416.285	435.879	-7.15	-2.6
200	27.9	61.1035	2.1901	234.39	9.0498	0	41.6203	6.4551	0.3474	-0.9986	1	0.7417	0.7336	0.4873	295.477	101.704	61.1	0.65
201	12.9	0.9192	0.07126	23.9065	2.1933	0	7.2672	2.2193	-0.5139	-1	0.9487	0.6532	1	0.8889	581.888	601.771	0.65	-0.65
202	7.3	49.7961	6.8214	68.1187	12.8526	3.25	29.0689	6.9402	0.7309	-0.6258	1	0.4438	0.4717	0.303	800.192	588.075	-40.3	29.25
203	9.1	53.3515	5.8628	56.7197	7.9887	3.25	24.7513	4.9138	0.9796	0.8944	1	0.02443	0.1408	0	106.918	810.374	-20.15	49.4
204	7.9	2.68	0.3392	21.7569	3.6876	0	10.2774	3.0488	-0.1252	-1	0.8944	0.6828	1	0.8788	642.81	432.702	2.6	0.65
205	5.3	0	0	2.6	0.7879	0	3.25	1.4144	NaN	Infinity	#NAME?	NaN	1	NaN	446.038	545	0	0
206	5.1	3.3144	0.6499	24.8003	8.0001	3.25	20.5548	4.407	-0.6963	-0.9923	0.7071	0.5208	1	1	69.7353	714.892	3.25	-0.65
207	8.1	54.7121	6.7546	62.7961	10.2944	3.25	23.6604	5.4379	0.9467	0.6859	0.9999	0.07629	0.09836	0.04878	755.741	415.661	22.1	50.05
208	4.7	21.3809	4.5491	39.0835	14.4754	3.25	36.7696	9.2008	0.604	0.07272	0.9803	0.3149	0	0.7143	413.011	765.947	-20.15	7.15
209	22.5	202.38	8.9947	217.13	10.5917	3.25	29.43	3.8122	0.9794	0.9008	1	0.02318	0	0	242.442	920.64	178.75	-94.9
210	9.3	0.65	0.06989	37.05	5.0753	0	16.25	4.2301	0.25	-1	1	0.9785	1	0.375	0	214.758	0	0.65
211	14.5	109.115	7.5252	127.203	10.1762	0	23.6604	6.2015	0.5551	-1	1	0.6828	0.328	0.3462	844.503	150.917	28.6	105.3
212	7.1	96.6294	13.6098	70.2656	13.7776	4.5962	21.8017	3.6326	0.9909	0.9743	0.9998	0.006379	0	0	935.563	980.31	92.3	-28.6
213	31.9	78.2704	2.4536	250.5	8.3779	0	48.8582	6.2727	0.7184	-1	1	0.3989	0.4783	0.3551	765.42	167.567	78	6.5
214	4.7	28.9888	6.1678	26.325	9.75	0	48.75	12.4248	0.7335	0.5812	0.9062	0.1246	0	0.5714	1.9681	752.404	-9.75	27.3
215	6.3	38.4105	6.0969	40.1445	9.3359	4.5962	13	2.0168	0.9353	0.6718	0.9966	0.08259	0.1628	0.04348	394.968	998.952	15.6	-35.1
216	47.7	44.2191	0.927	245.167	5.3647	0	43.3604	5.1495	0.1165	-1	1	0.7014	0.8665	0.7237	837.56	32.4843	-40.3	-18.2
217	16.5	39	2.3636	118.377	8.164	0	23.6604	5.4641	0.4592	-0.9789	1	0.5503	0.5862	0.584	688.455	401.03	31.2	23.4
218	8.5	28.3924	3.3403	62.1146	9.5561	0	26.2023	5.8171	0.6754	-0.1478	1	0.3062	0.8769	0.4889	806.882	865.459	-27.3	7.8
219	12.5	22.526	1.8021	69.9049	6.6576	0	17.5018	3.4967	-0.01925	-1	0.9983	0.6955	0.9429	0.7619	700.32	863.092	-15.6	-16.25
220	5.9	79.324	13.4447	57.839	14.8305	10.2774	25.3833	3.7981	0.9888	0.9245	1	0.01859	0	0	818.924	748.559	1.95	79.3
221	7.1	90.7513	12.7819	75.9052	14.8834	7.2672	25.3833	3.8299	0.9892	0.9651	1	0.01009	0	0	59.3732	482.296	73.45	-53.3
222	5.5	28.5556	5.1919	27.13	7.7514	3.25	16.25	3.8577	0.9444	0.8572	0.9973	0.0389	0.2	0	5.8818	641.846	-5.85	-27.95
223	8.7	0.65	0.07471	9.1	1.3582	0	3.25	1.615	-0.4667	-1	1	0.9155	1	0.7333	356.023	614.684	0	-0.65
224	9.7	42.295	4.3603	60.5161	7.8592	0	20.5548	3.9404	0.7687	-0.2747	0.9999	0.3154	0.2208	0.2321	704.789	540.737	30.55	-29.25
225	7.1	60.2259	8.4825	58.1545	11.4028	0	32.0088	6.3552	0.9446	0.8415	0.9959	0.04643	0.01961	0	678.141	349.021	-49.4	-34.45
226	4.7	16.25	3.4574	28.1187	10.4143	0	33.4608	7.5619	-0.2795	-0.7857	0.08305	0.3437	0.3704	1	911.16	1013.09	16.25	0
227	7.7	0	0	10.827	1.8995	0	4.5962	1.8695	-0.4603	-1	0.8944	0.8439	1	0.9231	352.104	799.091	0	0
228	9.1	65.7882	7.2295	75.3759	10.6163	0	20.5548	5.4577	0.9295	0.5487	1	0.09282	0.2394	0.01961	975.11	65.5165	52	40.3
229	7.9	86.5941	10.9613	59.7376	10.125	0	26.8002	5.5864	0.992	0.9615	1	0.007828	0	0	493.582	872.266	-85.8	-11.7
230	15.3	9.75	0.6373	84.1625	6.328	0	22.981	5.3206	0.3164	-0.9487	1	0.6044	1	0.6852	139.274	842.696	-7.8	-5.85
231	47.1	55.1543	1.171	241.7	5.3592	0	19.769	3.6823	0.4058	-1	1	0.7529	0.9601	0.4453	44.4204	970.839	39	39
232	7.9	10.2774	1.3009	54.6476	9.2623	0	21.8017	5.9713	-0.16	-0.9901	0.9569	0.6652	0.8136	0.8462	769.88	117.994	-8.45	-5.85
233	7.7	38.8807	5.0494	49.8751	8.75	3.25	18.3848	4.8329	0.8664	-0.0767	0.9995	0.1966	0.6316	0.1622	429.24	378.552	-30.55	-24.05
234	7.7	0.65	0.08442	18.85	3.307	0	9.75	2.7803	-0.3333	-1	1	0.9608	1	0.6667	574.552	1019	-0.65	0
235	5.9	0.65	0.1102	1.95	0.5	0	3.25	1.1879	NaN	Infinity	#NAME?	NaN	1	NaN	860.034	486.991	0	0.65
236	6.5	13.9561	2.1471	38.4426	8.5428	0	14.5344	4.0129	0.7599	0.04757	0.9987	0.2744	0.8889	0.28	634.908	83.0385	6.5	12.35
237	15.5	54.2662	3.501	126.141	9.3438	0	27.768	5.3131	0.4173	-1	1	0.7336	0.4444	0.4609	606.5	134.132	37.05	-39.65
238	10.5	107.832	10.2697	92.3336	10.8628	0	18.9506	3.9234	0.9789	0.9285	0.9999	0.01627	0	0	632.671	542	-57.85	-91
239	6.7	42.8507	6.3956	40.7983	8.6805	0	14.5344	3.7028	0.9875	0.8751	1	0.02544	0.2128	0	785.515	546.366	7.15	42.25
240	8.1	50.088	6.1837	83.1451	13.6304	0	29.43	6.7401	0.5696	-0.7288	0.994	0.5593	0.2459	0.3659	145.451	577.944	1.95	-50.05
241	8.7	41.4779	4.7676	99.5454	14.8575	3.25	30.8322	5.7663	0.7971	0.3547	0.9999	0.2081	0.3582	0.3617	834.218	924.058	35.1	-22.1
242	7.9	20.2233	2.5599	35.5509	6.0256	0	16.5718	3.7976	0.8424	0.4472	1	0.1359	1	0.2564	433.924	103.354	-14.3	-14.3
243	18.5	122.228	6.6069	116.35	7.0515	0	16.25	2.5787	0.9869	0.9466	1	0.01431	0	0	1007.62	551.697	2.6	122.2
244	6.5	20.8406	3.2062	30.589	6.7976	0	11.718	3.1807	0.3289	-0.9981	0.9981	0.7724	0.4444	0.4	606.739	285.2	-20.8	-1.3
245	7.3	0.65	0.08904	21.195	3.9991	0	7.2672	2.1966	-0.05184	-0.8944	1	0.7185	1	0.8182	141.425	147.24	0	0.65
246	17.7	117.029	6.6118	135.451	8.6275	0	20.5548	4.76	0.907	0.5369	1	0.1273	0.2675	0.1314	877.723	247.373	-117	-2.6
247	46.3	164.471	3.5523	334.36	7.5476	0	20.5548	4.5747	0.8276	-1	1	0.3358	0.5553	0.1768	424.554	223.274	164.45	-2.6
248	22.7	48.5372	2.1382	178.661	8.631	0	35.1541	6.3649	0.1559	-1	1	0.7498	0.744	0.6484	513.454	251.771	48.1	6.5
249	5.1	0.9192	0.1802	16.829	5.4287	0	16.25	4.1326	0.3174	-1	1	0.6186	1	0.8	61.4804	431.755	-0.65	-0.65
250	13.3	0	0	17.002	1.5046	0	4.5962	1.7583	-0.8274	-1	1	0.383	1	0.9767	228.556	566.895	0	0
251	4.7	45.5046	9.6818	28.3022	10.4823	3.25	16.25	3.7234	0.9975	0.9947	1	0.002412	0	0	977.266	56.1277	0.65	45.5
252	5.3	48.0517	9.0664	41.0325	12.4341	4.5962	19.5	4.1017	0.9871	0.9512	0.9995	0.01657	0	0	908.594	858.132	-18.85	44.2
253	19.5	69.0378	3.5404	186.319	10.6468	0	19.769	4.7453	0.6073	-0.9952	1	0.6877	0.3029	0.268	72.3872	576.954	42.25	-54.6
254	5.3	0.65	0.1226	4.1135	1.2465	0	4.5962	1.83	-1	-1	-1	NaN	1	1	94	102.896	0	-0.65
255	15.5	68.9153	4.4462	92.6565	6.8634	0	13.7886	3.3565	0.8431	0.02127	0.9999	0.2207	0.5778	0.2522	283.158	311.987	-29.25	-62.4
256	6.9	38.6518	5.6017	39.3334	8.0272	3.25	13.4001	2.5726	0.9858	0.9552	1	0.01227	0.2857	0	905.899	751.435	-26	-28.6
257	11.3	49.5025	4.3808	92.7498	9.9731	0	43.6033	7.883	0.2861	-0.6794	0.9999	0.4273	0.5161	0.8219	715.761	977.646	11.7	48.1
258	4.9	0.9192	0.1876	13.2263	4.5608	0	10.2774	2.9385	0.1252	-0.9923	1	0.9443	1	0.5556	21.3776	875.48	-0.65	0.65
259	4.9	25.7797	5.2612	19.8584	6.8477	0	10.2774	2.8318	0.04211	-0.05872	0.2642	0.09618	0.3448	1	588.296	288.327	-21.45	14.3
260	12.1	35.7677	2.956	71.0374	7.0334	0	35.75	7.9872	0.6618	-0.9971	1	0.5915	0.901	0.275	792.975	1016.41	-33.8	11.7
261	6.5	86.3938	13.2914	65.598	14.5773	0	40.2003	9.0301	0.9846	0.9514	0.9997	0.01347	0	0	327.562	989.269	-78.65	35.75
262	11.1	3.9538	0.3562	13.3894	1.4714	0	16.5718	2.7481	-0.2654	-1	1	0.8707	1	0.8125	387.514	874.04	-3.9	-0.65
263	4.9	5.9927	1.223	19.7838	6.822	0	33.4608	8.0368	-0.564	-0.9994	0.6585	0.5518	0.9655	1	148.541	650.694	-5.85	1.3
264	15.5	168.425	10.8661	157.637	11.6768	3.25	22.981	4.0133	0.9001	0.6153	1	0.1224	0.08148	0.2	223.248	773.716	-165.75	-29.9
265	7.7	62.1422	8.0704	60.5778	10.6277	3.25	44.2048	9.9651	0.9428	0.792	0.9999	0.06705	0.08772	0	728.74	277.065	49.4	-37.7
266	6.7	0	0	6.5	1.383	0	3.25	1.6242	-1	-1	-1	0	1	1	0	424	0	0
267	5.9	23.4	3.9661	25.2424	6.4724	0	17.5018	4.3578	0.9518	0.8246	0.9998	0.05485	0.4615	0	892.831	824.288	0	-23.4
268	7.1	38.0902	5.3648	68.5542	13.442	3.25	32.5	7.0991	0.8074	0.1674	0.9997	0.2373	0.7059	0.2414	998.19	778.81	34.45	-16.25
269	43.9	8.475	0.1931	549.95	13.1253	0	36.3361	5.897	0.788	-0.633	1	0.388	0.08592	0.2281	744.254	672.202	0.65	8.45
270	44.9	65.4663	1.458	344.296	8.0256	0	37.0557	4.9228	0.422	-1	1	0.7078	0.6154	0.4975	239.82	776.37	-7.8	65
271	4.9	13.8192	2.8202	35.9992	12.4135	0	42.3748	12.4958	0.2702	-0.9711	0.9976	0.726	0.6897	0.5556	515.775	501.02	10.4	-9.1
272	13.5	16.9499	1.2556	101.739	8.8469	0	26.8002	5.0831	0.2467	-1	0.9971	0.6629	0.887	0.6702	411.519	840.156	16.9	-1.3
273	33.3	105.069	3.1552	250.396	7.9999	0	30.8322	5.1831	0.5862	-1	1	0.6366	0.5048	0.3276	675.024	258.116	65	-82.55
274	7.1	94.6459	13.3304	72.3954	14.1952	9.1924	18.3848	2.6824	0.9647	0.8924	0.9999	0.03169	0	0	822.218	805.43	52.65	78.65
275	6.1	2.0555	0.337	32.0758	7.8234	0	29.9635	6.4679	-0.1836	-1	0.9487	0.7566	1	0.8	902.008	370.68	1.95	0.65
276	22.7	54.4295	2.3978	138.747	6.7028	0	18.9506	4.123	0.3028	-1	1	0.7317	0.7198	0.5593	152.956	47.533	35.1	-41.6
277	8.3	57.4543	6.9222	66.3668	10.5344	0	24.7513	6.7834	0.3613	-0.9998	0.9999	0.8468	0.4603	0.3953	871.126	908.843	21.45	-53.3
278	8.5	80.8617	9.5131	90.6787	13.9506	0	49.6091	8.4472	0.8221	0.4273	0.9999	0.2009	0	0.4222	909.165	96.0118	-6.5	80.6
279	14.3	4.5962	0.3214	66.552	5.4107	0	20.8102	4.8713	-0.3292	-1	1	0.7415	1	0.8737	361.633	352.759	4.55	-0.65
280	8.9	24.7342	2.7791	47.2041	6.8412	0	16.25	4.005	0.7396	-1	0.9999	0.5204	0.5362	0.2292	244.697	145.135	24.7	1.3
281	8.5	81.1069	9.542	80.7729	12.4266	6.5	16.5718	3.1131	0.9879	0.9075	1	0.01567	0	0	390.347	54.9706	13.65	79.95
282	9.9	33.2962	3.3633	60.4687	7.6543	0	16.5718	3.6206	0.7929	0.2747	1	0.2063	0.8228	0.339	449.283	503.838	20.8	-26
283	5.9	69.0409	11.7018	49.914	12.7985	3.25	23.4361	5.8991	0.9345	0.8675	0.993	0.04485	0	0	995.025	130.212	46.15	51.35
284	10.5	10.0907	0.961	37.0298	4.3564	0	10.2774	2.6601	0.753	-0.1961	1	0.2641	1	0.3692	802.857	49.9	2.6	-9.75
285	6.1	0.9192	0.1507	5.2	1.2683	0	3.25	1.6051	0.03336	-1	1	0.8061	1	0.8	666.664	252.795	0.65	-0.65
286	9.1	21.8501	2.4011	80.7821	11.3778	0	46.1912	10.9927	0.243	-1	1	0.7663	0.4648	0.549	761.412	168.687	-20.15	8.45
287	12.1	39.4738	3.2623	85.9192	8.5068	0	45.9619	8.1121	0.4888	-0.5433	1	0.467	0.5644	0.6296	509.248	1001.52	-37.7	-11.7
288	25.5	132.195	5.1841	288.988	12.2974	0	26.2023	6.2213	0.6702	-0.9998	1	0.5401	0.2596	0.3163	952.022	404.241	-20.15	130.65
289	40.3	89.6364	2.2242	291.258	7.6046	0	29.9635	5.7676	0.7804	-1	1	0.4373	0.9974	0.1878	264.277	409.362	-64.35	62.4
290	6.1	15.6541	2.5662	25.9882	6.3386	0	13.7886	3.847	0.511	-0.2249	0.9964	0.4269	0.6585	0.5714	670.967	665.557	-10.4	11.7
291	5.3	7.0308	1.3266	26.9467	8.1657	3.25	43.7243	9.7276	-0.7555	-0.9995	0.1203	0.3936	1	1	560.076	522.802	-3.9	-5.85
292	5.5	14.8365	2.6976	43.7257	12.4931	3.25	27.768	7.6387	0.3887	-0.1414	0.9996	0.3859	0.9714	0.7143	800.364	183.845	13	7.15
293	6.7	25.7797	3.8477	38.1583	8.1188	3.25	21.8017	5.2862	0.1445	-0.9971	0.9946	0.817	0.5957	0.6296	249.731	468.351	-14.3	-21.45
294	8.1	69.2944	8.5549	58.8776	9.6521	0	18.3848	4.4989	0.9926	0.9571	1	0.01115	0	0	906.247	623.451	-66.3	20.15
295	5.9	44.1617	7.485	32.018	8.2097	0	18.9506	5.4316	0.9886	0.9676	1	0.009463	0.1026	0	724.78	135.424	-29.9	-32.5
296	12.3	71.7389	5.8324	85.2074	8.2726	0	20.5548	4.3491	0.8303	-0.999	1	0.3629	0.4272	0.1325	210.268	968.882	-22.1	68.25
297	32.7	9.6629	0.2955	191.572	6.2401	0	23.6604	4.842	-0.3018	-1	1	0.7459	1	0.834	356.714	905.223	-3.25	9.1
298	8.9	58.8385	6.6111	63.384	9.1861	3.25	22.75	4.7745	0.6749	-0.4472	1	0.3917	0.4928	0.4468	947.332	729.343	42.25	40.95
299	11.9	52.9062	4.4459	83.2605	8.4102	0	39.1352	5.7902	0.5518	-0.9015	0.9999	0.6467	0.2222	0.3377	715.563	573.794	39	-35.75
300	42.5	36.458	0.8578	227.631	5.6205	0	20.5548	3.2247	0.4511	-0.9989	1	0.5706	1	0.585	220.599	494.443	-7.15	35.75
301	27.5	35.6968	1.2981	237.919	9.3302	0	30.8322	5.5413	0.6722	-0.9899	1	0.5341	0.6039	0.2821	750.804	733.28	-35.1	-6.5
302	6.1	4.7321	0.7757	40.4156	9.8575	3.25	29.0689	5.787	-0.2681	-0.9991	0.9701	0.7177	1	0.8571	207.279	337.68	1.3	4.55
303	22.3	184.679	8.2816	234.271	11.5404	3.25	29.9635	5.4517	0.7197	-0.9978	1	0.5258	0.2069	0.2623	265.921	376.233	-87.75	-162.5
304	42.7	101.793	2.3839	232.946	5.7235	0	18.9506	2.8977	0.4358	-1	1	0.7139	0.6978	0.4151	509.48	657.284	97.5	29.25
305	4.7	30.9006	6.5746	26.2263	9.7135	0	22.75	7.1209	0.9742	0.9268	0.9969	0.02912	0.1111	0	97.5532	302.553	-11.7	28.6
306	6.7	49.2715	7.354	61.6131	13.1092	3.25	39.2699	7.7314	0.9085	0.6782	1	0.09716	0.08511	0.1111	236.903	227.037	-25.35	42.25
307	7.9	43.6711	5.528	52.0432	8.8209	0	13.4001	3.2884	0.9694	0.8052	1	0.04599	0.2373	0	953.817	421.247	-3.25	43.55
308	5.1	2.0555	0.403	6.175	1.9919	0	3.25	1.6092	-0.7354	-0.9939	-0.3162	0.2244	1	1	940.01	999.441	1.95	0.65
309	6.9	19.6511	2.848	28.2271	5.7606	0	11.718	3.2178	0.8383	0.361	0.9999	0.2086	0.8163	0.2414	843.428	338.109	-16.25	-11.05
310	5.5	29.5661	5.3756	30.3295	8.6656	3.25	20.5548	5.2633	0.8175	0.718	0.9548	0.06607	0.08571	0.1333	58.0545	317.427	24.7	16.25
311	6.5	63.0534	9.7005	56.1778	12.484	3.25	48.75	9.1009	0.4915	0.2265	0.9962	0.247	0.1111	0.76	1008.01	238.315	38.35	-50.05
312	16.1	63.6901	3.9559	156.048	11.0672	0	39.6713	6.4121	0.7641	-0.4545	1	0.4228	0.1844	0.1583	794.398	789.773	15.6	61.75
313	11.1	69.0654	6.2221	84.8018	9.3189	0	23.6604	4.794	0.9636	0.8285	1	0.0401	0.04396	0	807.257	709.743	39.65	-56.55
314	22.9	23.409	1.0222	138.274	6.616	0	20.5548	4.4095	0.532	-0.916	1	0.5059	0.7656	0.4868	463.183	126.884	-23.4	-0.65
315	21.5	33.3786	1.5525	172.83	8.8631	0	33.4608	6.1149	0.2828	-1	1	0.7728	0.9282	0.5257	388.123	120.437	33.15	3.9
316	14.1	9.5971	0.6806	59.1818	4.8911	0	24.7513	5.6288	-0.235	-1	1	0.7595	1	0.8387	635.223	580.926	-4.55	-8.45
317	11.7	106.608	9.1118	131.148	13.5204	4.5962	35.0036	6.7757	0.9387	0.6464	0.9998	0.09351	0.134	0.1039	439.786	641.906	-65	84.5
318	13.3	21.9946	1.6537	64.7012	5.7258	0	16.5718	3.8511	0.7037	-0.6369	0.9992	0.359	0.9735	0.3889	19.4436	499.583	20.8	-7.15
319	6.5	6.5324	1.005	51.6247	11.4722	0	47.3207	11.1004	-0.2967	-1	0.9959	0.8345	0.5333	0.72	51.5385	719.377	-6.5	0.65
320	5.7	19.8968	3.4907	22.8098	6.1648	3.25	16.25	3.3771	0.9685	0.8944	0.9989	0.03038	0.973	0	893.553	10.8772	-12.35	-15.6
321	13.9	57.2148	4.1162	94.4627	7.938	0	39	5.6139	0.7915	-0.2199	1	0.3496	0.3529	0.2323	1005.88	400.374	1.3	-57.2
322	10.9	7.2672	0.6667	48.3978	5.438	0	23.4361	5.638	0.1467	-1	0.9983	0.6549	1	0.7969	690.372	31.3761	-7.15	1.3
323	10.7	2.3436	0.219	92.7442	10.6603	3.25	33.931	6.0799	-0.326	-1	1	0.6503	1	0.8906	290.065	468.369	-1.3	-1.95
324	41.9	100.75	2.4045	389.783	9.769	0	29.9635	5.4544	0.5519	-0.9998	1	0.6383	0.3133	0.3893	346.869	520.791	80.6	-60.45
325	5.7	1.4534	0.255	32.432	8.7654	3.25	16.5718	4.012	-0.4306	-0.9959	0.9285	0.6516	1	0.9412	562.719	832.447	-1.3	0.65
326	19.7	13.5724	0.689	111.868	6.3202	0	20.5548	4.5213	0.2735	-1	1	0.6816	1	0.625	337.391	1007.47	3.9	-13
327	18.9	56.978	3.0147	145.682	8.6203	0	22.981	5.5394	0.3942	-0.9757	1	0.6373	0.4852	0.4762	959.344	966.688	50.7	26
328	35.3	79.4703	2.2513	265.827	7.9828	0	38.0403	5.0982	0.4647	-1	1	0.6392	0.4715	0.5016	598.742	794.609	-20.8	76.7
329	19.1	52.654	2.7568	203.829	11.9198	3.25	23.4361	5.0766	0.7879	-0.5309	1	0.4053	0.2047	0.2119	801.526	759.631	-52.65	-0.65
330	10.5	101.965	9.711	92.5326	10.8862	3.25	16.5718	3.3513	0.8945	0.5287	1	0.1549	0	0.1846	384.924	613.076	-33.8	96.2
331	12.1	87.5765	7.2377	87.2836	8.6419	0	22.75	5.0335	0.4553	-0.9839	1	0.7942	0.3366	0.325	154.124	476.971	85.8	17.55
332	15.7	42.25	2.6911	127.622	9.3155	0	45.9619	7.0528	0.3244	-1	1	0.6792	0.5255	0.5726	673.229	917.513	0	42.25
333	15.5	24.2686	1.5657	110.876	8.2131	0	26.8002	5.2814	-0.3128	-1	0.9701	0.663	0.8741	0.8739	38.1258	465.745	24.05	3.25
334	10.5	164.235	15.6415	134.822	15.8614	10.2774	23.4361	2.8899	0.9985	0.9936	1	0.001917	0	0	180.271	372.443	137.15	90.35
335	13.9	106.35	7.6511	103.936	8.7341	0	17.5018	3.6466	0.9382	0.5962	1	0.08139	0.1008	0.0404	956.119	742.637	-40.95	98.15
336	13.5	7.4111	0.549	76.6704	6.667	0	21.8017	5.0022	-0.04827	-0.9998	1	0.6756	1	0.8023	600.3	983.07	7.15	-1.95
337	41.1	40.6341	0.9887	392.375	10.0352	0	30.8322	5.4037	0.5558	-1	1	0.6337	0.3043	0.3854	323.163	778.436	-40.3	-5.2
338	41.1	144.302	3.511	413.834	10.584	0	42.3748	6.2194	0.7852	-1	1	0.5559	0.1509	0.1159	803.427	713.457	115.05	-87.1
339	14.1	59.7505	4.2376	101.6	8.3967	0	29.0689	5.0725	0.8674	-0.3048	1	0.2638	0.4463	0.12	627.826	712.5	-22.75	-55.25
340	29.9	55.2232	1.8469	195.928	7.0225	0	27.768	4.8354	0.7405	-0.9864	1	0.4331	0.9749	0.2568	466.52	252.259	37.05	40.95
341	40.9	35.1842	0.8602	271.425	6.9775	0	29.43	4.9167	0.3538	-1	1	0.6962	0.9974	0.54	862.37	494.901	-7.15	34.45
342	24.9	55.9944	2.2488	143.777	6.2785	0	36.3361	5.0264	0.7142	-0.9701	1	0.4368	0.9345	0.3173	62.0482	669.271	-55.9	-3.25
343	6.1	40.7068	6.6732	39.198	9.5605	3.25	16.25	3.1344	0.9781	0.899	0.9998	0.02545	0	0	16.8607	220.631	25.35	-31.85
344	13.1	7.15	0.5458	76.5782	6.8989	0	42.25	7.6898	-0.1742	-1	1	0.9596	1	0.6184	1018.95	43.5229	0	-7.15
345	9.1	37.8566	4.1601	71.9804	10.1381	0	20.8102	4.791	0.8138	0.2396	1	0.2223	0.6901	0.2353	1007.73	899.758	-10.4	36.4
346	10.3	45.113	4.3799	77.4857	9.3356	0	35.0036	7.016	0.6911	-0.9498	1	0.592	0.494	0.254	477.544	1000.35	36.4	26.65
347	8.1	41.1096	5.0753	51.575	8.4549	0	18.3848	4.3636	0.6264	-0.7634	1	0.5171	0.5082	0.3415	653.79	852.21	-33.8	23.4
348	5.7	53.3634	9.362	48.0966	12.9991	3.25	27.9576	6.3651	0.9902	0.964	1	0.01123	0	0	499.754	818.667	53.3	2.6
349	5.3	87.1218	16.4381	51.5217	15.6126	3.25	27.9576	7.2547	0.9959	0.9922	0.9985	0.002281	0	0	907.189	493.406	-50.7	70.85
350	7.7	43.5112	5.6508	56.1752	9.8553	3.25	29.43	5.4393	0.7203	-0.9738	1	0.5794	0.2456	0.2162	39.6039	639.182	42.25	-10.4
351	4.9	29.25	5.9694	22.5078	7.7613	0	26.2023	5.8787	0.9794	0.9428	1	0.02506	0.3103	0	1.6735	669.52	0	29.25
352	40.3	110.127	2.7327	299.067	7.8085	0	39.2699	5.4395	0.6793	-1	1	0.5089	0.5718	0.2969	153.985	737.356	-83.2	-72.15
353	20.9	2.9069	0.1391	138.817	7.3448	0	39	6.5117	0.4531	-1	1	0.6977	0.8466	0.4048	736.273	525.536	-1.3	2.6
354	8.1	35.8503	4.426	72.5125	11.8873	0	48.75	11.3744	0.3808	-0.4789	0.9059	0.4726	0.4754	0.6923	188.784	999.685	-13.65	-33.15
355	6.3	7.2672	1.1535	39.8884	9.2764	3.25	17.5018	4.4484	0.1653	-0.9985	0.9487	0.7567	1	0.65	151.032	647.437	-6.5	3.25
356	10.7	46.15	4.3131	84.0499	9.6609	0	39.1352	8.5287	0.4181	-1	1	0.687	0.3333	0.4776	969.089	1007.93	46.15	0
357	37.7	24.879	0.6599	157.029	4.3986	0	18.3848	3.4625	0.2735	-1	1	0.7303	1	0.5776	435.651	881.862	13.65	20.8
358	5.7	22.7035	3.9831	38.5965	10.4315	0	46.8722	14.7332	0.4061	-0.1373	1	0.4964	0.5946	0.5882	691.474	897.825	20.8	9.1
359	17.1	44.3717	2.5948	137.483	9.1048	0	35.8974	5.795	0.5801	-0.9996	1	0.6672	0.8344	0.2769	744.152	814.374	37.7	23.4
360	8.9	84.8294	9.5314	88.0787	12.765	3.25	24.7513	5.0094	0.8156	-0.4191	1	0.3999	0.1594	0.1633	620.404	470.73	-22.1	-81.9
361	15.5	77.3254	4.9887	140.557	10.4117	0	30.6604	6.5933	0.3063	-1	0.9973	0.7351	0.4741	0.6	687.542	795.084	35.1	68.9
362	37.5	16.25	0.4333	336.107	9.4678	0	27.5772	5.6299	0.7028	-0.9943	1	0.488	0.2507	0.2994	168.608	93.964	15.6	4.55
363	8.3	8.2731	0.9968	49.053	7.7862	3.25	26.8002	5.7992	-0.5215	-1	0.9841	0.6246	1	0.9512	720.102	84.3916	5.85	-5.85
364	25.5	112.151	4.3981	287.574	12.2372	0	47.9857	7.1776	0.7536	-0.9989	1	0.5751	0.2213	0.1488	190.869	553.261	-56.55	-96.85
365	12.3	9.0535	0.7361	104.706	10.1656	0	24.7513	6.5656	0.2661	-1	1	0.7173	1	0.5844	389.037	144.915	3.25	8.45
366	17.5	67.4811	3.8561	115.032	7.4214	0	26.8002	4.072	0.834	-0.8575	0.9999	0.3062	0.5097	0.1955	590.426	219.763	8.45	66.95
367	25.5	121.994	4.7841	277.301	11.8	3.25	20.8102	4.1638	0.798	-0.9981	1	0.4555	0.1319	0.1776	739.025	888.541	121.55	10.4
368	5.7	19.8436	3.4813	25.824	6.9795	0	16.5718	4.4125	0.9518	0.6485	0.9973	0.08337	0.4054	0.05882	729.509	844.614	-16.9	10.4
369	4.7	12.2642	2.6094	19.3474	7.1657	0	16.25	5.1681	0.961	0.8797	0.9991	0.04097	0.5185	0	159.766	616.426	10.4	6.5
370	4.7	13.7733	2.9305	23.6144	8.7461	3.25	16.5718	4.4828	0.8357	0.7727	0.9979	0.09797	1	0	734.681	794.628	13	-4.55
371	14.5	140.708	9.704	151.546	12.1236	0	25.3833	4.2551	0.9643	0.8216	1	0.03947	0	0	390.755	626.938	-126.75	61.1
372	18.9	85.7015	4.5345	170.036	10.0613	0	41.6203	6.588	0.7551	-0.4472	1	0.3672	0.574	0.277	936.085	718.45	-84.5	-14.3
373	17.1	21.2223	1.2411	151.607	10.0402	0	30.6604	6.4886	0.08008	-0.9981	0.9996	0.7051	0.8411	0.7344	255.155	540.523	13.65	-16.25
374	7.5	67.6312	9.0175	70.1265	12.7503	3.25	24.7513	5.0326	0.7225	0.2256	1	0.2792	0.01818	0.4857	279.18	919.327	65.65	16.25
375	39.1	117.93	3.0161	206.334	5.5616	0	13.4001	2.82	0.6183	-0.9985	1	0.6183	0.5984	0.2928	254.045	707.437	109.85	-42.9
376	19.5	31.3755	1.609	118.694	6.7825	0	27.768	4.6214	0.3236	-0.9971	0.9996	0.5768	1	0.6443	412.213	98.5769	24.05	-20.15
377	20.7	172.999	8.3574	211.743	11.3231	0	26.8002	5.779	0.98	0.9125	1	0.02347	0.1337	0	544.655	445.159	5.85	-172.9
378	33.9	40.556	1.1963	160.817	5.0413	0	14.5344	3.138	0.6799	-0.9989	1	0.5167	0.9812	0.2872	850.707	753.885	-4.55	40.3
379	8.1	45.5232	5.6201	49.2283	8.0702	0	17.5018	4.1296	0.9795	0.8281	1	0.04069	0.1475	0	620.852	122.253	-7.8	-44.85
380	10.5	38.5861	3.6749	51.8795	6.1035	0	16.25	3.7564	0.9549	0.8037	0.9999	0.05097	0.7176	0	166.124	800.371	32.5	-20.8
381	7.3	55.8924	7.6565	51.4468	9.7069	3.25	22.75	4.7527	0.995	0.9778	1	0.005102	0	0	16.3767	730.473	8.45	-55.25
382	12.9	47.8093	3.7061	104.335	9.572	3.25	44.2048	7.2973	0.8775	0.3499	1	0.1449	0.7064	0.1798	499.275	102.554	-33.15	-34.45
383	11.5	79.7701	6.9365	109.848	11.563	0	36.3361	7.4389	0.809	-0.5882	1	0.3433	0.1684	0.1644	30.7043	49.4478	19.5	77.35
384	38.7	42.5489	1.0995	246.446	6.7152	0	23.4361	4.9505	0.553	-1	1	0.5915	0.921	0.4248	586.416	25.7041	35.1	24.05
385	27.9	56.9112	2.0398	253.923	9.804	0	32.5	6.0435	0.6764	-0.9864	1	0.5027	0.2625	0.3598	85.8548	317.887	-55.25	13.65
386	10.3	28.0707	2.7253	111.18	13.3952	3.25	45.1504	8.0974	0.3558	-0.9999	1	0.895	0.3012	0.3548	715.257	343.864	-27.95	2.6
387	18.7	53.0298	2.8358	174.062	10.4229	0	29.43	5.0664	0.6383	-0.9835	1	0.6554	0.3293	0.2585	575.278	592.492	10.4	52
388	6.3	36.6314	5.8145	48.1388	11.1951	0	26.2023	5.5114	0.9485	0.8503	1	0.05399	0.1395	0	525.349	801.809	-32.5	-16.9
389	4.7	32.7912	6.9769	21.2915	7.8857	3.25	14.5344	3.0596	0.9808	0.9487	0.9959	0.01758	0	0	575.33	209.255	-25.35	20.8
390	7.1	0.9192	0.1295	3.9	0.7647	0	3.25	1.3923	-0.3821	-1	0.7071	0.8513	1	1	352.218	798.923	0.65	-0.65
391	7.9	1.4534	0.184	10.177	1.7249	0	4.5962	1.8787	-0.1998	-1	1	0.7498	1	0.8333	276.57	117.968	1.3	-0.65
392	38.1	87.8102	2.3047	218.947	6.065	0	21.8017	4.261	0.6574	-0.9965	1	0.5431	0.9834	0.3185	472.332	446.195	21.45	85.15
393	7.3	28.9597	3.9671	45.4764	8.5804	0	21.8017	4.5645	0.8586	0.2974	0.9998	0.1658	0.7547	0.1515	564.493	984.938	28.6	-4.55
394	12.9	53.1333	4.1189	90.6067	8.3125	0	32.6621	6.9855	0.8119	-0.08305	0.9999	0.2252	0.4128	0.2727	151.795	576.012	13.65	-51.35
395	12.9	21.3809	1.6574	51.5468	4.7291	0	51.387	6.8174	0.7521	-1	1	0.5534	0.8257	0.1798	471.694	819.632	7.15	20.15
396	6.5	8.6721	1.3342	27.7782	6.1729	0	18.3848	4.3177	-0.6451	-0.9999	0.9594	0.7309	0.7778	0.8261	736.023	208.577	-8.45	-1.95
397	9.7	23.8383	2.4576	71.9634	9.3459	0	42.25	7.7058	-0.1665	-1	0.9988	0.6997	0.6753	0.8929	944.227	16.8093	-23.4	-4.55
398	6.9	7.854	1.1383	26.3837	5.3844	0	13.4001	3.3337	0.8753	0.4472	1	0.1364	1	0.2069	828.123	686.355	-3.25	-7.15
399	5.9	11.3518	1.924	33.4489	8.5766	0	29.0689	6.9224	0.2629	-0.9985	0.9994	0.6075	0.641	0.6842	553.229	224.356	-4.55	10.4
400	15.7	0.65	0.0414	78.7391	5.7474	0	26.2023	5.4007	-0.4365	-1	1	0.7206	1	0.8462	535.592	201.322	0	0.65
401	12.5	4.162	0.333	67.0891	6.3894	0	29.43	6.4148	-0.1434	-1	0.9983	0.7835	1	0.725	69.608	722.892	-2.6	-3.25
402	13.9	74.4442	5.3557	87.6677	7.367	0	43.6033	4.4431	0.893	0.124	1	0.1607	0.3109	0.2121	631.921	239.032	-35.1	65.65
403	37.5	1.4534	0.03876	146.391	4.1237	0	17.5018	3.1306	-0.4001	-1	1	0.6904	1	0.8882	174.919	971.405	0.65	-1.3
404	10.3	8.0401	0.7806	57.1896	6.8903	0	23.4361	5.0366	0.06177	-0.9899	0.9989	0.6536	1	0.8475	557.947	515.932	-1.95	7.8
405	6.9	38.1512	5.5292	31.7813	6.486	0	13.4001	3.5985	0.8357	0.4291	0.9989	0.1445	0.4082	0.2759	779.746	339.942	14.95	-35.1
406	6.9	40.9087	5.9288	52.405	10.6949	0	23.6604	6.4725	0.7494	0.2026	0.9997	0.2584	0.2449	0.3448	482.239	164.145	29.25	28.6
407	5.1	4.3603	0.855	23.5528	7.5977	0	45.2673	14.9945	-0.7013	-0.991	0.4472	0.4444	0.7419	1	287.304	1010.73	-1.95	-3.9
408	26.5	84.3699	3.1838	221.931	9.0584	0	32.0088	6.4589	0.3369	-0.9999	1	0.7923	0.5633	0.4464	246.838	775.23	-70.2	-46.8
409	9.9	7.5802	0.7657	47.1919	5.9737	0	20.8102	4.5385	-0.4172	-1	0.9983	0.6771	1	0.9245	400.909	949.677	-6.5	-3.9
410	36.9	15.5049	0.4202	217.681	6.2373	0	29.9635	5.051	0.3187	-1	1	0.6965	1	0.5591	124.482	761.047	13	8.45
411	14.7	31.4428	2.139	114.565	9.0209	0	26.2023	6.0634	0.5308	-0.9895	0.9999	0.6338	0.7244	0.4019	423.245	975.83	-3.9	-31.2
412	6.5	31.8765	4.9041	40.805	9.0678	0	21.8017	5.405	0.8958	0.5714	0.9998	0.1176	0.6889	0.12	654.331	896.154	-30.55	-9.1
413	37.3	95.4283	2.5584	307.825	8.7203	0	34.548	6.1651	0.547	-0.881	1	0.5088	0.7734	0.4458	446.42	419.111	81.25	50.05
414	9.7	70.9007	7.3093	81.9875	10.6477	3.25	18.9506	3.7375	0.7932	0.4401	0.9999	0.1919	0	0.4035	452.222	941.088	37.05	60.45
415	6.3	46.4102	7.3667	43.1694	10.0394	0	29.9635	7.2791	0.9207	0.83	0.9981	0.05267	0	0	342.817	20.5476	-37.05	-27.95
416	6.5	47.8093	7.3553	52.0676	11.5706	6.5	30.8322	5.3813	0.7276	0.2655	0.9999	0.2183	0.2667	0.36	665.023	999.531	33.15	-34.45
417	5.9	15.4503	2.6187	28.137	7.2146	0	23.4361	5.5998	0.5964	-0.8682	0.9983	0.5066	1	0.5263	890.703	856.119	5.85	-14.3
418	6.9	82.7315	11.9901	89.6573	18.2974	0	77.2516	16.0241	0.9481	0.8799	0.9979	0.02971	0	0	374.768	884.87	58.5	58.5
419	19.1	59.6621	3.1237	112.71	6.5912	0	18.3848	3.7195	0.5501	-0.999	1	0.7388	0.8596	0.2585	952.018	841.236	-24.05	-54.6
420	8.1	24.1289	2.9789	69.1904	11.3427	0	33.931	6.5806	0.2175	-0.786	0.9999	0.7858	0.1639	0.5122	984.093	291.154	21.45	11.05
421	5.5	2.68	0.4873	15.9247	4.5499	0	13.7886	3.3164	-0.1426	-1	1	0.8343	1	0.75	771.582	0.8273	2.6	-0.65
422	14.9	108.62	7.2899	123.11	9.5434	0	20.8102	4.3154	0.938	0.7434	1	0.06411	0.08527	0.009174	202.752	714.151	-84.5	68.25
423	11.3	8.475	0.75	61.6638	6.6305	0	23.4361	5.1041	-0.3548	-0.9995	0.9989	0.6351	1	0.9296	767.128	236.093	0.65	-8.45
424	7.3	73.7342	10.1006	59.548	11.2355	3.25	22.981	4.782	0.9714	0.8208	0.9998	0.03445	0	0	698.452	11.274	72.8	-11.7
425	11.3	10.5812	0.9364	71.8025	7.7207	0	20.5548	5.3269	0.02382	-0.9959	0.9997	0.6867	1	0.8088	461.695	404.974	7.15	7.8
426	6.7	2.3436	0.3498	21.195	4.5096	0	14.5344	3.1608	-0.7806	-1	0.4472	0.3035	1	1	738.5	560.537	-1.95	-1.3
427	5.1	8.6721	1.7004	13.65	4.4032	0	13	5.21	0.8364	0.2747	1	0.2254	1	0.1818	624.167	0.7941	-8.45	-1.95
428	9.9	0	0	50.1177	6.344	0	27.768	6.3203	0.1401	-1	1	0.8264	1	0.6182	1018.17	638.657	0	0
429	8.1	8.841	1.0915	39.5346	6.4811	0	16.25	4.1835	0.5822	-0.9487	1	0.5201	1	0.4634	111.494	271.549	-2.6	-8.45
430	6.7	39.0054	5.8217	61.1356	13.0076	0	29.0689	7.2057	0.5519	-0.3443	0.9997	0.39	0.2766	0.4815	686.44	553.313	-35.75	15.6
431	8.9	39.4738	4.4353	53.6852	7.7805	0	16.5718	4.1812	0.819	-0.2169	1	0.3597	0.2754	0.1633	995.91	858.764	-37.7	-11.7
432	7.7	79.252	10.2925	61.2095	10.7385	6.5	13.7886	1.8784	0.9959	0.9825	1	0.004722	0	0	338.513	63.474	-78.65	9.75
433	11.9	3.9	0.3277	54.466	5.5016	0	19.5	4.0249	-0.4382	-1	1	0.6422	1	0.9054	39.7983	176.672	3.9	0
434	20.9	206.714	9.8906	233.404	12.3494	0	48.75	8.5729	0.9585	0.6919	1	0.05579	0.127	0.01775	309.093	638.529	-199.55	-53.95
435	5.1	52.6821	10.3298	49.354	15.9207	4.5962	26.8002	5.7558	0.9854	0.9618	1	0.01573	0.06452	0	529.167	387.569	-8.45	-52
436	23.7	106.493	4.4934	230.545	10.6242	0	26.2023	5.7029	0.7642	-0.8767	1	0.5181	0.3272	0.1675	939.783	176.238	65.65	-83.85
437	5.1	43.9412	8.6159	28.5826	9.2202	3.25	20.5548	5.2236	0.9687	0.9361	1	0.02321	0	0	832.284	103.618	-5.85	43.55
438	36.1	46.2278	1.2805	176.654	5.1805	0	14.5344	3.066	0.4751	-1	1	0.6835	0.915	0.3903	770.328	958.611	21.45	40.95
439	13.9	5.5915	0.4023	66.6665	5.6022	0	16.25	3.3236	0.1718	-1	1	0.728	1	0.6413	22.0036	141.694	-3.25	4.55
440	9.9	115.716	11.6885	112.217	14.2047	4.5962	24.7513	4.5351	0.8625	0.4277	1	0.18	0	0.2712	194.752	334.263	-112.45	-27.3
441	14.3	88.9527	6.2205	129.71	10.5456	0	23.6604	5.9286	0.8642	0.5463	1	0.1138	0.1789	0.1262	28.7902	249.385	-40.3	79.3
442	7.3	31.6304	4.3329	49.0994	9.264	0	39	8.8818	-0.09652	-1	1	0.6628	0.5849	0.9062	8.0822	426.466	31.2	5.2
443	35.7	66.2873	1.8568	224.391	6.6585	0	27.768	4.5393	0.5238	-0.9894	1	0.5781	0.7389	0.454	590.451	274.179	-59.8	28.6
444	35.7	50.1638	1.4051	199.605	5.923	0	32.5	4.3092	0.5075	-1	1	0.7135	0.6053	0.3344	33.0364	548.801	-26	-42.9
445	11.3	0.65	0.05752	8.45	0.9086	0	3.25	1.4665	-0.5935	-1	0.7071	0.6103	1	1	93.969	102.965	-0.65	0
446	6.7	11.9854	1.7889	38.9667	8.2908	0	26	5.5705	0.6506	-0.9839	0.995	0.43	0.8511	0.4444	745.866	637.746	-7.8	9.1
447	18.3	61.3381	3.3518	153.2	9.3988	0	32.6621	5.7709	0.6452	-0.9276	1	0.5046	0.2577	0.3287	642.418	498.82	27.95	-54.6
448	25.5	9.9005	0.3883	182.972	7.786	0	32.0088	5.674	-0.1927	-1	1	0.7111	1	0.8135	922.737	271.396	9.1	-3.9
449	6.5	4.5962	0.7071	67.522	15.0049	3.25	27.768	7.5554	-0.2829	-0.9976	0.9881	0.7668	0.9778	0.8	38.7615	738.408	0.65	4.55
450	10.5	49.6729	4.7308	100.134	11.7805	0	29.43	6.0511	0.6034	-0.4856	1	0.3462	0.7059	0.5238	287.19	20.2857	-36.4	33.8
451	9.9	46.9532	4.7427	69.5111	8.7989	0	29.25	6.1351	0.06156	-0.9995	0.9915	0.8254	0.4937	0.6102	829.449	454.187	17.55	-43.55
452	6.7	75.1559	11.2173	63.6725	13.5473	3.25	23.6604	4.9182	0.9581	0.7461	0.9995	0.07017	0	0.03704	756.179	624.903	7.8	74.75
453	10.7	21.9946	2.0556	47.3486	5.4424	0	23.4361	4.9566	0.109	-1	1	0.8865	0.908	0.5385	1.1822	940.374	-7.15	20.8
454	5.1	48.4021	9.4906	41.4454	13.3695	3.25	26.2023	6.6182	0.9778	0.9412	0.9997	0.01556	0.129	0	725.657	854.274	-44.85	-18.2
455	9.3	3.25	0.3495	28.9812	3.97	0	9.75	2.5427	-0.5092	-1	0.9939	0.6087	1	0.907	671.581	76.414	-2.6	-1.95
456	4.9	16.0538	3.2763	47.0519	16.2248	3.25	30.8322	9.6771	0.7619	0.368	0.9915	0.2262	0.8621	0.4444	221.867	329.378	-14.95	5.85
457	16.9	0	0	18.7385	1.2576	0	4.5962	1.6401	-0.84	-1	1	0.5538	1	0.92	457.592	652.012	0	0
458	15.5	92.9114	5.9943	126.059	9.3377	3.25	18.9506	3.7833	0.935	0.3763	1	0.1006	0.08889	0.06087	821.458	74.9355	28.6	-88.4
459	12.9	16.4053	1.2717	82.7142	7.5885	0	45.5	6.9912	0.3687	-0.9997	1	0.6922	0.5505	0.5843	1012.07	276.791	13.65	-9.1
460	6.3	4.9503	0.7858	24.8579	5.7809	0	13.4001	4.1339	-0.1436	-0.9923	0.8944	0.6868	1	0.9565	769.659	480.214	-1.95	-4.55
461	34.9	121.176	3.4721	177.475	5.3944	0	13.4001	3.0486	0.954	0.1414	1	0.08377	0.9331	0.02265	509.15	200.408	14.95	-120.25
462	13.5	8.475	0.6278	67.9355	5.9074	0	23.6604	5.3598	-0.07186	-1	1	0.7953	1	0.7033	324.219	174.804	-7.15	4.55
463	12.5	23.4451	1.8756	72.6232	6.9165	0	14.5344	3.9734	0.1158	-1	1	0.8041	0.8952	0.6386	719.364	610.48	-16.25	16.9
464	8.1	17.9781	2.2195	53.9367	8.8421	0	20.5548	5.3811	0.1739	-0.9971	0.9991	0.7409	0.8361	0.6585	237.438	132.383	-13.65	11.7
465	8.7	17.562	2.0186	56.5293	8.4372	0	36.3361	7.4783	0.4595	-0.8838	0.9998	0.6204	0.8955	0.5106	775.81	172.408	13.65	-11.05
466	5.3	45.6391	8.6111	31.3638	9.5042	3.25	13.7886	2.6195	0.9963	0.9864	1	0.004752	0	0	245.991	864.368	37.05	-26.65
467	6.7	33.1755	4.9516	48.614	10.3434	3.25	19.769	4.4164	-0.2758	-0.9552	0.941	0.6259	0.4681	0.9259	804.082	819.09	33.15	1.3
468	5.3	17.0617	3.2192	13.005	3.9409	0	7.2672	1.7687	0.9892	0.9638	1	0.01271	0.9091	0	31.3396	222.726	-5.2	-16.25
469	15.1	68.42	4.5311	137.286	10.4799	3.25	39.2699	6.87	0.5184	-0.9991	1	0.7122	0.5115	0.3545	903.51	725.927	-53.3	42.9
470	8.5	14.3148	1.6841	61.0117	9.3864	0	18.9506	4.372	0.4838	-0.9798	0.9999	0.6919	0.7231	0.4	632.312	704.047	0.65	-14.3
471	5.9	56.4416	9.5664	37.188	9.5354	3.25	19.769	3.8121	0.9544	0.883	0.9998	0.03989	0	0	761	793.949	-54.6	14.3
472	4.9	41.8127	8.5332	28.1515	9.7074	4.5962	20.8102	3.5958	0.9324	0.8706	0.9683	0.02973	0	0	115.439	616.092	40.95	-8.45
473	4.9	1.95	0.398	18.5489	6.3962	0	21.8017	5.685	-0.9593	-0.9973	-0.891	0.03727	1	1	498.276	285.408	1.95	0
474	7.3	17.9781	2.4628	48.6685	9.1827	0	35.1541	8.6563	0.8453	-0.4961	0.9983	0.2634	0.7925	0.1818	253.569	190.329	17.55	3.9
475	10.1	36.1437	3.5786	48.6774	6.0096	0	19.5	3.4672	0.6448	-0.9848	1	0.5329	0.7407	0.3333	382.555	218.109	-28.6	22.1
476	7.9	55.7221	7.0534	57.7316	9.785	4.5962	21.8017	4.0073	0.9899	0.903	1	0.02125	0.08475	0	730.633	441.437	-53.3	16.25
477	34.1	50.6583	1.4856	174.198	5.4267	0	18.9506	3.4663	0.2444	-1	0.9996	0.7872	0.8255	0.5582	859.248	176.321	-42.25	-27.95
478	34.1	200.833	5.8895	262.723	8.1845	0	29.43	4.2926	0.8728	-0.5749	1	0.2381	0.2461	0.1367	929.699	626.592	-112.45	166.4
479	24.1	67.1107	2.7847	143.943	6.5133	0	17.5018	3.3972	0.5999	-0.9978	1	0.6089	0.7059	0.33	669.149	321.726	-35.1	57.2
480	7.9	79.0171	10.0022	86.305	14.628	3.25	24.7513	5.1346	0.9091	0.7867	1	0.07632	0.2034	0	266.652	639.981	21.45	-76.05
481	5.9	29.1342	4.938	34.2472	8.7813	3.25	16.25	4.8687	0.6459	-0.02856	0.9929	0.2238	0.5385	0.7059	895.11	290.932	22.75	-18.2
482	6.5	59.3781	9.1351	49.4691	10.9931	3.25	30.6604	6.1419	0.9832	0.9447	1	0.01976	0	0	515.308	34.0538	-44.2	-39.65
483	6.1	22.2144	3.6417	34.6885	8.4606	3.25	16.25	3.8845	0.502	-0.1577	0.9718	0.3236	0.439	0.7143	284.574	511.967	-7.8	20.8
484	6.3	36.3652	5.7722	31.7554	7.385	0	11.718	3.5805	0.8748	0.7693	0.9995	0.06759	0.186	0	271.341	151.452	-17.55	31.85
485	13.9	24.3988	1.7553	74.637	6.272	0	14.5344	3.5878	0.3467	-0.9603	1	0.7178	0.5882	0.5258	968.867	387.82	-16.25	18.2
486	5.5	44.9817	8.1785	37.2882	10.6538	6.5	13.7886	2.2223	0.898	0.8135	0.9527	0.04665	0	0	803.455	921.355	27.3	35.75
487	8.7	114.719	13.1861	96.1162	14.3457	4.5962	20.8102	3.7862	0.9631	0.8802	1	0.04019	0	0	841.632	626.247	97.5	60.45
488	10.1	48.9532	4.8469	83.6842	10.3314	0	22.981	6.1069	0.8408	0.1789	1	0.2196	0.3951	0.2167	776.366	833.416	-48.1	-9.1
489	5.5	22.1859	4.0338	24.0347	6.8671	3.25	13.4001	2.5385	0.8468	0.455	0.9998	0.1526	0.5714	0.2	195.009	307.091	-1.95	-22.1
490	4.9	18.984	3.8743	29.4123	10.1422	3.25	29.9635	6.8554	0.9777	0.9503	1	0.01706	1	0	603.704	177.939	14.95	11.7
491	13.5	136.99	10.1474	126.441	10.9948	0	19.769	4.2488	0.9591	0.7894	1	0.05738	0.1304	0	898.144	443.852	-104.65	88.4
492	16.1	82.0598	5.0969	109.606	7.7735	0	21.8017	4.7683	0.9604	0.6695	1	0.0503	0.4539	0.008264	991.388	95.0901	-47.45	-66.95
493	7.5	59.8318	7.9776	48.8279	8.8778	3.25	14.5344	2.7478	0.9837	0.9461	1	0.01464	0	0	801.82	441.227	-17.55	57.2
494	21.1	48.9619	2.3205	138.794	7.2667	0	53.7971	7.7167	0.1876	-1	1	0.7431	0.7487	0.5928	792.837	169.969	-4.55	-48.75
495	11.5	34.8402	3.0296	82.5065	8.6849	0	36.3361	6.9236	0.7735	-0.8	1	0.3723	0.7263	0.2267	702.843	694.126	20.8	-27.95
496	6.5	7.827	1.2042	25.4587	5.6575	0	10.2774	2.7559	0.1557	-0.8321	0.9806	0.53	1	0.7917	448.762	76.2	0.65	7.8
497	30.3	135.206	4.4623	273.625	9.6687	0	23.4361	4.581	0.9025	0.229	1	0.1569	0.1979	0.1597	134.525	120.518	98.8	-92.3
498	8.9	9.0535	1.0172	69.4231	10.0613	0	36.3361	7.3702	-0.2261	-0.9909	0.9912	0.7436	0.8261	0.7959	822.41	981.253	3.25	8.45
499	32.7	91.5785	2.8006	280.557	9.1387	0	40.2003	6.2416	0.4906	-0.9999	1	0.6718	0.5635	0.439	603.729	128.943	-42.25	-81.25
500	11.7	19.5	1.6667	42.4202	4.3732	0	18.3848	4.0944	0.5043	-0.8321	1	0.4211	1	0.6806	1017.17	933.308	0	19.5
501	32.5	23.4361	0.7211	209.633	6.8732	0	18.9506	4.18	0.6053	-0.9991	1	0.5594	0.8066	0.3732	510.006	808.148	23.4	1.3
502	6.3	3.677	0.5836	29.7663	6.9224	0	24.7513	5.3525	-0.7418	-1	0.7071	0.3935	1	1	381.937	183.444	-2.6	2.6
503	9.3	11.9324	1.2831	50.7025	6.9455	0	20.5548	4.5738	-0.6236	-1	0.7071	0.4719	0.9589	1	901.011	90.1344	-10.4	5.85
504	5.7	3.5004	0.6141	7.9996	2.1621	0	7.2672	2.3996	-0.05689	-1	0.9899	0.9321	1	0.5833	77.2895	756.649	-3.25	1.3
505	32.3	184.953	5.7261	274.406	9.0563	0	24.7513	4.3347	0.8322	-1	1	0.4043	0.2244	0.1555	825.868	414.728	-92.95	159.9
506	28.5	72.1617	2.532	175.537	6.624	0	27.5772	5.9106	0.2367	-1	1	0.8011	0.6755	0.5083	760.009	14.0632	63.05	-35.1
507	15.9	3.9538	0.2487	64.0329	4.6067	0	19.769	3.7906	-0.3191	-1	1	0.68	1	0.8929	801.846	56.1447	0.65	3.9
508	4.7	45.3558	9.6502	37.2616	13.8006	3.25	20.5548	5.0249	0.6603	0.3684	0.8388	0.1724	0	0.5714	809.17	212.053	19.5	-40.95
509	6.9	20.0238	2.902	26.6006	5.4287	0	16.5718	3.7902	0.3236	-0.6306	0.9806	0.4258	0.5306	0.75	900.558	41.1449	-4.55	-19.5
510	10.1	0.65	0.06436	13.6962	1.6909	0	4.5962	1.8554	-0.4239	-1	1	0.7949	1	0.8	581.728	601.832	-0.65	0
511	5.9	11.05	1.8729	45.0621	11.5544	0	29.43	8.3037	-0.4288	-0.9923	0.3162	0.4652	0.7436	1	457.864	498.229	0	-11.05
512	15.3	67.6906	4.4242	117.73	8.8519	0	20.5548	5.0868	0.6825	-0.124	1	0.2611	0.5038	0.5487	785.121	386.026	-13.65	66.3
513	15.7	119.475	7.6098	137.487	10.0356	0	22.75	4.6526	0.9852	0.8644	1	0.02301	0.0292	0	519.672	447.503	53.95	-106.6
514	11.1	4.7321	0.4263	35.6554	3.9182	0	25.3833	4.4103	-0.2555	-1	1	0.7219	1	0.8382	653.946	430.356	-1.3	4.55
515	31.7	114.954	3.6263	268.168	9.0292	0	23.4361	4.4406	0.626	-0.9971	1	0.6004	0.3805	0.2982	67.2035	699.915	-39.65	107.9
516	15.5	47.4545	3.0616	129.292	9.5772	0	23.6604	5.1974	0.7719	0.07125	1	0.2381	0.9852	0.3304	583.99	474.074	-27.95	38.35
517	9.7	54.2156	5.5892	78.1878	10.1543	3.25	18.9506	4.321	0.6663	-0.7593	0.9998	0.4208	0.5065	0.4464	344.572	741.814	-33.15	-42.9
518	15.1	6.4018	0.424	93.6664	7.1501	0	18.9506	4.7178	-0.6375	-1	1	0.4663	1	0.9794	158.56	647.232	-5.85	2.6
519	7.7	44.85	5.8247	59.5143	10.4411	0	26.2023	6.9447	0.3025	-1	0.9926	0.6616	0.2982	0.5429	255.331	1011.88	44.85	0
520	8.7	109.27	12.5597	94.1074	14.0459	6.5	29.25	5.9414	0.9807	0.915	1	0.02596	0	0	79.977	1017.56	109.2	3.9
521	15.7	31.0098	1.9751	91.9827	6.7141	0	26	4.8535	0.5097	-0.9947	0.9999	0.5377	0.6715	0.4872	16.9809	218.93	-26	-16.9
522	8.5	12.5536	1.4769	55.8435	8.5913	0	32.5	7.2647	-0.0006613	-1	1	0.7246	0.9692	0.7317	542.835	1016.62	-11.7	-4.55
523	4.9	20.4104	4.1654	22.6012	7.7935	0	22.981	5.8344	0.8328	0.7124	0.9539	0.08293	0.7241	0.2222	155.194	14.5	-3.25	20.15
524	13.7	52.2108	3.811	130.416	11.1466	3.25	29.43	6.3921	0.5746	-0.8575	1	0.6541	0.5556	0.3229	692.642	574.693	-16.9	49.4
525	10.7	9.0535	0.8461	50.3533	5.7877	0	17.5018	4.0582	0.1454	-0.9996	1	0.7117	1	0.6406	841.098	325.229	8.45	3.25
526	7.7	58.6623	7.6185	53.5903	9.4018	3.25	21.8017	4.7374	0.7952	0.2375	1	0.3013	0.07018	0.2973	617.169	16.6818	-54.6	-21.45
527	4.9	27.5772	5.628	25.6381	8.8407	3.25	17.5018	4.4039	-0.09997	-0.9788	0.9841	0.9252	0.3448	0.6667	736.469	682.571	3.9	27.3
528	25.3	0	0	40.7731	1.7499	0	4.5962	1.7653	-0.7226	-1	1	0.595	1	0.907	147.071	235.573	0	0
529	23.7	108.83	4.592	209.262	9.6434	0	22.981	5.6745	0.7494	-0.9985	1	0.5222	0.318	0.2062	932.863	563.135	108.55	-7.8
530	5.3	68.6727	12.9571	45.0117	13.6399	3.25	20.5548	4.1326	0.998	0.9917	1	0.002414	0	0	475.613	145.236	-65.65	20.15
531	6.5	74.464	11.456	53.6263	11.917	0	22.981	5.4332	0.9958	0.9693	1	0.008008	0	0	720.523	984.631	53.3	52
532	5.1	16.4053	3.2167	19.5416	6.3037	3.25	10.2774	2.3267	0.8968	0.6306	0.9973	0.1158	1	0.1818	104.098	739.088	9.1	13.65
533	6.7	10.896	1.6263	60.812	12.9387	0	42.25	11.8066	-0.3352	-0.9998	0.6946	0.5613	0.9787	1	900.09	369.127	10.4	3.25
534	18.5	121.987	6.5939	152.036	9.2143	0	19.769	3.6132	0.9177	0.3536	1	0.1226	0.09091	0.09655	629.965	504.27	-16.25	-120.9
535	5.1	15.0064	2.9424	26.6527	8.5977	0	27.768	7.3168	0.9447	0.7828	0.9997	0.06557	0.9677	0	698.157	830.618	-14.3	-4.55
536	17.1	149.111	8.7199	170.688	11.3039	0	42.25	5.4339	0.8867	-0.1633	1	0.2518	0.1523	0.1308	521.304	447.716	-80.6	125.45
537	7.3	68.9429	9.4442	78.6992	14.8489	0	42.25	9.578	0.8937	0.5183	1	0.1442	0	0.1818	834.336	992.171	-48.75	48.75
538	10.7	5.5915	0.5226	44.5183	5.1171	0	14.5344	3.7799	-0.4238	-1	0.9487	0.6429	1	0.9219	141.594	528.107	3.25	-4.55
539	30.3	47.8799	1.5802	214.313	7.5729	0	37.0557	4.5572	0.6421	-0.9923	1	0.5438	0.6466	0.3308	473.424	975.78	35.75	31.85
540	30.3	192.4	6.3498	304.46	10.7583	0	29.25	4.2356	0.9622	0.7894	1	0.04954	0	0	527.898	938.492	192.4	0
541	5.5	64.6611	11.7566	55.7161	15.9189	6.5	35.1541	8.765	0.9607	0.8484	0.9999	0.054	0	0	998.654	272.364	32.5	-55.9
542	14.9	14.5344	0.9755	105.501	8.1784	0	27.9576	6.2813	-0.5504	-1	0.9954	0.5361	0.9845	0.9423	696.953	37.1611	-2.6	-14.3
543	5.7	57.2923	10.0513	41.4228	11.1953	7.2672	13.4001	2.0234	0.9989	0.9947	1	0.001507	0	0	841.553	910.737	3.25	57.2
544	8.7	66.3287	7.624	85.8991	12.8208	3.25	32.6621	8.1334	0.8081	-0.7319	0.9995	0.3	0.2537	0.1915	987.586	509.282	27.3	60.45
545	8.3	56.1037	6.7595	65.7274	10.4329	0	26.2023	5.3465	0.6627	-0.2425	0.9975	0.3851	0.3333	0.4048	628.066	224.404	-55.25	9.75
546	10.3	49.3743	4.7936	70.6746	8.515	0	18.9506	5.446	0.6717	-0.3748	1	0.4769	0.1566	0.3175	696.801	535.316	-46.15	17.55
547	9.1	6.9096	0.7593	58.7201	8.2704	0	35.1541	6.5488	0.2641	-0.9995	0.9985	0.7139	0.9859	0.6	660.066	623.852	5.2	4.55
548	5.5	4.6872	0.8522	30.8388	8.8111	0	20.5548	5.7045	-0.09731	-0.9923	0.9923	0.7188	1	0.8667	676.091	798.764	-2.6	3.9
549	12.9	0.9192	0.07126	32.3324	2.9663	0	7.2672	1.8554	-0.6521	-1	1	0.5321	1	0.9783	712.361	436.004	-0.65	-0.65
550	6.7	67.1799	10.0269	57.3837	12.2093	3.25	29.0689	7.1187	0.8543	0.5351	0.9987	0.1444	0.2553	0.2222	552.813	882.202	59.15	-31.85
551	6.5	7.6081	1.1705	21.2071	4.7127	0	13.7886	3.1134	0.3076	-0.8	1	0.6079	1	0.7083	973.292	608.131	2.6	-7.15
552	4.9	0.9192	0.1876	5.85	2.0172	0	3.25	1.6049	0	-0.7071	0.7071	1	1	1	351.48	798.888	0.65	0.65
553	11.1	27.95	2.518	45.7211	5.0243	0	35.75	6.2657	0.8548	-1	1	0.408	0.9231	0.1268	1018.75	521.887	0	-27.95
554	11.7	0.65	0.05556	28.2797	2.9154	0	7.2672	2.1482	-0.7442	-1	1	0.4259	1	0.9839	321.893	983.299	0.65	0
555	9.9	0	0	14.077	1.7819	0	6.5	2.0899	-0.5437	-1	1	0.7068	1	0.8621	595.465	818.909	0	0
556	10.5	11.5729	1.1022	66.6541	7.8417	0	26.8002	5.9035	0.4754	-1	0.9999	0.6277	1	0.4615	858.143	10.0714	9.1	-7.15
557	5.1	25.886	5.0757	24.3115	7.8424	0	16.25	4.5381	0.7553	0.5051	0.9989	0.2179	0.09677	0.4545	662.284	44.402	-20.15	-16.25
558	6.9	41.6	6.029	42.575	8.6888	0	19.5	5.4459	1	1	1	0	0.3265	0	765.42	1019	41.6	0
559	9.7	88.1367	9.0863	78.0341	10.1343	0	20.5548	4.0375	0.9922	0.9745	1	0.006509	0.02597	0	475.036	39.6753	-85.15	22.75
560	12.7	14.0014	1.1025	100.59	9.401	0	21.8017	4.9179	0.3195	-0.9998	1	0.7265	0.8318	0.5287	753.284	631.945	-13	5.2
561	8.7	61.2312	7.0381	71.8062	10.7173	0	19.769	4.586	0.9747	0.8742	1	0.0317	0.2985	0	149.155	915.558	60.45	-9.75
562	11.7	9.7716	0.8352	57.6217	5.9404	0	20.8102	4.6193	0.3485	-0.7452	0.9976	0.5772	1	0.6806	169.534	565.662	0.65	-9.75
563	13.9	80.6236	5.8003	120.962	10.1649	3.25	45.1504	6.7956	0.8415	0.169	0.9999	0.2384	0.1176	0.2323	106.151	884.896	46.8	-65.65
564	19.1	101.385	5.3081	134.877	7.8875	0	35.0036	5.4315	0.9378	0.6	1	0.08837	0.345	0.05298	774.139	827.702	-22.75	98.8
565	6.3	10.8182	1.7172	43.5537	10.1288	3.25	30.6604	7.1863	0.2619	-0.6388	0.9937	0.6173	0.8605	0.6087	41.7222	733.492	-5.85	-9.1
566	5.9	22.6383	3.837	27.2756	6.9937	3.25	16.25	3.3094	0.6004	0.1903	0.9558	0.2372	0.5128	0.6842	177.737	883.339	17.55	14.3
567	20.7	64.3763	3.11	122.236	6.5367	0	19.769	3.6417	0.8617	-0.5547	1	0.2297	0.8396	0.1856	406.425	610.688	18.2	-61.75
568	8.5	0.65	0.07647	29.0721	4.4726	0	13.7886	2.8982	-0.113	-1	1	0.7175	1	0.85	138.865	655.706	-0.65	0
569	7.3	1.95	0.2671	44.9517	8.4814	0	26.2023	6.6246	-0.4215	-1	0.9923	0.6357	1	0.8788	665.822	313.267	0	1.95
570	28.1	17.1728	0.6111	245.609	9.4103	0	23.4361	5.2165	0.5148	-1	1	0.6539	0.5249	0.4208	557.781	374.653	14.95	8.45
571	5.7	21.2223	3.7232	35.5653	9.6122	0	22.981	6.6195	0.1652	-0.1607	0.9417	0.2907	0.6216	0.9375	726.289	138.325	9.75	18.85
572	7.5	2.9069	0.3876	30.7861	5.5975	0	18.3848	4.5503	-0.3935	-1	0.9762	0.678	1	0.9394	717.987	96.5733	-1.3	-2.6
573	27.7	76.3466	2.7562	188.197	7.3228	0	29.9635	4.4282	0.6093	-0.9997	1	0.6202	0.7899	0.3391	401.177	823.455	-52	55.9
574	5.7	2.0555	0.3606	28.0021	7.5681	3.25	17.5018	5.56	-0.2388	-0.9191	0.6	0.5146	1	1	47.1667	460.184	-1.95	0.65
575	7.1	38.2341	5.3851	51.7942	10.1557	3.25	16.25	3.6483	0.6398	-0.9987	1	0.6337	0.2157	0.2903	685.775	606.873	-31.2	-22.1
576	27.7	62.9695	2.2733	144.639	5.628	0	19.5	3.4907	0.7731	-1	1	0.4574	0.9183	0.2094	776.498	639.301	44.2	44.85
577	10.9	5.36	0.4917	22.6065	2.5401	0	7.2672	2.1254	0.1595	-1	1	0.7089	1	0.6379	381.477	791.101	5.2	1.3
578	23.3	62.8083	2.6956	162.086	7.6097	0	22.981	4.6515	0.5391	-0.9986	1	0.6554	0.8216	0.3194	385.708	334.68	-62.4	-7.15
579	6.3	7.15	1.1349	34.775	8.0872	0	32.5	8.2516	-0.4	-1	1	0.9403	1	0.7	900.135	0	-7.15	0
580	14.1	6.9096	0.49	84.4021	6.9754	0	23.6604	5.144	-0.1824	-1	1	0.7226	1	0.8283	589.702	977.415	5.2	4.55
581	15.5	65.6339	4.2344	114.867	8.5086	0	14.5344	4.0559	0.4371	-0.9992	0.9999	0.7628	0.3704	0.3684	831.103	49.4129	-65	9.1
582	18.1	13.65	0.7541	138.21	8.5845	0	23.4361	6.057	0.6758	-0.9997	1	0.6521	0.5155	0.1799	158.379	710.895	13.65	0
583	9.9	52.324	5.2853	67.1604	8.5013	0	17.5018	4.5287	0.6599	-0.2323	0.9998	0.4155	0.1392	0.4576	539.475	175.687	23.4	-46.8
584	4.7	4.111	0.8747	20.0939	7.4422	0	17.5018	5.3106	0.0599	-0.7071	0.9487	0.739	1	0.7143	629.17	588.596	1.3	-3.9
585	5.3	1.4534	0.2742	3.575	1.0833	0	3.25	1.5558	-0.4472	-0.4472	-0.4472	0	1	1	442.896	141.321	0.65	1.3
586	7.5	3.9	0.52	32.9556	5.9919	0	33.4608	6.7371	0.1673	-1	0.9487	0.7543	1	0.6333	46.9733	34.84	-3.9	0
587	18.5	78.6822	4.2531	114.213	6.922	0	30.6604	4.4432	0.801	-0.6709	1	0.3535	0.4121	0.1931	965.287	743.884	76.7	17.55
588	17.3	20.5548	1.1881	118.283	7.7309	0	19.769	4.8626	0.4991	-0.9676	0.9999	0.6174	0.6275	0.4286	197.688	195.543	11.7	-16.9
589	7.3	0.9192	0.1259	6.0077	1.1335	0	4.5962	1.7774	-0.9099	-1	-0.7071	0.1407	1	1	191.294	519.925	-0.65	-0.65
590	10.5	56.9223	5.4212	92.2189	10.8493	0	35.75	7.2998	0.6584	-0.9633	1	0.6166	0.3176	0.2	868.909	367.324	-56.55	-6.5
591	7.7	82.6344	10.7317	76.8015	13.4739	4.5962	23.4361	5.014	0.9685	0.9196	1	0.03091	0	0	268.435	48.487	25.35	78.65
592	7.3	53.5254	7.3323	43.9657	8.2954	3.25	21.8017	4.3629	0.9716	0.863	1	0.03726	0.3585	0	324.589	59.2397	-22.1	-48.75
593	9.3	9.3744	1.008	38.3335	5.2512	0	16.5718	3.7999	-0.278	-1	1	0.6927	0.9863	0.8627	378.387	868.527	5.2	7.8
594	6.7	70.0071	10.4488	55.6531	11.8411	6.5	18.9506	3.5892	0.9744	0.9085	1	0.02691	0	0	509.104	37.2687	-65	26
595	4.7	33.4608	7.1193	20.9809	7.7707	3.25	13.4001	2.5212	0.9799	0.946	0.9988	0.01889	0	0	1014.14	411.947	-4.55	33.15
596	4.7	0.65	0.1383	2.6	0.963	0	3.25	1.5123	NaN	Infinity	#NAME?	NaN	1	NaN	207.957	436.925	0	0.65
597	26.1	53.0019	2.0307	170.691	7.0826	0	26.2023	4.6883	0.6141	-0.9748	1	0.4546	0.9627	0.4909	611.215	93.9828	-44.2	-29.25
598	26.1	63.214	2.422	158.19	6.5639	0	18.9506	4.3042	0.464	-1	1	0.6598	0.6805	0.4601	431.427	119.435	4.55	-63.05
599	22.7	2.0555	0.09055	157.702	7.6185	0	26.2023	5.4699	-0.2995	-1	1	0.7151	1	0.838	552.958	517.297	-1.95	0.65
600	7.7	4.162	0.5405	46.0939	8.0866	0	23.4361	5.3914	0.05223	-1	0.9939	0.7474	1	0.7143	114.507	282.344	-2.6	-3.25
601	6.1	6.6922	1.0971	22.87	5.578	0	26	6.6252	-0.588	-1	0.4138	0.4822	1	1	591.139	427.713	-3.25	5.85
602	21.3	14.5344	0.6824	165.725	8.5868	0	26.2023	4.7709	0.566	-0.9487	0.9998	0.5129	0.8394	0.488	999.587	629.887	14.3	-2.6
603	13.5	2.3436	0.1736	62.1609	5.4053	0	14.5344	3.7515	-0.4446	-1	0.9487	0.6263	1	0.9277	872.285	717.215	1.95	-1.3
604	6.1	5.5915	0.9166	16.3751	3.9939	0	13.7886	3.4118	0.1976	-1	0.9487	0.7201	1	0.8235	776.926	444.336	3.25	-4.55
605	5.5	46.8045	8.5099	32.6633	9.3324	4.5962	14.5344	2.5789	0.9873	0.9671	1	0.01153	0	0	87.6	312.7	-28.6	-37.05
606	8.3	34.8402	4.1976	47.9975	7.6186	0	29.25	5.0517	0.897	0.2434	1	0.1517	0.4603	0.1163	24.3675	991.506	-27.95	-20.8
607	25.5	83.5648	3.2771	165.792	7.055	0	41.6203	5.3227	0.4665	-0.9998	1	0.5738	0.7787	0.5613	834.086	315.722	-7.8	83.2
608	11.5	9.8363	0.8553	54.1318	5.6981	0	20.8102	4.6081	0.2635	-0.9999	0.9998	0.6638	1	0.6944	712.165	951.804	1.3	9.75
609	7.1	9.6629	1.361	36.6745	7.1911	0	26.2023	5.2064	0.5983	-0.7071	0.9999	0.3918	1	0.5806	230.894	967.493	3.25	9.1
610	5.9	24.1289	4.0896	43.2476	11.0891	3.25	21.8017	4.6252	0.8376	0.2436	1	0.2027	0.4103	0.1579	716.907	747.958	24.05	1.95
611	11.3	24.7513	2.1904	84.9984	9.1396	3.25	32.5	5.1889	0.4249	-0.9744	0.9995	0.7415	0.2581	0.3836	673.597	851.597	5.85	24.05
612	20.1	63.1036	3.1395	160.782	8.883	0	32.6621	5.8079	0.5853	-0.9991	1	0.7057	0.7348	0.25	511.448	152.057	41.6	-47.45
613	25.3	163.875	6.4773	238.032	10.216	0	32.0088	6.8638	0.8155	-0.7071	1	0.3782	0.3262	0.1773	224.69	333.698	135.85	-91.65
614	10.5	47.0925	4.485	94.6523	11.1356	0	39.1352	6.977	0.8084	0.0995	0.9998	0.1828	0.2706	0.3231	734.405	257.314	42.25	20.8
615	25.3	22.2524	0.8795	138.796	5.9569	0	30.6604	4.964	0.09101	-1	1	0.7699	0.9399	0.6766	112.621	837.063	22.1	2.6
616	18.3	148.405	8.1096	200.215	12.2831	0	27.768	6.5981	0.6015	-1	1	0.6426	0.227	0.2518	94.929	44.6831	-148.2	7.8
617	17.3	44.1617	2.5527	116.209	7.5954	0	22.75	5.2015	0.6511	-0.6416	1	0.4074	0.6863	0.4242	727.017	909.185	-29.9	-32.5
618	5.5	16.6481	3.0269	32.2505	9.2144	0	23.6604	6.5395	0.9104	0.726	0.9971	0.09968	0.9429	0.1333	378.6	828.273	13	10.4
619	11.5	35.9562	3.1266	114.683	12.0719	0	42.7471	8.8644	0.3726	-0.9988	1	0.7678	0.3789	0.44	649.704	998.67	35.1	7.8
620	19.5	43.6856	2.2403	119.118	6.8068	0	29.43	6.0118	-0.1317	-1	1	0.7028	0.8457	0.8403	43.1462	621.446	31.85	-29.9
621	5.3	2.0555	0.3878	15.3297	4.6454	0	10.2774	2.3394	-0.5184	-0.8973	0.2425	0.3412	1	1	772.481	485.368	-1.95	-0.65
622	7.3	41.5288	5.6889	60.5691	11.4281	3.25	23.4361	5.4768	0.8979	0.4872	0.9998	0.1157	0.1698	0.09091	975.842	802.363	26.65	-31.85
623	7.9	14.9641	1.8942	40.167	6.808	0	26.8002	6.4593	0.223	-0.9979	0.9947	0.7209	0.9831	0.6944	422.335	961.399	-12.35	-8.45
624	6.5	84.0815	12.9356	65.0765	14.4615	0	22.981	6.2748	0.8553	0.7413	0.9997	0.09847	0	0.12	394.554	486.546	76.7	34.45
625	9.9	68.7711	6.9466	70.2579	8.8934	0	17.5018	4.7333	0.8736	0.368	0.9998	0.1604	0.2152	0.2881	851.51	809.096	8.45	68.25
626	12.3	26.162	2.127	71.5266	6.9443	0	17.5018	3.8041	0.5692	-1	1	0.609	0.8252	0.3625	245.65	147.423	23.4	-11.7
627	14.1	51.8128	3.6747	129.629	10.7132	0	45.9619	7.1464	0.7513	-0.8034	1	0.4644	0.5372	0.1881	690.954	787.777	-48.75	-17.55
628	9.9	4.111	0.4152	69.0294	8.7379	0	26.2023	6.4786	-0.457	-1	1	0.7365	1	0.8571	422.151	46.4949	-1.3	-3.9
629	24.3	15.9349	0.6558	108.209	4.8524	0	16.25	3.7394	0.2071	-1	1	0.6917	1	0.6576	768.403	183.286	-15.6	3.25
630	13.1	76.9338	5.8728	96.317	8.6772	0	19.769	4.5935	0.7965	-0.1047	1	0.2827	0.4324	0.2967	636.111	117.221	-74.75	-18.2
631	5.5	80.6026	14.655	55.1861	15.7675	9.75	19.769	3.2113	0.9849	0.9695	0.9969	0.009171	0	0	749.6	332.791	80.6	0.65
632	8.5	39.9102	4.6953	57.5224	8.8496	0	25.3833	5.5265	0.9648	0.7761	0.9998	0.0453	0.5077	0	13.5235	146.347	24.05	31.85
633	7.5	6.4018	0.8536	26.1583	4.7561	0	18.9506	3.8101	-0.1545	-0.9864	0.9839	0.5323	1	0.8966	466.76	806.46	2.6	5.85
634	10.3	78.6742	7.6383	79.8246	9.6174	0	26.8002	5.3976	0.7557	-0.5513	1	0.3999	0.241	0.3016	568.267	716.248	-61.75	48.75
635	24.3	230.866	9.5007	269.611	12.0902	0	42.25	5.6332	0.903	-0.1414	1	0.2547	0.1345	0.09406	892	900.897	204.1	-107.9
636	5.5	24.8365	4.5157	22.8354	6.5244	0	11.718	3.3418	0.9483	0.8	1	0.06125	0.5143	0	813.782	386.164	-18.2	16.9
637	14.1	65.9966	4.6806	105.427	8.713	0	26.2023	5.0027	0.6517	-0.9971	1	0.5803	0.5289	0.2574	345.379	959.099	63.05	-19.5
638	11.1	79.6429	7.175	84.2332	9.2564	0	25.3833	6.3153	0.9554	0.3265	1	0.1107	0.1758	0.04225	1013.53	63.8649	21.45	-76.7
639	23.9	214.75	8.9854	278.545	12.7189	3.25	54.4799	6.417	0.9319	0.1644	1	0.1706	0	0.07538	507.889	568.655	198.25	82.55
640	10.1	55.0201	5.4475	96.8621	11.9583	3.25	35.8974	8.4311	0.7072	-0.1346	0.9999	0.3159	0.1111	0.3443	963.965	728.525	-13.65	53.3
641	5.3	3.25	0.6132	6.0077	1.8205	0	4.5962	1.9606	-0.8462	-1	-0.7071	0.1495	1	1	150.292	753.962	1.95	-2.6
642	23.7	2.6	0.1097	87.1	4.0138	0	13	2.9254	-0.374	-1	1	0.931	1	0.687	195.367	1019	2.6	0
643	6.9	56.2954	8.1588	49.5927	10.121	0	20.8102	4.6154	0.994	0.9703	1	0.007936	0	0	482.268	79.1739	-29.25	-48.1
644	6.7	0.65	0.09701	10.1212	2.1534	0	4.5962	1.9385	-0.8448	-1	-0.4472	0.1874	1	1	239.112	191.567	-0.65	0
645	9.7	39.7352	4.0964	49.0031	6.364	0	13.7886	3.35	0.9356	0.6601	1	0.09251	0.6883	0.05263	71.1804	130.124	38.35	10.4
646	8.9	0	0	10.075	1.4601	0	3.25	1.6285	-1	-1	-1	0	1	1	0	944.416	0	0
647	5.7	34.1235	5.9866	39.0731	10.5603	4.5962	22.981	4.7019	0.9676	0.9017	0.9997	0.03142	0	0	810.105	767.439	32.5	-10.4
648	15.5	18.4993	1.1935	117.743	8.7217	0	22.981	4.4371	0.3568	-1	1	0.6772	0.5704	0.5664	297.126	619.442	5.85	17.55
649	5.5	33.4608	6.0838	25.8093	7.3741	3.25	13	3.1929	0.9875	0.9541	1	0.01403	0	0	663.082	155.227	33.15	4.55
650	5.3	16.7745	3.165	50.0007	15.1517	3.25	33.1436	8.2209	0.1094	-0.9762	0.9487	0.6282	0.9697	0.7692	493.443	294.425	9.75	-13.65
651	12.7	47.5212	3.7418	89.2435	8.3405	0	22.981	4.5009	0.4434	-0.6459	0.9999	0.613	0.6355	0.4767	500.602	625.803	30.55	-36.4
652	4.9	63.7829	13.0169	41.4613	14.297	9.75	20.5548	3.1793	0.9867	0.971	0.9975	0.009672	0	0	416.224	328.051	-63.7	3.25
653	12.1	99.9923	8.2638	103.316	10.2293	0	20.5548	5.6239	0.9526	0.7385	1	0.0613	0.07921	0.01235	969.442	889.992	-51.35	85.8
654	5.5	15.4503	2.8091	40.9978	11.7137	0	26.2023	8.4408	0.006488	-0.9981	0.9372	0.8401	0.4857	0.6667	258.646	336.091	5.85	14.3
655	6.1	21.2918	3.4905	32.5598	7.9414	3.25	14.5344	3.8864	0.6312	-0.05547	0.9999	0.3785	0.8537	0.4286	606.328	1007.88	-20.8	4.55
656	5.5	35.0036	6.3643	35.8931	10.2552	3.25	43.6033	9.7582	0.9804	0.9006	0.9998	0.02837	0.08571	0	89.0727	91.6727	13	32.5
657	12.3	23.4	1.9024	99.0799	9.6194	0	45.5	6.6626	0.6256	-0.8575	0.9998	0.5539	0.5534	0.2892	521.244	14.2276	-23.4	0
658	16.9	44.699	2.6449	135.909	9.1214	0	27.768	5.5483	0.4815	-1	1	0.7295	0.906	0.3571	762.296	568.47	-33.8	29.25
659	5.1	55.4942	10.8812	40.0047	12.9047	0	18.9506	5.215	0.8954	0.7828	0.9896	0.07262	0	0	378.931	418.196	-53.95	13
660	22.3	306.207	13.7313	318.242	15.6769	6.5	29.9635	4.4437	0.9842	0.8992	1	0.02552	0	0	747.511	931.184	-305.5	20.8
661	9.3	71.2336	7.6595	74.1911	10.1632	4.5962	16.25	2.5156	0.8781	-0.2425	1	0.3148	0.1507	0.09434	277.866	867.07	-30.55	-64.35
662	7.7	113.75	14.7727	86.8037	15.2287	11.718	22.981	2.6943	0.9969	0.9915	1	0.002348	0	0	127.097	517.195	68.25	-91
663	22.3	83.5749	3.7478	189.86	9.3527	0	39.1352	6.9692	0.5365	-0.9899	1	0.5842	0.5369	0.4222	732.852	438.372	80.6	-22.1
664	5.1	6.6287	1.2998	23.328	7.5252	0	20.8102	6.6288	-0.3725	-1	0.8944	0.6768	1	0.9091	578.49	93.1373	1.3	6.5
665	15.5	44.6281	2.8792	91.9426	6.8106	0	26.8002	5.0315	0.8061	-0.2769	1	0.2642	0.6667	0.2522	501.3	1012.53	43.55	9.75
666	22.1	0.65	0.02941	25.4218	1.2648	0	10.2774	2.3386	-0.4509	-1	1	0.7237	1	0.9118	305.946	694.862	0	0.65
667	17.7	72.2056	4.0794	100.754	6.4175	0	38.0403	5.4882	0.8325	-0.2631	1	0.3003	0.6815	0.1752	679.051	234.593	-66.3	-28.6
668	21.9	60.6419	2.769	117.462	5.9026	0	16.25	3.6997	0.9024	0.2071	1	0.1581	1	0.1236	121.872	445.562	52	-31.2
669	5.3	69.553	13.1232	65.864	19.9588	4.5962	52.4047	8.8155	0.9092	0.6943	0.9894	0.09771	0	0.07692	845.33	286.104	69.55	-0.65
670	9.5	0	0	13.325	1.7767	0	3.25	1.6288	-0.7143	-1	1	0.7263	1	0.8571	268.505	66	0	0
671	21.9	68.4015	3.1234	152.415	7.659	0	22.981	4.085	0.6584	-0.8465	1	0.47	0.5075	0.3876	694.861	644.221	68.25	-4.55
672	8.7	29.2139	3.3579	40.8467	6.0965	0	10.2774	2.0879	0.3718	-0.4961	0.9694	0.4442	0.8657	0.8085	398.667	191.919	10.4	-27.3
673	4.9	7.5802	1.547	28.647	9.8783	0	22.981	7.5245	0.5582	-0.4472	0.9806	0.4759	1	0.625	423.49	436.837	-6.5	-3.9
674	7.1	0	0	5.525	1.0833	0	3.25	1.5473	-0.4286	-1	1	0.9759	1	0.7143	1019	944.38	0	0
675	6.7	28.4296	4.2432	30.3277	6.4527	0	13.4001	3.4795	0.9728	0.8632	1	0.03185	0.7447	0	637.44	81.2687	27.95	-5.2
676	6.7	7.854	1.1722	30.8787	6.5699	0	26.8002	5.9065	-0.4711	-0.9899	0.9899	0.6873	1	0.875	30.8134	902.798	-3.25	-7.15
677	6.1	20.317	3.3307	28.0397	6.8389	0	13.7886	4.0933	0.6913	0.3861	0.9895	0.1882	0.8537	0.6667	683.246	226.09	-2.6	-20.15
678	8.5	63.1036	7.424	62.1209	9.5571	0	17.5018	4.1414	0.9765	0.8533	1	0.03376	0	0	475.318	189.829	41.6	-47.45
679	21.3	95.7598	4.4958	161.421	8.3638	0	35.75	5.0784	0.9008	0.124	1	0.1529	0.4197	0.1098	98.9765	961.178	71.5	63.7
680	6.7	7.2672	1.0847	29.4807	6.2725	0	11.718	3.4531	0.2537	-0.9594	0.9987	0.6413	1	0.6923	999.716	651.395	-6.5	-3.25
681	8.1	48.4021	5.9756	44.4645	7.2893	0	16.5718	3.3341	0.9895	0.966	1	0.009525	0.06557	0	750.827	547.327	46.8	-12.35
682	5.7	16.25	2.8509	28.8162	7.7882	3.25	13.4001	3.3182	0.2115	-0.9953	0.9979	0.9443	0.5676	0.4118	235.579	562.114	13	-9.75
683	7.9	46.1637	5.8435	50.674	8.5888	3.25	22.981	4.2664	0.9849	0.8802	1	0.02442	0.1525	0	454.367	26.8608	24.7	-39
684	7.9	0.9192	0.1164	8.227	1.3944	0	4.5962	1.8669	0.0999	-1	1	0.8713	1	0.7097	60.9684	634.171	0.65	0.65
685	19.1	12.9512	0.6781	108.892	6.368	0	41.6203	6.5262	0.02024	-1	1	0.7064	0.9825	0.7917	691.411	162.555	-12.35	3.9
686	7.5	29.2789	3.9038	51.0356	9.2792	0	27.768	6.6583	0.7213	-0.8042	0.9983	0.3382	0.7455	0.4571	916.933	36.9667	1.3	29.25
687	13.9	105.332	7.5778	146.209	12.2865	3.25	23.6604	4.7709	0.8674	-0.3363	0.9996	0.2713	0.2857	0.1414	869.424	796.648	-2.6	105.3
688	21.1	123.92	5.873	164.978	8.6376	0	19.5	3.7493	0.9186	-0.8944	1	0.2355	0.2513	0.08187	859.017	85.2915	72.15	-100.75
689	7.3	5.0767	0.6954	25.9151	4.8896	0	24.7513	5.0396	0.08187	-0.9908	1	0.6395	1	0.7879	327.041	172.98	-3.9	3.25
690	11.1	87.6247	7.8941	105.519	11.5955	0	37.0557	5.7998	0.9716	0.8127	1	0.03549	0.02198	0	630.288	857.212	53.3	-69.55
691	5.9	17.1605	2.9086	50.5066	12.9504	0	29.9635	8.1293	0.6848	0.156	0.9983	0.3009	0.7179	0.4737	75.7966	747.229	-15.6	7.15
692	8.1	0	0	6.3885	1.0473	0	4.5962	1.6607	-0.8382	-1	1	0.4554	1	0.9524	400.593	948.926	0	0
693	5.9	47.7164	8.0875	37.0024	9.4878	0	22.981	6.1172	0.9975	0.9806	1	0.004561	0	0	929.831	98.1102	-37.7	-29.25
694	5.9	30.7224	5.2072	26.5828	6.8161	0	19.769	4.3939	0.9096	0.7802	0.9959	0.06362	0.641	0	902.212	945.466	30.55	3.25
695	5.5	12.82	2.3309	38.885	11.11	0	26.2023	7.6218	-0.2394	-0.8662	0.9487	0.5998	0.3714	0.8667	446.773	294.691	11.05	-6.5
696	20.7	49.1299	2.3734	92.1001	4.9251	0	13.7886	3.4248	0.954	0.6369	1	0.06471	0.9947	0.01796	940.879	23.3696	44.2	-21.45
697	7.1	3.3144	0.4668	39.029	7.6527	0	33.931	7.4853	-0.1497	-1	1	0.7222	0.9804	0.7857	61.9507	448.599	-0.65	3.25
698	20.3	152.131	7.4941	180.168	9.8452	0	22.981	5.4333	0.7949	-0.8645	1	0.4009	0.2131	0.1667	71.0567	786.997	-37.05	147.55
699	5.5	28.872	5.2495	34.7062	9.9161	3.25	14.5344	3.0108	0.2914	-0.3984	0.9073	0.468	0.4857	0.7333	46.0727	185.609	24.7	-14.95
700	6.7	13.4001	2	30.4307	6.4746	0	36.3361	7.115	0.1058	-0.6414	0.9564	0.4517	0.5106	0.8889	747.224	214.993	-10.4	8.45
701	6.7	4.5962	0.686	4.225	0.8989	0	3.25	1.4695	-0.02759	-1	1	0.8471	1	0.7	412.007	283.575	4.55	-0.65
702	6.3	10.5812	1.6796	47.6894	11.0906	0	27.5772	9.086	0.07051	-0.9979	0.9819	0.9029	0.7209	0.6364	409.643	374.254	1.95	10.4
703	5.5	73.78	13.4145	45.2433	12.9267	3.25	29.25	6.2391	0.9951	0.9733	1	0.008352	0	0	748.927	64.9091	-71.5	18.2
704	5.7	18.9506	3.3247	40.6713	10.9922	0	39.1352	8.1383	-0.2143	-0.691	0.5021	0.4497	0.2162	1	654.184	664.711	17.55	7.15
705	7.7	32.324	4.1979	40.4265	7.0924	0	29.43	7.4029	0.02153	-0.9994	1	0.7303	0.7018	0.8235	669.435	68.974	-8.45	31.2
706	15.1	139.969	9.2695	156.933	11.9796	0	23.6604	5.3183	0.8782	-0.08305	1	0.2473	0.145	0.1802	397.248	606.017	-27.95	-137.15
707	4.7	61.4757	13.0799	38.1258	14.1207	3.25	26.2023	6.4469	0.9972	0.9924	1	0.002785	0	0	901.404	431.628	33.8	-51.35
708	4.7	20.9316	4.4535	21.6464	8.0172	0	22.981	5.1268	0.4532	0.3162	0.6505	0.1133	0.03704	1	1002.67	10.1915	-18.85	-9.1
709	6.1	34.7492	5.6966	21.8433	5.3276	0	11.718	3.4018	0.9714	0.8453	1	0.03565	0.4878	0	352.205	235.91	-34.45	4.55
710	4.9	12.503	2.5516	22.0275	7.5957	3.25	18.3848	4.1473	0.9246	0.6919	1	0.1051	0.931	0.1111	797.398	251.745	-12.35	-1.95
711	7.9	57.5828	7.289	55.4317	9.3952	0	18.9506	4.3087	0.9655	0.8407	1	0.04439	0.0339	0	709.215	123.076	-27.3	-50.7
712	8.7	42.7471	4.9135	89.3431	13.3348	3.25	35.1541	7.1683	0.3519	-0.9276	0.9996	0.7868	0.1194	0.383	226.77	967.431	-29.9	-30.55
713	11.7	4.9503	0.4231	48.0976	4.9585	0	19.5	4.0382	-0.04363	-1	1	0.6631	1	0.8406	334.372	662.184	4.55	1.95
714	19.5	19.5541	1.0028	139.3	7.96	0	38.0403	5.4718	0.279	-0.9999	1	0.7516	0.7943	0.6013	637.392	515.662	-18.85	-5.2
715	12.1	75.7271	6.2584	100.321	9.9327	3.25	16.5718	3.2921	0.5052	-0.999	1	0.7263	0.2871	0.3333	65.3182	867.264	40.95	63.7
716	19.3	26.1458	1.3547	111.139	6.4242	0	39.1352	6.0804	0.3564	-1	1	0.7531	0.9595	0.5066	822.231	844.562	21.45	14.95
717	19.3	21.8501	1.1321	150.763	8.7147	0	24.7513	4.7803	0.09163	-1	1	0.7447	0.896	0.6738	93.7746	107.806	-8.45	-20.15
718	4.7	8.475	1.8032	21.7193	8.0442	0	22.75	5.2787	-0.7715	-0.9981	-0.2707	0.3044	0.8519	1	771.926	484.947	0.65	8.45
719	8.7	32.0879	3.6883	45.8521	6.8436	0	32.5	5.6422	0.8025	-0.05872	0.9999	0.3202	0.3881	0.2889	780.609	999.718	-3.9	31.85
720	4.9	22.1096	4.5122	21.749	7.4996	0	18.9506	5.3747	0.9848	0.9091	0.9999	0.02943	0.3793	0	708.888	490.653	20.15	9.1
721	5.7	12.8693	2.2578	31.0109	8.3813	3.25	16.25	3.3797	0.3337	-0.9458	0.9994	0.6001	0.4865	0.8235	665.93	617.807	9.1	9.1
722	5.7	34.548	6.061	33.293	8.9981	3.25	33.1436	6.5311	0.8295	0.6458	0.9714	0.1003	0	0.1765	866.807	997.395	2.6	-34.45
723	4.7	1.3	0.2766	16.25	6.0185	0	16.25	4.7444	0	-1	1	1.0954	1	0.5	907	0.04255	-1.3	0
724	18.7	52.3401	2.7989	133.252	7.9791	0	21.8017	4.2985	0.4554	-0.9989	1	0.6659	0.5269	0.4626	933.679	317.471	50.7	13
725	7.1	45.0802	6.3493	49.1646	9.6401	0	16.25	4.2695	0.7936	-0.07462	1	0.3428	0.2941	0.2903	402.711	1002.23	-33.15	-30.55
726	9.9	78.7815	7.9577	79.5455	10.069	0	22.75	5.1216	0.9585	0.8134	0.9998	0.0457	0	0	173.167	495.056	14.95	-77.35
727	6.3	0.65	0.1032	8.3942	1.9521	0	6.5	1.9735	-0.6812	-1	1	0.5029	1	0.9333	197.968	800.04	0	0.65
728	16.1	89.1804	5.5392	124.532	8.8321	0	17.5018	3.8227	0.9463	0.6835	1	0.06498	0.2624	0.02479	981.752	284.062	-45.5	76.7
729	6.3	40.9964	6.5074	56.7753	13.2035	3.25	36.3361	9.1963	0.8072	0.2848	0.9997	0.2242	0	0.1739	646.976	715.389	40.95	1.95
730	4.9	58.7882	11.9976	39.1626	13.5043	4.5962	20.5548	4.6492	0.9982	0.9874	1	0.004097	0	0	815.265	380.673	-18.2	55.9
731	7.5	54.8471	7.3129	51.9103	9.4382	0	30.8322	5.4732	0.9718	0.8972	1	0.03534	0	0	829.027	266.96	28.6	46.8
732	9.3	113.616	12.2168	103.739	14.2108	3.25	23.4361	5.7235	0.9688	0.8644	0.9998	0.03436	0	0	963.909	191.237	-60.45	-96.2
733	4.9	0.65	0.1327	3.9	1.3448	0	3.25	1.629	-1	-1	-1	0	1	1	191.398	520	0.65	0
734	5.1	21.5286	4.2213	28.2898	9.1257	0	41.6203	12.1977	-0.1767	-0.7167	0.2864	0.3641	0.8387	1	165.52	862.471	-18.85	10.4
735	5.3	30.6604	5.785	27.9062	8.4564	0	13.4001	3.1771	0.9943	0.9576	1	0.01148	0.3333	0	144.142	389.491	-16.25	-26
736	7.9	0.9192	0.1164	26.454	4.4837	0	24.7513	5.7682	-0.1347	-0.9985	0.8192	0.5239	1	0.8974	542.247	441.74	0.65	0.65
738	4.7	0.65	0.1383	6.8481	2.5363	0	4.5962	1.752	-0.5758	-0.9487	-0.1414	0.3257	1	1	518.032	514.043	0.65	0
739	17.9	82.961	4.6347	156.157	9.8212	0	39.1352	8.1477	0.4141	-1	0.9998	0.6694	0.5597	0.5149	581.355	640.215	-40.95	-72.15
740	13.1	50.9908	3.8924	97.0124	8.7399	0	27.5772	5.8078	0.6173	-0.9829	1	0.5315	0.4775	0.4396	437.363	748.744	-9.75	50.05
741	5.5	36.6083	6.6561	39.6469	11.3277	3.25	23.6604	4.9166	0.03026	-0.9992	0.9771	0.94	0.2286	0.5333	969.582	368.309	-36.4	-3.9
742	5.9	61.3381	10.3963	43.0244	11.0319	0	19.769	4.9073	0.9884	0.9555	1	0.01392	0	0	27.5847	681.491	-39.65	46.8
743	6.3	1.4534	0.2307	11.9742	2.7847	0	7.2672	2.2668	-0.2845	-1	1	0.896	1	0.8333	830.524	134.881	-1.3	0.65
744	11.9	66.8584	5.6184	89.879	9.0787	0	17.5018	4.4347	0.3056	-1	1	0.9031	0.3939	0.3671	901.017	96.2689	-29.9	59.8
745	17.5	120.299	6.8742	156.371	10.0885	3.25	25.3833	4.8324	0.9351	0.4893	1	0.1203	0.1161	0.1037	549.38	208.674	-102.05	-63.7
746	12.3	41.8885	3.4056	83.892	8.1449	0	20.8102	5.1898	-0.2087	-1	0.9998	0.6835	0.7379	0.85	357.358	746.159	-31.2	27.95
747	17.5	94.5744	5.4043	182.373	11.766	0	42.25	8.0187	0.7046	-0.8775	1	0.4979	0.2129	0.2519	375.151	440.951	-82.55	-46.15
748	17.3	120.776	6.9813	163.797	10.7057	0	18.9506	4.9796	0.71	-0.9855	1	0.502	0.3137	0.2331	284.803	461.887	27.3	117.65
749	5.5	39.6553	7.2101	40.4425	11.555	0	38.0403	8.3897	0.9741	0.895	0.9998	0.03435	0	0	656.936	392.445	0.65	39.65
750	4.9	47.5612	9.7064	30.2892	10.4446	4.5962	18.9506	4.8162	0.9947	0.9871	1	0.005404	0	0	621.357	22.602	-47.45	-3.25
751	17.3	64.7656	3.7437	130.385	8.5219	0	32.5	6.1487	0.6393	-1	1	0.687	0.3072	0.2077	358.746	994.769	-40.3	50.7
752	17.1	22.6103	1.3222	73.0967	4.8408	0	20.8102	4.1109	0.2116	-1	1	0.7705	1	0.5891	396.523	876.833	-21.45	-7.15
753	14.1	60.4745	4.289	98.2378	8.1188	0	18.3848	4.3391	0.8289	-0.1268	1	0.2476	0.3058	0.2079	684.886	609.773	-54.6	26
754	13.7	29.9282	2.1845	110.92	9.4803	0	23.6604	4.8604	0.2596	-0.9987	1	0.7397	0.9744	0.5979	23	830.62	1.3	29.9
755	7.3	20.3482	2.7874	43.3357	8.1765	0	18.9506	4.8444	-0.05341	-1	0.9989	0.8785	0.7547	0.6364	124.274	874.52	18.2	9.1
756	10.3	50.9204	4.9437	66.0094	7.9529	0	24.7513	4.5679	0.7226	-0.3032	0.9999	0.3938	0.3855	0.3492	445.034	357.146	12.35	-49.4
757	16.9	95.322	5.6404	119.287	8.0058	0	16.25	3.8885	0.9149	0.6472	1	0.09231	0.1879	0.06202	579.577	302.896	-74.75	-59.15
758	7.1	7.8	1.0986	22.1735	4.3478	0	13	3.0739	0.4438	-0.5369	1	0.4585	1	0.6667	771.563	253.38	0	-7.8
759	10.5	49.0567	4.6721	96.0578	11.3009	0	25.3833	6.6649	0.4653	-0.6247	0.9985	0.4437	0.4	0.6154	694.248	997.962	41.6	26
760	11.5	55.4637	4.8229	109.174	11.492	3.25	26.8002	6.4409	0.3366	-0.995	0.9999	0.7783	0.5474	0.4933	920.122	996.491	-54.6	-9.75
761	5.7	5.5915	0.981	37.7465	10.2018	0	23.6604	6.9034	0.6901	-0.7593	0.9979	0.4229	1	0.4118	419.412	796.061	-4.55	3.25
762	6.5	2.9069	0.4472	7.4612	1.658	0	7.2672	2.2069	-0.3971	-1	1	0.841	1	0.9	688.754	648.954	1.3	2.6
763	16.7	20.8	1.2455	86.3913	5.877	0	35.75	5.962	0.486	-1	1	0.7871	0.8027	0.3306	0.7665	422.084	0	20.8
764	7.3	35.0036	4.795	44.234	8.346	0	18.9506	5.0486	0.9552	0.7657	0.9999	0.05443	0.3019	0	559.206	85.9178	33.8	9.1
765	7.7	66.6749	8.6591	58.3842	10.2428	3.25	18.9506	3.5768	0.9871	0.9436	1	0.01638	0	0	811.825	323.565	-33.15	-57.85
766	9.1	44.243	4.8619	49.4484	6.9646	0	14.5344	3.8051	0.4589	-0.6814	1	0.5301	0.662	0.5294	786.687	441.681	-1.95	44.2
767	5.1	2.3436	0.4595	15.978	5.1542	0	11.718	3.4103	0.3245	-0.4472	1	0.5421	1	0.7778	40.5294	35.2647	1.3	1.95
768	5.7	52.5054	9.2115	42.825	11.5743	4.5962	26.8002	5.5432	0.9614	0.9048	0.9968	0.027	0	0	382.842	829.816	-27.3	-44.85
769	16.3	142.498	8.7422	153.334	10.7227	0	42.7471	6.0274	0.9349	0.04872	1	0.1636	0.1259	0.09836	576.39	906.994	-48.75	133.9
770	12.3	49.7622	4.0457	67.9065	6.5929	0	42.25	6.7665	0.6811	-0.7399	1	0.4986	0.3786	0.2375	52.7236	47.3699	45.5	20.15
771	7.3	8.1445	1.1157	12.2289	2.3073	0	9.1924	2.397	-0.01717	-1	1	0.849	1	0.7059	61.7877	1002.37	7.15	3.9
772	6.7	22.2144	3.3156	37.9355	8.0714	3.25	24.7513	5.6315	0.8378	0.2063	0.9989	0.1814	1	0.2222	970.627	6.2537	20.8	-7.8
773	16.1	65.9037	4.0934	82.7842	5.8712	0	27.9576	6.2263	0.5275	-0.9762	1	0.5878	0.5957	0.4364	400.925	781.074	-61.1	24.7
774	16.1	41.376	2.5699	84.6094	6.0007	0	42.3748	5.6112	0.654	-0.9864	1	0.5231	0.844	0.3333	358.18	144.149	29.9	-28.6
775	14.1	84.5225	5.9945	120.198	9.9337	0	51.387	7.456	0.3537	-0.9487	1	0.6388	0.3967	0.5644	523.266	207.227	1.95	84.5
776	11.3	134.677	11.9183	144.042	15.4884	3.25	32.5	6.7837	0.9636	0.8153	1	0.0419	0	0	87.6681	58.8982	111.15	-76.05
777	7.9	37.509	4.748	72.1511	12.229	0	32.1734	7.1746	0.8647	0.507	1	0.1574	0.5593	0.2051	334.715	24.5759	-5.85	-37.05
778	15.1	127.903	8.4704	157.372	12.0132	3.25	25.3833	4.7624	0.7829	-0.4472	1	0.3372	0.2137	0.3153	647.47	750.49	114.4	-57.2
779	10.5	35.6316	3.3935	76.6927	9.0227	0	27.5772	6.3619	0.1242	-0.9997	0.9982	0.7671	0.6118	0.6719	737.286	223.738	-22.1	-27.95
780	7.5	3.3144	0.4419	28.4825	5.1786	0	13.4001	3.7096	-0.4118	-1	0.9976	0.6614	1	0.9091	839.833	963.607	-3.25	-0.65
781	5.3	45.8929	8.659	29.8366	9.0414	0	16.25	3.8797	0.9911	0.9658	1	0.009656	0	0	399.443	573.943	27.95	-36.4
782	4.9	2.0555	0.4195	9.4857	3.2709	0	7.2672	2.5043	0.7773	0.3162	1	0.3084	1	0.4	168.806	556.316	0.65	-1.95
783	8.3	67.2051	8.097	55.2031	8.7624	0	14.5344	3.4048	0.9311	0.8737	0.9993	0.03797	0	0	508.343	768.572	-66.95	-5.85
784	9.1	18.9506	2.0825	57.3563	8.0784	0	39.2699	7.8109	0.6538	-0.4768	0.9998	0.4443	0.9437	0.3333	692.654	560.445	16.25	9.75
785	15.7	57.9193	3.6891	100.178	7.3123	0	21.8017	5.3568	0.6221	-0.9989	1	0.5777	0.5912	0.3707	185.599	593.166	-40.3	-41.6
786	12.7	19.3259	1.5217	53.4061	4.9912	0	14.5344	3.4091	0.6919	-0.5369	0.9997	0.3567	1	0.4	109.984	662.079	-18.2	6.5
787	10.3	63.7729	6.1915	87.2739	10.5149	0	27.9576	6.4522	0.8524	0.215	0.9997	0.2354	0.09639	0.1905	471.898	453.121	-55.25	-31.85
788	15.5	79.6217	5.1369	102.166	7.5678	0	24.7513	4.4303	0.4092	-0.9993	1	0.8363	0.3704	0.3451	578.245	794.177	53.3	59.15
789	5.3	64.563	12.1817	36.7917	11.149	3.25	17.5018	4.5476	0.9816	0.9761	0.9892	0.004099	0	0	755.236	712.707	61.75	-18.85
790	6.1	2.0555	0.337	7.9843	1.9474	0	10.2774	2.5837	-0.4447	-1	1	0.6828	1	0.9444	804.812	526.418	-1.95	-0.65
791	5.3	42.5837	8.0347	30.55	9.2576	0	26	6.924	0.9866	0.9553	1	0.01799	0	0	993.076	963.113	41.6	9.1
792	15.3	28.3775	1.8547	90.9747	6.8402	0	23.4361	4.381	0.2481	-1	1	0.7453	0.8722	0.5664	48.4804	698.356	26.65	-9.75
793	6.3	7.2672	1.1535	48.3535	11.245	3.25	35.0036	9.4117	0.2422	-1	1	0.8399	1	0.5455	497.278	284.667	-3.25	-6.5
794	10.9	36.3361	3.3336	69.942	7.8586	0	26.2023	5.6676	0.7148	-1	0.9995	0.3089	0.5393	0.4203	695.771	22.0963	6.5	35.75
795	12.1	0	0	4.55	0.4505	0	3.25	1.1286	-1	-1	-1	0	1	1	503.165	320	0	0
796	9.1	65.3695	7.1835	71.5266	10.0742	3.25	26.2023	4.4596	0.9406	0.6735	1	0.08162	0.2676	0.05882	704.302	105.302	-21.45	-61.75
797	5.3	3.9538	0.746	15.9659	4.8382	0	11.718	2.978	0.8482	0.1644	1	0.2292	1	0.1538	350.368	799.434	0.65	3.9
798	9.3	51.772	5.5669	74.2083	10.1655	0	39.1352	8.0325	0.4805	-0.8428	0.9999	0.6528	0.411	0.3774	896.204	898.914	-32.5	40.3
799	14.5	69.1601	4.7697	118.403	9.4723	0	38.0403	7.162	0.8686	0.2425	1	0.1697	0.304	0.2	300.321	71.5793	-55.25	-41.6
800	5.3	40.7068	7.6805	31.3138	9.489	3.25	16.5718	4.4386	0.9991	0.9932	1	0.001857	0	0	388.293	80.3113	-13.65	38.35
801	5.7	65.2757	11.4519	54.3692	14.6944	7.2672	19.769	3.2781	0.8957	0.8018	0.9999	0.05933	0	0	565.974	721.316	-63.05	16.9
802	5.9	31.4495	5.3304	48.6041	12.4626	4.5962	23.6604	4.9884	0.9269	0.6278	0.9997	0.08508	0.6923	0.05263	955.924	886.458	9.75	-29.9
803	14.1	49.9528	3.5428	100.693	8.3217	0	20.5548	4.8541	0.8734	-0.9955	1	0.313	0.8099	0.08	634.826	46.6489	-26.65	42.25
804	14.1	9.9005	0.7022	73.2999	6.0578	0	29.43	4.7986	0.126	-0.9999	1	0.7175	1	0.6596	801.879	51.1915	9.1	3.9
805	14.1	105.262	7.4654	118.491	9.7926	0	39	5.1255	0.9742	0.8348	1	0.03574	0.01653	0	67.8723	416.273	-104	-16.25
806	13.9	35.8031	2.5758	100.449	8.4411	0	29.9635	5.3038	0.1672	-1	1	0.7747	0.6975	0.6224	733.356	850.644	-9.75	-34.45
807	13.9	3.9538	0.2844	89.5963	7.5291	0	23.6604	5.3465	-0.3332	-1	1	0.6996	1	0.8901	395.558	124.317	0.65	3.9
808	13.9	75.9499	5.464	100.964	8.4844	0	18.9506	4.1349	0.8513	0.4768	1	0.1542	0.1765	0.2828	568.709	876.763	56.55	-50.7
809	5.1	18.2116	3.5709	24.108	7.7768	0	17.5018	5.0524	0.831	0.2676	0.9907	0.2236	0.5806	0.2727	1010.83	888.647	-14.95	-10.4
810	13.9	12.0907	0.8698	48.2611	4.0556	0	13.4001	2.9873	0.5952	-0.7071	1	0.4355	1	0.5	211.543	954.068	9.75	7.15
811	5.9	25.6153	4.3416	44.639	11.4459	4.5962	21.8017	5.1191	0.6951	-0.7071	0.9991	0.4777	0.8974	0.2632	243.949	112.975	20.8	14.95
812	9.9	12.6207	1.2748	69.6329	8.8143	0	39.6713	6.8935	0.3651	-0.9806	1	0.5792	1	0.6491	379.288	378.677	-12.35	2.6
813	7.3	71.1386	9.745	66.1649	12.484	3.25	32.0088	6.1465	0.9795	0.9346	0.9983	0.01915	0	0	488.747	618.199	-24.05	-66.95
814	13.7	107.352	7.8359	111.087	9.4946	0	42.25	7.0409	0.9582	0.6815	1	0.06453	0.09402	0.01031	982.467	114.485	55.9	-91.65
815	13.5	45.9619	3.4046	91.7259	7.9762	0	19.5	4.864	0.6627	-0.8682	1	0.556	0.4696	0.2766	252.133	551.03	-6.5	45.5
816	8.1	86.9762	10.7378	77.6317	12.7265	3.25	22.981	4.3529	0.9731	0.9165	1	0.02611	0	0	969.685	800.481	-51.35	70.2
817	13.5	34.3025	2.5409	115.488	10.0425	3.25	26.8002	5.5125	0.1694	-0.9983	1	0.7726	0.5826	0.6064	909.022	670.485	15.6	30.55
818	7.5	2.0555	0.2741	23.9443	4.3535	0	11.718	3.0097	-0.3674	-1	1	0.7887	1	0.8065	816.847	30.8867	0.65	1.95
819	5.9	31.3081	5.3065	38.9571	9.989	0	22.75	6.491	0.8645	0.5369	1	0.1276	0.4359	0.1579	858.373	994.169	-2.6	-31.2
820	13.1	66.8742	5.1049	108.435	9.7689	3.25	20.5548	4.0417	0.9028	0.2585	1	0.1577	0.6036	0.1538	365.954	947.721	62.4	-24.05
821	13.3	49.0997	3.6917	98.2724	8.6967	0	35.1541	5.5776	0.4954	-0.9991	1	0.7935	0.4513	0.2903	994.996	716.184	-5.85	-48.75
822	13.3	15.4503	1.1617	63.9933	5.6631	0	14.5344	3.2485	0.02903	-1	0.9997	0.7056	0.7965	0.7609	669.417	309.068	-5.85	-14.3
823	12.5	39.8413	3.1873	94.1501	8.9667	0	27.5772	5.4527	0.4955	-0.9021	0.9999	0.6429	0.7238	0.4217	677.848	456.452	22.1	33.15
824	6.3	19.8862	3.1565	48.5325	11.2866	0	40.7224	12.5412	0.3079	-0.7071	0.9628	0.4688	0.7209	0.7895	16.7937	119.524	19.5	3.9
825	7.7	0.65	0.08442	13.3574	2.3434	0	7.2672	2.23	-0.7056	-1	1	0.5049	1	0.95	149.779	754.474	0	-0.65
826	6.3	23.8648	3.7881	34.1217	7.9353	0	32.0088	6.9787	0.1829	-0.6026	1	0.6057	0.6977	0.6818	13.3492	900.905	20.8	11.7
827	4.7	14.2704	3.0363	16.4759	6.1022	0	16.5718	4.9295	0.1376	-0.8944	0.9839	0.8411	1	0.5714	587.479	972.521	-7.15	12.35
828	13.1	62.7006	4.7863	118.695	10.6933	0	23.4361	5.6322	0.5696	-0.9965	1	0.743	0.2523	0.2637	402.645	76.3664	59.15	20.8
829	13.1	0	0	8.125	0.732	0	3.25	1.3638	-0.9	-1	1	0.4472	1	0.95	411.786	283	0	0
830	8.5	52.5978	6.188	63.8025	9.8158	3.25	18.3848	4.7216	0.8973	0.6106	0.9999	0.101	0.1538	0.1333	499.694	962.671	40.3	33.8
831	8.5	1.4534	0.171	14.7827	2.2743	0	4.5962	1.6834	-0.7591	-1	1	0.388	1	0.9643	534.323	125.212	0.65	-1.3
832	6.1	9.7716	1.6019	31.2314	7.6174	0	43.3604	9.1169	-0.2014	-1	1	0.7651	0.878	0.8	166.68	863.812	-9.75	-0.65
833	7.7	0	0	2.6	0.4561	0	3.25	1.1389	NaN	Infinity	#NAME?	NaN	1	NaN	1019	944.13	0	0
834	9.5	38.5861	4.0617	58.7718	7.8362	0	43.3604	9.5949	0.7212	-0.05547	1	0.3446	0.56	0.3636	1011.42	579.274	20.8	-32.5
835	6.5	39.7352	6.1131	46.0793	10.2398	3.25	26.2023	4.7067	0.9124	0.4397	0.9983	0.1332	0.02222	0.12	307.738	873.962	-10.4	38.35
836	5.9	43.375	7.3517	36.1791	9.2767	4.5962	13.7886	2.3725	0.9707	0.9312	0.9992	0.02129	0	0	403.212	990.847	21.45	-37.7
837	11.7	0.9192	0.07857	2.6	0.268	0	3.25	0.8987	0.7181	0.4472	1	0.2766	1	0.6667	233.081	979.235	0.65	0.65
838	12.5	3.7901	0.3032	66.0811	6.2934	0	19.769	5.1315	-0.07888	-0.9939	1	0.7005	1	0.7875	417.452	44.14	3.25	1.95
839	12.3	58.1559	4.7281	114.252	11.0924	0	30.6604	5.6673	0.3458	-0.9939	1	0.7491	0.3398	0.4819	272.939	237.098	-51.35	27.3
840	5.5	25.5575	4.6468	43.5297	12.437	0	66.9216	11.6042	0.2052	-0.3867	0.6196	0.3266	0.4	1	636.736	425.7	-25.35	3.25
841	12.3	33.4608	2.7204	70.3507	6.8302	0	16.25	3.9027	0.8703	-0.7634	1	0.2466	0.8155	0.1446	59.3943	904.159	-29.25	-16.25
842	9.9	39.4363	3.9835	53.0472	6.7148	0	13.7886	4.044	0.8182	0.08908	1	0.2519	0.481	0.2203	665.864	862.566	5.85	39
843	7.5	17.7535	2.3671	56.9014	10.3457	0	22.981	5.2267	-0.3702	-1	0.735	0.6062	0.6364	1	471.66	359.527	-7.15	16.25
844	9.9	4.3603	0.4404	61.2171	7.749	0	20.5548	5.5795	-0.3393	-0.9974	1	0.7077	1	0.8276	141.763	147.202	1.95	3.9
845	12.3	0	0	27.9223	2.7109	0	9.1924	2.328	-0.6073	-1	1	0.5473	1	0.9375	1016.56	386.276	0	0
846	6.7	46.7006	6.9702	42.8289	9.1125	3.25	14.5344	3.0871	0.9934	0.9632	0.9998	0.00778	0	0	876.246	392.53	-38.35	26.65
847	12.1	0.9192	0.07597	23.5848	2.3351	0	6.5	2.2484	-0.5311	-1	0.9487	0.7708	1	0.875	413.467	603.55	-0.65	0.65
848	12.1	61.6987	5.0991	82.7083	8.1889	0	32.1734	6.2833	0.5422	-1	1	0.7136	0.3564	0.2987	45.6818	106.359	-17.55	59.15
849	12.1	112.17	9.2702	121.016	11.9818	0	39	5.5558	0.9516	0.8575	1	0.03443	0	0	140.612	940.281	-59.8	94.9
850	10.7	5.5915	0.5226	18.0558	2.0754	0	6.5	1.9362	0.2621	-1	1	0.7344	1	0.6667	537.883	307.565	-3.25	4.55
851	5.7	1.4534	0.255	3.9	1.0541	0	3.25	1.5424	-0.918	-1	-0.7071	0.1144	1	1	400.684	948.939	-1.3	-0.65
852	11.7	96.9895	8.2897	95.932	9.8899	3.25	21.8017	4.7812	0.9876	0.9337	1	0.01818	0.03093	0	929.226	576.991	69.55	67.6
853	7.7	53.9657	7.0085	55.1429	9.6742	0	19.769	4.9317	0.8338	0.5812	0.9839	0.1341	0.07018	0.2703	956.857	148.305	1.3	-53.95
854	11.5	83.2228	7.2368	103.952	10.9423	0	23.6604	5.8167	0.9491	0.798	1	0.05906	0.1579	0	901.913	209.683	-33.8	76.05
855	7.9	73.9773	9.3642	61.3622	10.4004	0	23.6604	6.8784	0.4725	-0.8875	0.9997	0.5932	0.2542	0.5128	854.981	645.114	-43.55	59.8
856	5.7	31.6571	5.5539	24.9441	6.7416	0	16.25	4.0095	0.9776	0.908	1	0.02499	0.6216	0	634.965	602.684	29.9	10.4
857	11.3	126.284	11.1756	126.601	13.613	0	20.8102	4.141	0.9303	0.2282	1	0.1779	0	0.09589	116.429	521.527	-29.25	122.85
858	4.7	3.25	0.6915	18.8151	6.9686	0	20.8102	6.1091	-0.1867	-0.9285	0.9899	0.8163	1	0.7143	429.075	438.83	-3.25	0
859	4.7	0.9192	0.1956	5.2789	1.9551	0	4.5962	1.8284	-0.7657	-1	-0.7071	0.131	1	1	355.394	912.5	0.65	0.65
860	7.5	83.2102	11.0947	68.1823	12.3968	6.5	19.5	3.2128	0.978	0.9536	0.9999	0.01302	0	0	754.507	576.347	-83.2	1.3
861	11.1	70.0614	6.3118	69.9778	7.6899	3.25	17.5018	2.9774	0.8808	0.6147	1	0.1446	0	0.2535	819.437	378.86	69.55	-8.45
862	9.1	2.3436	0.2575	40.4108	5.6917	0	17.5018	4.1154	-0.2015	-1	1	0.8516	1	0.7391	64.2582	453.802	-1.95	-1.3
863	11.1	110.617	9.9655	121.83	13.388	3.25	36.3361	7.7804	0.9781	0.8637	1	0.02853	0.07692	0	916.761	125.441	109.85	-13
864	10.9	5.2405	0.4808	47.9276	5.3851	0	17.5018	4.2944	-0.06127	-1	1	0.7528	1	0.7541	380.959	287.45	4.55	-2.6
865	6.5	30.1603	4.64	37.701	8.378	3.25	14.5344	3.2486	0.9145	0.7134	1	0.07549	0.1556	0.04	618.569	136.592	-18.2	-24.05
866	7.3	7.0308	0.9631	41.6161	7.8521	0	22.981	6.3678	0.347	-1	0.9899	0.6429	1	0.6875	580.164	602.349	-3.9	5.85
867	10.7	98.8791	9.241	101.831	11.7047	3.25	19.769	4.286	0.9186	0.5397	0.9999	0.1226	0.1839	0.1642	766.051	523.654	-94.25	-29.9
868	10.7	47.6809	4.4562	67.96	7.8115	0	19.5	4.108	0.4367	-0.9762	1	0.5661	0.6437	0.5758	250.332	924.804	42.25	-22.1
869	5.3	1.95	0.3679	39.9336	12.1011	0	29.9635	9.926	-0.4539	-1	0.9615	0.5969	1	0.9231	592.009	428.66	-1.95	0
870	4.7	13.0162	2.7694	20.8595	7.7258	3.25	20.5548	5.5721	0.9199	0.8603	1	0.06051	1	0	697.83	816.926	13	0.65
871	7.7	4.5962	0.5969	34.6214	6.0739	3.25	18.3848	3.9065	0.5031	-0.7071	1	0.5256	1	0.5714	856.565	415.89	-3.25	3.25
872	6.9	9.3066	1.3488	14.5742	2.9743	0	7.2672	2.4357	-0.3665	-1	0.9744	0.7215	1	0.8636	68.587	720.275	-1.95	-9.1
873	7.7	3.7901	0.4922	33.1852	5.822	0	22.75	5.5292	-0.3518	-1	0.9998	0.7936	1	0.8333	384.097	180.435	1.95	-3.25
874	10.3	14.0316	1.3623	69.3929	8.3606	0	29.9635	6.9291	0.7316	-0.5145	1	0.3295	1	0.381	363.403	875.481	-3.25	13.65
875	10.3	25.4913	2.4749	48.4732	5.8401	0	14.5344	3.4234	0.8738	0.09789	0.9994	0.2326	1	0.1129	653.918	714.587	-8.45	-24.05
876	10.1	51.2017	5.0695	78.4663	9.6872	0	39.1352	7.1791	0.8111	-0.2066	0.9995	0.2847	0.284	0.1967	699.654	338.252	-50.7	-7.15
877	10.1	69.4162	6.8729	77.2477	9.5367	0	19.769	4.7452	0.9544	0.8	1	0.05071	0.08642	0	416.114	930.01	-8.45	-68.9
878	5.7	30.4669	5.3451	25.8687	6.9915	3.25	22.981	4.8981	0.436	-0.01099	0.9279	0.2694	0.5405	0.8824	823.693	443.351	5.85	-29.9
879	7.5	100.605	13.414	82.1593	14.9381	3.25	32.5	5.5072	0.9234	0.7766	1	0.07909	0	0	345.013	923.373	-54.6	84.5
880	9.9	47.7297	4.8212	61.1511	7.7406	0	17.5018	3.857	0.9683	0.7406	1	0.0544	0.519	0.01695	297.869	631.707	23.4	41.6
881	9.7	11.9501	1.232	50.5442	6.5642	0	24.7513	4.9301	0.04529	-1	1	0.7888	1	0.6727	545.593	227.789	-8.45	8.45
882	9.7	50.5916	5.2156	79.9259	10.38	0	26.2023	5.2926	0.7469	-0.02325	0.9999	0.2519	0.3247	0.386	757.521	745.758	34.45	37.05
883	6.5	47.9284	7.3736	40.5378	9.0084	3.25	18.9506	4.655	0.9862	0.9191	0.9991	0.01627	0	0	696.261	868.361	16.9	-44.85
884	9.7	63.8755	6.5851	65.3442	8.4863	0	20.5548	4.6861	0.9616	0.8321	1	0.03784	0.01299	0	11.6443	585.072	-13.65	62.4
885	9.5	18.3963	1.9364	54.432	7.2576	0	18.9506	4.2069	0.1702	-0.9945	1	0.8273	0.72	0.5636	683.132	635.895	9.75	-15.6
886	9.5	42.3449	4.4574	71.2641	9.5019	0	32.5	8.0226	0.0947	-1	1	0.8348	0.4	0.8182	586.716	1009.2	-13	40.3
887	9.5	73.8172	7.7702	69.9848	9.3313	0	20.8102	4.8637	0.9829	0.9271	1	0.0165	0	0	333.211	392.974	-15.6	72.15
888	9.5	11.05	1.1632	61.0702	8.1427	0	30.8322	6.9274	0.1871	-0.9701	1	0.7349	0.9733	0.6111	390.553	238.726	9.75	5.2
889	5.7	2.3436	0.4112	18.6469	5.0397	0	11.718	2.7635	0.5001	-0.9374	1	0.5981	1	0.5294	669.614	79.0789	1.3	-1.95
890	5.3	2.0555	0.3878	33.2696	10.0817	0	24.7513	7.3226	-0.5876	-0.9923	0.7071	0.6163	1	1	542.066	438.274	1.95	0.65
891	6.3	3.25	0.5159	28.925	6.7267	0	26	6.8905	-0.2381	-1	1	0.9952	0.9767	0.619	521.897	0	3.25	0
892	9.3	29.1994	3.1397	54.6344	7.4842	0	18.9506	4.4152	0.4494	-0.9904	0.9996	0.6768	0.3699	0.4717	542.167	719.113	27.95	8.45
893	9.3	46.442	4.9938	44.5919	6.1085	0	13.4001	2.8947	0.9794	0.8266	1	0.03731	0.08219	0	791.269	921.597	-5.2	46.15
894	9.3	33.4608	3.5979	70.8902	9.711	3.25	46.5329	7.5177	0.2673	-0.9701	0.9965	0.6508	0.6438	0.6863	282.898	998.93	33.15	4.55
895	8.7	32.1865	3.6996	34.3999	5.1343	0	10.2774	2.9065	0.8973	0.6946	1	0.1036	0.9104	0.06383	637.678	926.942	23.4	-22.1
896	6.1	51.2017	8.3937	39.4232	9.6154	3.25	16.5718	4.1147	0.9736	0.9237	0.9985	0.01929	0	0	692.041	709.361	-44.85	-24.7
897	7.3	0.9192	0.1259	8.45	1.5943	0	3.25	1.6403	-0.9145	-1	-0.4472	0.1546	1	1	162.185	34.7877	-0.65	-0.65
898	9.3	1.95	0.2097	19.3789	2.6546	0	6.5	1.8879	-0.2566	-1	1	0.8849	1	0.8125	826.85	684.371	0	1.95
899	9.1	21.6461	2.3787	53.2265	7.4967	3.25	20.8102	3.9467	-0.1393	-0.9701	1	0.6805	0.8169	0.8125	356.637	789.302	-14.3	16.25
900	9.1	57.0113	6.265	65.5326	9.2299	0	16.5718	4.062	0.9363	0.8014	1	0.05033	0.09859	0	327.236	290.253	50.05	-27.3
901	9.1	9.1924	1.0102	30.3953	4.281	0	11.718	3.8612	-0.1085	-0.9923	0.9939	0.7717	1	0.7292	72.978	260.066	-6.5	6.5
902	5.7	6.7862	1.1906	18.7542	5.0687	0	13	3.295	0.4866	-0.6	0.9997	0.5167	1	0.6471	93.0439	706.211	-1.95	6.5
903	9.1	43.214	4.7488	76.7341	10.8076	3.25	32.5	6.189	0.5318	-0.9231	1	0.7055	0.3803	0.2745	994.275	482.45	15.6	40.3
904	8.9	11.7	1.3146	51.2109	7.4219	0	22.75	5.3774	0.4365	-1	1	0.6901	0.9855	0.4681	1.0337	200.865	0	11.7
905	5.7	14.359	2.5191	29.5076	7.975	3.25	13.7886	2.5526	0.6963	-0.9138	0.9999	0.5694	0.6216	0.2941	51.6491	993.368	-14.3	-1.3
906	6.9	63.9119	9.2626	49.1128	10.023	0	23.6604	5.8016	0.8905	-0.2453	0.9993	0.2502	0.2449	0.1034	684.783	950.232	5.2	-63.7
907	7.5	61.1138	8.1485	46.7947	8.5081	0	16.5718	4.3348	0.9751	0.8921	1	0.02855	0	0	611.88	889.933	61.1	1.3
908	8.7	6.6922	0.7692	30.1636	4.502	0	11.718	3.0581	0.2246	-0.9864	1	0.6535	1	0.6591	690.109	42.9138	5.85	-3.25
909	7.1	0	0	8.6635	1.6987	0	4.5962	1.7841	0.4812	-1	1	0.8703	1	0.2727	803.958	1018.97	0	0
910	8.5	42.1499	4.9588	74.8268	11.5118	3.25	30.6604	6.5188	0.7759	-0.2803	1	0.3678	0.3692	0.2444	239.547	598.706	-18.85	-37.7
911	8.5	70.5272	8.2973	72.6122	11.1711	0	20.5548	5.2819	0.7065	-0.0688	0.9999	0.328	0.1846	0.4	611.671	636.582	11.7	69.55
912	8.5	57.2	6.7294	68.0154	10.4639	0	42.25	8.0042	0.6568	-0.3675	1	0.479	0.2769	0.3556	1012.88	912.741	0	-57.2
913	7.9	28.6664	3.6287	37.4304	6.3441	0	18.9506	3.7974	0.7235	-0.7933	1	0.4626	0.3729	0.2821	334.43	601.298	28.6	-1.95
914	8.3	84.9811	10.2387	82.4072	13.0805	4.5962	27.9576	4.6966	0.9639	0.8906	0.9932	0.02568	0	0	954.283	872.88	-30.55	79.3
915	8.3	50.5581	6.0913	84.7299	13.4492	0	33.1436	8.3488	0.9352	-0.8	1	0.2725	0.1587	0.02326	487.006	49.3313	35.75	35.75
916	8.3	82.6293	9.9553	93.036	14.7676	3.25	36.3361	6.4109	0.99	0.9578	1	0.01045	0.01587	0	102.952	926.12	18.2	-80.6
917	6.1	27.9576	4.5832	29.5392	7.2047	0	47.3207	9.5102	0.9265	0.591	1	0.1368	0.9024	0.1429	707.041	515.434	-22.75	16.25
918	8.1	40.3838	4.9857	47.3955	7.7698	0	18.3848	4.9174	0.7966	0.3689	0.9998	0.1682	0.5082	0.3415	633.753	958.864	-40.3	2.6
919	5.3	40.7172	7.6825	43.3796	13.1453	3.25	25.3833	6.8252	0.8253	0.6669	0.9539	0.09766	0	0.2308	197.226	56.1887	11.7	-39
920	6.3	1.3	0.2063	27.2008	6.3258	0	14.5344	4.3747	-0.1292	-1	0.8944	0.6141	1	0.9524	45.5714	616.159	1.3	0
921	7.9	6.6287	0.8391	40.6451	6.889	0	18.3848	3.8147	0.0212	-1	0.9806	0.7932	0.9661	0.7949	775.975	156.304	-6.5	1.3
922	7.9	47.4678	6.0086	61.1218	10.3596	0	22.981	5.6376	0.8902	0.5352	0.9999	0.09064	0.2881	0.05128	861.772	874.146	1.3	47.45
923	5.5	9.8363	1.7884	14.5973	4.1707	0	9.1924	2.5761	0.9034	0.6	0.9971	0.1175	1	0.1333	463.073	787.191	1.3	9.75
924	7.5	0.65	0.08667	20.8978	3.7996	0	13.4001	3.2447	-0.1463	-1	1	0.9311	1	0.7	230.107	322.18	0	0.65
925	7.7	18.9283	2.4582	43.8912	7.7002	0	16.25	3.6083	0.4557	-0.53	0.9956	0.5194	0.807	0.5556	217.299	225.403	5.2	18.2
926	7.1	7.0308	0.9903	48.9415	9.5964	3.25	22.75	5.802	-0.08798	-0.9956	1	0.8206	0.8431	0.6897	642.831	308.739	3.9	5.85
927	7.5	4.5962	0.6128	56.2823	10.2331	3.25	27.9576	7.3705	-0.1062	-1	0.9943	0.7116	1	0.8286	150.753	648.86	3.25	-3.25
928	6.7	2.7577	0.4116	6.4347	1.3691	0	4.5962	2.1247	0.4243	-1	1	0.8881	1	0.5	441.187	890.216	1.95	1.95
929	7.3	23.6604	3.2411	67.7569	12.7843	0	19.769	4.9965	0.8975	0.5369	1	0.1053	0.8868	0.09091	865.774	360.973	-18.85	-14.3
930	4.7	2.68	0.5702	15.7773	5.8434	3.25	16.25	3.4745	-0.06667	-1	0.8321	0.8623	1	0.8333	533.192	100.075	-2.6	-0.65
931	7.3	0.65	0.08904	13	2.4528	0	6.5	2.2897	-0.5	-1	1	0.8819	1	0.75	337.514	1019	0.65	0
932	7.1	28.6074	4.0292	33.0615	6.4827	3.25	20.5548	4.0092	0.9091	0.206	0.9994	0.1592	0.7843	0.06452	936.873	1003.94	-10.4	26.65
933	6.3	76.7028	12.175	67.2779	15.646	3.25	35.75	9.2934	0.5648	-0.3818	1	0.5468	0.06977	0.4348	984.024	372.159	73.45	-22.1
934	6.9	14.8223	2.1482	30.4775	6.2199	0	13.7886	3.4956	0.2156	-0.9939	0.9992	0.7877	1	0.5517	490.261	235.087	14.3	3.9
935	6.7	31.1526	4.6496	66.6859	14.1885	3.25	47.3207	10.0082	0.08019	-0.9998	0.9999	0.881	0.4043	0.5926	533.47	987.209	-12.35	28.6
936	6.9	44.7746	6.4891	54.0473	11.0301	0	35.8974	7.8158	0.6515	0.02806	0.9999	0.3787	0.3469	0.4483	913.37	771.261	-39.65	-20.8
937	6.9	35.8974	5.2025	44.9665	9.1768	0	23.6604	5.0376	0.6982	-0.6965	0.9999	0.5252	0.3265	0.2759	768.674	295.254	-18.85	-30.55
938	6.9	28.0631	4.0671	49.8965	10.183	3.25	22.981	5.8207	0.8475	0.3212	1	0.1698	0.6939	0.2414	939.609	304.652	6.5	27.3
939	6.9	60.0855	8.708	66.1647	13.503	6.5	19.769	3.2553	0.8462	0.1719	0.9985	0.2609	0.1837	0.1724	280.862	78.1884	51.35	-31.2
940	5.9	6.6922	1.1343	23.6596	6.0666	0	17.5018	4.9207	-0.3326	-1	0.6044	0.4667	1	1	1011.79	460.636	5.85	3.25
941	6.7	64.258	9.5907	58.9639	12.5455	3.25	20.8102	4.972	0.7936	0.4556	1	0.1893	0	0.4074	87.3433	35.5896	-63.7	-8.45
942	6.7	31.53	4.706	44.664	9.503	0	34.548	8.1061	0.6598	-0.09204	1	0.4243	0.234	0.3704	202.134	12.3955	31.2	-4.55
943	6.7	54.6348	8.1544	49.0483	10.4358	3.25	25.3833	4.8015	0.9122	0.7809	0.9905	0.07235	0	0	854.888	86.6269	-44.85	-31.2
944	6.7	0.65	0.09701	4.5919	0.977	0	7.2672	2.019	-1	-1	-1	1.7206e-08	1	1	564.082	328.91	0.65	0
945	6.5	49.83	7.6662	59.3091	13.1798	3.25	25.3833	6.6089	0.9146	0.5239	0.9996	0.1391	0.08889	0.16	833.446	248.223	-42.9	-25.35
946	6.5	14.3884	2.2136	30.3791	6.7509	0	19.5	5.5179	0.7644	0.3644	1	0.1884	1	0.5	180.515	856.669	-13.65	4.55
947	6.5	49.0309	7.5432	45.9701	10.2156	3.25	29.9635	5.8672	0.9867	0.9353	0.9996	0.01382	0	0	356.977	641.162	-47.45	-12.35
948	6.3	26.2909	4.1732	27.4316	6.3795	0	16.5718	4.0531	0.7581	0.3565	1	0.224	0.6047	0.3913	652.048	559	26	-3.9
949	6.3	21.45	3.4048	36.9857	8.6013	3.25	18.3848	4.2793	0.02475	-1	1	0.9445	0.5116	0.5217	698.841	592.897	0	-21.45
950	6.3	38.619	6.13	38.8563	9.0364	0	35.8974	8.795	0.6082	-0.04344	0.9937	0.363	0.3721	0.5217	809.96	391.992	-26.65	27.95
951	6.1	61.6507	10.1067	47.6634	11.6252	3.25	30.6604	7.454	0.9885	0.9512	0.9992	0.0107	0	0	703.41	124.705	-41.6	45.5
952	6.1	53.5373	8.7766	43.1192	10.5169	4.5962	17.5018	3.7995	0.9776	0.9383	1	0.02118	0	0	939	735.934	46.8	26
953	6.1	7.854	1.2875	22.5459	5.499	0	13.4001	3.1935	0.7796	0.04757	1	0.3099	1	0.2857	750.172	661.467	-7.15	3.25
954	6.1	41.3198	6.7737	27.6296	6.7389	0	26.2023	8.1205	0.4893	0.2591	0.9052	0.1822	0.2683	0.9048	1007.14	299.951	13.65	39
955	5.9	10.7201	1.817	25.4723	6.5313	3.25	11.718	2.5004	0.6085	-0.156	0.9979	0.3771	1	0.6111	455.17	996.695	-2.6	-10.4
956	5.9	26.323	4.4615	41.3246	10.596	3.25	23.4361	6.5732	0.9246	0.6903	1	0.07818	0.7692	0.05263	792.644	625.475	14.3	-22.1
957	5.7	33.1755	5.8203	33.6952	9.1068	3.25	16.5718	4.6117	0.9684	0.8742	0.9985	0.0327	0.5405	0	549.114	643.298	-18.85	27.3
958	5.7	36.1437	6.341	45.0228	12.1683	0	24.7513	6.0396	0.9404	0.8152	1	0.06054	0.02703	0	614.491	399.351	28.6	-22.1
959	5.5	42.4446	7.7172	39.0264	11.1504	4.5962	18.3848	4.2085	0.952	0.8924	1	0.0413	0.05714	0	550.709	698.891	-32.5	-27.3
960	5.5	18.3848	3.3427	21.5418	6.1548	3.25	13.4001	3.1763	0.9533	0.8575	1	0.0438	1	0	855.818	955.673	18.2	-2.6
961	4.7	2.7577	0.5867	14.6016	5.408	0	9.1924	2.7221	0.01664	-0.9923	0.8321	0.8043	1	0.6	878.181	406.138	-1.95	-1.95
962	4.9	1.4534	0.2966	15.9659	5.5055	0	11.718	2.3613	-0.2684	-0.9939	0.4472	0.5895	1	1	35.6633	28.5918	0.65	1.3
963	5.5	6.9096	1.2563	24.1372	6.8963	0	23.4361	4.84	0.6659	0.09054	0.9971	0.2761	1	0.4667	121.073	289.555	-5.2	-4.55
964	5.5	2.0555	0.3737	9.9763	2.8504	0	11.718	3.0568	-0.8838	-1	-0.6	0.1099	1	1	134.736	534.809	0.65	1.95
965	5.5	2.68	0.4873	9.8896	2.8256	0	7.2672	2.4002	0.6002	0.09054	0.9806	0.2707	1	0.6923	815.446	32.6182	0.65	-2.6
966	5.3	15.7214	2.9663	26.7127	8.0948	0	17.5018	5.5489	0.8892	0.5547	0.9993	0.1278	0.7576	0.07692	775.123	523.151	1.95	15.6
967	5.3	35.3937	6.6781	37.248	11.2873	0	20.8102	5.628	0.89	0.8113	0.9633	0.04636	0	0	951.132	61.6132	-35.1	4.55
968	5.3	19.8862	3.7521	33.5183	10.1571	3.25	49.1814	14.2209	0.1291	-0.338	1	0.4595	0.3333	0.9167	706.359	185.66	19.5	-3.9
969	5.3	11.9854	2.2614	28.1254	8.5228	3.25	25.3833	5.804	-0.5817	-0.9822	0.7282	0.5572	0.5758	1	677.189	707.906	-9.1	7.8
970	5.1	13.5724	2.6613	26.155	8.4371	3.25	14.5344	3.2543	0.8656	0.4856	0.9902	0.1513	1	0.1818	856.745	726	13	-3.9
971	5.1	3.9538	0.7753	12.7109	4.1003	0	10.2774	3.6412	-0.528	-1	0.8944	0.689	1	0.9091	771.657	1.5882	-0.65	3.9
972	4.9	25.2832	5.1598	22.2672	7.6783	0	13.7886	3.4814	0.5777	0.4995	0.819	0.1065	0.1379	0.8889	299.867	675.735	24.05	-7.8
973	4.9	47.61	9.7163	36.2918	12.5144	7.2672	23.6604	4.8756	0.9789	0.962	0.9994	0.0134	0	0	826.061	428.48	-40.3	25.35
974	4.9	24.1202	4.9225	24.1484	8.3271	3.25	16.25	3.8171	0.8732	0.7295	0.999	0.1088	0.3448	0.3333	478.592	209.969	-23.4	5.85
975	4.9	46.8045	9.5519	37.1469	12.8093	6.5	18.9506	4.1889	0.864	0.728	0.9778	0.08572	0	0.1111	573.888	934.633	37.05	28.6
976	4.9	39.3505	8.0307	27.9199	9.6276	0	23.6604	6.4567	0.9396	0.9074	0.9675	0.01998	0	0	743.673	501.929	36.4	14.95
977	4.9	23.4	4.7755	41.0573	14.1577	0	33.931	9.4888	0.7478	0.3363	0.9331	0.1933	0.4483	0.2222	736.102	1007.86	0	-23.4
978	4.9	45.9711	9.3819	41.6954	14.3777	3.25	29.9635	7.4071	0.838	0.6709	0.9167	0.08265	0	0.1111	647.725	754.99	38.35	-25.35
979	4.9	25.8778	5.2812	25.8843	8.9256	3.25	18.9506	4.8855	0.9592	0.8735	0.9999	0.05486	0.3103	0	402.796	727.153	5.2	25.35
980	4.9	5.886	1.2012	14.0927	4.8595	0	11.718	2.8915	0.8539	0.4281	1	0.176	1	0.1111	190.173	579.235	-5.85	0.65
981	4.9	0	0	5.0558	1.7434	0	4.5962	2.2696	-1	-1	-1	NaN	1	1	326.286	427.714	0	0
982	4.7	17.0617	3.6302	31.1268	11.5284	3.25	35.0036	9.9207	-0.3067	-0.6413	-0.03881	0.2461	0.6296	1	923.383	869.628	-5.2	16.25
983	4.7	14.0014	2.979	14.0528	5.2047	0	10.2774	2.9728	0.9915	0.9806	0.9994	0.005782	1	0	457.149	375.872	5.2	13
984	4.7	7.2672	1.5462	39.3129	14.5603	0	24.7513	6.8076	0.1645	-0.9962	0.8944	0.7194	1	0.8571	596.17	734.713	-6.5	3.25

## Sheet: Cas9-1-2
trackID	trackLength(s)	totalDisplacement(um)	meanVelocity(um/s)	totalDistance(um)	meanSpeed(um/s)	minSpeed(um/s)	maxSpeed(um/s)	stdevSpeed(um/s)	meanPersistence	minPersistence	maxPersistence	stdevPersistence	tumblingPropensityV	tumblingPropensityP	positionX(px)	positionY(px)	displacementX(um)	displacementY(um)
0	15.7	42.25	2.6911	104.231	7.6081	0	32.5	5.794	-0.029	-1	1	0.6626	0.7737	0.8304	901.14	1004.51	39	16.25
1	32.3	3.25	0.1006	142.306	4.6966	0	16.25	3.6227	-0.2927	-1	1	0.6597	1	0.8927	390.986	465.885	1.95	-2.6
2	7.7	12.82	1.6649	26.6423	4.6741	0	14.5344	3.5042	0.1776	-0.9487	0.9231	0.432	1	0.9167	391.5	566.052	-11.05	-6.5
3	34.5	72.5471	2.1028	252.255	7.7617	0	43.3604	5.973	0.3361	-1	1	0.7142	0.76	0.5051	566.377	935.926	-15.6	70.85
4	7.7	41.6913	5.4145	50.2409	8.8142	3.25	18.3848	4.16	0.9109	0.5912	0.9993	0.114	0.3684	0.1351	20.9545	988.396	-21.45	-35.75
5	49.5	245.263	4.9548	421.878	8.8816	0	43.6033	5.4452	0.8113	-0.6753	1	0.3071	0.3516	0.2264	502.461	790.374	240.5	-48.1
6	14.9	35.1	2.3557	100.266	7.7725	0	35.0036	5.0101	0.5527	-0.593	1	0.4714	0.5659	0.4907	13.1007	943.174	0	-35.1
7	49.5	21.3216	0.4307	364.227	7.6679	0	24.7513	4.9439	0.1337	-1	1	0.7848	0.8379	0.6036	671.838	425.75	13	16.9
8	30.5	37.1809	1.219	150.854	5.2931	0	39.6713	5.2321	0.3638	-0.9998	1	0.6266	0.9333	0.5725	381.089	73.4787	-29.9	-22.1
9	49.5	113.415	2.2912	306.276	6.4479	0	38.0403	4.4667	0.6924	-1	1	0.4972	0.84	0.2944	568.453	657.861	8.45	-113.1
10	9.5	10.1533	1.0688	46.9358	6.2581	0	18.9506	4.3883	0.2075	-1	1	0.7333	1	0.6727	623.095	898.274	-6.5	-7.8
11	23.5	2.7577	0.1173	94.9776	4.4176	0	16.5718	3.5392	0.0971	-1	1	0.7438	1	0.65	445.951	987.623	-1.95	-1.95
12	9.1	39.4363	4.3337	48.5342	6.8358	0	16.5718	4.1999	0.2539	-1	0.997	0.7987	0.5634	0.56	790.863	842.516	5.85	39
13	16.3	52.6861	3.2323	99.7514	6.9756	0	19.5	4.5164	0.3661	-1	1	0.76	0.6923	0.4407	701.531	916.715	52.65	-1.95
14	6.3	14.9641	2.3753	18.8682	4.388	0	13.4001	3.1163	0.5849	-0.8944	0.9996	0.5152	1	0.5	405.31	237.595	-14.95	-0.65
15	12.7	52.654	4.146	107.771	10.0721	0	23.4361	5.8745	0.7491	-0.1673	1	0.3406	0.3271	0.3218	420.98	300.429	-46.15	-25.35
16	17.3	39.9895	2.3115	90.7245	5.9297	0	20.8102	4.3927	0.4497	-1	1	0.7763	0.9673	0.3385	479.567	675.766	-28.6	-27.95
17	15.1	24.1901	1.602	73.0161	5.5737	0	16.5718	3.8211	0.07318	-1	1	0.7988	0.916	0.6881	994.338	54.9371	-20.8	-12.35
18	5.9	38.7064	6.5604	30.1076	7.7199	0	22.981	5.5783	0.9661	0.8807	1	0.04114	0.2564	0	457.805	630.771	29.25	25.35
19	13.9	23.2278	1.6711	83.4482	7.0124	0	43.7243	6.7631	0.2006	-0.943	1	0.6554	0.8908	0.732	143.816	25.0863	7.15	22.1
20	14.5	91.0209	6.2773	105.638	8.451	0	19.769	4.0209	0.9563	0.7071	1	0.06333	0.232	0.0381	451.403	329.138	1.95	-91
21	23.1	72.9768	3.1592	155.52	7.3706	0	16.25	3.6216	0.3152	-0.9986	1	0.6679	0.673	0.615	365.284	718.164	-69.55	-22.1
22	33.9	25.8778	0.7634	196.039	6.1454	0	30.6604	5.2329	0.1557	-1	1	0.7235	1	0.6512	278.072	805.445	25.35	-5.2
23	13.9	51.629	3.7143	76.7813	6.4522	0	17.5018	4.2096	0.762	-0.9843	1	0.3675	0.6807	0.2525	395.018	662.338	-9.75	50.7
24	17.5	7.4111	0.4235	81.1039	5.2325	0	16.25	3.4568	0.01793	-0.9995	1	0.6864	1	0.7891	19.0486	597.923	-4.55	5.85
25	19.3	56.6843	2.937	171.775	9.9292	0	23.4361	4.7876	0.7087	-0.9715	1	0.493	0.4104	0.281	274.461	417.541	-50.7	-25.35
26	10.7	19.1171	1.7866	61.3566	7.0525	0	25.3833	5.2255	-0.0778	-1	0.9874	0.8261	0.7471	0.697	859.822	916.005	18.2	5.85
27	44.1	47.7031	1.0817	257.367	6.1132	0	47.3207	5.6346	0.2219	-1	1	0.7157	0.791	0.6521	995.237	464.833	16.25	-44.85
28	13.5	91.6869	6.7916	110.801	9.6348	0	29.0689	5.4647	0.9293	0.644	1	0.08835	0.4435	0.06316	835.056	807.141	-91.65	-2.6
29	17.7	2.7577	0.1558	133.938	8.5311	0	32.1734	5.9063	-0.115	-1	1	0.7401	1	0.7769	887.76	589.799	-1.95	-1.95
30	18.5	96.6491	5.2243	161.373	9.7802	0	32.5	6.2772	0.7127	-1	0.9999	0.4598	0.2545	0.3448	306.127	451.714	-55.25	79.3
31	33.3	114.535	3.4395	213.033	6.8062	0	20.8102	3.8388	0.6896	-1	1	0.6172	0.6741	0.2138	816.477	669.413	-91	-69.55
32	7.7	25.0144	3.2486	31.1077	5.4575	0	10.2774	2.3092	0.9283	0.2631	1	0.1416	0.6842	0.08108	178.825	841.416	-22.75	-10.4
33	10.5	121.395	11.5614	114.553	13.4769	3.25	19.5	3.2187	0.9796	0.8927	1	0.02601	0	0	418.267	74.3238	-83.2	88.4
34	10.3	120.851	11.7331	102.857	12.3924	3.25	23.4361	4.9372	0.9942	0.9725	1	0.007862	0	0	702.845	93.7961	24.7	118.3
35	41.5	40.2895	0.9708	204.324	5.1728	0	21.8017	3.5435	0.2749	-1	1	0.7682	0.9367	0.5391	360.536	539.105	-38.35	-12.35
36	6.3	46.8722	7.44	51.4638	11.9683	0	29.9635	6.536	0.7543	-0.2169	0.9997	0.3433	0.2558	0.3636	781.444	493.381	26	39
37	49.5	135.341	2.7342	327.155	6.8875	0	23.4361	4.3025	0.5728	-0.9985	1	0.615	0.7389	0.362	174.674	424.066	126.75	47.45
38	4.7	13.0648	2.7798	15.8162	5.8579	0	19.769	4.4746	-0.004751	-0.8944	0.4323	0.4487	0.8148	1	211.617	848.192	-1.3	-13
39	12.7	12.8035	1.0082	68.5824	6.4096	0	14.5344	3.9657	0.406	-0.8332	1	0.5823	0.8879	0.5517	850.039	348.134	11.7	-5.2
40	10.5	78.7815	7.503	74.2091	8.7305	0	16.25	3.5393	0.9941	0.9669	1	0.006925	0.09412	0	53.881	714.338	70.85	34.45
41	28.9	41.539	1.4373	198.501	7.3792	0	26.2023	5.3056	0.501	-1	1	0.5665	0.881	0.5265	943.401	634.775	-39	-14.3
42	12.3	96.3448	7.8329	89.0098	8.6417	3.25	18.9506	4.8672	0.9372	0.726	1	0.06836	0.3301	0.03614	169.069	630.5	83.85	-47.45
43	15.5	53.0179	3.4205	90.604	6.7114	0	23.6604	4.6668	0.6234	-0.9971	1	0.5783	0.5333	0.3421	797.781	202.939	-40.3	34.45
44	49.5	132.206	2.6708	424.116	8.9288	0	53.6004	6.3312	0.6561	-1	1	0.5752	0.3242	0.2489	491.851	96.5111	121.55	52
45	5.9	20.0765	3.4028	21.232	5.4441	0	11.718	3.5977	0.7214	0.2983	1	0.3075	0.5641	0.4211	569.788	558.805	-17.55	-9.75
46	49.5	124.361	2.5123	345.848	7.281	0	37.9012	4.7978	0.3735	-1	1	0.789	0.5768	0.4165	350.338	254.671	-38.35	118.3
47	9.3	7.0007	0.7528	36.7013	5.0276	0	16.25	3.7392	-0.3867	-1	0.9908	0.6562	1	0.86	999.763	319.903	-6.5	2.6
48	6.1	39.4738	6.4711	45.2678	11.0409	0	39.6713	9.6386	0.5523	0.1634	0.8601	0.2576	0.2683	0.6667	431.033	789.574	37.7	-11.7
49	24.3	182.686	7.5179	213.906	9.5922	0	19.769	4.0658	0.8871	-0.9751	1	0.3576	0.1121	0.07882	484.358	410.243	-166.4	-75.4
50	26.7	54.5574	2.0433	169.901	6.8786	0	22.981	4.021	0.6487	-0.9968	1	0.5183	0.7611	0.3644	93.5543	565.901	50.7	20.15
51	19.9	92.8613	4.6664	140.01	7.8218	0	16.5718	3.6393	0.9728	0.8137	1	0.03387	0.5084	0	764.344	986.641	85.15	37.05
52	43.9	117.555	2.6778	314.934	7.5163	0	29.9635	4.9019	0.5627	-1	1	0.6226	0.5967	0.3935	812.162	936.538	98.8	63.7
53	10.5	2.7577	0.2626	30.2554	3.5595	0	13.4001	3.0718	-0.2482	-1	1	0.7212	1	0.8167	295.205	201.329	1.95	1.95
54	10.9	65.8171	6.0383	73.045	8.2073	0	25.3833	4.9413	0.922	0.1504	1	0.2055	0.2135	0.1014	170.17	172.284	-53.95	-37.7
55	16.1	35.322	2.1939	73.934	5.2435	0	11.718	2.76	0.7995	-0.4167	0.9998	0.3216	1	0.2231	141.876	497.32	7.8	-34.45
56	19.1	32.7138	1.7128	95.8196	5.6035	0	13.4001	3.3318	0.4668	-1	0.9991	0.727	0.9708	0.3867	717.44	855.113	-24.7	-21.45
57	11.5	7.9076	0.6876	77.1798	8.1242	0	24.7513	6.9217	0.1793	-1	1	0.7557	1	0.6056	911.574	975.47	7.8	1.3
58	8.5	69.6987	8.1998	68.502	10.5388	3.25	23.4361	3.9076	0.9653	0.88	1	0.03728	0	0	771.124	900.053	-69.55	-4.55
59	25.5	92.2405	3.6173	148.886	6.3356	0	14.5344	3.2842	0.946	0.3417	1	0.08562	0.7362	0.04186	723.747	411.688	24.05	-89.05
60	18.5	72.2524	3.9055	195.684	11.8596	3.25	25.3833	5.4124	0.7568	-0.8357	1	0.5173	0.1152	0.1448	924.984	273.297	-10.4	-71.5
61	21.5	29.9282	1.392	90.1651	4.6239	0	13.7886	2.9634	0.4389	-0.9806	1	0.57	0.9949	0.6069	51.4977	330.8	-1.3	-29.9
62	45.7	96.3448	2.1082	381.454	8.7289	0	24.7513	5.1567	0.6965	-0.9999	1	0.5118	0.4142	0.2819	191.758	901.209	47.45	83.85
63	12.7	137.05	10.7913	137.183	12.8208	3.25	20.5548	4.1021	0.9748	0.8337	0.9998	0.02422	0	0	155.386	849.528	-107.9	84.5
64	49.5	80.579	1.6279	292.408	6.156	0	19.5	3.4457	0.2456	-1	1	0.7411	0.9011	0.5708	129.307	294.095	24.7	76.7
65	7.1	11.8614	1.6706	44.7796	8.7803	0	19.769	5.3946	0.491	-1	1	0.5821	1	0.5161	454.859	3.4296	-11.7	1.95
66	13.3	27.6154	2.0763	47.3298	4.1885	0	13.4001	3.4651	0.5516	-0.8	1	0.5551	0.9292	0.4333	974.399	25.6579	-24.7	-12.35
67	11.9	18.8948	1.5878	53.4195	5.3959	0	11.718	3.2016	0.7865	-0.9998	1	0.4374	1	0.1818	831.958	151.45	-1.3	-18.85
68	23.9	47.2045	1.9751	169.427	7.7364	0	26.2023	4.5806	0.5903	-0.9937	1	0.4874	0.6712	0.4724	145.6	425.337	29.25	-37.05
69	19.5	125.847	6.4537	178.935	10.2249	0	26	5.7299	0.6747	-0.9994	1	0.5837	0.2	0.2323	953.779	380.054	81.9	95.55
70	35.5	67.2145	1.8934	297.702	8.8866	0	42.3748	5.2972	0.8013	-0.9983	1	0.4774	0.1373	0.1556	794.322	710.71	-21.45	63.7
71	12.3	104.456	8.4924	107.351	10.4224	0	20.8102	5.4204	0.9711	0.8944	0.9998	0.02909	0	0	956.821	740.337	-70.2	-77.35
72	14.9	18.1302	1.2168	95.2897	7.3868	0	27.9576	5.0217	0.2631	-0.9985	1	0.7263	0.6047	0.5888	938.883	518.158	17.55	4.55
73	22.3	88.7149	3.9782	210.35	10.3621	0	41.6203	6.6997	0.4721	-0.9988	1	0.7413	0.335	0.3497	302.493	413.722	50.7	72.8
74	10.1	5.886	0.5828	70.8546	8.7475	0	26.8002	6.9249	-0.2583	-1	1	0.8732	0.9753	0.7377	582.401	664.51	-0.65	5.85
75	23.3	41.4015	1.7769	112.255	5.2702	0	16.25	3.1401	0.4335	-1	1	0.7405	1	0.3927	1005.71	364.212	15.6	38.35
76	18.3	157.179	8.589	177.838	10.9103	0	22.981	4.8987	0.9569	0.6156	1	0.06102	0.07975	0.02098	590.035	452.566	-81.25	134.55
77	6.7	53.7145	8.0171	45.0819	9.5919	0	20.5548	5.2187	0.9662	0.8269	1	0.04123	0.2553	0	208.269	975.978	-19.5	-50.05
78	20.7	64.0901	3.0961	154.911	8.284	0	26.2023	5.6093	0.4347	-1	1	0.7277	0.5027	0.4242	914.524	127.553	-38.35	-51.35
79	10.7	53.7774	5.0259	66.6684	7.663	3.25	13.7886	2.5592	0.9208	0.5735	0.9999	0.1024	0.5287	0.09231	453.664	824.621	-48.1	24.05
80	17.5	83.3725	4.7641	112.266	7.2429	0	16.5718	3.3453	0.9792	0.838	1	0.02953	0.3161	0	85.0914	986.983	81.9	-15.6
81	11.3	43.9892	3.8928	65.1643	7.0069	0	18.9506	3.7382	0.9337	0.7018	1	0.0796	0.6129	0.05479	414.142	55.5752	41.6	-14.3
82	8.7	53.5373	6.1537	57.1577	8.531	3.25	16.25	3.6304	0.969	0.7071	1	0.06112	0.1045	0.02128	717.149	426.954	-46.8	-26
83	19.5	43.3165	2.2214	125.755	7.186	0	20.8102	4.0593	0.3789	-0.9959	1	0.7218	0.6057	0.5	256.846	130.397	-39	18.85
84	23.9	31.7703	1.3293	155.156	7.0848	0	24.7513	4.5554	0.5932	-0.8909	1	0.5053	0.8311	0.4343	559.475	163.13	16.25	-27.3
85	10.7	46.9802	4.3907	76.7349	8.8201	0	40.7224	7.2776	0.5839	-0.6798	0.9999	0.5578	0.4713	0.3788	88.1028	417.346	-45.5	-11.7
86	7.7	6.4018	0.8314	23.7932	4.1743	0	10.2774	2.5313	0.01612	-1	0.9899	0.6803	1	0.8333	363.143	746.825	-2.6	5.85
87	26.1	27.5925	1.0572	129.804	5.386	0	23.6604	3.8	0.3964	-1	1	0.6562	1	0.5602	601.427	249.592	18.85	20.15
88	5.5	38.5861	7.0157	29.0625	8.3036	3.25	17.5018	3.5919	0.9623	0.9255	0.9993	0.02572	0	0	585.964	944.255	-20.8	-32.5
89	12.7	5.9927	0.4719	42.5016	3.9721	0	14.5344	3.4891	-0.1578	-1	1	0.6201	1	0.9351	642.449	495.894	-3.9	4.55
90	8.1	5.2	0.642	22.425	3.6762	0	16.25	4.0884	0.547	-1	1	0.8187	1	0.2727	1018.88	744.728	0	5.2
91	7.3	20.6471	2.8284	53.6779	10.1279	0	29.25	6.8693	0.8496	0.3457	0.9997	0.1716	0.9245	0.2188	741.123	579.555	-18.2	-9.75
92	10.7	62.2135	5.8143	81.7229	9.3934	0	19.5	4.4636	0.743	-0.9747	1	0.5351	0.2414	0.209	854.365	402.061	28.6	55.25
93	8.9	54.7314	6.1496	62.1713	9.0103	0	19.5	5.0109	0.7852	-0.4472	1	0.409	0.1739	0.2245	54.3427	32.691	14.95	52.65
94	21.7	50.9535	2.3481	144.396	7.3297	0	21.8017	3.9531	0.7752	-0.6508	1	0.4043	0.6853	0.2429	532.081	934.936	-25.35	44.2
95	21.7	55.8244	2.5726	131.111	6.6554	0	29.43	4.6188	0.4817	-0.9926	1	0.6113	0.5584	0.5198	337.622	654.899	-26	-49.4
96	11.9	3.3144	0.2785	72.6442	7.3378	0	19.769	5.0684	-0.2514	-1	1	0.7674	1	0.8243	212.534	781.399	0.65	3.25
97	6.7	3.9538	0.5901	25.3635	5.3965	0	22.981	6.0312	-0.2799	-1	1	0.861	1	0.7	609.642	439.59	3.9	-0.65
98	10.5	22.7871	2.1702	70.8306	8.333	0	26.2023	6.1949	0.3883	-0.9019	0.9999	0.6895	0.5529	0.5385	384.438	780.309	-1.3	22.75
99	24.5	25.886	1.0566	128.883	5.7281	0	26.8002	4.4187	-0.1178	-1	1	0.6453	0.9733	0.8622	782.52	864.333	-22.75	12.35
100	45.3	2.9069	0.06417	231.084	5.3368	0	17.5018	3.954	-0.05121	-1	1	0.7563	1	0.7686	531.309	247.384	2.6	1.3
101	24.9	68.4848	2.7504	171.952	7.5088	0	19.769	4.0702	0.7042	-0.9983	1	0.575	0.5284	0.2153	220.681	875.763	48.75	-48.1
102	11.3	168.221	14.8868	147.802	15.8927	10.2774	27.5772	3.7137	0.9935	0.9612	1	0.009056	0	0	774.367	85.7478	-138.45	95.55
103	14.7	2.68	0.1823	17.0577	1.3431	0	6.5	1.7921	-0.3574	-1	1	0.8039	1	0.8696	987.248	643.157	0.65	2.6
104	10.3	0.9192	0.08925	36.3727	4.3823	0	18.3848	3.8336	-0.3656	-1	0.9923	0.69	1	0.8667	809.005	830.092	0.65	-0.65
105	16.7	50.2564	3.0094	108.395	7.3738	0	17.5018	3.8537	0.904	-0.4472	1	0.2109	0.8707	0.08661	529.302	643.141	4.55	-50.05
106	12.3	78.693	6.3978	79.1076	7.6804	3.25	13	2.2932	0.9905	0.9461	1	0.01206	0.06796	0	185.102	390.341	-78.65	-2.6
107	5.1	8.475	1.6618	20.0893	6.4804	0	11.718	3.0108	0.7904	0.3162	1	0.2484	1	0.3636	884.382	243.951	8.45	-0.65
108	5.5	68.3613	12.4293	49.2431	14.0694	9.75	19.5	2.3696	0.998	0.986	1	0.003718	0	0	277.191	443.036	68.25	-3.9
109	6.1	0	0	11.1708	2.7246	0	13	3.3769	-0.4445	-1	0.9487	0.7375	1	0.9048	411.951	587.77	0	0
110	9.5	97.5347	10.2668	98.2262	13.0968	6.5	20.5548	3.9814	0.9839	0.8537	1	0.02416	0	0	60.3684	223.484	35.1	-91
111	8.5	41.5288	4.8857	87.8915	13.5218	3.25	32.1734	7.1162	0.8529	0.4472	0.9998	0.1411	0.3538	0.2444	318.688	510.629	-26.65	31.85
112	13.5	131.552	9.7446	129.625	11.2718	0	30.6604	4.8388	0.9652	0.8411	1	0.03599	0	0	38.2037	822.933	-20.15	-130
113	9.3	11.772	1.2658	61.1085	8.371	3.25	20.8102	5.399	-0.1144	-0.9899	0.9992	0.7633	1	0.78	294.581	382.43	11.7	-1.3
114	26.9	9.2382	0.3434	147.543	5.9254	0	29.9635	5.214	-0.219	-1	1	0.7079	1	0.8565	757.987	418.954	5.85	-7.15
115	17.5	14.8223	0.847	95.13	6.1374	0	20.5548	4.3685	0.499	-1	1	0.569	1	0.5041	519.32	183.52	11.7	9.1
116	45.3	91.9721	2.0303	225.666	5.2117	0	17.5018	3.252	0.6455	-0.9994	1	0.5269	0.9792	0.3504	601.483	205.575	71.5	57.85
117	7.1	32.6427	4.5976	51.9661	10.1894	0	25.3833	5.7165	0.2002	-0.6865	1	0.7118	0.09804	0.5806	180.176	635.937	-7.15	-31.85
118	49.5	57.4359	1.1603	291.04	6.1272	0	18.3848	3.7962	0.2615	-1	1	0.6896	0.7579	0.6287	687.83	357.582	-57.2	5.2
119	17.3	85.8394	4.9618	130.948	8.5587	0	25.3833	4.9312	0.9054	0.6044	1	0.1054	0.5033	0.1203	641.312	698.584	-70.2	49.4
120	14.1	58.0287	4.1155	116.58	9.6347	0	18.3848	4.9786	0.7145	-0.7489	1	0.5305	0.3636	0.2376	854.067	619.195	-57.85	-4.55
121	20.3	50.1175	2.4688	184.91	10.1044	0	39.538	6.5627	0.4077	-0.9565	1	0.732	0.153	0.4294	162.369	792.692	-2.6	-50.05
122	9.3	42.21	4.5387	66.6702	9.1329	0	26.2023	6.3578	0.8673	-0.09632	0.9998	0.2079	0.5205	0.2075	104.548	847.758	-41.6	7.15
123	14.1	46.8045	3.3195	75.3982	6.2313	0	42.25	6.5887	-0.1173	-1	1	0.8587	0.5289	0.6667	718.468	516.089	-46.8	0.65
124	49.5	219.281	4.4299	527.922	11.1141	0	30.8322	6.0931	0.7602	-0.9996	1	0.429	0.1684	0.2511	233.472	942.491	193.05	104
125	27.5	90.6022	3.2946	228.628	8.9658	0	45.5	7.2395	0.1857	-1	1	0.7683	0.6157	0.6068	803.966	252.891	-61.75	-66.3
126	7.9	25.64	3.2456	53.1755	9.0128	3.25	30.6604	5.3174	0.3924	-0.9999	1	0.8095	0.4915	0.4103	956.494	838.127	-13	-22.1
127	11.5	7.0007	0.6088	34.7687	3.6599	0	16.25	3.5559	0.05324	-0.9806	1	0.7638	1	0.6351	723.878	718.861	-2.6	-6.5
128	16.5	83.7189	5.0739	118.306	8.159	0	16.5718	4.0638	0.9161	0.4961	1	0.1232	0.3448	0.136	546.436	287.761	-37.7	74.75
129	14.5	26.65	1.8379	123.488	9.879	0	45.1504	9.8197	0.08303	-1	1	0.7794	0.792	0.6869	599.365	4.3552	-26	5.85
130	29.3	5.2405	0.1789	135.55	4.9652	0	22.981	3.7431	-0.04381	-1	1	0.7958	1	0.7043	915.444	171.292	2.6	-4.55
131	9.5	21.724	2.2867	61.2742	8.1699	0	21.8017	5.0976	0.1394	-0.9939	0.9999	0.8089	0.68	0.5741	801.032	276.647	16.9	-13.65
132	17.5	107.931	6.1675	150.343	9.6995	0	20.8102	4.5089	0.7179	-0.8477	1	0.5619	0.2516	0.2444	309.811	90.9714	-107.9	2.6
133	6.1	30.4669	4.9946	34.2308	8.349	0	17.5018	4.343	0.8849	0.3735	1	0.206	0.4634	0.1905	115.467	791.918	-25.35	16.9
134	12.1	41.7268	3.4485	94.8015	9.3863	3.25	24.7513	4.6254	0.02954	-1	0.9999	0.8447	0.5941	0.6076	452.347	91.4669	-41.6	-3.25
135	14.1	8.475	0.6011	58.4628	4.8316	0	16.25	3.416	0.1157	-1	1	0.748	1	0.7033	780.507	952.713	-8.45	0.65
136	17.1	122.595	7.1693	133.948	8.8707	0	14.5344	3.3678	0.968	0.6253	1	0.06855	0.1788	0.03817	645.681	739.398	-66.95	102.7
137	7.5	50.8705	6.7827	42.9175	7.8032	0	19.769	4.5736	0.9568	0.9031	0.9994	0.0263	0.05455	0	576.273	453.08	-22.75	45.5
138	5.3	22.1096	4.1716	18.7035	5.6677	3.25	13	2.5461	0.9785	0.9264	0.9994	0.02067	0.5152	0	860.924	569.368	9.1	-20.15
139	14.1	109.324	7.7535	146.572	12.1134	0	20.5548	4.8484	0.8523	0.114	1	0.2352	0.1983	0.2475	580.61	339.929	98.8	-46.8
140	8.3	39.3934	4.7462	48.2358	7.6565	0	17.5018	4.2566	0.8951	0.5792	1	0.105	0.8413	0.1163	806.211	152.277	-24.05	-31.2
141	5.1	42.3249	8.299	28.5188	9.1996	0	20.5548	5.3931	0.987	0.9644	1	0.01305	0	0	675.255	555.745	-41.6	-7.8
142	10.7	1.8385	0.1718	36.1697	4.1574	0	18.9506	4.1412	-0.4387	-1	0.9923	0.6157	1	0.871	654.944	92.215	-1.3	1.3
143	5.1	5.0767	0.9954	8.9913	2.9004	0	36.3361	6.5084	-0.08312	-1	0.7071	0.6721	1	1	787.637	164.549	3.25	3.9
144	21.9	98.9986	4.5205	175.294	8.8088	0	30.8322	4.7789	0.5071	-0.9878	1	0.7012	0.5025	0.3575	122.735	866.212	74.1	65.65
145	24.1	46.3738	1.9242	148.462	6.7177	0	22.981	4.5319	0.3375	-0.9955	1	0.6991	0.7195	0.5231	239.056	15.1473	46.15	4.55
146	14.7	14.9641	1.018	70.0594	5.5165	0	14.5344	3.6405	0.4884	-0.9985	1	0.5831	1	0.49	138.446	545.01	-0.65	-14.95
147	34.9	61.972	1.7757	211.772	6.4368	0	45.6159	6.3584	0.5846	-0.9878	1	0.5663	0.9483	0.3737	585.723	30.8811	-60.45	13.65
148	11.3	43.0426	3.8091	55.3907	5.956	0	23.4361	6.077	0.84	0.2747	1	0.193	0.6022	0.3151	662.412	660.38	-26.65	33.8
149	11.9	39	3.2773	67.0399	6.7717	0	16.5718	3.9149	0.9628	0.2425	1	0.1022	0.9091	0.02532	581.513	393.05	23.4	-31.2
150	5.3	29.7015	5.6041	17.62	5.3394	0	16.25	2.9256	0.2392	-0.3833	0.9626	0.4413	0.4545	0.8462	362.717	415.113	11.7	-27.3
151	10.5	2.7577	0.2626	31.7605	3.7365	0	17.5018	3.6101	-0.2805	-1	0.9806	0.6925	1	0.8689	872.662	506.767	-1.95	-1.95
152	11.7	147.556	12.6116	133.822	13.7961	4.5962	39.538	5.37	0.9838	0.8682	1	0.03233	0	0	520.414	122.504	-105.95	102.7
153	20.7	12.5536	0.6065	117.63	6.2904	0	18.9506	4.1101	0.1688	-1	1	0.7114	1	0.7152	539.734	803.539	11.7	-4.55
154	7.1	19.3259	2.722	29.8803	5.8589	0	16.5718	4.3179	0.215	-0.9871	0.9864	0.6932	0.8627	0.7143	1005.82	612.38	-13	14.3
155	7.3	1.3	0.1781	9.202	1.7362	0	4.5962	1.9054	0.266	-1	0.7071	0.6161	1	1	303.795	417.507	1.3	0
156	9.1	17.2709	1.8979	59.6335	8.3991	0	39.6713	7.6398	-0.3426	-1	0.9715	0.6129	0.7324	0.9583	348.753	170.797	-5.85	16.25
157	11.5	19.0285	1.6546	41.5213	4.3707	0	11.718	2.5127	0.7124	-0.9939	1	0.4771	1	0.3284	20.3435	257.591	18.85	-2.6
158	10.1	11.0309	1.0922	36.2726	4.4781	0	11.718	3.2947	0.09426	-1	1	0.7544	1	0.6885	449.307	489.346	-7.8	7.8
159	6.3	7.5802	1.2032	26.0746	6.0639	0	27.768	4.8958	0.7948	0.2631	0.9991	0.2079	1	0.3478	651.635	1009.25	6.5	-3.9
160	10.3	4.7321	0.4594	41.7197	5.0265	0	13.7886	3.3757	0.2151	-1	1	0.7047	1	0.6316	48.4078	481.238	-1.3	4.55
161	5.7	0	0	21.7405	5.8758	0	39.1352	10.4622	-0.3491	-1	0.9939	0.8817	1	0.8	563.965	428.842	0	0
162	5.3	0.9192	0.1734	5.2	1.5758	0	3.25	1.6494	-0.431	-1	0.7071	0.9856	1	1	223.066	208.406	0.65	0.65
163	10.3	144.367	14.0162	121.265	14.6103	7.2672	27.9576	4.8237	0.9974	0.9872	1	0.003221	0	0	226.655	304.995	99.45	-104.65
164	7.1	1.3	0.1831	20.2115	3.963	0	13	3.5354	-0.6709	-1	0.9487	0.5942	1	0.963	100.746	623.211	0	1.3
165	17.5	3.9	0.2229	99.5909	6.4252	0	35.0036	8.5554	-0.0466	-1	1	0.7602	1	0.7459	1013.7	953.251	0	3.9
166	6.7	0.9192	0.1372	12.6328	2.6878	0	4.5962	2.0247	-0.9163	-1	-0.7071	0.1373	1	1	727.59	766.321	0.65	-0.65
167	13.3	11.05	0.8308	46.7955	4.1412	0	11.718	3.0328	-0.4608	-1	1	0.6841	1	0.875	906.819	14.8383	0	11.05
168	8.1	92.7521	11.4509	90.7607	14.8788	3.25	30.8322	6.6672	0.9414	0.8371	0.9994	0.05016	0	0	740.019	295.512	39.65	-83.85
169	12.5	9.1924	0.7354	46.8593	4.4628	0	10.2774	2.5696	0.3543	-1	1	0.7049	1	0.5357	559.84	697.824	-1.3	-9.1
170	11.7	67.2522	5.7481	88.3349	9.1067	0	18.9506	3.9304	0.8244	-0.01149	1	0.289	0.2784	0.2597	886.094	408.064	36.4	56.55
171	11.5	21.6948	1.8865	58.747	6.1839	0	18.3848	3.9672	0.7675	-0.6839	1	0.398	1	0.2162	294.135	710.596	-21.45	3.25
172	6.3	7.8	1.2381	26.6099	6.1884	0	13.4001	4.1078	0.7558	-1	1	0.4819	1	0.25	737.603	1018.62	-7.8	0
173	13.7	2.7577	0.2013	87.7274	7.4981	0	52	8.747	-0.2362	-1	0.9997	0.7449	0.6838	0.8617	3.9891	542.719	1.95	-1.95
174	8.3	18.8612	2.2724	62.17	9.8683	3.25	35.0036	6.8839	-0.1406	-0.9986	0.9946	0.8279	0.9048	0.6512	593.066	51.7169	-0.65	18.85
175	7.1	7.827	1.1024	36.6405	7.1844	0	40.2003	7.408	-0.5535	-1	0.7372	0.6139	1	1	413.141	650.542	5.2	5.85
176	10.7	19.6726	1.8386	86.3373	9.9238	0	32.5	7.5964	-0.3044	-0.9998	0.9674	0.6037	0.3908	0.9851	198.692	150.374	-2.6	-19.5
177	5.7	7.8	1.3684	53.3585	14.4212	0	45.9619	12.8237	-0.486	-0.9989	0.9999	0.7424	0.4595	0.8235	500.579	549.965	0	-7.8
178	19.3	125.828	6.5196	170.832	9.8747	0	18.9506	4.205	0.6845	-0.9987	1	0.6318	0.2197	0.2092	428.956	916.22	-120.25	37.05
179	6.1	40.9706	6.7165	34.4494	8.4023	0	18.3848	5.1119	0.9142	0.786	0.997	0.05897	0.1707	0	985.188	687.721	30.55	-27.3
180	23.1	30.2442	1.3093	166.089	7.8715	0	29.0689	5.1741	0.3095	-1	1	0.7381	0.8578	0.5191	87.8658	590.989	14.3	-26.65
181	11.7	5.2405	0.4479	46.4228	4.7859	0	18.9506	4.8372	-0.5169	-1	1	0.7317	1	0.9014	1017.61	649.906	4.55	2.6
182	12.1	63.4508	5.2439	111.13	11.0029	0	45.9619	11.7287	0.6047	-0.9881	0.9996	0.5766	0.3267	0.3875	389.417	517.107	-50.05	-39
183	21.3	43.9027	2.0612	92.6586	4.801	0	13.4001	3.3157	0.8466	-0.3162	1	0.2253	0.9067	0.2353	589.237	610.275	18.85	-39.65
184	8.1	16.263	2.0078	51.9486	8.5162	0	33.931	6.5829	0.6122	0.09913	0.9976	0.2534	0.918	0.6341	598.093	987.5	16.25	-0.65
185	10.1	22.9993	2.2772	63.6933	7.8634	0	23.6604	5.7087	0.4394	-1	1	0.7029	0.8148	0.4	946.149	354.178	16.9	-15.6
186	11.1	17.0617	1.5371	55.4581	6.0943	0	45.9619	6.9622	0.2411	-0.9899	0.9985	0.6082	0.8791	0.7385	807.779	645.838	-11.05	-13
187	6.1	30.8322	5.0545	54.038	13.18	3.25	32.6621	9.7731	0.9169	0.4961	0.9986	0.1148	0.6341	0.04762	112.074	525.795	-17.55	25.35
188	28.5	168.576	5.9149	217.277	8.1991	0	34.548	4.9256	0.9354	-0.6508	1	0.1905	0.166	0.05714	800.41	965.437	162.5	-44.85
189	12.9	15.7348	1.2198	48.3782	4.4384	0	21.8017	5.0009	-0.6182	-1	1	0.4545	0.9266	0.9655	519.694	869.609	9.75	-12.35
190	23.3	150.94	6.4781	242.185	11.3702	0	35.75	6.6401	0.4961	-0.9985	1	0.6593	0.338	0.4293	306.017	885.948	130	-76.7
191	9.9	69.4162	7.0117	67.4841	8.5423	0	24.7513	5.1549	0.9773	0.9114	1	0.02527	0.06329	0	944.348	269.414	50.05	48.1
192	16.1	29.9917	1.8628	94.9146	6.7315	0	33.1436	5.8533	-0.01516	-0.9899	0.9971	0.641	0.9929	0.8482	266.419	730.975	14.95	26
193	7.5	36.0384	4.8051	66.9313	12.1693	0	26.8002	8.1654	0.9357	0.6264	1	0.07573	0.1818	0.02857	792.18	378.62	-35.75	-4.55
194	9.1	110.691	12.1638	89.659	12.628	3.25	18.9506	4.1489	0.9881	0.9281	1	0.01565	0	0	67.6593	178.264	-92.3	61.1
195	13.7	2.0555	0.15	13.8635	1.1849	0	4.5962	1.6375	0.04052	-1	1	0.7835	1	0.7347	301.091	849.843	0.65	-1.95
196	16.3	128.57	7.8877	150.565	10.529	0	23.6604	5.0594	0.8503	0.02499	1	0.2235	0.1399	0.1803	215.193	562.098	35.75	123.5
197	16.1	10.5812	0.6572	105.007	7.4473	0	22.981	4.5436	-0.2132	-1	0.9936	0.7395	1	0.8376	162.938	571.562	-7.8	-7.15
198	5.1	2.6	0.5098	27.1885	8.7705	3.25	20.8102	4.5671	0.1361	-0.8944	0.8944	0.5631	0.9677	0.9	869.372	218.059	2.6	0
199	10.5	38.6791	3.6837	110.885	13.0452	0	26.2023	6.5627	0.3693	-0.9947	1	0.8797	0.1176	0.3231	287.195	19.9143	-16.25	35.1
200	6.1	35.0036	5.7383	53.8266	13.1284	4.5962	33.1436	7.1753	-0.03239	-0.9624	0.9149	0.5837	0.4634	0.8095	600.016	886.934	-13	32.5
201	5.1	29.7015	5.8238	21.7378	7.0122	0	16.25	3.8311	0.9282	0.882	0.9988	0.0398	0.1935	0	326.176	127.333	27.3	-11.7
202	5.1	20.1919	3.9592	27.7441	8.9497	0	19.5	5.2713	-0.5567	-0.8396	0.08305	0.315	0.4516	1	236.284	1016.04	-20.15	-1.3
203	5.1	0.9192	0.1802	4.8192	1.5546	0	4.5962	1.7709	-1	-1	-1	0	1	1	632.049	603.108	-0.65	0.65
204	8.7	41.0479	4.7181	57.9631	8.6512	0	42.25	9.3156	0.9748	0.8437	1	0.03696	0.2985	0	625.828	840.782	7.8	-40.3
205	16.3	94.3575	5.7888	117.823	8.2394	0	20.8102	4.4222	0.9828	0.8824	1	0.02468	0.3287	0	339.623	680.251	-89.05	-31.2
206	11.5	92.4761	8.0414	107.925	11.3605	0	19.5	4.6835	0.8731	0.277	1	0.1996	0	0.24	405.313	585.039	39	83.85
207	11.3	48.9403	4.331	75.4247	8.1102	0	40.2003	7.3526	0.7655	-0.356	1	0.3536	0.5806	0.2329	923.681	824.81	-24.7	42.25
208	31.3	119.012	3.8023	278.094	9.4913	0	35.0036	4.6862	0.8059	-0.9806	1	0.4409	0.3925	0.1556	603.431	537.917	-76.7	-91
209	26.1	76.2054	2.9197	200.547	8.3214	0	26.2023	5.2364	0.6181	-1	1	0.5742	0.6058	0.3273	311.278	256.529	66.95	-36.4
210	8.1	55.25	6.821	62.6626	10.2726	0	32.0088	7.5123	0.2246	-0.9648	1	0.7898	0.3934	0.55	793.944	3.9506	-55.25	0
211	5.1	5.85	1.1471	29.0845	9.3821	0	39.2699	10.6914	-0.9996	-1	-0.9975	0.000775	1	1	370.833	1018.69	5.85	0
212	8.5	91.0023	10.7062	84.7383	13.0367	3.25	34.548	6.7629	0.9439	0.7293	1	0.07217	0	0.02222	977.277	753.047	-0.65	91
213	19.1	111.325	5.8285	143.385	8.3851	0	19.5	4.3441	0.9612	0.7295	1	0.0561	0.1404	0.006623	212.005	135.442	-24.7	-108.55
214	5.9	1.4534	0.2463	5.3577	1.3738	0	4.5962	1.9032	0.0686	-0.7071	1	0.7491	1	0.8571	140.636	281.373	-0.65	1.3
215	16.9	10.4809	0.6202	89.211	5.9873	0	36.3361	7.0848	-0.2047	-1	1	0.6577	1	0.8672	206.568	924.657	-10.4	1.3
216	8.1	10.5011	1.2964	53.2289	8.726	0	20.5548	4.4256	-0.2781	-1	0.9987	0.7398	1	0.85	732.765	834.34	-3.9	9.75
217	25.7	16.5718	0.6448	145.154	6.1246	0	26.2023	5.0301	-0.06395	-1	1	0.8269	0.9873	0.7014	988.986	283.333	-11.05	12.35
218	13.5	142.907	10.5857	142.892	12.4254	3.25	23.4361	4.2404	0.9895	0.95	1	0.01354	0	0	271.689	330.1	-140.4	26.65
219	5.9	53.0019	8.9834	51.6126	13.234	4.5962	25.3833	5.9259	0.9908	0.9196	0.9992	0.01792	0	0	61.5678	644.509	-48.75	-20.8
220	4.7	28.9597	6.1616	29.7635	11.0235	0	26.8002	6.5738	0.8821	0.6559	0.9916	0.1289	0.6296	0.1429	874.808	164.436	20.8	-20.15
221	4.9	4.55	0.9286	21.9463	7.5677	0	19.769	5.8835	-0.4503	-0.9778	0.8944	0.6557	1	0.8889	851.796	103.745	0	-4.55
222	7.3	1.8385	0.2518	5.2	0.9811	0	3.25	1.5063	-0.5159	-1	1	0.8485	1	0.7692	669.863	963	1.3	-1.3
223	10.9	124.07	11.3826	118.959	13.3661	0	43.6033	7.2892	0.9854	0.951	1	0.01258	0	0	241.601	741.528	30.55	120.25
224	8.1	11.0691	1.3666	38.7199	6.3475	0	16.25	5.1269	0.1984	-0.9947	1	0.6264	1	0.7436	900.475	525.883	-7.15	8.45
225	31.1	11.0691	0.3559	129.88	4.4632	0	14.5344	3.3176	-0.05662	-1	1	0.6319	1	0.8849	162.841	114.612	0.65	-11.05
226	5.3	41.202	7.774	38.5905	11.6941	0	37.9012	8.8587	0.9021	0.8321	1	0.06089	0	0	84.2925	50.7264	4.55	-40.95
227	29.7	222.458	7.4902	242.844	8.7669	0	17.5018	3.6514	0.9759	0.8221	1	0.0305	0	0	313.995	499.534	83.85	206.05
228	24.9	187.204	7.5183	216.825	9.4683	3.25	52.5054	5.1538	0.9114	-0.2172	1	0.1974	0.1572	0.1106	820.578	406.177	167.7	83.2
229	5.5	6.1664	1.1212	9.1	2.6	0	29.25	7.0854	NaN	Infinity	#NAME?	NaN	1	NaN	1018.92	316.064	-1.95	-5.85
230	18.1	1.8385	0.1016	21.5424	1.338	0	4.5962	1.8297	-0.5052	-1	1	0.7333	1	0.9189	15.8729	362.779	1.3	-1.3
231	6.7	3.3144	0.4947	18.6319	3.9642	0	9.1924	2.7971	0.5377	-0.9939	1	0.6682	1	0.4074	241.784	371.067	-0.65	3.25
232	10.9	34.8402	3.1964	49.0814	5.5148	0	16.25	3.3899	-0.04141	-1	0.9999	0.8467	0.6517	0.6418	103.312	333.564	33.8	8.45
233	6.3	42.3449	6.7214	54.87	12.7605	6.5	29.9635	5.4963	0.9531	0.7241	0.9997	0.06233	0.1395	0.04348	55.1905	111.365	-40.3	-13
234	5.5	3.9	0.7091	24.6072	7.0306	3.25	18.9506	4.6369	-0.321	-0.9864	0.9754	0.7585	1	0.8667	812.491	523.818	3.9	0
235	7.7	31.4495	4.0844	45.2945	7.9464	0	16.5718	3.6138	0.9862	0.9357	1	0.01741	1	0	946.266	82.3636	9.75	-29.9
236	16.7	66.3446	3.9727	100.188	6.8155	0	49.6091	6.5086	0.5395	-1	1	0.6716	0.6871	0.352	960.057	332.087	50.05	-43.55
237	18.9	89.2585	4.7227	150.783	8.922	0	39.2699	5.5863	0.6481	-0.9932	0.9999	0.5474	0.3846	0.255	187.447	542.37	38.35	80.6
238	5.9	49.5409	8.3968	53.741	13.7797	3.25	40.2003	8.9921	0.9737	0.8261	1	0.04638	0	0	792.814	661.788	46.8	16.25
239	11.1	12.6207	1.137	50.1916	5.5156	0	13.7886	3.4413	0.2528	-0.9899	0.9995	0.6046	0.9231	0.7101	567.86	898.306	12.35	2.6
240	9.9	32.5	3.2828	43.6587	5.5264	0	14.5344	2.9109	0.8813	-0.3511	0.9999	0.2996	0.8228	0.1186	258.737	623.141	9.1	31.2
241	13.9	138.659	9.9755	130.447	10.962	0	32.0088	4.927	0.9944	0.95	1	0.008891	0	0	285.644	617.759	133.25	-38.35
242	7.1	6.1321	0.8637	40.9509	8.0296	0	29.43	7.1455	-0.01462	-0.9947	0.9899	0.7117	1	0.7667	749.514	883.07	-3.25	-5.2
243	8.9	3.7901	0.4259	28.0179	4.0606	0	16.25	3.9469	-0.3107	-1	0.9487	0.6965	1	0.913	223.714	617.399	1.95	-3.25
244	9.1	7.15	0.7857	64.5492	9.0914	0	37.9012	8.2987	0.2115	-1	1	0.935	0.4789	0.4082	691.357	1018.05	-7.15	0
245	20.5	7.4111	0.3615	100.621	5.439	0	16.25	3.6404	0.09942	-1	1	0.8177	1	0.6299	735.827	118.749	5.85	4.55
246	17.3	8.7207	0.5041	78.8049	5.1506	0	16.25	3.5536	0.106	-1	1	0.7018	1	0.775	15.5954	784.046	-3.9	7.8
247	14.3	6.6922	0.468	109.298	8.886	0	39.6713	8.109	0.1261	-0.9999	1	0.7189	0.878	0.6598	9.3252	457.262	-5.85	-3.25
248	6.7	43.2921	6.4615	60.4236	12.8561	0	38.0403	8.843	0.8806	0.5571	0.9968	0.1064	0.1277	0.1111	223.612	127.045	-28.6	-32.5
249	4.7	5.2405	1.115	13.1083	4.8549	0	10.2774	2.6085	-0.9737	-1	-0.8575	0.05281	1	1	892.734	866.979	-4.55	2.6
250	6.9	54.0126	7.8279	54.562	11.1351	3.25	27.9576	5.9485	0.7694	0.5428	0.9999	0.1491	0.02041	0.4483	972.732	889.478	-53.95	-2.6
251	7.5	4.9503	0.66	26.5286	4.8234	0	11.718	2.9949	0.8064	-0.124	1	0.2554	1	0.3235	358.94	400.793	4.55	1.95
252	41.5	117.211	2.8244	273.412	6.9218	0	17.5018	3.2553	0.8505	-0.8	1	0.2741	0.8734	0.2	151.284	600.285	81.9	83.85
253	12.5	1.4534	0.1163	67.9839	6.4747	0	24.7513	5.4854	-0.3117	-1	0.9983	0.77	1	0.8125	991.248	824.644	-1.3	0.65
254	18.1	16.1457	0.892	114.352	7.1026	0	33.4608	6.4952	0.4523	-0.9923	1	0.552	0.9752	0.5882	429.235	737.464	12.35	-10.4
255	5.7	31.8566	5.5889	30.2012	8.1625	3.25	19.769	4.8934	0.9518	0.8913	0.999	0.02959	0.05405	0	501.5	808.886	-0.65	31.85
256	28.3	284.908	10.0674	297.258	11.3026	3.25	26.2023	4.0314	0.9635	0.7272	1	0.05297	0	0.00823	380.548	794.666	-211.9	-190.45
257	18.3	36.429	1.9907	122.681	7.5265	0	20.8102	4.6373	0.8126	0.02761	1	0.2456	0.4724	0.2517	375.721	803.074	35.1	9.75
258	9.1	5.8138	0.6389	41.0619	5.7834	0	18.9506	4.5826	-0.1152	-1	1	0.8171	1	0.7174	486.637	581	-5.2	-2.6
259	16.9	25.006	1.4796	119.276	8.0051	0	27.768	4.7866	0.2946	-0.9932	1	0.6638	0.8389	0.621	206.698	226.45	-24.7	3.9
260	24.9	8.1445	0.3271	111.007	4.8475	0	36.3361	4.8538	-0.1539	-1	1	0.7468	1	0.7811	962.994	460.422	-7.15	3.9
261	36.5	108.878	2.983	253.149	7.3377	0	32.0088	4.5775	0.7581	-0.9923	1	0.3718	0.7652	0.2656	655.02	144.577	-8.45	-108.55
262	4.7	12.503	2.6602	15.2182	5.6364	0	10.2774	3.1736	0.0003484	-0.9424	0.5711	0.6681	0.8889	1	302.075	651.628	-12.35	1.95
263	6.5	24.7769	3.8118	35.9761	7.9947	3.25	18.3848	3.5568	0.473	-0.6332	0.9641	0.5411	0.4889	0.44	590.8	792.731	-24.7	1.95
264	5.5	9.3066	1.6921	37.6055	10.7444	0	45.5	11.6977	-0.7071	-1	0.9457	0.6819	0.4857	0.8571	759.591	1.2909	-8.45	3.9
265	27.3	115.921	4.2462	231.975	9.169	0	29.0689	6.3046	0.6987	-0.9995	1	0.4909	0.5217	0.303	88.8443	299.202	-7.15	-115.7
266	4.7	14.4323	3.0707	34.0805	12.6224	0	26.2023	10.0724	0.7293	0.1206	0.9869	0.3035	0.963	0.2857	1015.97	441.66	1.95	-14.3
267	8.5	79.8971	9.3997	66.3759	10.2117	4.5962	18.9506	3.3571	0.9489	0.881	1	0.03208	0	0	148.588	291.829	50.7	61.75
268	7.3	73.3147	10.0431	61.3577	11.5769	6.5	16.25	2.7227	0.992	0.9368	0.9999	0.01215	0	0	81.2945	486.979	70.85	-18.85
[truncated: 720 more rows]

## Sheet: Cas9-1-3
trackID	trackLength(s)	totalDisplacement(um)	meanVelocity(um/s)	totalDistance(um)	meanSpeed(um/s)	minSpeed(um/s)	maxSpeed(um/s)	stdevSpeed(um/s)	meanPersistence	minPersistence	maxPersistence	stdevPersistence	tumblingPropensityV	tumblingPropensityP	positionX(px)	positionY(px)	displacementX(um)	displacementY(um)
[truncated: 1,008 more rows]

[truncated: 6 more sheets: Cas9-2-1, Cas9-2-2, Cas9-2-3, Cas9-3-1, Cas9-3-2, Cas9-3-3]
