# Supplementary material for: Cyclic AMP signalling and glucose metabolism mediate pH taxis by African trypanosomes
Source: Nat Commun. 2022 Feb 1;13:603. doi: 10.1038/s41467-022-28293-w (PMC8807625; doi:10.1038/s41467-022-28293-w)
Supplement: Supplementary file 12 — Source Data [file 41467_2022_28293_MOESM12_ESM.zip › Source Data/Source Data motility/Suppl. Fig 7c/Data-Tracks_ACP5-cl3.xlsx]

## Sheet: ACP5-cl3-pooled
trackID	velocity/speed	trackLength(s)	totalDisplacement(um)	meanVelocity(um/s)	totalDistance(um)	meanSpeed(um/s)	minSpeed(um/s)	maxSpeed(um/s)	stdevSpeed(um/s)	meanPersistence	minPersistence	maxPersistence	stdevPersistence	tumblingPropensityV	tumblingPropensityP	positionX(px)	positionY(px)	displacementX(um)	displacementY(um)
0	0.354316	23.9	46.8	1.9582	121.036	5.5267	0	49.7154	5.5976	0.2982	-1	0.9998	0.6456	0.9041	0.6515	5.5816	831.883	0	-46.8
1	0.11403	20.9	13.5724	0.6494	107.635	5.695	0	27.9576	4.6428	0.3865	-1	1	0.717	0.9312	0.5031	572.445	15.2249	-3.9	13
2	0.194959	49.5	50.269	1.0155	247.419	5.2088	0	17.5018	3.4909	0.2707	-1	1	0.7124	0.9874	0.5933	395.312	701.549	38.35	32.5
3	0.437541	34.5	69.0959	2.0028	148.765	4.5774	0	16.5718	2.974	0.6075	-0.9999	1	0.6354	0.9692	0.2993	230.333	581.568	-67.6	14.3
4	0.621694	49.5	206.173	4.1651	318.231	6.6996	0	16.5718	3.3762	0.709	-1	1	0.5766	0.3895	0.211	305.802	643.379	-195	-66.95
5	0.324522	25.3	53.3	2.1067	151.256	6.4917	0	29.25	3.9018	0.8002	-0.8759	1	0.3185	0.9013	0.2347	217.668	846.071	11.7	-52
6	0.534452	6.7	28.489	4.2521	37.3931	7.956	0	18.9506	4.8477	0.8468	-0.1644	0.9992	0.3188	0.3404	0.1538	166.582	201.843	23.4	16.25
7	0.464174	16.9	52.2108	3.0894	99.1705	6.6557	0	22.981	4.2079	0.711	-0.9923	1	0.547	0.4899	0.2321	447.627	444.385	-49.4	16.9
8	0.792439	18.5	102.959	5.5653	115.879	7.023	3.25	14.5344	2.8205	0.9847	0.8575	1	0.02353	0.01212	0	962.235	269.278	-73.45	72.15
9	0.625203	14.5	93.9469	6.4791	129.54	10.3632	0	17.5018	4.0656	0.6529	-0.9884	1	0.6616	0.152	0.2095	392.783	776.852	-82.55	44.85
10	0.0905692	4.7	4.3603	0.9277	27.656	10.243	3.25	17.5018	3.8668	-0.4273	-1	0.8944	0.7738	1	0.8571	94.2447	378.808	-1.95	-3.9
11	0.843962	12.7	61.0447	4.8067	60.9404	5.6954	0	11.718	2.4125	0.985	0.9037	1	0.01928	0.5234	0	233.362	957.087	54.6	27.3
12	0.640998	34.7	145.462	4.192	213.85	6.5398	0	17.5018	3.4387	0.874	-0.9285	1	0.3421	0.4618	0.08824	462.157	853.654	135.85	52
13	0.238755	49.5	96.5595	1.9507	388.088	8.1703	0	39.1352	4.8968	0.889	-0.7634	1	0.2241	0.3853	0.1055	360.366	857.455	70.2	66.3
14	0.503922	6.3	18.2116	2.8907	24.6663	5.7364	0	11.718	2.8386	0.7668	0.4281	0.9998	0.1748	1	0.4348	588.302	709.024	18.2	-0.65
15	0.330557	10.9	31.1051	2.8537	76.8339	8.633	0	29.0689	5.1272	0.6142	-0.8858	0.9999	0.563	0.6629	0.3333	298.216	972.628	-5.85	-30.55
16	0.380335	42.3	106.292	2.5128	266.256	6.6068	0	25.3833	4.4821	0.6677	-0.9959	1	0.5645	0.8189	0.2812	580.512	373.378	-78.65	71.5
17	0.371412	27.5	112.066	4.0751	279.783	10.9719	0	26.8002	5.5911	0.9107	-0.3319	1	0.1983	0.4118	0.1021	511.073	195.18	-105.3	-38.35
18	0.565192	25.9	90.3009	3.4865	147.431	6.1687	0	16.25	3.096	0.9059	0.3686	1	0.1344	0.6987	0.1147	934.683	140.834	-83.2	-35.1
19	0.177038	26.1	21.9946	0.8427	114.717	4.76	0	26.2023	3.8053	0.3578	-1	1	0.6477	0.9876	0.6402	908.019	900.611	-20.8	7.15
20	0.427726	16.7	65.8075	3.9406	135.429	9.2129	3.25	25.3833	5.2759	0.955	0.7462	1	0.05502	0.7007	0.01575	112.847	525.446	-55.25	35.75
21	0.624225	13.3	75.3692	5.6669	102.584	9.0783	0	30.6604	5.5981	0.8767	-0.03029	1	0.2528	0.3451	0.163	547.887	658.297	16.9	73.45
22	0.17248	12.9	9.9005	0.7675	48.5026	4.4498	0	11.718	2.9614	0.2465	-1	1	0.7485	1	0.6282	538.853	112.287	3.9	-9.1
23	0.71771	12.9	74.3192	5.7612	87.4963	8.0272	0	18.9506	4.173	0.9723	0.2075	1	0.08756	0.2661	0.01124	845.116	790.826	57.2	47.45
24	0.438141	27.3	115.168	4.2186	243.599	9.6284	0	24.7513	4.4311	0.5574	-0.9997	1	0.6772	0.3518	0.3362	57.0403	638.405	5.2	-115.05
25	0.650141	13.3	35.7559	2.6884	46.7266	4.1351	0	18.3848	2.9306	0.8748	0.368	1	0.1539	0.9558	0.172	372.41	324.425	0.65	-35.75
26	0.240022	32.9	54.569	1.6586	213.526	6.9102	0	32.0088	5.0785	0.08768	-1	1	0.8202	0.835	0.5804	513.799	960.587	53.3	11.7
27	0.451495	7.3	23.8471	3.2667	38.347	7.2353	0	36.7696	7.3413	0.8017	0.5692	1	0.1459	0.4528	0.4375	799.678	63.9658	7.15	-22.75
28	0.197938	43.9	45.4303	1.0349	219.07	5.2284	0	16.5718	3.2717	0.503	-1	1	0.6757	1	0.3711	104.847	675.361	42.9	-14.95
29	0.205682	49.5	65.2627	1.3184	304.472	6.4099	0	21.8017	3.7566	0.6373	-0.9959	1	0.5541	0.72	0.3171	329.819	754.093	5.85	65
30	0.814786	18.3	126.15	6.8935	137.905	8.4605	0	16.5718	3.5417	0.987	0.8394	1	0.02421	0.1166	0	683.73	943.374	83.85	-94.25
31	0.247868	11.3	35.8915	3.1762	119.171	12.8141	3.25	27.768	6.092	0.5845	-0.9683	0.9999	0.5385	0.5269	0.4384	627.075	499.133	-29.25	20.8
32	0.0938546	49.5	43.1602	0.8719	441.269	9.2899	0	26.2023	5.1603	0.6194	-1	1	0.5658	0.3895	0.3661	117.067	504.245	-26	34.45
33	0.165332	49.5	42.7273	0.8632	248	5.221	0	26	3.5986	0.2398	-1	1	0.7781	0.9726	0.5551	775.458	596.133	9.75	-41.6
34	0.284718	19.9	37.7056	1.8948	119.124	6.655	0	19.769	4.2294	0.7564	-0.9285	1	0.2863	1	0.3503	648.922	591.372	-0.65	-37.7
35	0.455876	21.3	80.2691	3.7685	159.544	8.2665	3.25	17.5018	3.1412	0.9449	0.786	1	0.06008	0.7513	0	257.796	848.946	-79.95	-7.15
36	0.0724117	5.1	5.2	1.0196	43.6498	14.0806	3.25	22.981	5.5699	-0.4227	-0.9899	0.7071	0.6706	1	1	77.2941	506.941	0	5.2
37	0.639559	21.7	111.9	5.1567	158.839	8.0629	0	27.768	3.7323	0.8161	-0.9037	1	0.526	0.06091	0.0904	253.224	464.35	83.85	-74.1
38	0.694976	16.9	155.762	9.2167	197.602	13.2619	3.25	30.6604	5.5653	0.8189	-0.4472	1	0.3984	0.08725	0.1562	717.343	902.231	-130	-85.8
39	0.60837	18.9	86.0483	4.5528	126.473	7.4836	0	25.3833	4.0966	0.8677	-0.4741	1	0.2162	0.5089	0.1905	76.7751	822.868	77.35	-37.7
40	0.250176	27.3	34.0305	1.2465	126.057	4.9825	0	16.5718	3.9981	0.07132	-1	1	0.822	0.9091	0.6167	592.41	169.753	-29.9	16.25
41	0.298869	4.9	11.1072	2.2668	21.9955	7.5846	0	23.6604	6.5881	0.6329	-0.28	0.8768	0.3548	1	0.5556	495.755	394.633	-3.9	10.4
42	0.559085	7.7	17.7415	2.3041	23.4906	4.1212	0	11.718	3.2017	0.5834	-0.9575	1	0.6496	1	0.3333	160.461	581.883	-17.55	2.6
43	0.43092	17.5	37.2093	2.1262	76.4787	4.9341	0	16.5718	3.0625	0.3545	-0.9762	1	0.6123	0.8452	0.6165	692.437	469.097	12.35	35.1
44	0.831941	17.7	145.195	8.2031	154.805	9.8602	0	19.769	4.4149	0.825	-0.9912	1	0.4708	0.1529	0.1241	604.054	423.559	59.15	-132.6
45	0.390325	49.5	170.945	3.4534	420.255	8.8475	0	29.9635	4.5175	0.6953	-0.9994	1	0.5863	0.2147	0.2154	441.253	617.764	-33.15	-167.7
46	0.357365	19.3	40.8208	2.1151	102.392	5.9186	0	19.769	3.6018	0.572	-0.9961	1	0.5942	0.9769	0.3775	996.062	286.523	-32.5	24.7
47	0.319304	49.5	111.802	2.2586	335.993	7.0735	0	21.8017	4.3724	0.5144	-1	1	0.6475	0.7958	0.4076	204.452	646.865	-109.85	20.8
48	0.692218	14.1	85.923	6.0938	106.52	8.8033	0	19.769	4.1346	0.9872	0.9043	1	0.01841	0.157	0	354.975	105.968	81.25	-27.95
49	0.618195	16.3	72.2056	4.4298	102.47	7.1657	0	16.5718	3.6268	0.9397	0.3657	1	0.09305	0.4476	0.04065	860.577	659.491	66.3	28.6
50	0.067275	4.9	2.0555	0.4195	18.0832	6.2356	0	17.5018	4.8067	-0.9741	-1	-0.8	0.06549	1	1	820.01	594.745	-1.95	-0.65
51	0.734226	6.1	33.22	5.4459	30.4105	7.4172	4.5962	11.718	1.6613	0.9913	0.9806	1	0.007678	0	0	949.016	400.688	28.6	-16.9
52	0.242799	8.9	11.718	1.3166	37.4159	5.4226	0	14.5344	3.1261	0.2454	-0.9985	1	0.7793	1	0.6809	59.0674	817.253	-3.9	-11.05
53	0.52771	11.7	41.1096	3.5136	64.5841	6.6582	0	20.8102	4.2464	0.7974	-0.9971	1	0.4609	0.6392	0.1818	410.718	549.889	33.8	-23.4
54	0.0978479	49.5	22.2334	0.4492	218.064	4.5908	0	29.9635	4.0006	0.02184	-1	1	0.7901	1	0.6735	320.651	721.08	-17.55	-13.65
55	0.756162	26.5	162.59	6.1355	198.792	8.114	0	19.5	3.4872	0.9701	0.7329	1	0.04991	0.151	0.008889	101.206	502.774	107.25	-122.2
56	0.395645	22.3	43.3945	1.9459	99.842	4.9183	0	16.5718	3.5799	0.3989	-0.9965	0.9999	0.6408	0.9951	0.581	226.177	31.6054	12.35	-41.6
57	0.319418	15.5	31.6304	2.0407	86.249	6.3888	0	26	5.1717	0.4222	-1	1	0.7173	0.9704	0.4435	140.929	958.445	5.2	31.2
58	0.0501147	5.5	2.3436	0.4261	29.7589	8.5025	0	32.5	9.8048	-0.1229	-0.9992	1	0.9432	1	0.7333	906.918	417.836	-1.95	1.3
59	0.577492	8.3	31.4495	3.7891	41.336	6.5613	0	14.5344	4.9397	0.8245	-0.1683	1	0.2189	0.6349	0.2143	64.5181	7.8494	-29.9	9.75
60	0.060037	49.5	17.3442	0.3504	277.228	5.8364	0	39.1352	5.4729	-0.4119	-1	1	0.6523	0.9621	0.896	718.646	821.588	-3.9	16.9
61	0.623068	10.7	59.6621	5.5759	77.8568	8.9491	3.25	14.5344	3.1805	0.9738	0.7292	1	0.04523	0.3103	0.01493	212.925	751.229	7.8	-59.15
62	0.149375	7.9	3.9	0.4937	19.5	3.3051	0	13	3.1063	-0.4118	-1	1	0.925	1	0.7059	0	343.798	0	-3.9
63	0.589879	35.7	170.747	4.7828	273.244	8.1081	0	26.2023	5.1949	0.5427	-1	1	0.7057	0.3769	0.3033	443.794	490.611	105.95	133.9
64	0.417412	10.5	29.0471	2.7664	56.3338	6.6275	0	13.4001	3.7112	0.724	-0.2707	1	0.3638	1	0.3385	813.01	982.948	22.1	-18.85
65	0.403717	8.7	23.4361	2.6938	44.7057	6.6725	3.25	23.6604	3.6575	0.9762	0.8	0.9999	0.03734	0.9104	0	583.805	57.9885	-22.1	-7.8
66	0.291652	5.3	13.8192	2.6074	29.5023	8.9401	0	39.538	10.9957	-0.3516	-0.9681	0.6332	0.6908	0.5152	1	857.849	175.698	-9.1	10.4
67	0.0413111	15.5	3.677	0.2372	77.5148	5.7418	0	42.3748	5.8058	-0.002289	-0.9997	0.9904	0.633	0.9481	0.8174	851.161	738.632	-2.6	2.6
68	0.132602	5.5	6.7862	1.2339	32.5686	9.3053	0	22.75	5.9531	-0.4936	-1	1	0.9008	1	0.75	1018.92	790.691	-1.95	6.5
69	0.548354	15.7	76.2303	4.8554	121.306	8.8545	0	16.25	3.9618	0.934	0.5462	0.9999	0.1038	0.5985	0.09402	695.373	568.768	-74.75	-14.95
70	0.232507	10.9	17.1605	1.5744	60.2657	6.7714	0	13.4001	3.8989	0.5241	-0.5264	1	0.4946	1	0.4853	517.083	385.317	15.6	7.15
71	0.131519	49.5	29.7726	0.6015	217.24	4.5735	0	19.769	3.2854	0.2153	-1	1	0.7103	1	0.6321	850.108	431.682	17.55	24.05
72	0.132983	16.9	14.8223	0.8771	98.2744	6.5956	0	26.8002	6.1406	0.1169	-1	0.9986	0.7348	0.9597	0.6748	811.148	463.935	3.9	14.3
73	0.301493	20.5	45.1504	2.2025	135.147	7.3053	0	20.5548	4.5604	0.5884	-1	1	0.6358	0.8811	0.2963	23.5732	470.844	-17.55	-41.6
74	0.165609	7.3	7.827	1.0722	34.314	6.4743	0	16.25	3.8945	-0.1369	-0.9833	0.9965	0.7091	1	0.7879	409.288	772.952	7.8	-0.65
75	0.467557	9.7	45.5232	4.6931	77.2889	10.0375	0	23.6604	5.8653	0.957	0.831	1	0.0453	0.4545	0	456.655	843.598	33.15	31.2
76	0.186698	27.7	22.1	0.7978	109.822	4.2732	0	13.7886	2.7077	0.3042	-1	1	0.7255	0.9689	0.5517	599.527	265.953	-10.4	-19.5
77	0.824199	14.9	115.695	7.7647	121.53	9.4209	3.25	19.769	3.1343	0.9765	0.905	1	0.02582	0.0155	0	894.064	706.765	87.75	75.4
78	0.358119	21.7	41.7318	1.9231	105.79	5.37	0	13.4001	2.8823	0.5715	-1	1	0.6359	1	0.3333	232.694	732.5	33.15	25.35
79	0.231447	17.9	31.2068	1.7434	119.768	7.5326	0	26	5.0328	0.2229	-1	1	0.7222	0.956	0.5882	132.427	910.849	25.35	18.2
80	0.106316	11.7	11.518	0.9844	89.8147	9.2592	0	35.8974	8.2638	0.2015	-1	0.9999	0.7363	0.9897	0.6753	724.004	176.594	-11.05	-3.25
81	0.326284	26.7	68.2995	2.558	193.642	7.8398	0	18.9506	4.0644	0.708	-0.8944	1	0.485	0.6275	0.2679	405.067	48.3839	67.6	9.75
82	0.804041	14.5	110.548	7.624	118.526	9.4821	0	21.8017	4.9183	0.9316	0.5369	1	0.1208	0.272	0.1238	319.028	507.231	63.7	90.35
83	0.208489	16.9	18.0719	1.0693	76.4186	5.1288	0	42.25	7.1131	0.03419	-1	1	0.9651	0.7919	0.4902	2.7278	719.399	14.3	-11.05
84	0.42438	42.1	81.3435	1.9322	182.576	4.553	0	16.5718	3.1046	0.5882	-1	1	0.6165	1	0.3405	601.21	722.611	81.25	3.9
85	0.50718	15.3	47.9857	3.1363	82.2451	6.1838	0	38.0403	5.5899	0.6337	-0.6459	1	0.4549	0.6541	0.3805	418.219	829.049	7.15	47.45
86	0.0230197	20.7	1.3	0.0628	51.0158	2.7281	0	9.1924	2.2257	-0.5874	-1	1	0.5626	1	0.9786	376.029	438.478	-1.3	0
87	0.148914	44.5	33.931	0.7625	217.619	5.1204	0	44.2048	4.9386	-0.02592	-1	1	0.7538	0.9624	0.7323	315.398	1001.35	32.5	-9.75
88	0.554134	31.7	111.188	3.5075	187.991	6.3297	0	20.8102	3.3391	0.6597	-1	1	0.5818	0.7138	0.2879	823.462	869.211	85.15	71.5
89	0.457697	49.5	141.016	2.8488	295.647	6.2242	0	21.8017	4.158	0.725	-1	1	0.477	0.8063	0.2673	475.759	503.423	-139.75	-18.85
90	0.617289	6.3	33.1054	5.2548	36.6045	8.5127	0	16.25	4.5131	0.885	0.5264	0.9998	0.1393	0.186	0.1739	915.04	700.437	-24.05	22.75
91	0.641867	12.7	70.3743	5.5413	92.3743	8.6331	3.25	20.8102	4.7664	0.9235	0.6877	1	0.08032	0.4112	0.06897	586.87	127.776	65.65	-25.35
92	0.545024	7.5	31.2541	4.1672	42.0522	7.6459	0	13	2.783	0.8413	-0.8269	0.9998	0.4026	0.3636	0.1143	481.427	547.667	-29.9	9.1
93	0.747054	11.7	84.6349	7.2338	93.9259	9.6831	0	16.25	3.5095	0.9837	0.8508	1	0.02878	0.1031	0	611.979	970.423	50.05	-68.25
94	0.662977	7.3	28.9888	3.9711	31.7457	5.9898	0	11.718	3.0226	0.9478	0.7809	0.9997	0.05165	0.9245	0	760.137	943.24	-27.3	-9.75
95	0.202906	5.9	6.4347	1.0906	20.9622	5.3749	0	16.5718	4.3261	0.7486	-0.2425	0.9971	0.3424	1	0.3158	161.686	503.161	-4.55	-4.55
96	0.684059	22.3	122.531	5.4947	163.06	8.0325	0	20.5548	4.2961	0.9019	0.1924	1	0.1689	0.3202	0.1311	810.444	301.435	-36.4	117
97	0.062221	5.1	2.68	0.5255	26.1817	8.4457	0	16.5718	4.8078	-0.4305	-0.9806	0.6139	0.5604	1	1	558.431	353.676	2.6	0.65
98	0.84395	13.5	87.6416	6.492	88.4621	7.6924	0	13.4001	2.8023	0.9903	0.9471	1	0.01221	0	0	367.193	171.007	81.9	31.2
99	0.224145	7.7	15.0766	1.958	49.7921	8.7354	0	22.981	5.5483	0.7823	-0.9345	1	0.393	1	0.2571	378.513	0.8506	14.95	-1.95
100	0.343832	10.3	25.8043	2.5053	60.4771	7.2864	0	23.4361	5.035	-0.08003	-1	0.9999	0.6299	0.9157	0.8475	913.757	648.301	19.5	16.9
101	0.956698	7.7	49.2501	6.3961	38.1078	6.6856	3.25	11.718	3.1854	0.9443	0.8864	0.9908	0.03163	0.05263	0	918.474	63.6494	18.85	-45.5
102	0.773916	7.3	27.9576	3.8298	26.2277	4.9486	0	13.7886	3.1264	0.3007	-1	0.9996	0.7983	0.5094	0.4375	49.2397	455.39	-8.45	-26.65
103	0.359516	24.1	60.096	2.4936	153.287	6.936	0	18.3848	3.7469	0.736	-1	1	0.5322	0.6606	0.199	854.56	725.602	-46.8	-37.7
104	0.24788	6.5	8.5494	1.3153	23.8781	5.3062	0	10.2774	2.6405	0.1797	-0.3223	0.995	0.3647	1	0.92	133.931	169.769	-8.45	-1.3
105	0.684547	18.7	112.066	5.9928	146.198	8.7544	3.25	27.9576	3.684	0.9796	0.8	1	0.03279	0.03593	0	650.77	668.088	105.3	-38.35
106	0.674543	6.1	31.7437	5.2039	31.6304	7.7147	0	23.6604	5.9922	0.957	0.5514	1	0.1023	0.2195	0.04762	284.746	999.033	5.85	-31.2
107	0.208166	7.3	5.8138	0.7964	20.2769	3.8258	0	14.5344	4.1443	0.2436	-0.7071	0.9923	0.6283	1	0.6875	229.041	518.877	-5.2	2.6
108	0.888501	8.1	90.1909	11.1347	76.4454	12.532	9.1924	17.5018	2.3736	0.9713	0.9056	1	0.03423	0	0	468.049	464.327	-76.7	47.45
109	0.580698	12.5	82.2449	6.5796	118.97	11.3305	3.25	26.2023	5.1268	0.8466	-0.1644	1	0.311	0.1714	0.1765	409.94	305.028	24.05	-78.65
110	0.639563	12.7	73.3809	5.778	96.6671	9.0343	0	18.9506	4.5547	0.9272	0.4183	1	0.137	0.2897	0.09195	563.35	396.976	60.45	41.6
111	0.640364	17.1	100.068	5.8519	137.99	9.1384	0	29.0689	5.3148	0.9317	0.3846	1	0.1239	0.2781	0.08397	466.588	1005.99	-98.15	-19.5
112	0.532613	8.5	40.7431	4.7933	58.4977	8.9996	0	23.6604	6.7927	0.9268	0.534	1	0.1013	0.4462	0.06667	464.835	928.982	33.8	-22.75
113	0.62711	5.1	12.6207	2.4747	12.2331	3.9462	0	10.2774	3.266	0.9041	0.7071	0.9998	0.09963	1	0.09091	454.637	779.274	-12.35	-2.6
114	0.108903	17.9	15.5049	0.8662	126.467	7.9539	0	17.5018	4.4157	0.6547	-1	1	0.5584	0.4151	0.295	48.4497	432.922	8.45	13
115	0.574492	8.5	46.4011	5.459	61.765	9.5023	0	40.2003	6.7411	0.6451	-0.02438	1	0.3953	0.3692	0.3556	189.247	833.506	-45.5	-9.1
116	0.142715	34.9	38.46	1.102	254.046	7.7217	0	39.1352	4.1421	0.8926	-0.5381	1	0.1801	0.5593	0.1553	722.136	50.3324	-33.15	19.5
117	0.915191	4.7	31.7703	6.7596	19.9422	7.386	0	13.7886	3.523	0.9903	0.9792	1	0.007939	0	0	855.681	615.968	27.3	16.25
118	0.525769	7.1	24.286	3.4206	33.1802	6.5059	0	14.5344	3.7234	0.9784	0.7668	1	0.04391	0.8431	0	841.887	770.549	-6.5	23.4
119	0.536909	12.9	38.8535	3.0119	61.1459	5.6097	0	20.8102	3.8334	0.8992	0.5171	1	0.1008	0.9908	0.1011	846.915	95.0426	-11.7	37.05
120	0.572253	32.7	158.592	4.8499	260.185	8.4751	0	35.0036	5.0994	0.8382	-0.6668	1	0.3802	0.3616	0.115	237.139	405.708	-144.95	-64.35
121	0.0751447	5.5	3.3144	0.6026	28.0671	8.0192	0	26.2023	6.7327	-0.705	-1	0.1644	0.3591	1	1	263.282	899.682	-0.65	-3.25
122	0.238086	8.5	9.1	1.0706	29.2285	4.4967	0	13.4001	2.8602	0.7115	-0.3032	0.9994	0.3052	1	0.4419	574.823	748.624	-9.1	0
123	0.60248	20.9	90.3594	4.3234	135.626	7.176	0	29.9635	4.3422	0.8694	-0.5944	1	0.2939	0.2593	0.1369	371.569	406.562	-71.5	55.25
124	0.184685	25.3	31.0711	1.2281	154.938	6.6497	0	26.8002	4.4276	0.5542	-1	1	0.6033	1	0.4416	245.277	402.619	-24.7	18.85
125	0	6.1	0	0	1.8385	0.4484	0	4.5962	1.3807	-1	-1	-1	1.7206e-08	1	1	599.033	165.967	0	0
126	0.345483	7.3	19.769	2.7081	41.5447	7.8386	0	14.5344	3.921	0.4732	-0.7649	0.9996	0.4543	0.5849	0.6667	683.52	330.432	19.5	3.25
127	0.0529346	6.7	1.3	0.194	17.225	3.6649	0	9.75	3.4962	0.4737	-1	1	0.9048	1	0.2632	774.433	1019	1.3	0
128	0.721726	5.1	47.1059	9.2365	39.6731	12.7978	6.5	18.3848	2.9257	0.968	0.957	0.9737	0.005588	0	0	316.49	32.902	-29.9	36.4
129	0.515594	24.9	89.2419	3.584	159.182	6.9512	0	32.5	4.9337	0.8167	-1	1	0.4457	0.5197	0.1435	383.412	5.9337	89.05	5.85
130	0.5985	12.1	27.3309	2.2588	38.1188	3.7741	0	7.2672	2.1752	0.9063	0.6585	1	0.08588	1	0.07407	74.4463	997.091	11.7	-24.7
131	0.745888	11.9	118.454	9.9541	132.119	13.3453	3.25	42.25	6.4729	0.9423	0.7071	1	0.08074	0	0.02532	981.399	906.197	-64.35	99.45
132	0.187782	5.5	7.0007	1.2729	23.7251	6.7786	0	18.9506	4.9144	0.5215	-0.4472	1	0.4261	1	0.5333	476.418	684.327	-6.5	2.6
133	0.886855	12.1	94.9089	7.8437	89.3284	8.8444	0	14.5344	3.7342	0.993	0.9622	1	0.008136	0	0	568.504	618.455	55.9	76.7
134	0.0744178	13.7	9.0535	0.6608	103.891	8.8796	0	30.6604	4.7961	0.373	-0.7668	0.9991	0.5363	1	0.6383	654.128	162.77	-8.45	3.25
135	0.364464	30.9	65.0812	2.1062	167.01	5.7789	0	23.6604	3.5841	0.7488	-1	1	0.5197	0.5121	0.2068	876.937	493.971	53.95	36.4
136	0.483834	18.1	54.3596	3.0033	99.9383	6.2073	0	13.4001	3.548	0.8326	-0.7071	1	0.303	0.7702	0.1812	289.854	335.389	24.05	-48.75
137	0.138463	16.1	6.4347	0.3997	40.702	2.8867	0	13.7886	2.7845	-0.1556	-1	1	0.6962	0.9078	0.8889	754.345	278.028	-4.55	4.55
138	0.0152464	4.7	0.65	0.1383	24.4917	9.071	0	39.6713	12.9791	-0.2957	-0.9998	0.7071	0.7839	1	1	631.681	450.819	0	-0.65
139	0.768587	7.3	42.7273	5.8531	40.3616	7.6154	0	13.4001	3.929	0.9735	0.9093	0.9999	0.02891	0.1887	0	492.993	564.986	35.75	23.4
140	0.139201	5.7	3.3144	0.5815	15.4565	4.1774	0	14.5344	3.1986	0.1329	-0.8944	0.9899	0.7456	1	0.6471	177.009	441.974	3.25	-0.65
141	0.105386	13.1	10.4809	0.8001	84.2725	7.5921	0	22.981	5.1784	-0.019	-1	1	0.7911	1	0.7363	744.473	29.6183	-10.4	-1.3
142	0.0744795	5.7	2.0555	0.3606	17.914	4.8416	0	20.8102	4.4957	-0.2701	-1	0.9487	0.6772	1	0.9231	161.254	241.114	-1.95	0.65
143	0.596974	28.9	129.981	4.4976	202.664	7.534	0	13.7886	2.754	0.9774	0.8513	1	0.0274	0.539	0	271.661	201.924	18.2	-128.7
144	0.182669	4.7	2.9069	0.6185	9.1419	3.3859	0	7.2672	2.271	-0.7064	-0.995	0.2169	0.4252	1	1	451.851	47.5319	-1.3	-2.6
145	0.0446826	39.9	14.2556	0.3573	303.064	7.9964	0	32.1734	5.6555	0.6189	-0.9864	1	0.5024	0.6596	0.4078	741.814	229.247	10.4	-9.75
146	0.245853	5.9	7.2672	1.2317	19.5387	5.0099	0	10.2774	2.7051	0.7401	0.2425	0.9983	0.2106	1	0.3684	163.915	627.432	-6.5	3.25
147	0.768917	20.1	188.012	9.3538	220.185	12.1649	0	20.8102	4.1189	0.9197	0.228	1	0.1702	0.09392	0.118	578.886	548.207	145.6	118.95
148	0.0416603	33.7	10.1741	0.3019	229.721	7.2467	0	39.1352	6.3831	-0.1173	-1	1	0.7413	0.9842	0.7986	256.151	129.945	-9.1	-4.55
149	0.351568	32.5	101.741	3.1305	271.584	8.9044	0	41.6203	5.3782	0.6852	-1	1	0.4835	0.2623	0.338	168.465	71.9631	45.5	91
150	0.425514	6.7	23.5619	3.5167	38.8434	8.2646	0	35.1541	9.1557	-0.2253	-1	0.8137	0.5726	0.8085	0.9231	706.694	24.1418	-9.75	-21.45
151	0.916641	34.1	338.265	9.9198	347.382	10.8219	3.25	26.2023	3.5457	0.988	0.8216	1	0.02422	0	0	828.44	755.853	-32.5	-336.7
152	0.820206	5.5	42.25	7.6818	32.7801	9.3657	3.25	13.7886	2.8058	0.9984	0.9924	1	0.002157	0	0	144.873	378.064	-33.8	25.35
153	0.417531	7.9	20.8406	2.638	37.2771	6.3181	0	17.5018	4.0937	0.9683	0.7682	1	0.05528	1	0	551.076	285.456	20.8	-1.3
154	0.24213	5.5	15.9349	2.8973	41.8808	11.9659	0	24.7513	5.7802	0.5339	-0.08082	1	0.3378	1	0.6429	117.582	493.936	-15.6	-3.25
155	0.536145	7.3	28.9597	3.9671	39.2161	7.3993	0	19.5	5.0847	0.8959	-0.9878	0.9995	0.3493	0.4717	0.03125	149.418	469.068	-4.55	-28.6
156	0.0185533	32.1	1.3	0.0405	65.7044	2.1829	0	10.2774	2.1412	-0.1702	-1	1	0.7619	1	0.8103	684.449	213.583	0	1.3
157	0.110798	5.7	4.162	0.7302	24.3844	6.5904	0	13.4001	3.5871	-0.1757	-0.9939	0.6	0.4623	1	1	69.4123	58.4035	-3.25	2.6
158	0.297838	14.3	43.6275	3.0509	125.995	10.2435	0	33.931	6.7555	0.7385	-0.9871	1	0.5436	0.748	0.1748	985.982	220.21	-43.55	2.6
159	0.253632	6.7	15.6271	2.3324	43.2214	9.196	0	17.5018	4.3047	0.7824	-0.02438	0.9962	0.2259	1	0.2593	494.649	659.679	14.95	-4.55
160	0.0608994	13.9	5.8138	0.4183	81.7374	6.8687	0	29.9635	6.3711	-0.3653	-0.9998	1	0.6686	1	0.9213	790.302	659.482	-5.2	2.6
161	0.720348	29.7	191.634	6.4523	248.116	8.9572	0	29.9635	4.5033	0.9621	0.07387	1	0.0719	0.1083	0.007782	112.064	372.478	154.7	-113.1
162	0.301431	5.9	7.827	1.3266	17.164	4.401	0	11.718	2.4437	0.6468	-0.6508	1	0.4827	1	0.3684	114.195	462.22	-5.85	5.2
163	0.887344	5.3	51.5102	9.7189	36.1443	10.9528	0	20.5548	5.0152	0.9733	0.9481	0.9996	0.01638	0.09091	0	123.207	69.3774	35.1	37.7
164	0.182814	49.5	70.5033	1.4243	370.073	7.791	0	35.1541	5.1328	0.384	-1	1	0.7005	0.7937	0.4743	95.8313	190.877	-14.95	-68.9
165	0.196015	6.1	6.7862	1.1125	23.27	5.6756	0	21.8017	4.6522	0.1952	-0.9363	0.9806	0.6448	1	0.7368	829.008	543.77	1.95	-6.5
166	0.28596	43.3	90.6861	2.0944	302.485	7.3241	0	43.6033	4.6338	0.8609	-0.6332	1	0.3222	0.523	0.1069	898.184	561.563	60.45	67.6
167	0.0215966	17.5	1.3	0.07429	53.3189	3.4399	0	13	2.5304	-0.1009	-1	1	0.7289	1	0.8205	706.611	763.211	0	-1.3
168	0.224428	6.5	9.2382	1.4213	28.4986	6.333	0	14.5344	3.6379	-0.4841	-0.9986	0.7071	0.6033	0.9333	1	599.423	846.639	-5.85	7.15
169	0.526993	19.9	88.1919	4.4318	150.533	8.4096	0	29.0689	4.2855	0.8507	0.09262	1	0.2172	0.1732	0.2201	769.332	920.465	-46.8	74.75
170	0.822736	10.1	91.7859	9.0877	89.4703	11.0457	0	21.8017	5.2325	0.9951	0.9766	1	0.006164	0	0	914.584	318.594	88.4	24.7
171	0.6702	34.3	211.638	6.1702	297.37	9.2065	0	17.5018	3.8551	0.9841	0.7855	1	0.0241	0.009288	0	556.888	748.84	190.45	92.3
172	0.837542	7.3	45.7823	6.2716	39.6869	7.4881	3.25	13.4001	2.7283	0.9632	0.906	1	0.02979	0	0	569.48	102.527	-28.6	35.75
173	0.195242	5.9	2.3436	0.3972	7.9343	2.0344	0	39.6713	8.8648	-0.8663	-1	1	0.5163	0.9744	0.9333	306.924	998.169	1.95	-1.3
174	0.675394	44.1	239.934	5.4407	339.139	8.0556	0	19.769	3.6596	0.8405	-1	1	0.4507	0.1568	0.1022	653.601	459.991	119.6	208
175	0.616413	16.9	58.8097	3.4799	84.1166	5.6454	0	13.7886	2.9558	0.6221	-0.9999	1	0.6399	0.5034	0.2578	38.1627	264.796	20.15	55.25
176	0.385768	26.3	80.4846	3.0603	192.772	7.933	0	20.8102	4.0196	0.8999	0.2305	1	0.1442	0.9053	0.1256	989.776	159.217	-41.6	-68.9
177	0.872834	6.9	51.3993	7.4492	41.8191	8.5345	0	17.5018	4.3274	0.9934	0.9491	1	0.01052	0	0	951.529	883.768	-50.05	11.7
178	0.470097	6.7	23.1458	3.4546	34.5391	7.3487	3.25	14.5344	3.7639	-0.2255	-0.9997	0.9986	0.8891	0.5745	0.6667	616.478	792.463	14.3	-18.2
179	0.373068	39.1	138.352	3.5384	351.878	9.4846	0	41.3657	4.5504	0.9198	0.356	1	0.1346	0.159	0.1197	234.742	255.474	-137.8	12.35
180	0.184033	4.7	9.0301	1.9213	28.1879	10.44	3.25	19.769	5.3475	-0.2908	-0.8826	0.9762	0.6994	0.8519	0.8571	595.457	786.277	-4.55	7.8
181	0.792505	11.9	68.7803	5.7799	72.2026	7.2932	0	16.25	3.8769	0.931	0.6414	1	0.07439	0.4545	0.05063	239.996	201.908	59.15	-35.1
182	0.379609	19.9	47.45	2.3844	112.433	6.2812	0	32.5	7.0912	0.8984	-1	1	0.4207	0.8939	0.06667	285.771	0.0402	47.45	0
183	0.536061	13.5	43.6275	3.2317	69.3284	6.0286	0	14.5344	3.8298	0.7293	-0.7328	1	0.474	0.6348	0.2234	38.2519	758.715	2.6	-43.55
184	0.558107	4.9	23.2733	4.7496	24.6796	8.5102	0	16.25	4.9577	0.9561	0.8805	0.9939	0.04145	0.2759	0	241.602	634.296	18.85	13.65
185	0.540431	7.5	44.7321	5.9643	60.6992	11.0362	3.25	21.8017	4.3958	0.9305	0.4273	0.9997	0.1241	0.1818	0.08571	309.12	601.507	-36.4	26
186	0	10.3	0	0	17.7454	2.138	0	7.2672	2.1558	-0.2061	-1	1	0.7793	1	0.8793	883.388	335.689	0	0
187	0.511695	18.9	93.8997	4.9682	164.087	9.7093	0	22.981	5.8142	0.9154	-0.6	1	0.2246	0.2308	0.06711	81.3651	131.394	84.5	-40.95
188	0.443805	7.9	27.1526	3.437	45.6917	7.7444	0	13.7886	3.7928	0.9715	0.8559	0.9999	0.03696	0.7458	0	340.317	200.475	18.2	20.15
189	0.470235	14.7	40.2003	2.7347	73.8579	5.8156	0	16.25	3.1498	0.9136	0.4856	1	0.1198	1	0.1028	563.395	275.276	-31.2	-25.35
190	0.102918	29.9	13.7733	0.4606	124.863	4.4754	0	23.6604	4.5336	-0.128	-1	1	0.7275	1	0.8233	878.201	406.376	-13	-4.55
191	0.16972	13.5	24.879	1.8429	124.873	10.8585	3.25	29.0689	6.173	0.5612	-0.9989	0.9997	0.5565	0.9739	0.4333	289.937	522.837	-8.45	-23.4
192	0.194159	35.9	57.9193	1.6134	281.698	8.3097	0	46.1912	6.2944	0.5826	-0.9999	1	0.6345	0.764	0.3239	948.114	459.939	-40.3	41.6
193	0.907456	8.1	6.1321	0.757	5.0885	0.8342	0	4.5962	1.5689	0.5919	0.1414	0.8944	0.244	1	0.7857	74.8889	856.957	5.2	3.25
194	0.264459	5.9	0.65	0.1102	1.625	0.4167	0	3.25	1.1007	0.7071	0.7071	0.7071	0	1	1	255.331	397.966	-0.65	0
195	0.179693	15.1	0.9192	0.06088	4.4385	0.3388	0	4.5962	1.0883	-0.9634	-1	-0.7071	0.1036	1	1	358.964	618.023	0.65	-0.65
196	0	7.5	0	0	4.4942	0.8171	0	4.5962	1.5013	-0.9817	-1	-0.7071	0.07322	1	1	871.973	368.16	0	0
197	0	7.1	0	0	19.9749	3.9167	0	11.718	3.6461	-0.359	-1	1	0.767	1	0.8947	0.7606	950.831	0	0
198	0.0314353	14.7	0.65	0.04422	17.8654	1.4067	0	4.5962	1.7896	-0.5842	-1	1	0.5435	1	0.9783	984.275	969.415	-0.65	0
199	0	11.1	0	0	9.1	1	0	3.25	1.5083	-0.9756	-1	-0.7071	0.08455	1	1	722.126	237.09	0	0
200	0.0808093	6.3	2.0555	0.3263	17.3632	4.0379	0	7.2672	2.7751	-0.03358	-1	1	0.8929	1	0.7857	610.548	295.278	-1.95	-0.65
201	0.0566449	12.5	0.65	0.052	9.6385	0.918	0	6.5	1.675	-0.9601	-1	-0.7071	0.1029	1	1	24.172	630	-0.65	0
202	0.383297	5.9	5.9927	1.0157	10.3347	2.6499	0	4.5962	1.9778	0.3345	-0.7071	0.9734	0.6484	1	0.9286	713.788	73.5763	-4.55	3.9
203	0.0557174	10.7	1.4534	0.1358	21.2046	2.4373	0	21.8017	4.118	-0.4147	-1	1	0.7133	1	0.9464	1014.02	383.187	0.65	1.3
204	0.0478532	4.7	0.9192	0.1956	11.0362	4.0875	3.25	7.2672	1.3205	-0.1381	-0.7071	1	0.9856	1	0.6667	799.585	298.777	-0.65	0.65
205	0.0855335	5.9	2.68	0.4542	20.7099	5.3102	0	16.5718	3.5712	-0.7746	-0.9985	-0.1961	0.2207	1	1	350.466	108.424	-0.65	2.6
206	0.278223	49.3	118.994	2.4137	410.344	8.6754	0	30.8322	5.0168	0.625	-0.9992	1	0.5729	0.556	0.3371	254.474	435.297	-48.75	108.55
207	0.499796	11.3	38.7009	3.4249	63.7289	6.8526	0	20.8102	3.8417	0.9299	0.6589	1	0.08314	0.8387	0.0411	34.0841	968.097	38.35	5.2
208	0.369993	31.5	133.237	4.2298	337.247	11.4321	0	35.1541	6.2114	0.8385	-0.9963	1	0.4963	0.1492	0.08364	470.313	260.476	109.85	75.4
209	0.150565	5.5	2.6	0.4727	10.9882	3.1395	0	10.2774	2.3869	-0.03259	-0.9701	0.9985	0.7485	1	0.6923	662.582	923.327	0	-2.6
210	0.185032	6.5	5.0767	0.781	18.994	4.2209	0	35.1541	7.4644	-0.5008	-0.9955	0.53	0.5012	1	1	552.808	517	3.25	3.9
211	0.555158	21.9	125.88	5.748	206.041	10.3538	0	32.5	5.535	0.8111	-0.05121	1	0.2922	0.4422	0.1966	962.989	87.0502	66.95	106.6
212	0.649513	5.1	46.6734	9.1517	43.6793	14.0901	4.5962	22.981	5.8539	0.9696	0.9098	0.9992	0.02905	0	0	837.823	270.373	45.5	10.4
213	0.0168106	15.5	2.0555	0.1326	106.487	7.8879	0	40.2003	5.4352	0.5116	-1	1	0.4443	1	0.625	177.261	664.248	1.95	-0.65
214	0.0998233	9.3	1.8385	0.1977	14.4577	1.9805	0	4.5962	1.7506	-0.6675	-1	1	0.5501	1	0.96	977.258	994.15	-1.3	1.3
215	0.406231	4.7	0.9192	0.1956	1.3	0.4815	0	3.25	1.1765	NaN	Infinity	#NAME?	NaN	1	NaN	562.16	935.968	0.65	-0.65
216	0.201563	48.9	82.757	1.6924	393.789	8.3964	0	45.9619	5.4617	0.4925	-1	1	0.6271	0.9531	0.4645	567.643	931.177	69.55	-44.85
217	0.635246	10.7	42.5886	3.9802	54.5108	6.2656	0	18.9506	3.8334	0.9103	0.6651	0.9999	0.08242	0.7241	0.0597	989.505	429.238	-11.7	-40.95
218	0.404021	7.5	27.1448	3.6193	49.27	8.9582	0	35.0036	7.7761	0.49	-0.4904	1	0.4457	0.4909	0.6571	970.147	161.133	26	7.8
219	0.406633	4.7	6.4018	1.3621	9.0442	3.3497	0	6.5	2.237	-0.6898	-0.9674	-0.3162	0.2392	1	1	463.319	889.053	2.6	-5.85
220	0	12.9	0	0	24.4493	2.2431	0	22.981	4.5757	-0.6466	-1	1	0.6965	1	0.875	0.3411	494.24	0	0
221	0.793476	6.1	51.387	8.4241	43.5284	10.6167	0	35.75	7.5608	0.8478	0.6905	0.957	0.08098	0	0.09524	1012.39	567.484	-16.25	48.75
222	0.357252	8.7	19.5433	2.2464	42.1298	6.288	0	22.981	4.275	0.6002	-0.9648	1	0.6644	0.9403	0.2766	466.805	242.276	-1.3	19.5
223	0.0692019	14.7	0.65	0.04422	8.1154	0.639	0	4.5962	1.507	-0.7507	-1	1	0.5917	1	0.9091	81.8673	689.157	-0.65	0
224	0.265283	27.5	69.5621	2.5295	243.144	9.5351	0	45.5	6.371	0.6204	-0.9833	1	0.6713	0.3412	0.2436	309.213	44.1818	-69.55	-1.3
225	0.150428	22.3	33.5805	1.5059	203.219	10.0108	0	29.9635	6.5996	0.5105	-0.999	1	0.6331	0.6749	0.4208	888.175	927.599	-32.5	-8.45
226	0.652899	5.9	35.3758	5.9959	35.8156	9.1835	0	19.5	6.6187	0.9694	0.8554	1	0.0348	0.02564	0	319.009	762.941	12.35	-33.15
227	0.76561	11.1	63.6668	5.7358	68.1757	7.4918	0	17.5018	4.5116	0.9645	0.7657	1	0.04682	0.2857	0	678.923	273.509	29.25	56.55
228	0.385218	8.1	17.562	2.1682	34.334	5.6285	0	16.5718	4.3409	-0.4434	-1	0.7071	0.473	0.9508	1	366.525	881.056	-11.05	13.65
229	0.303458	8.9	25.9756	2.9186	66.3631	9.6178	0	25.3833	5.1193	0.8713	0.2895	1	0.1779	0.7826	0.1837	254.556	25.7303	13.65	-22.1
230	0.262498	6.7	17.562	2.6212	46.9323	9.9856	0	18.9506	4.4775	0.7935	0.1901	0.9977	0.2182	0.8298	0.2222	630.485	245.769	13.65	-11.05
231	0.136648	12.1	1.4534	0.1201	8.877	0.8789	0	4.5962	1.6124	-0.3465	-1	0.9285	0.8077	1	0.7857	410.636	152.095	-1.3	0.65
232	0	10.9	0	0	13.8635	1.5577	0	4.5962	1.7168	-0.3827	-1	1	0.7756	1	0.8	198.835	691.706	0	0
233	0.532207	14.1	79.5792	5.6439	128.317	10.6047	0	27.9576	6.1786	0.9471	0.4008	1	0.1139	0.2727	0.05941	491.231	33.4539	53.95	58.5
234	0.0715947	8.3	0.9192	0.1108	9.75	1.5476	0	3.25	1.6362	-0.309	-1	1	0.8048	1	0.9333	871.62	556.934	-0.65	0.65
235	0.162832	31.3	35.1541	1.1231	202.089	6.8973	0	37.0557	6.0035	-0.1286	-1	0.9991	0.7009	0.9113	0.8192	458.863	143.324	35.1	-1.95
236	0.742929	12.3	105.908	8.6104	119.375	11.5898	3.25	24.7513	4.9031	0.9743	0.8467	1	0.03474	0.4272	0	866.553	495.951	-70.2	-79.3
237	0.194303	7.1	13.8954	1.9571	51.3695	10.0724	0	27.9576	6.9726	0.3259	-0.722	0.9974	0.4809	0.9804	0.7333	811.768	20.7606	-13.65	2.6
238	0.485091	10.3	34.6701	3.366	57.5932	6.9389	0	16.5718	3.3408	0.9169	0.6843	1	0.08206	0.9518	0.04762	248.107	573.578	3.9	34.45
239	0.906642	9.7	99.7025	10.2786	87.2953	11.337	3.25	29.25	4.1852	0.994	0.9788	1	0.005845	0	0	967.794	410.351	63.7	-76.7
240	0.134782	8.7	2.0555	0.2363	11.7462	1.7532	0	4.5962	1.8977	-0.5277	-1	0.9806	0.6086	1	0.9167	281.397	61.1897	-0.65	-1.95
241	0.542098	6.9	39.57	5.7348	51.8366	10.5789	3.25	20.8102	4.6634	0.9652	0.7846	1	0.04757	0.102	0	25.1957	541.152	38.35	9.75
242	0.0848179	29.3	17.1728	0.5861	188.646	6.9101	0	27.9576	4.9886	0.4143	-1	1	0.6096	0.8425	0.541	136.916	713.486	14.95	8.45
243	0.0398734	4.7	2.0555	0.4373	29.6116	10.9672	0	46.8722	12.8513	0.01656	-0.9949	0.7071	0.7876	1	1	298.989	258.138	1.95	0.65
244	0.134222	7.5	11.0691	1.4759	60.478	10.996	0	35.1541	8.8166	0.1623	-0.8944	1	0.7783	0.8909	0.5455	1014.35	675.673	-7.15	-8.45
245	0.448205	8.9	42.6432	4.7914	73.7626	10.6902	0	23.4361	5.6216	0.9635	0.7234	1	0.05741	0.3913	0.02041	885.045	50.2135	-26	33.8
246	0.292489	14.5	33.5554	2.3142	98.9017	7.9121	0	16.5718	3.807	0.7151	-0.848	1	0.4864	0.944	0.2571	823.021	517.445	5.2	-33.15
247	0.1838	15.7	15.4503	0.9841	73.3521	5.3542	0	22.981	4.2738	0.2099	-0.9995	0.9971	0.6387	1	0.7069	369.599	138.003	-3.9	-14.95
248	0.711714	5.9	35.8974	6.0843	33.3402	8.5488	0	18.3848	5.0887	0.9973	0.984	1	0.003786	0	0	969.432	656.483	26.65	-24.05
249	0.218885	6.3	8.3241	1.3213	25.9567	6.0365	0	16.25	4.0943	-0.2641	-0.9983	1	0.8596	1	0.7727	1011.89	74.7937	-5.2	-6.5
250	0.233538	36.9	62.8856	1.7042	254.674	7.2973	0	45.6159	6.278	0.2916	-1	1	0.7587	0.7192	0.511	711.924	46.748	-54.6	-31.2
251	0.569088	20.3	91.9354	4.5288	145.631	7.958	0	18.9506	3.7227	0.5397	-0.9989	1	0.7443	0.4481	0.2919	435.15	434.975	20.15	-89.7
252	0.308616	45.3	87.347	1.9282	270.534	6.2479	0	26	3.6562	0.5521	-1	1	0.6262	0.8961	0.3595	576.255	64.8311	63.05	60.45
253	0.0525817	5.1	0.65	0.1275	7.5169	2.4248	0	7.2672	2.1997	0.4031	-1	0.8944	0.7886	1	0.8	26.5588	852.745	-0.65	0
254	0.529633	6.5	33.0926	5.0912	43.2573	9.6127	0	17.5018	4.224	0.7808	-0.92	0.9992	0.4519	0.2667	0.16	836.139	286.277	23.4	-23.4
255	0.912571	5.3	39.5433	7.461	26.9802	8.1758	0	23.4361	5.5155	0.984	0.9505	1	0.01486	0	0	168.802	16.9245	-35.75	16.9
256	0.624944	5.3	28.0179	5.2864	27.9146	8.459	0	26.2023	6.2262	0.9782	0.8448	1	0.04385	0.1818	0	376.387	368.594	1.95	-27.95
257	0.414894	9.1	23.3367	2.5645	43.8861	6.1811	0	16.5718	4.3113	0.3161	-1	1	0.8248	0.9859	0.3922	1017.95	464.676	5.2	-22.75
258	0.379581	5.3	10.5011	1.9813	17.225	5.2197	0	16.25	3.4413	-0.2506	-1	0.9545	0.979	0.6667	0.6154	0.7358	12.3113	-3.9	9.75
259	0.294262	4.7	12.2642	2.6094	23.9424	8.8676	3.25	21.8017	4.8119	0.7895	0.5506	0.9839	0.1767	0.8889	0.5714	869.213	682.872	10.4	-6.5
260	0.241695	27.1	73.9573	2.7291	283.417	11.2915	0	42.3748	6.8796	0.4988	-0.9985	1	0.6755	0.3108	0.3739	531.577	745.013	-16.25	-72.15
261	0.0798855	11.3	6.4018	0.5665	65.9503	7.0914	0	42.3748	9.367	-0.2569	-1	1	0.6943	0.8817	0.8696	361.699	579.996	2.6	-5.85
262	0.108591	20.9	17.1605	0.8211	142.911	7.5614	0	24.7513	5.8491	0.1073	-1	0.9998	0.6513	0.9947	0.7798	450.694	327.213	-10.4	-13.65
263	0.424066	5.3	28.6295	5.4018	42.0356	12.7381	6.5	29.0689	6.2426	0.8915	0.7071	0.9932	0.09134	0.6364	0.07692	829.604	68.9623	18.2	22.1
264	0.203454	8.1	5.5915	0.6903	20.6965	3.3929	0	13.4001	2.9226	-0.1079	-1	1	0.6958	1	0.9189	894.105	819.673	-3.25	4.55
265	0.0281961	9.9	1.4534	0.1468	41.1308	5.2064	0	23.6604	3.9507	0.02932	-1	0.9985	0.7718	1	0.7143	745.641	685.232	0.65	1.3
266	0.0947364	11.9	7.854	0.66	68.9703	6.9667	0	24.7513	5.1187	-0.03416	-0.9935	0.9995	0.5892	1	0.84	564.811	235.853	7.15	-3.25
267	0.942362	5.5	51.939	9.4435	35.074	10.0211	3.25	20.8102	4.6378	0.974	0.9207	0.9975	0.02212	0	0	501.809	92.2909	37.05	36.4
268	0.545612	6.3	26.8474	4.2615	33.5851	7.8105	0	18.9506	4.8531	0.6178	-0.5903	1	0.4905	0.7442	0.4348	921.691	848.119	3.25	-26.65
269	0.186439	18.9	23.6246	1.25	113.308	6.7046	0	17.5018	3.7341	0.6842	-0.722	1	0.4171	0.9231	0.3893	127.526	602.106	3.25	-23.4
270	0.654006	7.3	45.8929	6.2867	50.9468	9.6126	0	17.5018	4.6478	0.9123	0.4664	0.9999	0.146	0.2453	0.1515	600.404	457.027	-27.95	-36.4
271	0.571027	45.7	255.238	5.5851	427.42	9.7808	3.25	42.25	5.1106	0.926	-0.4811	1	0.266	0.02288	0.05995	710.791	504.479	14.95	-254.8
272	0.715686	17.5	134.31	7.6748	166.218	10.7237	0	20.8102	5.1417	0.8666	-0.01754	1	0.2817	0.04516	0.1493	325.337	517.297	120.9	-58.5
273	0.698693	5.1	45.407	8.9033	39.5027	12.7428	4.5962	23.4361	5.0499	0.9131	0.8703	0.9872	0.03731	0	0	303.392	830.02	-18.2	41.6
274	0.0961791	16.3	13.2575	0.8133	120.922	8.4561	0	18.9506	4.0077	0.1937	-1	1	0.6676	1	0.7059	231.442	74.4601	-2.6	13
275	0.205978	9.1	12.503	1.374	47.3615	6.6706	0	20.5548	5.9661	-0.03584	-1	1	0.8079	1	0.7234	799.005	1017.21	12.35	-1.95
276	0	6.1	0	0	1.3	0.3171	0	3.25	0.9763	NaN	Infinity	#NAME?	NaN	1	NaN	630.033	856	0	0
277	0.921577	8.7	97.094	11.1602	81.1365	12.1099	3.25	24.7513	4.2482	0.9983	0.9893	1	0.002305	0	0	667.695	955.391	50.05	-83.2
278	0.284882	15.7	46.8045	2.9812	143.367	10.4647	0	30.6604	6.3342	0.825	-0.1029	1	0.2235	0.9343	0.2479	1006.64	604.201	7.8	46.15
279	0.329234	45.5	130.579	2.8699	379.183	8.7169	0	43.3604	5.6523	0.6898	-0.9991	1	0.542	0.3264	0.2736	484.834	902.185	-83.85	100.1
280	0.524394	9.3	48.9403	5.2624	73.2568	10.0352	3.25	22.75	5.1814	0.9811	0.8455	1	0.02767	0.3014	0	874.581	235.704	24.7	-42.25
281	0.803973	6.5	72.7913	11.1987	62.6812	13.9292	4.5962	26.2023	5.5302	0.9926	0.9829	0.9998	0.006065	0	0	969.785	119.423	-71.5	-13.65
282	0.553483	7.1	33.4608	4.7128	43.4255	8.5148	3.25	30.6604	5.8307	0.9565	0.6097	1	0.0923	0.1569	0.06452	22.4437	897.204	29.25	-16.25
283	0.266371	18.1	24.6057	1.3594	82.1654	5.1034	0	19.5	4.0625	0.3712	-1	1	0.7965	1	0.4214	715.354	728.257	5.2	-24.05
284	0.315362	7.5	18.8948	2.5193	43.9373	7.9886	0	13.4001	3.4171	0.9559	0.7809	1	0.05459	1	0	921.107	521.473	1.3	18.85
285	0.118163	14.5	12.4861	0.8611	91.0922	7.2874	0	19.769	4.4121	0.3194	-0.7071	1	0.5601	1	0.66	705.597	148.214	9.75	7.8
286	0.028468	19.1	2.3436	0.1227	73.7027	4.3101	0	16.25	3.4018	-0.3644	-1	1	0.7504	1	0.8311	794.628	398.359	1.3	-1.95
287	0.177972	7.7	5.5154	0.7163	22.9415	4.0248	0	37.0557	6.7082	-0.189	-1	1	0.7819	1	0.7714	772	847.844	3.9	-3.9
288	0	9.1	0	0	10.0192	1.4112	0	4.5962	1.6759	-0.2222	-1	1	1.0033	1	0.6111	294.022	943.89	0	0
289	0.764914	8.1	74.1114	9.1496	72.9655	11.9616	7.2672	29.9635	4.3136	0.9786	0.9178	0.999	0.01763	0	0	458.197	817.889	-19.5	71.5
290	0.627662	12.3	89.0879	7.2429	118.857	11.5395	3.25	39.538	6.6768	0.9291	0.4027	1	0.1491	0	0.1084	40.3049	322.244	51.35	72.8
291	0.459036	5.3	35.5842	6.714	48.2668	14.6263	4.5962	24.7513	7.6356	0.9428	0.8321	0.9989	0.05521	0	0	180.245	982.424	-35.1	-5.85
292	0.111677	10.9	6.5	0.5963	47.5213	5.3395	0	18.9506	4.3655	0.5835	-0.7071	1	0.5041	1	0.4516	423.927	664.688	-5.2	3.9
293	0.594388	6.7	41.3606	6.1732	48.8131	10.3858	3.25	20.8102	4.7446	0.7579	-0.5369	0.9999	0.479	0.2553	0.1852	571.664	358.478	-35.75	20.8
294	0.0774457	6.3	4.5962	0.7296	40.5097	9.4208	0	35.1541	10.3589	-0.6146	-0.9864	0.4706	0.4372	1	1	70.1349	323.357	4.55	0.65
295	0.928898	6.1	54.0791	8.8654	39.1305	9.544	3.25	18.3848	4.1565	0.9938	0.96	1	0.009759	0	0	1009.88	227.943	12.35	-52.65
296	0.22297	16.9	34.9855	2.0701	138.335	9.2842	0	23.4361	5.0055	0.492	-1	0.9998	0.62	0.8792	0.4729	195.447	155.675	-20.15	28.6
297	0.46643	4.7	15.7214	3.345	19.3631	7.1715	0	10.2774	3.6354	0.9607	0.9111	0.9999	0.02822	1	0	477.819	857.255	-1.95	-15.6
298	0.189736	20.3	31.1526	1.5346	148.013	8.0881	0	19.769	4.0066	0.5835	-0.9191	0.9995	0.5387	0.8907	0.4012	865.892	374.332	-28.6	12.35
299	0.0241618	33.1	4.6872	0.1416	182.262	5.8605	0	30.8322	5.1378	-0.1797	-1	1	0.7266	1	0.8315	142.341	994.224	3.9	2.6
300	0.492861	5.9	43.0573	7.2978	57.7474	14.807	4.5962	27.768	6.7408	0.9757	0.8566	1	0.03333	0	0	791.102	766.203	-20.8	37.7
301	0.14072	10.1	1.4534	0.1439	8.2827	1.0226	0	4.5962	1.6644	-0.122	-1	1	0.9919	1	0.6923	933.337	925.965	-1.3	-0.65
302	0.930943	6.7	56.9112	8.4942	42.8843	9.1243	3.25	14.5344	3.4736	0.9821	0.9629	0.9998	0.01128	0	0	516.351	162.276	55.25	13.65
303	0.611599	13.9	63.0634	4.5369	88.2752	7.4181	0	25.3833	4.616	0.9524	0.01754	1	0.1281	0.563	0.0202	619.518	555.881	-1.3	-63.05
304	0.0434638	15.3	0.9192	0.06008	18.385	1.3823	0	17.5018	2.7707	-0.9641	-1	-0.5547	0.1109	1	1	946.029	952.794	-0.65	-0.65
305	0.663281	7.9	26.4671	3.3503	29.8013	5.0511	3.25	9.75	2.0237	0.628	-0.2998	1	0.4666	0.8305	0.4103	865.209	149.627	11.05	24.05
306	0.484305	4.7	15.6271	3.3249	18.5364	6.8653	0	11.718	3.2822	0.8721	0.7452	0.9977	0.0979	1	0.1429	44.0106	504.33	-4.55	14.95
307	0.536524	11.1	40.0792	3.6107	61.2411	6.7298	0	19.769	3.7809	0.947	-0.05872	1	0.1378	0.7253	0.02817	850.86	223.013	-5.85	-39.65
308	0.786321	4.7	36.89	7.8489	26.9509	9.9818	3.25	16.25	3.0104	0.9975	0.9921	0.9999	0.00269	0	0	759.192	322.521	9.1	35.75
309	0.641258	5.7	40.3471	7.0784	40.8417	11.0383	4.5962	35.8974	7.391	0.9705	0.7181	1	0.06788	0	0.05882	519.333	137.254	40.3	-1.95
310	0.0789209	6.3	3.9	0.619	33.7261	7.8433	0	19.5	5.4835	-0.2003	-1	1	0.9851	1	0.6087	506.635	0.09524	-3.9	0
311	0.294507	5.1	6.5324	1.2809	13.4827	4.3493	0	32.5	7.7248	-0.2398	-1	0.995	0.9599	1	0.6667	823.98	944.186	-6.5	0.65
312	0.145253	13.5	14.6647	1.0863	86.0047	7.4787	0	21.8017	5.103	-0.03011	-1	0.9856	0.6909	1	0.8065	190.044	59.8407	14.3	3.25
313	0.791987	15.3	92.3366	6.0351	101.348	7.6202	0	21.8017	4.1075	0.8662	0.26	1	0.2193	0.3008	0.2124	173.177	557.105	-75.4	-53.3
314	0.533101	5.1	24.6658	4.8364	28.1238	9.0722	0	29.0689	8.167	0.9829	0.9247	1	0.02316	0.4839	0	608.529	805.549	-7.8	-23.4
315	0.863126	5.7	38.2838	6.7165	28.792	7.7816	0	18.3848	4.1917	0.9908	0.9558	0.9999	0.01171	0.02703	0	44.6579	870.772	29.25	24.7
316	0.674777	8.1	39.0217	4.8175	43.5502	7.1394	0	26.2023	4.9224	0.7023	0.01311	0.9994	0.3252	0.2951	0.4146	333.963	418.296	1.3	39
317	0.96619	4.7	52.9062	11.2566	31.4564	11.6505	4.5962	21.8017	4.3712	0.9915	0.9806	0.9973	0.005744	0	0	966.798	170.702	47.45	23.4
318	0.551231	7.1	30.0761	4.2361	39.1925	7.6848	0	39.1352	7.6614	0.7344	-0.05872	0.9799	0.2942	0.2941	0.2903	93.5493	62.6831	-29.9	-3.25
319	0.499745	8.7	36.591	4.2059	56.388	8.4161	0	38.0403	6.1418	0.7941	0.2353	0.9998	0.2123	0.3582	0.3404	906.264	440.305	7.8	-35.75
320	0.447293	10.1	35.5366	3.5185	63.7161	7.8662	3.25	17.5018	3.0507	0.9558	0.6757	1	0.06209	0.9877	0.01639	464.728	290.238	-22.75	27.3
321	0.0420956	9.5	1.95	0.2053	36.5773	4.877	0	11.718	3.1635	0.2755	-0.9947	1	0.6678	1	0.6667	806.284	91.7421	0	-1.95
322	0.409994	18.7	73.0347	3.9056	159.084	9.526	0	32.5	7.1936	0.5005	-0.9744	1	0.6464	0.5269	0.3944	249.054	955.698	26	68.25
323	0.554166	14.1	85.8025	6.0853	132.87	10.981	0	37.0557	8.0797	0.8554	-0.7645	0.9999	0.3353	0.3554	0.1386	612.773	884.663	-75.4	-40.95
324	0.0435173	23.7	2.0555	0.08673	43.2478	1.993	0	7.2672	1.9951	-0.2643	-1	1	0.6643	1	0.8734	162.732	197.272	1.95	-0.65
325	0.0230631	12.7	1.4534	0.1144	53.0755	4.9603	0	18.9506	3.5398	-0.5876	-1	1	0.5724	1	0.9512	927.701	286.618	1.3	0.65
326	0.2	7.1	1.8385	0.2589	6.602	1.2945	0	4.5962	1.89	-0.2618	-1	0.8944	0.7956	1	0.875	575.423	670.113	1.3	1.3
327	0.457435	14.1	44.883	3.1832	84.202	6.9588	0	29.25	5.7701	0.7861	-0.04078	0.9998	0.2626	0.4793	0.297	208.56	986.333	-7.8	44.2
328	0.245397	6.5	6.4018	0.9849	18.0608	4.0135	0	16.25	3.7753	-0.29	-0.9231	0.4472	0.4434	1	1	833.892	111.931	2.6	-5.85
329	0.708017	12.3	75.0321	6.1002	88.744	8.6159	0	49.6091	7.5886	0.7956	-0.3162	0.9999	0.3719	0.1456	0.1687	376.321	523.439	-22.75	71.5
330	0.662092	5.9	24.879	4.2168	24.8387	6.3689	0	11.718	3.9534	0.9784	0.9308	0.9991	0.0198	0.8462	0	843.009	146.322	13.65	20.8
331	0.64528	6.7	41.2788	6.161	44.8746	9.5478	0	20.5548	5.3007	0.9612	0.8201	1	0.04017	0.1915	0	677.627	109.59	5.2	-40.95
332	0.549165	6.5	25.3166	3.8949	31.9157	7.0924	0	35.75	6.9064	0.804	0.4741	0.984	0.1933	0.8889	0.32	1010.87	1010.8	12.35	-22.1
333	0.0789411	4.9	0.65	0.1327	4.875	1.681	0	3.25	1.6528	-1	-1	-1	0	1	1	1019	175.602	0	-0.65
334	0.219126	18.9	31.5568	1.6697	128.774	7.6198	0	20.8102	3.9489	0.5541	-0.9912	1	0.5854	0.787	0.3851	182.482	479.31	-16.9	-26.65
335	0.268723	11.5	31.3688	2.7277	96.4305	10.1506	0	23.6604	6.3629	0.8065	-0.1644	0.9998	0.2414	0.9789	0.3067	76.813	396.513	17.55	-26
336	0.100049	5.7	3.25	0.5702	21.0872	5.6992	0	33.1436	7.1496	0.1633	-0.8742	0.9285	0.5606	1	0.8	546.693	518.105	1.95	-2.6
337	0	12.3	0	0	2.2192	0.2155	0	4.5962	0.8841	NaN	Infinity	#NAME?	NaN	1	NaN	586.902	610.016	0	0
338	0.167983	42.3	46.6055	1.1018	264.329	6.559	0	37.0557	4.5288	0.4094	-1	1	0.6965	0.8734	0.4707	975.3	973.24	-6.5	46.15
339	0.620393	11.1	52.666	4.7447	69.5955	7.6479	0	23.4361	4.7727	0.907	0.1789	1	0.163	0.4286	0.08451	983.712	678.815	-48.1	21.45
340	0.140621	14.7	22.0713	1.5014	135.596	10.6769	0	21.8017	4.8824	0.5021	-0.9999	1	0.5807	0.5039	0.4528	708.52	921.721	21.45	5.2
341	0.446092	9.5	55.6614	5.8591	98.507	13.1343	3.25	27.9576	6.1396	0.9406	0.6549	1	0.07614	0	0.05455	144.258	32.9789	-40.95	37.7
342	0.221102	10.9	12.5536	1.1517	46.3596	5.2089	0	42.25	6.2493	0.6605	-0.8	1	0.4553	1	0.3485	1008.36	954.665	11.7	4.55
343	0.761807	4.9	37.4583	7.6445	29.1007	10.0347	4.5962	16.5718	2.6442	0.9918	0.9685	0.9987	0.01043	0	0	641.01	16.6939	-29.25	23.4
344	0.511497	11.5	30.3905	2.6427	49.0829	5.1666	0	10.2774	2.5729	0.7196	-0.6332	0.9998	0.4147	1	0.2933	141.004	433.37	-20.15	22.75
345	0.0491527	5.5	1.3	0.2364	16.8332	4.8095	0	9.1924	2.2539	0.04817	-0.9985	0.8944	0.7135	1	0.7857	963.836	651.364	1.3	0
346	0.232624	41.5	68.7711	1.6571	281.377	7.1235	0	36.3361	5.8174	0.4394	-1	1	0.7025	0.9722	0.4486	466.828	61.8614	-40.95	55.25
347	0.320956	5.9	13.081	2.2171	26.9403	6.9078	0	16.25	4.5905	0.8584	0.508	0.9983	0.1387	1	0.1579	351.593	12.0593	11.7	-5.85
348	0.490947	12.9	54.743	4.2436	94.2161	8.6437	0	41.6203	6.2311	0.7221	-0.3786	1	0.3857	0.5138	0.3708	118.248	151.477	27.3	47.45
349	0.68396	18.7	101.054	5.4039	131.946	7.9009	0	14.5344	4.1143	0.8089	-0.8575	1	0.3917	0.3593	0.1931	887.89	142.452	98.15	-24.05
350	0.248787	16.5	22.3377	1.3538	78.9037	5.4416	0	29.9635	3.985	0.5792	-0.9971	1	0.6796	1	0.28	253.442	897.154	22.1	3.25
351	0.247018	41.1	42.295	1.0291	162.893	4.1661	0	36.3361	4.191	0.1273	-1	1	0.7764	0.9565	0.6414	911.877	408.388	30.55	29.25
352	0.682504	5.9	45.0802	7.6407	43.6608	11.1951	3.25	20.8102	5.4852	0.9719	0.9161	1	0.02395	0	0	364.33	846.788	30.55	-33.15
353	0.36839	5.7	15.8685	2.784	27.9615	7.5572	3.25	13.4001	2.5946	0.9273	0.7668	0.9983	0.07723	1	0	314	172.175	9.1	13
354	0.318532	9.3	19.5	2.0968	48.0535	6.5827	0	16.5718	4.1345	0.7499	-0.9959	1	0.5486	1	0.1887	699.215	847.312	0	19.5
355	0.205999	23.7	44.7746	1.8892	199.009	9.1709	0	19.769	5.0091	0.6775	-0.9998	1	0.5866	0.7558	0.264	881.99	320.013	39.65	20.8
356	0.342999	8.3	17.6819	2.1304	39.1299	6.2111	0	30.8322	6.6797	0.6167	-0.3812	1	0.407	1	0.5122	927.819	742.843	-14.3	10.4
357	0.120438	8.1	7.4111	0.915	46.3438	7.5973	0	24.7513	6.9535	0.008997	-0.9721	0.9998	0.7891	1	0.6923	919.895	968.241	4.55	5.85
358	0.33911	29.3	96.3777	3.2893	264.806	9.6998	0	23.6604	5.0365	0.3299	-0.9994	1	0.7824	0.6227	0.46	925.437	481.974	-96.2	-5.85
359	0.632807	5.5	24.6658	4.4847	24.8046	7.087	3.25	13.4001	3.0818	0.9295	0.8878	0.9841	0.03383	0.7143	0	927.073	696.236	7.8	-23.4
360	0.412203	7.7	29.7655	3.8656	53.4543	9.3779	0	35.1541	6.635	0.7703	0.009966	1	0.2556	0.7018	0.3514	660.916	422.221	-25.35	15.6
361	0.574481	4.7	11.7	2.4894	11.7	4.3333	0	13	3.9291	-0.2	-1	1	1.0954	0.8889	0.6	393.383	1019	11.7	0
362	0.19194	27.3	40.0318	1.4664	193.291	7.6399	0	20.8102	4.6004	0.594	-0.9983	1	0.5768	0.8498	0.3739	412.418	556.489	33.8	-21.45
363	0.748833	7.1	43.5112	6.1283	41.7373	8.1838	0	21.8017	4.9422	0.9015	0.6952	1	0.09898	0.1569	0.1613	620.676	30.1901	-10.4	42.25
364	0.497666	26.5	87.8486	3.315	163.197	6.6611	0	26	4.6095	0.7349	-1	1	0.4943	0.6449	0.2152	661.991	31.8811	-74.75	46.15
365	0.464632	39.5	136.656	3.4597	279.23	7.4461	0	39.1352	4.9155	0.8681	-0.8243	1	0.3035	0.6053	0.1215	906.89	59.5342	-74.75	-114.4
366	0.271213	9.3	1.4534	0.1563	4.2069	0.5763	0	7.2672	1.7844	NaN	Infinity	#NAME?	NaN	1	NaN	262.086	642.005	-1.3	-0.65
367	0.454253	10.9	48.3803	4.4386	86.9634	9.7712	0	32.0088	7.4024	0.5746	-0.9978	0.9993	0.4879	0.5955	0.4638	251.743	732.404	48.1	-5.2
368	0.262672	8.5	11.8614	1.3955	34.5327	5.3127	0	41.1096	7.248	-0.3989	-0.999	0.9487	0.4443	0.9692	0.973	476.8	678.053	-11.7	-1.95
369	0.0730311	40.1	14.7365	0.3675	191.725	5.0321	0	40.7224	4.8994	-0.2743	-1	1	0.7218	0.9974	0.8541	161.211	240.794	-11.05	-9.75
370	0.123519	7.3	9.1924	1.2592	54.0304	10.1944	0	35.0036	9.3623	0.6395	-0.6402	1	0.475	1	0.4062	564.603	939.329	-1.3	9.1
371	0.393495	24.3	79.5474	3.2736	185.52	8.3193	0	20.8102	4.1087	0.8099	-0.9701	1	0.3179	0.5247	0.2338	237.825	813.716	57.85	-54.6
372	0.174575	7.1	3.25	0.4577	13.3712	2.6218	0	4.5962	1.708	-0.3685	-1	1	0.6959	1	0.8519	10.831	30.1761	0	3.25
373	0.196737	6.5	9.75	1.5	34.3096	7.6244	0	21.8017	6.1847	0.4689	-0.2747	1	0.3344	1	0.7917	822.6	2.4846	-7.8	5.85
374	0.469992	39.9	164.759	4.1293	332.986	8.7859	0	35.8974	5.5017	0.9327	0.2631	1	0.107	0.5831	0.08914	800.5	187.628	129.35	102.05
375	0.263655	10.5	25.6153	2.4396	78.6504	9.253	0	44.2048	10.2835	0.5103	-0.6086	0.9936	0.4059	0.7765	0.5938	75.0619	71.2095	-14.95	-20.8
376	0.530669	7.9	37.7895	4.7835	53.1829	9.0141	0	19.5	4.5791	0.9109	0.7071	1	0.09156	0.322	0.1282	179.025	845.798	33.8	-16.9
377	0.0121413	15.7	1.3	0.0828	93.43	6.8197	0	23.4361	4.9049	-0.4856	-1	1	0.5999	1	0.9217	392.624	769.204	-1.3	0
378	0.921762	13.3	158.605	11.9252	146.192	12.9374	4.5962	42.7471	5.0027	0.9898	0.8776	1	0.02222	0	0	651.286	316.233	-126.1	96.2
379	0.487782	5.1	31.1526	6.1083	38.8201	12.5226	3.25	27.768	7.3337	0.9742	0.8798	0.9999	0.03476	0.1935	0	531.422	188.627	12.35	28.6
380	0.0945138	10.1	5.5536	0.5499	47.1275	5.8182	0	36.3361	7.1519	-0.003994	-1	1	0.8195	1	0.6604	348.114	101.168	-1.95	5.2
381	0.308725	32.3	62.515	1.9354	189.951	6.269	0	39.6713	5.8414	0.5497	-0.9994	1	0.6279	0.9043	0.3893	448.964	181.664	43.55	44.85
382	0.59114	17.7	98.5131	5.5657	147.818	9.4152	0	20.5548	3.7742	0.7953	-0.9998	1	0.4588	0.2675	0.2	939.726	233.607	-73.45	-65.65
383	0.0197955	13.9	1.3	0.09353	56.225	4.7248	0	13	3.6088	-0.3846	-1	1	0.9291	1	0.6923	0	343.957	0	-1.3
384	0.169711	7.3	7.827	1.0722	33.4844	6.3178	0	26.2023	5.3463	-0.1934	-1	0.9993	0.7756	1	0.7812	572.911	144.384	-0.65	-7.8
385	0.817804	7.7	44.2048	5.7409	40.0133	7.0199	0	23.6604	4.1446	0.965	0.8766	1	0.03205	0.1579	0	739.838	861.857	0.65	44.2
386	0.0240344	5.7	0.65	0.114	17.55	4.7432	0	19.5	5.6601	0	-1	1	1.0377	1	0.5	0	65.693	0	0.65
387	0.690857	6.1	38.46	6.3049	37.4172	9.1262	0	30.6604	7.4946	0.9909	0.975	1	0.00812	0.07317	0	776.049	21.6803	19.5	-33.15
388	0.488967	5.7	16.9499	2.9737	22.5018	6.0816	0	14.5344	3.847	0.6205	-0.7772	0.9965	0.4854	0.8108	0.5	515.281	281.263	16.9	1.3
389	0.586375	11.1	76.3273	6.8763	106.714	11.7268	0	26.2023	5.9949	0.7133	-0.5145	1	0.5111	0.2857	0.2394	1007.96	450.041	6.5	-76.05
390	0.378199	8.9	29.8788	3.3572	61.25	8.8768	3.25	29.9635	6.0834	0.8967	0.5547	1	0.1103	0.8986	0.1429	482.573	578.871	-20.8	-21.45
391	0.0897869	18.1	4.9503	0.2735	49.0414	3.0461	0	13.4001	2.8677	-0.3309	-1	1	0.6852	1	0.8678	882.588	333.738	-4.55	-1.95
392	0.18057	6.1	3.3144	0.5433	12.3362	3.0088	0	7.2672	2.0464	-0.3432	-0.9487	1	0.5891	1	0.8571	670.369	925.172	0.65	-3.25
393	0.15601	7.5	6.1321	0.8176	28.824	5.2407	0	13.4001	3.482	0.03938	-0.9806	1	0.8239	1	0.6176	521.28	624.113	5.2	-3.25
394	0.208091	4.7	3.5004	0.7448	9.6637	3.5792	0	11.718	3.2658	0.2923	0.1104	0.4472	0.1365	1	1	368.532	457.862	-1.3	-3.25
395	0.0459344	8.7	1.4534	0.1671	24.373	3.6378	0	11.718	2.9413	-0.1003	-1	0.9968	0.7164	1	0.8444	764.328	604.667	-0.65	1.3
396	0.112049	6.5	6.4018	0.9849	39.5544	8.7899	3.25	23.4361	6.7684	-0.4501	-0.9976	0.7071	0.6234	0.9778	1	503.246	375.931	2.6	-5.85
397	0.71544	10.3	50.966	4.9482	57.4052	6.9163	0	16.5718	3.4258	0.9536	0.7292	1	0.06179	0.5542	0.01587	826.32	361.68	5.2	-50.7
398	0.354433	5.9	5.9927	1.0157	11.1763	2.8657	0	23.6604	5.1839	0.2767	-0.4472	0.8944	0.4375	1	0.9444	466.373	400.788	3.9	4.55
399	0.363152	8.1	12.0907	1.4927	25.0737	4.1104	0	10.2774	2.5323	0.7048	0.2425	1	0.2694	1	0.439	520.006	986.488	9.75	-7.15
400	0.0640286	5.9	3.3144	0.5618	34.2195	8.7742	0	22.981	6.9293	-0.09796	-0.9995	0.9899	0.8516	1	0.7222	157.042	335.263	-0.65	-3.25
401	0.689205	6.9	23.3005	3.3769	24.0085	4.8997	0	9.75	2.1817	0.9425	0.8437	0.9995	0.04345	1	0	176.348	540.471	11.7	20.15
402	0.433363	5.1	17.562	3.4435	24.6327	7.946	3.25	16.25	3.7851	0.9321	0.7071	0.9979	0.08798	1	0.09091	245.931	32.4412	-11.05	13.65
403	0.379689	15.5	39.9102	2.5749	91.5517	6.7816	0	17.5018	4.1281	0.5685	-0.5547	1	0.3921	0.963	0.5877	600.048	857.739	20.15	-34.45
404	0.748466	18.1	128.959	7.1248	153.259	9.5192	0	22.75	4.0281	0.9499	-0.2169	1	0.1287	0.1366	0.02128	864.124	671.097	-85.15	96.85
405	0.323494	13.1	23.3005	1.7787	61.0327	5.4984	0	14.5344	3.0407	0.4158	-0.9967	1	0.7903	0.8468	0.3908	420.485	245.176	21.45	-9.1
406	0.461318	10.1	41.8632	4.1449	72.7773	8.9849	0	18.3848	4.6523	0.8722	-0.0767	0.9999	0.2438	0.4321	0.1475	394.743	972.753	37.7	-18.2
407	0.308839	27.1	68.349	2.5221	204.977	8.1664	0	29.25	4.5603	0.5319	-0.9961	1	0.6831	0.2231	0.3553	247.232	979.386	36.4	57.85
408	0.406915	38.1	173.706	4.5592	404.475	11.2043	0	46.1912	6.1294	0.8623	-0.3351	1	0.2695	0.0831	0.1642	578.965	694.205	-137.15	-106.6
409	0.802768	10.3	47.4901	4.6107	47.6708	5.7435	0	11.718	2.8438	0.9882	0.9344	1	0.01634	0.4337	0	28.2573	929.189	-40.95	24.05
410	0.216052	5.5	6.4018	1.164	18.8565	5.3876	0	37.9012	8.5954	-0.6244	-0.9191	-0.09054	0.2457	1	1	72.7455	328.991	-2.6	-5.85
411	0.418059	31.1	120.868	3.8864	270.523	9.2963	0	33.4608	6.86	0.1772	-1	1	0.7711	0.6667	0.6067	46.5322	780.021	-115.05	-37.05
412	0.169362	18.1	17.2097	0.9508	90.3849	5.614	0	18.9506	4.1636	0.1973	-0.9923	1	0.6808	0.9876	0.6861	79.2624	853.812	-3.25	-16.9
413	0.604621	8.3	73.7972	8.8912	92.6441	14.7054	3.25	29.9635	6.7341	0.9881	0.9437	1	0.01405	0	0	835.44	647.139	63.05	38.35
414	0.0625701	6.1	0.9192	0.1507	9.8751	2.4085	0	4.5962	2.0219	-0.6711	-0.9971	1	0.6585	1	0.875	433.221	844.303	0.65	0.65
415	0.329365	15.3	23.4901	1.5353	61.9964	4.6614	0	16.5718	3.6709	0.4935	-1	1	0.731	1	0.3241	409.036	802.807	5.85	22.75
416	0.570069	25.1	179.856	7.1656	290.36	12.5697	0	26.8002	4.8426	0.6536	-0.9959	1	0.6623	0.1775	0.2275	720.255	107.179	167.7	65
417	0.192925	18.3	13.7733	0.7526	63.5861	3.901	0	16.25	3.4178	0.03513	-1	1	0.7663	1	0.6875	284.656	415.287	13	-4.55
418	0.411288	29.1	63.3208	2.176	143.377	5.2907	0	14.5344	2.9723	0.3656	-1	1	0.7406	0.7823	0.4855	811.27	66.9433	-60.45	18.85
419	0.200108	18.5	17.7535	0.9596	79.1248	4.7954	0	23.4361	3.9133	0.06542	-0.9985	1	0.6955	1	0.7391	182.035	613.657	-16.25	7.15
420	0.635124	5.3	31.2676	5.8996	30.6535	9.2889	0	16.5718	4.9564	0.9936	0.9635	1	0.01068	0.2424	0	797.255	284.575	29.25	11.05
421	0.420967	7.1	16.61	2.3394	28.3418	5.5572	0	13.7886	3.3739	-0.5433	-0.9965	0.6292	0.4875	0.8431	1	806.099	590.937	14.3	8.45
422	0.84709	6.1	65.6629	10.7644	52.1006	12.7075	7.2672	20.5548	3.217	0.9861	0.9554	1	0.01125	0	0	655.803	93.0246	61.1	-24.05
423	0	5.7	0	0	5.4135	1.4631	0	4.5962	1.837	-0.5957	-0.7071	-0.4472	0.1389	1	1	935.719	444.456	0	0
424	0.957643	4.7	46.8406	9.9661	28.0987	10.4069	4.5962	16.25	3.1966	0.993	0.9827	1	0.007975	0	0	421.787	869.351	46.8	-1.95
425	0.603923	8.9	51.8128	5.8217	66.5149	9.6398	0	16.5718	4.3345	0.7342	0.0593	1	0.3254	0.2609	0.3878	881.927	96.8708	17.55	48.75
426	0.0676756	9.7	1.4534	0.1498	17.0439	2.2135	0	7.2672	2.0174	-0.7938	-1	-0.4472	0.1528	1	1	281.505	60.799	-1.3	-0.65
427	0.600256	5.1	40.4099	7.9235	40.9207	13.2002	6.5	29.9635	5.5854	0.9931	0.9727	0.9999	0.008999	0	0	277.735	329.961	-39.65	7.8
428	0.420184	4.9	9.4641	1.9315	13.3307	4.5968	0	36.3361	8.9635	0.2527	-0.9487	1	0.9035	1	0.5	771.531	846.347	-2.6	9.1
429	0.717792	5.9	44.5902	7.5577	41.0636	10.5291	4.5962	16.5718	3.1039	0.979	0.8982	1	0.03039	0.05128	0	974.381	94.5169	-35.75	26.65
430	0.555498	22.5	129.43	5.7524	212.287	10.3554	0	25.3833	5.1776	0.747	-0.9839	1	0.4631	0.278	0.2556	782.233	515.66	-128.05	18.85
431	0.9152	7.5	75.5931	10.0791	60.5714	11.013	3.25	17.5018	4.321	0.9339	0.7358	0.9998	0.07364	0	0.02857	396.607	898.027	68.25	32.5
432	0.758352	28.5	254.457	8.9283	311.994	11.7733	0	32.1734	4.6713	0.9779	0.6305	1	0.04268	0.01887	0.004082	818.528	611.388	-230.75	107.25
433	0.269023	32.3	74.2396	2.2984	258.867	8.5435	0	26.8002	4.845	0.6136	-1	1	0.6311	0.2904	0.306	909.269	531.001	-74.1	4.55
434	0.147275	6.9	4.3603	0.6319	21.024	4.2906	0	14.5344	3.3368	-0.2601	-1	0.9487	0.6704	1	0.931	116.478	490.659	3.9	1.95
435	0.0738572	13.9	6.4347	0.4629	74.5837	6.2675	0	21.8017	4.6102	-0.4098	-1	1	0.6254	1	0.9043	306.263	401.932	4.55	4.55
436	0.671471	5.3	40.7431	7.6874	37.7805	11.4486	3.25	19.769	5.3434	0.9926	0.9592	0.9998	0.01214	0	0	477.481	995.641	-22.75	33.8
437	0.322333	10.3	24.4766	2.3764	61.1916	7.3725	0	42.3748	8.4238	0.5418	-0.9487	1	0.7017	0.988	0.2742	719.655	688.646	4.55	24.05
438	0.0387082	18.7	0.65	0.03476	14.9962	0.898	0	4.5962	1.5804	-0.8126	-1	1	0.4271	1	0.9565	514.008	411.84	-0.65	0
439	0.844001	7.7	45.2626	5.8783	39.6991	6.9648	3.25	13.7886	2.7202	0.9812	0.9363	1	0.01692	0.03509	0	957.364	460.11	-26	37.05
440	0.0554952	7.5	2.68	0.3573	35.4112	6.4384	0	20.8102	6.577	0.08734	-0.9532	0.9231	0.489	1	0.8857	892.22	613.44	0.65	2.6
441	0.17956	7.7	8.6721	1.1262	35.7505	6.272	0	22.75	4.9843	-0.09005	-1	0.9785	0.8416	1	0.6286	606.981	749.162	-8.45	-1.95
442	0.168022	4.9	4.5962	0.938	16.1897	5.5826	3.25	13.7886	2.6369	-0.006528	-0.4472	0.7071	0.4124	1	1	462.908	769.153	3.25	-3.25
443	0.514245	9.9	10.4	1.0505	16.1385	2.0428	0	6.5	1.9744	0.4146	-1	1	0.9082	1	0.2881	413.546	0.0404	-10.4	0
444	0.0984001	14.7	5.886	0.4004	51.6779	4.0691	0	16.25	3.0492	-0.3501	-1	1	0.5972	1	0.9381	296.262	257.173	-0.65	-5.85
445	0.765413	7.9	76.3854	9.669	74.5315	12.6324	3.25	32.0088	6.5227	0.9349	0.4457	1	0.1386	0	0.1026	325.804	324.285	56.55	51.35
446	0.868684	23.3	191.989	8.2399	202.041	9.4855	0	45.6159	5.6715	0.9869	0.7534	1	0.03544	0	0	693.221	90.6803	187.85	39.65
447	0.273286	35.9	54.2351	1.5107	187.395	5.5279	0	37.0557	4.3563	0.416	-1	1	0.7343	0.9705	0.4399	523.745	110.976	38.35	38.35
448	0.642967	16.5	98.1522	5.9486	134.151	9.2518	4.5962	17.5018	2.6805	0.9647	0.8316	1	0.03747	0.04828	0	943.87	63.7667	-98.15	-0.65
449	0.116995	11.7	13.5256	1.156	95.844	9.8808	0	26.2023	7.383	-0.2618	-1	0.9992	0.6609	0.9691	0.9014	515.85	328.692	11.05	7.8
450	0.0719665	5.3	1.95	0.3679	16.8698	5.1121	0	14.5344	3.6946	-0.5473	-1	0.3162	0.4004	1	1	743.547	680.236	0	1.95
451	0.422644	21.7	44.8924	2.0688	96.4299	4.8949	0	18.9506	3.4442	0.7051	-0.7071	1	0.3728	0.9543	0.3824	18.4724	101.523	-25.35	37.05
452	0.940173	14.5	206.88	14.2676	189.694	15.1755	7.2672	32.6621	4.2556	0.9935	0.9732	1	0.00542	0	0	164.379	718.055	-204.1	-33.8
453	0.426595	9.1	30.3349	3.3335	55.4807	7.8142	0	25.3833	6.8784	0.9633	0.8399	1	0.04315	0.9296	0	397.412	365.742	-21.45	-21.45
454	0.0694406	10.7	2.68	0.2505	31.3841	3.6074	0	11.718	2.7996	0.05882	-1	1	0.8386	1	0.6296	963.351	648.645	-0.65	2.6
455	0.175245	11.3	11.7	1.0354	54.9469	5.9083	0	42.25	7.2169	0.2046	-1	1	0.8913	1	0.5385	391.575	1018.35	-11.7	0
456	0.680067	32.7	156.104	4.7738	215.502	7.0196	0	22.981	3.8563	0.9414	-0.1521	1	0.1418	0.3388	0.04878	661.168	526.558	-139.1	70.85
457	0.737333	25.5	178.902	7.0158	223.605	9.5151	0	26.2023	5.0843	0.8878	-0.7182	1	0.2857	0.1787	0.09767	585.759	542.069	177.45	22.75
458	0.82759	10.1	67.753	6.7082	65.6565	8.1057	0	18.9506	4.177	0.9791	0.9398	1	0.01584	0.02469	0	951.97	302.748	67.6	4.55
459	0.689118	7.9	47.0745	5.9588	51.0171	8.647	3.25	14.5344	3.5793	0.9693	0.8137	1	0.03932	0.08475	0	503.443	100.576	27.3	38.35
460	0.230243	9.1	19.1281	2.102	64.8195	9.1295	0	41.6203	8.9743	-0.1109	-0.9903	0.6178	0.516	0.7183	1	43.6429	784.972	-3.25	18.85
461	0.22572	7.9	13.5724	1.718	44.9058	7.6112	0	25.3833	5.9042	0.1399	-0.9939	0.9994	0.8335	0.9831	0.5789	704.772	361.177	-3.9	-13
462	0.597334	28.7	115.234	4.0151	179.469	6.7217	0	24.7513	3.7962	0.8782	-0.2385	1	0.2632	0.3596	0.1341	93.3293	889.341	115.05	6.5
463	0.644342	7.7	40.9294	5.3155	47.0221	8.2495	3.25	16.25	3.0632	0.9468	0.05872	1	0.1559	0.2281	0.02703	267.312	119.76	29.9	27.95
464	0.0445905	15.5	3.25	0.2097	63.4884	4.7028	0	39	6.6102	0.02169	-1	1	0.9254	0.9926	0.619	786.113	1018.64	-1.95	2.6
465	0.661946	4.9	20.317	4.1463	18.165	6.2638	3.25	13	3.0262	0.9577	0.9168	0.991	0.02451	0.8276	0	433.694	406.765	2.6	20.15
466	0.502764	13.7	53.4464	3.9012	90.7861	7.7595	0	16.5718	3.5966	0.5185	-0.9998	1	0.6698	0.5983	0.375	922.898	179.814	-52	12.35
467	0.509271	31.7	135.295	4.268	248.903	8.3806	0	32.0088	5.755	0.6563	-0.9923	1	0.5486	0.532	0.2993	745.92	961.442	131.95	-29.9
468	0.472978	6.9	27.3077	3.9576	41	8.3674	0	21.8017	5.0131	0.836	0.1687	0.9998	0.2087	0.7755	0.2414	219.877	855.435	0.65	-27.3
469	0.0717723	20.3	4.3603	0.2148	54.7675	2.9928	0	13.7886	3.3539	0.2848	-1	1	0.6919	1	0.6556	891.217	818.894	3.9	1.95
470	0.443476	4.9	16.9	3.449	22.5538	7.7772	0	11.718	3.1877	0.9531	0.8729	0.9995	0.04402	0.6552	0	802.49	193.327	15.6	6.5
471	0.167097	9.1	14.5344	1.5972	67.8651	9.5585	3.25	29.9635	6.0035	0.4993	-0.8376	0.9991	0.5991	1	0.4314	376.967	578.681	-14.3	2.6
472	0.35233	9.9	16.875	1.7045	38.2187	4.8378	0	13.4001	3.3717	0.3593	-0.995	0.9999	0.6188	1	0.5926	782.328	909.854	-4.55	-16.25
473	0.277108	9.9	38.2341	3.862	110.101	13.9368	0	26.2023	5.3991	0.8939	0.2995	0.9995	0.1322	0.8101	0.1017	202.182	788.717	22.1	31.2
474	0.377912	5.3	20.6573	3.8976	34.0345	10.3135	3.25	22.981	5.9894	0.9174	0.7433	0.996	0.06473	0.9091	0.07692	301.538	961.009	8.45	18.85
475	0.659162	9.7	75.0912	7.7414	90.431	11.7443	0	17.5018	3.7189	0.6333	-0.2738	0.9993	0.4873	0.02597	0.3684	165.18	400.84	74.75	7.15
476	0.263069	5.7	10.5011	1.8423	25.9114	7.0031	0	33.1436	8.4299	0.5287	0.09054	0.9983	0.3116	1	0.5882	57.3684	1013.06	3.9	-9.75
477	0.324107	6.7	22.1859	3.3113	48.0187	10.2167	0	49.1814	11.6938	0.1361	-0.9487	0.9934	0.8215	0.7447	0.6296	601.97	292.127	-22.1	-1.95
478	0.130995	10.1	18.6245	1.844	114.023	14.0769	3.25	40.7224	10	-0.04866	-1	1	0.8128	0.5679	0.6667	518.757	596.475	16.25	-9.1
479	0.266164	27.7	51.5512	1.8611	179.702	6.9923	0	45.2673	5.1643	0.7167	-0.8137	1	0.4685	0.6693	0.2869	41.1895	980.937	20.15	47.45
480	0.364364	9.5	38.9566	4.1007	84.4079	11.2544	0	26.2023	6.7121	0.6551	-0.8802	0.9997	0.4835	0.5733	0.3636	572.6	495.568	16.9	-35.1
481	0.261442	6.5	16.875	2.5962	44.6862	9.9303	3.25	16.5718	4.2115	0.6716	-0.1414	0.9985	0.2958	0.9333	0.44	673.654	151.038	-16.25	-4.55
482	0.691994	11.5	64.432	5.6028	76.9177	8.0966	0	23.4361	3.7085	0.9821	0.6814	1	0.04292	0.09474	0.01333	446.874	757.63	55.25	-33.15
483	0.660132	5.1	47.4144	9.2969	43.6587	14.0834	7.2672	24.7513	4.0192	0.9442	0.8331	1	0.04779	0	0	991.716	614.863	-39.65	-26
484	0.189585	7.3	20.4001	2.7945	78.1224	14.7401	3.25	39.1352	9.5479	0.6675	-0.9943	1	0.4382	0.5849	0.4545	763.678	168.712	-17.55	10.4
485	0.53621	4.9	20.2441	4.1315	22.3446	7.705	0	16.5718	3.7361	0.9786	0.942	1	0.02513	0.5862	0	519.99	148.133	1.95	20.15
486	0.626846	11.9	105.638	8.8772	140.201	14.1617	3.25	33.931	6.7542	0.9395	0.6454	0.9999	0.08494	0	0.05063	84.1261	920.987	105.3	8.45
487	0.471989	8.1	37.2547	4.5993	59.4414	9.7445	0	36.3361	8.8769	0.6105	-0.9983	1	0.6653	0.1967	0.2683	3.4198	522.722	-3.9	-37.05
488	0.897818	7.1	58.9031	8.2962	47.126	9.2404	3.25	17.5018	4.7036	0.9919	0.9612	0.9999	0.008343	0	0	495.648	680.366	-22.1	54.6
489	0.314556	8.3	15.7214	1.8941	37.9353	6.0215	0	23.6604	5.2977	-0.584	-1	0.7355	0.5081	0.8254	1	182.374	934.97	15.6	-1.95
490	0.526384	5.3	27.5925	5.2061	32.6381	9.8903	3.25	16.5718	3.2188	0.8735	0.6599	0.9892	0.08976	0.5152	0.07692	73.6132	722.16	-18.85	20.15
491	0.449348	6.3	26.2989	4.1744	39.9466	9.2899	0	29.9635	6.8881	0.9257	0.4521	1	0.118	0.907	0.04348	194.944	275.222	-20.15	-16.9
492	0.0919076	5.3	4.111	0.7757	27.8521	8.44	3.25	16.25	4.1607	0.05645	-0.6139	0.6	0.3813	1	1	768.189	29.1509	-3.9	-1.3
493	0.354806	4.9	16.4438	3.3559	27.4295	9.4584	0	20.5548	5.8711	0.9217	0.6776	1	0.1123	0.7931	0.1111	935.102	843.551	-15.6	-5.2
494	0.0350845	5.3	1.3	0.2453	23.0727	6.9917	0	17.5018	5.7243	0.05673	-0.9965	0.8944	0.6613	1	0.9091	628.981	448.887	-1.3	0
495	0.554952	7.1	49.3743	6.9541	63.9082	12.531	3.25	35.0036	8.4602	0.9657	0.749	0.9997	0.05983	0.03922	0.03226	29.6972	749.613	-46.15	-17.55
496	0.0829607	10.5	4.111	0.3915	40.1125	4.7191	0	20.5548	3.9293	-0.3031	-1	1	0.6465	1	0.8621	367.629	461.6	1.3	-3.9
497	0.737536	4.7	30.3	6.4468	23.6007	8.741	0	26.2023	6.826	0.9985	0.996	1	0.001526	0	0	400.808	747.862	11.7	27.95
498	0.638922	11.3	81.2604	7.1912	104.673	11.2552	0	27.768	5.9236	0.973	0.8321	1	0.03869	0.04301	0	653.982	233.075	1.3	-81.25
499	0.189523	18.1	30.9006	1.7072	145.028	9.0079	0	27.9576	5.2099	0.3889	-0.9999	1	0.6932	0.6522	0.4929	581.619	631.028	-29.9	-7.8
500	0.58321	11.1	58.5902	5.2784	82.36	9.0506	0	32.0088	5.6009	0.7254	-0.1841	1	0.3043	0.04396	0.4	971.369	549.644	55.9	-17.55
501	0.667396	33.1	198.986	6.0117	280.14	9.0077	0	26.2023	4.3952	0.9369	-0.1521	1	0.1412	0.2572	0.08247	272.488	323.604	-5.85	-198.9
502	0.167011	12.1	13.7118	1.1332	68.5301	6.7852	3.25	16.5718	3.164	0.3925	-1	1	0.7913	0.7228	0.4304	782.632	674.934	-7.15	-11.7
503	0.53123	7.5	43.4529	5.7937	59.9843	10.9062	0	32.0088	7.2083	0.9593	0.8141	1	0.04887	0.01818	0	371.227	724.78	24.7	35.75
504	0.142281	20.9	17.4897	0.8368	111.157	5.8813	0	16.25	3.9525	0.1989	-1	1	0.7434	1	0.6296	165.105	654.55	11.7	13
505	0.56086	10.3	52.4248	5.0898	75.3222	9.075	0	27.9576	5.8629	0.9448	0.7205	1	0.06625	0.2892	0.03175	821.99	332.927	15.6	-50.05
506	0.419223	4.9	17.4655	3.5644	24.657	8.5024	0	34.548	7.8299	0.7064	0.6498	0.8666	0.07895	0.5862	0.7778	827.378	1008.42	-12.35	-12.35
507	0.194264	5.3	14.0616	2.6531	45.0688	13.6572	7.2672	29.43	6.0874	0.8145	0.3391	0.998	0.2035	1	0.2308	819.66	144.642	7.8	-11.7
508	0.215251	32.7	36.4522	1.1147	158.983	5.1786	0	39.6713	4.3672	0.257	-1	1	0.7413	0.9251	0.5943	867.72	729.817	-27.95	23.4
509	0.186092	5.1	2.0555	0.403	6.7135	2.1656	0	13	3.4208	-0.9342	-1	-0.8321	0.0522	1	1	70.0686	793.343	1.95	-0.65
510	0.191873	7.9	12.4861	1.5805	48.5993	8.2372	0	26.2023	6.2863	-0.1104	-1	0.9985	0.7705	0.8644	0.7632	4.4241	951.202	-9.75	-7.8
511	0.485002	5.9	29.43	4.9881	40.1103	10.2847	3.25	20.8102	6.2924	0.7595	0.3929	0.9898	0.1792	0.4615	0.3684	234.619	461.602	-14.95	25.35
512	0.244349	32.3	69.9709	2.1663	268.628	8.8656	0	33.1436	6.9026	0.4719	-0.9999	1	0.6618	0.9274	0.4337	809.015	295.331	40.3	-57.2
513	0.373975	5.3	15.0766	2.8446	25.101	7.6064	0	22.981	6.852	0.8448	0.4893	0.9959	0.1534	1	0.3077	219.877	551.198	-14.95	1.95
514	0.0388043	5.1	1.8385	0.3605	28.7995	9.2902	3.25	19.769	5.7129	-0.3044	-0.9923	1	0.656	1	0.9	156.98	338	1.3	-1.3
515	0.82029	12.5	115.738	9.2591	118.52	11.2876	0	22.75	4.8272	0.9895	0.9448	1	0.01266	0.009524	0	978.856	701.124	54.6	102.05
516	0.464288	15.1	40.9706	2.7133	76.556	5.844	0	16.5718	3.644	0.603	-0.9971	0.9996	0.5642	0.9084	0.3545	317.182	587.709	40.95	1.3
517	0.843353	16.5	148.412	8.9947	154.648	10.6654	0	18.9506	4.2084	0.994	0.9544	1	0.007691	0	0	622.388	645.585	-115.7	92.95
518	0.609481	24.9	110.548	4.4397	166.813	7.2844	0	29.43	3.9546	0.9632	0.3162	1	0.084	0.5197	0.02871	966.402	556.03	-68.9	-86.45
519	0.221592	11.7	6.4018	0.5472	23.9532	2.4694	0	13.4001	2.4375	0.006707	-1	0.9806	0.681	1	0.8308	622.624	76.0897	2.6	5.85
520	0.227309	5.3	17.3442	3.2725	47.5089	14.3967	0	46.5329	11.7244	0.3233	-0.5264	0.8321	0.4263	0.8788	0.9231	760.717	270.472	16.9	-3.9
521	0.390007	23.5	82.2115	3.4984	192.856	8.9701	0	33.4608	5.3375	0.6915	-0.3048	1	0.4179	0.4326	0.3231	916.179	805.849	68.9	-44.85
522	0.814655	27.9	199.262	7.142	227.063	8.7669	0	18.3848	3.7981	0.9725	0.7071	1	0.05315	0.2355	0.01255	709.444	410.59	-114.4	-163.15
523	0.0813162	16.7	6.4018	0.3833	69.2914	4.7137	0	32.0088	4.5865	-0.2239	-1	1	0.6528	1	0.9375	548.689	513.596	2.6	5.85
524	0.939964	5.1	38.6627	7.5809	25.0019	8.0651	4.5962	13	2.2277	0.9945	0.984	1	0.004742	0	0	217.226	437.01	-17.55	34.45
525	0.16592	5.7	10.2774	1.8031	40.2091	10.8673	3.25	43.7243	10.9184	0.642	-0.95	0.9999	0.6556	0.6486	0.2353	803.535	431.307	5.85	8.45
526	0.781503	8.3	55.7069	6.7117	54.1056	8.5882	0	18.9506	4.6529	0.9573	0.6369	0.9999	0.07264	0.2857	0.04651	306.807	38.2229	31.2	-46.15
527	0.373555	18.5	33.3089	1.8005	79.5278	4.8199	0	30.6604	4.0295	0.4125	-0.9997	1	0.711	1	0.482	970.089	724.96	-31.85	9.75
528	0.351371	6.5	15.7214	2.4187	30.9764	6.8836	0	16.25	3.9539	0.256	-0.9979	0.9993	0.8147	0.6889	0.48	740.308	65.0538	15.6	1.95
529	0.485121	8.7	37.3283	4.2906	59.2576	8.8444	0	32.5	5.8769	0.7499	0.1168	0.9999	0.2698	0.597	0.3404	440.649	553.328	37.05	4.55
530	0.579612	5.3	37.7895	7.1301	40.5949	12.3015	0	23.6604	5.241	0.9163	0.824	0.9998	0.07101	0	0	396.396	647.585	24.7	28.6
531	0.41261	7.1	18.1069	2.5503	31.5225	6.1809	0	29.9635	5.8597	0.6759	-0.8365	0.9899	0.4928	0.7451	0.3667	817.535	1013.77	-16.9	-6.5
532	0.422	8.3	35.1541	4.2354	63.2301	10.0365	0	24.7513	5.9697	-0.01859	-1	0.9996	0.7582	0.5397	0.7442	119.651	46.259	-11.7	33.15
533	0.182522	5.5	6.6922	1.2168	23.333	6.6666	0	33.931	8.503	-0.7434	-0.9797	0.2873	0.3906	1	1	10.7364	29.8273	3.25	5.85
534	0.859059	26.5	253.332	9.5597	272.64	11.1281	0	29.9635	4.3074	0.9726	0.59	1	0.07988	0	0.04889	477.53	153.568	73.45	-242.45
535	0.258332	22.7	48.2797	2.1269	170.427	8.2332	0	35.75	5.2745	0.2797	-1	1	0.8405	0.3768	0.4457	69.7335	158.238	33.15	-35.1
536	0.725406	10.9	71.4202	6.5523	80.3899	9.0326	0	26	5.2375	0.9815	0.7917	1	0.03607	0.1236	0	220.894	31.3945	-53.95	-46.8
537	0.886088	9.9	88.4215	8.9315	79.6293	10.0797	3.25	18.9506	4.6125	0.9882	0.9525	1	0.01102	0	0	729.864	154.404	-69.55	54.6
538	0.634769	7.1	30.5569	4.3038	34.5787	6.7801	0	20.5548	5.1189	0.6328	-0.9487	0.9996	0.5963	0.5294	0.3226	391.852	917.359	-26.65	-14.95
539	0.705794	31.1	158.856	5.1079	210.598	7.2371	0	16.5718	3.3767	0.9745	0.7452	1	0.04015	0.3093	0.00369	687.91	944.17	148.2	57.2
540	0.116471	6.5	5.886	0.9055	34.9853	7.7745	0	19.5	5.5322	-0.146	-0.9899	1	0.7967	1	0.7917	280.715	103.3	0.65	5.85
541	0.622335	5.3	0.65	0.1226	0.65	0.197	0	3.25	0.7875	-1	-1	-1	0	1	1	49.8208	471	-0.65	0
542	0.525842	30.9	86.0459	2.7847	153.045	5.2957	0	13.4001	3.0079	0.7059	-1	1	0.5599	0.9689	0.2189	93.1553	487.311	76.7	39
543	0.385944	30.9	101.953	3.2994	247.064	8.5489	0	22.75	4.6095	0.9116	-0.3162	1	0.186	0.9619	0.07865	518.519	183.859	-31.85	96.85
544	0.242629	30.9	49.7154	1.6089	191.637	6.6311	0	46.1912	4.7566	0.718	-0.8542	1	0.4871	0.9654	0.2193	547.29	310.642	33.15	37.05
545	0.869495	21.5	233.66	10.8679	243.733	12.4991	0	23.6604	5.6571	0.8588	-0.1162	1	0.2859	0.159	0.1886	531.2	797.726	-53.3	227.5
546	0.0681245	6.5	2.6	0.4	26.4223	5.8716	0	13	3.1418	0.1833	-0.7071	0.9701	0.4982	1	0.9565	459.031	772.277	0	2.6
547	0.297267	9.3	29.25	3.1452	77.2366	10.5804	0	33.4608	8.2533	0.7129	-1	1	0.5695	0.7123	0.1731	1013.6	165.57	-17.55	-23.4
548	0.907456	7.1	74.9955	10.5627	59.3637	11.6399	3.25	18.3848	3.9754	0.9965	0.9831	1	0.004606	0	0	45.662	813.197	-62.4	41.6
549	0.743326	18.3	152.1	8.3115	182.258	11.1815	0	22.75	4.8422	0.9596	0.7754	1	0.04838	0	0	830.787	13.377	-152.1	0
550	0	5.3	0	0	5.2	1.5758	0	3.25	1.6494	-0.3333	-1	1	1.0328	1	0.6667	630.623	855.962	0	0
551	0.232877	14.3	12.35	0.8636	45.6128	3.7084	0	11.718	2.8201	0.07216	-1	1	0.7256	0.9919	0.74	427.042	660.171	0	12.35
552	0.0970532	13.9	14.2704	1.0266	125.874	10.5777	0	25.3833	5.8815	0.5348	-0.9947	1	0.6959	0.6134	0.3711	437.982	272.925	12.35	-7.15
553	0.118447	8.3	1.4534	0.1751	9.3135	1.4783	0	4.5962	1.7494	-0.3421	-1	1	0.8887	1	0.7692	643.976	718.066	1.3	-0.65
554	0.273686	7.3	19.1281	2.6203	50.7426	9.5741	3.25	16.5718	4.0326	0.8409	0.3939	0.9965	0.164	1	0.2121	569.144	904.856	3.25	18.85
555	0.194316	30.3	47.5212	1.5684	228.421	8.0714	0	23.4361	5.166	0.4088	-1	1	0.7502	0.6007	0.3969	640.599	508.185	-47.45	2.6
556	0.107108	6.5	3.25	0.5	21.0068	4.6682	0	13	2.7785	-0.003624	-1	0.8321	0.5034	1	0.913	127.285	592.492	-1.95	2.6
557	0.026389	6.9	1.4534	0.2106	39.1048	7.9806	0	41.6203	9.4	-0.2664	-0.9982	0.9918	0.7404	1	0.8966	802.978	664.841	0.65	-1.3
558	0.799021	11.1	91.5208	8.2451	93.903	10.319	3.25	35.8974	5.4986	0.9917	0.9383	1	0.01287	0	0	399.721	306.554	-91	9.75
559	0.848398	5.3	48.7283	9.194	35.7619	10.8369	3.25	14.5344	3.3048	0.9899	0.9613	0.9999	0.01097	0	0	39.717	326.132	-48.1	-7.8
560	0.396224	10.1	23.8028	2.3567	48.178	5.9479	0	13.4001	3.0553	0.5423	-1	1	0.5748	1	0.4167	511.678	355.931	-13.65	19.5
561	0.568457	21.5	107.36	4.9935	171.294	8.7843	0	25.3833	4.2028	0.7644	-0.9858	1	0.5435	0.1487	0.1486	679.254	237.326	-26.65	104
562	0.175091	12.7	17.8484	1.4054	85.8856	8.0267	0	18.9506	4.5672	0.7996	-0.3807	0.9999	0.2903	1	0.25	485.665	388.279	17.55	-3.25
563	0.625165	10.5	44.2191	4.2113	57.2581	6.7363	0	18.3848	3.5074	0.9284	0.6139	0.9999	0.08268	0.9412	0.06154	186.4	402.752	-40.3	18.2
564	0.323321	13.1	23.0544	1.7599	60.42	5.4432	0	14.5344	2.9663	-0.006624	-0.9718	0.9999	0.7298	0.8288	0.7253	165.088	557.798	17.55	-14.95
565	0.333059	29.7	50.4829	1.6998	141.371	5.1036	0	35.0036	4.6947	0.4347	-0.9899	1	0.5801	0.9819	0.582	50.7576	863.047	-49.4	-10.4
566	0.519628	8.5	55.8735	6.5734	82.2262	12.6502	3.25	36.3361	6.8729	0.9182	-0.7071	1	0.2528	0.06154	0.02222	324.976	181.653	-27.3	-48.75
567	0.280561	18.1	33.1245	1.8301	105.021	6.523	0	20.5548	4.186	0.1193	-1	1	0.7551	0.9317	0.6493	222.879	182.461	-9.1	-31.85
568	#DIV/0!	4.7	0	0	0	0	0	0	0	NaN	Infinity	#NAME?	NaN	1	NaN	627.043	123	0	0
569	0.674756	4.7	27.2845	5.8052	23.2292	8.6034	3.25	16.25	3.9183	0.9236	0.9133	0.937	0.008213	0.2222	0	830.84	566.904	-26.65	-5.85
570	0.110855	16.5	6.5	0.3939	51.5228	3.5533	0	13.4001	2.9752	-0.4205	-1	1	0.6054	1	0.9224	477.788	677.824	5.2	-3.9
571	0.212546	6.9	13.3843	1.9398	44.7201	9.1265	3.25	25.3833	5.6212	-0.1087	-1	0.8854	0.8053	0.9388	0.8214	155.029	46.8116	11.7	6.5
572	0.225017	27.3	41.0325	1.503	168.991	6.6795	0	27.5772	5.0454	0.3505	-1	1	0.7286	0.8933	0.5088	695.546	432.379	31.2	-26.65
573	0.340116	17.5	58.4169	3.3381	152.126	9.8146	0	26.2023	5.7225	0.8579	-0.4061	1	0.2101	0.7935	0.2	772.854	768.926	-39.65	42.9
574	0.846634	15.3	92.1305	6.0216	94.5951	7.1124	0	14.5344	3.3949	0.9813	0.9057	1	0.02175	0.2406	0	515.624	169.35	31.85	86.45
575	0.0157759	14.7	2.3436	0.1594	128.321	10.104	0	32.0088	6.4449	0.5296	-0.9971	0.9999	0.6457	0.9685	0.375	73.1599	429.327	-1.95	1.3
576	0.311915	7.9	35.4652	4.4893	84.917	14.3927	3.25	27.9576	6.6372	0.9496	0.7784	1	0.06556	0.6441	0	993.019	298.721	31.85	-15.6
577	0.56448	9.9	40.5821	4.0992	57.369	7.2619	0	13.4001	3.5023	0.9617	0.7399	0.9999	0.04995	0.8354	0.01695	203.217	462.47	-34.45	21.45
578	0.407504	6.9	20.7288	3.0042	36.1236	7.3722	0	20.5548	5.136	0.9078	0.7319	1	0.08054	0.9592	0.03448	845.884	984.717	15.6	-13.65
579	0.472593	8.9	40.0476	4.4997	65.6969	9.5213	3.25	26.2023	5.9614	0.594	-0.9963	0.9997	0.5949	0.4928	0.3878	977.652	594.652	-23.4	-32.5
580	0.824131	4.7	38.2673	8.142	26.6746	9.8795	6.5	16.5718	3.4028	0.9973	0.9884	0.9996	0.004132	0	0	528.84	721.543	35.75	-13.65
581	0.124026	28.9	29.3941	1.0171	220.599	8.2007	0	35.1541	4.5845	0.5656	-0.935	1	0.5975	0.7695	0.3673	66.0173	57.9429	9.1	27.95
582	0.339332	28.9	81.1355	2.8075	222.561	8.2736	0	22.981	4.684	0.7939	-0.81	1	0.405	0.2416	0.2056	337.144	934.996	-38.35	71.5
583	0.165147	17.3	23.2551	1.3442	124.533	8.1394	0	33.4608	5.3595	-0.0742	-1	0.9999	0.7849	1	0.7132	137.647	462.104	20.8	-10.4
584	0.619092	28.9	191.234	6.6171	287.517	10.6884	0	30.8322	5.3733	0.9558	0.608	1	0.07356	0.01487	0.04418	336.746	848.263	44.85	185.9
585	0.0524657	6.1	1.3	0.2131	16.6529	4.0617	0	16.25	3.9123	-0.6665	-1	0.7071	0.5339	1	1	467.475	437.885	-1.3	0
586	0.121887	11.3	15.708	1.3901	106.064	11.4048	0	22.981	5.738	-0.2715	-1	0.9891	0.6886	0.9785	0.8714	77.5664	488.319	6.5	-14.3
587	0.76362	11.5	93.9244	8.1673	101.608	10.6955	3.25	26.2023	5.0519	0.983	0.8795	1	0.02473	0.01053	0	137.73	427.478	-62.4	70.2
588	0.819384	4.9	36.243	7.3965	26.178	9.0269	3.25	18.9506	4.3115	0.985	0.9521	0.9979	0.01553	0	0	351.796	663.378	19.5	30.55
589	0.138369	4.7	3.3144	0.7052	13.7605	5.0965	0	10.2774	2.5178	0.4336	-0.8944	0.9785	0.6928	1	0.4286	348.798	89.5851	0.65	3.25
590	0.506599	8.7	42.7471	4.9135	64.9832	9.699	0	20.8102	5.5185	0.9527	0.644	1	0.07002	0.1642	0.02128	167.592	915.299	-42.25	-6.5
591	0.643313	4.7	43.0867	9.1674	38.4759	14.2503	7.2672	21.8017	4.4114	0.9769	0.9401	0.9969	0.02	0	0	679.904	593.755	35.75	24.05
592	0.0565961	8.3	1.8385	0.2215	24.6561	3.9137	0	11.718	3.1608	-0.2509	-1	0.9558	0.6479	1	0.8333	498	986.976	1.3	1.3
593	0.748079	8.1	55.5284	6.8554	55.9005	9.164	0	25.3833	6.7785	0.8926	0.4027	0.9999	0.1499	0.01639	0.09756	26.3642	991.068	34.45	43.55
594	0.162327	28.5	32.0681	1.1252	183.69	6.9317	0	32.6621	4.7398	0.247	-1	1	0.77	0.9887	0.5794	19.8825	502.483	9.75	30.55
595	0.210411	7.1	0.65	0.09155	2.2192	0.4351	0	4.5962	1.2235	-0.6857	-0.7071	-0.6	0.0479	1	1	23.9155	630.077	0	-0.65
596	0.378318	11.7	23.6604	2.0223	51.8517	5.3455	0	13	3.157	0.9271	0.4706	1	0.1051	1	0.05195	1001.8	983.726	22.75	-6.5
597	0.44922	19.7	55.4027	2.8123	110.809	6.2604	0	14.5344	3.0126	0.7031	-0.8137	1	0.5194	0.5141	0.2548	50.8756	262.533	-51.35	20.8
598	0.0425589	8.5	3.25	0.3824	58.4036	8.9852	0	21.8017	5.805	-0.1721	-0.9956	1	0.6449	1	0.814	572.412	145.618	0	3.25
599	0.762682	4.7	32.688	6.9549	24.6214	9.119	3.25	16.25	3.7401	0.9977	0.9948	0.9998	0.001626	0	0	316.17	114.096	31.2	9.75
600	0.477291	11.7	50.8913	4.3497	88.3995	9.1133	0	30.8322	6.8486	0.6612	-0.368	0.9999	0.4857	0.3196	0.2727	35.6282	681.791	-21.45	46.15
601	0.451919	9.7	41.8885	4.3184	73.579	9.5557	0	23.4361	5.1837	0.8253	-0.9994	0.9995	0.3907	0.5195	0.1404	899.423	91.4175	-31.2	-27.95
602	0.159221	11.1	13.7118	1.2353	70.6011	7.7584	0	20.5548	4.7274	0.4033	-0.9989	1	0.744	0.8901	0.4366	689.883	20.1036	1.3	-13.65
603	0.744687	6.7	46.2232	6.899	43.5424	9.2643	0	18.9506	3.9541	0.9255	0.6678	0.9993	0.08897	0	0.07407	715.313	307.321	2.6	-46.15
604	0.606755	11.7	42.25	3.6111	57.7293	5.9515	0	14.5344	2.6891	0.9506	0.7894	1	0.05867	0.8351	0	756.453	431.688	-39	-16.25
605	0.279693	14.1	19.769	1.4021	60.6573	5.013	0	18.3848	3.1694	0.4823	-1	1	0.5625	1	0.5258	624.284	759.372	-14.3	-13.65
606	0.784406	7.3	73.3665	10.0502	67.906	12.8125	0	27.768	5.7944	0.993	0.8922	1	0.01924	0	0	221.247	992.288	63.7	-36.4
607	0.634013	27.9	144.944	5.1951	212.225	8.194	0	41.6203	4.7609	0.8403	-0.9971	1	0.4387	0.2124	0.1046	666.706	864.808	136.5	-48.75
608	0.270697	5.9	20.4104	3.4594	49.8405	12.7796	0	29.9635	7.2092	0.3005	-0.95	0.9839	0.7497	0.2308	0.5263	783.839	515.737	-20.15	3.25
609	0.50628	8.9	38.1346	4.2848	58.3971	8.4633	0	20.8102	5.0485	0.6955	-0.9838	0.9997	0.6303	0.1739	0.2245	1006.48	547.668	18.85	33.15
610	0.0594528	5.3	0.9192	0.1734	9.6246	2.9166	0	7.2672	2.182	-0.6664	-0.8944	-0.3162	0.2119	1	1	367.368	136.538	0.65	0.65
611	0.0980134	6.7	2.3436	0.3498	16.7736	3.5689	0	13.7886	4.3741	-0.7806	-1	-0.4472	0.2455	1	1	2.0672	495.493	-1.95	1.3
612	0.652238	6.5	32.1734	4.9497	34.1497	7.5888	0	23.4361	5.177	0.9693	0.9085	1	0.02845	0.2667	0	1003.27	400.915	-22.75	22.75
613	0.398266	7.1	15.0064	2.1136	27.0656	5.307	0	13	3.1848	0.2683	-0.6247	1	0.5127	1	0.7333	1009.39	41.2394	14.95	-1.3
614	0.366638	5.7	26.871	4.7142	47.5743	12.8579	3.25	32.1734	6.9128	0.66	0.1009	0.9919	0.3121	0.5946	0.4118	180.974	151.93	22.75	-14.3
615	0.288334	4.9	7.827	1.5974	16.0664	5.5401	0	13	3.7224	0.07568	-0.3048	0.4315	0.2663	1	1	569.367	243.296	-7.8	-0.65
616	0.804142	9.9	63.0801	6.3717	62.5968	7.9236	0	26.8002	5.5494	0.9789	0.8968	1	0.02799	0.03797	0	123.571	595.318	-27.95	56.55
617	0.276639	27.1	47.3073	1.7457	158.391	6.3104	0	32.0088	4.544	0.4112	-1	1	0.7094	0.7131	0.4537	963.068	928.668	46.15	10.4
618	0.501049	14.3	64.5434	4.5135	110.8	9.0081	0	23.4361	4.7813	0.3295	-0.9995	1	0.8211	0.3171	0.4369	740.154	891.93	-53.3	36.4
619	0.232102	16.1	35.5366	2.2072	134.086	9.5096	0	23.6604	5.7407	0.08777	-0.9997	1	0.6506	0.8936	0.7934	981.053	864.224	-22.75	-27.3
620	0.211522	7.3	14.9641	2.0499	51.3634	9.6912	0	33.4608	8.2827	-0.5545	-0.9925	0.9892	0.5553	0.7736	0.9394	465.144	364.075	-8.45	12.35
621	0.387301	26.9	47.1239	1.7518	112.624	4.5231	0	11.718	2.7435	0.2017	-1	1	0.8103	0.8996	0.5312	192.468	683.881	19.5	42.9
622	0.235026	8.9	13.8954	1.5613	45.8371	6.6431	0	22.981	4.9496	0.353	-0.8973	0.9999	0.6029	1	0.6531	406.315	153.893	-2.6	13.65
623	0.528216	26.7	127.634	4.7803	223.532	9.0499	0	23.4361	4.6786	0.6611	-0.9937	1	0.5938	0.3968	0.2819	306.565	620.399	-113.1	-59.15
624	0.0103709	8.3	0.65	0.07831	47.5704	7.5509	0	23.6604	6.0652	0.09895	-0.9191	1	0.628	1	0.8	335.868	1014.44	0	0.65
625	0.117318	5.3	3.9538	0.746	20.984	6.3588	0	16.25	3.7968	-0.7717	-1	-0.2169	0.1894	1	1	368.425	11.9811	0.65	3.9
626	0.444287	22.5	100.92	4.4853	206.958	10.0955	0	39.1352	5.6746	0.9461	0.6675	1	0.06621	0.3073	0.03243	749.616	106.353	-42.25	91.65
627	0.562977	12.5	52.8262	4.2261	78.8202	7.5067	0	18.3848	3.8617	0.5586	-0.9899	1	0.6416	0.5905	0.3529	635.228	864.152	43.55	29.9
628	0.212694	5.3	5.9927	1.1307	17.543	5.3161	0	16.25	4.2104	-0.6186	-1	1	0.6496	1	0.9231	880.481	444.396	5.85	-1.3
629	0.151608	9.1	8.475	0.9313	43.6136	6.1428	0	21.8017	5.2312	-0.4998	-1	0.9998	0.695	1	0.8824	924.192	290.5	4.55	-7.15
630	0.0251212	11.3	1.95	0.1726	63.8974	6.8707	0	20.8102	5.9404	-0.5758	-1	0.9762	0.6406	1	0.8873	248.442	503.394	0	1.95
631	0.364546	6.3	13.0162	2.0661	24.3708	5.6676	0	11.718	3.1808	0.9219	0.2747	1	0.1668	1	0.08696	628.508	297.643	-13	-0.65
632	0.234378	7.9	14.3148	1.812	45.6135	7.7311	0	24.7513	6.1862	0.03944	-0.9997	0.9962	0.7417	0.9661	0.8158	42.2595	801.165	0.65	-14.3
633	0.122648	8.5	2.3436	0.2757	14.6112	2.2479	0	9.75	2.5339	-0.578	-1	1	0.6272	1	0.9286	363	582.865	1.3	-1.95
634	0.359942	17.3	56.8592	3.2867	139.707	9.1312	0	29.43	6.4206	0.8256	0.1807	1	0.1852	0.817	0.2576	1003.16	255.393	10.4	-55.9
635	0.159832	9.9	13.5256	1.3662	67.5269	8.5477	0	26.8002	6.3262	0.4163	-0.943	1	0.5465	1	0.6727	46.4192	84.4848	-11.05	-7.8
636	0.81423	26.1	216.485	8.2944	245.503	10.1868	0	19.769	3.4744	0.9488	0.4589	1	0.1116	0.09544	0.0905	216.502	337.113	175.5	126.75
637	0.213911	8.9	23.0544	2.5904	83.5572	12.1097	0	29.9635	7.8134	0.8138	-0.9327	0.9996	0.4132	0.2029	0.1633	951.758	990.691	-17.55	-14.95
638	0.703816	21.1	116.488	5.5208	149.823	7.8441	0	16.25	3.4841	0.9497	0.4654	1	0.1076	0.2565	0.06433	75.7085	315.972	-77.35	87.1
639	0.382689	5.5	19.6726	3.5768	32.7126	9.3465	3.25	27.9576	6.0169	0.8657	0.3417	0.9995	0.2141	0.5143	0.2	954.473	199.546	19.5	-2.6
640	0.557635	5.5	31.6971	5.7631	36.1722	10.3349	0	33.4608	8.9539	0.8628	0.8064	0.9843	0.05082	0.05714	0	969.264	4.2091	-30.55	-8.45
641	0.524934	9.5	42.9	4.5158	64.5192	8.6026	0	16.5718	3.9899	0.8295	0.07125	1	0.2343	0.3867	0.2364	465.316	632.937	42.9	0
642	0.324223	10.3	18.9506	1.8399	47.1012	5.6748	0	19.769	4.9203	0.7412	-0.6743	1	0.4297	0.9759	0.254	781.15	132.694	1.95	18.85
643	0.339241	5.9	20.1919	3.4224	39.3446	10.0884	3.25	30.6604	6.2873	0.8488	0.6326	0.9995	0.1249	0.5641	0.2105	689.534	611.186	-20.15	1.3
644	0.142738	17.9	21.1425	1.1811	131.567	8.2746	0	26.2023	5.2565	0.7652	-0.3162	1	0.2897	0.9937	0.3778	241.081	229.198	-14.95	14.95
645	0.152064	5.1	7.0308	1.3786	28.1044	9.0659	3.25	20.5548	4.7387	-0.2633	-0.943	0.6508	0.5435	1	1	698.98	386.873	3.9	-5.85
646	0.33688	11.5	18.8612	1.6401	46.2512	4.8685	0	29.9635	5.8043	0.5362	-1	1	0.7715	1	0.3077	425.752	0.2739	-18.85	0.65
647	0.354951	14.5	28.7841	1.9851	69.9078	5.5926	0	22.981	3.6319	0.8214	0.3457	1	0.1735	1	0.2667	710.534	644.524	3.25	28.6
648	0.725838	4.9	48.789	9.9569	39.7816	13.7178	9.75	18.3848	2.6308	0.9951	0.9782	1	0.006655	0	0	889.235	944.092	48.75	1.95
649	0.4792	5.3	14.4323	2.7231	18.7524	5.6826	0	18.9506	4.1475	0.07093	-0.9981	0.9062	0.7399	0.9394	0.7692	87.3679	899.17	-8.45	11.7
650	0.199465	6.3	10.4809	1.6636	35.8633	8.3403	3.25	39.6713	7.8786	-0.3083	-0.9285	0.6727	0.6176	1	1	788.921	438.444	5.2	-9.1
651	0.352672	9.3	36.2604	3.899	80.7056	11.0556	3.25	27.5772	6.79	0.8099	0.156	1	0.2414	0.7534	0.3019	109.29	103.226	-35.1	-9.1
652	0.284861	25.7	38.9566	1.5158	126.113	5.3212	0	14.5344	2.9894	0.5637	-1	1	0.6328	1	0.3551	667.879	788.159	35.1	16.9
653	0.0816609	5.7	2.7577	0.4838	21.9208	5.9245	0	14.5344	3.9451	-0.3869	-0.9945	0.9806	0.709	1	0.8462	295.833	157.342	1.95	1.95
654	0.883118	15.9	139.393	8.7668	137.986	9.9271	3.25	18.3848	3.3332	0.9879	0.9181	1	0.01383	0	0	616.101	724.129	102.7	-94.25
655	0.430467	25.5	48.3147	1.8947	103.435	4.4015	0	13.7886	2.6364	0.6184	-1	1	0.4629	0.9362	0.4381	733.82	753.367	-48.1	-4.55
656	0.463475	12.9	26.6738	2.0677	48.6283	4.4613	0	11.718	2.9438	0.9153	0.4472	0.9999	0.1167	0.945	0.06897	166.791	927.806	19.5	18.2
657	0.0492825	8.9	2.9069	0.3266	45.7267	6.6271	0	21.8017	4.3729	-0.3049	-1	0.9939	0.701	1	0.875	357.562	565.112	2.6	1.3
658	0.0180311	23.1	2.0555	0.08898	104.125	4.9348	0	26	4.5219	-0.2685	-1	1	0.7208	1	0.8933	10.8463	27.3355	0.65	1.95
659	0.405812	8.3	27.0512	3.2592	50.5973	8.0313	0	35.0036	7.008	0.8487	0.207	1	0.1801	0.746	0.2326	206.205	71.6145	22.1	-15.6
660	0.0795348	10.5	4.7321	0.4507	48.1672	5.6667	0	14.5344	2.9792	0.425	-0.9701	1	0.5957	1	0.6508	782.4	42.4429	-1.3	-4.55
661	0.0798261	7.3	1.3	0.1781	11.8251	2.2311	0	4.5962	1.9656	0.5883	-0.9487	0.9487	0.4602	1	0.7273	783.904	965.48	0	1.3
662	0.125388	9.9	0.9192	0.09285	5.85	0.7405	0	3.25	1.3719	-0.7181	-1	-0.4472	0.2395	1	1	880.136	472.924	-0.65	-0.65
663	0.34119	5.1	16.9499	3.3235	30.1969	9.7409	0	20.5548	5.6764	0.8982	0.6549	0.9999	0.1129	1	0.09091	513.216	84.0784	1.3	16.9
664	0.619203	8.3	55.1696	6.6469	67.6282	10.7346	3.25	26.8002	5.9053	0.9879	0.9512	1	0.01292	0.01587	0	111.976	371.506	31.2	45.5
665	0.46811	13.5	43.1406	3.1956	78.5056	6.8266	0	20.8102	4.9515	0.8754	-0.02631	1	0.2197	0.7043	0.1579	737.759	102.074	-4.55	-42.9
666	0.624146	12.3	52.7142	4.2857	70.7245	6.8665	0	16.5718	2.9883	0.9866	0.9363	1	0.01418	0.466	0	102.272	926.967	52.65	2.6
667	0.0215104	19.3	2.0555	0.1065	85.6539	4.9511	0	35.0036	5.3178	-0.3156	-1	1	0.7439	1	0.8722	746.572	680.163	-0.65	-1.95
668	0.126145	9.1	1.4534	0.1597	8.9885	1.266	0	4.5962	1.7033	-0.375	-1	1	0.7379	1	0.8864	434.192	843.176	0.65	1.3
669	0.264581	12.3	18.2464	1.4834	57.7482	5.6066	0	17.5018	4.0637	0.1335	-0.9967	0.9948	0.734	0.9806	0.6538	937.407	437.911	-1.3	18.2
670	0.719135	5.3	32.817	6.1919	28.4137	8.6102	3.25	19.769	5.0211	0.9875	0.9454	1	0.01598	0.1212	0	314.453	119.802	32.5	-4.55
671	0.803541	4.9	27.9802	5.7102	20.6082	7.1063	0	13	3.5998	0.9622	0.9107	0.9985	0.025	0	0	391.204	491.071	-1.3	-27.95
672	1.00883	6.3	72.5034	11.5085	49.0537	11.4078	3.25	22.981	4.7098	0.997	0.988	1	0.003704	0	0	1008.88	861.802	7.15	72.15
673	0.370101	24.5	65.4696	2.6722	162.453	7.2202	0	21.8017	3.8694	0.7642	-0.8437	1	0.4024	0.5911	0.25	810.557	804.853	26.65	-59.8
674	0.544209	18.3	117.153	6.4018	191.745	11.7635	0	36.3361	6.5675	0.7691	-0.7179	1	0.3953	0.1043	0.2797	419.997	277.3	115.05	22.1
675	0.447816	24.3	101.054	4.1586	207.087	9.2864	0	39	5.6474	0.8909	-0.1521	1	0.2446	0.3722	0.1182	632.212	59.7263	-98.15	-24.05
676	0.396647	24.1	57.0706	2.3681	131.944	5.9703	0	32.0088	3.8901	0.8025	-0.9191	1	0.3141	0.8914	0.265	268.291	916.558	-45.5	-34.45
677	0.879109	9.7	85.9501	8.8608	77.6106	10.0793	0	26.2023	4.7215	0.981	0.9045	0.9998	0.01971	0	0	953.959	601.521	79.3	-33.15
678	0.4475	12.5	72.8464	5.8277	136.74	13.0228	3.25	43.3604	7.3236	0.7656	0.254	1	0.2123	0.2952	0.4118	159.944	200.152	72.8	2.6
679	0.461647	4.7	25.1156	5.3437	31.2533	11.5753	3.25	35.1541	9.4215	0.8001	0.4329	0.9457	0.1917	0.3333	0.2857	206.819	663.723	4.55	24.7
680	0.452975	19.7	89.0192	4.5187	176.568	9.9756	0	41.6203	6.4927	0.5996	-1	1	0.6403	0.4633	0.3312	146.345	14.7919	-78	42.9
681	0.595347	8.7	58.5325	6.7279	75.7154	11.3008	4.5962	19.769	3.9384	0.977	0.8397	0.9999	0.03043	0.07463	0	493.816	642.592	50.7	-29.25
682	0.384495	7.7	21.4401	2.7844	41.2777	7.2417	0	20.5548	4.5961	0.8286	-0.6	0.9999	0.3439	0.7193	0.1892	934.416	507.961	-5.2	20.8
683	0.0683267	21.3	8.7207	0.4094	115.642	5.9918	0	48.3147	5.7596	0.3587	-0.999	1	0.595	1	0.716	451.662	756.934	3.9	-7.8
684	0.510395	14.9	76.3024	5.121	129.43	10.0334	0	30.6604	6.1109	0.8342	-0.4496	1	0.3171	0.2558	0.1759	227.141	789.06	75.4	11.7
685	0.684708	6.9	35.8503	5.1957	37.1824	7.5882	3.25	13.4001	2.9623	0.9799	0.8632	0.9999	0.02688	0.2449	0	35.6884	612.196	-13.65	-33.15
686	0.504808	5.1	25.3833	4.9771	30.5642	9.8594	0	22.981	6.3825	0.9335	0.8807	0.9811	0.04303	0.2258	0	478.578	16.8431	-5.85	24.7
687	0.24735	23.7	29.25	1.2342	108.276	4.9897	0	17.5018	4.1929	0.3833	-0.943	1	0.6197	1	0.5722	253.736	547.616	-29.25	0
688	0.0322601	12.7	2.6	0.2047	67.8947	6.3453	0	20.5548	5.255	-0.1287	-0.9995	1	0.7326	1	0.8356	631.047	449.094	0	-2.6
689	0.214758	8.3	11.718	1.4118	41.4155	6.5739	3.25	22.981	4.314	0.647	-0.5145	1	0.408	1	0.4146	210.078	282.964	-11.05	3.9
690	0.472112	23.5	69.4406	2.9549	134.565	6.2589	0	16.25	3.3519	0.8709	0.08305	1	0.18	0.8651	0.1949	288.498	824.189	-50.7	47.45
691	0.661983	20.7	146.393	7.0721	199.776	10.6832	0	21.8017	4.5552	0.9133	-0.07479	1	0.212	0.1711	0.04192	909.541	703.797	-109.2	-97.5
692	0.569089	6.9	20.3586	2.9505	25.4044	5.1846	0	14.5344	3.6729	0.8362	0.5145	1	0.1358	0.9184	0.2069	218.507	491.543	-19.5	5.85
693	0.81828	14.1	89.8036	6.369	94.1794	7.7834	0	14.5344	3.5971	0.8204	-0.8321	0.9999	0.3877	0.281	0.1485	264.837	949.837	33.8	83.2
694	0.308148	23.3	61.873	2.6555	183.555	8.6176	0	37.9012	6.0983	0.6441	-0.9996	1	0.5996	0.4507	0.3158	257.807	395.41	-3.9	61.75
695	0.729073	5.1	34.9129	6.8457	29.1079	9.3896	3.25	19.769	5.0781	0.9564	0.8971	0.9998	0.03374	0	0	270.667	355.284	-14.3	31.85
696	0.805315	11.7	69.4983	5.94	71.5468	7.376	0	16.5718	4.2785	0.984	0.9017	1	0.01993	0.2165	0	657.487	673.128	68.9	9.1
697	0.711885	11.9	89.8435	7.5499	104.994	10.6055	0	26.2023	5.3522	0.976	0.9125	1	0.02175	0	0	789.475	817.723	52.65	72.8
698	0.511538	7.9	32.6427	4.132	47.658	8.0776	0	18.3848	3.2928	0.8209	0.2401	0.9998	0.1898	0.4407	0.2308	599.601	255.854	26.65	18.85
699	0.597043	21.9	71.8213	3.2795	109.309	5.4929	0	13.7886	3.4533	0.7617	-0.53	1	0.4099	0.9598	0.25	194.128	384.021	65	30.55
700	0.197608	14.1	22.7407	1.6128	98.7554	8.1616	0	32.5	5.7904	0.555	-1	1	0.544	0.8678	0.4851	19.1418	626.993	-19.5	-11.7
701	0.504479	22.9	90.6511	3.9586	164	7.8469	0	45.5	7.9117	0.7222	-1	1	0.5769	0.3684	0.1639	680.373	1008.55	-87.75	22.75
702	0.250188	17.3	0.9192	0.05314	3.25	0.2124	0	3.25	0.8059	-1	-1	-1	0	1	1	250.968	744.991	-0.65	0.65
703	0.390989	11.5	37.7224	3.2802	79.7003	8.3895	0	18.9506	3.9373	0.9409	0.5647	1	0.0814	0.8842	0.02667	549.478	610.209	-37.7	-1.3
704	0.297311	5.5	16.9125	3.075	36.1995	10.3427	3.25	42.25	11.2243	0.3909	-0.00813	0.9021	0.2608	0.6	0.9333	107.291	618.991	-16.9	0.65
705	0.134786	4.9	2.7577	0.5628	12.1088	4.1755	0	9.1924	2.8234	-0.4715	-0.8944	0.7071	0.4958	1	1	786.235	926.786	-1.95	1.95
706	0.0818791	5.3	2.9069	0.5485	22.1065	6.6989	0	30.6604	8.2017	-0.4545	-0.9943	0.1961	0.3424	1	1	466.472	437.17	1.3	2.6
707	0.0211056	22.5	1.95	0.08667	84.1836	4.1065	0	19.5	5.2123	-0.5281	-1	1	0.8507	1	0.7653	0.008889	343.402	0	1.95
708	0.603327	5.5	36.243	6.5896	38.2273	10.9221	3.25	37.0557	9.2213	0.792	0.5163	0.9793	0.1404	0	0.3333	217.682	131.782	-30.55	19.5
709	0.0743262	13.5	10.7594	0.797	123.314	10.723	0	39	9.471	-0.006713	-0.9998	1	0.7562	0.7826	0.7553	957.011	84.0852	-4.55	-9.75
710	0.106563	5.5	5.9927	1.0896	35.787	10.2249	0	32.1734	10.3162	-0.474	-1	0.9839	0.7163	1	0.8667	668.164	927.336	3.9	-4.55
711	0.359315	6.1	22.9993	3.7704	43.0225	10.4933	3.25	37.0557	8.0858	0.3283	-0.53	0.9638	0.4004	0.9512	0.9	436.115	399.918	-16.9	-15.6
712	0.090391	9.9	0.65	0.06566	5.7385	0.7264	0	4.5962	1.4744	-0.8471	-1	-0.7071	0.1506	1	1	786.318	77.3131	0.65	0
713	0.0550216	7.5	0.65	0.08667	8.6635	1.5752	0	4.5962	1.7735	-0.7814	-1	0.4472	0.3258	1	1	502.347	379.647	0	-0.65
714	0.466097	22.1	81.6235	3.6934	159.274	7.9241	0	36.3361	4.2568	0.7601	-1	1	0.5553	0.2338	0.1492	310.093	785.525	81.25	7.8
715	0.703656	15.1	72.1968	4.7812	89.0123	6.7948	0	16.25	4.1443	0.8576	-0.6247	1	0.2911	0.5649	0.1532	146.626	806.344	-52.65	-49.4
716	0.340097	6.7	16.9125	2.5243	34.8848	7.4223	0	19.769	5.0226	-0.4277	-0.9861	0.9104	0.6515	0.4894	0.9259	330.746	571.918	16.9	0.65
717	0.324419	22.1	53.9657	2.4419	151.293	7.527	0	50.4536	6.8476	0.5851	-1	1	0.5988	0.5224	0.339	376.371	321.269	-1.3	-53.95
718	0.159409	21.9	28.2507	1.29	161.039	8.0924	0	20.5548	4.5624	0.4602	-1	1	0.674	0.995	0.4469	774.425	362.436	26	11.05
719	0.425222	10.1	34.4745	3.4133	65.0197	8.0271	0	18.9506	4.282	0.9152	-0.4961	0.9999	0.2186	0.8889	0.04918	47.8465	705.01	-34.45	1.3
720	0.73294	19.3	128.815	6.6743	157.538	9.1062	0	41.1096	5.518	0.8668	0.04149	1	0.2552	0.1214	0.183	923.723	150.531	-113.75	60.45
721	0.783386	19.7	169	8.5787	193.83	10.9508	0	40.7224	6.6706	0.969	0.7498	1	0.0482	0	0.006369	567.614	446.574	65	156
722	0.688899	10.3	69.0654	6.7054	80.7883	9.7335	0	17.5018	4.116	0.8981	0.3755	1	0.1494	0.3133	0.1746	172.83	814.199	-39.65	-56.55
723	0.342044	11.1	39.9102	3.5955	95.6576	10.5118	0	23.6604	5.6812	0.9034	0.4961	1	0.1212	0.7692	0.1268	190.023	466.149	11.05	38.35
724	0.679407	6.9	43.1014	6.2466	45.0518	9.1942	3.25	20.5548	4.4956	0.9836	0.8985	1	0.02787	0	0	369.254	362.623	39.65	16.9
725	0.957422	5.1	16.9499	3.3235	10.7609	3.4713	0	10.2774	3.2302	-0.6312	-0.924	-0.1611	0.2176	0.6774	1	79.7843	802.177	-1.3	-16.9
726	0.0753796	12.9	1.4534	0.1127	16.2962	1.4951	0	4.5962	1.7947	-0.7733	-1	1	0.4382	1	0.9524	912.985	901.756	1.3	-0.65
727	0.258422	8.9	0.65	0.07303	1.95	0.2826	0	3.25	0.9225	NaN	Infinity	#NAME?	NaN	1	NaN	544	968.938	0	-0.65
728	0.947129	6.7	74.2822	11.0869	55.0173	11.7058	0	32.0088	6.0285	0.9959	0.986	1	0.003925	0	0	744	346.298	-40.3	-62.4
729	0.53221	21.7	90.4084	4.1663	154.217	7.8283	0	27.9576	5.1126	0.5773	-1	1	0.7357	0.5228	0.2629	111.113	961.634	-90.35	-3.25
730	0.00779029	21.3	0.65	0.03052	75.6109	3.9177	0	11.718	2.8875	-0.2009	-1	1	0.7158	1	0.8176	596.913	166.23	-0.65	0
731	0.229543	11.5	36.2604	3.1531	130.495	13.7364	3.25	24.7513	6.0051	0.8155	-0.04646	1	0.2216	0.9263	0.3067	386.974	933.522	35.1	9.1
732	0.613519	10.1	49.7961	4.9303	65.0922	8.0361	0	43.6033	6.7567	0.9847	0.8779	1	0.02327	0.4815	0	349.441	754.931	-29.25	40.3
733	0.496157	8.5	34.4009	4.0472	53.0209	8.1571	0	16.25	4.1536	0.7893	-0.7634	1	0.3166	0.3077	0.2222	548.423	29.0059	13	-31.85
734	0.312656	6.3	18.7601	2.9778	40.9542	9.5242	0	21.8017	5.6228	-0.7313	-0.995	0.8944	0.4685	0.8372	0.9545	696.571	499.929	18.2	-4.55
735	0.789609	10.1	99.9923	9.9002	101.558	12.5381	3.25	27.9576	4.9083	0.9891	0.9389	1	0.01568	0	0	833.644	217.936	85.8	-51.35
736	0.392841	4.7	14.3148	3.0457	20.9331	7.753	0	16.5718	4.8687	0.9306	0.7657	0.9986	0.07912	0.963	0	58.4574	460.043	11.05	9.1
737	0.335893	12.7	23.2733	1.8325	58.375	5.4556	0	16.25	4.5251	-0.02824	-1	1	0.8026	0.8224	0.6914	425.807	372.429	-13.65	-18.85
738	0.240099	19.3	27.0512	1.4016	100.99	5.8376	0	20.8102	3.607	0.4367	-1	1	0.5995	0.9942	0.5524	243.461	875.772	-22.1	15.6
739	0.439695	10.3	60.0714	5.8322	110.093	13.2642	0	38.0403	9.6001	0.8877	0.5145	1	0.1354	0.3133	0.2063	674.981	144.578	35.1	48.75
740	0.921258	4.7	44.9253	9.5586	28.014	10.3756	6.5	13.7886	2.6139	0.9722	0.9626	0.9817	0.007026	0	0	826.202	97.3404	-38.35	23.4
741	0.290427	6.1	12.4861	2.0469	28.8964	7.0479	0	16.5718	4.9871	0.5351	-0.6508	0.9999	0.5091	1	0.4762	869.098	435.32	7.8	9.75
742	0.155313	20.7	25.0144	1.2084	145.493	7.7804	0	20.5548	4.2314	0.2507	-1	1	0.6843	0.9305	0.6605	575.792	675.886	10.4	-22.75
743	0.413148	12.1	31.9824	2.6432	64.6169	6.3977	0	23.6604	4.5105	0.9291	0.5516	1	0.08012	1	0.03704	381.021	773.479	25.35	19.5
744	0.0333893	12.1	0.65	0.05372	16.25	1.6089	0	3.25	1.633	-1	-1	-1	0	1	1	376.69	31	-0.65	0
745	0.0469463	5.9	1.3	0.2203	18.301	4.6926	0	13.7886	3.8272	-0.09517	-1	0.8944	0.6782	1	0.9286	961.644	648.271	0	-1.3
746	0.698177	20.3	109.463	5.3923	141.339	7.7234	0	16.25	3.9915	0.9197	0.5428	1	0.1053	0.2951	0.07975	937.527	528.493	105.3	-29.9
747	0.341406	5.5	20.8102	3.7837	38.7895	11.0827	3.25	27.9576	6.8036	0.9277	0.6626	1	0.09408	0.6286	0.06667	985.973	52.5636	16.25	-13
748	0.245253	6.1	6.5	1.0656	17.8141	4.3449	0	35.8974	5.5991	-0.4544	-0.9923	1	0.5552	0.9756	0.9524	128.262	597.328	0	-6.5
749	0.300242	5.3	16.3019	3.0758	33.8064	10.2444	3.25	26	7.1785	0.6321	0.01428	0.9896	0.3262	0.9697	0.4615	894.236	51.9434	14.95	-6.5
750	0.526209	14.9	59.2927	3.9794	97.5555	7.5624	0	26.8002	5.1269	0.5675	-0.9886	0.9999	0.5943	0.6047	0.3426	608.752	559.178	-41.6	42.25
751	0.799031	9.7	80.1637	8.2643	79.6403	10.3429	3.25	17.5018	3.3996	0.9735	0.8874	1	0.03079	0	0	738.82	245.005	52.65	-60.45
752	0.577837	5.1	27.0512	5.3042	28.456	9.1794	3.25	19.5	4.6985	0.9319	0.8217	0.9915	0.0555	0.4839	0	236.078	93	15.6	-22.1
753	0.695507	14.3	82.4886	5.7684	102.014	8.2938	0	16.5718	3.7678	0.8572	-0.548	1	0.3232	0.2114	0.1553	339.367	493.825	-53.95	-62.4
754	1.00469	8.3	119.579	14.4071	90.3413	14.3399	3.25	24.7513	5.1139	0.9926	0.9774	1	0.007213	0	0	887.385	715.506	-24.7	-117
755	0.0797288	5.9	1.95	0.3305	16.1666	4.1453	0	9.1924	2.4477	0.0901	-0.9939	1	0.7837	1	0.7059	886.797	336.941	0	-1.95
756	0.751247	4.9	34.548	7.0506	27.2171	9.3852	3.25	16.25	3.7443	0.9728	0.9087	0.9993	0.03098	0	0	679.296	377.633	22.75	-26
757	0.577467	14.3	74.8206	5.2322	111.445	9.0606	0	32.6621	6.5001	0.3337	-0.9989	1	0.7871	0.4553	0.4951	681.339	163.598	-70.85	24.05
758	0.783677	16.7	146.082	8.7474	164.082	11.162	0	22.75	5.061	0.9356	0.1888	1	0.1735	0.07483	0.09449	92.3653	773.925	-144.3	22.75
759	0.483368	12.3	29.5446	2.402	51.1835	4.9693	0	20.5548	3.3781	0.1284	-0.8321	0.9998	0.5184	0.9806	0.8429	928.427	34.9959	-22.75	-18.85
760	0.546272	11.7	59.3247	5.0705	90.0359	9.282	0	27.9576	5.857	0.9575	0.7043	1	0.0489	0.3402	0.01299	121.047	38.594	59.15	4.55
761	0.0867412	8.3	3.9538	0.4764	34.601	5.4922	0	21.8017	5.4926	-0.5131	-0.9967	0.8682	0.5275	1	0.9737	307.127	402.904	-0.65	-3.9
762	0.58288	6.7	27.6384	4.1251	33.2624	7.0771	0	18.9506	4.819	0.9399	0.6579	1	0.07641	0.9574	0.03704	673.597	730.313	18.2	20.8
763	0.567486	7.7	42.7668	5.5541	55.7871	9.7872	0	29.9635	7.4729	0.9378	0.6104	0.9999	0.08624	0.6316	0.08108	735.429	600.461	-39	17.55
764	1.35425	7.5	4.5962	0.6128	2.4885	0.4525	0	4.5962	1.3219	0.1232	-0.9487	1	0.9603	1	0.5714	786.527	568.087	3.25	-3.25
765	0.824822	7.1	54.7121	7.7059	47.6468	9.3425	3.25	16.25	3.5769	0.9316	0.6998	1	0.08855	0	0.03226	93.169	549.134	-9.1	-53.95
766	0.656772	6.1	30.7979	5.0488	31.5181	7.6873	3.25	13.4001	3.1932	0.8584	0.7452	0.9864	0.07386	0.3171	0.04762	360.771	479.992	-3.9	30.55
767	0.494826	19.5	81.7709	4.1934	148.304	8.4745	0	20.8102	4.5104	0.928	0.431	1	0.1275	0.6286	0.08387	873.233	693.956	-74.75	-33.15
768	0.416318	17.5	70.3113	4.0178	149.587	9.6508	0	30.8322	5.1736	0.4431	-0.9972	1	0.7849	0.3871	0.3582	694.849	240.063	-68.25	16.9
769	0.570416	12.5	57.6158	4.6093	84.8466	8.0806	3.25	14.5344	2.8486	0.9865	0.8838	1	0.01996	0.6095	0	321.18	327.768	-52.65	-23.4
770	0.234635	19.5	35.9562	1.8439	137.525	7.8586	0	23.4361	5.2774	0.1332	-1	1	0.7945	0.8114	0.6184	920.974	225.559	27.3	-23.4
771	0.234644	10.1	13.0648	1.2935	44.6522	5.5126	0	45.2673	7.4019	-0.3544	-0.9899	0.824	0.505	0.8395	0.9636	876.683	409.376	1.3	13
772	0.0267871	19.5	0.9192	0.04714	30.7958	1.7598	0	7.2672	1.9195	-0.6818	-1	1	0.5242	1	0.9571	225.033	819.254	-0.65	0.65
773	0.100349	5.1	4.3603	0.855	26.413	8.5203	0	22.981	6.8156	0.228	-0.9985	0.9872	0.7203	1	0.6364	644.706	300.892	-3.9	-1.95
774	0.122192	7.5	3.5004	0.4667	21.0068	3.8194	0	9.1924	2.2131	-0.0003563	-0.9996	1	0.9155	1	0.5714	657.927	611.333	3.25	-1.3
775	0.887177	9.7	84.7496	8.7371	75.831	9.8482	3.25	16.25	3.2919	0.9897	0.9344	1	0.01241	0	0	537.722	299.165	-84.5	6.5
776	0.400663	12.1	35.1	2.9008	73.1238	7.24	0	17.5018	4.6734	0.8717	0.2305	1	0.1646	0.8614	0.1728	1016.37	879.686	0	-35.1
777	0.737975	11.7	96.6294	8.2589	108.556	11.1913	3.25	20.5548	4.3098	0.9351	0.6564	1	0.09115	0.01031	0.03896	111.026	377.829	28.6	92.3
778	0.359824	18.5	52.6781	2.8475	130.574	7.9136	0	19.769	5.042	0.4868	-0.9989	1	0.6858	0.8727	0.4028	144.368	713.789	50.7	14.3
779	0.472946	8.7	29.8788	3.4343	48.6522	7.2615	0	19.769	4.4101	0.4834	-0.8944	1	0.7765	0.3582	0.3191	221.086	899.207	21.45	20.8
780	0.3954	5.5	18.3042	3.328	29.4588	8.4168	3.25	16.5718	3.9513	0.9534	0.8779	0.9999	0.03945	0.8857	0	815.109	422.264	5.2	-17.55
781	0.68897	18.5	100.22	5.4173	129.737	7.8629	0	18.9506	4.4264	0.9488	0.4352	1	0.09779	0.2727	0.04138	331.954	129.978	-86.45	-50.7
782	0.716624	6.5	48.8712	7.5186	47.2125	10.4917	6.5	26.8002	4.3559	0.9828	0.9429	0.9999	0.01729	0.04444	0	412.785	989.377	-11.7	47.45
783	0.720705	8.3	44.5855	5.3717	46.9565	7.4534	0	29.43	6.363	0.9834	0.9027	1	0.02305	0.2698	0	756.615	481.982	44.2	5.85
784	0.251183	11.5	30.1533	2.622	99.1672	10.4386	0	33.4608	7.2048	0.3079	-0.8838	0.9992	0.6011	0.5474	0.64	154.678	611.913	29.9	-3.9
785	0.285297	6.3	15.8285	2.5125	37.8683	8.8066	3.25	26.8002	5.8755	0.1767	-1	0.9989	0.7106	1	0.7391	67.6905	615.381	14.95	5.2
786	0.22414	18.3	38.619	2.1103	153.466	9.4151	0	29.0689	5.8174	0.6426	-0.9978	1	0.6299	0.4233	0.2797	765.686	175.221	27.95	-26.65
787	0.394394	18.3	23.3005	1.2733	52.6242	3.2285	0	11.718	2.1988	0.6768	-0.8321	1	0.4321	1	0.3972	815.495	378.896	-20.15	11.7
788	0.626765	4.7	8.2219	1.7493	7.5357	2.791	0	7.2672	2.8567	0.6956	-0.534	0.9648	0.6029	1	0.1667	796.319	658.851	7.8	2.6
789	0.658559	18.1	72.8725	4.0261	98.4273	6.1135	0	16.25	3.7526	0.9002	0.3363	1	0.1289	0.5155	0.1418	835.166	617.483	-72.8	-3.25
790	0.921916	9.7	134.464	13.8622	115.779	15.0363	3.25	32.5	4.3766	0.9935	0.9656	1	0.009092	0	0	457.912	864.253	-100.75	-89.05
791	0.249602	8.3	12.6207	1.5206	38.3803	6.0921	0	16.25	3.8859	-0.03446	-1	0.9916	0.715	1	0.8372	836.325	175.247	-10.4	7.15
792	0.0727496	6.1	0.65	0.1066	6.0077	1.4653	0	4.5962	1.8996	-0.7071	-0.7071	-0.7071	0	1	1	108.549	663.967	0.65	0
793	0.385201	7.3	10.4203	1.4274	19.6395	3.7056	0	18.9506	4.554	0.87	0.3939	1	0.1337	1	0.1212	7.1712	679.301	0.65	10.4
794	0.58353	17.9	80.8982	4.5195	123.148	7.7451	0	17.5018	3.9127	0.9455	0.6592	1	0.08414	0.4906	0.05036	195.601	373.718	56.55	57.85
795	0.063709	14.7	7.8	0.5306	105.772	8.3285	0	38.0403	8.301	-0.1316	-1	1	0.84	1	0.6923	345.327	90.3401	0	-7.8
796	0.175489	17.9	24.05	1.3436	121.734	7.6563	0	33.1436	4.6078	0.6664	-0.1688	1	0.3753	0.3522	0.3741	927.534	654.927	-24.05	0
797	0.364865	17.7	32.1142	1.8144	78.0736	4.9728	0	16.25	3.0169	0.1284	-1	0.9992	0.6592	0.9618	0.7388	492.664	984.271	18.85	26
798	0.951298	10.7	75.3243	7.0397	64.3813	7.4001	0	18.9506	3.806	0.9802	0.7483	1	0.03741	0.08046	0.01493	123.135	924.131	35.75	66.3
799	0.0214088	7.7	1.3	0.1688	44.9424	7.8846	0	44.2048	8.131	-0.5307	-0.9971	0.9985	0.5201	0.9825	0.9714	298.325	255.948	0	1.3
800	0.282371	9.9	25.2832	2.5539	71.4517	9.0445	0	29.43	5.7502	0.8169	-0.3162	1	0.2789	0.8354	0.1897	355.061	142.217	7.8	-24.05
801	0.0685165	13.1	4.6872	0.3578	57.9657	5.2221	0	16.25	3.606	0.09399	-1	1	0.7316	1	0.6707	820.527	941.275	-3.9	2.6
802	0.057025	13.3	0.9192	0.06912	13.6962	1.2121	0	4.5962	1.7449	-0.4785	-1	1	0.7654	1	0.8966	163.575	198.996	-0.65	0.65
803	0	9.5	0	0	8.4919	1.1323	0	7.2672	1.8851	-0.5438	-1	1	0.696	1	0.8696	607.421	271.99	0	0
804	0.0267974	17.3	0.65	0.03757	21.45	1.402	0	6.5	1.6988	-0.4783	-1	1	0.8879	1	0.7391	0	64.9855	0	-0.65
805	0.118499	10.9	10.896	0.9996	75.0761	8.4355	0	26.8002	6.2498	0.1781	-0.9864	0.9935	0.6986	1	0.6935	466.216	396.633	-3.25	-10.4
806	0.144373	15.3	22.4132	1.4649	134.95	10.1466	3.25	39.1352	6.8163	0.6707	-0.9755	1	0.5337	0.6767	0.3009	837.163	566.245	6.5	21.45
807	0.0931544	11.9	8.6721	0.7287	77.4432	7.8225	0	39.1352	6.5369	0.07482	-0.9991	0.9968	0.837	0.7475	0.5714	217.08	927.197	8.45	1.95
808	0.937271	13.5	149.851	11.1001	136.195	11.843	4.5962	17.5018	2.67	0.9974	0.9835	1	0.003548	0	0	229.656	563.637	-48.75	141.7
809	0.205019	6.1	11.9501	1.959	39.1762	9.5552	7.2672	13.7886	2.2162	0.7448	-0.3162	0.9971	0.3402	1	0.2381	565.664	813.336	11.05	-4.55
810	0.0747678	9.3	2.68	0.2882	28.1383	3.8546	0	14.5344	3.2345	-0.4321	-1	1	0.7374	1	0.9038	464.989	436.349	2.6	0.65
811	0.514417	9.1	31.2676	3.436	47.4237	6.6794	0	25.3833	5.398	0.7007	0.04344	1	0.2816	0.6338	0.4706	833.511	684.17	-29.25	-11.05
812	0.785434	16.7	98.1522	5.8774	110.001	7.483	0	23.4361	3.0155	0.988	0.8944	1	0.01782	0.06803	0	75.6557	526.799	90.35	38.35
813	0.620355	9.3	48.3147	5.1951	61.1331	8.3744	0	27.768	5.7874	0.7311	-0.4679	0.9987	0.292	0.3973	0.4906	926.247	458.134	40.3	26.65
814	0.479047	12.1	42.8507	3.5414	74.6653	7.3926	0	17.5018	4.142	0.7425	-0.3162	0.9998	0.3753	0.6139	0.3333	321.021	22.5579	-16.25	39.65
815	0.296027	5.5	20.9619	3.8112	45.0607	12.8745	3.25	21.8017	5.732	0.4406	-0.9648	0.9939	0.6445	0.5714	0.4667	617.836	827.818	-20.8	-2.6
816	0.0548397	5.7	0.9192	0.1613	10.8827	2.9413	0	6.5	1.7715	0.02561	-1	1	0.8968	1	0.625	73.9211	59.2368	0.65	0.65
817	0.886072	13.5	155.131	11.4912	149.139	12.9687	3.25	20.8102	4.6847	0.976	0.8831	1	0.02808	0	0	900.793	600.948	150.8	36.4
818	0.345468	16.5	29.7655	1.804	75.7181	5.2219	0	14.5344	3.1312	0.3343	-0.9996	0.9986	0.6489	1	0.5887	91.0848	882.839	-15.6	-25.35
819	0.475647	6.7	30.3209	4.5255	44.7178	9.5144	3.25	23.6604	5.8726	0.9648	0.7211	1	0.05301	0.6596	0.03704	25.2836	435.597	26	15.6
820	0.73422	5.1	4.111	0.8061	3.4034	1.0979	0	7.2672	2.0947	0.4491	0.1644	0.7071	0.204	1	1	359.196	618.431	-1.3	3.9
821	0.236143	5.9	13.081	2.2171	36.6164	9.3888	0	27.768	6.4898	0.6958	-0.2425	0.9994	0.3763	0.8462	0.2632	979.042	1009.27	-5.85	-11.7
822	0.732914	6.7	44.5902	6.6553	42.6786	9.0806	3.25	16.5718	4.368	0.8316	0.5035	0.9999	0.1471	0.3191	0.2963	900.619	331.5	35.75	-26.65
823	0.0445119	6.3	2.68	0.4254	41.0951	9.557	3.25	19.5	4.2897	-0.3081	-1	0.8944	0.7007	1	0.9	757.341	277.556	-0.65	-2.6
824	0.562919	16.3	47.4455	2.9108	73.9445	5.1709	0	13.4001	3.0124	0.9359	0.4472	1	0.1091	1	0.05691	789.172	958.313	-7.8	-46.8
825	0.355701	15.3	39.1406	2.5582	95.6536	7.192	0	24.7513	4.0472	0.8823	0.1789	1	0.1865	1	0.115	992.389	827.48	31.85	22.75
826	0.762399	6.5	42.7273	6.5734	38.7988	8.622	3.25	20.5548	4.3903	0.09167	-0.9974	0.9872	0.643	0.8889	0.7917	293.438	305.015	9.75	-41.6
827	0.037345	13.7	2.3436	0.1711	53.6042	4.5816	0	23.4361	3.8346	-0.3866	-1	1	0.7034	1	0.9048	458.763	146.949	-1.95	-1.3
828	0.731805	15.7	99.1863	6.3176	118.271	8.6329	0	17.5018	3.5618	0.7597	-0.9997	1	0.6187	0.1168	0.1368	312.885	473.85	14.3	98.15
829	0.746146	5.5	39.8784	7.2506	34.0109	9.7174	0	18.9506	6.8287	0.9982	0.9932	0.9999	0.002238	0	0	467.218	993.091	-13	-37.7
830	0.316569	15.9	42.8655	2.6959	118.372	8.516	0	26.2023	4.7407	0.5431	-0.9943	1	0.7294	0.3885	0.2773	27.9025	690.818	27.95	-32.5
831	0.381129	16.1	60.0327	3.7287	137.945	9.7833	0	30.8322	7.1748	0.5568	-1	1	0.6175	0.3688	0.4083	158.699	84.3696	-20.15	56.55
832	0.105225	6.1	3.677	0.6028	23.4878	5.7287	0	37.0557	7.5804	0.2666	-0.9487	1	0.7634	1	0.55	461.164	773.59	-2.6	-2.6
833	0.124386	12.1	11.8614	0.9803	79.5991	7.8811	0	42.3748	6.5331	0.4742	-0.9253	1	0.7304	0.6931	0.4074	789.041	442.839	11.7	-1.95
834	0.803028	11.7	63.5406	5.4308	65.6	6.7629	0	18.9506	3.8822	0.9695	0.8405	1	0.03693	0.4845	0	102.761	633.761	-54.6	32.5
835	0.539786	15.9	44.3622	2.7901	71.8476	5.1689	0	13.4001	3.0981	0.9301	0.6139	1	0.09897	1	0.1092	802.84	970.299	-8.45	43.55
836	0.456845	15.5	69.9498	4.5129	133.358	9.8784	0	45.6159	7.6312	0.512	-0.7835	0.9998	0.571	0.1778	0.5043	54.8774	524.358	58.5	38.35
837	0.829594	6.1	49.558	8.1243	40.1518	9.7931	7.2672	13.4001	1.904	0.9885	0.9699	0.9999	0.00931	0	0	308.68	915.279	-47.45	14.3
838	0.424253	5.1	30.5569	5.9916	43.7803	14.1227	0	40.7224	10.4915	0.457	0.07975	0.7017	0.168	0.1613	1	91.4216	816.186	-18.85	24.05
839	0.764913	6.5	52.1501	8.0231	47.1999	10.4889	0	16.5718	4.6038	0.8556	0.6184	1	0.145	0.06667	0.28	337.754	400.208	-9.1	51.35
840	0.6311	4.7	37.0557	7.8842	33.7305	12.4928	3.25	20.5548	5.5949	0.9866	0.9478	1	0.019	0	0	275.564	447.564	34.45	-13.65
841	0.28036	12.1	27.0356	2.2343	80.4907	7.9694	0	26.2023	5.4354	0.02779	-0.9899	1	0.6868	0.7921	0.7692	49.095	99.2686	4.55	-26.65
842	0.760459	13.9	116.801	8.403	131.494	11.0499	3.25	27.768	5.1595	0.9923	0.9329	1	0.01158	0	0	383.147	258.817	85.15	79.95
843	0.230639	15.7	29.9	1.9045	113.128	8.2575	0	26	6.8069	0.5339	-1	1	0.5991	0.9854	0.4248	412.471	1017.83	29.9	0
844	0.089741	8.9	3.9538	0.4442	34.1538	4.9498	0	20.5548	4.9217	0.09548	-1	1	0.7021	1	0.7556	869.034	557.006	-3.9	-0.65
845	0.011654	6.7	0.9192	0.1372	55.3321	11.7728	0	39.538	11.1278	-0.3513	-0.8898	0.8944	0.5882	1	0.8889	337.978	1011.08	0.65	0.65
846	0.214379	4.9	8.3241	1.6988	22.9804	7.9243	3.25	18.9506	3.9611	-0.7436	-0.9993	0.5977	0.5381	0.8966	1	309.857	939.061	-5.2	-6.5
847	0.845054	5.1	40.7431	7.9888	29.3063	9.4536	6.5	14.5344	2.8888	0.9894	0.9594	1	0.0128	0	0	383.569	823.01	33.8	-22.75
848	0.814774	4.7	43.8256	9.3246	30.8999	11.4444	0	18.9506	5.4159	0.9977	0.9961	0.999	0.001049	0	0	981.372	344.564	-35.75	-25.35
849	0.108914	6.1	4.162	0.6823	25.6847	6.2646	0	18.9506	5.5266	-0.04148	-0.9785	0.9648	0.7253	1	0.8	176.082	662.516	2.6	3.25
850	0.0387295	15.1	3.5004	0.2318	78.4042	5.9851	0	19.769	4.5673	-0.02123	-0.9985	1	0.6731	1	0.8	564.417	222.334	-1.3	-3.25
851	0.132444	10.1	10.4203	1.0317	63.0965	7.7897	0	26.8002	4.816	0.3767	-0.9806	1	0.6468	1	0.5667	10.8366	756.109	-0.65	10.4
852	0.634014	9.9	58.5902	5.9182	73.7427	9.3345	0	36.3361	5.548	0.6663	-0.7809	0.9999	0.5591	0.2532	0.2542	223.313	612.5	55.9	17.55
853	0.0265979	11.3	2.3436	0.2074	72.5173	7.7976	0	24.7513	6.576	-0.5188	-1	1	0.6722	1	0.8657	893.814	178.624	1.3	1.95
854	0.211141	15.1	27.5925	1.8273	113.372	8.6544	0	26.8002	5.491	0.5982	-0.9885	1	0.621	0.9084	0.3514	474.765	780.122	20.15	-18.85
855	0.13279	5.7	0.9192	0.1613	4.4942	1.2147	0	4.5962	1.6984	0.6693	0.4472	1	0.2061	1	0.8333	540.658	131.044	0.65	0.65
856	0.432571	6.7	29.0689	4.3386	47.14	10.0298	3.25	20.8102	5.3868	0.8291	0.1009	0.9998	0.2146	0.7234	0.2222	231.791	264.552	-13	26
857	0.621302	5.1	40.2423	7.8906	39.3702	12.7001	3.25	27.768	6.2409	0.9859	0.9581	1	0.01297	0	0	732.078	535.52	-20.8	34.45
858	0.214058	14.9	33.5554	2.252	135.714	10.5205	0	17.5018	3.9624	0.5326	-0.5547	0.9999	0.3962	0.7442	0.6422	1004.9	587.295	-24.05	-23.4
859	0.441727	10.1	31.9758	3.1659	58.0532	7.1671	0	32.6621	6.4805	0.6291	-0.9633	0.9999	0.5912	0.5432	0.3607	315.584	591.713	-28.6	-14.3
860	0.258384	4.9	8.3241	1.6988	19.0668	6.5747	0	13.7886	4.2249	0.5147	-0.2425	1	0.4572	1	0.5556	879.633	53.5102	-5.2	6.5
861	0.452429	13.1	75.8748	5.792	142.102	12.802	3.25	24.7513	5.8441	0.9727	0.7966	1	0.03731	0.05405	0	200.889	163.943	33.15	-68.25
862	0.312578	14.7	22.3377	1.5196	61.741	4.8615	0	13.4001	2.9073	0.908	-0.8682	1	0.2	1	0.07477	261.639	422.207	22.1	-3.25
863	0.0461388	14.7	2.9069	0.1977	54.4184	4.2849	0	30.8322	5.8643	-0.07854	-1	1	0.7622	1	0.7766	923.735	291.252	-1.3	2.6
864	0.0549047	10.1	0.9192	0.09101	13.427	1.6576	0	4.5962	1.8142	-0.3513	-1	1	0.7924	1	0.9259	194.876	61.0842	-0.65	-0.65
865	0.229916	8.9	16.5718	1.862	55.8802	8.0986	0	36.3361	8.3284	0.2023	-0.9922	0.9998	0.7154	0.8116	0.6531	338.399	825.837	-7.15	14.95
866	0.781705	9.1	71.9712	7.9089	71.8342	10.1175	4.5962	16.25	3.5373	0.9774	0.8822	0.9999	0.02584	0.02817	0	471.319	613.593	-67.6	24.7
867	0.485713	8.1	26.2023	3.2349	40.6267	6.6601	0	13.7886	3.9767	-0.144	-0.9949	0.9998	0.8106	0.6721	0.7073	540.414	254.765	18.85	-18.2
868	0.196284	14.1	2.0555	0.1458	8.9885	0.7428	0	4.5962	1.4437	-0.7214	-1	0.7071	0.5682	1	1	135.223	171.904	1.95	-0.65
869	0.829313	14.3	113.869	7.9629	118.102	9.6018	0	19.769	3.9848	0.9815	0.8586	1	0.03233	0.02439	0	615.423	35.2867	113.75	-5.2
870	0.147742	6.7	8.841	1.3195	41.9763	8.9311	0	20.8102	6.3221	-0.2494	-1	0.9762	0.6731	1	0.8889	356.657	567.216	-2.6	-8.45
871	0.268238	14.3	43.6663	3.0536	140.022	11.3839	0	22.981	5.6666	0.9139	0.3417	1	0.1198	0.9512	0.06796	199.046	114.685	30.55	-31.2
872	0.0536712	8.9	1.4534	0.1633	20.9936	3.0426	0	10.2774	2.6002	-0.6175	-1	0.7071	0.4667	1	1	684.376	213.685	-0.65	1.3
873	0.344764	6.7	15.23	2.2731	30.9881	6.5932	0	17.5018	3.5398	0.1146	-1	0.9995	0.9199	0.8085	0.4815	65.4701	424.731	9.75	-11.7
874	0.395216	5.1	15.6135	3.0615	24.0139	7.7464	0	27.768	7.0679	0.05211	-0.9993	0.7123	0.7155	0.6452	1	516.167	620.941	0.65	15.6
875	0.492181	6.7	32.7912	4.8942	46.7361	9.9439	3.25	20.8102	5.026	0.9373	0.5812	1	0.09235	0.6809	0.03704	245.06	298.903	-20.8	25.35
876	0.723743	8.5	76.3605	8.9836	80.6825	12.4127	0	29.25	7.5112	0.9218	0.7936	0.9999	0.07385	0	0	814.4	52.0294	-15.6	-74.75
877	0.792347	9.7	56.822	5.8579	56.9268	7.3931	0	13.4001	2.9719	0.9108	0.5241	0.9994	0.121	0.3506	0.1053	470.335	659.974	-46.15	-33.15
878	0.420168	14.1	65.6243	4.6542	134.032	11.077	0	48.3147	8.8429	0.8983	-0.08694	1	0.1825	0.5041	0.09901	212.571	154.66	63.05	-18.2
879	0.364878	13.3	29.43	2.2128	68.5285	6.0645	0	21.8017	4.9854	0.0796	-1	1	0.7561	0.7611	0.6705	691.38	400.538	21.45	20.15
880	0.0865647	7.7	2.9069	0.3775	24.8574	4.3609	0	10.2774	2.5829	-0.1694	-1	0.9989	0.7912	1	0.8378	943.779	952.519	-1.3	2.6
881	0.301342	4.9	9.3744	1.9131	18.4111	6.3486	3.25	11.718	2.3258	0.4527	-0.7452	0.9756	0.5542	1	0.6667	417.878	133.143	-5.2	-7.8
882	0.556088	7.7	38.438	4.992	51.1687	8.977	3.25	18.9506	3.6626	0.9747	0.8081	1	0.04448	0.2632	0	485.325	64.526	2.6	38.35
883	0.493936	13.9	43.9892	3.1647	76.2444	6.4071	0	13.4001	3.2294	0.4075	-0.9934	1	0.7891	0.5126	0.3608	80.1223	745.165	14.3	-41.6
884	0.0229305	5.5	0.65	0.1182	18.0414	5.1547	0	41.6203	9.4252	-0.02572	-0.9954	0.7474	0.6062	0.9429	1	1013.33	221.245	0	-0.65
885	0.21113	13.9	21.9273	1.5775	88.9127	7.4717	0	20.5548	4.7026	0.5296	-0.9487	1	0.659	1	0.3571	806.86	200.514	4.55	-21.45
886	0.226957	13.7	29.2572	2.1356	110.094	9.4097	0	26.8002	5.6551	0.3375	-0.9829	0.9999	0.6993	0.8974	0.5208	527.77	467.551	29.25	-0.65
887	0.430437	13.7	35.8621	2.6177	71.1535	6.0815	0	16.5718	3.2962	0.8714	0.3877	1	0.1576	0.9658	0.2062	631.175	320.321	26	-24.7
888	0.713319	5.9	48.7197	8.2576	45.1477	11.5763	3.25	20.5548	4.5716	0.9962	0.9726	1	0.006749	0	0	908.737	496.398	11.05	47.45
889	0.400629	11.7	41.4576	3.5434	85.7925	8.8446	0	29.43	6.0494	0.8259	-0.06652	1	0.2884	0.5361	0.1974	300.735	402.162	31.2	-27.3
890	0.278199	5.9	6.6922	1.1343	15.9013	4.0773	0	16.5718	4.5236	0.8214	0.1414	0.9972	0.2281	1	0.2105	790.212	653.991	5.85	3.25
891	0.0827268	13.5	2.0555	0.1523	21.1712	1.841	0	9.1924	1.975	-0.4343	-1	1	0.7492	1	0.9167	501.226	380.537	1.95	0.65
892	0	6.5	0	0	20.1163	4.4703	0	13.7886	3.132	-0.5898	-1	0.9806	0.66	1	0.8889	962.538	644.662	0	0
893	0.994033	5.5	49.847	9.0631	31.9111	9.1175	4.5962	18.3848	3.4153	0.992	0.9694	0.9999	0.009204	0	0	843.791	645.455	48.75	-10.4
894	0.845607	13.3	107.146	8.0561	107.655	9.527	0	17.5018	3.4743	0.9576	0.7706	1	0.06445	0	0	844.737	503.308	87.1	-62.4
895	0.806504	6.7	40.5404	6.0508	35.2617	7.5025	3.25	11.718	2.2239	0.9803	0.943	1	0.01694	0	0	642.216	52.7836	26.65	-30.55
896	0.0285157	11.7	1.4534	0.1242	42.2483	4.3555	0	23.4361	5.2424	-0.2697	-1	1	0.5857	1	0.9718	378.85	436.692	0.65	1.3
897	0.345908	13.1	38.619	2.948	94.6	8.5225	0	18.3848	4.6862	0.7069	-0.4731	1	0.491	0.3423	0.2418	975.508	407.599	-26.65	-27.95
898	0.137722	6.1	1.4534	0.2383	7.0942	1.7303	0	4.5962	1.7334	0.4912	-1	1	0.7225	1	0.5	434.344	843.648	1.3	-0.65
899	0.5113	7.3	23.9796	3.2849	34.0505	6.4246	0	16.25	3.3085	0.8241	0.48	0.9992	0.1403	0.6981	0.303	767.938	121.069	20.15	-13
900	0.605307	4.7	24.286	5.1672	23.0484	8.5365	0	27.5772	6.6461	0.8866	0.7828	0.9965	0.09041	0.8889	0	281.021	76.8298	6.5	23.4
901	0.618922	8.5	41.7318	4.9096	51.5614	7.9325	0	27.9576	5.552	0.982	0.8651	1	0.0269	0.5692	0	632.394	695.712	33.15	25.35
902	0.0242242	8.1	0.9192	0.1135	28.5808	4.6854	0	18.9506	4.9149	-0.3077	-1	0.9983	0.6342	1	0.95	427.278	646.056	0.65	0.65
903	0.0729205	12.5	6.6287	0.5303	76.3588	7.2723	0	45.5	8.1889	-0.08119	-0.9965	1	0.7554	0.9905	0.7952	395.112	784.856	1.3	6.5
904	0.727769	8.1	38.4105	4.742	39.7467	6.5158	0	11.718	2.9612	0.985	0.908	1	0.01915	0.5246	0	435.321	107.963	35.1	-15.6
905	0.169387	6.9	8.45	1.2246	35.425	7.2296	0	42.25	9.4582	-0.3077	-1	1	0.9703	0.9184	0.6538	787.601	1019	8.45	0
906	0.364661	11.7	29.9071	2.5562	67.9948	7.0098	0	17.5018	4.2576	0.4058	-0.9701	1	0.5571	0.732	0.6053	384.021	640.521	0.65	29.9
907	0.499841	12.1	59.0213	4.8778	98.563	9.7587	0	27.768	6.6793	0.8207	-0.9397	1	0.4589	0.4059	0.125	763.752	813.384	16.9	56.55
908	0.510453	12.5	37.5709	3.0057	61.8276	5.8883	0	11.718	3.1278	0.5087	-1	0.9999	0.7438	0.7524	0.3294	726.984	60.94	-29.9	22.75
909	0.472417	12.3	49.3701	4.0138	87.5115	8.4963	0	18.9506	5.0888	0.5282	-0.7772	1	0.5423	0.4175	0.4337	594.663	73.374	-48.75	-7.8
910	0.611713	12.3	83.0577	6.7527	113.701	11.039	0	27.768	6.6395	0.7879	-0.148	1	0.3614	0.05825	0.2289	642.529	887.041	-24.7	-79.3
911	0.681324	7.3	55.5246	7.6061	59.1676	11.1637	3.25	22.981	4.8467	0.9491	0.7071	1	0.07596	0.3208	0.0303	69.6301	564.322	49.4	25.35
912	0.261945	12.3	25.483	2.0718	81.4657	7.9093	0	45.1504	6.2064	0.5467	-0.8146	1	0.6419	0.233	0.3614	28.565	910.967	20.15	15.6
913	0.0975104	12.3	4.6872	0.3811	40.2557	3.9083	0	39.6713	5.9341	0.3003	-0.8944	1	0.5575	1	0.7051	122.049	595.992	-3.9	2.6
914	0.0298799	9.9	1.4534	0.1468	38.8123	4.913	0	23.6604	3.7613	-0.647	-1	1	0.5202	1	0.9821	858.096	742.909	-0.65	1.3
915	0.153596	5.9	2.68	0.4542	11.5327	2.9571	0	6.5	1.7256	-0.5424	-1	0.8575	0.6835	1	0.875	178.178	457.102	-0.65	2.6
916	0.550561	5.7	21.4598	3.7649	25.3017	6.8383	0	10.2774	2.6643	0.6981	-0.4472	1	0.4717	0.5676	0.3125	513.728	67.7807	21.45	-0.65
917	0.442426	6.9	25.9756	3.7646	41.6939	8.509	0	20.8102	5.289	0.8082	-0.2319	1	0.3755	0.4286	0.1724	76.9855	159.703	22.1	13.65
918	0.956586	5.5	50.8498	9.2454	33.8276	9.665	3.25	16.25	3.4117	0.9981	0.9938	1	0.001676	0	0	332.745	955.818	-27.3	42.9
919	0.259023	5.3	12.503	2.3591	30.0554	9.1077	3.25	29.0689	7.1722	0.473	-0.6854	0.9999	0.5598	0.9394	0.5385	61.0283	627.141	1.95	-12.35
920	0.657052	9.3	36.056	3.877	43.0745	5.9006	0	16.25	3.7208	0.9358	0.6854	1	0.08838	0.7945	0.07547	789.489	579.452	-31.85	16.9
921	0.176247	7.5	6.4018	0.8536	26.6377	4.8432	0	14.5344	4.5072	0.03244	-0.9487	0.9806	0.5733	1	0.8571	131.247	517.093	-5.85	-2.6
922	0.101737	6.5	4.162	0.6403	28.3216	6.2937	0	16.25	4.4703	-0.2782	-1	0.9806	0.8601	1	0.7619	163.638	506.015	3.25	-2.6
923	0.213489	10.1	17.3442	1.7172	65.1524	8.0435	0	21.8017	4.8595	0.5167	-0.53	1	0.487	0.9877	0.5082	320.564	670.119	3.9	16.9
924	0.414278	11.9	28.0707	2.3589	56.3706	5.694	0	35.75	5.744	0.8638	-0.01316	0.9996	0.2	0.9495	0.1139	1015.02	785.055	2.6	-27.95
925	0.880551	7.3	56.5799	7.7507	46.651	8.8021	0	20.8102	4.9008	0.9952	0.9808	1	0.005619	0	0	28.363	249.945	38.35	41.6
926	0.0732992	6.9	3.677	0.5329	35.6241	7.2702	0	44.2048	10.318	-0.2799	-0.8944	0.9839	0.6795	1	0.8182	704.913	762.246	-2.6	-2.6
927	0.138151	11.5	7.3539	0.6395	43.9756	4.629	0	11.718	3.185	0.2175	-0.9985	1	0.6758	1	0.6901	888.957	820.913	-5.2	-5.2
928	0.0451106	11.5	3.25	0.2826	59.5135	6.2646	0	32.0088	5.9213	-0.2708	-1	1	0.6507	1	0.88	444.93	34.3348	2.6	1.95
929	0.233258	6.7	10.4809	1.5643	31.5197	6.7063	0	18.3848	4.7164	0.5584	-0.8	1	0.4627	1	0.5417	848.313	438.731	9.1	-5.2
930	0.162818	7.5	8.2219	1.0963	37.0334	6.7333	0	36.3361	6.9497	-0.4471	-0.9923	0.7071	0.5667	1	1	660.267	605.173	-7.8	2.6
931	0	11.3	0	0	17.3731	1.8681	0	4.5962	1.9545	-0.7113	-1	1	0.5949	1	0.9677	111.876	177.319	0	0
932	0.533663	10.9	58.5	5.367	89.5064	10.0569	0	32.0088	6.7338	0.9508	0.5763	1	0.09124	0.236	0.05797	648.009	572.908	35.1	-46.8
933	0.296265	7.5	1.8385	0.2451	4.55	0.8273	0	3.25	1.4288	1	1	1	0	1	0	693.48	29.9067	1.3	1.3
934	0.170726	10.7	15.0064	1.4025	71.4699	8.2149	0	29.0689	6.7425	-0.2977	-1	0.9999	0.7649	0.9885	0.8333	150.187	903.93	14.3	4.55
935	1.13479	7.5	8.5494	1.1399	5.525	1.0045	0	3.25	1.5157	0.375	-0.2941	1	0.6122	1	0.5294	2.1267	774.293	-8.45	-1.3
936	0.386216	4.7	13.0162	2.7694	19.3606	7.1706	0	19.769	5.0416	0.9722	0.9374	1	0.01937	1	0	252.436	488.149	-0.65	13
937	0.120509	10.5	0.9192	0.08755	6.175	0.7265	0	3.25	1.362	-0.4444	-1	1	0.9218	1	0.7222	146.033	997.3	0.65	-0.65
938	0.113043	5.3	4.162	0.7853	22.9247	6.9469	0	35.0036	8.3696	0.3329	-0.3417	0.9615	0.4097	1	0.8	12.0094	668.189	-3.25	2.6
939	0.033322	6.3	2.3436	0.372	48.0045	11.1638	3.25	32.5	8.7095	0.03862	-1	0.9997	0.921	1	0.6	456.349	933.913	-1.3	-1.95
940	0.125054	10.3	5.9927	0.5818	38.6145	4.6524	0	42.7471	7.1413	-0.05272	-1	1	0.8191	1	0.6885	82.0971	497.976	3.9	-4.55
941	0.863685	10.3	88.2517	8.5681	82.3395	9.9204	0	19.5	4.2109	0.9976	0.9854	1	0.00384	0	0	957.024	336.616	81.25	34.45
942	0.415073	9.1	23.2005	2.5495	43.6104	6.1423	0	20.5548	4.6027	0.9687	0.8	1	0.04197	1	0	99.6099	476.522	22.75	-4.55
943	0.287412	6.3	5.85	0.9286	13.8927	3.2309	0	23.4361	5.6627	0.0914	-1	1	0.9455	1	0.5714	259.96	0.2857	-5.85	0
944	0.280752	8.3	24.0851	2.9018	65.1157	10.3358	0	26	7.2533	0.1012	-0.9867	0.9994	0.861	0.4286	0.4884	528.729	1008.84	-24.05	1.3
945	0.354896	10.1	20.6573	2.0453	46.6809	5.7631	0	16.25	3.9522	0.6621	-0.999	0.9999	0.5803	0.9383	0.2787	708.451	294.144	-20.15	4.55
946	0.553825	7.3	34.5969	4.7393	45.354	8.5574	0	20.5548	5.3623	0.3777	-0.2631	0.9929	0.5739	0.3019	0.5455	351.637	678.74	14.95	-31.2
947	0.917352	10.1	130.894	12.9598	114.432	14.1274	3.25	24.7513	4.9486	0.9551	0.8097	1	0.05569	0	0	216.178	216.406	74.1	-107.9
948	0.407064	10.1	39.7724	3.9379	78.3588	9.6739	0	36.3361	7.2155	0.5789	-0.5547	1	0.5718	0.3086	0.3443	81.1782	997.812	7.8	-39
949	0.83934	9.9	110.874	11.1994	105.41	13.3431	4.5962	22.981	3.4795	0.9913	0.9397	1	0.01353	0	0	591.919	493.98	-9.1	110.5
950	0.242733	9.9	22.0809	2.2304	72.5909	9.1887	0	25.3833	6.3685	0.5487	-1	1	0.6188	0.8354	0.386	309.035	360.813	-16.25	-14.95
951	0.403973	9.9	18.0602	1.8243	35.6752	4.5159	0	13.4001	3.2181	0.8988	0.3939	1	0.1322	1	0.1017	717.455	606.707	-9.1	15.6
952	0.797294	9.7	65.3242	6.7345	65.0395	8.4467	0	14.5344	3.4348	0.99	0.9575	1	0.009905	0	0	193.495	498.268	48.1	-44.2
953	0.937488	6.3	53.3159	8.4628	38.8166	9.0271	6.5	13.7886	2.2008	0.9943	0.9665	1	0.00967	0	0	707.333	549.476	37.7	-37.7
954	0.279177	7.7	11.772	1.5288	31.2136	5.4761	0	11.718	2.7868	0.7369	-1	1	0.4679	1	0.2432	280.727	377.377	-11.7	-1.3
955	0.459232	4.7	17.4897	3.7212	21.8783	8.1031	0	18.9506	4.8608	0.3175	-0.3032	0.8	0.3963	0.5185	0.8571	808.426	434.383	-11.7	-13
956	0.135681	5.3	5.5915	1.055	25.6593	7.7756	0	39.1352	10.375	-0.3049	-0.9594	0.4472	0.6183	1	1	303.443	255.33	-4.55	3.25
957	0.2641	9.5	15.6541	1.6478	46.7948	6.2393	0	14.5344	3.6936	0.5074	-0.9757	0.9999	0.6835	0.9333	0.2909	862.884	166.568	-15.6	1.3
958	0.159109	9.5	3.677	0.387	18.2419	2.4323	0	16.25	3.0692	-0.2219	-1	1	0.7405	1	0.8372	117.242	498.137	2.6	2.6
959	0	7.3	0	0	10.8731	2.0515	0	4.5962	2.1559	-0.9136	-1	-0.7071	0.1324	1	1	254.74	398.397	0	0
960	0.170242	5.5	8.1445	1.4808	30.4437	8.6982	0	26.8002	7.6076	0.06134	-0.9899	0.7682	0.4874	1	0.9333	632.182	459.136	-3.9	-7.15
961	0.313654	6.7	21.4598	3.203	47.996	10.2119	0	27.768	5.9072	0.2011	-1	0.9998	0.8288	0.7447	0.5185	983.41	217.545	-12.35	-17.55
962	0.505111	9.3	40.3052	4.3339	62.6344	8.5801	0	20.5548	4.3369	0.6484	-0.9908	0.9998	0.5495	0.6301	0.3208	134.882	790.887	-40.3	0.65
963	0.0448866	6.7	1.3	0.194	20.3134	4.322	0	9.1924	2.3902	-0.362	-1	0.4679	0.4528	1	1	1015.09	381.821	0	-1.3
964	0.915775	8.9	57.3844	6.4477	48.5807	7.0407	0	19.769	4.765	0.9304	0.3644	1	0.1383	0.5797	0.1224	551.298	834.815	-9.75	-56.55
965	0.901012	5.3	47.5567	8.973	32.864	9.9588	7.2672	13.4001	1.5355	0.9709	0.9263	0.9994	0.02809	0	0	104.943	919.179	44.2	-17.55
966	0.807462	9.1	63.4508	6.9726	61.3096	8.6352	4.5962	13.4001	2.5701	0.9937	0.9726	1	0.007273	0.07042	0	188.989	553.907	-39	50.05
967	0.741262	9.1	64.4025	7.0772	67.7875	9.5475	0	26	4.7617	0.8916	0.5865	1	0.1291	0	0.1961	918.088	46.8626	2.6	-64.35
968	0.213581	8.9	13.8954	1.5613	50.4395	7.3101	0	32.6621	5.6142	-0.1467	-0.9983	0.9991	0.733	0.9565	0.7826	589.365	609.551	-13.65	2.6
969	0.0725137	8.9	6.5	0.7303	69.4916	10.0712	0	21.8017	6.0083	0.1173	-0.9939	0.9985	0.6577	1	0.7727	750.764	278.764	5.2	-3.9
970	0.887074	5.3	31.2541	5.897	21.9373	6.6477	0	13	3.5849	0.994	0.984	0.9994	0.004161	0	0	688.66	469.113	29.9	9.1
971	0.0930696	8.9	2.9069	0.3266	24.2134	3.5092	0	9.1924	2.6011	-0.2731	-1	1	0.8038	1	0.7838	924.82	410.191	-2.6	1.3
972	0.158807	5.1	4.5962	0.9012	17.592	5.6748	0	14.5344	4.2576	-0.3027	-0.8321	0.2631	0.3814	1	1	764.029	170.226	-4.55	-0.65
973	0.0600341	7.9	2.0555	0.2602	25.5717	4.3342	0	11.718	2.7348	-0.04093	-0.9864	1	0.7268	1	0.8125	298.234	159.854	0.65	-1.95
974	0	8.9	0	0	6.277	0.9097	0	4.5962	1.6995	-1	-1	-1	0	1	1	247.09	574.067	0	0
975	0.649859	8.7	60.2224	6.9221	71.3666	10.6517	3.25	16.5718	3.8435	0.9707	0.807	1	0.04483	0.08955	0	266.195	942.299	-32.5	-50.7
976	0.707041	8.7	36.1437	4.1545	39.3688	5.8759	0	13	2.8001	0.9757	0.8378	1	0.02912	0.9552	0	211.747	322.816	22.1	28.6
977	0.52601	6.1	26.2023	4.2955	33.4812	8.1662	0	22.981	6.3176	0.9176	0.6	0.9992	0.1053	0.4146	0.09524	262.943	622.115	24.05	-10.4
978	0.35917	8.7	1.8385	0.2113	3.9419	0.5883	0	7.2672	1.688	NaN	Infinity	#NAME?	NaN	1	NaN	794.966	397.988	-1.3	-1.3
979	0	5.9	0	0	15.0886	3.8689	0	9.1924	3.3648	-0.7499	-1	0.7071	0.5246	1	1	57.7119	811.576	0	0
980	0.41739	8.5	29.1994	3.4352	53.4962	8.2302	0	19.769	5.3613	0.813	-0.3714	1	0.2686	0.5538	0.3111	976.418	1002.55	-27.95	-8.45
981	0.793685	8.5	57.6451	6.7818	55.5403	8.5447	0	16.5718	4.0969	0.9348	0.7533	0.9999	0.07911	0	0	754.024	322.265	28.6	-50.05
982	0.24057	8.5	20.9316	2.4625	66.5344	10.2361	3.25	27.768	7.7318	0.5962	-0.5812	0.9997	0.477	0.8615	0.4524	419.771	291.224	18.85	9.1
983	0.370693	8.5	31.6971	3.7291	65.389	10.0598	0	44.2048	7.9528	0.0634	-0.994	1	0.8069	0.4615	0.6444	688.618	316.159	-30.55	8.45
984	0.351304	8.5	21.6461	2.5466	47.1188	7.249	0	14.5344	4.0139	0.7415	-0.2524	0.9995	0.3201	0.9692	0.3556	223.912	468.694	16.25	14.3
985	0.633815	8.1	37.6832	4.6522	44.7743	7.34	3.25	20.5548	4.2137	0.8832	-0.8031	1	0.394	0.2787	0.1	74.0926	556.691	-9.75	36.4
986	0.427558	5.3	19.3914	3.6587	28.2388	8.5572	0	19.769	5.7803	0.9691	0.9308	0.9989	0.02192	0.8485	0	936.632	107.085	12.35	-14.95
987	0.0920807	8.5	4.3603	0.513	36.2129	5.5712	0	18.9506	4.685	-0.2475	-0.9998	1	0.73	0.9692	0.8409	894.047	588.394	-3.9	-1.95
988	0.843258	8.3	45.9436	5.5354	41.3553	6.5643	3.25	11.718	2.1836	0.9769	0.9176	1	0.02199	0.1429	0	609.542	840.807	41.6	-19.5
989	0.823359	8.3	76.3854	9.2031	70.4181	11.1775	0	26.8002	6.9536	0.9856	0.9538	1	0.01358	0	0	879.271	302.801	-7.15	76.05
990	0.37518	8.3	35.1782	4.2383	71.169	11.2967	0	24.7513	5.7762	0.8955	0.3924	1	0.1427	0.4127	0.1395	274.922	125.301	-16.25	31.2
991	0.420543	8.3	50.8705	6.129	91.8163	14.574	0	29.43	7.9408	0.9636	0.8081	1	0.04067	0.09524	0	862.217	96.7048	9.1	-50.05
992	0.144226	8.1	10.5812	1.3063	55.2496	9.0573	0	29.0689	6.1983	0.2997	-0.9995	0.9999	0.7092	1	0.625	279.21	54.2901	7.8	7.15
993	0.388066	8.1	19.5433	2.4128	37.9268	6.2175	0	23.4361	4.5335	0.3658	-1	0.9985	0.7262	0.9344	0.4359	375.79	762.716	1.3	-19.5
994	0.458195	8.1	21.9946	2.7154	36.1507	5.9263	0	14.5344	3.361	0.8733	0.5755	0.9999	0.1089	0.9344	0.1463	41.5	648.21	-12.35	-18.2
995	0.433878	5.1	26.4591	5.1881	37.0683	11.9575	4.5962	39.1352	9.9353	0.7089	0.04541	0.9997	0.3625	0.7419	0.3636	375.706	22.7157	-23.4	12.35
996	0.190186	7.7	13.4001	1.7403	52.1577	9.1505	3.25	36.3361	6.1134	0.1667	-1	0.9968	0.6509	0.9649	0.6857	789.877	54.6234	-3.25	-13
997	0.417612	7.7	33.3533	4.3316	59.1223	10.3723	0	26.8002	6.2548	0.9789	0.8621	1	0.03007	0.6316	0	115.916	131.312	-27.95	18.2
998	0.105575	5.7	5.0767	0.8906	31.2121	8.4357	0	24.7513	6.9309	0.1182	-1	0.9899	0.7482	1	0.7059	1014	222.325	3.9	-3.25
999	0.807086	6.1	51.5102	8.4443	42.8973	10.4627	4.5962	16.25	3.2532	0.9743	0.9065	0.9999	0.02533	0	0	545.705	891.016	-9.1	-50.7
1000	0.922565	7.1	93.6406	13.1888	72.9084	14.2958	6.5	25.3833	4.091	0.9829	0.8722	1	0.02799	0	0	616.528	986.768	-79.95	-48.75
1001	0.0976916	7.5	5.2405	0.6987	39.3364	7.1521	0	35.75	9.0816	-0.6543	-1	0.9701	0.6294	0.9455	0.8857	770.153	850.333	-0.65	-5.2
1002	0.256604	7.5	17.8484	2.3798	51.0083	9.2742	3.25	18.9506	4.7661	0.8326	0.1738	0.9998	0.2086	1	0.2286	903.633	648.313	-9.75	-14.95
1003	0.116509	7.3	5.2	0.7123	32.4028	6.1137	0	13.4001	3.137	-0.2625	-1	0.9216	0.5377	1	0.9394	616.466	282.822	0	5.2
1004	0.329869	6.9	9.3066	1.3488	20.0357	4.0889	0	11.718	3.0197	0.03481	-0.9806	1	0.6253	1	0.8	783.899	652.833	9.1	1.95
1005	0.186311	7.3	15.0064	2.0557	58.4787	11.0337	3.25	29.9635	7.4347	0.224	-0.3297	0.9744	0.3489	0.6981	0.9091	403.384	533.801	-14.3	4.55
1006	0.533253	7.1	34.1235	4.8061	45.9654	9.0128	0	18.3848	4.7272	0.9783	0.9185	0.9999	0.02499	0.3137	0	435.986	870.437	26	22.1
1007	0.0957563	7.1	2.0555	0.2895	15.4189	3.0233	0	7.2672	1.8308	-0.3083	-1	0.7071	0.7091	1	1	867.232	46.9085	1.95	0.65
1008	0.644278	6.9	27.2225	3.9453	30.0059	6.1236	0	10.2774	2.4393	0.9783	0.8968	0.9999	0.02569	0.449	0	171.138	787.152	-14.95	22.75
1009	0.429311	6.9	17.0617	2.4727	28.2227	5.7597	0	16.5718	4.1457	-0.3945	-0.9995	0.9138	0.6137	0.8163	0.8929	712.783	196.63	5.2	-16.25
1010	0.861617	6.7	32.8684	4.9057	26.7601	5.6936	0	17.5018	3.7655	0.85	0.2577	1	0.2146	0.617	0.2222	554.134	603.754	29.9	13.65
1011	0.636938	6.7	39.1352	5.8411	43.1018	9.1706	4.5962	18.9506	3.8269	0.971	0.9041	1	0.02778	0	0	781.567	615.575	39	-3.25
1012	0.820108	6.5	54.9125	8.4481	46.3556	10.3012	0	18.9506	4.4343	0.9648	0.9216	0.9987	0.02558	0	0	227.023	871.877	-52.65	-15.6
1013	0.402268	6.5	19.6726	3.0265	33.8563	7.5236	0	19.769	4.4325	0.4921	-0.995	0.9997	0.7507	0.6	0.32	165.523	862.092	2.6	-19.5
1014	0.044001	6.5	2.0555	0.3162	32.338	7.1862	0	36.7696	9.2832	-0.5278	-0.9934	0.9285	0.3971	1	0.96	423.623	567.069	-0.65	-1.95
1015	0.186635	6.3	2.3436	0.372	8.5708	1.9932	0	7.2672	2.233	-0.1668	-1	0.7809	0.848	1	0.8571	26.7302	852.548	-1.3	1.95
1016	0.139193	6.5	1.4534	0.2236	7.2289	1.6064	0	4.5962	1.767	-0.5137	-0.8944	0.4472	0.5433	1	1	228.677	72.9	-1.3	0.65
1017	0.482574	5.3	21.9273	4.1372	28.2916	8.5732	0	16.25	3.9956	0.9877	0.9469	1	0.01617	0.8485	0	772.387	501.255	21.45	4.55
1018	0.539008	6.3	19.3259	3.0676	24.4723	5.6912	0	10.2774	3.0147	0.8948	0.6122	0.9993	0.1284	1	0.1739	401.317	679.206	-13	14.3
1019	0.990205	5.1	38.1512	7.4806	23.4192	7.5546	3.25	21.8017	4.4205	0.9895	0.9829	0.9971	0.005629	0	0	106.843	224.833	-35.1	-14.95
1020	0.325153	6.3	20.0238	3.1784	42.0328	9.7751	0	46.5329	9.4754	0.7566	-0.9772	0.9985	0.5655	0.5581	0.1818	490.46	1000.91	19.5	-4.55
1021	0.271676	6.3	16.3666	2.5979	41.1188	9.5625	3.25	42.7471	8.2363	0.3475	-0.5804	0.998	0.5647	0.4884	0.6522	371.389	575.278	-16.25	1.95
1022	0.702209	6.3	32.3502	5.1349	31.4436	7.3125	3.25	11.718	2.5725	0.9923	0.9629	1	0.01035	0.4651	0	272.437	276.508	12.35	29.9
1023	0.0821326	6.1	2.3436	0.3842	19.179	4.6778	0	11.718	2.9547	-0.4916	-0.9744	0.2169	0.3615	1	1	391.566	426.246	-1.95	1.3
1024	0.244431	6.1	10.4809	1.7182	28.8207	7.0294	0	26.2023	6.9742	0.4087	-0.5547	0.9971	0.4467	0.9756	0.65	62.2951	637.361	-1.3	-10.4
1025	0.117761	6.1	1.3	0.2131	7.4192	1.8096	0	4.5962	1.7266	-0.3106	-0.7071	1	0.6525	1	0.8333	248.623	136.328	-1.3	0
1026	0.595733	5.9	28.2208	4.7832	31.3134	8.0291	0	24.7513	5.5539	0.9599	0.8695	0.9999	0.04563	0.3846	0	647.729	73.6017	3.9	27.95
1027	0.825061	5.9	59.403	10.0683	47.5921	12.2031	7.2672	17.5018	3.2138	0.9613	0.9223	0.9882	0.01915	0	0	712.085	327.576	23.4	-54.6
1028	0.594677	5.9	40.7068	6.8995	45.2483	11.6021	3.25	22.981	5.2717	0.9817	0.9108	0.9998	0.02278	0.02564	0	212.771	679.144	31.85	-25.35
1029	0.527395	5.9	18.3042	3.1024	22.9419	5.8825	0	14.5344	4.5117	0.6623	-0.1104	0.9954	0.3903	1	0.4211	54.9407	75.678	1.95	18.2
1030	0.817881	5.9	54.7391	9.2778	44.2406	11.3437	6.5	20.8102	3.2445	0.9836	0.9246	1	0.02027	0	0	522.695	177.525	54.6	-3.9
1031	0.357568	5.7	23.0544	4.0446	41.852	11.3114	0	39.2699	10.1598	0.4942	-0.2706	0.9654	0.3018	0.7838	0.8235	749.342	432.096	21.45	-8.45
1032	0.057678	5.7	1.4534	0.255	16.3581	4.4211	0	13.7886	4.7386	0.1663	-1	0.9806	0.7635	1	0.7059	122.097	974.368	-0.65	-1.3
1033	0.845811	5.3	35.3937	6.6781	26.0553	7.8955	0	13.4001	3.7777	0.9864	0.9734	0.9988	0.007322	0	0	409.415	911.255	-35.1	-4.55
1034	0.0918147	5.7	0.9192	0.1613	6.5	1.7568	0	3.25	1.642	NaN	Infinity	#NAME?	NaN	1	NaN	247.518	517.026	-0.65	0.65
1035	0.430621	5.7	24.7	4.3333	37.2326	10.0629	0	39	9.8739	0.9986	0.9858	1	0.003737	0.7297	0	186.737	1018.72	24.7	0
1036	0.896513	5.7	72.9681	12.8014	52.8325	14.2791	6.5	29.25	5.2454	0.9964	0.9855	1	0.004396	0	0	995.57	469.711	31.85	-65.65
1037	0.412081	5.5	13.0648	2.3754	20.1756	5.7644	0	10.2774	2.9437	0.945	0.6805	1	0.09038	1	0.06667	873.145	323.582	1.3	13
1038	0.398227	5.5	21.2918	3.8712	34.0239	9.7211	0	35.0036	7.5987	0.7884	-0.1265	0.9995	0.3483	0.6286	0.2667	942.309	978.1	18.2	-11.05
1039	0.544617	5.5	30.3488	5.518	35.4615	10.1319	3.25	27.9576	6.9133	0.7686	0.2793	0.9552	0.2001	0.4857	0.2667	828.673	132.109	5.2	-29.9
1040	0.593841	5.3	3.25	0.6132	3.4077	1.0326	0	4.5962	1.8765	0.9822	0.9487	1	0.01818	1	0	237.811	499.085	-2.6	1.95
1041	0.852344	5.3	26.7212	5.0417	19.5198	5.9151	0	11.718	3.3837	0.9669	0.8878	0.9996	0.03156	0.3333	0	98.4434	724.707	-17.55	-20.15
1042	0	5.3	0	0	2.6	0.7879	0	3.25	1.4144	-1	-1	-1	0	1	1	108	664.151	0	0
1043	0.254943	5.1	9.7716	1.916	23.2977	7.5154	3.25	14.5344	3.0391	0.9156	0.6508	1	0.109	1	0.09091	76.8922	693.52	-0.65	9.75
1044	0	5.1	0	0	9.6658	3.118	0	10.2774	3.3285	0.3038	-1	1	0.9021	1	0.4286	683.922	212.118	0	0
1045	0.796429	4.9	49.4171	10.0851	36.7225	12.6629	3.25	27.768	7.0765	0.9885	0.969	0.9993	0.01217	0	0	196.469	913.388	1.3	-49.4
1046	0.311499	4.9	8.475	1.7296	16.1023	5.5525	0	16.25	3.5471	0.812	0.5145	1	0.1599	1	0.3333	277.684	226.725	-7.15	-4.55
1047	0.646171	4.9	34.4193	7.0244	31.5254	10.8708	0	32.6621	7.7822	0.7756	0.7071	0.9962	0.1112	0	0.6667	636.041	308.082	-33.8	6.5
1048	0.698525	4.7	50.29	10.7	41.3586	15.318	6.5	26.8002	6.6607	0.9485	0.8826	1	0.03944	0	0	578.351	574.266	-48.75	12.35
1049	0.0468132	4.9	2.6	0.5306	32.8698	11.3344	0	23.6604	7.064	-0.7236	-0.9839	-0.124	0.313	1	1	548.878	511.184	0	2.6
1050	0.32641	4.7	6.5	1.383	11.44	4.237	0	7.2672	1.8151	0.5065	0.3022	0.9487	0.2235	1	0.8571	286.34	1004.43	6.5	0
1051	0.833252	4.7	45.9298	9.7723	31.6653	11.7279	7.2672	14.5344	2.5021	0.9798	0.944	0.9936	0.01837	0	0	856.851	381.415	20.8	40.95
1052	0.0598696	4.7	0.9192	0.1956	8.8212	3.2671	0	4.5962	1.5237	-0.1726	-1	1	0.8534	1	0.8333	355.925	561.947	0.65	-0.65
1053	0.498309	4.7	15.7214	3.345	18.1244	6.7127	3.25	16.5718	4.1216	0.9916	0.9638	1	0.01281	0.5185	0	307.915	29.3085	-7.8	13.65
1054	0.183083	4.7	8.841	1.8811	27.7413	10.2746	3.25	27.9576	6.2173	0.6699	0.04757	0.9341	0.3212	1	0.4286	13.3617	735.394	-2.6	8.45
1055	0.0496667	4.7	1.8385	0.3912	21.2665	7.8765	0	35.8974	11.5507	-0.9772	-0.9999	-0.9033	0.03397	0.8889	1	458.213	339.681	-1.3	-1.3
1056	0	4.7	0	0	6.6577	2.4658	0	4.5962	1.8536	-0.9024	-1	-0.7071	0.1691	1	1	514.383	411.83	0	0
0	0.312337	20.3	53.399	2.6305	154.122	8.422	0	29.0689	5.3333	0.7205	-0.9806	1	0.3986	0.9563	0.321	564.276	785.204	53.3	-3.25
1	0.230981	23.5	41.0325	1.7461	162.528	7.5595	0	39.1352	5.8053	0.283	-0.9999	1	0.737	0.8651	0.5567	475.606	690.719	40.95	-2.6
2	0.824004	8.3	74.9109	9.0254	69.0044	10.9531	3.25	46.1912	7.1304	0.9938	0.9733	1	0.006867	0	0	551.115	319.488	-20.15	72.15
3	0.496171	49.5	200.438	4.0493	387.652	8.1611	0	23.4361	3.8345	0.8606	-0.07125	1	0.2108	0.3242	0.1868	442.173	364.458	-182.65	82.55
4	0.219715	11.5	23.0819	2.0071	86.7828	9.135	0	33.1436	6.5212	0.04743	-0.9995	1	0.8336	0.9368	0.64	410.348	827.396	-19.5	-12.35
5	0.573927	30.1	109.047	3.6228	177.374	6.3123	0	16.25	3.4086	0.6037	-1	1	0.6274	0.6085	0.284	890.867	376.952	-96.2	51.35
6	0.418745	7.7	20.8406	2.7066	36.8425	6.4636	0	17.5018	4.4406	0.7741	0.2534	0.9999	0.1953	1	0.3784	20.3896	892.416	20.8	1.3
7	0.237475	49.5	73.863	1.4922	298.47	6.2836	0	18.9506	3.9366	0.4311	-1	1	0.6839	0.6274	0.4735	64.0859	588.105	-66.95	-31.2
8	0.267834	49.5	66.5735	1.3449	238.515	5.0214	0	14.5344	2.6999	0.5971	-1	1	0.556	0.9474	0.4085	435.211	271.393	-30.55	59.15
9	0.433051	49.5	114.306	2.3092	253.29	5.3324	0	16.25	2.8995	0.6439	-0.9985	1	0.5535	0.8379	0.3297	806.213	853.499	29.25	110.5
10	0.537401	8.7	32.1142	3.6913	46.0208	6.8688	0	18.9506	4.4498	0.6875	-0.9999	1	0.4561	0.6716	0.3404	153.552	920.155	26	18.85
11	0.343131	9.7	24.9129	2.5683	57.6334	7.4849	0	29.9635	5.2271	0.2281	-1	0.9995	0.7775	0.6753	0.614	1012.22	977.242	6.5	-24.05
12	0.47642	6.7	41.7824	6.2362	61.5218	13.0897	0	23.4361	5.5796	0.9475	0.7208	1	0.07344	0.1277	0.03704	781.478	260.254	-3.9	41.6
13	0.165488	49.5	76.9228	1.554	446.044	9.3904	0	29.9635	6.1576	0.8997	-0.4706	1	0.2259	0.1537	0.1187	83.4545	878.726	50.7	-57.85
14	0.256027	48.3	86.2812	1.7864	323.056	6.9774	0	29.43	3.8872	-0.3557	-1	1	0.552	0.8078	0.9427	729.607	51.3313	85.8	-9.1
15	0.0740937	49.5	31.1526	0.6293	403.432	8.4933	0	29.43	5.6292	0.5162	-0.9999	1	0.6277	0.5137	0.3836	753.506	624.946	-12.35	28.6
16	0.569062	12.7	45.4164	3.5761	67.2412	6.2842	0	16.25	3.4716	0.9053	0.6743	1	0.08789	0.8598	0.09195	166.626	695.091	44.85	-7.15
17	0.374955	40.1	153.22	3.8209	388.252	10.1903	0	34.548	5.4262	0.5712	-1	1	0.6571	0.5223	0.3249	421.127	864.246	-146.9	43.55
18	0.477119	49.5	224.811	4.5416	452.144	9.5188	0	35.8974	5.358	0.8313	-0.8195	1	0.3482	0.2063	0.1824	187.162	319.344	162.5	155.35
19	0.703692	9.9	52.8462	5.338	59.9267	7.5857	0	13.4001	3.5032	0.922	0.761	0.9999	0.08138	0.2152	0	463.227	656.621	-4.55	52.65
20	0.826853	7.7	52.4611	6.8131	46.9667	8.2398	3.25	16.25	3.8261	0.9755	0.8944	0.9999	0.02805	0.08772	0	153.838	863.812	43.55	-29.25
21	0.215224	21.5	28.6074	1.3306	120.556	6.1824	0	32.5	5.8491	0.1047	-1	1	0.8335	0.8974	0.5697	474.233	508.76	28.6	0.65
22	0.293781	31.3	81.8587	2.6153	260.833	8.9022	0	26	4.8141	0.8509	-0.5601	1	0.3442	0.4642	0.1245	950.153	364.642	-28.6	76.7
23	0.727518	17.1	142.672	8.3434	173.171	11.4683	3.25	29.43	5.185	0.9523	0.615	1	0.06757	0.04636	0.03053	207.026	830.249	105.95	-95.55
24	0.287599	39.5	84.4024	2.1368	278.619	7.4298	0	26.2023	4.3015	0.8356	-1	1	0.2902	0.792	0.1864	900.328	241.192	48.75	68.9
25	0.732498	10.5	80.2559	7.6434	88.6952	10.4347	4.5962	17.5018	2.9621	0.9792	0.8688	1	0.03354	0.1059	0	395.933	590.252	-79.3	-12.35
26	0.457624	27.7	111.683	4.0319	226.431	8.8105	0	26.2023	5.2313	0.761	-0.9188	1	0.4363	0.4319	0.2489	65.1209	780.872	65.65	90.35
27	0.59369	49.5	178.761	3.6113	288.933	6.0828	0	43.3604	4.555	0.7805	-0.9993	1	0.4849	0.6232	0.1788	738.809	696.035	1.95	178.75
28	0.329916	34.9	71.6446	2.0529	204.719	6.2225	0	32.5	5.0756	0.4409	-1	1	0.7342	0.8936	0.4243	884.009	1011.81	71.5	-4.55
29	0.25594	49.5	125.401	2.5334	470.175	9.8984	0	48.8582	5.7172	0.7867	-0.9721	1	0.4079	0.2589	0.2151	375.505	826.863	118.3	-41.6
30	0.950031	8.1	72.3488	8.932	57.3508	9.4018	3.25	18.9506	4.2274	0.9958	0.9778	1	0.004944	0	0	229.074	323.994	-37.7	61.75
31	0.378508	7.7	20.1919	2.6223	39.4898	6.928	0	23.4361	4.6973	0.6224	-0.3162	0.9996	0.3668	0.9649	0.5278	262.584	880.279	1.3	-20.15
32	0.144155	48.1	64.9512	1.3503	431.818	9.367	0	38.0403	5.3822	0.6048	-0.9994	1	0.674	0.3948	0.2789	885.895	871.32	-63.05	-15.6
33	0.508067	10.5	34.1235	3.2499	54.3709	6.3966	0	13.7886	3.7146	0.9325	0.6668	1	0.06721	0.9882	0.01538	8.019	697.514	10.4	-32.5
34	0.478443	5.5	25.006	4.5465	33.2595	9.5027	3.25	22.981	5.678	0.9342	0.8087	0.998	0.05178	0.6571	0	375.491	126.473	3.9	24.7
35	0.598927	8.5	30.46	3.5835	38.8908	5.9832	0	13.7886	3.581	0.5898	-0.4856	1	0.5031	0.6462	0.4545	82.1059	926.777	-19.5	23.4
36	0.191244	6.3	9.75	1.5476	34.7967	8.0923	0	26.2023	6.3317	-0.5664	-1	0.848	0.4211	1	0.9565	947.063	722.611	-7.8	-5.85
37	0.0706392	4.9	1.4534	0.2966	12.1765	4.1988	0	13.4001	4.4543	-0.4099	-0.9806	0.7071	0.5628	1	1	418.041	130.337	-1.3	0.65
38	0.253823	19.9	55.162	2.772	195.486	10.921	0	21.8017	4.3766	0.825	-0.06346	1	0.2698	0.1899	0.2357	951.123	540.706	51.35	-20.15
39	0.547886	18.7	78.6178	4.2042	128.147	7.6735	0	21.8017	3.8424	0.8858	0.03701	1	0.1905	0.5569	0.1088	582.896	701.701	42.25	66.3
40	0.901058	7.9	76.319	9.6606	63.2565	10.7214	3.25	18.3848	3.6189	0.9896	0.9561	0.9999	0.01286	0	0	885.867	712.247	-55.25	52.65
41	0.666181	15.1	74.6369	4.9428	97.1972	7.4196	0	20.8102	3.8055	0.4784	-0.9992	1	0.698	0.3969	0.3909	640.742	568.904	-62.4	40.95
42	0.278447	30.5	75.7243	2.4828	254.122	8.9166	0	19.769	3.7879	0.8211	-0.9104	1	0.4451	0.4316	0.1331	872.377	872.879	62.4	42.9
43	0.0999598	7.5	7.2672	0.969	53.3165	9.6939	0	25.3833	6.57	-0.5146	-0.9983	0.9285	0.5392	1	0.9091	34.3933	484.387	3.25	-6.5
44	0.25216	49.5	71.3521	1.4415	271.538	5.7166	0	23.6604	3.5275	0.08382	-1	1	0.7336	0.8737	0.6896	49.8253	307.938	61.75	-35.75
45	0.233334	15.1	22.981	1.5219	85.4435	6.5224	0	20.8102	3.8705	0.2258	-0.9981	1	0.7448	0.9466	0.5818	384.493	676.493	-16.25	16.25
46	0.217989	49.5	84.8294	1.7137	373.418	7.8614	0	47.9857	5.4435	0.646	-0.9993	1	0.5975	0.5705	0.2703	251.038	109.836	-81.9	22.1
47	0.605633	7.1	25.2832	3.561	29.987	5.8798	0	14.5344	3.1867	0.671	0.09455	0.9809	0.324	0.3725	0.4516	128.923	893.324	17.55	-18.2
48	0.468514	22.9	55.5246	2.4247	108.163	5.1753	0	13.4001	3.1065	0.3084	-1	1	0.8021	0.6268	0.4278	656.26	598.197	25.35	49.4
49	0.240377	49.5	59.3212	1.1984	236.809	4.9855	0	20.8102	3.1851	0.3383	-1	1	0.7646	0.9663	0.4766	174.63	520.973	-33.8	-48.75
50	0.460331	7.1	21.1625	2.9806	33.0218	6.4749	0	10.2774	2.4995	0.7567	0.1807	0.9971	0.1848	0.8235	0.5161	16.6479	948.324	20.8	3.9
51	0.328632	15.9	37.9736	2.3883	101.016	7.2674	0	35.0036	6.0674	0.3337	-0.9959	0.9999	0.6525	0.6475	0.5789	738.698	511.28	37.7	-4.55
52	0.102264	49.5	25.4913	0.515	239.212	5.036	0	34.548	3.4704	0.4369	-1	1	0.6726	0.8716	0.5011	513.682	141.09	-8.45	24.05
53	0.368093	11.1	15.0766	1.3583	33.5802	3.6901	0	13.7886	3.0388	0.5248	-1	1	0.6061	1	0.4429	737.275	692.086	1.95	-14.95
54	0.796645	7.1	57.1113	8.0438	51.4954	10.0971	0	17.5018	4.7706	0.9934	0.9436	1	0.01126	0.09804	0	790.437	649	42.9	-37.7
55	0.712696	4.7	24.5025	5.2133	19.7501	7.3149	0	11.718	2.7946	0.9718	0.9444	0.9984	0.0216	0.3704	0	218.798	831.128	-22.75	9.1
56	0.665747	16.9	106.861	6.3232	141.519	9.4979	0	35.0036	6.018	0.9805	0.6729	1	0.04089	0.1275	0.007752	450.663	784.337	18.2	105.3
57	0.0751148	21.3	8.7449	0.4106	105.5	5.4663	0	16.25	3.9458	-0.04007	-1	1	0.7491	1	0.7169	373.308	369.178	5.85	-6.5
58	0.181304	21.9	28.6959	1.3103	143.82	7.2271	0	52.9062	6.0712	0.4939	-1	1	0.6567	0.8995	0.4483	486.071	1004.95	27.95	-6.5
59	0.56897	9.1	63.0064	6.9238	86.3999	12.169	0	44.2048	8.7344	0.4268	-0.4437	0.9969	0.5118	0.1831	0.6078	201.011	981.154	-23.4	58.5
60	0.10645	12.7	7.0007	0.5512	55.4047	5.178	0	13.4001	2.8999	0.05748	-1	1	0.7511	1	0.7125	671.559	512.921	-6.5	-2.6
61	0.688151	10.5	49.1814	4.6839	57.8549	6.8065	0	20.8102	4.8385	0.9218	0.4472	0.9999	0.1134	0.3765	0.07692	583.633	1013.79	-48.75	-6.5
62	0.788055	4.7	37.4188	7.9614	27.2771	10.1026	3.25	17.5018	3.8298	0.9816	0.9701	0.9877	0.00589	0	0	173.606	507.287	-35.75	-11.05
63	0.671062	7.3	30.2442	4.143	32.721	6.1738	0	13	2.6181	0.7885	0.5049	0.9162	0.1283	0.3208	0.303	729.952	45.1644	-26.65	-14.3
64	0.617323	45.3	264.231	5.8329	409.127	9.4487	0	37.9012	4.8301	0.721	-0.9999	1	0.5836	0.1755	0.1727	812.491	797.922	263.25	22.75
65	0.100726	11.7	6.1321	0.5241	50.4711	5.2032	0	17.5018	4.3927	-0.2582	-1	0.9971	0.7743	1	0.8182	434.064	505.47	-3.25	5.2
66	0.735664	15.3	142.778	9.3319	168.711	12.685	0	23.4361	4.6642	0.7754	-0.8888	1	0.5764	0.06015	0.1239	147.271	583.454	139.75	29.25
67	0.69147	10.9	108.573	9.9609	128.208	14.4054	0	32.0088	6.3737	0.823	-0.3022	1	0.2935	0.1573	0.2464	622.046	81.0413	-16.9	107.25
68	0.374196	18.1	65.1104	3.5973	154.776	9.6134	0	29.9635	5.9612	0.6342	-0.9995	1	0.5985	0.354	0.2908	108.119	668.677	-55.25	-34.45
69	0.658343	37.5	266.536	7.1076	383.264	10.7962	0	37.0557	5.6068	0.7045	-1	1	0.5831	0.2028	0.2342	770.645	514.796	-137.8	-228.15
70	0.499215	11.7	56.5649	4.8346	93.9384	9.6844	0	18.3848	3.8499	0.9392	0.6877	1	0.07089	0.4433	0.05195	535.367	855.09	1.3	-56.55
71	0.210953	49.5	63.8193	1.2893	290.309	6.1118	0	24.7513	4.2542	0.1761	-1	1	0.8092	0.9811	0.5621	811.857	551.083	63.7	3.9
72	0.608324	27.1	141.413	5.2182	215.309	8.578	0	29.9635	4.5797	0.8049	-0.9957	1	0.4628	0.3386	0.1342	518.856	275.819	-140.4	16.9
73	0.791823	42.7	281.27	6.5871	338.579	8.3189	0	18.9506	3.9817	0.673	-0.9991	1	0.6154	0.2826	0.2376	315.405	267.027	-247	134.55
74	0.826897	6.1	54.0126	8.8545	43.9031	10.7081	0	23.4361	6.3337	0.7267	-0.2332	0.9999	0.4928	0.2683	0.2381	600.361	379.434	41.6	34.45
75	0.340002	8.1	18.6245	2.2993	41.2522	6.7626	0	30.6604	5.3876	0.2425	-0.5902	0.9983	0.5444	0.2787	0.7561	875.907	607.556	-16.25	9.1
76	0.527393	7.1	32.3828	4.561	44.106	8.6482	3.25	17.5018	3.9236	0.7855	-0.2769	0.9999	0.3128	0.5686	0.1935	850.261	352.768	5.85	-31.85
77	0.117916	46.9	36.243	0.7728	294.265	6.5538	0	26.2023	4.0163	0.6782	-1	1	0.5419	0.6147	0.2797	819.212	596.473	30.55	-19.5
78	0.202092	25.1	34.3271	1.3676	156.323	6.7672	0	29.0689	5.26	0.3954	-1	1	0.663	0.9957	0.5539	397.056	944.879	32.5	11.05
79	0.274073	25.5	37.8566	1.4846	127.294	5.4168	0	16.25	3.4988	-0.1987	-1	1	0.8213	0.8383	0.722	752.667	647.471	36.4	10.4
80	0.314208	14.9	32.5	2.1812	89.55	6.9419	0	19.769	3.7834	0.514	-0.9978	0.9998	0.6333	0.969	0.4037	921.899	215.107	9.1	-31.2
81	0.485328	19.5	96.4653	4.9469	178.375	10.1929	3.25	22.75	4.1497	0.8112	-0.1985	1	0.2935	0.01143	0.2792	125.995	271.608	-33.8	-90.35
82	0.842237	7.5	51.5512	6.8735	44.8855	8.161	0	29.0689	6.6074	0.9802	0.9363	1	0.02041	0.01818	0	80.02	1.4467	-51.35	4.55
83	0.359631	11.3	19.6726	1.7409	45.0192	4.8408	0	16.5718	3.8882	0.07878	-0.9939	1	0.8341	0.6989	0.5753	413.08	872.159	-19.5	2.6
84	0.419388	10.5	45.0802	4.2934	87.017	10.2373	3.25	26.2023	5.0101	0.8043	0.1451	0.9991	0.243	0.4824	0.3077	458.833	29.4905	-40.95	18.85
85	0.645313	16.3	69.1937	4.245	94.0689	6.5782	0	14.5344	3.731	0.8112	-0.8137	1	0.3371	0.4545	0.2397	809.988	242.202	62.4	-29.9
86	0.350792	46.3	144.413	3.1191	393.897	8.8916	0	26.8002	5.2175	0.7307	-1	1	0.5103	0.5282	0.2317	703.032	396.142	-36.4	-139.75
87	0.545743	11.5	43.5694	3.7886	65.9496	6.9421	0	17.5018	4.5167	-0.0333	-1	1	0.8169	0.6526	0.6533	288.978	802.47	43.55	-1.3
88	0.376428	19.3	52.8462	2.7381	125.839	7.2739	0	48.75	5.6586	0.5571	-0.6675	1	0.4535	0.7572	0.5263	909.775	19.899	44.85	-27.95
89	0.50108	20.3	87.1	4.2906	156.697	8.5627	0	16.5718	3.8144	0.6867	-0.9648	1	0.5687	0.2951	0.2346	510.483	177.719	87.1	0
90	0.812423	26.9	205.927	7.6553	234.627	9.4228	0	40.2003	4.7997	0.9311	0.4503	1	0.1355	0.1044	0.1485	499.922	119.481	122.2	-165.75
91	0.25152	5.1	6.5	1.2745	15.7083	5.0672	0	10.2774	2.4923	0.2703	-0.9899	0.9487	0.6595	1	0.6364	410.941	95.0392	-5.2	-3.9
92	0.267313	11.1	23.4451	2.1122	71.9045	7.9016	0	35.0036	5.7844	0.5972	-0.9363	1	0.4333	0.9121	0.5143	606.099	807.671	-16.9	16.25
93	0.745987	22.7	159.41	7.0225	194.863	9.4137	0	19.769	4.6754	0.8704	-0.1414	1	0.2307	0.2995	0.2097	397.764	561.434	35.75	155.35
94	0.459022	5.9	16.6481	2.8217	23.974	6.1472	0	39.538	8.4269	0.6405	-0.339	0.9997	0.4844	0.8974	0.3684	950.186	116.288	-10.4	-13
95	0.772136	9.1	89.5138	9.8367	90.4512	12.7396	0	19.769	4.2562	0.972	0.8662	1	0.03302	0	0	775.67	757.665	9.1	89.05
96	0.767501	29.1	277.79	9.5461	337.068	12.4379	0	26.2023	4.009	0.9512	0.1354	1	0.1541	0.05904	0.068	765.868	208.313	182.65	-209.3
97	0.286462	41.3	76.8678	1.8612	255.342	6.4972	0	19.769	3.8473	0.6992	-0.9998	1	0.4838	1	0.2964	606.753	205.413	57.2	-51.35
98	0.69382	19.3	100.752	5.2203	130.164	7.524	0	23.4361	4.108	0.867	0.2462	1	0.2231	0.2775	0.2222	203.324	585.049	100.75	-0.65
99	0.702358	21.5	98.3134	4.5727	126.954	6.5105	0	30.8322	4.8301	0.8075	-0.9899	1	0.3835	0.4051	0.2254	92.2651	414.444	16.9	96.85
100	0.380647	49.5	86.0483	1.7383	216.919	4.5667	0	13.4001	2.6247	0.4385	-1	1	0.703	0.9979	0.44	96.0717	110.598	-16.25	-84.5
101	0.744044	6.1	23.6604	3.8787	21.3734	5.213	0	11.718	3.0623	0.1635	-0.9997	0.9662	0.8476	0.9024	0.4762	128.213	690.057	-22.1	8.45
102	0.614407	28.9	148.833	5.1499	225.472	8.3819	0	25.3833	5.1109	0.7985	-0.8682	1	0.3704	0.5353	0.2218	340.035	192.047	-97.5	112.45
103	0.77216	8.1	87.4051	10.7907	85.2455	13.9747	3.25	36.7696	7.7498	0.9774	0.9082	1	0.02235	0	0	344.574	690.142	-59.15	64.35
104	0.862388	10.5	69.5986	6.6284	65.3323	7.6861	0	16.25	4.1594	0.9909	0.9388	1	0.01086	0.1059	0	108.286	149.929	-57.2	39.65
105	0.890426	6.1	51.3993	8.4261	38.7981	9.463	7.2672	13.4001	2.2047	0.9777	0.9602	0.9946	0.01059	0	0	420.041	407.525	43.55	27.3
106	0.202234	22.5	41.8279	1.859	188.442	9.1923	0	41.6203	5.4232	0.5528	-0.9955	1	0.7046	0.1756	0.2865	532.058	436.522	-35.1	22.75
107	0.695886	8.3	41.1353	4.9561	44.8684	7.122	0	13.7886	3.314	0.9112	0.7331	0.9986	0.06837	0.5079	0.04651	770.717	470.53	40.95	3.9
108	0.387799	6.5	24.879	3.8275	44.414	9.8698	3.25	20.5548	5.1617	0.8851	0.3036	0.9991	0.1773	0.4444	0.16	396.092	279.823	20.8	13.65
109	0.303095	6.9	22.4132	3.2483	52.5139	10.7171	0	17.5018	4.6479	-0.1497	-0.7974	0.9993	0.7613	0.2449	0.7241	188.007	793.145	11.05	-19.5
110	0.755872	13.7	95.2755	6.9544	107.646	9.2005	3.25	16.25	3.1553	0.8917	0.5289	0.9998	0.1357	0	0.1753	474.478	444.241	8.45	94.9
111	0.334371	49.5	52.654	1.0637	151.105	3.1812	0	10.2774	2.2086	0.7587	-0.9487	1	0.3677	1	0.2927	201.799	431.334	46.15	-25.35
112	0.359609	6.3	14.359	2.2792	27.2532	6.338	3.25	11.718	2.2689	0.8441	0.2272	0.9998	0.1963	1	0.3043	816.079	70.7619	14.3	1.3
113	0.818272	8.7	102	11.7242	95.9978	14.328	6.5	25.3833	4.4868	0.9915	0.9226	1	0.01361	0	0	650.546	546.862	-94.25	39
114	0.899701	7.5	47.45	6.3267	38.6762	7.032	3.25	13.7886	3.3247	0.9973	0.9778	1	0.004216	0	0	116.033	586.147	-35.75	31.2
115	0.500018	15.7	65.5727	4.1766	114.435	8.3529	0	16.5718	4.1526	0.8591	0.1713	1	0.226	0.1606	0.1624	703.85	446.363	-20.15	62.4
116	0.913831	7.9	89.2845	11.3018	72.9684	12.3675	3.25	25.3833	5.3064	0.9913	0.9457	1	0.01081	0	0	288.937	153.177	-59.8	66.3
117	0.159755	10.3	4.111	0.3991	20.7347	2.4982	0	9.75	2.2402	-0.3365	-1	1	0.6041	1	0.9286	294.078	332.233	3.9	1.3
118	0.951683	7.1	108.645	15.3022	82.0035	16.0791	7.2672	29.43	5.5283	0.9849	0.9523	1	0.01742	0	0	153.923	607.697	4.55	108.55
119	0.271463	47.1	94.2119	2.0003	332.322	7.3686	0	32.5	5.4462	0.6025	-0.9923	1	0.5584	0.7251	0.3726	106.696	374.435	-44.2	83.2
120	0.00806144	11.3	0.65	0.05752	66.3572	7.1352	0	26.2023	5.6571	-0.3957	-1	0.9989	0.6606	1	0.8986	701.982	711.022	0	0.65
121	0.383826	49.5	170.355	3.4415	425.9	8.9663	0	20.8102	4.152	0.7347	-1	1	0.4725	0.4716	0.2306	343.905	687.135	163.8	46.8
122	0.113305	28.5	27.2147	0.9549	223.334	8.4277	0	42.25	7.314	0.5009	-0.9987	1	0.5994	0.6981	0.4426	975.616	787.211	-17.55	-20.8
123	0.571874	4.7	26.5229	5.6432	26.6432	9.8679	3.25	16.25	4.1351	0.9734	0.9383	0.9942	0.01902	0	0	152.553	272.521	7.8	25.35
124	0.159319	12.9	15.1744	1.1763	80.4785	7.3833	0	22.981	5.2744	-0.08658	-1	0.9985	0.7701	1	0.7738	812.004	759.147	-11.05	10.4
125	0.369849	22.3	70.7874	3.1743	174.228	8.5827	0	19.769	4.9484	0.5136	-1	1	0.6782	0.3842	0.3855	36.009	68.4933	70.2	9.1
126	0.490734	14.7	37.3679	2.542	65.7863	5.18	0	13	2.8276	0.9469	0.6993	1	0.06414	0.9921	0.02804	506.997	28.8299	-8.45	36.4
127	0.152082	23.5	17.1728	0.7308	103.314	4.8053	0	13.4001	2.8101	0.1959	-1	1	0.7576	1	0.6108	507.023	399.423	-14.95	8.45
128	0.708056	7.1	44.6044	6.2823	45.2501	8.8726	3.25	16.25	3.4972	0.99	0.9647	1	0.01168	0	0	513.852	782.352	42.25	-14.3
129	0.924248	10.1	115.651	11.4506	100.352	12.3891	3.25	17.5018	4.1421	0.9945	0.9568	1	0.009023	0	0	753.861	986.767	106.6	-44.85
130	0.293106	18.9	37.7504	1.9974	115.167	6.8146	0	22.981	5.0522	0.3076	-1	1	0.8134	0.9704	0.469	636.685	637.905	-1.95	37.7
131	0.551238	10.9	42.4495	3.8945	62.8789	7.065	0	25.3833	4.3329	0.9431	0.3162	1	0.09563	0.573	0.01449	928.463	560.826	-8.45	41.6
132	0.706857	17.3	110.5	6.3873	138.255	9.0362	0	32.5	5.2141	0.6967	-0.9978	1	0.5875	0.3399	0.218	454.173	613.884	100.1	-46.8
133	0.0356426	5.3	0.65	0.1226	11.3508	3.4397	0	10.2774	3.0958	0.05761	-0.9899	0.9487	0.6615	1	0.7692	2.566	897.16	0	-0.65
134	0.1877	33.1	42.4495	1.2825	212.497	6.8327	0	48.75	5.4458	0.3153	-1	1	0.685	0.8875	0.5683	709.468	253.143	41.6	8.45
135	0.307355	27.7	91.567	3.3057	276.412	10.7553	3.25	38.0403	5.4897	0.8708	-0.4575	1	0.2951	0.03891	0.09322	301.049	583.105	40.95	81.9
136	0.339301	49.5	147.091	2.9715	415.989	8.7577	0	18.9506	3.507	0.7967	-0.8944	1	0.4881	0.1516	0.1413	186.473	154.542	143	34.45
137	0.788324	8.5	93.8344	11.0393	91.0227	14.0035	7.2672	27.5772	4.9796	0.9802	0.9246	1	0.02127	0	0	711.129	122.459	68.9	-63.7
138	0.882597	5.5	70.5632	12.8297	50.877	14.5363	3.25	25.3833	6.8903	0.9867	0.9777	0.9978	0.006382	0	0	485.036	344.664	36.4	60.45
139	0.359238	5.3	19.0285	3.5903	32.981	9.9942	0	25.3833	6.8447	0.8893	0.6839	0.9861	0.09043	0.9394	0.07692	433.774	792.84	-2.6	18.85
140	0.596214	11.3	35.7677	3.1653	49.3735	5.309	0	14.5344	3.0464	0.7283	-0.3005	1	0.3908	0.9355	0.3014	978.203	462.195	-11.7	33.8
141	0.407922	14.9	37.8398	2.5396	80.3118	6.2257	0	19.769	3.7961	0.2835	-0.9923	0.9999	0.6828	0.8682	0.6296	509.413	207.228	-3.25	-37.7
142	0.415475	21.5	57.3328	2.6666	125.154	6.4182	0	16.25	3.759	0.7857	-0.9995	1	0.4222	0.9795	0.1897	712.935	862.87	57.2	3.9
143	0.623081	19.1	129.56	6.7833	186.163	10.8867	3.25	27.768	4.1203	0.8019	-0.6352	1	0.4528	0.04094	0.1523	246.107	618.736	-44.85	121.55
144	0.837458	6.1	55.6158	9.1174	44.6368	10.887	4.5962	16.5718	3.0797	0.9918	0.9687	0.9998	0.008961	0	0	409.967	224.336	39	-39.65
145	0.0786094	10.5	5.5915	0.5325	57.5794	6.774	0	26.2023	6.7536	0.1168	-1	1	0.6554	1	0.8167	1013.49	791.662	-4.55	-3.25
146	0.627912	5.9	40.2003	6.8136	42.3195	10.8512	3.25	23.6604	5.2785	0.9932	0.9476	0.9999	0.0122	0	0	854.475	992.263	15.6	-37.05
147	0.018083	20.9	1.4534	0.06954	72.6816	3.8456	0	25.3833	3.7281	-0.2946	-1	1	0.6935	1	0.875	594.435	316.878	-1.3	-0.65
148	0.419538	18.5	51.4527	2.7812	109.382	6.6292	0	14.5344	3.638	0.2957	-0.9985	1	0.7406	0.7273	0.5429	235.57	468.23	51.35	3.25
149	0.371709	36.7	121.621	3.3139	309.36	8.9153	0	32.5	4.9599	0.8046	-0.9998	1	0.4858	0.1758	0.1529	693.407	342.565	118.95	25.35
150	0.0911195	19.5	7.9076	0.4055	77.8785	4.4502	0	29.9635	5.6285	-0.1441	-1	1	0.7346	1	0.8219	528.662	128.138	7.8	-1.3
151	0.520055	6.1	24.0588	3.9441	31.0943	7.584	0	42.25	10.7513	0.3285	-0.2169	0.9994	0.4226	0.5854	0.7619	765.32	705.402	18.85	-14.95
152	0.594641	21.5	103.45	4.8116	157.787	8.0916	0	27.5772	4.7947	0.872	-0.2329	1	0.2469	0.359	0.1257	211.244	57.514	-89.05	-52.65
153	0.703227	7.7	40.3052	5.2344	42.4276	7.4434	0	16.5718	4.2333	0.9728	0.8321	1	0.03345	0.2456	0	763.604	601.195	0.65	-40.3
154	0.483399	18.9	55.3111	2.9265	102.312	6.054	0	13.4001	3.1377	0.6751	-1	1	0.5193	0.8107	0.3264	373.22	490.73	55.25	2.6
155	0.725507	12.1	68.1261	5.6303	78.3814	7.7605	0	14.5344	3.0507	0.9204	-0.8051	1	0.2863	0.198	0.03797	995.711	295.459	-41.6	-53.95
156	0.909742	4.7	21.607	4.5972	13.644	5.0533	0	10.2774	3.295	0.8429	0.5459	1	0.1639	0.8148	0.1429	449.979	371.415	-20.8	5.85
157	0.51961	4.7	22.7407	4.8384	25.1412	9.3116	0	27.768	6.6959	0.8798	0.7786	0.934	0.0507	0.2963	0	245.83	915.149	11.7	19.5
158	0.806946	13.5	95.009	7.0377	100.296	8.7214	0	19.5	4.1387	0.9743	0.8687	1	0.02798	0.06957	0	621.274	744.959	-94.9	-4.55
159	0.400498	16.7	35.75	2.1407	78.5737	5.3451	0	13	3.562	0.7641	-0.9033	1	0.4567	0.9388	0.2126	947.581	752.057	-28.6	21.45
160	0.305867	6.1	13	2.1311	28.5665	6.9674	0	20.8102	4.6974	0.2563	-0.8437	1	0.5955	0.9756	0.65	822.59	321.541	7.8	-10.4
161	0.191727	14.1	14.8223	1.0512	66.3413	5.4828	0	33.4608	5.2206	0.3815	-1	1	0.607	1	0.6211	631.943	316.284	11.7	9.1
162	0.564697	23.9	96.3448	4.0312	156.337	7.1387	0	16.25	3.4831	0.6537	-0.9997	1	0.5898	0.3333	0.3081	206.186	142.207	95.55	-12.35
163	0.627155	8.5	36.4232	4.2851	44.4117	6.8326	3.25	17.5018	3.1914	0.9703	0.8944	1	0.02608	0.6462	0	961.812	309.953	-1.3	36.4
164	0.218215	10.9	22.3377	2.0493	83.5816	9.3912	0	26.2023	7.2496	0.4511	-0.493	0.9986	0.5159	0.9213	0.5652	520.826	518.546	22.1	-3.25
165	0.0233683	6.9	1.4534	0.2106	44.1597	9.0122	0	39	10.8017	-0.2116	-1	1	0.8023	1	0.7586	678.268	59.1884	0.65	-1.3
166	0.629173	7.5	34.1111	4.5481	39.7579	7.2287	0	26.8002	6.3309	0.8313	0.148	0.9999	0.2333	0.6	0.2571	1000.21	750.607	29.25	17.55
167	0.0807156	9.7	1.4534	0.1498	14.2904	1.8559	0	4.5962	1.8969	-0.08991	-1	1	0.7821	1	0.871	524.294	965.155	-0.65	1.3
168	0.59702	5.3	33.9123	6.3985	35.3674	10.7174	0	21.8017	6.111	0.8342	0.7071	0.9957	0.08255	0	0.1538	52.3868	296.368	33.15	-7.15
169	0.557762	4.7	29.7086	6.321	30.5985	11.3328	3.25	25.3833	6.8262	0.9808	0.9536	1	0.01719	0	0	1017.47	281.266	-5.2	-29.25
170	0.906188	15.1	115.579	7.6543	110.652	8.4467	3.25	17.5018	3.3743	0.9952	0.9792	1	0.005472	0	0	273.844	37.2219	-115.05	11.05
171	0.417319	14.7	64.6513	4.398	133.841	10.5387	0	32.5	6.0981	0.7601	-0.9947	1	0.5168	0.5433	0.1776	151.187	143.095	-11.05	-63.7
172	0.646626	6.5	41.539	6.3906	44.4734	9.883	0	23.6604	6.2722	0.9795	0.9304	0.9998	0.02149	0.06667	0	530.923	298.785	-14.3	-39
173	0.912657	7.5	100.523	13.4031	80.772	14.6858	3.25	27.768	5.3616	0.9914	0.9599	0.9995	0.009463	0	0	502.327	861.907	-33.15	94.9
174	0.149116	5.3	5.2405	0.9888	21.8827	6.6311	3.25	13	2.7325	-0.2587	-0.9971	0.9285	0.6113	1	0.9231	305.047	923.736	-4.55	2.6
175	0.78091	9.5	70.1428	7.3835	70.9123	9.455	3.25	16.25	3.7445	0.9834	0.92	1	0.0175	0	0	648.174	918.084	65.65	-24.7
176	0.455067	6.5	23.544	3.6222	35.8188	7.9597	0	16.5718	4.3292	0.429	0.01754	0.9455	0.2947	0.7111	0.8	703.677	990.631	-2.6	-23.4
177	0.275842	10.7	18.9283	1.769	55.7938	6.4131	0	17.5018	3.2546	0.1033	-0.995	0.9999	0.8033	0.9425	0.6032	420.252	181.019	5.2	-18.2
178	0.677538	7.5	33.7312	4.4975	36.5091	6.638	3.25	14.5344	2.3635	0.9303	0.5145	1	0.09622	0.4182	0.02857	551.2	484.74	14.3	-30.55
179	0.133535	26.1	13.0162	0.4987	90.0034	3.7346	0	10.2774	2.334	0.165	-1	1	0.6694	1	0.732	23.2088	190.126	0.65	-13
180	0.399034	5.7	21.607	3.7907	35.1488	9.4997	0	38.0403	10.4315	0.6552	-0.6332	1	0.6051	0.6216	0.2353	820.939	178.772	5.85	-20.8
181	0.0501626	5.9	0.9192	0.1558	12.1131	3.1059	0	7.2672	2.0677	-0.5223	-1	1	0.7271	1	0.9375	383.28	945.415	0.65	0.65
182	0.19601	9.9	22.1382	2.2362	90.1281	11.4086	3.25	35.75	6.7506	0.4248	-0.9839	1	0.7829	0.3671	0.3559	583.737	861.636	14.3	16.9
183	0.0935505	5.1	0.65	0.1275	4.225	1.3629	0	3.25	1.6302	-1	-1	-1	0	1	1	887.539	1011	0.65	0
184	0.0640092	5.1	0.65	0.1275	6.175	1.9919	0	3.25	1.6092	-0.5772	-0.7071	-0.4472	0.15	1	1	649.735	584.922	-0.65	0
185	0.0581168	9.7	1.3	0.134	17.7539	2.3057	0	4.5962	1.8731	-0.6953	-1	0.7071	0.4543	1	1	613.485	429.062	0	1.3
186	0.162231	5.7	0.65	0.114	2.6	0.7027	0	3.25	1.3564	-0.8206	-1	-0.4472	0.2414	1	1	935.693	529.965	0.65	0
187	0.125856	5.1	0.9192	0.1802	4.4385	1.4318	0	4.5962	1.8748	NaN	Infinity	#NAME?	NaN	1	NaN	559.382	110.735	0.65	-0.65
188	0.140454	6.1	1.8385	0.3014	8.7981	2.1459	0	4.5962	1.7894	-0.303	-1	1	0.8997	1	0.7143	355.344	916.312	-1.3	-1.3
189	0.0973673	5.7	1.95	0.3421	13	3.5135	0	6.5	2.2173	-0.6	-1	1	0.8433	1	0.8	337.781	1019	-1.95	0
190	0.0431953	9.1	2.3436	0.2575	42.325	5.9613	0	14.5344	3.5629	-0.4302	-1	1	0.7018	1	0.8974	27.6484	1017.87	-1.3	-1.95
191	0	5.9	0	0	5.4692	1.4024	0	4.5962	1.7277	-0.1299	-0.7071	0.4472	0.8162	1	1	163.831	386.186	0	0
192	0.509281	27.3	108.61	3.9784	197.638	7.8118	0	16.5718	3.4032	0.9004	-0.5369	1	0.2112	0.4427	0.06466	242.601	517.96	106.6	20.8
193	0.765765	5.3	44.7746	8.448	36.406	11.0321	7.2672	16.5718	2.7405	0.9926	0.9694	1	0.009459	0	0	893.774	60.7453	-10.4	43.55
194	0.368173	5.1	22.3377	4.3799	36.8786	11.8963	3.25	36.3361	8.673	-0.06776	-0.3075	0.2972	0.2212	0.03226	1	914.608	139.559	-22.1	-3.25
195	0.0255733	16.1	0.65	0.04037	22.2577	1.5786	0	4.5962	1.7095	-0.8191	-1	1	0.4514	1	0.9697	1003.92	75.4534	0.65	0
196	0.547193	32.3	173.38	5.3678	297.235	9.8097	0	39.2699	5.3373	0.8368	-0.9988	1	0.407	0.09241	0.1489	607.353	797.082	118.3	126.75
197	0.629735	5.9	39.6713	6.724	41.6424	10.6775	3.25	33.4608	8.5832	0.9811	0.9006	1	0.02834	0.02564	0	344.83	230.89	-37.7	-12.35
198	0.312453	5.7	17.6819	3.1021	36.7343	9.9282	0	18.9506	4.8665	0.8115	0.3881	0.9992	0.2064	0.8108	0.2941	407.983	722.351	10.4	-14.3
199	0.102618	6.9	2.9069	0.4213	20.1171	4.1055	0	11.718	3.2772	0.6738	-0.8944	1	0.4315	1	0.4545	986.725	840.826	2.6	-1.3
200	0	4.9	0	0	4.55	1.569	0	3.25	1.6528	-1	-1	-1	0	1	1	264	958.837	0	0
201	0.690096	5.7	27.7908	4.8756	26.1409	7.0651	0	16.25	4.0948	0.9727	0.9279	1	0.02603	0.1351	0	972.175	173.79	-27.3	-5.2
202	0.369546	15.3	40.0792	2.6196	94.2792	7.0887	0	13.7886	3.5249	0.8438	-0.1961	1	0.2069	0.9173	0.2655	756.402	286.559	-39.65	5.85
203	0.354098	5.9	20.5548	3.4839	38.3712	9.8388	0	32.5	8.2956	0.9223	0.7809	0.9998	0.06229	0.9231	0	495.39	295.78	-16.9	11.7
204	0.49688	5.3	9.6629	1.8232	12.1088	3.6693	0	9.1924	2.7514	0.7521	0.4934	1	0.1598	1	0.6667	309.274	836.359	7.15	6.5
205	0.780919	4.7	49.005	10.4266	36.0496	13.3517	7.2672	18.9506	2.8007	0.9832	0.9748	0.9908	0.004888	0	0	139.638	537.808	-45.5	-18.2
206	0.242233	9.3	19.8968	2.1394	64.4736	8.832	0	40.7224	8.6742	0.4608	-0.6644	1	0.5175	0.9863	0.6346	486.446	982.538	-12.35	15.6
207	0.659881	7.5	44.4668	5.9289	49.4164	8.9848	3.25	32.5	5.3558	0.7998	0.3381	0.9971	0.1673	0.4364	0.2571	399.533	637.173	-27.3	35.1
208	0.0645058	14.7	8.2731	0.5628	110.805	8.7248	0	40.7224	7.6205	-0.2805	-1	0.9997	0.7887	1	0.7619	106.867	730.187	-5.85	5.85
209	0.731458	27.3	202.058	7.4014	256.004	10.1187	0	22.981	4.1329	0.7474	-1	1	0.5463	0.2372	0.1853	807.416	302.886	76.05	-187.2
210	0.811563	7.1	62.5386	8.8083	55.3527	10.8535	0	39.1352	7.4428	0.9559	0.9021	0.988	0.02217	0	0	838.606	75.0352	49.4	38.35
211	0.718662	6.7	46.809	6.9864	45.6907	9.7214	0	19.769	5.1493	0.9785	0.9434	0.9999	0.01932	0	0	873.56	787.261	20.15	42.25
212	0.0979317	7.9	5.36	0.6785	40.8768	6.9283	0	30.8322	6.4561	0.05553	-0.9995	1	0.6987	1	0.8108	929.19	803.013	5.2	-1.3
213	0.880515	7.5	93.3944	12.4526	77.7834	14.1424	0	55.25	10.7748	0.9491	0.564	1	0.1254	0.05455	0.1143	981.653	641.727	68.9	63.05
214	0.904377	5.3	62.7679	11.843	43.2142	13.0952	6.5	17.5018	3.4105	0.99	0.9692	1	0.009395	0	0	273.255	361.415	60.45	16.9
215	0.748636	7.9	57.0002	7.2152	56.8632	9.6378	0	24.7513	5.1942	0.9947	0.9592	1	0.009339	0	0	851.74	476.88	-7.15	-56.55
216	0.37677	5.3	28.0707	5.2964	46.3896	14.0574	6.5	23.6604	5.5289	0.9161	0.749	0.9965	0.07203	0.4242	0.07692	709.17	564.764	-2.6	-27.95
217	0.41333	19.9	57.5681	2.8929	125.282	6.999	0	26.2023	4.7414	0.206	-1	1	0.7628	0.7654	0.6051	943.779	992.151	52	24.7
218	0.368317	45.7	136.631	2.9897	354.723	8.1172	0	43.6033	5.2782	0.4868	-1	1	0.6495	0.643	0.4676	291.407	925.233	62.4	-121.55
219	0.658004	31.5	240.933	7.6487	342.912	11.6241	0	33.931	5.0691	0.9578	0.6247	1	0.06602	0.01017	0.02545	446.175	549.278	33.8	-238.55
220	0.507013	6.5	23.6604	3.6401	32.308	7.1795	0	29.25	6.6171	0.9312	0.6508	0.9992	0.08193	0.6	0.08	468.215	137.5	-6.5	22.75
221	0.805177	5.9	49.8258	8.4451	40.9053	10.4885	6.5	16.5718	2.9736	0.9803	0.9419	0.9996	0.01943	0	0	12.0678	823.271	13	48.1
222	0.0458966	17.7	2.0555	0.1161	39.714	2.5296	0	10.2774	2.2063	-0.3051	-1	1	0.7336	1	0.8936	292.122	459.534	0.65	1.95
223	0.567376	11.3	48.2972	4.2741	70.0582	7.5331	0	20.5548	4.525	0.9141	0.6257	0.9999	0.08248	0.5269	0.0411	842.208	17.2389	42.25	23.4
224	0.553948	12.9	42.964	3.3305	65.5345	6.0123	0	14.5344	3.713	0.8869	0.5704	1	0.1269	0.9908	0.2022	669.047	688.981	-7.8	-42.25
225	0.752764	6.3	34.45	5.4683	31.2367	7.2643	0	21.8017	5.8519	0.6033	-0.1351	1	0.4222	0.3953	0.3913	1.5556	58.6905	0	34.45
226	0.0364051	11.3	0.65	0.05752	14.6943	1.58	0	4.5962	1.9173	-0.3818	-1	1	0.7725	1	0.8409	690.527	359.31	0.65	0
227	0.508728	5.7	24.7342	4.3393	31.5598	8.5297	0	17.5018	5.0564	0.9843	0.9231	0.9998	0.02247	0.6486	0	836.649	743.684	-24.7	1.3
228	0.607477	12.1	72.942	6.0283	100.228	9.9235	3.25	33.931	6.6633	0.9406	0.597	1	0.07929	0.0495	0.04938	566.467	209.413	4.55	72.8
229	0.883194	9.3	71.2544	7.6618	63.3282	8.6751	3.25	16.5718	3.3583	0.9875	0.9554	0.9999	0.01148	0	0	820.645	644.704	-41.6	57.85
230	0.313734	9.7	15.0766	1.5543	38.1476	4.9542	0	20.8102	3.4385	0.7114	-0.7071	0.9983	0.4511	1	0.2807	289.387	98.8918	-14.95	-1.95
231	0.701404	10.5	70.4943	6.7137	81.3604	9.5718	3.25	17.5018	4.4953	0.9664	0.7865	1	0.04398	0.2	0	335.614	738.729	-38.35	59.15
232	0.754112	17.9	169.32	9.4592	199.441	12.5435	0	39.1352	7.6111	0.99	0.9302	1	0.0136	0	0	436.704	311.101	10.4	-169
233	0.405072	9.9	26.2023	2.6467	51.6175	6.5339	0	24.7513	4.3338	0.6215	-0.3328	0.995	0.3696	0.6329	0.4576	1001.37	202.879	-18.85	-18.2
234	0.401925	17.7	65.1169	3.6789	143.705	9.1532	0	26.2023	6.425	0.3893	-0.9971	1	0.7644	0.6115	0.4286	31.8983	745.966	-65	3.9
235	0.751703	20.9	151.539	7.2507	182.304	9.6457	0	21.8017	4.9049	0.9301	0.1359	1	0.1464	0.1693	0.07101	135.199	25.3014	144.95	-44.2
236	0.43811	28.5	88.3235	3.0991	187.455	7.0738	0	18.9506	3.8972	0.4779	-0.9996	1	0.7637	0.7623	0.3376	344.983	892.484	65	-59.8
237	0.0837934	10.5	2.0555	0.1958	19.8616	2.3367	0	4.5962	1.9442	-0.6346	-1	1	0.58	1	0.9643	223.481	741.786	0.65	-1.95
238	0.502872	5.5	13.8192	2.5126	17.4877	4.9965	0	26.8002	5.9843	-0.5207	-0.9997	0.5157	0.5929	0.7143	1	933.782	942.127	9.1	10.4
239	0.893092	4.9	64.7003	13.2041	42.8756	14.7847	6.5	39.1352	7.443	0.9977	0.9889	1	0.003618	0	0	920.694	727.551	-24.7	59.8
240	0.744916	11.9	80.1189	6.7327	89.478	9.0382	0	23.6604	5.9489	0.9365	0.3714	1	0.1373	0.1212	0.1013	905.571	328.416	-5.2	79.95
241	0.96905	6.1	88.1823	14.4561	61.163	14.9178	9.1924	23.6604	3.7471	0.9968	0.9898	1	0.002586	0	0	108.147	308.369	27.3	-83.85
242	0.036342	10.7	2.0555	0.1921	45.9876	5.2859	0	23.6604	3.6899	0.4671	-1	1	0.656	1	0.4925	837.734	840.818	0.65	1.95
243	0.451518	15.5	67.1107	4.3297	129.454	9.5892	0	20.8102	4.7293	0.9229	0.06652	1	0.1201	0.3556	0.06087	874.239	672.652	-66.3	10.4
244	0.42633	8.7	24.7	2.8391	44.6182	6.6594	0	22.981	5.0077	0.153	-0.92	0.9943	0.7149	0.8358	0.7447	541.655	1013.51	24.7	0
245	0.373203	13.3	60.2259	4.5283	137.109	12.1336	0	26.2023	6.7279	0.8529	0.1146	1	0.1766	0.354	0.2043	182.925	231.507	-59.8	7.15
246	0.529574	7.7	41.9237	5.4446	58.6025	10.2811	0	37.0557	8.7032	0.6418	-0.229	0.9991	0.396	0.4561	0.4324	287.156	1015.78	-41.6	-5.2
247	0.0767014	9.9	3.9	0.3939	40.5708	5.1355	0	38.0403	8.0349	0.3747	-1	1	0.7071	1	0.5345	957.758	556.758	0	3.9
248	0	4.7	0	0	18.6234	6.8975	0	24.7513	7.7116	-0.9946	-0.9994	-0.9878	0.00368	1	1	419.234	910.021	0	0
249	0.0850329	46.5	22.4509	0.4828	252.662	5.6778	0	18.9506	3.6461	0.3861	-1	1	0.73	0.8112	0.4673	550.659	114.746	-8.45	-20.8
250	0.357157	12.3	44.9253	3.6525	105.334	10.2266	0	39.1352	8.8955	0.7157	-0.2305	1	0.3607	0.6311	0.3614	987.589	4.6341	-44.85	2.6
251	0.422487	4.9	15.5049	3.1643	21.7203	7.4897	0	26.2023	8.0077	0.9106	0.8269	1	0.06396	0.8276	0	600.143	654.194	13	-8.45
252	0.917985	5.7	59.1928	10.3847	41.8564	11.3125	0	23.6604	6.3334	0.9877	0.9342	1	0.01821	0	0	972.588	33.2456	30.55	-50.7
253	0.390421	20.5	63.4541	3.0953	146.671	7.9281	0	20.5548	4.6895	0.6804	-0.9848	1	0.561	0.8649	0.2788	569.895	835.822	-7.15	-63.05
254	0.166658	7.9	10.2774	1.3009	46.054	7.8058	0	20.5548	4.6486	-0.19	-0.999	0.9997	0.7257	0.8644	0.8649	908.411	776.032	9.75	3.25
255	0.40322	8.1	22.4132	2.7671	41.8614	6.8625	0	27.9576	6.4459	0.1824	-0.9983	0.9998	0.683	0.7869	0.7805	871.463	85.9383	-11.05	19.5
256	0.313151	12.1	33.5491	2.7727	89.427	8.8542	0	45.9619	7.0411	0.2669	-0.9923	1	0.6952	0.6931	0.642	667.975	56.5537	-27.3	-19.5
257	0.678305	5.3	40.4152	7.6255	37.0987	11.242	4.5962	23.4361	5.0134	0.9835	0.9256	1	0.02283	0	0	624.16	471.745	35.75	18.85
258	0.33842	4.9	15.2992	3.1223	26.7558	9.2261	0	22.981	7.1704	0.9483	0.8789	0.9918	0.03573	1	0	526.051	271.949	-3.25	-14.95
259	0.0817955	5.5	0.9192	0.1671	7.15	2.0429	0	6.5	1.9445	0.4472	0.4472	0.4472	0	1	1	650.355	868.027	-0.65	-0.65
260	0.826729	4.7	64.1	13.6383	44.541	16.4967	9.75	46.5329	9.8403	0.9951	0.9778	0.9999	0.007893	0	0	618.851	284.521	63.7	-7.15
261	0.353483	6.3	17.2709	2.7414	33.3481	7.7554	3.25	14.5344	3.294	0.925	0.7452	1	0.08274	1	0.04348	990.659	364.754	-5.85	-16.25
262	0.809676	9.1	89.733	9.8608	86.4687	12.1787	3.25	20.8102	3.5391	0.9709	0.8824	0.9997	0.02128	0	0	155.313	373.61	89.05	-11.05
263	0.612321	12.9	43.6711	3.3854	60.2638	5.5288	0	19.5	4.6759	0.9954	0.6247	1	0.04001	0.8165	0.01136	0.07364	579.105	3.25	43.55
264	0.656015	5.5	30.8254	5.6046	29.9018	8.5434	0	26	7.2703	0.8633	0.4652	0.9845	0.1711	0.4	0.2	139.118	613	22.75	20.8
265	0.250598	34.9	66.8742	1.9162	251.569	7.6465	0	50.4536	6.4921	0.5763	-0.9762	1	0.5757	0.7021	0.3725	69.1633	660.085	28.6	60.45
266	0.332121	37.9	147.039	3.8797	419.37	11.6816	0	40.2003	5.1615	0.893	-0.749	1	0.3423	0	0.0885	337.91	578.376	-24.7	144.95
267	0.110545	20.5	18.715	0.9129	152.778	8.2582	0	27.5772	5.1023	0.112	-0.9997	1	0.7055	0.973	0.725	254.993	690.746	-17.55	-6.5
268	0.88568	12.3	89.9751	7.3151	85.0712	8.2593	0	16.25	3.2625	0.9738	0.8841	1	0.03246	0	0	554.175	938.333	44.85	78
269	0.126577	14.5	8.7449	0.6031	59.5587	4.7647	0	14.5344	3.3192	0.4587	-0.9995	1	0.6183	1	0.5385	840.428	379.976	-6.5	-5.85
270	0.847112	6.1	55.9604	9.1738	44.401	10.8295	6.5	16.25	2.7561	0.925	0.7343	1	0.1023	0	0.09524	947.279	317.574	-28.6	48.1
271	0.205785	27.5	40.2423	1.4634	181.339	7.1113	0	39.6713	4.7261	0.722	-0.9774	1	0.5212	0.502	0.234	36.2527	687.782	-34.45	-20.8
272	0.164904	7.9	13.081	1.6558	59.2418	10.041	0	29.25	7.9704	-0.1343	-1	0.9308	0.7709	0.8305	0.7949	199.766	1014.2	5.85	11.7
273	0.549516	14.1	83.8324	5.9456	130.918	10.8197	0	26.8002	6.4452	0.7386	-0.9681	1	0.4674	0.2893	0.2772	261.642	948.138	-55.25	-63.05
274	0.791508	8.7	67.89	7.8034	66.0545	9.8589	0	20.8102	4.4987	0.9908	0.971	1	0.00943	0.1493	0	599.759	973.649	58.5	34.45
275	0.185688	5.7	12.4182	2.1786	43.4105	11.7326	6.5	26.8002	5.2462	0.434	-0.1214	0.9962	0.348	0.8649	0.7647	621.974	1007.33	-12.35	1.3
276	0.580703	11.9	51.4527	4.3238	73.7139	7.4458	3.25	25.3833	3.6612	0.9494	0.6757	1	0.06691	0.4646	0.02532	972.021	237.592	-46.15	-22.75
277	0.353148	9.1	14.359	1.5779	31.7235	4.4681	0	21.8017	4.5268	-0.1936	-1	0.9985	0.7376	0.9577	0.8	780.297	396.868	14.3	1.3
278	0.663724	5.9	32.1602	5.4509	32.0292	8.2126	3.25	13.7886	3.4558	0.9661	0.8885	0.9998	0.04015	0.2051	0	901.322	859.237	31.2	7.8
279	0.829526	10.1	68.6973	6.8017	66.4162	8.1995	0	14.5344	3.436	0.9896	0.9395	1	0.01334	0	0	522.965	787.698	-37.05	-57.85
280	0.40529	20.9	60.8124	2.9097	135.689	7.1793	0	14.5344	3.2991	0.6501	-0.9999	1	0.6674	0.6561	0.2169	614.177	241.701	-59.8	11.05
281	0.654814	5.5	26.162	4.7567	25.4249	7.2642	3.25	13.4001	3.2568	0.9663	0.8833	0.9945	0.02814	0.5714	0	36.5636	931.982	11.7	-23.4
282	0.369969	4.7	10.2774	2.1867	15.9585	5.9105	0	33.4608	8.6622	0.5355	0.2169	0.7071	0.1544	1	1	465.883	69.2234	3.25	9.75
283	0.365055	8.7	42.4446	4.8787	89.5411	13.3643	3.25	48.3147	9.4336	0.7291	0.02127	0.9998	0.2764	0.4925	0.383	506.379	274.299	-37.7	19.5
284	0.0587293	9.5	2.0555	0.2164	27.6353	3.6847	0	10.2774	3.1291	-0.5139	-1	0.7071	0.5159	1	1	515.3	241.437	0.65	-1.95
285	0.0628368	12.1	1.4534	0.1201	19.304	1.9113	0	4.5962	2.2766	-0.8262	-1	1	0.5137	1	0.96	662.36	259.669	0.65	-1.3
286	0.995943	9.3	164.604	17.6994	129.732	17.7715	3.25	26.2023	4.8789	0.9961	0.9757	1	0.005834	0	0	209.527	916.005	-78	144.95
287	0.861107	6.9	65.1558	9.4429	53.7333	10.966	3.25	23.4361	5.2476	0.9832	0.9427	1	0.01722	0	0	894.609	962.13	57.2	31.2
288	0.0422945	33.5	6.9096	0.2063	153.646	4.8777	0	21.8017	4.8368	-0.5235	-1	1	0.637	1	0.9051	2.2925	394.067	-5.2	4.55
289	0.815441	6.7	42.1749	6.2948	36.2819	7.7195	3.25	13.4001	3.0244	0.9846	0.9487	0.9992	0.01458	0.02128	0	304.157	269.022	20.15	-37.05
290	0.584278	4.9	40.095	8.1827	40.614	14.0048	3.25	22.981	6.3384	0.9908	0.9769	0.9998	0.007913	0	0	925.735	466.847	-37.7	-13.65
291	0.626812	8.9	57.3512	6.444	70.9359	10.2806	0	23.6604	6.3742	0.6383	-0.997	1	0.6549	0.3188	0.2449	58.5225	147.146	17.55	-54.6
292	0.80649	6.5	54.445	8.3762	46.7371	10.386	3.25	18.3848	4.5815	0.996	0.977	1	0.006374	0	0	957.938	194.431	-29.9	-45.5
293	0.15255	6.9	14.3884	2.0853	66.9808	13.6696	0	29.43	6.8809	0.7478	-0.124	0.9998	0.2955	1	0.4138	223.181	530.225	-13.65	4.55
294	0.916536	5.3	48.7197	9.1924	33.0973	10.0295	4.5962	16.5718	3.1848	0.9989	0.9918	1	0.002346	0	0	885.123	814.387	11.05	47.45
295	0.0420577	4.7	1.8385	0.3912	25.1141	9.3015	3.25	22.75	6.0413	-0.3431	-0.9936	0.8944	0.8374	1	0.7143	795.936	720.553	1.3	-1.3
296	0.698242	26.9	154.028	5.726	204.195	8.2006	0	18.3848	4.2678	0.9618	0.705	1	0.05016	0.2088	0.004367	345.887	833.283	-105.95	111.8
297	0.132588	7.7	7.827	1.0165	43.6994	7.6666	0	26	5.3512	-0.2437	-1	1	0.7022	1	0.8788	362.071	23.3896	-0.65	-7.8
298	0.917603	10.9	126.897	11.6419	112.917	12.6873	0	23.6604	6.2428	0.9951	0.958	1	0.008747	0	0	657.312	874.528	-44.2	-118.95
299	0.438796	9.7	26.9339	2.7767	48.7257	6.328	0	13.4001	3.2942	0.3654	-0.9998	0.9999	0.6964	1	0.5789	547.696	44.6701	26.65	3.9
300	0.538833	21.9	107.147	4.8926	180.692	9.08	0	33.931	6.2944	0.5598	-1	1	0.6384	0.2814	0.3296	948.45	72.5342	-30.55	102.7
301	0.77148	15.3	101.704	6.6473	114.596	8.6163	0	17.5018	3.5578	0.974	0.8729	1	0.02637	0.007519	0	831.48	151.258	-26.65	-98.15
302	0.371117	16.1	48.2797	2.9987	113.931	8.0802	0	26.8002	5.4136	0.7342	-0.9991	1	0.4313	0.9574	0.2712	981.742	161.503	-33.15	-35.1
303	0.332748	5.5	12.503	2.2733	23.9115	6.8319	0	33.931	8.4408	0.5576	-0.3363	0.9995	0.4214	1	0.5	377.973	399.991	1.95	-12.35
304	0.375218	5.7	23.4361	4.1116	40.5441	10.9579	3.25	32.5	7.0911	0.8421	0.3881	0.9989	0.1894	0.5676	0.2941	1008.86	149.807	-13	19.5
305	0.348919	11.1	27.6154	2.4879	64.8859	7.1303	0	19.5	5.0926	0.05059	-0.9995	1	0.8303	0.7582	0.6286	932.068	435.495	-12.35	-24.7
306	0.270346	9.5	22.8981	2.4103	66.8667	8.9156	0	18.9506	5.0771	0.707	0.03795	1	0.2764	1	0.4545	576.184	7.5579	-18.85	13
307	0.0938918	4.7	1.8385	0.3912	11.2496	4.1665	0	7.2672	1.7599	-0.6683	-1	-0.3162	0.2501	1	1	691.213	653.894	1.3	1.3
308	1.09711	7.5	83.5345	11.1379	55.8358	10.152	0	18.9506	4.4523	0.9817	0.8764	0.9999	0.025	0.3273	0	434.493	218.307	29.9	78
309	0.594075	11.1	72.3138	6.5148	99.7932	10.9663	0	26.8002	5.4158	0.9525	0.7071	1	0.07554	0.2198	0.04225	999.288	795.374	-41.6	59.15
310	0.276608	23.1	48.1176	2.083	158.894	7.5305	0	23.6604	4.8005	0.5037	-1	0.9999	0.569	0.9573	0.5351	371.745	68.5108	-1.3	48.1
311	0.72027	18.7	125.551	6.714	155.669	9.3215	0	27.9576	5.2744	0.9757	0.8545	1	0.03044	0.01796	0	621.551	382.981	-115.7	-48.75
312	0.355612	12.9	40.2003	3.1163	95.5188	8.7632	0	46.1912	6.2666	0.2404	-0.9999	1	0.8405	0.3211	0.4607	777.124	19.6705	39	-9.75
313	0.862083	6.1	66.4178	10.8882	51.7833	12.6301	7.2672	23.4361	3.3224	0.9576	0.8722	1	0.04809	0	0	172.18	354.238	65	-13.65
314	0.130038	9.1	0.65	0.07143	3.9	0.5493	0	3.25	1.2267	0.1429	-1	1	1.069	1	0.4286	801.379	653	0.65	0
315	0.135584	42.5	46.483	1.0937	326.697	8.0666	0	32.0088	5.1285	0.7759	-0.7071	1	0.3663	0.442	0.2675	796.3	155.436	43.55	16.25
316	0.527712	21.9	116.602	5.3243	200.779	10.0894	0	29.0689	5.0133	0.9248	0.278	1	0.1502	0.2261	0.07263	110.05	236.813	100.1	59.8
317	0.276851	5.1	16.5718	3.2494	36.3847	11.737	4.5962	32.1734	8.343	0.07203	-0.6574	0.87	0.4675	0.7742	0.9	50.1078	580.167	14.95	7.15
318	0.177645	24.3	28.1608	1.1589	145.478	6.5237	0	22.981	3.9049	0.7559	-0.4181	1	0.336	0.5516	0.31	169.704	985.628	-9.1	26.65
319	0.151773	35.9	37.1809	1.0357	231.333	6.824	0	29.9635	4.1512	0.7998	-0.3088	1	0.2948	0.7906	0.2759	254.978	742.802	-22.1	29.9
320	0.374388	14.7	47.0925	3.2036	108.673	8.5569	0	22.981	5.2085	0.9084	-0.1104	1	0.1439	0.9606	0.08411	667.18	799.599	-42.25	-20.8
321	0.370331	10.5	39.9102	3.801	87.2426	10.2638	3.25	18.9506	4.1844	0.9493	0.7926	1	0.04573	0.5294	0	195.014	727.281	-34.45	-20.15
322	0.780822	16.7	108.433	6.493	122.239	8.3156	0	16.25	3.6251	0.8958	0.1351	1	0.241	0.1565	0.1339	64.8204	636.614	97.5	47.45
323	0.497264	11.7	56.5537	4.8337	94.2897	9.7206	0	33.4608	5.6512	0.8396	-0.1533	1	0.2618	0.4742	0.1558	777.491	786.637	56.55	0.65
324	0.429058	17.3	52.9541	3.0609	109.15	7.134	0	19.5	3.4651	0.3987	-1	0.9997	0.7329	0.6863	0.4609	728.633	470.838	-39.65	35.1
325	0.369744	15.1	47.0745	3.1175	110.453	8.4315	0	26.2023	5.1726	0.3538	-0.9997	0.9998	0.7864	0.7023	0.4775	592.851	761.682	44.85	-14.3
326	0.669228	4.7	29.43	6.2617	25.2629	9.3566	3.25	22.981	5.5643	0.9943	0.9779	0.9993	0.007781	0.07407	0	141.734	199.266	3.25	29.25
327	0.603654	27.1	128.761	4.7513	197.559	7.8709	0	32.0088	4.4269	0.8493	-0.5914	1	0.3423	0.3466	0.09957	923.352	939.041	111.15	-65
328	0.019485	6.7	0.65	0.09701	23.4	4.9787	0	22.75	7.8109	-0.1111	-1	1	1.0541	1	0.5556	0.1493	1017.13	0	0.65
329	0.794262	7.9	49.847	6.3097	46.8702	7.9441	3.25	14.5344	3.1788	0.9596	0.889	0.9989	0.02959	0.2034	0	212.576	679.924	-48.75	-10.4
330	0.676953	41.7	372.296	8.928	523.584	13.1885	0	27.9576	4.5975	0.8647	-1	1	0.4293	0.1662	0.07958	571.778	675.265	209.95	307.45
331	0.150735	11.5	11.718	1.019	64.2217	6.7602	0	17.5018	3.8068	-0.1679	-1	1	0.8522	1	0.72	23.2043	486.617	11.05	3.9
332	0.277237	26.5	67.8059	2.5587	226.118	9.2293	0	20.8102	4.4098	0.7196	-0.9806	1	0.5527	0.298	0.2356	239.968	606.149	59.15	-33.15
333	0.188994	8.1	11.1072	1.3713	44.2606	7.2558	0	26.2023	6.6863	-0.2981	-0.9995	0.9959	0.6631	1	0.875	864.975	732.654	-3.9	10.4
334	0.198119	28.9	28.3775	0.9819	133.319	4.9561	0	16.5718	3.6034	0.392	-0.9737	1	0.6457	1	0.5429	18.2336	865.894	-9.75	26.65
335	0.988834	4.9	51.1191	10.4325	30.5959	10.5503	4.5962	14.5344	2.5615	0.999	0.9955	1	0.001449	0	0	196.816	759.745	-33.8	-38.35
336	0.582113	36.3	233.715	6.4384	379.373	11.0604	0	41.6203	6.0072	0.9439	0.361	1	0.09335	0.2478	0.04954	298.059	837.664	134.55	-191.1
337	0.0167124	7.9	0.9192	0.1164	41.0927	6.9649	0	20.5548	6.6528	-0.235	-1	0.9762	0.8441	1	0.7778	65.0823	18.462	0.65	0.65
338	0.92315	22.3	263.801	11.8297	260.135	12.8145	3.25	23.6604	3.5794	0.993	0.9616	1	0.008176	0	0	423.399	203.267	-31.2	-261.95
339	0.201639	5.1	8.6721	1.7004	26.142	8.4329	3.25	20.5548	4.9034	-0.2213	-0.4191	-0.04163	0.1396	1	1	709.716	1015.48	1.95	-8.45
340	0.937581	6.5	89.0524	13.7004	65.7565	14.6125	9.75	22.75	2.952	0.9931	0.9835	1	0.005591	0	0	144.854	425.1	0.65	89.05
341	0.406789	7.9	22.8242	2.8891	41.9031	7.1022	0	16.25	3.7988	0.6934	0.1789	0.9998	0.253	0.7119	0.5385	942.829	61.6076	-21.45	-7.8
342	0.349063	21.7	87.7091	4.0419	228.112	11.5793	0	27.768	5.6017	0.5152	-0.9833	1	0.7373	0.1777	0.339	502.3	716.143	18.2	85.8
343	0.217282	22.1	28.6074	1.2945	119.75	5.9577	0	29.9635	6.039	0.1226	-1	1	0.777	0.995	0.614	594.882	674.794	-10.4	-26.65
344	0.820794	24.1	180.463	7.4881	201.618	9.123	0	26.8002	4.8976	0.9185	-0.779	1	0.2625	0.1538	0.0597	867.125	895.645	-65	168.35
345	0.134414	6.1	1.3	0.2131	6.5	1.5854	0	3.25	1.6447	0.3333	-0.7071	1	0.7394	1	0.6667	986.459	319.066	-1.3	0
346	0	9.3	0	0	6.277	0.8599	0	4.5962	1.6647	-1	-1	-1	NaN	1	1	98.0645	166.914	0	0
347	0.700643	15.1	112.877	7.4753	139.766	10.6692	0	26.8002	6.4701	0.7655	-0.9937	1	0.5333	0.2137	0.1622	476.219	357.149	107.9	-33.15
348	0.897005	16.7	160.555	9.6141	157.554	10.718	3.25	19.769	3.6611	0.9688	0.8284	1	0.03422	0	0	875.614	513.539	-160.55	1.3
349	0.52152	21.7	89.2419	4.1125	155.347	7.8856	0	16.25	3.568	0.7875	-0.3939	1	0.3646	0.4112	0.2216	975.376	964.399	-79.95	-39.65
350	0.177848	6.5	9.6629	1.4866	37.6147	8.3588	3.25	20.5548	4.9076	0.1982	-0.9991	0.9895	0.6629	1	0.84	254.315	553.785	-3.25	9.1
351	0.82348	7.3	45.9711	6.2974	40.5307	7.6473	0	14.5344	3.8654	0.9843	0.9253	1	0.02012	0	0	175.226	528.842	-33.15	31.85
352	0.398633	4.7	22.7593	4.8424	32.7984	12.1475	7.2672	16.25	2.6889	0.8199	0.5145	0.9864	0.1711	0.3333	0.2857	60.1596	450.989	22.75	-0.65
353	0.700101	4.7	19.8436	4.2221	16.2828	6.0307	0	18.3848	5.0201	0.9649	0.9599	0.9696	0.004179	0.2593	0	139.66	888.915	-16.9	10.4
354	0.731378	16.3	150.728	9.2471	180.8	12.6434	0	29.43	6.5785	0.9925	0.8321	1	0.01723	0	0	961.463	892.693	43.55	144.3
355	0.750676	5.7	50.1638	8.8007	43.3778	11.7237	4.5962	32.5	6.093	0.9901	0.9762	1	0.007894	0	0	443.017	568.789	-26	42.9
356	0.565712	11.5	63.1337	5.4899	92.1916	9.7044	0	21.8017	6.0615	0.9643	0.6219	1	0.05639	0.09474	0.01333	407.387	972.77	-3.25	63.05
357	0.415805	21.7	88.0864	4.0593	192.321	9.7625	0	20.5548	4.6222	0.7106	-1	1	0.6612	0.1269	0.1494	745.564	768.272	86.45	-16.9
358	0.906476	8.3	68.4848	8.2512	57.346	9.1025	4.5962	16.5718	2.5711	0.9918	0.9519	1	0.01126	0	0	50.741	912.699	65.65	-19.5
359	0.415312	10.7	46.5329	4.3489	91.1012	10.4714	0	30.6604	6.7852	0.7788	-0.9929	1	0.4254	0.4368	0.2388	326.865	257.224	42.25	19.5
360	0.964443	8.9	96.5617	10.8496	77.6226	11.2496	3.25	19.769	3.8064	0.9949	0.9685	1	0.008252	0	0	916.781	156.674	35.75	-89.7
361	0.0185296	13.3	0.65	0.04887	29.8027	2.6374	0	7.2672	2.0734	-0.6814	-1	1	0.5087	1	0.9792	700.673	278.241	0.65	0
362	0.408329	40.3	110.792	2.7492	257.867	6.7328	0	19.769	4.0229	0.4658	-1	1	0.7092	0.6475	0.4129	946.163	959.615	34.45	105.3
363	0.0855665	13.1	9.75	0.7443	96.5536	8.6985	0	20.5548	4.6672	0.5329	-0.9965	1	0.7241	0.2432	0.3297	34.1527	950.072	0	-9.75
364	0.349349	10.7	26.2023	2.4488	60.9838	7.0096	0	16.5718	4.1063	0.949	0.53	1	0.08382	1	0.02985	873.327	295.556	18.2	18.85
365	0.431413	19.9	60.9511	3.0629	127.085	7.0997	0	27.768	4.6077	0.6592	-0.9864	1	0.4798	0.8603	0.3503	163.405	903.116	60.45	-7.8
366	0.00977672	13.5	0.9192	0.06809	80.0921	6.9645	0	33.1436	5.9251	-0.122	-1	0.9934	0.5872	1	0.9231	925.922	79.1667	-0.65	-0.65
367	0.389777	40.1	123.993	3.0921	302.247	7.933	0	16.5718	3.8885	0.6214	-1	1	0.62	0.5932	0.3023	886.72	508.771	11.05	-123.5
368	0.472024	8.7	53.482	6.1474	87.2574	13.0235	3.25	30.8322	6.7194	0.9789	0.802	1	0.03464	0.07463	0	632.833	724.534	14.95	51.35
369	0.543465	6.1	41.9489	6.8769	51.8807	12.6538	3.25	45.5	10.3857	0.7387	0.4349	0.9998	0.2469	0	0.5238	1003.87	262.336	-27.3	31.85
370	0.689021	18.9	92.5674	4.8977	120.129	7.1082	0	17.5018	3.5066	0.7616	-1	0.9999	0.5438	0.1953	0.1477	491.696	566.984	74.75	-54.6
371	0.618295	8.5	43.4918	5.1167	53.7906	8.2755	3.25	16.25	2.9453	0.9297	-0.6018	1	0.2812	0.01538	0.06667	890.535	592.482	-7.15	-42.9
372	0.343496	6.1	14.0616	2.3052	27.5149	6.711	0	29.0689	6.5844	0.9532	0.4472	1	0.127	0.9268	0.04762	238.738	1018.31	-11.7	-7.8
373	0.0494046	10.7	6.1664	0.5763	101.485	11.6649	3.25	23.6604	5.0572	0.4092	-0.8779	0.9943	0.5713	1	0.5385	334.696	357.79	-5.85	1.95
374	0.125649	6.5	7.4111	1.1402	40.8353	9.0745	0	42.25	8.5451	-0.2084	-0.9997	0.9985	0.8579	0.5556	0.76	111.808	898.315	4.55	5.85
375	0.582868	18.5	47.5212	2.5687	72.716	4.407	0	13.7886	3.1961	0.8757	0.206	1	0.196	1	0.1793	270.449	216.57	2.6	47.45
376	0.697759	6.7	56.6247	8.4514	56.9275	12.1122	6.5	22.75	4.3709	0.9899	0.9468	1	0.01298	0	0	991.06	614.754	-37.7	42.25
377	0.211952	9.7	15.6541	1.6138	58.628	7.614	0	24.7513	5.5843	0.7686	-0.9368	1	0.4284	0.961	0.2281	748.196	518.443	1.3	-15.6
378	0.173607	4.7	2.6	0.5532	8.6034	3.1865	0	9.75	3.1255	-0.9986	-1	-0.9923	0.003119	1	1	994.277	1011.3	2.6	0
379	0.169693	14.5	19.8117	1.3663	100.645	8.0516	0	21.8017	4.8994	-0.2563	-1	1	0.7362	0.768	0.7961	620.41	446.524	-14.95	13
380	0.750933	4.9	26.5229	5.4128	20.9034	7.2081	0	16.25	3.4934	0.9954	0.9892	1	0.00369	0	0	536.02	73.5	7.8	25.35
381	0.293696	6.5	2.3436	0.3606	5.525	1.2278	0	3.25	1.5935	0.5857	-0.9701	1	0.5529	1	0.5882	274.785	105.285	-1.3	-1.95
382	0.313292	8.7	22.1096	2.5413	54.3479	8.1116	0	37.0557	7.5653	0.7818	0.2203	1	0.2342	1	0.3404	514.759	972.948	-22.1	0.65
383	0.961282	7.1	70.8977	9.9856	52.9779	10.3878	4.5962	16.5718	2.8697	0.9927	0.9628	1	0.008006	0	0	573.268	182.232	2.6	70.85
384	0.447468	7.9	20.8406	2.638	34.7831	5.8954	0	13.4001	4.1782	0.5579	-0.5215	1	0.4594	0.8475	0.5385	866.785	11.6709	-1.3	-20.8
385	0.693375	5.7	35.4652	6.222	33.2018	8.9735	0	21.8017	5.575	0.7226	0.3402	0.9959	0.2193	0.3784	0.4706	450.851	276.316	-31.85	15.6
386	0.327599	8.9	29.9635	3.3667	70.9109	10.2769	0	42.25	9.41	0.4221	-0.7922	1	0.5447	0.5217	0.6122	758.674	1013.26	29.9	-1.95
387	0.241497	8.7	19.8117	2.2772	63.1775	9.4295	0	42.25	8.439	0.6624	-1	1	0.4776	0.806	0.383	334.385	1013.05	14.95	13
388	0.460698	37.7	125.771	3.3361	258.517	7.2414	0	16.5718	3.422	0.8556	-1	1	0.3292	0.6106	0.1104	218.271	789.745	15.6	124.8
389	0.777526	26.7	302.945	11.3462	360.44	14.5927	0	26	5.8326	0.7279	-0.9727	1	0.5316	0.1498	0.2242	238.026	615.427	-5.2	302.9
390	0.31578	38.9	120.065	3.0865	360.667	9.7742	0	23.4361	5.1149	0.6154	-0.9615	1	0.5304	0.5122	0.3977	554.373	737.774	40.3	113.1
391	0.192445	34.9	53.1094	1.5218	260.163	7.9077	0	39.538	6.131	0.5416	-0.9983	1	0.5351	0.8085	0.4656	955.352	234.759	-19.5	49.4
392	0.491415	13.1	31.8699	2.4328	54.9517	4.9506	0	41.1096	7.0964	0.5834	-0.8944	1	0.4763	0.9369	0.5165	426.145	91	-6.5	31.2
393	0.824327	10.1	53.2604	5.2733	51.8164	6.3971	0	10.2774	2.6247	0.957	0.7863	0.9996	0.05004	0.1975	0	782.51	549.767	48.75	21.45
394	0.268866	8.5	21.45	2.5235	61.0068	9.3857	0	21.8017	5.2484	0.8431	0.2941	1	0.1884	0.9692	0.2667	653.429	1004.88	-21.45	0
395	0.348257	38.7	132.909	3.4343	361.914	9.8614	0	26.2023	5.239	0.6808	-1	1	0.6048	0.218	0.2353	637.932	667.792	-129.35	-30.55
396	0.652073	26.3	123.31	4.6886	174.725	7.1903	0	27.9576	4.4933	0.8884	0.2272	1	0.1633	0.4156	0.157	552.787	385.025	-32.5	-118.95
397	0.697267	11.9	53.4899	4.495	63.8209	6.4466	0	13.4001	3.793	0.9325	0.7433	1	0.06662	0.6162	0.01266	128.319	136.908	23.4	-48.1
398	0.862129	9.5	70.7276	7.445	64.7671	8.6356	0	17.5018	5.1315	0.979	0.901	0.9999	0.02619	0	0	722.368	738.221	20.8	-67.6
399	0.547123	38.3	149.925	3.9145	259.716	7.1547	0	30.6604	5.2559	0.5189	-0.9993	1	0.6866	0.5372	0.3314	597.386	609.012	145.6	35.75
400	0.73421	6.5	42.964	6.6098	40.5116	9.0026	0	17.5018	4.5361	0.906	0.7847	1	0.07187	0	0	714.777	54.5538	42.25	-7.8
401	0.474996	12.7	76.7688	6.0448	136.168	12.726	3.25	30.6604	6.9188	0.9068	0.4399	1	0.1174	0.1121	0.1034	65.3268	529.512	69.55	32.5
402	0.195433	17.1	38.6354	2.2594	174.571	11.561	0	52.9062	7.8462	0.6351	-1	1	0.6204	0.2848	0.2748	889.532	134.225	37.7	-8.45
403	0.0570783	6.1	2.3436	0.3842	27.5974	6.7311	0	20.8102	5.9069	-0.1139	-0.9991	1	0.7425	1	0.8571	234.287	132.426	-1.95	1.3
404	0	11.3	0	0	13.8635	1.4907	0	4.5962	1.7088	-0.9697	-1	-0.7071	0.09078	1	1	405.035	824.805	0	0
405	0.845763	5.9	46.8045	7.933	36.5807	9.3797	0	20.8102	5.006	0.9718	0.9037	1	0.03667	0	0	32.2119	1014.15	46.15	7.8
406	0.350244	5.9	29.8293	5.0558	56.2967	14.4351	0	24.7513	7.5418	0.4946	-0.7843	0.9988	0.6308	0.2308	0.5263	1000.75	490.517	-29.25	-5.85
407	0.411561	17.7	70.3473	3.9744	151.613	9.6569	0	23.6604	5.1772	0.4938	-1	1	0.7633	0.4777	0.2847	383.565	759.155	59.8	37.05
408	0.106051	8.5	7.1795	0.8446	51.7668	7.9641	0	37.0557	9.4201	-0.07016	-0.9976	1	0.8146	1	0.7778	421.818	117.147	-0.65	7.15
409	0.336261	11.1	30.9006	2.7838	75.3364	8.2787	0	23.6604	5.8793	0.8507	0.2443	1	0.2029	0.8022	0.2254	107.577	776.18	29.9	7.8
410	0.0536774	9.3	2.6	0.2796	38.025	5.2089	0	9.75	3.4146	0.3442	-1	1	0.919	1	0.3846	929.699	1018.94	2.6	0
411	0.246495	37.9	56.1037	1.4803	215.593	6.0054	0	17.5018	3.9739	0.6044	-1	1	0.5501	0.8134	0.3761	767.978	63.5844	50.05	-25.35
412	0.744071	5.3	22.2334	4.195	18.605	5.6379	0	11.718	3.2344	0.2981	-0.07298	0.9618	0.3916	0.9394	0.7692	689.613	478.066	5.85	-21.45
413	0.214824	8.9	2.0555	0.231	7.4192	1.0753	0	4.5962	1.5984	-0.8883	-1	-0.7071	0.127	1	1	830.017	1003.16	-1.95	-0.65
414	0.864504	7.3	52.9341	7.2512	44.4547	8.3877	3.25	16.25	3.4022	0.9934	0.9469	1	0.009732	0	0	469.644	850.562	-48.1	22.1
415	0.608774	9.7	52.8742	5.4509	68.945	8.9539	0	22.981	5.4986	0.9597	0.7962	1	0.05247	0.02597	0	491.191	549.041	-18.85	49.4
416	3.67316	11.5	8.6721	0.7541	1.95	0.2053	0	3.25	0.7947	-0.1479	-1	1	1.0628	1	0.5714	202.961	554.396	1.95	-8.45
417	0.454612	6.7	26.1054	3.8963	40.2819	8.5706	3.25	19.769	5.142	0.8694	0.4594	0.9999	0.1528	0.8936	0.1852	444.955	847.142	-24.7	-8.45
418	0.805713	5.7	40.1161	7.0379	32.3193	8.735	0	19.769	5.8772	0.9952	0.9798	1	0.005806	0	0	886.281	576.623	-18.2	-35.75
419	0.800997	8.9	78.3702	8.8056	75.854	10.9933	0	46.8722	8.1966	0.9759	0.8091	1	0.03635	0	0	365.371	262.579	67.6	-39.65
420	0.963979	6.7	72.6896	10.8492	52.8969	11.2546	4.5962	17.5018	3.5006	0.9959	0.9609	1	0.007941	0	0	450.948	26.0075	-61.75	38.35
421	0.276514	5.3	4.162	0.7853	9.3721	2.84	0	7.2672	2.5565	0.5857	0.1414	1	0.321	1	0.6667	870.198	120.396	3.25	2.6
422	0.466111	17.3	76.964	4.4488	146.031	9.5445	0	26	6.2238	0.8714	-0.6139	1	0.2783	0.5621	0.1154	830.364	782.237	74.1	-20.8
423	0.485396	17.5	56.2766	3.2158	102.688	6.6251	0	16.25	3.6936	0.7354	-0.4619	1	0.3809	0.8452	0.2963	977.046	392.783	6.5	55.9
424	0.496958	37.3	156.287	4.19	297.624	8.4313	0	29.9635	4.9794	0.6835	-1	1	0.5725	0.4221	0.2613	874.909	752.204	80.6	-133.9
425	0.167988	6.3	7.3539	1.1673	29.8792	6.9487	0	25.3833	5.964	0.219	-0.9731	0.9962	0.7387	0.9302	0.5652	913.937	896.889	-5.2	5.2
426	0.116638	5.5	3.677	0.6685	20.0601	5.7314	0	29.9635	7.1193	-0.9984	-1	-0.9927	0.001973	0.9143	1	155	801.054	-2.6	-2.6
427	0.324326	9.1	11.8614	1.3034	28.5334	4.0188	0	13.4001	3.3514	0.7298	0.229	0.9971	0.2153	1	0.451	309.709	94.4725	-1.95	11.7
428	0.172945	10.1	17.8484	1.7672	82.7682	10.2183	0	27.9576	6.9066	0.5595	-0.848	0.9995	0.4726	0.9877	0.4828	482.678	45.6386	-9.75	14.95
429	0.218624	4.9	1.3	0.2653	3.5192	1.2135	0	4.5962	1.7325	0.07089	-0.9701	0.8944	0.8739	1	0.7143	651.02	867.735	-1.3	0
430	0.205276	22.3	30.2442	1.3562	134.115	6.6067	0	26.8002	5.7629	0.5369	-0.9975	1	0.6015	0.9803	0.459	468.684	76.3408	26.65	14.3
431	0.520941	5.7	28.6295	5.0227	35.674	9.6416	4.5962	14.5344	2.8333	0.945	0.8131	1	0.0591	0.1622	0	976.842	38.2807	-22.1	18.2
432	0.107229	6.5	2.9069	0.4472	18.7671	4.1705	0	13	3.9166	0.665	-0.3162	1	0.3481	1	0.5	749.108	305.354	2.6	1.3
433	0.807161	6.9	28.5112	4.1321	25.0844	5.1193	0	11.718	3.0192	0.5865	-0.2941	0.9993	0.3212	0.6939	0.6207	427.188	999.217	-20.8	19.5
434	0.312846	12.9	44.3622	3.4389	119.817	10.9923	3.25	26.8002	5.4623	0.3449	-0.9971	1	0.7056	0.3578	0.5506	366.035	533.965	34.45	27.95
435	0.316987	4.7	17.0617	3.6302	30.9208	11.4522	3.25	35.0036	10.4683	0.1794	-0.4667	0.9979	0.4659	0.4444	0.8571	885.649	805.894	16.25	-5.2
436	0	10.7	0	0	10.4	1.1954	0	3.25	1.5763	-0.09091	-1	1	1.0193	1	0.5455	499	113.467	0	0
437	0.700169	36.3	245.19	6.7546	330.895	9.6471	0	23.4361	4.7574	0.7859	-1	1	0.4289	0.3003	0.2118	387.857	922.38	-205.4	-133.9
438	0.294944	11.7	26.4671	2.2621	74.395	7.6696	0	19.769	4.4231	0.5563	-0.7071	0.9999	0.5496	0.6495	0.4286	572.697	947.158	-24.05	-11.05
439	0.772714	7.1	37.2093	5.2407	34.5894	6.7822	0	14.5344	3.6741	0.9073	0.6214	1	0.1213	0.4706	0.2258	24.0141	16.1479	-35.1	12.35
440	0.19007	30.3	29.3941	0.9701	144.44	5.1039	0	13.4001	2.9923	0.5156	-0.9842	1	0.6641	0.7597	0.4023	718.386	543.015	16.9	24.05
441	0.58701	20.7	94.1962	4.5505	144.963	7.752	0	22.981	4.3881	0.4264	-1	1	0.8184	0.4225	0.3494	64.6643	484.99	-48.75	-80.6
442	0.880934	7.1	66.5988	9.3801	54.3043	10.6479	6.5	13.4001	1.8134	0.9565	0.8789	0.9994	0.03865	0	0	934.331	840.486	-60.45	27.95
443	0.205396	12.1	11.718	0.9684	47.6195	4.7148	0	13.4001	3.2894	0.2021	-1	1	0.6179	1	0.7143	237.81	552.55	11.7	-0.65
444	0.348449	10.5	36.5968	3.4854	85.022	10.0026	0	27.768	6.2621	0.7043	-0.9973	1	0.4909	0.4706	0.3231	140.852	846.452	-12.35	-34.45
445	0.0344795	4.9	1.95	0.398	33.475	11.5431	0	29.25	8.4921	-1	-1	-1	0	1	1	0	199.541	0	-1.95
446	1.10218	8.5	71.1208	8.3672	49.3445	7.5915	0	17.5018	3.7751	0.9857	0.9298	1	0.01772	0.04615	0	91.5059	559.471	-67.6	22.1
447	0.63606	5.1	39.6713	7.7787	37.9114	12.2295	3.25	22.75	5.9943	0.9417	0.775	0.9999	0.07581	0.06452	0	243.226	22.3725	-12.35	-37.7
448	0.302596	25.7	58.1995	2.2646	177.368	7.4839	0	29.9635	4.922	0.3119	-1	1	0.6814	0.6793	0.5681	193.877	739.086	20.15	54.6
449	0.196953	5.1	7.0007	1.3727	21.606	6.9697	0	27.768	6.8798	0.2374	-0.9864	0.889	0.5605	1	0.9091	935.294	530.98	2.6	6.5
450	0.0631013	9.1	2.9069	0.3194	35.9383	5.0617	0	16.25	3.3365	-0.4524	-1	1	0.5976	1	0.9348	487.495	509.615	2.6	-1.3
451	0.1529	8.5	1.3	0.1529	6.5	1	0	6.5	1.7162	0.02929	-1	1	1.0269	1	0.5	916.212	302.024	-1.3	0
452	0.0624143	5.1	0.65	0.1275	6.3327	2.0428	0	4.5962	1.9457	-1	-1	-1	0	1	1	406.696	874.765	0.65	0
453	0.790353	6.9	29.3293	4.2506	26.3526	5.3781	0	11.718	2.7281	0.962	0.9045	1	0.03186	0.8163	0	580.493	206.536	6.5	-28.6
454	0.800064	22.7	192.401	8.4758	219.294	10.5939	0	26.8002	5.0151	0.9398	-0.8838	1	0.2394	0.1498	0.04278	882.771	401.888	41.6	187.85
455	0.0404639	11.5	0.65	0.05652	13.2692	1.3968	0	4.5962	1.6576	-0.8089	-1	1	0.5632	1	0.9167	164.017	386.404	0	-0.65
456	0.97013	5.1	94.25	18.4804	59.0532	19.0494	11.718	25.3833	4.3997	0.9982	0.9881	1	0.003464	0	0	330.539	726.745	-56.55	75.4
457	0.94341	5.5	71.4084	12.9833	48.1673	13.7621	9.1924	18.9506	2.9186	0.9934	0.9751	1	0.007908	0	0	401.518	146.564	-40.95	-58.5
458	0.50024	5.1	27.1448	5.3225	32.9837	10.6399	4.5962	19.769	4.5864	0.9331	0.8213	1	0.05586	0.2258	0	773.51	113.177	7.8	-26
459	0.268186	6.9	16.25	2.3551	43.0297	8.7816	3.25	17.5018	4.2024	0.8931	0.4741	1	0.1224	1	0.1034	140.196	180.928	16.25	0
460	0.289777	5.1	11.718	2.2977	24.5805	7.9292	0	19.5	5.0515	0.9323	0.7756	1	0.07752	0.8065	0	1018.19	374.843	0.65	-11.7
461	0.832985	30.1	279.334	9.2802	313.059	11.1409	3.25	17.5018	3.0025	0.976	0.8318	1	0.03625	0	0	209.442	267.341	273	59.15
462	0.160429	6.7	10.6608	1.5912	46.6167	9.9184	0	21.8017	5.7554	-0.461	-0.9923	0.493	0.5067	0.9574	1	841.634	542.552	-8.45	6.5
463	0.76315	19.9	147.91	7.4327	174.338	9.7395	0	33.4608	4.893	0.9373	0.3571	1	0.1295	0.01676	0.08176	929.254	415.734	-135.85	58.5
464	0.784896	8.3	80.9609	9.7543	78.2931	12.4275	4.5962	32.5	4.5558	0.9701	0.818	1	0.04943	0	0	860.825	184.355	43.55	68.25
465	0.637705	4.7	33.8999	7.2127	30.538	11.3104	0	26	6.9236	0.7172	0.4764	0.9758	0.1706	0	0.7143	1009.38	280.362	-18.2	-28.6
466	0.242656	7.5	13.4001	1.7867	40.4971	7.3631	0	44.2048	7.8954	0.7198	-0.9294	0.9999	0.4014	0.8545	0.4	774.687	717.44	12.35	-5.2
467	0.466839	11.5	38.1512	3.3175	67.5099	7.1063	0	18.9506	4.89	0.9288	0.5727	0.9999	0.1155	0.8211	0.12	791.73	755.491	37.7	5.85
468	0.360194	7.5	24.9722	3.3296	50.8413	9.2439	3.25	23.4361	4.7026	0.4421	-0.9999	1	0.7908	0.6909	0.4118	146.653	968.933	19.5	15.6
469	0.248401	7.3	22.0809	3.0248	64.5388	12.1771	0	19.769	5.1378	0.2043	-0.984	0.9999	0.9601	0.1509	0.4242	408.363	108.116	-14.95	-16.25
470	0.66809	4.9	31.2135	6.3701	27.651	9.5348	0	14.5344	3.8057	0.9907	0.9452	1	0.01752	0	0	826.745	103.031	-26.65	-16.25
471	0.790056	17.9	126.463	7.065	142.184	8.9424	0	19.5	4.049	0.9294	0.2573	1	0.1598	0	0.07914	81.7318	963.584	92.3	-86.45
472	0.0910374	9.1	5.5154	0.6061	47.2699	6.6577	0	25.3833	6.167	-0.1328	-1	1	0.7452	1	0.8108	1017.67	795.077	-3.9	3.9
473	0.775265	8.9	0.65	0.07303	0.65	0.0942	0	3.25	0.5492	NaN	Infinity	#NAME?	NaN	1	NaN	565.017	705	0.65	0
474	0.806877	10.9	81.4448	7.472	82.4176	9.2604	0	17.5018	4.1779	0.9957	0.9791	1	0.005086	0	0	428.716	17.1468	-80.6	11.7
475	0.780539	21.3	131.012	6.1508	152.088	7.8802	0	20.5548	4.0308	0.9776	0.8184	1	0.02993	0.1088	0	150.286	824.073	-52	-120.25
476	0.085629	7.3	5.9927	0.8209	50.8097	9.5867	0	20.8102	5.5353	-0.354	-0.9999	0.8944	0.6017	1	0.9355	357.911	21.1096	-4.55	-3.9
477	0.121877	5.1	9.9005	1.9413	49.3778	15.9283	7.2672	27.9576	6.4012	-0.9439	-0.9923	-0.8917	0.03575	0.2258	1	846.353	460.118	3.9	9.1
478	0.583492	20.5	139.284	6.7943	215.417	11.6442	0	29.43	5.6048	0.7064	-1	1	0.579	0.2541	0.2086	182.705	166.434	-59.15	126.1
479	0.341794	33.5	110.249	3.291	303.3	9.6286	0	23.6604	4.0524	0.7764	-0.9648	1	0.5088	0.1492	0.1695	409.922	836.951	65	89.05
480	0.701281	22.9	135.551	5.9193	176.411	8.4407	0	33.4608	5.1449	0.839	-0.8	1	0.3628	0.3014	0.1436	776.138	527	-9.75	-135.2
481	0.423251	33.5	97.2679	2.9035	216.089	6.86	0	16.5718	3.9871	0.8081	-0.9285	1	0.3953	0.5619	0.215	559.658	9.8149	-95.55	18.2
482	0.528772	29.1	162.875	5.5971	286.856	10.5851	0	26.2023	4.6818	0.9408	0.4661	1	0.09328	0	0.05578	96.9192	352.99	-11.05	-162.5
483	0.117481	33.3	21.8017	0.6547	174.429	5.5728	0	21.8017	4.3296	-0.1874	-1	1	0.7788	0.9872	0.7527	124.658	711.326	-19.5	9.75
484	0.490184	33.3	118.82	3.5682	227.841	7.2793	0	29.43	5.2263	0.4153	-1	1	0.7238	0.7093	0.4399	661.282	884.468	71.5	94.9
485	0.791604	5.3	44.9253	8.4765	35.3364	10.708	0	39	8.8404	0.9739	0.9421	0.9989	0.01466	0	0	873.924	993.934	-23.4	38.35
486	0.328614	13.3	38.8969	2.9246	100.567	8.8998	0	37.0557	7.7486	-0.01403	-1	1	0.8926	0.7168	0.6264	540.319	1016.99	-38.35	6.5
487	0.424604	5.1	25.3583	4.9722	36.3017	11.7102	3.25	18.9506	5.6147	0.9685	0.8523	1	0.04681	0.1613	0	256.108	238.578	-25.35	0.65
488	0.402587	5.9	26.6817	4.5223	43.8093	11.2331	3.25	30.6604	8.3875	0.7312	0.01846	1	0.4072	0.2308	0.3158	649.991	777.356	-26.65	-1.3
489	0.726827	11.1	68.7066	6.1898	77.4976	8.5162	0	26.8002	5.4508	0.9381	-0.1789	1	0.16	0.1429	0.02817	257.018	41.2027	-27.3	-63.05
490	0.721847	16.1	104.731	6.505	127.064	9.0116	0	19.5	4.3511	0.9603	0.7012	1	0.05653	0.1206	0.008264	935.634	870.009	-104	-12.35
491	0.556133	18.7	68.2531	3.6499	109.603	6.563	0	48.3147	6.436	0.6636	-0.9797	1	0.4365	0.6946	0.4354	267.361	355.698	64.35	-22.75
492	0.0918795	5.9	2.6	0.4407	18.7065	4.7965	0	13.7886	3.767	-0.01249	-0.8944	0.9487	0.7092	1	0.7778	800.509	723.509	0	-2.6
493	0.624968	9.1	65.679	7.2175	81.9949	11.5486	0	30.6604	7.3857	0.9887	0.9231	1	0.01495	0	0	240.192	989.104	51.35	40.95
494	0.645525	18.3	98.2102	5.3667	135.513	8.3137	0	20.5548	4.4255	0.9475	0.5253	1	0.09074	0.3988	0.04895	356.423	649.443	74.75	63.7
495	0.398181	10.3	52.7502	5.1214	106.755	12.862	3.25	47.3207	8.6065	0.5745	-0.5955	1	0.6235	0.0241	0.3175	476.918	934.762	20.15	48.75
496	0.0928739	7.5	1.4534	0.1938	11.477	2.0867	0	4.5962	1.8409	-0.6176	-1	0.7071	0.4302	1	1	133.187	712.46	-1.3	0.65
497	0.58956	23.9	121.357	5.0777	188.619	8.6127	0	39.6713	4.8874	0.8827	-0.4204	1	0.3038	0.1233	0.1156	608.709	425.433	69.55	99.45
498	1.00145	8.7	84.5	9.7126	64.9801	9.6985	0	16.25	3.7175	0.9976	0.9896	1	0.002698	0	0	566.207	838.644	-78	32.5
499	0.0913323	9.9	7.0308	0.7102	61.43	7.776	0	35.1541	10.0156	0.2183	-1	1	0.6931	1	0.7091	478.46	628	-5.85	3.9
500	0.230904	5.5	2.68	0.4873	7.3866	2.1104	0	4.5962	2.0282	-0.5222	-1	0.7071	0.6575	1	1	923.455	728.318	2.6	0.65
501	0.334681	28.7	67.9553	2.3678	188.897	7.0748	0	42.3748	5.2221	0.491	-0.9947	1	0.5786	0.5281	0.4836	45.3711	910.071	65.65	-17.55
502	0.186837	11.5	12.6207	1.0975	55.8039	5.8741	0	33.4608	5.6656	0.3319	-1	0.9996	0.709	1	0.5405	676.526	531.096	7.15	-10.4
503	0.466438	4.7	13.4001	2.8511	16.5036	6.1125	0	13.7886	4.2035	0.1978	0.02419	0.3909	0.1459	1	1	85.8723	686.33	5.2	12.35
504	0.712565	12.7	65.971	5.1946	78.0031	7.29	0	11.718	2.8869	0.9611	0.8445	1	0.04407	0.2243	0	730.768	246.063	65.65	6.5
505	0.917243	14.1	159.262	11.2952	149.003	12.3143	6.5	17.5018	3.0088	0.994	0.9715	1	0.005963	0	0	38.8475	100.862	63.05	-146.25
506	0.812699	14.9	120.095	8.0601	127.938	9.9177	0	37.9012	5.3643	0.9643	0.7226	1	0.06366	0.06977	0.009174	319.963	828.262	-64.35	-101.4
507	0.301781	15.3	23.9796	1.5673	69.0732	5.1935	0	16.5718	3.4224	0.3144	-0.8944	1	0.6358	1	0.6036	929.111	739.435	13	20.15
508	0.396396	7.7	30.2372	3.9269	56.467	9.9065	0	25.3833	6.1787	0.9104	0.5274	0.9999	0.1384	0.7719	0.1622	223.532	196.909	-27.3	-13
509	0.558334	18.3	78.2164	4.2741	124.778	7.6551	0	17.5018	4.331	0.8062	-1	1	0.4122	0.5399	0.1799	277.312	468.377	-75.4	20.8
510	0.368641	8.3	20.4001	2.4578	42.0035	6.6672	0	27.768	5.0697	0.9344	0.6247	1	0.09182	1	0.04651	393.831	309.62	-10.4	-17.55
511	0.398103	13.7	46.2232	3.374	99.1602	8.4752	0	47.9857	6.641	0.9112	-0.6536	0.9999	0.1834	0.9658	0.06186	534.869	217.281	2.6	46.15
512	0.640949	7.1	62.3221	8.7778	69.8447	13.695	3.25	29.9635	5.1472	0.6821	-0.6427	0.9998	0.5437	0.2745	0.2667	467.662	558.232	-31.2	53.95
513	0.453	31.7	89.1259	2.8115	184.331	6.2064	0	22.981	3.9889	0.5416	-1	1	0.7368	0.8081	0.2804	609.658	713.391	87.75	15.6
514	0.462376	5.5	20.0238	3.6407	27.5588	7.8739	0	26.8002	7.8934	0.9732	0.8818	0.9999	0.03286	0.9714	0	20.0273	280.164	4.55	-19.5
515	0.0686341	7.7	4.3603	0.5663	47.0308	8.251	3.25	20.8102	4.547	-0.02937	-0.9984	0.9991	0.8171	0.7544	0.7568	424.007	673.195	1.95	3.9
516	0.117117	4.7	5.5915	1.1897	27.4271	10.1582	3.25	39.538	11.1537	-0.5812	-0.9933	0.9959	0.7583	0.8889	0.8571	626.436	311.925	-3.25	-4.55
517	0.404395	19.7	112.818	5.7268	250.657	14.1614	0	29.9635	6.4228	0.7665	-0.2718	1	0.338	0	0.3057	863.145	423.411	-112.45	9.1
518	0.486421	5.5	20.4104	3.711	26.7023	7.6292	0	16.25	4.2496	0.6079	-0.8298	0.9923	0.6429	0.7143	0.2143	923.791	411.936	3.25	20.15
519	0.343878	7.5	31.2	4.16	66.5349	12.0973	0	39.1352	8.9331	0.5312	-0.4503	0.9999	0.41	0.1455	0.6	1013.27	98.1467	0	-31.2
520	0.112139	4.7	3.3144	0.7052	16.9791	6.2886	0	27.768	7.4032	0.3899	-0.5547	0.9487	0.5469	1	0.7143	5.9043	311.351	0.65	3.25
521	0.185891	22.7	31.0439	1.3676	152.289	7.357	0	32.6621	5.635	0.6586	-0.6854	1	0.4595	0.7874	0.3529	653.247	517.54	10.4	-29.25
522	0.378664	12.9	36.429	2.824	81.2902	7.4578	0	18.9506	4.6705	0.7822	-0.1382	1	0.3112	0.844	0.2584	962.636	684.632	-35.1	-9.75
523	0.175334	14.3	20.9619	1.4659	102.835	8.3606	0	20.8102	4.8351	0.3194	-0.9971	0.9999	0.7663	0.7886	0.4563	204.944	686.448	-20.8	2.6
524	0.484255	13.1	73.45	5.6069	128.521	11.5784	0	26.8002	5.5793	0.8492	-0.9912	1	0.4192	0.2162	0.1222	940.218	812.29	-9.75	72.8
525	0.110752	8.9	0.65	0.07303	4.55	0.6594	0	3.25	1.3166	-0.8674	-1	-0.7071	0.1387	1	1	986.292	318.803	0	-0.65
526	0.171967	9.7	23.4811	2.4207	108.389	14.0765	0	44.2048	8.9123	0.2981	-0.7671	1	0.6454	0.4675	0.5789	290.845	987.057	15.6	-17.55
527	0.857281	4.7	13.7886	2.9337	9.2396	3.4221	0	9.1924	2.9254	0.03922	-0.534	0.9487	0.5884	0.8148	0.7143	690.989	66.3298	-13.65	1.95
528	0.548794	30.3	142.041	4.6878	241.739	8.542	0	26.8002	4.5389	0.9636	0.7011	1	0.0465	0.2438	0.003802	440.584	631.985	135.2	-43.55
529	0.548076	16.1	71.2336	4.4244	113.823	8.0726	0	16.25	3.9336	0.4995	-0.9992	1	0.7108	0.3546	0.375	493.314	40.1584	33.15	63.05
530	0.802923	9.9	111.734	11.2862	111.046	14.0564	6.5	27.9576	5.1151	0.8744	0.53	1	0.1784	0.1392	0.3051	837.808	316.621	76.7	-81.25
531	0.678867	30.3	169.281	5.5868	232.897	8.2296	0	17.5018	3.2409	0.9267	-0.3714	1	0.1586	0.1343	0.02662	706.68	350.5	169	9.75
532	0.212767	5.7	9.1232	1.6006	27.8344	7.5228	0	36.3361	8.4395	0.02285	-0.8944	0.9487	0.5986	0.973	0.8667	290.368	457.43	-9.1	0.65
533	0.0615316	12.3	4.5962	0.3737	62.5549	6.0733	0	33.931	6.8212	-0.3832	-0.9998	0.9995	0.7194	1	0.8434	381.085	404.679	3.25	3.25
534	0.0510626	12.7	0.65	0.05118	10.725	1.0023	0	3.25	1.508	-0.6154	-1	1	0.8038	1	0.8077	803.524	245	0.65	0
535	0.261426	30.1	39.8413	1.3236	142.269	5.063	0	23.4361	3.2792	0.4777	-1	1	0.6209	0.8719	0.4921	530.713	977.086	33.15	-22.1
536	0.560851	19.5	92.4966	4.7434	148.007	8.4575	0	35.8974	5.2201	0.6911	-0.9997	1	0.5647	0.6971	0.2323	601.895	930.915	-52.65	-76.05
537	0.0431294	19.9	4.162	0.2091	86.7823	4.8482	0	22.75	4.1745	-0.01402	-1	1	0.6617	1	0.8212	228.447	740.309	-2.6	3.25
538	0.755671	9.9	77.4019	7.8184	81.7358	10.3463	0	26	4.9559	0.9927	0.9621	1	0.009769	0.07595	0	322.424	36.3939	-67.6	37.7
539	0.305815	4.7	8.7207	1.8555	16.3819	6.0674	0	13	4.5024	0.6906	0.3714	0.9985	0.2461	1	0.5714	956.617	706	-3.9	7.8
540	0.356533	30.1	94.9668	3.155	248.66	8.8491	0	30.8322	4.504	0.7777	-0.9999	1	0.506	0.09964	0.1418	302.012	450.108	72.15	61.75
541	0.625176	7.7	26.3951	3.4279	31.2534	5.4831	0	11.718	3.3854	-0.1073	-1	1	0.8654	0.7018	0.6486	905.812	503.818	-16.25	20.8
542	0.167645	4.9	6.6922	1.3657	23.6246	8.1464	0	14.5344	3.8744	0.6406	0.2249	0.9854	0.2958	1	0.5556	746.622	21.0102	5.85	3.25
543	0.0634857	14.5	9.1924	0.634	124.831	9.9865	0	29.0689	6.505	-0.1444	-1	0.9985	0.7429	0.952	0.8061	679.145	996.538	1.3	9.1
544	0.0668353	25.3	11.4997	0.4545	158.448	6.8003	0	26.2023	5.5677	0.01659	-1	1	0.7885	1	0.6847	3.5672	477.352	8.45	7.8
545	0.900804	15.9	155.29	9.7667	150.707	10.8422	3.25	35.0036	5.0638	0.9896	0.932	1	0.01456	0	0	435.459	436.569	-133.9	78.65
546	0.377674	28.7	89.0879	3.1041	219.447	8.219	0	21.8017	4.6623	0.792	-1	1	0.4501	0.6105	0.1943	305.913	565.127	44.2	77.35
547	0.706368	7.3	48.5459	6.6501	49.8967	9.4145	3.25	20.5548	4.8805	0.9944	0.957	1	0.008464	0	0	246.938	14.6507	-43.55	-21.45
548	0.643121	7.3	49.2501	6.7466	55.599	10.4904	3.25	27.768	5.9418	0.9603	0.8781	0.9996	0.03666	0.0566	0	68.6438	558.664	45.5	18.85
549	0.432235	6.7	31.7504	4.7389	51.5295	10.9637	0	29.43	8.3978	0.9298	0.481	0.9999	0.1059	0.7021	0.03704	751.769	159.664	12.35	-29.25
550	0.720566	13.1	91.2781	6.9678	107.335	9.6699	0	23.6604	5	0.846	0.4472	0.9978	0.1414	0.2432	0.1758	934.038	679.389	-53.3	-74.1
551	0.697045	11.1	86.1538	7.7616	101.328	11.135	0	33.931	7.4648	0.6232	-0.9594	1	0.6371	0.3956	0.2571	551.874	250.712	-85.8	-7.8
552	0.66789	8.3	52.1015	6.2773	59.2119	9.3987	0	24.7513	6.3424	0.9283	0.6374	1	0.1057	0.3333	0.1163	787.843	630.115	33.8	39.65
553	0.924016	6.3	68.5989	10.8887	50.6716	11.7841	6.5	23.6604	3.8415	0.9874	0.9559	0.9998	0.01358	0	0	774.024	253.659	14.95	66.95
554	0.856967	17.5	150.24	8.5851	155.28	10.018	3.25	18.9506	3.7337	0.9671	0.8701	1	0.02981	0.01935	0	372.694	764.297	94.25	117
555	0.49058	20.9	99.6516	4.768	183.691	9.7191	3.25	18.9506	3.0054	0.7152	-1	1	0.6145	0.09524	0.1657	76.7751	278.043	96.2	26
556	0.180382	7.1	7.4111	1.0438	29.5114	5.7866	0	10.2774	2.808	-0.4736	-1	0.9701	0.7177	1	0.9	1003.33	75.3169	7.15	1.95
557	0.694364	16.7	115.107	6.8926	145.919	9.9265	0	48.75	7.6156	0.945	0.3482	1	0.09881	0.2449	0.03937	382.156	831.79	36.4	109.2
558	0.49115	5.1	33.2009	6.51	41.0892	13.2546	0	27.9576	7.0803	0.9741	0.829	1	0.0516	0.03226	0	460.961	463.794	-13	-30.55
559	0.0954984	5.3	3.3144	0.6254	21.611	6.5488	0	23.6604	6.626	-0.8206	-1	-0.0995	0.3183	1	1	25.5	1018.29	-0.65	-3.25
560	0.430658	24.1	122.788	5.0949	261.454	11.8305	0	26.8002	6.1101	0.751	-0.9525	1	0.5351	0.1131	0.1841	341.411	275.84	-120.9	21.45
561	0.158249	4.9	3.5004	0.7144	13.0916	4.5144	3.25	10.2774	2.0414	-0.698	-0.9962	-0.2747	0.2577	1	1	743.5	717.796	-3.25	-1.3
562	0.362711	7.1	26.0325	3.6665	51.5541	10.1086	0	19.5	4.6558	0.8724	0.4292	1	0.145	0.8039	0.1613	607.268	495.155	-26	-1.3
563	0.595182	6.7	50.6333	7.5572	59.6773	12.6973	3.25	29.25	7.1976	0.9658	0.7761	0.9999	0.04888	0.1702	0	871.627	72.6716	33.8	-37.7
564	0.101931	12.5	11.9501	0.956	98.4784	9.3789	0	26	5.9328	0.4257	-1	1	0.7268	0.9714	0.381	426.604	225.036	8.45	8.45
565	0.0774566	11.1	9.1232	0.8219	96.5608	10.6111	0	33.4608	6.704	0.3643	-0.9998	1	0.7011	0.8352	0.507	559.914	636.549	-0.65	9.1
566	0.815971	14.1	97.5542	6.9187	102.597	8.4791	0	20.5548	5.0992	0.6645	-0.9525	1	0.5998	0.3223	0.27	344.28	958.674	-3.25	97.5
567	0.543644	27.9	90.1135	3.2299	153.878	5.9412	0	14.5344	3.0783	0.7632	-0.9978	1	0.4891	0.7722	0.161	638.28	912.864	40.3	80.6
568	0.192478	26.7	46.4011	1.7379	223.018	9.0291	0	42.7471	5.8923	0.7178	-0.9992	1	0.5577	0.6559	0.2203	849.419	266.487	-45.5	9.1
569	0.186661	5.3	7.1795	1.3546	23.9482	7.257	0	32.6621	8.3743	0.4154	-0.9998	0.9986	0.7192	1	0.4615	467.689	368.972	-7.15	0.65
570	0.710904	5.1	37.6159	7.3757	32.1628	10.3751	3.25	26.2023	5.7553	0.984	0.9477	0.9999	0.01759	0	0	149.069	726.745	-35.75	11.7
571	0.705191	21.1	106.022	5.0247	136.094	7.1253	0	19.769	3.6522	0.953	0.5463	1	0.05306	0.2618	0.005848	371.441	124.225	-87.1	-60.45
572	0.240361	17.9	40.3052	2.2517	148.951	9.368	0	20.8102	4.8367	0.4776	-1	1	0.7384	0.3774	0.3841	577.531	307.623	-24.7	-31.85
573	0.388679	18.7	71.1386	3.8042	163.451	9.7875	0	27.9576	6.1137	0.8468	-0.4741	1	0.267	0.6407	0.1769	392.671	576.361	-14.95	69.55
574	0.675152	5.3	21.8017	4.1135	20.106	6.0927	0	16.5718	4.0226	0.9429	0.8321	0.9946	0.05618	0.5758	0	317.443	661.283	9.75	19.5
575	0.781735	7.1	59.5912	8.3931	54.7563	10.7365	0	24.7513	7.2295	0.9905	0.9656	1	0.009525	0	0	980.134	479.62	-57.85	-14.3
576	0.0734925	6.7	2.9069	0.4339	27.749	5.904	0	10.2774	2.8709	-0.2265	-0.9785	0.9762	0.631	1	0.9	597.164	317.015	-2.6	1.3
577	1.09191	4.7	91.5208	19.4725	48.1501	17.8334	7.2672	23.4361	4.3252	0.9772	0.9015	0.9993	0.03641	0	0	455.862	561.702	-66.95	62.4
578	0.542267	27.1	142.982	5.2761	244.215	9.7297	0	23.4361	3.7588	0.9168	0.2987	1	0.1569	0.03586	0.1212	821.945	868.052	-109.2	92.3
579	0.642208	5.1	27.9198	5.4745	26.4259	8.5245	0	20.5548	5.6207	0.9765	0.9168	0.9999	0.02922	0	0	1000.6	713.823	25.35	11.7
580	0.822672	5.9	57.5681	9.7573	46.2559	11.8605	0	32.5	6.4052	0.966	0.8809	0.9999	0.03881	0	0	14.9661	769.831	-24.7	52
581	0.796847	5.7	30.8801	5.4176	25.1557	6.7988	0	14.5344	4.1985	0.9622	0.8666	0.9999	0.03839	0.9189	0	1004.16	185.535	-15.6	-26.65
582	0.488951	14.5	63.1705	4.3566	111.376	8.9101	0	32.0088	5.7153	0.8743	-0.1521	0.9999	0.1738	0.344	0.1524	860.145	589.714	3.9	-63.05
583	0.288643	8.7	22.1859	2.5501	59.1931	8.8348	0	48.75	8.7178	0.5412	-0.7926	1	0.5361	0.7313	0.4043	193.253	1005.72	11.7	18.85
584	0.924322	5.3	48.5372	9.158	32.6958	9.9078	6.5	14.5344	2.5245	0.9717	0.9311	1	0.02308	0	0	1009.47	758.793	-16.9	45.5
585	0.158547	20.5	5.85	0.2854	33.3017	1.8001	0	10.2774	1.9938	-0.3228	-1	1	0.7704	1	0.8547	27.5927	488.688	5.85	0
586	0.136544	6.3	0.65	0.1032	3.25	0.7558	0	3.25	1.3893	0.3106	-0.7071	1	0.8243	1	0.6	76.4921	602.881	0	0.65
587	0.285279	21.9	54.1064	2.4706	172.34	8.6603	0	37.0557	7.3908	0.2139	-1	1	0.7115	0.7437	0.6552	714.329	280.057	-33.8	-42.25
588	0.078035	7.5	1.4534	0.1938	13.6593	2.4835	0	9.1924	2.4177	-0.5632	-0.9806	0.8944	0.5008	1	0.96	674.933	63.74	-1.3	-0.65
589	0.760483	24.7	171.034	6.9245	206.693	9.1054	3.25	16.25	3.1269	0.9794	0.8694	1	0.02526	0.004405	0	927.251	353.662	-81.9	-150.15
590	0.361776	5.7	17.1728	3.0128	30.813	8.3278	0	18.9506	6.1536	0.6644	0.2858	0.9888	0.231	0.7027	0.5882	918.132	457.711	-14.95	8.45
591	0.883082	21.1	175.305	8.3083	179.698	9.4083	0	17.5018	3.9127	0.9907	0.9463	1	0.01056	0	0	955.457	806.865	-76.05	157.95
592	0.110219	7.7	0.9192	0.1194	6.175	1.0833	0	3.25	1.5457	0.701	-1	1	0.6498	1	0.3333	503.227	401.929	-0.65	0.65
593	0.346119	4.9	13.7733	2.8109	23.5515	8.1212	3.25	16.25	5.1358	-0.4894	-0.9398	-0.2095	0.2864	0.8276	1	100.388	182.112	13	-4.55
594	0.612919	17.1	90.2471	5.2776	130.019	8.6106	0	24.7513	4.6425	0.9463	0.6727	1	0.06539	0.4503	0.01527	843.81	725.83	70.85	-55.9
595	0.876764	6.1	55.5588	9.108	42.5915	10.3882	3.25	20.8102	4.6848	0.9593	0.8543	1	0.04868	0	0	314.451	388.254	48.75	26.65
596	0.44087	26.5	112.207	4.2342	235.303	9.6042	0	33.4608	6.3226	0.8151	-0.5704	1	0.3637	0.3347	0.1867	374.415	196.26	81.9	-76.7
597	0.714666	4.9	20.8	4.2449	17.225	5.9397	0	29.25	7.1663	1	1	1	0	0.5862	0	1019	228.959	0	-20.8
598	0.446083	20.3	78.7788	3.8807	159.201	8.6995	0	27.9576	5.1375	0.9172	0.3162	1	0.1523	0.4262	0.1104	902.692	149.611	-11.05	-78
599	0.261945	19.3	29.2572	1.5159	100.117	5.7871	0	20.5548	3.9917	0.695	-0.2631	1	0.344	0.8555	0.3987	59.5104	892.572	0.65	29.25
600	0.382742	10.3	54.0595	5.2485	113.817	13.7129	3.25	32.5	6.7847	0.4054	-0.9939	1	0.8442	0.1325	0.3651	199.005	365.185	51.35	16.9
601	0.68943	7.7	68.8663	8.9437	73.9436	12.9726	0	36.7696	7.121	0.9931	0.9487	1	0.01072	0	0	322.188	203.338	38.35	57.2
602	0.716451	5.1	24.0588	4.7174	20.4116	6.5844	3.25	11.718	2.7679	0.9168	0.6579	0.9999	0.1276	0.6129	0.1818	17.402	442.539	24.05	0.65
603	0.275255	6.5	18.4993	2.846	46.5277	10.3395	0	30.6604	5.5981	0.6257	-0.3576	0.9998	0.3444	0.9111	0.56	473.254	819.931	5.85	-17.55
604	0.466391	5.1	8.45	1.6569	11.0131	3.5526	0	9.75	2.5836	0.9543	0.8742	0.9971	0.03779	1	0	303.912	89.3333	3.25	-7.8
605	0.889645	7.7	62.3356	8.0955	51.8681	9.0997	0	16.25	3.3683	0.9858	0.9515	1	0.01187	0.05263	0	327.097	799.234	-39.65	-48.1
606	0.263053	5.9	11.9854	2.0314	30.1175	7.7224	0	16.25	4.4049	0.8011	0.05349	1	0.2654	1	0.2105	528.542	282.441	-9.1	-7.8
607	0.0320949	4.7	0.65	0.1383	11.6347	4.3091	0	9.1924	2.5917	0.2286	-0.8944	1	0.7647	1	0.6667	331.436	358.745	-0.65	0
608	0.143148	7.7	6.4347	0.8357	33.2764	5.838	0	22.981	5.3734	-0.1044	-0.9701	0.9216	0.6119	1	0.8788	363.487	383.5	4.55	-4.55
609	0.0866003	6.7	3.25	0.4851	26.3275	5.6016	0	13	4.3227	-0.7361	-1	1	0.5382	1	0.9583	923.918	1018.76	3.25	0
610	0.637637	7.3	58.0505	7.9521	66.0973	12.4712	6.5	23.4361	4.4522	0.9733	0.834	1	0.04663	0	0	844.027	31.2466	32.5	-48.1
611	0.205228	7.5	5.2405	0.6987	18.7245	3.4045	0	17.5018	4.6522	-0.5455	-1	0.8944	0.6626	1	0.9231	477.113	1013.72	-0.65	-5.2
612	0	5.7	0	0	3.25	0.8784	0	3.25	1.4632	-1	-1	-1	0	1	1	835.719	422	0	0
613	0.373832	17.1	60.2119	3.5212	142.23	9.4192	0	19.769	4.7813	0.8505	-0.1644	1	0.2773	0.7815	0.1692	924.26	400.643	42.25	-42.9
614	0.143041	7.5	13	1.7333	66.6464	12.1175	3.25	23.6604	5.2965	0.6281	-0.3223	1	0.4019	1	0.4857	535.587	389.893	-13	0
615	0.940778	23.7	293.887	12.4003	286.025	13.1809	0	27.768	5.0847	0.9796	0.7682	1	0.04376	0	0	388.24	414.968	-262.6	131.95
616	0.136817	15.1	9.8363	0.6514	62.3707	4.7611	0	26.2023	5.7354	-0.4719	-1	1	0.6257	1	0.9279	647.51	583.116	-1.3	9.75
617	0.358086	5.7	20.0238	3.5129	36.2977	9.8102	3.25	25.3833	7.5616	0.5625	-1	0.9701	0.7251	0.4054	0.2353	702.009	786.474	-16.25	-11.7
618	0.84675	8.7	94.9089	10.9091	86.3194	12.8835	4.5962	23.6604	3.581	0.9948	0.9571	1	0.008505	0	0	39.6667	78.4253	-1.3	-94.9
619	0.268442	5.3	5.886	1.1106	13.6527	4.1372	0	10.2774	2.9589	0.4818	0.1203	1	0.3431	1	0.7273	740.896	532.33	-0.65	5.85
620	0.862458	9.3	84.6623	9.1035	77.0537	10.5553	3.25	20.5548	4.9643	0.9944	0.9778	1	0.00526	0	0	462.091	140.129	-40.95	-74.1
621	0.291554	15.5	45.127	2.9114	134.808	9.9858	0	41.3657	8.2646	0.1968	-0.9982	1	0.6902	0.6889	0.6842	393.736	505.497	33.8	-29.9
622	0.632745	15.5	66.2873	4.2766	91.2436	6.7588	0	17.5018	3.5083	0.9675	0.7809	1	0.04817	0.4593	0	98.4581	212.955	44.2	-49.4
623	0.0577623	9.7	0.65	0.06701	8.9327	1.1601	0	4.5962	1.7161	-0.881	-1	-0.7071	0.08705	1	1	727.144	254.191	0	-0.65
624	0.0653307	10.7	4.3603	0.4075	54.2663	6.2375	0	19.769	5.3327	-0.5046	-1	0.9806	0.5967	1	0.9077	233.444	135.486	1.95	-3.9
625	0.0353206	6.7	1.4534	0.2169	28.8621	6.1409	0	37.0557	8.588	-0.5487	-1	0.9285	0.5857	1	0.9048	984.381	267.955	0.65	-1.3
627	0	14.1	0	0	4.8192	0.3983	0	4.5962	1.1173	-0.9371	-1	-0.7071	0.118	1	1	559.986	110.071	0	0
628	0.604145	24.9	141.839	5.6963	215.918	9.4287	0	37.0557	5.6068	0.8129	-0.9972	1	0.4986	0.1703	0.1106	738.165	941.87	140.4	20.15
629	0.0706219	24.9	8.7207	0.3502	113.557	4.9588	0	14.5344	3.4092	0.03596	-0.9995	0.9939	0.7832	1	0.6897	432.663	75.0843	-7.8	3.9
630	0.615183	9.7	45.5046	4.6912	58.7179	7.6257	0	21.8017	4.7753	0.9427	0.5812	1	0.08092	0.5325	0.05263	685.732	524.345	45.5	-0.65
631	0	7.3	0	0	5.85	1.1038	0	3.25	1.5539	-0.7143	-1	1	0.7263	1	0.8571	649.301	1007	0	0
632	0.198573	12.7	0.9192	0.07238	3.9	0.3645	0	3.25	1.0304	-1	-1	-1	0	1	1	718.957	585.075	-0.65	0.65
633	0.449638	17.7	39.538	2.2338	77.9972	4.968	0	23.6604	3.5311	0.7378	-1	1	0.5403	0.9745	0.1462	797.514	23.548	6.5	-39
634	0.220261	24.5	37.2093	1.5187	155.138	6.895	0	16.5718	3.8435	0.6433	-0.9993	1	0.5834	0.4044	0.278	759.88	462.78	12.35	-35.1
635	0.575688	12.1	75.2457	6.2187	109.102	10.8022	0	22.981	6.0035	0.948	0.6683	1	0.07847	0.1386	0.04938	676.872	139.785	64.35	-39
636	0.290243	10.9	27.0356	2.4803	76.0557	8.5456	0	32.6621	6.839	0.4587	-0.9991	0.9991	0.7783	0.4831	0.3333	206.463	417.445	26.65	-4.55
637	0.2617	24.5	40.7431	1.663	142.978	6.3546	0	14.5344	3.0619	0.8374	-0.05872	1	0.2196	0.8622	0.2	754.22	821.361	-33.8	22.75
638	0.668907	9.1	91.4747	10.0522	106.698	15.0278	3.25	38.0403	7.9415	0.9808	0.8542	1	0.02729	0	0	869.516	298.489	14.3	90.35
639	0.441789	24.3	84.4925	3.4771	175.513	7.8705	0	29.9635	5.1856	0.4412	-1	1	0.7694	0.5202	0.398	922.959	117.105	10.4	-83.85
640	0.483636	24.3	67.6906	2.7856	128.44	5.7597	0	13.4001	3.0819	0.5391	-0.9991	1	0.6144	0.7265	0.4356	237.535	523.179	66.3	-13.65
641	0.400083	24.3	91.1902	3.7527	209.17	9.3798	0	23.4361	4.9333	0.7615	-0.6557	1	0.3984	0.4529	0.2129	960.624	607.376	-78.65	46.15
642	0.213153	5.5	15.7214	2.8584	46.9355	13.4101	3.25	29.9635	7.6037	0.1604	-0.9852	1	0.7093	0.5714	0.7333	415.791	631.673	13.65	7.8
643	0.405555	5.3	21.724	4.0989	33.3526	10.1069	0	30.6604	7.0097	0.9581	0.8107	0.9991	0.05097	0.8182	0	155.538	897.264	-13.65	-16.9
644	0.576496	5.7	38.7064	6.7906	43.5828	11.7791	3.25	17.5018	4.3996	0.9164	0.8402	0.9974	0.05186	0.02703	0	782.553	429.254	-29.25	25.35
645	0.523297	24.1	96.7605	4.015	169.563	7.6725	0	39	5.4264	0.5955	-1	1	0.6933	0.4706	0.25	94.3817	555.627	-96.2	-10.4
646	0.365601	23.9	87.1873	3.648	218.52	9.9781	0	39.2699	5.6579	0.8028	-0.9734	1	0.5553	0.03653	0.1106	811.28	161.82	-87.1	3.9
647	0.614729	15.5	88.4812	5.7085	125.363	9.2862	0	20.8102	5.1529	0.8584	0.03507	1	0.2293	0.2963	0.1429	19.1323	64.8871	-18.85	-86.45
648	0.933839	5.5	49.6602	9.0291	33.8409	9.6688	0	18.9506	4.7038	0.9318	0.8518	0.9971	0.05184	0	0	352.473	152.536	-29.9	-39.65
649	0.490364	5.3	27.0512	5.104	34.3484	10.4086	3.25	22.981	6.6635	0.9171	0.7682	0.9762	0.05891	0.3636	0	1011.04	325.264	15.6	22.1
650	0.0615601	7.7	2.6	0.3377	31.2686	5.4857	0	39.1352	9.3713	-0.1776	-1	0.7071	0.6636	1	1	994.74	1010.39	2.6	0
651	0.613281	18.7	72.1734	3.8595	105.096	6.2932	0	18.9506	5.3262	-0.2529	-1	1	0.7672	0.6826	0.7692	961.88	462.652	-50.05	-52
652	0.280592	9.3	34.499	3.7096	96.5104	13.2206	3.25	35.0036	7.1556	0.8421	0.2665	0.9996	0.1784	0.7123	0.2264	30.3441	345.167	-23.4	-25.35
653	0.0243468	13.3	1.4534	0.1093	50.7296	4.4893	0	18.3848	3.9731	-0.4127	-1	1	0.6512	1	0.9036	516.598	246.519	-0.65	-1.3
654	0.909949	12.3	140.696	11.4387	129.479	12.5707	0	23.4361	4.159	0.9955	0.9631	1	0.007414	0	0	276.602	88.435	-63.7	-125.45
655	0.0558645	14.7	3.5004	0.2381	54.1281	4.2621	0	16.25	3.5055	-0.1819	-1	1	0.7627	1	0.8242	154.541	802.809	-3.25	-1.3
656	0.90041	14.3	202.26	14.144	193.214	15.7084	3.25	22.981	4.3598	0.9546	0.8556	1	0.03603	0	0	576.241	446.752	191.75	-64.35
657	0.971951	5.3	61.873	11.6742	39.6367	12.0111	7.2672	16.5718	2.3176	0.9781	0.9562	0.9957	0.0105	0	0	854.217	961.83	20.15	58.5
658	0.632358	5.1	24.6658	4.8364	23.7095	7.6482	0	13.4001	3.2673	0.9085	0.5692	1	0.1508	0.3871	0.1818	393.039	701.02	-23.4	7.8
659	0.393245	14.9	29.5089	1.9805	64.9679	5.0363	0	20.8102	4.5441	0.7313	-0.2169	0.9999	0.3006	1	0.3578	520.769	40.6846	-29.25	3.9
660	0.196857	5.5	11.718	2.1306	37.8809	10.8231	3.25	38.0403	8.2076	0.2019	-0.8405	0.9997	0.8149	0.6	0.5333	631.846	288.6	-9.75	6.5
661	0.335968	5.3	14.8223	2.7967	27.4703	8.3243	0	36.3361	8.4341	0.9363	0.5547	0.9998	0.1206	1	0.07692	423.849	680.321	-3.9	-14.3
662	0.536098	22.9	93.0658	4.064	158.437	7.5807	0	44.2048	7.5007	0.3954	-0.9971	1	0.6983	0.5742	0.4722	451.681	519.681	91	19.5
663	0.616484	5.1	38.1512	7.4806	37.6163	12.1343	3.25	39.538	8.7178	0.9907	0.9758	1	0.009413	0.129	0	480.304	764.608	26.65	27.3
664	0.372677	17.1	52.324	3.0599	123.98	8.2106	0	35.0036	5.161	0.5562	-0.9941	1	0.7464	0.6424	0.2519	343.398	338.31	-23.4	46.8
665	0.922287	9.5	74.2765	7.8186	63.5805	8.4774	0	20.5548	4.4974	0.9976	0.9776	1	0.004533	0	0	556.163	509.458	-73.45	11.05
666	0.808867	6.5	45.9987	7.0767	39.3699	8.7489	0	16.25	3.9166	0.9964	0.9845	0.9997	0.003752	0	0	631.492	953.785	-31.2	-33.8
667	0.302159	22.7	53.5373	2.3585	161.573	7.8055	0	19.769	4.1073	0.6884	-0.9762	1	0.5996	0.3237	0.2139	559.573	822.396	46.8	-26
668	0.138811	21.5	23.4361	1.0901	153.135	7.8531	0	37.9012	5.7273	0.4728	-1	1	0.7495	0.7538	0.3392	842.433	347.172	-22.1	7.8
669	0.0786474	9.3	6.5324	0.7024	65.1959	8.931	0	45.2673	13.0268	-0.3329	-1	1	0.7947	0.9726	0.8077	67.9355	21.1129	-6.5	0.65
670	0.122574	4.9	0.9192	0.1876	4.4385	1.5305	0	4.5962	1.8999	-0.9268	-1	-0.7071	0.1464	1	1	249.602	566.071	-0.65	0.65
671	0.551836	6.7	49.558	7.3967	62.9977	13.4038	4.5962	29.25	7.7941	0.9495	0.7788	0.9999	0.05989	0.234	0	627.664	625.06	-47.45	14.3
672	0.0751984	7.9	5.5536	0.703	55.1569	9.3486	0	26	5.9869	0.3955	-0.8575	0.9994	0.6611	1	0.5143	232.506	501.5	5.2	-1.95
673	0.819178	5.1	52.8262	10.3581	39.198	12.6445	3.25	22.981	5.0263	0.9796	0.9104	1	0.02708	0.09677	0	308.882	33.1471	-29.9	43.55
674	0.326517	6.5	4.162	0.6403	8.8247	1.961	0	10.2774	3.005	-0.3309	-1	1	0.756	1	0.8462	812.954	755.239	2.6	-3.25
675	0.546193	6.9	38.6354	5.5993	50.2324	10.2515	0	22.981	5.6187	0.9283	0.5746	1	0.1127	0.2041	0.1034	916.399	23.058	-8.45	-37.7
676	0.786408	13.7	165.27	12.0635	179.478	15.34	3.25	42.7471	7.9805	0.9904	0.9337	1	0.01297	0.08547	0	206.803	470.909	130	-102.05
677	0.661404	9.3	65.2627	7.0175	77.4527	10.61	0	23.4361	6.656	0.8601	0.3657	1	0.1884	0.3014	0.2264	755.403	116.548	-35.75	-54.6
678	0.270683	12.5	30.2721	2.4218	93.9435	8.947	0	27.768	6.2956	0.8333	0.2009	1	0.1987	0.8476	0.3012	265.868	8.496	29.25	7.8
679	0.115613	22.1	27.4312	1.2412	215.79	10.7358	0	27.5772	6.2163	0.5682	-0.9575	1	0.6825	0.2139	0.2597	725.439	779.704	6.5	-26.65
680	0.297226	21.1	52.7502	2.5	160.653	8.4111	0	24.7513	4.9384	0.4999	-1	1	0.715	0.6283	0.3567	238.922	303.301	-52.65	-3.25
681	0.440613	4.7	11.518	2.4506	15.0169	5.5618	0	23.6604	5.0961	0.6117	0.1789	0.9675	0.2953	0.8889	0.5714	982.245	2.2447	11.05	-3.25
682	0.333852	14.7	43.55	2.9626	112.699	8.874	0	24.7513	5.8638	0.621	-0.7593	1	0.5052	0.5354	0.4019	373.323	1004.16	-43.55	0
683	0.945531	5.9	89.2987	15.1354	62.4283	16.0073	6.5	39.2699	5.5773	0.9989	0.9959	1	0.001264	0	0	525.263	425.144	-37.05	81.25
684	0.40977	18.9	50.6208	2.6783	110.46	6.5361	0	26.2023	4.9229	0.7072	-0.9947	1	0.6141	0.8521	0.1701	46.5556	724.833	-20.8	-46.15
685	0.586267	14.5	71.4231	4.9257	105.022	8.4018	0	16.25	3.8896	0.8073	-0.4679	1	0.3132	0.528	0.2571	593.162	853.031	16.25	69.55
686	0.536308	21.7	102.762	4.7356	173.952	8.83	0	25.3833	5.4135	0.9682	0.6369	1	0.04579	0.4873	0.0113	293.376	799.744	-40.95	-94.25
687	0.586994	17.7	94.8221	5.3572	143.286	9.1265	3.25	19.769	3.9458	0.9713	0.7282	1	0.04347	0.2166	0.007299	401.539	250.294	-94.25	10.4
688	0.802234	21.7	221.287	10.1976	250.417	12.7115	0	23.4361	4.3139	0.9304	-0.2971	1	0.1981	0.05076	0.07345	682.993	127.765	-163.15	-149.5
689	0	6.3	0	0	7.0385	1.6369	0	4.5962	1.8146	-0.7071	-0.7071	-0.7071	0	1	1	406.19	874.937	0	0
690	0.659467	12.3	61.8867	5.0314	78.5836	7.6295	0	13.7886	3.1591	0.9296	0.669	1	0.07583	0.2816	0.0241	131.435	550.203	50.05	-36.4
691	0.814407	10.3	61.8355	6.0034	61.1836	7.3715	0	16.5718	4.4394	0.9189	0.6805	1	0.09909	0.5422	0.09524	402.704	306.587	34.45	-51.35
692	0.549096	11.7	36.4232	3.1131	54.9942	5.6695	0	11.718	2.7113	0.9408	-0.8742	1	0.2183	0.732	0.02597	628.402	236.863	36.4	-1.3
693	0.480166	11.9	51.8413	4.3564	89.8197	9.0727	3.25	19.769	4.5785	0.8589	0.0848	1	0.2293	0.3434	0.1923	259.349	628.823	44.85	26
694	0.662731	8.1	49.4171	6.1009	56.155	9.2057	0	19.769	4.3316	0.9751	0.8944	1	0.02599	0.2295	0	978.16	182.704	44.2	-22.1
695	0.667896	10.1	53.0497	5.2524	63.6988	7.8641	0	26.2023	4.7061	0.9097	0.6801	0.9999	0.08456	0.4074	0.03279	45.104	169.683	52.65	-6.5
696	0.856872	5.9	53.7774	9.1148	41.4854	10.6373	4.5962	17.5018	3.0382	0.979	0.9272	1	0.02365	0	0	803.5	144.593	38.35	-37.7
697	0.8313	9.7	117.479	12.1113	112.182	14.5691	4.5962	26.8002	5.6617	0.9799	0.9072	1	0.02341	0	0	56.6546	396.943	-16.25	-116.35
698	0.400502	18.1	70.5033	3.8952	156.585	9.7258	0	35.75	5.409	0.8804	-0.3328	1	0.1845	0.559	0.1511	220.099	154.843	40.3	57.85
699	0.791191	7.7	70.0132	9.0926	65.5058	11.4923	7.2672	19.769	2.5428	0.9794	0.93	1	0.0208	0	0	85.5649	677.318	-46.15	52.65
700	0.123385	7.7	0.65	0.08442	3.9	0.6842	0	3.25	1.3367	-1	-1	-1	0	1	1	263	300.877	0	0.65
701	0.113296	8.3	10.0907	1.2157	67.6012	10.7303	0	45.9619	10.0447	0.004237	-0.9959	0.9994	0.8712	0.6032	0.6744	280.223	113.976	9.75	-2.6
702	0.954716	8.1	132.485	16.3562	104.505	17.132	6.5	32.5	5.5338	0.9938	0.9667	1	0.006339	0	0	62.8025	237.346	-89.7	-97.5
703	0.0949873	12.9	1.8385	0.1425	16.352	1.5002	0	4.5962	1.7629	-0.6342	-1	1	0.6262	1	0.9722	294.388	336.139	-1.3	1.3
704	0.281299	5.1	15.0766	2.9562	32.5782	10.5091	3.25	27.9576	7.9579	-0.3842	-0.9759	0.4795	0.4879	0.6774	1	7.1275	314.99	-14.95	-1.95
705	0.0958459	6.3	3.25	0.5159	23.145	5.3826	0	11.718	3.6528	-0.3091	-0.9959	0.8682	0.607	1	0.9	798.302	714.452	2.6	-1.95
706	0.818899	10.3	88.4024	8.5828	86.9912	10.4809	3.25	27.5772	5.1488	0.979	0.9215	1	0.01929	0	0	604.34	4.2087	-88.4	-0.65
707	0.16843	14.5	21.792	1.5029	111.538	8.923	0	36.3361	5.9866	0.6014	-0.9999	1	0.7761	0.08	0.1905	964.641	13.4759	-20.8	-6.5
708	0.716044	5.7	58.2576	10.2206	52.8128	14.2737	3.25	45.9619	10.6049	0.9681	0.7581	1	0.06403	0	0	81.614	755.325	-57.2	11.05
709	0.487981	16.9	83.7113	4.9533	151.244	10.1506	3.25	20.8102	4.0209	0.8771	0.03224	1	0.2305	0.4765	0.1395	915.198	227.459	-20.15	-81.25
710	0.57674	4.7	27.3309	5.8151	27.2234	10.0827	6.5	16.25	3.3199	0.9511	0.8653	1	0.05603	0.2222	0	44.7021	183.979	27.3	-1.3
711	0.807651	11.1	90.1253	8.1194	91.4833	10.0531	0	20.5548	4.9442	0.9453	0.7733	0.9994	0.06232	0.0989	0	314.279	246.725	-39	-81.25
712	0.388836	6.7	35.2322	5.2585	63.5613	13.5237	3.25	32.5	6.2697	0.9056	0.6	0.9995	0.1012	0.4681	0.07407	231.261	949.709	30.55	17.55
713	0.413258	11.5	55.8433	4.8559	111.628	11.7503	0	34.548	8.1367	0.8037	-0.8944	1	0.3642	0.3263	0.2	443.352	375.183	-35.75	-42.9
714	0.522705	6.3	43.6275	6.925	56.9682	13.2484	3.25	32.5	9.3612	0.9333	0.7828	0.9995	0.0666	0.3023	0	983.595	492.889	43.55	-2.6
715	0.891815	4.7	64.2843	13.6775	41.409	15.3367	3.25	35.75	7.9288	0.9877	0.9616	0.9992	0.01464	0	0	560.936	1002.29	-58.5	26.65
716	0.630425	7.1	19.769	2.7844	22.5254	4.4167	0	14.5344	3.7848	0.5136	-0.3939	0.9999	0.6043	0.6667	0.3793	753.591	8.4014	-9.1	-17.55
717	0.40099	7.7	27.1448	3.5253	50.1117	8.7915	3.25	18.9506	4.7754	0.2112	-0.6568	1	0.6283	0.5439	0.6486	771.87	585.844	-7.8	26
718	0.872962	8.3	76.518	9.219	66.532	10.5606	3.25	18.9506	4.325	0.9821	0.9507	0.9989	0.01119	0	0	312.91	996.524	66.95	-37.05
719	0	5.5	0	0	1.8385	0.5253	0	4.5962	1.4837	-0.9024	-1	-0.7071	0.1691	1	1	205.073	833.964	0	0
720	0.180166	19.7	11.718	0.5948	58.4351	3.3014	0	7.2672	1.9032	0.1951	-1	1	0.7041	1	0.7286	271.244	356.556	6.5	9.75
721	0.435983	11.9	42.0294	3.5319	80.1995	8.101	0	27.5772	5.0638	0.733	-0.2897	1	0.3811	0.2424	0.2785	369.513	653.718	22.1	35.75
722	0.637664	8.7	57.8829	6.6532	69.9057	10.4337	3.25	25.3833	4.8745	0.9899	0.943	1	0.013	0.07463	0	347.925	68.3851	-52.65	-24.05
723	0.270106	9.9	10.1741	1.0277	30.0581	3.8048	0	9.1924	2.1685	0.5883	-0.4706	1	0.3877	1	0.5636	751.727	710.682	-9.1	4.55
724	0.0237762	9.9	1.95	0.197	65.4562	8.2856	0	20.8102	5.5631	-0.3395	-1	0.9978	0.6453	0.9494	0.8644	983.222	323.672	0	-1.95
725	0.187033	5.5	7.4111	1.3475	25.216	7.2046	0	27.9576	7.843	0.384	-0.3714	1	0.5587	1	0.6	365.882	931.409	4.55	5.85
726	0.89206	19.5	232.306	11.9131	233.705	13.3546	3.25	44.2048	5.6998	0.9886	0.8719	1	0.01416	0	0	726.88	216.644	-226.85	-50.05
727	0.54392	9.7	54.6039	5.6293	79.6914	10.3495	0	27.9576	7.1628	0.8036	0.1738	1	0.2333	0.4675	0.3158	981.515	1015.44	-54.6	-0.65
728	0.81678	5.5	48.5372	8.8249	37.8159	10.8045	0	26.2023	7.0099	0.827	0.6054	0.9915	0.1133	0.3429	0.2667	660.873	718.054	45.5	-16.9
729	0.447727	5.3	24.468	4.6166	34.027	10.3112	0	22.75	6.8901	0.918	0.5935	1	0.1296	0.6364	0.1538	373.793	85.1226	-23.4	-7.15
730	0.618975	4.9	4.3603	0.8899	4.1692	1.4377	0	4.5962	1.7722	0.782	0.5145	1	0.2073	1	0.5	837.469	840.173	3.9	1.95
731	0.442105	4.9	21.607	4.4096	28.925	9.9741	0	39	9.5913	0.7609	-1	1	0.6616	0.4138	0.1111	283.949	1018.63	20.15	-7.8
732	0.0858316	5.1	4.7321	0.9279	33.513	10.8107	3.25	29.0689	7.5289	-0.1136	-0.9398	0.4472	0.4363	1	1	121.177	901.01	-1.3	4.55
733	0.366886	18.9	47.6765	2.5226	116.2	6.8757	0	19.5	4.1625	0.8479	-0.3162	1	0.2914	0.716	0.1837	986.683	580.45	46.8	-9.1
734	0.411002	15.9	67.7997	4.2641	144.212	10.3749	3.25	36.3361	5.5019	0.6082	-0.3304	0.9996	0.3498	0.3022	0.5714	500.654	779.73	-57.2	36.4
735	0.0745325	4.7	1.95	0.4149	15.03	5.5667	0	22.75	6.2706	0.2644	-0.9947	1	0.9451	1	0.4286	1018.87	835.947	0	1.95
736	0.0679833	13.5	7.0308	0.5208	88.0976	7.6607	0	34.548	5.8317	-0.3677	-1	1	0.7025	1	0.8587	363.533	10.5889	3.9	-5.85
737	0.103498	5.5	3.5004	0.6364	21.5211	6.1489	0	17.5018	4.6871	0.7256	0.2169	0.9939	0.247	1	0.4286	416.245	110.055	3.25	-1.3
738	0.140308	7.9	5.5536	0.703	29.5616	5.0104	0	14.5344	3.2715	-0.5454	-0.9997	0.5547	0.4577	1	1	973.817	340.544	-1.95	5.2
739	0.0689113	7.9	1.4534	0.184	15.7534	2.6701	0	7.2672	2.2653	-0.2334	-1	1	0.8829	1	0.7917	1018.8	796.139	0.65	-1.3
740	0.523054	10.9	45.8377	4.2053	71.5553	8.0399	0	20.5548	5.2922	0.9311	0.6459	1	0.08784	0.5056	0.05797	526.073	659.867	14.3	43.55
741	0.675608	15.5	110.174	7.108	142.031	10.5209	0	33.4608	6.311	0.7221	-0.8437	1	0.4363	0.3111	0.2522	90.3129	520.158	98.15	-50.05
742	0.0635055	12.3	2.68	0.2179	35.341	3.4312	0	13.4001	3.0731	-0.237	-1	1	0.7312	1	0.863	940.305	864.602	0.65	-2.6
743	0	7.3	0	0	2.925	0.5519	0	3.25	1.2319	1	1	1	0	1	0	719.329	605.027	0	0
744	0.887494	5.1	40.9912	8.0375	28.075	9.0564	0	20.8102	6.2312	0.9875	0.9477	1	0.01777	0	0	370.274	604.833	36.4	18.85
745	0.855148	18.5	189.239	10.2292	197.371	11.9619	3.25	27.768	4.5597	0.9852	0.9377	1	0.01502	0	0	651.197	566.724	85.15	-169
746	0.187466	6.1	3.7901	0.6213	13.5882	3.3142	0	16.25	4.549	-0.0449	-0.9487	1	0.8217	1	0.6471	873.992	124.647	-3.25	-1.95
747	0.579549	15.7	64.3795	4.1006	96.9337	7.0755	0	24.7513	4.9593	0.887	-0.2169	0.9999	0.21	0.6423	0.1026	798.863	33.4745	37.05	52.65
748	0.187318	5.5	9.5971	1.7449	32.6032	9.3152	0	20.5548	5.4173	-0.481	-0.854	0.9999	0.4781	0.7714	0.9333	984.991	292.282	8.45	4.55
749	0.872028	18.1	180.837	9.991	184.462	11.4572	0	20.8102	4.6754	0.9856	0.8842	1	0.02736	0.04348	0	111.268	158.945	-107.25	145.6
750	0.466989	7.7	10.2774	1.3347	16.2913	2.8581	0	13.4001	3.1293	0.4374	-0.9978	1	0.6878	0.9825	0.4595	686.526	542.708	-9.75	-3.25
751	0.582037	5.3	27.95	5.2736	29.9	9.0606	0	35.75	8.8915	1	1	1	0	0.4242	0	99.5566	1019	-27.95	0
752	0.235743	17.7	39.2699	2.2186	147.755	9.4111	0	27.9576	6.4083	0.7249	-0.8396	1	0.3684	1	0.3609	505.438	176.014	38.35	8.45
753	0.369284	14.3	44.7179	3.1271	104.156	8.468	0	35.0036	6.03	0.567	-0.9776	1	0.5853	0.5854	0.4314	231.035	990.64	-37.7	-24.05
754	0.158206	17.7	38.3885	2.1688	215.227	13.7087	0	30.6604	6.4825	0.7205	-0.8093	1	0.5491	0.01274	0.2117	899.294	433.265	-18.2	33.8
755	0.403094	4.9	16.6481	3.3976	24.4436	8.4288	0	33.1436	8.6193	0.5033	-0.8	0.9472	0.548	0.7241	0.4444	467.714	1013.53	13	10.4
756	0.611834	17.5	50.269	2.8725	72.7712	4.6949	0	11.718	2.7285	0.7246	-0.4961	1	0.3871	0.9226	0.3134	958.82	649.086	38.35	32.5
757	0.423821	17.5	47.5567	2.7175	99.3844	6.4119	0	20.5548	3.8906	0.8018	-0.2425	1	0.276	0.5677	0.3134	410.134	516.914	8.45	-46.8
758	0.596264	13.5	90.371	6.6942	129.11	11.2269	0	39.538	7.5036	0.9482	0.7399	1	0.0586	0.008696	0.01053	875.026	370.204	-73.45	52.65
759	0.139848	6.5	0.9192	0.1414	4.55	1.0111	0	3.25	1.5216	-0.8309	-1	-0.4472	0.2492	1	1	994.992	178.9	0.65	-0.65
760	0.239493	17.3	40.2003	2.3237	148.45	9.7026	0	26	5.9025	0.3652	-1	0.9998	0.6984	0.6471	0.5379	339.176	920.549	-37.05	15.6
761	0.281854	14.1	20.8102	1.4759	63.3604	5.2364	0	14.5344	3.9123	-0.2967	-1	1	0.6923	0.9421	0.8438	585.826	772.135	16.25	13
762	0.038854	6.3	0.65	0.1032	11.4212	2.6561	0	9.75	2.6668	-0.2622	-1	0.7071	0.5974	1	1	292.627	460.111	-0.65	0
763	0.484174	15.1	105.051	6.957	188.231	14.3688	3.25	42.3748	5.8095	0.6818	-0.7738	1	0.589	0.05344	0.2072	299.914	459.808	102.7	-22.1
764	0.44417	14.1	65.7754	4.6649	127.081	10.5025	0	26.2023	5.9737	0.9616	0.6741	1	0.056	0.5702	0.0198	706	181.085	-20.8	-62.4
765	0	9.5	0	0	20.15	2.6867	0	6.5	2.3517	-0.2778	-1	1	0.9743	1	0.6389	338.147	1019	0	0
766	0.236157	17.1	33.5554	1.9623	125.47	8.3093	0	24.7513	5.7219	0.3626	-1	1	0.7404	0.6556	0.4962	944.316	770.541	-28.6	17.55
767	0.0967933	5.3	2.3436	0.4422	15.0762	4.5685	0	16.25	4.6245	-0.5301	-1	0.9965	0.6588	1	0.9091	733.123	723.34	1.95	1.3
768	0.916152	8.7	114.328	13.1411	96.1031	14.3438	3.25	27.9576	5.8101	0.9899	0.9499	1	0.01181	0	0	583.224	523.161	-65.65	93.6
769	0.154489	6.9	0.9192	0.1332	4.225	0.8622	0	3.25	1.4497	-0.653	-1	-0.4472	0.181	1	1	887.775	1010.66	0.65	-0.65
770	0.865246	6.1	78.0027	12.7873	60.5929	14.7788	3.25	41.3657	8.5092	0.977	0.9248	1	0.02956	0	0	735.984	257.582	-78	-0.65
771	0.868324	5.5	41.9489	7.6271	30.743	8.7837	3.25	17.5018	4.6078	0.9851	0.9538	1	0.01423	0	0	473.582	706.373	-27.3	31.85
772	0.413587	14.5	57.2923	3.9512	119.418	9.5535	0	23.4361	5.2688	0.5839	-0.9976	1	0.7052	0.232	0.2571	922.376	333.276	-24.05	-52
773	0.568161	5.9	22.2144	3.7652	25.8452	6.627	0	14.5344	3.5306	0.9771	0.7894	0.9999	0.05039	0.9231	0	293.491	197.576	-20.8	7.8
774	0.294016	9.1	19.1171	2.1008	50.7308	7.1452	0	43.7243	6.0156	-0.1173	-1	1	0.7526	0.7324	0.7647	758.819	736.429	-11.05	15.6
775	0.508478	13.7	82.3348	6.0098	138.285	11.8192	0	52.9062	8.4147	0.7846	0.03331	1	0.2816	0.3077	0.2784	974.814	975.752	-60.45	55.9
776	0.913632	6.1	64.6121	10.5921	47.5331	11.5934	3.25	22.981	4.6893	0.9486	0.8637	0.9995	0.04354	0	0	526.238	592.23	38.35	52
777	0.90123	11.3	102.973	9.1127	94.0362	10.1114	3.25	18.9506	4.3233	0.9817	0.89	1	0.02843	0	0	532.319	805.969	-49.4	-90.35
778	0.73186	9.3	79.7701	8.5774	85.5557	11.72	3.25	19.769	3.8813	0.9901	0.9245	1	0.01648	0	0	899.591	931.156	-19.5	-77.35
779	0.950034	9.7	104.426	10.7655	87.2538	11.3317	3.25	19.769	3.8005	0.9474	0.7951	1	0.05019	0	0	788.149	826.407	50.05	91.65
780	0.567885	16.5	69.27	4.1982	107.195	7.3927	0	24.7513	4.9031	0.8465	0.0995	1	0.1833	0.6621	0.232	978.43	513.161	22.1	-65.65
781	0.508653	7.7	29.6018	3.8444	43.0809	7.558	3.25	14.5344	2.9689	0.9315	0.7174	0.9999	0.06187	0.8596	0.02703	626.435	265.37	29.25	-4.55
782	0.596324	14.3	58.5036	4.0912	84.3862	6.8607	0	19.769	4.3532	0.8281	-0.4373	1	0.3516	0.4715	0.2059	184.783	703.437	58.5	0.65
783	0.693837	16.1	115.378	7.1663	145.632	10.3285	3.25	29.9635	5.3751	0.8955	0.3307	1	0.1355	0.2057	0.1405	391.596	218.764	63.7	-96.2
784	0.854508	7.3	64.9382	8.8956	55.1743	10.4102	3.25	27.5772	6.2808	0.9867	0.9285	1	0.01463	0	0	355.192	96.8699	-42.9	-48.75
785	0.182707	15.9	13.5256	0.8507	64.7196	4.6561	0	16.25	3.4853	0.2354	-1	1	0.726	1	0.6293	358.862	402.802	7.8	-11.05
786	0.242163	7.5	15.6135	2.0818	47.2816	8.5967	0	23.4361	5.1801	0.7856	0.3881	0.9994	0.1862	1	0.3714	487.42	348.213	-0.65	-15.6
787	0.716696	15.9	110.622	6.9574	134.936	9.7076	0	20.8102	4.7506	0.942	0.5817	1	0.08308	0.2014	0.06723	662.654	394.491	-110.5	5.2
788	0.630795	5.3	39.3022	7.4155	38.794	11.7558	0	45.5	10.472	0.8312	0.6923	0.969	0.07591	0	0.1538	748.264	487.623	-22.1	-32.5
789	0.820653	9.9	65.4276	6.6088	63.6194	8.0531	0	13.4001	2.8493	0.9658	0.8515	1	0.03567	0	0	824.02	770.747	49.4	-42.9
790	0.606663	14.1	80.1637	5.6854	113.397	9.3716	0	19.769	4.7458	0.954	0.5623	1	0.104	0.2727	0.07921	614.259	636.507	-79.95	-5.85
791	0.390439	15.5	56.2804	3.631	125.547	9.2998	0	22.981	4.7697	0.4845	-1	1	0.6247	0.4222	0.4737	325.903	353.855	54.6	-13.65
792	0.676354	11.1	91.6039	8.2526	111.035	12.2016	0	22.981	4.6765	0.9449	0.7395	1	0.05707	0	0.01408	268.419	299.91	-68.25	61.1
793	0.644962	5.1	31.2135	6.1203	29.417	9.4894	3.25	30.8322	6.5999	0.9315	0.8988	0.9766	0.02713	0	0	623.323	1007.6	26.65	-16.25
794	0.552389	6.7	36.0501	5.3806	45.7809	9.7406	0	23.4361	5.3104	0.921	0.523	1	0.1238	0.3617	0.1111	682.895	458.672	32.5	15.6
795	0.895457	5.5	64.5598	11.7381	45.8798	13.1085	0	21.8017	6.2219	0.9845	0.9622	0.9997	0.01343	0	0	291.445	524.527	64.35	-5.2
796	0.539904	12.5	82.9483	6.6359	129.055	12.2909	3.25	35.8974	6.7399	0.7057	-0.7907	1	0.4848	0.2286	0.2941	107.38	381.256	-79.95	-22.1
797	1.04001	6.5	86.428	13.2966	57.5329	12.7851	4.5962	18.3848	2.8404	0.9952	0.9799	1	0.005344	0	0	451.846	861.139	-59.8	62.4
798	0.902074	5.9	65.4696	11.0965	47.9744	12.3011	6.5	21.8017	3.8487	0.9976	0.9903	1	0.002673	0	0	72.6356	220.644	-26.65	-59.8
799	0.0697785	12.7	1.3	0.1024	15.702	1.4675	0	4.5962	1.7628	-0.01846	-1	1	0.8464	1	0.7692	261.205	694.441	0	-1.3
800	0.434907	5.5	10.0907	1.8347	14.7652	4.2186	0	13.4001	3.6984	0.8135	0.3162	1	0.2052	1	0.2	634.627	336.091	9.75	2.6
801	0.0267739	9.1	0.65	0.07143	18.9424	2.6679	0	4.5962	1.8284	-0.7558	-1	0.7071	0.3479	1	1	470.33	29.2143	0	0.65
802	0.154112	13.7	16.61	1.2124	92.0438	7.867	0	36.3361	6.1135	0.5836	-0.9541	1	0.7283	0.6068	0.2371	924.416	717.975	14.3	-8.45
803	0.648514	6.9	26.7212	3.8726	29.2605	5.9715	0	13.4001	3.2014	0.8172	0.05547	0.9998	0.2433	0.5306	0.3793	648.862	475.891	26.65	1.95
804	0.61941	14.7	75.6964	5.1494	105.58	8.3134	0	27.768	5.8412	0.8282	-0.5647	1	0.2827	0.4409	0.215	152.303	791.82	-70.85	-26.65
805	0.282692	8.9	27.0356	3.0377	74.1444	10.7456	0	27.9576	5.4853	0.8674	0.09054	0.9999	0.1649	0.913	0.1429	21.4326	54.691	-24.05	12.35
806	0.626225	4.9	21.5385	4.3956	20.3556	7.0192	3.25	10.2774	2.658	0.9383	0.9116	0.9583	0.0152	0.2759	0	649.949	704.602	21.45	-1.95
807	0.0892244	13.3	6.9096	0.5195	65.7934	5.8224	0	22.981	6.1674	-0.06646	-0.9985	1	0.7723	1	0.7333	419.823	466.323	-4.55	-5.2
808	0.0399704	13.3	4.9503	0.3722	105.225	9.3119	0	24.7513	7.7284	-0.2181	-1	1	0.9018	1	0.6579	85.8985	660.034	-1.95	4.55
809	0.695487	5.9	50.269	8.5202	47.7777	12.2507	3.25	19.769	6.235	0.9905	0.9395	0.9999	0.01465	0	0	150.034	723.161	-32.5	38.35
810	0.372199	14.5	40.3629	2.7836	93.4846	7.4788	0	29.25	5.7644	0.4255	-1	1	0.7908	0.432	0.3469	993.538	10.069	39	10.4
811	0.523694	14.3	51.7557	3.6193	85.0071	6.9111	0	16.25	3.6132	0.7958	-0.7128	1	0.36	0.6179	0.2524	806.301	995.524	50.7	-10.4
812	0.411547	14.3	59.3247	4.1486	123.99	10.0805	0	48.3147	8.4856	0.8212	0.1414	0.9999	0.2318	0.4146	0.2621	298.843	937.437	31.85	-50.05
813	0.55964	5.1	28.85	5.6569	31.3352	10.1081	3.25	18.3848	4.325	0.6593	0.2194	0.9671	0.2777	0.03226	0.4545	562.422	319.853	-11.05	26.65
814	0.528109	5.1	18.3157	3.5913	21.081	6.8003	0	13.7886	3.1553	0.9232	0.7615	1	0.07491	0.8387	0	55.3431	25.6176	-16.25	-8.45
815	0.898951	8.5	66.9216	7.8731	56.9274	8.7581	3.25	16.5718	3.1723	0.9841	0.9305	0.9999	0.01911	0	0	966.2	587.765	9.1	66.3
816	0.457363	13.9	57.5314	4.139	107.691	9.0497	0	18.9506	4.8366	0.2551	-0.9982	1	0.7696	0.5798	0.5253	740.514	99.3058	-30.55	-48.75
817	0.760591	13.9	106.34	7.6504	119.696	10.0585	3.25	21.8017	4.8164	0.9601	0.7426	1	0.05741	0.1092	0.0101	444.532	664.716	29.9	102.05
818	0.940172	6.5	49.4385	7.6059	36.4045	8.0899	0	13.7886	3.144	0.9936	0.9782	1	0.006327	0	0	989.639	815.2	-38.35	-31.2
819	0.619371	5.7	31.6571	5.5539	33.1779	8.967	0	18.9506	5.5063	0.9283	0.7071	1	0.102	0.2703	0.1765	445.947	204.228	-29.9	10.4
820	0.0359044	4.7	0.65	0.1383	10.4	3.8519	0	9.75	3.2546	-0.9508	-1	-0.7071	0.1092	1	1	1018.91	961.457	0	-0.65
821	0.872427	13.5	136.571	10.1164	133.351	11.5957	4.5962	21.8017	4.0388	0.9973	0.9779	1	0.003841	0	0	687.485	279.856	87.75	-104.65
822	0.0242355	10.5	0.65	0.0619	21.7097	2.5541	0	4.5962	1.6822	-0.6904	-1	0.7071	0.5332	1	1	1003.72	75.4286	-0.65	0
823	0.106922	6.7	5.9927	0.8944	39.3154	8.365	0	26.2023	6.4937	-0.2301	-0.9627	0.9806	0.6235	1	0.8889	666.209	247.605	1.3	5.85
824	0.178612	13.1	18.4879	1.4113	87.7065	7.9015	0	26.2023	5.6026	0.1671	-1	1	0.7029	0.9279	0.6556	417.485	702.519	-3.25	-18.2
825	0.504536	11.7	56.55	4.8333	92.9233	9.5797	0	26.2023	4.5022	0.9241	0.53	1	0.09936	0.299	0.06494	243.282	655.466	-39	40.95
826	0.840645	5.1	39.0054	7.6481	28.2036	9.0979	4.5962	13.7886	2.8501	0.9952	0.9842	1	0.005907	0	0	679.304	560.294	-35.75	-15.6
827	0.877561	7.7	64.9122	8.4302	54.7563	9.6064	0	16.5718	3.3921	0.9913	0.9596	1	0.01034	0	0	145.922	77.5519	-53.3	37.05
828	0.723708	7.3	66.6971	9.1366	66.9111	12.6247	4.5962	32.1734	5.8634	0.9936	0.9815	1	0.005608	0.03774	0	555.753	209.089	-65	14.95
829	0.701648	6.9	50.1006	7.261	50.7075	10.3485	0	19.5	6.3839	0.8393	0.5944	0.9989	0.1503	0	0.3103	1001.62	164.819	35.1	-35.75
830	0.00832012	12.9	0.65	0.05039	66.0152	6.0564	0	22.981	4.9593	-0.3017	-1	1	0.7228	1	0.8767	413.368	111.946	-0.65	0
831	0.826152	4.7	38.5861	8.2098	26.831	9.9374	0	20.5548	5.7211	0.9485	0.9027	0.9729	0.02732	0	0	523.17	425.979	-20.8	32.5
832	0.0772048	12.9	0.9192	0.07126	10.0612	0.923	0	7.2672	1.747	-0.7617	-1	0.7071	0.5262	1	1	487.066	508.795	0.65	-0.65
833	0.377203	7.5	30.8185	4.1091	59.9146	10.8936	0	37.0557	10.6886	0.8085	0.2136	0.9989	0.2239	0.4182	0.2286	143.213	884.16	-27.3	14.3
834	0.125602	8.1	9.4641	1.1684	56.7446	9.3024	0	16.5718	4.5626	0.3718	-0.9983	1	0.8009	0.9344	0.4146	763.914	1006.84	-2.6	9.1
835	0.559214	12.7	67.4404	5.3103	101.607	9.496	3.25	30.6604	6.7225	0.9722	0.7757	1	0.04328	0.2243	0	731.945	981.012	-66.3	12.35
836	0.0915869	4.7	2.0555	0.4373	12.8917	4.7747	0	10.2774	2.8307	-0.9455	-0.9923	-0.8944	0.03082	1	1	750.883	655.074	-0.65	-1.95
837	0.616708	7.9	55.3455	7.0058	67.0241	11.36	3.25	20.5548	4.9243	0.9096	0.673	1	0.0896	0	0.07692	390.487	840.994	55.25	-3.25
838	0.237957	6.3	11.1072	1.763	31.8583	7.4089	0	20.5548	4.665	0.1842	-0.8944	1	0.6142	1	0.7143	414.937	54.9206	10.4	3.9
839	0.574061	5.1	33.8999	6.647	35.8946	11.5789	3.25	29.0689	6.8819	0.8422	0.6052	0.9882	0.114	0	0.1818	133.608	643.118	-18.2	-28.6
840	0.13609	4.9	1.8385	0.3752	7.9954	2.757	0	7.2672	2.5421	-0.5653	-1	0.4472	0.573	1	1	382.265	944.837	-1.3	-1.3
841	0.0478462	9.5	0.65	0.06842	10.725	1.43	0	3.25	1.6241	-0.8333	-1	1	0.5774	1	0.9167	835.689	422	0.65	0
842	0.429616	12.5	29.4515	2.3561	57.5838	5.4842	0	20.8102	5.0189	-0.08641	-0.9996	0.9991	0.8029	0.781	0.7765	11.032	389.876	27.3	-11.05
843	0.851015	12.5	111.272	8.9017	109.831	10.4601	3.25	21.8017	4.7307	0.9637	0.3078	1	0.09326	0.1524	0.02353	307.7	767.432	70.85	85.8
844	0.339102	12.5	23.6604	1.8928	58.6084	5.5818	0	17.5018	4.0723	0.6272	-0.4961	1	0.4828	0.9905	0.3929	873.48	438.212	22.1	8.45
845	0.318333	12.5	35.9621	2.877	94.8962	9.0377	0	22.981	5.1291	0.6191	-1	1	0.6364	0.7333	0.2824	98.768	38.196	3.9	-35.75
846	0.149243	8.7	6.1321	0.7048	31.6407	4.7225	0	11.718	2.787	-0.3697	-1	1	0.6719	1	0.9302	418.144	917.471	-3.25	-5.2
847	0.170592	5.9	5.2	0.8814	20.15	5.1667	0	16.25	4.8158	-0.2857	-1	1	0.9945	1	0.6429	932.237	1019	-5.2	0
848	0.484893	12.3	55.3111	4.4968	95.5206	9.2738	0	46.8722	6.745	0.721	-0.5455	1	0.4316	0.3398	0.3133	203.634	970.402	-2.6	-55.25
849	0.905253	11.3	74.6369	6.605	67.8555	7.2963	0	14.5344	3.8674	0.988	0.9648	1	0.009854	0	0	509.137	316.974	40.95	62.4
850	0.364344	10.7	20.982	1.9609	46.8237	5.382	0	11.718	2.7464	0.7463	-0.4856	1	0.3702	1	0.2879	283.378	601.706	20.15	-5.85
851	0.418807	12.3	58.5505	4.7602	117.071	11.3661	0	36.3361	6.9259	0.008024	-1	1	0.8671	0.4951	0.6024	817.679	646.516	-22.75	53.95
852	0.236452	5.3	8.841	1.6681	23.2804	7.0547	3.25	29.9635	7.4136	-0.1146	-0.7526	0.8944	0.5847	1	0.8333	591.868	709.009	5.2	-7.15
853	0.0240234	9.9	1.3	0.1313	43.1771	5.4655	0	29.9635	5.4901	-0.6795	-1	0.7071	0.5511	1	1	925.919	78.1616	-1.3	0
854	0.247119	12.1	36.4058	3.0087	122.969	12.1751	0	42.25	6.814	0.4561	-0.9999	0.9998	0.7862	0.09901	0.3704	288.31	36.3388	0.65	36.4
855	0.754003	8.3	41.3146	4.9777	41.5905	6.6017	0	14.5344	3.2514	0.9357	0.6936	1	0.08139	0.4444	0.06977	515.735	266.88	37.7	16.9
856	0.585401	4.7	45.4489	9.67	44.6003	16.5186	3.25	30.6604	6.6084	0.9849	0.9527	0.9996	0.01642	0	0	145.394	41.5319	-43.55	-13
857	0.50429	12.1	49.9993	4.1322	82.7599	8.1941	0	19.769	4.9286	0.9364	0.5958	1	0.08907	0.6139	0.06173	373.355	458.459	-48.1	13.65
858	0.239566	11.9	18.4077	1.5469	63.925	6.4571	0	16.25	4.1033	0.1924	-0.9971	1	0.6835	0.8788	0.6883	31.3992	1010.46	-13.65	12.35
859	0.429927	9.3	50.5916	5.44	92.369	12.6533	3.25	22.75	5.9764	0.9243	0.6695	0.9999	0.08031	0.1233	0.03774	574.887	159.35	47.45	17.55
860	0.32597	9.9	20.6573	2.0866	50.5694	6.4012	0	17.5018	5.1194	0.5382	-1	1	0.6852	0.962	0.322	118.379	858.035	-4.55	20.15
861	0.905774	11.9	104.829	8.8092	96.2831	9.7256	0	17.5018	3.6626	0.9936	0.968	1	0.006695	0	0	73.8109	111.071	-99.45	-33.15
862	0.516798	11.7	54.6966	4.6749	87.7453	9.0459	0	20.8102	5.069	0.5733	-0.887	0.9999	0.618	0.5464	0.3506	899.133	797.462	-38.35	-39
863	0.376692	9.1	20.4104	2.2429	42.275	5.9542	0	11.718	3.3795	0.3179	-0.9806	1	0.6486	0.8732	0.6078	342.357	697.401	12.35	-16.25
864	0.857138	5.1	40.0476	7.8525	28.4	9.1613	3.25	13.4001	3.1216	0.995	0.9828	0.999	0.004999	0	0	992.961	868.765	39	9.1
865	0.0262829	8.3	0.65	0.07831	18.7708	2.9795	0	7.2672	2.1067	-0.1221	-1	0.9487	0.8056	1	0.7805	28.7108	206.102	0	0.65
866	0.743357	5.7	41.539	7.2875	36.2731	9.8035	3.25	27.5772	5.9419	0.8667	0.516	0.9995	0.1383	0	0.1765	974.772	417.263	-14.3	39
867	0.704495	8.7	66.2681	7.617	72.4402	10.812	3.25	19.769	4.3546	0.8987	0.4784	0.9999	0.1185	0.2239	0.1064	24.454	651.397	24.05	-61.75
868	0.255455	7.3	16.6481	2.2806	47.3165	8.9276	0	27.9576	6.1478	0.06644	-0.9326	0.9998	0.697	0.6792	0.7273	725.644	784.945	-10.4	13
869	0.438564	6.7	38.0902	5.6851	60.926	12.963	4.5962	20.5548	4.2934	0.9448	0.7863	0.9999	0.06242	0.06383	0	655.754	699.022	16.25	34.45
870	0.678172	5.1	29.6517	5.8141	26.5769	8.5732	3.25	16.5718	4.3718	0.9998	0.9987	1	0.0003757	0	0	80.1078	295.843	-26.65	13
871	0.0940015	11.3	7.854	0.695	68.7591	7.3935	0	39.2699	7.4058	-0.1451	-1	1	0.7801	1	0.7903	794.164	451.146	3.25	7.15
872	0.588932	5.1	45.113	8.8457	46.5618	15.0199	0	45.5	12.8075	0.9454	0.8716	0.9998	0.05285	0	0	326.647	1001.05	-36.4	26.65
873	0.115753	4.9	6.6922	1.3657	34.2153	11.7984	0	25.3833	6.288	-0.6553	-1	0.147	0.4628	0.9655	1	267.867	98.2143	-5.85	-3.25
874	0.620522	11.1	76.6228	6.903	101.233	11.1245	0	41.3657	7.6665	0.5766	-0.9676	0.9954	0.5577	0.2967	0.4	35.2703	809.432	-19.5	74.1
875	0.0490227	9.9	2.6	0.2626	42.3176	5.3567	0	30.8322	5.9267	-0.2011	-1	1	0.8164	1	0.7368	1017.77	491.535	0	-2.6
876	0.767972	10.9	55.7069	5.1107	59.2278	6.6548	0	17.5018	3.6144	0.9769	0.7719	1	0.04571	0.2247	0	613.266	546.739	-18.2	-52.65
877	0.406864	6.9	20.5239	2.9745	35.8227	7.3108	0	13.7886	3.5743	0.9389	0.6445	0.9996	0.08205	0.9592	0.03448	213.601	384.754	-20.15	-3.9
878	0.892751	8.1	70.8977	8.7528	59.8064	9.8043	3.25	20.5548	4.4772	0.9904	0.9684	1	0.01092	0	0	947.938	288.895	2.6	-70.85
879	0.641597	9.3	59.6444	6.4134	72.9706	9.996	0	26.2023	6.1454	0.9113	0.6868	0.9998	0.07721	0	0.0566	265.118	546.107	57.2	16.9
880	0.291678	10.3	26.7212	2.5943	73.8232	8.8944	0	20.5548	4.7662	0.3183	-0.9734	1	0.6833	0.2771	0.6825	16.4515	773.665	-20.15	17.55
881	0.0784828	9.1	5.85	0.6429	58.1606	8.1916	0	40.2003	12.7831	-0.2681	-1	1	0.6381	1	0.9048	995.868	1014.63	0	-5.85
882	0.718936	10.7	67.753	6.3321	76.6261	8.8076	0	19.769	4.3356	0.9353	0.4921	1	0.1173	0.2759	0.0597	977.575	884.262	51.35	44.2
883	0.0273503	8.7	0.65	0.07471	18.302	2.7316	0	6.5	1.6815	-0.7474	-1	1	0.4941	1	0.9375	893.247	45.8161	-0.65	0
884	0.270114	6.3	16.25	2.5794	41.0621	9.5493	0	35.1541	10.1142	-0.3902	-1	0.9701	0.6502	0.9302	0.9091	645.5	1015.83	9.75	-13
885	0.258627	10.5	21.5385	2.0513	67.4182	7.9315	0	23.6604	5.3279	0.653	-0.8137	1	0.5133	1	0.3231	331.243	558.824	-1.95	21.45
886	0.0398739	9.1	1.3	0.1429	25.4449	3.5838	0	13	3.4234	-0.5013	-1	0.9648	0.5984	1	0.9574	294.176	461.956	0	-1.3
887	0.722503	6.3	54.743	8.6894	51.7153	12.0268	3.25	26.2023	5.9369	0.9885	0.9164	1	0.01961	0	0	990.976	658.667	-37.05	40.3
888	0.769803	10.3	43.6033	4.2333	45.6436	5.4992	0	13.4001	2.9016	0.9644	0.8146	1	0.04352	0.7711	0	294.952	662.505	42.9	-7.8
889	0.636829	5.9	31.6571	5.3656	32.8593	8.4255	0	16.25	4.08	0.9657	0.9119	1	0.02943	0.1026	0	145.136	253.661	-29.9	-10.4
890	0.0865668	5.7	0.9192	0.1613	6.8943	1.8633	0	4.5962	2.2877	-0.4286	-1	1	0.9759	1	0.7143	479.447	699.553	0.65	-0.65
891	0.240759	10.1	22.5635	2.234	75.16	9.279	3.25	26.8002	5.3246	0.5477	-0.6668	1	0.4546	0.9506	0.5738	222.609	901.069	-14.95	16.9
892	0.833472	10.1	96.2527	9.53	92.6164	11.4341	4.5962	20.5548	4.1654	0.9751	0.8627	1	0.03376	0	0	374.406	290.228	-27.3	-92.3
893	0.494154	9.5	30.4322	3.2034	48.6194	6.4826	0	19.5	4.0622	0.768	0.3048	1	0.2387	0.8267	0.3455	783.453	510.663	28.6	10.4
894	0.742024	9.9	65.8075	6.6472	70.7694	8.9582	0	19.769	4.7952	0.8713	0.5351	1	0.1407	0.1899	0.2373	384.046	950.54	65.65	4.55
895	0.91879	8.3	65.987	7.9502	54.513	8.6529	0	14.5344	3.0729	0.9945	0.9735	1	0.006149	0	0	333.56	416.669	29.25	-59.15
896	0.896957	5.9	69.0501	11.7034	50.8868	13.0479	4.5962	27.5772	5.0402	0.9744	0.9385	0.9978	0.01514	0	0	616.907	592.068	26.65	-63.7
897	0.393091	9.9	31.2609	3.1577	63.4604	8.033	0	33.931	6.2599	0.3541	-0.9734	0.9983	0.5566	0.6329	0.6441	813.192	723.328	-31.2	-1.95
898	0.352881	4.9	20.6573	4.2158	34.6458	11.9468	3.25	26.2023	6.2071	0.9455	0.7419	0.9999	0.08511	0.6897	0.1111	915.092	609.643	-4.55	20.15
899	0.0417524	9.9	3.3144	0.3348	63.3474	8.0187	0	26.2023	7.3145	-0.3521	-1	0.9939	0.7269	1	0.8571	232.803	137.147	-0.65	-3.25
900	0.0658223	7.3	3.7901	0.5192	41.806	7.8879	0	23.4361	6.6818	-0.1016	-0.9947	1	0.7787	1	0.7812	827.788	1000.66	1.95	3.25
901	0.223081	9.7	14.95	1.5412	53.1971	6.9087	0	18.3848	4.3483	0.2443	-1	0.9999	0.8327	0.6104	0.4737	710.232	4.8866	-14.95	0
902	0.221602	5.9	17.6819	2.9969	52.7428	13.5238	3.25	50.4536	10.6715	-0.2075	-0.9762	0.8575	0.6168	0.9231	0.8889	861.119	717.576	-5.2	-16.9
903	0	7.5	0	0	10.9942	1.999	0	6.5	2.0835	-0.3141	-0.8944	1	0.6298	1	0.9524	727.2	254.827	0	0
904	0.872651	4.7	49.2501	10.4787	32.4214	12.0079	4.5962	26.2023	5.1552	0.9919	0.965	0.9999	0.01299	0	0	123.575	478.968	-45.5	18.85
905	0.446731	9.5	37.7	3.9684	66.6241	8.8832	0	37.0557	8.109	0.9429	0.608	1	0.0865	0.4533	0.03636	919.59	1018.07	-37.7	0
906	0.414745	5.7	31.6971	5.5609	49.6097	13.408	3.25	42.3748	9.2442	0.8456	0.5547	0.9997	0.146	0	0.2941	978.798	349.535	-8.45	-30.55
907	0.428084	7.5	49.0438	6.5392	84.0154	15.2755	7.2672	30.6604	6.439	0.8455	0.5739	1	0.1381	0.09091	0.2571	532.013	557.247	40.3	27.95
908	0.488471	9.1	28.6074	3.1437	45.6942	6.4358	0	13	4.0103	0.8481	-0.09632	0.9993	0.2152	0.9155	0.12	566.258	257.879	26.65	-10.4
909	0.344381	9.1	19.5541	2.1488	44.3014	6.2396	0	14.5344	3.6707	0.6078	-0.8721	1	0.5048	0.8873	0.3673	717.313	316.363	-7.15	-18.2
910	0.722158	9.1	71.3758	7.8435	77.1142	10.8612	0	27.768	7.0997	0.954	0.503	1	0.08908	0	0.03922	613.467	46.9835	-43.55	-56.55
911	0.0246634	9.1	0.65	0.07143	20.5631	2.8962	0	7.2672	1.7638	-0.4835	-1	1	0.682	1	0.9062	366.159	87.6264	-0.65	0
912	0.504635	8.9	49.4684	5.5582	75.9987	11.0143	0	26.2023	6.775	0.9065	0.5763	1	0.1061	0.4348	0.102	745.247	906.247	-49.4	2.6
913	0.185037	8.9	2.7577	0.3099	11.5558	1.6748	0	9.1924	2.2182	-0.5786	-1	1	0.6476	1	0.8947	122.421	899.185	-1.95	1.95
914	0.119352	8.7	2.68	0.308	17.29	2.5806	0	7.2672	1.866	-0.3484	-1	0.9487	0.5046	1	0.9333	480.523	544.058	-0.65	-2.6
915	0.888871	8.7	105.982	12.1818	91.8224	13.7048	6.5	42.25	5.8741	0.981	0.8894	1	0.02987	0	0	841.195	549.408	-28.6	102.05
916	0.177927	8.7	12.0907	1.3897	52.3304	7.8105	0	23.6604	4.851	0.1786	-1	1	0.8169	1	0.587	24.6839	343.339	-7.15	-9.75
917	0	4.7	0	0	6.3885	2.3661	0	4.5962	1.7674	-1	-1	-1	0	1	1	372.957	486.021	0	0
918	0.416086	8.5	21.9946	2.5876	40.423	6.2189	0	16.25	3.5416	0.1171	-0.9806	1	0.6974	1	0.6744	974.959	305.294	-12.35	18.2
919	1.00191	5.1	45.2766	8.8778	27.4689	8.8609	3.25	16.25	4.3426	0.9903	0.94	0.9999	0.01804	0	0	609.529	328.647	-35.1	28.6
920	0.814503	8.3	57.5571	6.9346	53.6374	8.5139	3.25	16.25	3.3699	0.9577	0.8064	1	0.05289	0	0	545.169	618.572	-26	51.35
921	0.607602	8.3	62.9695	7.5867	78.6637	12.4863	0	26	6.1787	0.9828	0.8611	1	0.0269	0.07937	0	141.398	989.56	-44.2	44.85
922	0.33752	8.3	26.7212	3.2194	60.0921	9.5384	0	33.4608	8.2482	0.3148	-0.7543	0.9996	0.6758	0.6667	0.4884	134.247	230.368	-25.35	8.45
923	0.504612	8.1	39.3505	4.8581	58.7274	9.6274	0	36.3361	7.1907	0.3471	-0.9965	1	0.7993	0.5246	0.439	603.086	466.241	36.4	-14.95
924	0.303671	8.1	25.0903	3.0976	62.2232	10.2005	0	26.2023	6.0815	0.2606	-0.9872	0.998	0.6943	0.459	0.5854	392.537	665.883	7.15	24.05
925	0.190452	8.1	13.0162	1.6069	51.4673	8.4373	0	40.7224	9.0465	-0.1271	-0.9978	1	0.6977	0.9508	0.825	316.197	188.944	13	-0.65
926	0.796638	7.9	78.3513	9.9179	73.4535	12.4497	3.25	26.2023	5.6328	0.9527	0.8236	0.9998	0.04499	0.0678	0	332.449	101.968	18.85	-76.05
927	0.838668	7.9	58.5	7.4051	52.0945	8.8296	0	27.768	4.6849	0.9894	0.966	0.9999	0.01017	0	0	83.8354	221.354	-35.1	46.8
928	0.143101	7.3	7.827	1.0722	39.7107	7.4926	0	25.3833	5.6886	0.4937	-1	1	0.7016	1	0.3939	989.206	318.897	-5.2	5.85
929	0.808144	5.1	50.9908	9.9982	38.3527	12.3718	3.25	17.5018	4.2282	0.642	0.4867	0.802	0.1011	0	0.8182	660.716	398.5	-14.95	48.75
930	0.785702	7.9	83.0297	10.5101	78.9226	13.3767	0	33.4608	7.2609	0.968	0.8118	1	0.05534	0	0	490.791	682.861	-13.65	-81.9
931	0.827347	7.9	54.3207	6.876	49.0343	8.3109	0	13.4001	3.5751	0.9705	0.8858	1	0.02991	0	0	88.8481	76.2785	-19.5	-50.7
932	1.11011	7.9	129.247	16.3604	86.9518	14.7376	9.75	26	4.021	0.9972	0.9838	1	0.003788	0	0	113.285	506.968	128.05	17.55
933	0.552818	7.9	30.4322	3.8522	41.1128	6.9683	0	17.5018	4.3472	0.9646	0.8819	1	0.03551	0.4576	0	575.671	993.19	-28.6	-10.4
934	0.582006	7.7	38.2341	4.9655	48.6308	8.5317	3.25	20.5548	3.7155	0.9781	0.8666	1	0.02759	0.2281	0	57.9221	617.104	31.2	-22.1
935	0.380622	7.7	17.5018	2.273	34.039	5.9718	0	19.5	4.9241	0.9587	0.8046	1	0.04282	1	0	1013.69	769.916	6.5	16.25
936	0.724633	7.7	73.7943	9.5837	75.3861	13.2256	4.5962	33.4608	6.2796	0.956	0.6963	1	0.06612	0.07018	0.02703	134.364	127.903	-70.2	22.75
937	0.193286	5.1	2.9069	0.57	9.1419	2.949	0	9.75	2.8131	0.4605	-0.7071	0.9524	0.6454	1	0.5	895.922	629.706	1.3	2.6
938	0.846424	7.5	67.2617	8.9682	58.275	10.5954	6.5	14.5344	2.2738	0.9934	0.9738	1	0.007146	0	0	263.08	550.267	44.2	50.7
939	0.0978977	7.5	5.85	0.78	43.8214	7.9675	0	20.8102	5.6542	-0.4848	-0.9487	0.8627	0.4356	1	0.9714	519.64	369.78	0	5.85
940	0	7.5	0	0	6.4442	1.1717	0	4.5962	1.646	-0.6825	-1	-0.3162	0.1853	1	1	405.293	824.707	0	0
941	0.837553	7.3	90.0713	12.3385	78.0774	14.7316	0	36.3361	8.8208	0.9956	0.9789	1	0.005351	0	0	437.911	342.664	46.15	77.35
942	0.309004	5.1	16.4567	3.2268	32.3721	10.4426	0	26.2023	7.2903	0.985	0.9411	1	0.01756	0.9677	0	621.588	803.402	2.6	-16.25
[truncated: 7,568 more rows]

## Sheet: ACP5-cl3-1-1
trackID	trackLength(s)	totalDisplacement(um)	meanVelocity(um/s)	totalDistance(um)	meanSpeed(um/s)	minSpeed(um/s)	maxSpeed(um/s)	stdevSpeed(um/s)	meanPersistence	minPersistence	maxPersistence	stdevPersistence	tumblingPropensityV	tumblingPropensityP	positionX(px)	positionY(px)	displacementX(um)	displacementY(um)
0	23.9	46.8	1.9582	121.036	5.5267	0	49.7154	5.5976	0.2982	-1	0.9998	0.6456	0.9041	0.6515	5.5816	831.883	0	-46.8
1	20.9	13.5724	0.6494	107.635	5.695	0	27.9576	4.6428	0.3865	-1	1	0.717	0.9312	0.5031	572.445	15.2249	-3.9	13
2	49.5	50.269	1.0155	247.419	5.2088	0	17.5018	3.4909	0.2707	-1	1	0.7124	0.9874	0.5933	395.312	701.549	38.35	32.5
3	34.5	69.0959	2.0028	148.765	4.5774	0	16.5718	2.974	0.6075	-0.9999	1	0.6354	0.9692	0.2993	230.333	581.568	-67.6	14.3
4	49.5	206.173	4.1651	318.231	6.6996	0	16.5718	3.3762	0.709	-1	1	0.5766	0.3895	0.211	305.802	643.379	-195	-66.95
5	25.3	53.3	2.1067	151.256	6.4917	0	29.25	3.9018	0.8002	-0.8759	1	0.3185	0.9013	0.2347	217.668	846.071	11.7	-52
6	6.7	28.489	4.2521	37.3931	7.956	0	18.9506	4.8477	0.8468	-0.1644	0.9992	0.3188	0.3404	0.1538	166.582	201.843	23.4	16.25
7	16.9	52.2108	3.0894	99.1705	6.6557	0	22.981	4.2079	0.711	-0.9923	1	0.547	0.4899	0.2321	447.627	444.385	-49.4	16.9
8	18.5	102.959	5.5653	115.879	7.023	3.25	14.5344	2.8205	0.9847	0.8575	1	0.02353	0.01212	0	962.235	269.278	-73.45	72.15
9	14.5	93.9469	6.4791	129.54	10.3632	0	17.5018	4.0656	0.6529	-0.9884	1	0.6616	0.152	0.2095	392.783	776.852	-82.55	44.85
10	4.7	4.3603	0.9277	27.656	10.243	3.25	17.5018	3.8668	-0.4273	-1	0.8944	0.7738	1	0.8571	94.2447	378.808	-1.95	-3.9
11	12.7	61.0447	4.8067	60.9404	5.6954	0	11.718	2.4125	0.985	0.9037	1	0.01928	0.5234	0	233.362	957.087	54.6	27.3
12	34.7	145.462	4.192	213.85	6.5398	0	17.5018	3.4387	0.874	-0.9285	1	0.3421	0.4618	0.08824	462.157	853.654	135.85	52
13	49.5	96.5595	1.9507	388.088	8.1703	0	39.1352	4.8968	0.889	-0.7634	1	0.2241	0.3853	0.1055	360.366	857.455	70.2	66.3
14	6.3	18.2116	2.8907	24.6663	5.7364	0	11.718	2.8386	0.7668	0.4281	0.9998	0.1748	1	0.4348	588.302	709.024	18.2	-0.65
15	10.9	31.1051	2.8537	76.8339	8.633	0	29.0689	5.1272	0.6142	-0.8858	0.9999	0.563	0.6629	0.3333	298.216	972.628	-5.85	-30.55
16	42.3	106.292	2.5128	266.256	6.6068	0	25.3833	4.4821	0.6677	-0.9959	1	0.5645	0.8189	0.2812	580.512	373.378	-78.65	71.5
17	27.5	112.066	4.0751	279.783	10.9719	0	26.8002	5.5911	0.9107	-0.3319	1	0.1983	0.4118	0.1021	511.073	195.18	-105.3	-38.35
18	25.9	90.3009	3.4865	147.431	6.1687	0	16.25	3.096	0.9059	0.3686	1	0.1344	0.6987	0.1147	934.683	140.834	-83.2	-35.1
19	26.1	21.9946	0.8427	114.717	4.76	0	26.2023	3.8053	0.3578	-1	1	0.6477	0.9876	0.6402	908.019	900.611	-20.8	7.15
20	16.7	65.8075	3.9406	135.429	9.2129	3.25	25.3833	5.2759	0.955	0.7462	1	0.05502	0.7007	0.01575	112.847	525.446	-55.25	35.75
21	13.3	75.3692	5.6669	102.584	9.0783	0	30.6604	5.5981	0.8767	-0.03029	1	0.2528	0.3451	0.163	547.887	658.297	16.9	73.45
22	12.9	9.9005	0.7675	48.5026	4.4498	0	11.718	2.9614	0.2465	-1	1	0.7485	1	0.6282	538.853	112.287	3.9	-9.1
23	12.9	74.3192	5.7612	87.4963	8.0272	0	18.9506	4.173	0.9723	0.2075	1	0.08756	0.2661	0.01124	845.116	790.826	57.2	47.45
24	27.3	115.168	4.2186	243.599	9.6284	0	24.7513	4.4311	0.5574	-0.9997	1	0.6772	0.3518	0.3362	57.0403	638.405	5.2	-115.05
25	13.3	35.7559	2.6884	46.7266	4.1351	0	18.3848	2.9306	0.8748	0.368	1	0.1539	0.9558	0.172	372.41	324.425	0.65	-35.75
26	32.9	54.569	1.6586	213.526	6.9102	0	32.0088	5.0785	0.08768	-1	1	0.8202	0.835	0.5804	513.799	960.587	53.3	11.7
27	7.3	23.8471	3.2667	38.347	7.2353	0	36.7696	7.3413	0.8017	0.5692	1	0.1459	0.4528	0.4375	799.678	63.9658	7.15	-22.75
28	43.9	45.4303	1.0349	219.07	5.2284	0	16.5718	3.2717	0.503	-1	1	0.6757	1	0.3711	104.847	675.361	42.9	-14.95
29	49.5	65.2627	1.3184	304.472	6.4099	0	21.8017	3.7566	0.6373	-0.9959	1	0.5541	0.72	0.3171	329.819	754.093	5.85	65
30	18.3	126.15	6.8935	137.905	8.4605	0	16.5718	3.5417	0.987	0.8394	1	0.02421	0.1166	0	683.73	943.374	83.85	-94.25
31	11.3	35.8915	3.1762	119.171	12.8141	3.25	27.768	6.092	0.5845	-0.9683	0.9999	0.5385	0.5269	0.4384	627.075	499.133	-29.25	20.8
32	49.5	43.1602	0.8719	441.269	9.2899	0	26.2023	5.1603	0.6194	-1	1	0.5658	0.3895	0.3661	117.067	504.245	-26	34.45
33	49.5	42.7273	0.8632	248	5.221	0	26	3.5986	0.2398	-1	1	0.7781	0.9726	0.5551	775.458	596.133	9.75	-41.6
34	19.9	37.7056	1.8948	119.124	6.655	0	19.769	4.2294	0.7564	-0.9285	1	0.2863	1	0.3503	648.922	591.372	-0.65	-37.7
35	21.3	80.2691	3.7685	159.544	8.2665	3.25	17.5018	3.1412	0.9449	0.786	1	0.06008	0.7513	0	257.796	848.946	-79.95	-7.15
36	5.1	5.2	1.0196	43.6498	14.0806	3.25	22.981	5.5699	-0.4227	-0.9899	0.7071	0.6706	1	1	77.2941	506.941	0	5.2
37	21.7	111.9	5.1567	158.839	8.0629	0	27.768	3.7323	0.8161	-0.9037	1	0.526	0.06091	0.0904	253.224	464.35	83.85	-74.1
38	16.9	155.762	9.2167	197.602	13.2619	3.25	30.6604	5.5653	0.8189	-0.4472	1	0.3984	0.08725	0.1562	717.343	902.231	-130	-85.8
39	18.9	86.0483	4.5528	126.473	7.4836	0	25.3833	4.0966	0.8677	-0.4741	1	0.2162	0.5089	0.1905	76.7751	822.868	77.35	-37.7
40	27.3	34.0305	1.2465	126.057	4.9825	0	16.5718	3.9981	0.07132	-1	1	0.822	0.9091	0.6167	592.41	169.753	-29.9	16.25
41	4.9	11.1072	2.2668	21.9955	7.5846	0	23.6604	6.5881	0.6329	-0.28	0.8768	0.3548	1	0.5556	495.755	394.633	-3.9	10.4
42	7.7	17.7415	2.3041	23.4906	4.1212	0	11.718	3.2017	0.5834	-0.9575	1	0.6496	1	0.3333	160.461	581.883	-17.55	2.6
43	17.5	37.2093	2.1262	76.4787	4.9341	0	16.5718	3.0625	0.3545	-0.9762	1	0.6123	0.8452	0.6165	692.437	469.097	12.35	35.1
44	17.7	145.195	8.2031	154.805	9.8602	0	19.769	4.4149	0.825	-0.9912	1	0.4708	0.1529	0.1241	604.054	423.559	59.15	-132.6
45	49.5	170.945	3.4534	420.255	8.8475	0	29.9635	4.5175	0.6953	-0.9994	1	0.5863	0.2147	0.2154	441.253	617.764	-33.15	-167.7
46	19.3	40.8208	2.1151	102.392	5.9186	0	19.769	3.6018	0.572	-0.9961	1	0.5942	0.9769	0.3775	996.062	286.523	-32.5	24.7
47	49.5	111.802	2.2586	335.993	7.0735	0	21.8017	4.3724	0.5144	-1	1	0.6475	0.7958	0.4076	204.452	646.865	-109.85	20.8
48	14.1	85.923	6.0938	106.52	8.8033	0	19.769	4.1346	0.9872	0.9043	1	0.01841	0.157	0	354.975	105.968	81.25	-27.95
49	16.3	72.2056	4.4298	102.47	7.1657	0	16.5718	3.6268	0.9397	0.3657	1	0.09305	0.4476	0.04065	860.577	659.491	66.3	28.6
50	4.9	2.0555	0.4195	18.0832	6.2356	0	17.5018	4.8067	-0.9741	-1	-0.8	0.06549	1	1	820.01	594.745	-1.95	-0.65
51	6.1	33.22	5.4459	30.4105	7.4172	4.5962	11.718	1.6613	0.9913	0.9806	1	0.007678	0	0	949.016	400.688	28.6	-16.9
52	8.9	11.718	1.3166	37.4159	5.4226	0	14.5344	3.1261	0.2454	-0.9985	1	0.7793	1	0.6809	59.0674	817.253	-3.9	-11.05
53	11.7	41.1096	3.5136	64.5841	6.6582	0	20.8102	4.2464	0.7974	-0.9971	1	0.4609	0.6392	0.1818	410.718	549.889	33.8	-23.4
54	49.5	22.2334	0.4492	218.064	4.5908	0	29.9635	4.0006	0.02184	-1	1	0.7901	1	0.6735	320.651	721.08	-17.55	-13.65
55	26.5	162.59	6.1355	198.792	8.114	0	19.5	3.4872	0.9701	0.7329	1	0.04991	0.151	0.008889	101.206	502.774	107.25	-122.2
56	22.3	43.3945	1.9459	99.842	4.9183	0	16.5718	3.5799	0.3989	-0.9965	0.9999	0.6408	0.9951	0.581	226.177	31.6054	12.35	-41.6
57	15.5	31.6304	2.0407	86.249	6.3888	0	26	5.1717	0.4222	-1	1	0.7173	0.9704	0.4435	140.929	958.445	5.2	31.2
58	5.5	2.3436	0.4261	29.7589	8.5025	0	32.5	9.8048	-0.1229	-0.9992	1	0.9432	1	0.7333	906.918	417.836	-1.95	1.3
59	8.3	31.4495	3.7891	41.336	6.5613	0	14.5344	4.9397	0.8245	-0.1683	1	0.2189	0.6349	0.2143	64.5181	7.8494	-29.9	9.75
60	49.5	17.3442	0.3504	277.228	5.8364	0	39.1352	5.4729	-0.4119	-1	1	0.6523	0.9621	0.896	718.646	821.588	-3.9	16.9
61	10.7	59.6621	5.5759	77.8568	8.9491	3.25	14.5344	3.1805	0.9738	0.7292	1	0.04523	0.3103	0.01493	212.925	751.229	7.8	-59.15
62	7.9	3.9	0.4937	19.5	3.3051	0	13	3.1063	-0.4118	-1	1	0.925	1	0.7059	0	343.798	0	-3.9
63	35.7	170.747	4.7828	273.244	8.1081	0	26.2023	5.1949	0.5427	-1	1	0.7057	0.3769	0.3033	443.794	490.611	105.95	133.9
64	10.5	29.0471	2.7664	56.3338	6.6275	0	13.4001	3.7112	0.724	-0.2707	1	0.3638	1	0.3385	813.01	982.948	22.1	-18.85
65	8.7	23.4361	2.6938	44.7057	6.6725	3.25	23.6604	3.6575	0.9762	0.8	0.9999	0.03734	0.9104	0	583.805	57.9885	-22.1	-7.8
66	5.3	13.8192	2.6074	29.5023	8.9401	0	39.538	10.9957	-0.3516	-0.9681	0.6332	0.6908	0.5152	1	857.849	175.698	-9.1	10.4
67	15.5	3.677	0.2372	77.5148	5.7418	0	42.3748	5.8058	-0.002289	-0.9997	0.9904	0.633	0.9481	0.8174	851.161	738.632	-2.6	2.6
68	5.5	6.7862	1.2339	32.5686	9.3053	0	22.75	5.9531	-0.4936	-1	1	0.9008	1	0.75	1018.92	790.691	-1.95	6.5
69	15.7	76.2303	4.8554	121.306	8.8545	0	16.25	3.9618	0.934	0.5462	0.9999	0.1038	0.5985	0.09402	695.373	568.768	-74.75	-14.95
70	10.9	17.1605	1.5744	60.2657	6.7714	0	13.4001	3.8989	0.5241	-0.5264	1	0.4946	1	0.4853	517.083	385.317	15.6	7.15
71	49.5	29.7726	0.6015	217.24	4.5735	0	19.769	3.2854	0.2153	-1	1	0.7103	1	0.6321	850.108	431.682	17.55	24.05
72	16.9	14.8223	0.8771	98.2744	6.5956	0	26.8002	6.1406	0.1169	-1	0.9986	0.7348	0.9597	0.6748	811.148	463.935	3.9	14.3
73	20.5	45.1504	2.2025	135.147	7.3053	0	20.5548	4.5604	0.5884	-1	1	0.6358	0.8811	0.2963	23.5732	470.844	-17.55	-41.6
74	7.3	7.827	1.0722	34.314	6.4743	0	16.25	3.8945	-0.1369	-0.9833	0.9965	0.7091	1	0.7879	409.288	772.952	7.8	-0.65
75	9.7	45.5232	4.6931	77.2889	10.0375	0	23.6604	5.8653	0.957	0.831	1	0.0453	0.4545	0	456.655	843.598	33.15	31.2
76	27.7	22.1	0.7978	109.822	4.2732	0	13.7886	2.7077	0.3042	-1	1	0.7255	0.9689	0.5517	599.527	265.953	-10.4	-19.5
77	14.9	115.695	7.7647	121.53	9.4209	3.25	19.769	3.1343	0.9765	0.905	1	0.02582	0.0155	0	894.064	706.765	87.75	75.4
78	21.7	41.7318	1.9231	105.79	5.37	0	13.4001	2.8823	0.5715	-1	1	0.6359	1	0.3333	232.694	732.5	33.15	25.35
79	17.9	31.2068	1.7434	119.768	7.5326	0	26	5.0328	0.2229	-1	1	0.7222	0.956	0.5882	132.427	910.849	25.35	18.2
80	11.7	11.518	0.9844	89.8147	9.2592	0	35.8974	8.2638	0.2015	-1	0.9999	0.7363	0.9897	0.6753	724.004	176.594	-11.05	-3.25
81	26.7	68.2995	2.558	193.642	7.8398	0	18.9506	4.0644	0.708	-0.8944	1	0.485	0.6275	0.2679	405.067	48.3839	67.6	9.75
82	14.5	110.548	7.624	118.526	9.4821	0	21.8017	4.9183	0.9316	0.5369	1	0.1208	0.272	0.1238	319.028	507.231	63.7	90.35
83	16.9	18.0719	1.0693	76.4186	5.1288	0	42.25	7.1131	0.03419	-1	1	0.9651	0.7919	0.4902	2.7278	719.399	14.3	-11.05
84	42.1	81.3435	1.9322	182.576	4.553	0	16.5718	3.1046	0.5882	-1	1	0.6165	1	0.3405	601.21	722.611	81.25	3.9
85	15.3	47.9857	3.1363	82.2451	6.1838	0	38.0403	5.5899	0.6337	-0.6459	1	0.4549	0.6541	0.3805	418.219	829.049	7.15	47.45
86	20.7	1.3	0.0628	51.0158	2.7281	0	9.1924	2.2257	-0.5874	-1	1	0.5626	1	0.9786	376.029	438.478	-1.3	0
87	44.5	33.931	0.7625	217.619	5.1204	0	44.2048	4.9386	-0.02592	-1	1	0.7538	0.9624	0.7323	315.398	1001.35	32.5	-9.75
88	31.7	111.188	3.5075	187.991	6.3297	0	20.8102	3.3391	0.6597	-1	1	0.5818	0.7138	0.2879	823.462	869.211	85.15	71.5
89	49.5	141.016	2.8488	295.647	6.2242	0	21.8017	4.158	0.725	-1	1	0.477	0.8063	0.2673	475.759	503.423	-139.75	-18.85
90	6.3	33.1054	5.2548	36.6045	8.5127	0	16.25	4.5131	0.885	0.5264	0.9998	0.1393	0.186	0.1739	915.04	700.437	-24.05	22.75
91	12.7	70.3743	5.5413	92.3743	8.6331	3.25	20.8102	4.7664	0.9235	0.6877	1	0.08032	0.4112	0.06897	586.87	127.776	65.65	-25.35
92	7.5	31.2541	4.1672	42.0522	7.6459	0	13	2.783	0.8413	-0.8269	0.9998	0.4026	0.3636	0.1143	481.427	547.667	-29.9	9.1
93	11.7	84.6349	7.2338	93.9259	9.6831	0	16.25	3.5095	0.9837	0.8508	1	0.02878	0.1031	0	611.979	970.423	50.05	-68.25
94	7.3	28.9888	3.9711	31.7457	5.9898	0	11.718	3.0226	0.9478	0.7809	0.9997	0.05165	0.9245	0	760.137	943.24	-27.3	-9.75
95	5.9	6.4347	1.0906	20.9622	5.3749	0	16.5718	4.3261	0.7486	-0.2425	0.9971	0.3424	1	0.3158	161.686	503.161	-4.55	-4.55
96	22.3	122.531	5.4947	163.06	8.0325	0	20.5548	4.2961	0.9019	0.1924	1	0.1689	0.3202	0.1311	810.444	301.435	-36.4	117
97	5.1	2.68	0.5255	26.1817	8.4457	0	16.5718	4.8078	-0.4305	-0.9806	0.6139	0.5604	1	1	558.431	353.676	2.6	0.65
98	13.5	87.6416	6.492	88.4621	7.6924	0	13.4001	2.8023	0.9903	0.9471	1	0.01221	0	0	367.193	171.007	81.9	31.2
99	7.7	15.0766	1.958	49.7921	8.7354	0	22.981	5.5483	0.7823	-0.9345	1	0.393	1	0.2571	378.513	0.8506	14.95	-1.95
100	10.3	25.8043	2.5053	60.4771	7.2864	0	23.4361	5.035	-0.08003	-1	0.9999	0.6299	0.9157	0.8475	913.757	648.301	19.5	16.9
101	7.7	49.2501	6.3961	38.1078	6.6856	3.25	11.718	3.1854	0.9443	0.8864	0.9908	0.03163	0.05263	0	918.474	63.6494	18.85	-45.5
102	7.3	27.9576	3.8298	26.2277	4.9486	0	13.7886	3.1264	0.3007	-1	0.9996	0.7983	0.5094	0.4375	49.2397	455.39	-8.45	-26.65
103	24.1	60.096	2.4936	153.287	6.936	0	18.3848	3.7469	0.736	-1	1	0.5322	0.6606	0.199	854.56	725.602	-46.8	-37.7
104	6.5	8.5494	1.3153	23.8781	5.3062	0	10.2774	2.6405	0.1797	-0.3223	0.995	0.3647	1	0.92	133.931	169.769	-8.45	-1.3
105	18.7	112.066	5.9928	146.198	8.7544	3.25	27.9576	3.684	0.9796	0.8	1	0.03279	0.03593	0	650.77	668.088	105.3	-38.35
106	6.1	31.7437	5.2039	31.6304	7.7147	0	23.6604	5.9922	0.957	0.5514	1	0.1023	0.2195	0.04762	284.746	999.033	5.85	-31.2
107	7.3	5.8138	0.7964	20.2769	3.8258	0	14.5344	4.1443	0.2436	-0.7071	0.9923	0.6283	1	0.6875	229.041	518.877	-5.2	2.6
108	8.1	90.1909	11.1347	76.4454	12.532	9.1924	17.5018	2.3736	0.9713	0.9056	1	0.03423	0	0	468.049	464.327	-76.7	47.45
109	12.5	82.2449	6.5796	118.97	11.3305	3.25	26.2023	5.1268	0.8466	-0.1644	1	0.311	0.1714	0.1765	409.94	305.028	24.05	-78.65
110	12.7	73.3809	5.778	96.6671	9.0343	0	18.9506	4.5547	0.9272	0.4183	1	0.137	0.2897	0.09195	563.35	396.976	60.45	41.6
111	17.1	100.068	5.8519	137.99	9.1384	0	29.0689	5.3148	0.9317	0.3846	1	0.1239	0.2781	0.08397	466.588	1005.99	-98.15	-19.5
112	8.5	40.7431	4.7933	58.4977	8.9996	0	23.6604	6.7927	0.9268	0.534	1	0.1013	0.4462	0.06667	464.835	928.982	33.8	-22.75
113	5.1	12.6207	2.4747	12.2331	3.9462	0	10.2774	3.266	0.9041	0.7071	0.9998	0.09963	1	0.09091	454.637	779.274	-12.35	-2.6
114	17.9	15.5049	0.8662	126.467	7.9539	0	17.5018	4.4157	0.6547	-1	1	0.5584	0.4151	0.295	48.4497	432.922	8.45	13
115	8.5	46.4011	5.459	61.765	9.5023	0	40.2003	6.7411	0.6451	-0.02438	1	0.3953	0.3692	0.3556	189.247	833.506	-45.5	-9.1
116	34.9	38.46	1.102	254.046	7.7217	0	39.1352	4.1421	0.8926	-0.5381	1	0.1801	0.5593	0.1553	722.136	50.3324	-33.15	19.5
117	4.7	31.7703	6.7596	19.9422	7.386	0	13.7886	3.523	0.9903	0.9792	1	0.007939	0	0	855.681	615.968	27.3	16.25
118	7.1	24.286	3.4206	33.1802	6.5059	0	14.5344	3.7234	0.9784	0.7668	1	0.04391	0.8431	0	841.887	770.549	-6.5	23.4
119	12.9	38.8535	3.0119	61.1459	5.6097	0	20.8102	3.8334	0.8992	0.5171	1	0.1008	0.9908	0.1011	846.915	95.0426	-11.7	37.05
120	32.7	158.592	4.8499	260.185	8.4751	0	35.0036	5.0994	0.8382	-0.6668	1	0.3802	0.3616	0.115	237.139	405.708	-144.95	-64.35
121	5.5	3.3144	0.6026	28.0671	8.0192	0	26.2023	6.7327	-0.705	-1	0.1644	0.3591	1	1	263.282	899.682	-0.65	-3.25
122	8.5	9.1	1.0706	29.2285	4.4967	0	13.4001	2.8602	0.7115	-0.3032	0.9994	0.3052	1	0.4419	574.823	748.624	-9.1	0
123	20.9	90.3594	4.3234	135.626	7.176	0	29.9635	4.3422	0.8694	-0.5944	1	0.2939	0.2593	0.1369	371.569	406.562	-71.5	55.25
124	25.3	31.0711	1.2281	154.938	6.6497	0	26.8002	4.4276	0.5542	-1	1	0.6033	1	0.4416	245.277	402.619	-24.7	18.85
125	6.1	0	0	1.8385	0.4484	0	4.5962	1.3807	-1	-1	-1	1.7206e-08	1	1	599.033	165.967	0	0
126	7.3	19.769	2.7081	41.5447	7.8386	0	14.5344	3.921	0.4732	-0.7649	0.9996	0.4543	0.5849	0.6667	683.52	330.432	19.5	3.25
127	6.7	1.3	0.194	17.225	3.6649	0	9.75	3.4962	0.4737	-1	1	0.9048	1	0.2632	774.433	1019	1.3	0
128	5.1	47.1059	9.2365	39.6731	12.7978	6.5	18.3848	2.9257	0.968	0.957	0.9737	0.005588	0	0	316.49	32.902	-29.9	36.4
129	24.9	89.2419	3.584	159.182	6.9512	0	32.5	4.9337	0.8167	-1	1	0.4457	0.5197	0.1435	383.412	5.9337	89.05	5.85
130	12.1	27.3309	2.2588	38.1188	3.7741	0	7.2672	2.1752	0.9063	0.6585	1	0.08588	1	0.07407	74.4463	997.091	11.7	-24.7
131	11.9	118.454	9.9541	132.119	13.3453	3.25	42.25	6.4729	0.9423	0.7071	1	0.08074	0	0.02532	981.399	906.197	-64.35	99.45
132	5.5	7.0007	1.2729	23.7251	6.7786	0	18.9506	4.9144	0.5215	-0.4472	1	0.4261	1	0.5333	476.418	684.327	-6.5	2.6
133	12.1	94.9089	7.8437	89.3284	8.8444	0	14.5344	3.7342	0.993	0.9622	1	0.008136	0	0	568.504	618.455	55.9	76.7
134	13.7	9.0535	0.6608	103.891	8.8796	0	30.6604	4.7961	0.373	-0.7668	0.9991	0.5363	1	0.6383	654.128	162.77	-8.45	3.25
135	30.9	65.0812	2.1062	167.01	5.7789	0	23.6604	3.5841	0.7488	-1	1	0.5197	0.5121	0.2068	876.937	493.971	53.95	36.4
136	18.1	54.3596	3.0033	99.9383	6.2073	0	13.4001	3.548	0.8326	-0.7071	1	0.303	0.7702	0.1812	289.854	335.389	24.05	-48.75
137	16.1	6.4347	0.3997	40.702	2.8867	0	13.7886	2.7845	-0.1556	-1	1	0.6962	0.9078	0.8889	754.345	278.028	-4.55	4.55
138	4.7	0.65	0.1383	24.4917	9.071	0	39.6713	12.9791	-0.2957	-0.9998	0.7071	0.7839	1	1	631.681	450.819	0	-0.65
139	7.3	42.7273	5.8531	40.3616	7.6154	0	13.4001	3.929	0.9735	0.9093	0.9999	0.02891	0.1887	0	492.993	564.986	35.75	23.4
140	5.7	3.3144	0.5815	15.4565	4.1774	0	14.5344	3.1986	0.1329	-0.8944	0.9899	0.7456	1	0.6471	177.009	441.974	3.25	-0.65
141	13.1	10.4809	0.8001	84.2725	7.5921	0	22.981	5.1784	-0.019	-1	1	0.7911	1	0.7363	744.473	29.6183	-10.4	-1.3
142	5.7	2.0555	0.3606	17.914	4.8416	0	20.8102	4.4957	-0.2701	-1	0.9487	0.6772	1	0.9231	161.254	241.114	-1.95	0.65
143	28.9	129.981	4.4976	202.664	7.534	0	13.7886	2.754	0.9774	0.8513	1	0.0274	0.539	0	271.661	201.924	18.2	-128.7
144	4.7	2.9069	0.6185	9.1419	3.3859	0	7.2672	2.271	-0.7064	-0.995	0.2169	0.4252	1	1	451.851	47.5319	-1.3	-2.6
145	39.9	14.2556	0.3573	303.064	7.9964	0	32.1734	5.6555	0.6189	-0.9864	1	0.5024	0.6596	0.4078	741.814	229.247	10.4	-9.75
146	5.9	7.2672	1.2317	19.5387	5.0099	0	10.2774	2.7051	0.7401	0.2425	0.9983	0.2106	1	0.3684	163.915	627.432	-6.5	3.25
147	20.1	188.012	9.3538	220.185	12.1649	0	20.8102	4.1189	0.9197	0.228	1	0.1702	0.09392	0.118	578.886	548.207	145.6	118.95
148	33.7	10.1741	0.3019	229.721	7.2467	0	39.1352	6.3831	-0.1173	-1	1	0.7413	0.9842	0.7986	256.151	129.945	-9.1	-4.55
149	32.5	101.741	3.1305	271.584	8.9044	0	41.6203	5.3782	0.6852	-1	1	0.4835	0.2623	0.338	168.465	71.9631	45.5	91
150	6.7	23.5619	3.5167	38.8434	8.2646	0	35.1541	9.1557	-0.2253	-1	0.8137	0.5726	0.8085	0.9231	706.694	24.1418	-9.75	-21.45
151	34.1	338.265	9.9198	347.382	10.8219	3.25	26.2023	3.5457	0.988	0.8216	1	0.02422	0	0	828.44	755.853	-32.5	-336.7
152	5.5	42.25	7.6818	32.7801	9.3657	3.25	13.7886	2.8058	0.9984	0.9924	1	0.002157	0	0	144.873	378.064	-33.8	25.35
153	7.9	20.8406	2.638	37.2771	6.3181	0	17.5018	4.0937	0.9683	0.7682	1	0.05528	1	0	551.076	285.456	20.8	-1.3
154	5.5	15.9349	2.8973	41.8808	11.9659	0	24.7513	5.7802	0.5339	-0.08082	1	0.3378	1	0.6429	117.582	493.936	-15.6	-3.25
155	7.3	28.9597	3.9671	39.2161	7.3993	0	19.5	5.0847	0.8959	-0.9878	0.9995	0.3493	0.4717	0.03125	149.418	469.068	-4.55	-28.6
156	32.1	1.3	0.0405	65.7044	2.1829	0	10.2774	2.1412	-0.1702	-1	1	0.7619	1	0.8103	684.449	213.583	0	1.3
157	5.7	4.162	0.7302	24.3844	6.5904	0	13.4001	3.5871	-0.1757	-0.9939	0.6	0.4623	1	1	69.4123	58.4035	-3.25	2.6
158	14.3	43.6275	3.0509	125.995	10.2435	0	33.931	6.7555	0.7385	-0.9871	1	0.5436	0.748	0.1748	985.982	220.21	-43.55	2.6
159	6.7	15.6271	2.3324	43.2214	9.196	0	17.5018	4.3047	0.7824	-0.02438	0.9962	0.2259	1	0.2593	494.649	659.679	14.95	-4.55
160	13.9	5.8138	0.4183	81.7374	6.8687	0	29.9635	6.3711	-0.3653	-0.9998	1	0.6686	1	0.9213	790.302	659.482	-5.2	2.6
161	29.7	191.634	6.4523	248.116	8.9572	0	29.9635	4.5033	0.9621	0.07387	1	0.0719	0.1083	0.007782	112.064	372.478	154.7	-113.1
162	5.9	7.827	1.3266	17.164	4.401	0	11.718	2.4437	0.6468	-0.6508	1	0.4827	1	0.3684	114.195	462.22	-5.85	5.2
163	5.3	51.5102	9.7189	36.1443	10.9528	0	20.5548	5.0152	0.9733	0.9481	0.9996	0.01638	0.09091	0	123.207	69.3774	35.1	37.7
164	49.5	70.5033	1.4243	370.073	7.791	0	35.1541	5.1328	0.384	-1	1	0.7005	0.7937	0.4743	95.8313	190.877	-14.95	-68.9
165	6.1	6.7862	1.1125	23.27	5.6756	0	21.8017	4.6522	0.1952	-0.9363	0.9806	0.6448	1	0.7368	829.008	543.77	1.95	-6.5
166	43.3	90.6861	2.0944	302.485	7.3241	0	43.6033	4.6338	0.8609	-0.6332	1	0.3222	0.523	0.1069	898.184	561.563	60.45	67.6
167	17.5	1.3	0.07429	53.3189	3.4399	0	13	2.5304	-0.1009	-1	1	0.7289	1	0.8205	706.611	763.211	0	-1.3
168	6.5	9.2382	1.4213	28.4986	6.333	0	14.5344	3.6379	-0.4841	-0.9986	0.7071	0.6033	0.9333	1	599.423	846.639	-5.85	7.15
169	19.9	88.1919	4.4318	150.533	8.4096	0	29.0689	4.2855	0.8507	0.09262	1	0.2172	0.1732	0.2201	769.332	920.465	-46.8	74.75
170	10.1	91.7859	9.0877	89.4703	11.0457	0	21.8017	5.2325	0.9951	0.9766	1	0.006164	0	0	914.584	318.594	88.4	24.7
171	34.3	211.638	6.1702	297.37	9.2065	0	17.5018	3.8551	0.9841	0.7855	1	0.0241	0.009288	0	556.888	748.84	190.45	92.3
172	7.3	45.7823	6.2716	39.6869	7.4881	3.25	13.4001	2.7283	0.9632	0.906	1	0.02979	0	0	569.48	102.527	-28.6	35.75
173	5.9	2.3436	0.3972	7.9343	2.0344	0	39.6713	8.8648	-0.8663	-1	1	0.5163	0.9744	0.9333	306.924	998.169	1.95	-1.3
174	44.1	239.934	5.4407	339.139	8.0556	0	19.769	3.6596	0.8405	-1	1	0.4507	0.1568	0.1022	653.601	459.991	119.6	208
175	16.9	58.8097	3.4799	84.1166	5.6454	0	13.7886	2.9558	0.6221	-0.9999	1	0.6399	0.5034	0.2578	38.1627	264.796	20.15	55.25
176	26.3	80.4846	3.0603	192.772	7.933	0	20.8102	4.0196	0.8999	0.2305	1	0.1442	0.9053	0.1256	989.776	159.217	-41.6	-68.9
177	6.9	51.3993	7.4492	41.8191	8.5345	0	17.5018	4.3274	0.9934	0.9491	1	0.01052	0	0	951.529	883.768	-50.05	11.7
178	6.7	23.1458	3.4546	34.5391	7.3487	3.25	14.5344	3.7639	-0.2255	-0.9997	0.9986	0.8891	0.5745	0.6667	616.478	792.463	14.3	-18.2
179	39.1	138.352	3.5384	351.878	9.4846	0	41.3657	4.5504	0.9198	0.356	1	0.1346	0.159	0.1197	234.742	255.474	-137.8	12.35
180	4.7	9.0301	1.9213	28.1879	10.44	3.25	19.769	5.3475	-0.2908	-0.8826	0.9762	0.6994	0.8519	0.8571	595.457	786.277	-4.55	7.8
181	11.9	68.7803	5.7799	72.2026	7.2932	0	16.25	3.8769	0.931	0.6414	1	0.07439	0.4545	0.05063	239.996	201.908	59.15	-35.1
182	19.9	47.45	2.3844	112.433	6.2812	0	32.5	7.0912	0.8984	-1	1	0.4207	0.8939	0.06667	285.771	0.0402	47.45	0
183	13.5	43.6275	3.2317	69.3284	6.0286	0	14.5344	3.8298	0.7293	-0.7328	1	0.474	0.6348	0.2234	38.2519	758.715	2.6	-43.55
184	4.9	23.2733	4.7496	24.6796	8.5102	0	16.25	4.9577	0.9561	0.8805	0.9939	0.04145	0.2759	0	241.602	634.296	18.85	13.65
185	7.5	44.7321	5.9643	60.6992	11.0362	3.25	21.8017	4.3958	0.9305	0.4273	0.9997	0.1241	0.1818	0.08571	309.12	601.507	-36.4	26
186	10.3	0	0	17.7454	2.138	0	7.2672	2.1558	-0.2061	-1	1	0.7793	1	0.8793	883.388	335.689	0	0
187	18.9	93.8997	4.9682	164.087	9.7093	0	22.981	5.8142	0.9154	-0.6	1	0.2246	0.2308	0.06711	81.3651	131.394	84.5	-40.95
188	7.9	27.1526	3.437	45.6917	7.7444	0	13.7886	3.7928	0.9715	0.8559	0.9999	0.03696	0.7458	0	340.317	200.475	18.2	20.15
189	14.7	40.2003	2.7347	73.8579	5.8156	0	16.25	3.1498	0.9136	0.4856	1	0.1198	1	0.1028	563.395	275.276	-31.2	-25.35
190	29.9	13.7733	0.4606	124.863	4.4754	0	23.6604	4.5336	-0.128	-1	1	0.7275	1	0.8233	878.201	406.376	-13	-4.55
191	13.5	24.879	1.8429	124.873	10.8585	3.25	29.0689	6.173	0.5612	-0.9989	0.9997	0.5565	0.9739	0.4333	289.937	522.837	-8.45	-23.4
192	35.9	57.9193	1.6134	281.698	8.3097	0	46.1912	6.2944	0.5826	-0.9999	1	0.6345	0.764	0.3239	948.114	459.939	-40.3	41.6
193	8.1	6.1321	0.757	5.0885	0.8342	0	4.5962	1.5689	0.5919	0.1414	0.8944	0.244	1	0.7857	74.8889	856.957	5.2	3.25
194	5.9	0.65	0.1102	1.625	0.4167	0	3.25	1.1007	0.7071	0.7071	0.7071	0	1	1	255.331	397.966	-0.65	0
195	15.1	0.9192	0.06088	4.4385	0.3388	0	4.5962	1.0883	-0.9634	-1	-0.7071	0.1036	1	1	358.964	618.023	0.65	-0.65
196	7.5	0	0	4.4942	0.8171	0	4.5962	1.5013	-0.9817	-1	-0.7071	0.07322	1	1	871.973	368.16	0	0
197	7.1	0	0	19.9749	3.9167	0	11.718	3.6461	-0.359	-1	1	0.767	1	0.8947	0.7606	950.831	0	0
198	14.7	0.65	0.04422	17.8654	1.4067	0	4.5962	1.7896	-0.5842	-1	1	0.5435	1	0.9783	984.275	969.415	-0.65	0
199	11.1	0	0	9.1	1	0	3.25	1.5083	-0.9756	-1	-0.7071	0.08455	1	1	722.126	237.09	0	0
200	6.3	2.0555	0.3263	17.3632	4.0379	0	7.2672	2.7751	-0.03358	-1	1	0.8929	1	0.7857	610.548	295.278	-1.95	-0.65
201	12.5	0.65	0.052	9.6385	0.918	0	6.5	1.675	-0.9601	-1	-0.7071	0.1029	1	1	24.172	630	-0.65	0
202	5.9	5.9927	1.0157	10.3347	2.6499	0	4.5962	1.9778	0.3345	-0.7071	0.9734	0.6484	1	0.9286	713.788	73.5763	-4.55	3.9
203	10.7	1.4534	0.1358	21.2046	2.4373	0	21.8017	4.118	-0.4147	-1	1	0.7133	1	0.9464	1014.02	383.187	0.65	1.3
204	4.7	0.9192	0.1956	11.0362	4.0875	3.25	7.2672	1.3205	-0.1381	-0.7071	1	0.9856	1	0.6667	799.585	298.777	-0.65	0.65
205	5.9	2.68	0.4542	20.7099	5.3102	0	16.5718	3.5712	-0.7746	-0.9985	-0.1961	0.2207	1	1	350.466	108.424	-0.65	2.6
206	49.3	118.994	2.4137	410.344	8.6754	0	30.8322	5.0168	0.625	-0.9992	1	0.5729	0.556	0.3371	254.474	435.297	-48.75	108.55
207	11.3	38.7009	3.4249	63.7289	6.8526	0	20.8102	3.8417	0.9299	0.6589	1	0.08314	0.8387	0.0411	34.0841	968.097	38.35	5.2
208	31.5	133.237	4.2298	337.247	11.4321	0	35.1541	6.2114	0.8385	-0.9963	1	0.4963	0.1492	0.08364	470.313	260.476	109.85	75.4
209	5.5	2.6	0.4727	10.9882	3.1395	0	10.2774	2.3869	-0.03259	-0.9701	0.9985	0.7485	1	0.6923	662.582	923.327	0	-2.6
210	6.5	5.0767	0.781	18.994	4.2209	0	35.1541	7.4644	-0.5008	-0.9955	0.53	0.5012	1	1	552.808	517	3.25	3.9
211	21.9	125.88	5.748	206.041	10.3538	0	32.5	5.535	0.8111	-0.05121	1	0.2922	0.4422	0.1966	962.989	87.0502	66.95	106.6
212	5.1	46.6734	9.1517	43.6793	14.0901	4.5962	22.981	5.8539	0.9696	0.9098	0.9992	0.02905	0	0	837.823	270.373	45.5	10.4
213	15.5	2.0555	0.1326	106.487	7.8879	0	40.2003	5.4352	0.5116	-1	1	0.4443	1	0.625	177.261	664.248	1.95	-0.65
214	9.3	1.8385	0.1977	14.4577	1.9805	0	4.5962	1.7506	-0.6675	-1	1	0.5501	1	0.96	977.258	994.15	-1.3	1.3
215	4.7	0.9192	0.1956	1.3	0.4815	0	3.25	1.1765	NaN	Infinity	#NAME?	NaN	1	NaN	562.16	935.968	0.65	-0.65
216	48.9	82.757	1.6924	393.789	8.3964	0	45.9619	5.4617	0.4925	-1	1	0.6271	0.9531	0.4645	567.643	931.177	69.55	-44.85
217	10.7	42.5886	3.9802	54.5108	6.2656	0	18.9506	3.8334	0.9103	0.6651	0.9999	0.08242	0.7241	0.0597	989.505	429.238	-11.7	-40.95
218	7.5	27.1448	3.6193	49.27	8.9582	0	35.0036	7.7761	0.49	-0.4904	1	0.4457	0.4909	0.6571	970.147	161.133	26	7.8
219	4.7	6.4018	1.3621	9.0442	3.3497	0	6.5	2.237	-0.6898	-0.9674	-0.3162	0.2392	1	1	463.319	889.053	2.6	-5.85
220	12.9	0	0	24.4493	2.2431	0	22.981	4.5757	-0.6466	-1	1	0.6965	1	0.875	0.3411	494.24	0	0
221	6.1	51.387	8.4241	43.5284	10.6167	0	35.75	7.5608	0.8478	0.6905	0.957	0.08098	0	0.09524	1012.39	567.484	-16.25	48.75
222	8.7	19.5433	2.2464	42.1298	6.288	0	22.981	4.275	0.6002	-0.9648	1	0.6644	0.9403	0.2766	466.805	242.276	-1.3	19.5
223	14.7	0.65	0.04422	8.1154	0.639	0	4.5962	1.507	-0.7507	-1	1	0.5917	1	0.9091	81.8673	689.157	-0.65	0
224	27.5	69.5621	2.5295	243.144	9.5351	0	45.5	6.371	0.6204	-0.9833	1	0.6713	0.3412	0.2436	309.213	44.1818	-69.55	-1.3
225	22.3	33.5805	1.5059	203.219	10.0108	0	29.9635	6.5996	0.5105	-0.999	1	0.6331	0.6749	0.4208	888.175	927.599	-32.5	-8.45
226	5.9	35.3758	5.9959	35.8156	9.1835	0	19.5	6.6187	0.9694	0.8554	1	0.0348	0.02564	0	319.009	762.941	12.35	-33.15
227	11.1	63.6668	5.7358	68.1757	7.4918	0	17.5018	4.5116	0.9645	0.7657	1	0.04682	0.2857	0	678.923	273.509	29.25	56.55
228	8.1	17.562	2.1682	34.334	5.6285	0	16.5718	4.3409	-0.4434	-1	0.7071	0.473	0.9508	1	366.525	881.056	-11.05	13.65
229	8.9	25.9756	2.9186	66.3631	9.6178	0	25.3833	5.1193	0.8713	0.2895	1	0.1779	0.7826	0.1837	254.556	25.7303	13.65	-22.1
230	6.7	17.562	2.6212	46.9323	9.9856	0	18.9506	4.4775	0.7935	0.1901	0.9977	0.2182	0.8298	0.2222	630.485	245.769	13.65	-11.05
231	12.1	1.4534	0.1201	8.877	0.8789	0	4.5962	1.6124	-0.3465	-1	0.9285	0.8077	1	0.7857	410.636	152.095	-1.3	0.65
232	10.9	0	0	13.8635	1.5577	0	4.5962	1.7168	-0.3827	-1	1	0.7756	1	0.8	198.835	691.706	0	0
233	14.1	79.5792	5.6439	128.317	10.6047	0	27.9576	6.1786	0.9471	0.4008	1	0.1139	0.2727	0.05941	491.231	33.4539	53.95	58.5
234	8.3	0.9192	0.1108	9.75	1.5476	0	3.25	1.6362	-0.309	-1	1	0.8048	1	0.9333	871.62	556.934	-0.65	0.65
235	31.3	35.1541	1.1231	202.089	6.8973	0	37.0557	6.0035	-0.1286	-1	0.9991	0.7009	0.9113	0.8192	458.863	143.324	35.1	-1.95
236	12.3	105.908	8.6104	119.375	11.5898	3.25	24.7513	4.9031	0.9743	0.8467	1	0.03474	0.4272	0	866.553	495.951	-70.2	-79.3
237	7.1	13.8954	1.9571	51.3695	10.0724	0	27.9576	6.9726	0.3259	-0.722	0.9974	0.4809	0.9804	0.7333	811.768	20.7606	-13.65	2.6
238	10.3	34.6701	3.366	57.5932	6.9389	0	16.5718	3.3408	0.9169	0.6843	1	0.08206	0.9518	0.04762	248.107	573.578	3.9	34.45
239	9.7	99.7025	10.2786	87.2953	11.337	3.25	29.25	4.1852	0.994	0.9788	1	0.005845	0	0	967.794	410.351	63.7	-76.7
240	8.7	2.0555	0.2363	11.7462	1.7532	0	4.5962	1.8977	-0.5277	-1	0.9806	0.6086	1	0.9167	281.397	61.1897	-0.65	-1.95
241	6.9	39.57	5.7348	51.8366	10.5789	3.25	20.8102	4.6634	0.9652	0.7846	1	0.04757	0.102	0	25.1957	541.152	38.35	9.75
242	29.3	17.1728	0.5861	188.646	6.9101	0	27.9576	4.9886	0.4143	-1	1	0.6096	0.8425	0.541	136.916	713.486	14.95	8.45
243	4.7	2.0555	0.4373	29.6116	10.9672	0	46.8722	12.8513	0.01656	-0.9949	0.7071	0.7876	1	1	298.989	258.138	1.95	0.65
244	7.5	11.0691	1.4759	60.478	10.996	0	35.1541	8.8166	0.1623	-0.8944	1	0.7783	0.8909	0.5455	1014.35	675.673	-7.15	-8.45
245	8.9	42.6432	4.7914	73.7626	10.6902	0	23.4361	5.6216	0.9635	0.7234	1	0.05741	0.3913	0.02041	885.045	50.2135	-26	33.8
246	14.5	33.5554	2.3142	98.9017	7.9121	0	16.5718	3.807	0.7151	-0.848	1	0.4864	0.944	0.2571	823.021	517.445	5.2	-33.15
247	15.7	15.4503	0.9841	73.3521	5.3542	0	22.981	4.2738	0.2099	-0.9995	0.9971	0.6387	1	0.7069	369.599	138.003	-3.9	-14.95
248	5.9	35.8974	6.0843	33.3402	8.5488	0	18.3848	5.0887	0.9973	0.984	1	0.003786	0	0	969.432	656.483	26.65	-24.05
249	6.3	8.3241	1.3213	25.9567	6.0365	0	16.25	4.0943	-0.2641	-0.9983	1	0.8596	1	0.7727	1011.89	74.7937	-5.2	-6.5
250	36.9	62.8856	1.7042	254.674	7.2973	0	45.6159	6.278	0.2916	-1	1	0.7587	0.7192	0.511	711.924	46.748	-54.6	-31.2
251	20.3	91.9354	4.5288	145.631	7.958	0	18.9506	3.7227	0.5397	-0.9989	1	0.7443	0.4481	0.2919	435.15	434.975	20.15	-89.7
252	45.3	87.347	1.9282	270.534	6.2479	0	26	3.6562	0.5521	-1	1	0.6262	0.8961	0.3595	576.255	64.8311	63.05	60.45
253	5.1	0.65	0.1275	7.5169	2.4248	0	7.2672	2.1997	0.4031	-1	0.8944	0.7886	1	0.8	26.5588	852.745	-0.65	0
254	6.5	33.0926	5.0912	43.2573	9.6127	0	17.5018	4.224	0.7808	-0.92	0.9992	0.4519	0.2667	0.16	836.139	286.277	23.4	-23.4
255	5.3	39.5433	7.461	26.9802	8.1758	0	23.4361	5.5155	0.984	0.9505	1	0.01486	0	0	168.802	16.9245	-35.75	16.9
256	5.3	28.0179	5.2864	27.9146	8.459	0	26.2023	6.2262	0.9782	0.8448	1	0.04385	0.1818	0	376.387	368.594	1.95	-27.95
257	9.1	23.3367	2.5645	43.8861	6.1811	0	16.5718	4.3113	0.3161	-1	1	0.8248	0.9859	0.3922	1017.95	464.676	5.2	-22.75
258	5.3	10.5011	1.9813	17.225	5.2197	0	16.25	3.4413	-0.2506	-1	0.9545	0.979	0.6667	0.6154	0.7358	12.3113	-3.9	9.75
259	4.7	12.2642	2.6094	23.9424	8.8676	3.25	21.8017	4.8119	0.7895	0.5506	0.9839	0.1767	0.8889	0.5714	869.213	682.872	10.4	-6.5
260	27.1	73.9573	2.7291	283.417	11.2915	0	42.3748	6.8796	0.4988	-0.9985	1	0.6755	0.3108	0.3739	531.577	745.013	-16.25	-72.15
261	11.3	6.4018	0.5665	65.9503	7.0914	0	42.3748	9.367	-0.2569	-1	1	0.6943	0.8817	0.8696	361.699	579.996	2.6	-5.85
262	20.9	17.1605	0.8211	142.911	7.5614	0	24.7513	5.8491	0.1073	-1	0.9998	0.6513	0.9947	0.7798	450.694	327.213	-10.4	-13.65
263	5.3	28.6295	5.4018	42.0356	12.7381	6.5	29.0689	6.2426	0.8915	0.7071	0.9932	0.09134	0.6364	0.07692	829.604	68.9623	18.2	22.1
264	8.1	5.5915	0.6903	20.6965	3.3929	0	13.4001	2.9226	-0.1079	-1	1	0.6958	1	0.9189	894.105	819.673	-3.25	4.55
265	9.9	1.4534	0.1468	41.1308	5.2064	0	23.6604	3.9507	0.02932	-1	0.9985	0.7718	1	0.7143	745.641	685.232	0.65	1.3
266	11.9	7.854	0.66	68.9703	6.9667	0	24.7513	5.1187	-0.03416	-0.9935	0.9995	0.5892	1	0.84	564.811	235.853	7.15	-3.25
267	5.5	51.939	9.4435	35.074	10.0211	3.25	20.8102	4.6378	0.974	0.9207	0.9975	0.02212	0	0	501.809	92.2909	37.05	36.4
268	6.3	26.8474	4.2615	33.5851	7.8105	0	18.9506	4.8531	0.6178	-0.5903	1	0.4905	0.7442	0.4348	921.691	848.119	3.25	-26.65
269	18.9	23.6246	1.25	113.308	6.7046	0	17.5018	3.7341	0.6842	-0.722	1	0.4171	0.9231	0.3893	127.526	602.106	3.25	-23.4
270	7.3	45.8929	6.2867	50.9468	9.6126	0	17.5018	4.6478	0.9123	0.4664	0.9999	0.146	0.2453	0.1515	600.404	457.027	-27.95	-36.4
271	45.7	255.238	5.5851	427.42	9.7808	3.25	42.25	5.1106	0.926	-0.4811	1	0.266	0.02288	0.05995	710.791	504.479	14.95	-254.8
272	17.5	134.31	7.6748	166.218	10.7237	0	20.8102	5.1417	0.8666	-0.01754	1	0.2817	0.04516	0.1493	325.337	517.297	120.9	-58.5
273	5.1	45.407	8.9033	39.5027	12.7428	4.5962	23.4361	5.0499	0.9131	0.8703	0.9872	0.03731	0	0	303.392	830.02	-18.2	41.6
274	16.3	13.2575	0.8133	120.922	8.4561	0	18.9506	4.0077	0.1937	-1	1	0.6676	1	0.7059	231.442	74.4601	-2.6	13
275	9.1	12.503	1.374	47.3615	6.6706	0	20.5548	5.9661	-0.03584	-1	1	0.8079	1	0.7234	799.005	1017.21	12.35	-1.95
276	6.1	0	0	1.3	0.3171	0	3.25	0.9763	NaN	Infinity	#NAME?	NaN	1	NaN	630.033	856	0	0
277	8.7	97.094	11.1602	81.1365	12.1099	3.25	24.7513	4.2482	0.9983	0.9893	1	0.002305	0	0	667.695	955.391	50.05	-83.2
278	15.7	46.8045	2.9812	143.367	10.4647	0	30.6604	6.3342	0.825	-0.1029	1	0.2235	0.9343	0.2479	1006.64	604.201	7.8	46.15
279	45.5	130.579	2.8699	379.183	8.7169	0	43.3604	5.6523	0.6898	-0.9991	1	0.542	0.3264	0.2736	484.834	902.185	-83.85	100.1
280	9.3	48.9403	5.2624	73.2568	10.0352	3.25	22.75	5.1814	0.9811	0.8455	1	0.02767	0.3014	0	874.581	235.704	24.7	-42.25
281	6.5	72.7913	11.1987	62.6812	13.9292	4.5962	26.2023	5.5302	0.9926	0.9829	0.9998	0.006065	0	0	969.785	119.423	-71.5	-13.65
282	7.1	33.4608	4.7128	43.4255	8.5148	3.25	30.6604	5.8307	0.9565	0.6097	1	0.0923	0.1569	0.06452	22.4437	897.204	29.25	-16.25
283	18.1	24.6057	1.3594	82.1654	5.1034	0	19.5	4.0625	0.3712	-1	1	0.7965	1	0.4214	715.354	728.257	5.2	-24.05
284	7.5	18.8948	2.5193	43.9373	7.9886	0	13.4001	3.4171	0.9559	0.7809	1	0.05459	1	0	921.107	521.473	1.3	18.85
285	14.5	12.4861	0.8611	91.0922	7.2874	0	19.769	4.4121	0.3194	-0.7071	1	0.5601	1	0.66	705.597	148.214	9.75	7.8
286	19.1	2.3436	0.1227	73.7027	4.3101	0	16.25	3.4018	-0.3644	-1	1	0.7504	1	0.8311	794.628	398.359	1.3	-1.95
287	7.7	5.5154	0.7163	22.9415	4.0248	0	37.0557	6.7082	-0.189	-1	1	0.7819	1	0.7714	772	847.844	3.9	-3.9
288	9.1	0	0	10.0192	1.4112	0	4.5962	1.6759	-0.2222	-1	1	1.0033	1	0.6111	294.022	943.89	0	0
289	8.1	74.1114	9.1496	72.9655	11.9616	7.2672	29.9635	4.3136	0.9786	0.9178	0.999	0.01763	0	0	458.197	817.889	-19.5	71.5
290	12.3	89.0879	7.2429	118.857	11.5395	3.25	39.538	6.6768	0.9291	0.4027	1	0.1491	0	0.1084	40.3049	322.244	51.35	72.8
291	5.3	35.5842	6.714	48.2668	14.6263	4.5962	24.7513	7.6356	0.9428	0.8321	0.9989	0.05521	0	0	180.245	982.424	-35.1	-5.85
292	10.9	6.5	0.5963	47.5213	5.3395	0	18.9506	4.3655	0.5835	-0.7071	1	0.5041	1	0.4516	423.927	664.688	-5.2	3.9
293	6.7	41.3606	6.1732	48.8131	10.3858	3.25	20.8102	4.7446	0.7579	-0.5369	0.9999	0.479	0.2553	0.1852	571.664	358.478	-35.75	20.8
294	6.3	4.5962	0.7296	40.5097	9.4208	0	35.1541	10.3589	-0.6146	-0.9864	0.4706	0.4372	1	1	70.1349	323.357	4.55	0.65
295	6.1	54.0791	8.8654	39.1305	9.544	3.25	18.3848	4.1565	0.9938	0.96	1	0.009759	0	0	1009.88	227.943	12.35	-52.65
296	16.9	34.9855	2.0701	138.335	9.2842	0	23.4361	5.0055	0.492	-1	0.9998	0.62	0.8792	0.4729	195.447	155.675	-20.15	28.6
297	4.7	15.7214	3.345	19.3631	7.1715	0	10.2774	3.6354	0.9607	0.9111	0.9999	0.02822	1	0	477.819	857.255	-1.95	-15.6
298	20.3	31.1526	1.5346	148.013	8.0881	0	19.769	4.0066	0.5835	-0.9191	0.9995	0.5387	0.8907	0.4012	865.892	374.332	-28.6	12.35
299	33.1	4.6872	0.1416	182.262	5.8605	0	30.8322	5.1378	-0.1797	-1	1	0.7266	1	0.8315	142.341	994.224	3.9	2.6
300	5.9	43.0573	7.2978	57.7474	14.807	4.5962	27.768	6.7408	0.9757	0.8566	1	0.03333	0	0	791.102	766.203	-20.8	37.7
301	10.1	1.4534	0.1439	8.2827	1.0226	0	4.5962	1.6644	-0.122	-1	1	0.9919	1	0.6923	933.337	925.965	-1.3	-0.65
302	6.7	56.9112	8.4942	42.8843	9.1243	3.25	14.5344	3.4736	0.9821	0.9629	0.9998	0.01128	0	0	516.351	162.276	55.25	13.65
303	13.9	63.0634	4.5369	88.2752	7.4181	0	25.3833	4.616	0.9524	0.01754	1	0.1281	0.563	0.0202	619.518	555.881	-1.3	-63.05
304	15.3	0.9192	0.06008	18.385	1.3823	0	17.5018	2.7707	-0.9641	-1	-0.5547	0.1109	1	1	946.029	952.794	-0.65	-0.65
305	7.9	26.4671	3.3503	29.8013	5.0511	3.25	9.75	2.0237	0.628	-0.2998	1	0.4666	0.8305	0.4103	865.209	149.627	11.05	24.05
306	4.7	15.6271	3.3249	18.5364	6.8653	0	11.718	3.2822	0.8721	0.7452	0.9977	0.0979	1	0.1429	44.0106	504.33	-4.55	14.95
307	11.1	40.0792	3.6107	61.2411	6.7298	0	19.769	3.7809	0.947	-0.05872	1	0.1378	0.7253	0.02817	850.86	223.013	-5.85	-39.65
308	4.7	36.89	7.8489	26.9509	9.9818	3.25	16.25	3.0104	0.9975	0.9921	0.9999	0.00269	0	0	759.192	322.521	9.1	35.75
309	5.7	40.3471	7.0784	40.8417	11.0383	4.5962	35.8974	7.391	0.9705	0.7181	1	0.06788	0	0.05882	519.333	137.254	40.3	-1.95
310	6.3	3.9	0.619	33.7261	7.8433	0	19.5	5.4835	-0.2003	-1	1	0.9851	1	0.6087	506.635	0.09524	-3.9	0
311	5.1	6.5324	1.2809	13.4827	4.3493	0	32.5	7.7248	-0.2398	-1	0.995	0.9599	1	0.6667	823.98	944.186	-6.5	0.65
312	13.5	14.6647	1.0863	86.0047	7.4787	0	21.8017	5.103	-0.03011	-1	0.9856	0.6909	1	0.8065	190.044	59.8407	14.3	3.25
313	15.3	92.3366	6.0351	101.348	7.6202	0	21.8017	4.1075	0.8662	0.26	1	0.2193	0.3008	0.2124	173.177	557.105	-75.4	-53.3
314	5.1	24.6658	4.8364	28.1238	9.0722	0	29.0689	8.167	0.9829	0.9247	1	0.02316	0.4839	0	608.529	805.549	-7.8	-23.4
315	5.7	38.2838	6.7165	28.792	7.7816	0	18.3848	4.1917	0.9908	0.9558	0.9999	0.01171	0.02703	0	44.6579	870.772	29.25	24.7
316	8.1	39.0217	4.8175	43.5502	7.1394	0	26.2023	4.9224	0.7023	0.01311	0.9994	0.3252	0.2951	0.4146	333.963	418.296	1.3	39
317	4.7	52.9062	11.2566	31.4564	11.6505	4.5962	21.8017	4.3712	0.9915	0.9806	0.9973	0.005744	0	0	966.798	170.702	47.45	23.4
318	7.1	30.0761	4.2361	39.1925	7.6848	0	39.1352	7.6614	0.7344	-0.05872	0.9799	0.2942	0.2941	0.2903	93.5493	62.6831	-29.9	-3.25
319	8.7	36.591	4.2059	56.388	8.4161	0	38.0403	6.1418	0.7941	0.2353	0.9998	0.2123	0.3582	0.3404	906.264	440.305	7.8	-35.75
320	10.1	35.5366	3.5185	63.7161	7.8662	3.25	17.5018	3.0507	0.9558	0.6757	1	0.06209	0.9877	0.01639	464.728	290.238	-22.75	27.3
321	9.5	1.95	0.2053	36.5773	4.877	0	11.718	3.1635	0.2755	-0.9947	1	0.6678	1	0.6667	806.284	91.7421	0	-1.95
322	18.7	73.0347	3.9056	159.084	9.526	0	32.5	7.1936	0.5005	-0.9744	1	0.6464	0.5269	0.3944	249.054	955.698	26	68.25
323	14.1	85.8025	6.0853	132.87	10.981	0	37.0557	8.0797	0.8554	-0.7645	0.9999	0.3353	0.3554	0.1386	612.773	884.663	-75.4	-40.95
324	23.7	2.0555	0.08673	43.2478	1.993	0	7.2672	1.9951	-0.2643	-1	1	0.6643	1	0.8734	162.732	197.272	1.95	-0.65
325	12.7	1.4534	0.1144	53.0755	4.9603	0	18.9506	3.5398	-0.5876	-1	1	0.5724	1	0.9512	927.701	286.618	1.3	0.65
326	7.1	1.8385	0.2589	6.602	1.2945	0	4.5962	1.89	-0.2618	-1	0.8944	0.7956	1	0.875	575.423	670.113	1.3	1.3
327	14.1	44.883	3.1832	84.202	6.9588	0	29.25	5.7701	0.7861	-0.04078	0.9998	0.2626	0.4793	0.297	208.56	986.333	-7.8	44.2
328	6.5	6.4018	0.9849	18.0608	4.0135	0	16.25	3.7753	-0.29	-0.9231	0.4472	0.4434	1	1	833.892	111.931	2.6	-5.85
329	12.3	75.0321	6.1002	88.744	8.6159	0	49.6091	7.5886	0.7956	-0.3162	0.9999	0.3719	0.1456	0.1687	376.321	523.439	-22.75	71.5
330	5.9	24.879	4.2168	24.8387	6.3689	0	11.718	3.9534	0.9784	0.9308	0.9991	0.0198	0.8462	0	843.009	146.322	13.65	20.8
331	6.7	41.2788	6.161	44.8746	9.5478	0	20.5548	5.3007	0.9612	0.8201	1	0.04017	0.1915	0	677.627	109.59	5.2	-40.95
332	6.5	25.3166	3.8949	31.9157	7.0924	0	35.75	6.9064	0.804	0.4741	0.984	0.1933	0.8889	0.32	1010.87	1010.8	12.35	-22.1
333	4.9	0.65	0.1327	4.875	1.681	0	3.25	1.6528	-1	-1	-1	0	1	1	1019	175.602	0	-0.65
334	18.9	31.5568	1.6697	128.774	7.6198	0	20.8102	3.9489	0.5541	-0.9912	1	0.5854	0.787	0.3851	182.482	479.31	-16.9	-26.65
335	11.5	31.3688	2.7277	96.4305	10.1506	0	23.6604	6.3629	0.8065	-0.1644	0.9998	0.2414	0.9789	0.3067	76.813	396.513	17.55	-26
336	5.7	3.25	0.5702	21.0872	5.6992	0	33.1436	7.1496	0.1633	-0.8742	0.9285	0.5606	1	0.8	546.693	518.105	1.95	-2.6
337	12.3	0	0	2.2192	0.2155	0	4.5962	0.8841	NaN	Infinity	#NAME?	NaN	1	NaN	586.902	610.016	0	0
338	42.3	46.6055	1.1018	264.329	6.559	0	37.0557	4.5288	0.4094	-1	1	0.6965	0.8734	0.4707	975.3	973.24	-6.5	46.15
339	11.1	52.666	4.7447	69.5955	7.6479	0	23.4361	4.7727	0.907	0.1789	1	0.163	0.4286	0.08451	983.712	678.815	-48.1	21.45
340	14.7	22.0713	1.5014	135.596	10.6769	0	21.8017	4.8824	0.5021	-0.9999	1	0.5807	0.5039	0.4528	708.52	921.721	21.45	5.2
341	9.5	55.6614	5.8591	98.507	13.1343	3.25	27.9576	6.1396	0.9406	0.6549	1	0.07614	0	0.05455	144.258	32.9789	-40.95	37.7
342	10.9	12.5536	1.1517	46.3596	5.2089	0	42.25	6.2493	0.6605	-0.8	1	0.4553	1	0.3485	1008.36	954.665	11.7	4.55
343	4.9	37.4583	7.6445	29.1007	10.0347	4.5962	16.5718	2.6442	0.9918	0.9685	0.9987	0.01043	0	0	641.01	16.6939	-29.25	23.4
344	11.5	30.3905	2.6427	49.0829	5.1666	0	10.2774	2.5729	0.7196	-0.6332	0.9998	0.4147	1	0.2933	141.004	433.37	-20.15	22.75
345	5.5	1.3	0.2364	16.8332	4.8095	0	9.1924	2.2539	0.04817	-0.9985	0.8944	0.7135	1	0.7857	963.836	651.364	1.3	0
346	41.5	68.7711	1.6571	281.377	7.1235	0	36.3361	5.8174	0.4394	-1	1	0.7025	0.9722	0.4486	466.828	61.8614	-40.95	55.25
347	5.9	13.081	2.2171	26.9403	6.9078	0	16.25	4.5905	0.8584	0.508	0.9983	0.1387	1	0.1579	351.593	12.0593	11.7	-5.85
348	12.9	54.743	4.2436	94.2161	8.6437	0	41.6203	6.2311	0.7221	-0.3786	1	0.3857	0.5138	0.3708	118.248	151.477	27.3	47.45
349	18.7	101.054	5.4039	131.946	7.9009	0	14.5344	4.1143	0.8089	-0.8575	1	0.3917	0.3593	0.1931	887.89	142.452	98.15	-24.05
350	16.5	22.3377	1.3538	78.9037	5.4416	0	29.9635	3.985	0.5792	-0.9971	1	0.6796	1	0.28	253.442	897.154	22.1	3.25
351	41.1	42.295	1.0291	162.893	4.1661	0	36.3361	4.191	0.1273	-1	1	0.7764	0.9565	0.6414	911.877	408.388	30.55	29.25
352	5.9	45.0802	7.6407	43.6608	11.1951	3.25	20.8102	5.4852	0.9719	0.9161	1	0.02395	0	0	364.33	846.788	30.55	-33.15
353	5.7	15.8685	2.784	27.9615	7.5572	3.25	13.4001	2.5946	0.9273	0.7668	0.9983	0.07723	1	0	314	172.175	9.1	13
354	9.3	19.5	2.0968	48.0535	6.5827	0	16.5718	4.1345	0.7499	-0.9959	1	0.5486	1	0.1887	699.215	847.312	0	19.5
355	23.7	44.7746	1.8892	199.009	9.1709	0	19.769	5.0091	0.6775	-0.9998	1	0.5866	0.7558	0.264	881.99	320.013	39.65	20.8
356	8.3	17.6819	2.1304	39.1299	6.2111	0	30.8322	6.6797	0.6167	-0.3812	1	0.407	1	0.5122	927.819	742.843	-14.3	10.4
357	8.1	7.4111	0.915	46.3438	7.5973	0	24.7513	6.9535	0.008997	-0.9721	0.9998	0.7891	1	0.6923	919.895	968.241	4.55	5.85
358	29.3	96.3777	3.2893	264.806	9.6998	0	23.6604	5.0365	0.3299	-0.9994	1	0.7824	0.6227	0.46	925.437	481.974	-96.2	-5.85
359	5.5	24.6658	4.4847	24.8046	7.087	3.25	13.4001	3.0818	0.9295	0.8878	0.9841	0.03383	0.7143	0	927.073	696.236	7.8	-23.4
360	7.7	29.7655	3.8656	53.4543	9.3779	0	35.1541	6.635	0.7703	0.009966	1	0.2556	0.7018	0.3514	660.916	422.221	-25.35	15.6
361	4.7	11.7	2.4894	11.7	4.3333	0	13	3.9291	-0.2	-1	1	1.0954	0.8889	0.6	393.383	1019	11.7	0
362	27.3	40.0318	1.4664	193.291	7.6399	0	20.8102	4.6004	0.594	-0.9983	1	0.5768	0.8498	0.3739	412.418	556.489	33.8	-21.45
363	7.1	43.5112	6.1283	41.7373	8.1838	0	21.8017	4.9422	0.9015	0.6952	1	0.09898	0.1569	0.1613	620.676	30.1901	-10.4	42.25
364	26.5	87.8486	3.315	163.197	6.6611	0	26	4.6095	0.7349	-1	1	0.4943	0.6449	0.2152	661.991	31.8811	-74.75	46.15
365	39.5	136.656	3.4597	279.23	7.4461	0	39.1352	4.9155	0.8681	-0.8243	1	0.3035	0.6053	0.1215	906.89	59.5342	-74.75	-114.4
366	9.3	1.4534	0.1563	4.2069	0.5763	0	7.2672	1.7844	NaN	Infinity	#NAME?	NaN	1	NaN	262.086	642.005	-1.3	-0.65
367	10.9	48.3803	4.4386	86.9634	9.7712	0	32.0088	7.4024	0.5746	-0.9978	0.9993	0.4879	0.5955	0.4638	251.743	732.404	48.1	-5.2
368	8.5	11.8614	1.3955	34.5327	5.3127	0	41.1096	7.248	-0.3989	-0.999	0.9487	0.4443	0.9692	0.973	476.8	678.053	-11.7	-1.95
369	40.1	14.7365	0.3675	191.725	5.0321	0	40.7224	4.8994	-0.2743	-1	1	0.7218	0.9974	0.8541	161.211	240.794	-11.05	-9.75
370	7.3	9.1924	1.2592	54.0304	10.1944	0	35.0036	9.3623	0.6395	-0.6402	1	0.475	1	0.4062	564.603	939.329	-1.3	9.1
371	24.3	79.5474	3.2736	185.52	8.3193	0	20.8102	4.1087	0.8099	-0.9701	1	0.3179	0.5247	0.2338	237.825	813.716	57.85	-54.6
372	7.1	3.25	0.4577	13.3712	2.6218	0	4.5962	1.708	-0.3685	-1	1	0.6959	1	0.8519	10.831	30.1761	0	3.25
373	6.5	9.75	1.5	34.3096	7.6244	0	21.8017	6.1847	0.4689	-0.2747	1	0.3344	1	0.7917	822.6	2.4846	-7.8	5.85
374	39.9	164.759	4.1293	332.986	8.7859	0	35.8974	5.5017	0.9327	0.2631	1	0.107	0.5831	0.08914	800.5	187.628	129.35	102.05
375	10.5	25.6153	2.4396	78.6504	9.253	0	44.2048	10.2835	0.5103	-0.6086	0.9936	0.4059	0.7765	0.5938	75.0619	71.2095	-14.95	-20.8
376	7.9	37.7895	4.7835	53.1829	9.0141	0	19.5	4.5791	0.9109	0.7071	1	0.09156	0.322	0.1282	179.025	845.798	33.8	-16.9
377	15.7	1.3	0.0828	93.43	6.8197	0	23.4361	4.9049	-0.4856	-1	1	0.5999	1	0.9217	392.624	769.204	-1.3	0
378	13.3	158.605	11.9252	146.192	12.9374	4.5962	42.7471	5.0027	0.9898	0.8776	1	0.02222	0	0	651.286	316.233	-126.1	96.2
379	5.1	31.1526	6.1083	38.8201	12.5226	3.25	27.768	7.3337	0.9742	0.8798	0.9999	0.03476	0.1935	0	531.422	188.627	12.35	28.6
380	10.1	5.5536	0.5499	47.1275	5.8182	0	36.3361	7.1519	-0.003994	-1	1	0.8195	1	0.6604	348.114	101.168	-1.95	5.2
381	32.3	62.515	1.9354	189.951	6.269	0	39.6713	5.8414	0.5497	-0.9994	1	0.6279	0.9043	0.3893	448.964	181.664	43.55	44.85
382	17.7	98.5131	5.5657	147.818	9.4152	0	20.5548	3.7742	0.7953	-0.9998	1	0.4588	0.2675	0.2	939.726	233.607	-73.45	-65.65
383	13.9	1.3	0.09353	56.225	4.7248	0	13	3.6088	-0.3846	-1	1	0.9291	1	0.6923	0	343.957	0	-1.3
384	7.3	7.827	1.0722	33.4844	6.3178	0	26.2023	5.3463	-0.1934	-1	0.9993	0.7756	1	0.7812	572.911	144.384	-0.65	-7.8
385	7.7	44.2048	5.7409	40.0133	7.0199	0	23.6604	4.1446	0.965	0.8766	1	0.03205	0.1579	0	739.838	861.857	0.65	44.2
386	5.7	0.65	0.114	17.55	4.7432	0	19.5	5.6601	0	-1	1	1.0377	1	0.5	0	65.693	0	0.65
387	6.1	38.46	6.3049	37.4172	9.1262	0	30.6604	7.4946	0.9909	0.975	1	0.00812	0.07317	0	776.049	21.6803	19.5	-33.15
388	5.7	16.9499	2.9737	22.5018	6.0816	0	14.5344	3.847	0.6205	-0.7772	0.9965	0.4854	0.8108	0.5	515.281	281.263	16.9	1.3
389	11.1	76.3273	6.8763	106.714	11.7268	0	26.2023	5.9949	0.7133	-0.5145	1	0.5111	0.2857	0.2394	1007.96	450.041	6.5	-76.05
390	8.9	29.8788	3.3572	61.25	8.8768	3.25	29.9635	6.0834	0.8967	0.5547	1	0.1103	0.8986	0.1429	482.573	578.871	-20.8	-21.45
391	18.1	4.9503	0.2735	49.0414	3.0461	0	13.4001	2.8677	-0.3309	-1	1	0.6852	1	0.8678	882.588	333.738	-4.55	-1.95
392	6.1	3.3144	0.5433	12.3362	3.0088	0	7.2672	2.0464	-0.3432	-0.9487	1	0.5891	1	0.8571	670.369	925.172	0.65	-3.25
393	7.5	6.1321	0.8176	28.824	5.2407	0	13.4001	3.482	0.03938	-0.9806	1	0.8239	1	0.6176	521.28	624.113	5.2	-3.25
394	4.7	3.5004	0.7448	9.6637	3.5792	0	11.718	3.2658	0.2923	0.1104	0.4472	0.1365	1	1	368.532	457.862	-1.3	-3.25
395	8.7	1.4534	0.1671	24.373	3.6378	0	11.718	2.9413	-0.1003	-1	0.9968	0.7164	1	0.8444	764.328	604.667	-0.65	1.3
396	6.5	6.4018	0.9849	39.5544	8.7899	3.25	23.4361	6.7684	-0.4501	-0.9976	0.7071	0.6234	0.9778	1	503.246	375.931	2.6	-5.85
397	10.3	50.966	4.9482	57.4052	6.9163	0	16.5718	3.4258	0.9536	0.7292	1	0.06179	0.5542	0.01587	826.32	361.68	5.2	-50.7
398	5.9	5.9927	1.0157	11.1763	2.8657	0	23.6604	5.1839	0.2767	-0.4472	0.8944	0.4375	1	0.9444	466.373	400.788	3.9	4.55
399	8.1	12.0907	1.4927	25.0737	4.1104	0	10.2774	2.5323	0.7048	0.2425	1	0.2694	1	0.439	520.006	986.488	9.75	-7.15
400	5.9	3.3144	0.5618	34.2195	8.7742	0	22.981	6.9293	-0.09796	-0.9995	0.9899	0.8516	1	0.7222	157.042	335.263	-0.65	-3.25
401	6.9	23.3005	3.3769	24.0085	4.8997	0	9.75	2.1817	0.9425	0.8437	0.9995	0.04345	1	0	176.348	540.471	11.7	20.15
402	5.1	17.562	3.4435	24.6327	7.946	3.25	16.25	3.7851	0.9321	0.7071	0.9979	0.08798	1	0.09091	245.931	32.4412	-11.05	13.65
403	15.5	39.9102	2.5749	91.5517	6.7816	0	17.5018	4.1281	0.5685	-0.5547	1	0.3921	0.963	0.5877	600.048	857.739	20.15	-34.45
404	18.1	128.959	7.1248	153.259	9.5192	0	22.75	4.0281	0.9499	-0.2169	1	0.1287	0.1366	0.02128	864.124	671.097	-85.15	96.85
405	13.1	23.3005	1.7787	61.0327	5.4984	0	14.5344	3.0407	0.4158	-0.9967	1	0.7903	0.8468	0.3908	420.485	245.176	21.45	-9.1
406	10.1	41.8632	4.1449	72.7773	8.9849	0	18.3848	4.6523	0.8722	-0.0767	0.9999	0.2438	0.4321	0.1475	394.743	972.753	37.7	-18.2
407	27.1	68.349	2.5221	204.977	8.1664	0	29.25	4.5603	0.5319	-0.9961	1	0.6831	0.2231	0.3553	247.232	979.386	36.4	57.85
408	38.1	173.706	4.5592	404.475	11.2043	0	46.1912	6.1294	0.8623	-0.3351	1	0.2695	0.0831	0.1642	578.965	694.205	-137.15	-106.6
409	10.3	47.4901	4.6107	47.6708	5.7435	0	11.718	2.8438	0.9882	0.9344	1	0.01634	0.4337	0	28.2573	929.189	-40.95	24.05
410	5.5	6.4018	1.164	18.8565	5.3876	0	37.9012	8.5954	-0.6244	-0.9191	-0.09054	0.2457	1	1	72.7455	328.991	-2.6	-5.85
411	31.1	120.868	3.8864	270.523	9.2963	0	33.4608	6.86	0.1772	-1	1	0.7711	0.6667	0.6067	46.5322	780.021	-115.05	-37.05
412	18.1	17.2097	0.9508	90.3849	5.614	0	18.9506	4.1636	0.1973	-0.9923	1	0.6808	0.9876	0.6861	79.2624	853.812	-3.25	-16.9
413	8.3	73.7972	8.8912	92.6441	14.7054	3.25	29.9635	6.7341	0.9881	0.9437	1	0.01405	0	0	835.44	647.139	63.05	38.35
414	6.1	0.9192	0.1507	9.8751	2.4085	0	4.5962	2.0219	-0.6711	-0.9971	1	0.6585	1	0.875	433.221	844.303	0.65	0.65
415	15.3	23.4901	1.5353	61.9964	4.6614	0	16.5718	3.6709	0.4935	-1	1	0.731	1	0.3241	409.036	802.807	5.85	22.75
416	25.1	179.856	7.1656	290.36	12.5697	0	26.8002	4.8426	0.6536	-0.9959	1	0.6623	0.1775	0.2275	720.255	107.179	167.7	65
417	18.3	13.7733	0.7526	63.5861	3.901	0	16.25	3.4178	0.03513	-1	1	0.7663	1	0.6875	284.656	415.287	13	-4.55
418	29.1	63.3208	2.176	143.377	5.2907	0	14.5344	2.9723	0.3656	-1	1	0.7406	0.7823	0.4855	811.27	66.9433	-60.45	18.85
419	18.5	17.7535	0.9596	79.1248	4.7954	0	23.4361	3.9133	0.06542	-0.9985	1	0.6955	1	0.7391	182.035	613.657	-16.25	7.15
420	5.3	31.2676	5.8996	30.6535	9.2889	0	16.5718	4.9564	0.9936	0.9635	1	0.01068	0.2424	0	797.255	284.575	29.25	11.05
421	7.1	16.61	2.3394	28.3418	5.5572	0	13.7886	3.3739	-0.5433	-0.9965	0.6292	0.4875	0.8431	1	806.099	590.937	14.3	8.45
422	6.1	65.6629	10.7644	52.1006	12.7075	7.2672	20.5548	3.217	0.9861	0.9554	1	0.01125	0	0	655.803	93.0246	61.1	-24.05
423	5.7	0	0	5.4135	1.4631	0	4.5962	1.837	-0.5957	-0.7071	-0.4472	0.1389	1	1	935.719	444.456	0	0
424	4.7	46.8406	9.9661	28.0987	10.4069	4.5962	16.25	3.1966	0.993	0.9827	1	0.007975	0	0	421.787	869.351	46.8	-1.95
425	8.9	51.8128	5.8217	66.5149	9.6398	0	16.5718	4.3345	0.7342	0.0593	1	0.3254	0.2609	0.3878	881.927	96.8708	17.55	48.75
426	9.7	1.4534	0.1498	17.0439	2.2135	0	7.2672	2.0174	-0.7938	-1	-0.4472	0.1528	1	1	281.505	60.799	-1.3	-0.65
427	5.1	40.4099	7.9235	40.9207	13.2002	6.5	29.9635	5.5854	0.9931	0.9727	0.9999	0.008999	0	0	277.735	329.961	-39.65	7.8
428	4.9	9.4641	1.9315	13.3307	4.5968	0	36.3361	8.9635	0.2527	-0.9487	1	0.9035	1	0.5	771.531	846.347	-2.6	9.1
429	5.9	44.5902	7.5577	41.0636	10.5291	4.5962	16.5718	3.1039	0.979	0.8982	1	0.03039	0.05128	0	974.381	94.5169	-35.75	26.65
430	22.5	129.43	5.7524	212.287	10.3554	0	25.3833	5.1776	0.747	-0.9839	1	0.4631	0.278	0.2556	782.233	515.66	-128.05	18.85
431	7.5	75.5931	10.0791	60.5714	11.013	3.25	17.5018	4.321	0.9339	0.7358	0.9998	0.07364	0	0.02857	396.607	898.027	68.25	32.5
432	28.5	254.457	8.9283	311.994	11.7733	0	32.1734	4.6713	0.9779	0.6305	1	0.04268	0.01887	0.004082	818.528	611.388	-230.75	107.25
433	32.3	74.2396	2.2984	258.867	8.5435	0	26.8002	4.845	0.6136	-1	1	0.6311	0.2904	0.306	909.269	531.001	-74.1	4.55
434	6.9	4.3603	0.6319	21.024	4.2906	0	14.5344	3.3368	-0.2601	-1	0.9487	0.6704	1	0.931	116.478	490.659	3.9	1.95
435	13.9	6.4347	0.4629	74.5837	6.2675	0	21.8017	4.6102	-0.4098	-1	1	0.6254	1	0.9043	306.263	401.932	4.55	4.55
436	5.3	40.7431	7.6874	37.7805	11.4486	3.25	19.769	5.3434	0.9926	0.9592	0.9998	0.01214	0	0	477.481	995.641	-22.75	33.8
437	10.3	24.4766	2.3764	61.1916	7.3725	0	42.3748	8.4238	0.5418	-0.9487	1	0.7017	0.988	0.2742	719.655	688.646	4.55	24.05
438	18.7	0.65	0.03476	14.9962	0.898	0	4.5962	1.5804	-0.8126	-1	1	0.4271	1	0.9565	514.008	411.84	-0.65	0
439	7.7	45.2626	5.8783	39.6991	6.9648	3.25	13.7886	2.7202	0.9812	0.9363	1	0.01692	0.03509	0	957.364	460.11	-26	37.05
440	7.5	2.68	0.3573	35.4112	6.4384	0	20.8102	6.577	0.08734	-0.9532	0.9231	0.489	1	0.8857	892.22	613.44	0.65	2.6
441	7.7	8.6721	1.1262	35.7505	6.272	0	22.75	4.9843	-0.09005	-1	0.9785	0.8416	1	0.6286	606.981	749.162	-8.45	-1.95
442	4.9	4.5962	0.938	16.1897	5.5826	3.25	13.7886	2.6369	-0.006528	-0.4472	0.7071	0.4124	1	1	462.908	769.153	3.25	-3.25
443	9.9	10.4	1.0505	16.1385	2.0428	0	6.5	1.9744	0.4146	-1	1	0.9082	1	0.2881	413.546	0.0404	-10.4	0
444	14.7	5.886	0.4004	51.6779	4.0691	0	16.25	3.0492	-0.3501	-1	1	0.5972	1	0.9381	296.262	257.173	-0.65	-5.85
445	7.9	76.3854	9.669	74.5315	12.6324	3.25	32.0088	6.5227	0.9349	0.4457	1	0.1386	0	0.1026	325.804	324.285	56.55	51.35
446	23.3	191.989	8.2399	202.041	9.4855	0	45.6159	5.6715	0.9869	0.7534	1	0.03544	0	0	693.221	90.6803	187.85	39.65
447	35.9	54.2351	1.5107	187.395	5.5279	0	37.0557	4.3563	0.416	-1	1	0.7343	0.9705	0.4399	523.745	110.976	38.35	38.35
448	16.5	98.1522	5.9486	134.151	9.2518	4.5962	17.5018	2.6805	0.9647	0.8316	1	0.03747	0.04828	0	943.87	63.7667	-98.15	-0.65
449	11.7	13.5256	1.156	95.844	9.8808	0	26.2023	7.383	-0.2618	-1	0.9992	0.6609	0.9691	0.9014	515.85	328.692	11.05	7.8
450	5.3	1.95	0.3679	16.8698	5.1121	0	14.5344	3.6946	-0.5473	-1	0.3162	0.4004	1	1	743.547	680.236	0	1.95
451	21.7	44.8924	2.0688	96.4299	4.8949	0	18.9506	3.4442	0.7051	-0.7071	1	0.3728	0.9543	0.3824	18.4724	101.523	-25.35	37.05
452	14.5	206.88	14.2676	189.694	15.1755	7.2672	32.6621	4.2556	0.9935	0.9732	1	0.00542	0	0	164.379	718.055	-204.1	-33.8
453	9.1	30.3349	3.3335	55.4807	7.8142	0	25.3833	6.8784	0.9633	0.8399	1	0.04315	0.9296	0	397.412	365.742	-21.45	-21.45
454	10.7	2.68	0.2505	31.3841	3.6074	0	11.718	2.7996	0.05882	-1	1	0.8386	1	0.6296	963.351	648.645	-0.65	2.6
455	11.3	11.7	1.0354	54.9469	5.9083	0	42.25	7.2169	0.2046	-1	1	0.8913	1	0.5385	391.575	1018.35	-11.7	0
456	32.7	156.104	4.7738	215.502	7.0196	0	22.981	3.8563	0.9414	-0.1521	1	0.1418	0.3388	0.04878	661.168	526.558	-139.1	70.85
457	25.5	178.902	7.0158	223.605	9.5151	0	26.2023	5.0843	0.8878	-0.7182	1	0.2857	0.1787	0.09767	585.759	542.069	177.45	22.75
458	10.1	67.753	6.7082	65.6565	8.1057	0	18.9506	4.177	0.9791	0.9398	1	0.01584	0.02469	0	951.97	302.748	67.6	4.55
459	7.9	47.0745	5.9588	51.0171	8.647	3.25	14.5344	3.5793	0.9693	0.8137	1	0.03932	0.08475	0	503.443	100.576	27.3	38.35
460	9.1	19.1281	2.102	64.8195	9.1295	0	41.6203	8.9743	-0.1109	-0.9903	0.6178	0.516	0.7183	1	43.6429	784.972	-3.25	18.85
461	7.9	13.5724	1.718	44.9058	7.6112	0	25.3833	5.9042	0.1399	-0.9939	0.9994	0.8335	0.9831	0.5789	704.772	361.177	-3.9	-13
462	28.7	115.234	4.0151	179.469	6.7217	0	24.7513	3.7962	0.8782	-0.2385	1	0.2632	0.3596	0.1341	93.3293	889.341	115.05	6.5
463	7.7	40.9294	5.3155	47.0221	8.2495	3.25	16.25	3.0632	0.9468	0.05872	1	0.1559	0.2281	0.02703	267.312	119.76	29.9	27.95
464	15.5	3.25	0.2097	63.4884	4.7028	0	39	6.6102	0.02169	-1	1	0.9254	0.9926	0.619	786.113	1018.64	-1.95	2.6
465	4.9	20.317	4.1463	18.165	6.2638	3.25	13	3.0262	0.9577	0.9168	0.991	0.02451	0.8276	0	433.694	406.765	2.6	20.15
466	13.7	53.4464	3.9012	90.7861	7.7595	0	16.5718	3.5966	0.5185	-0.9998	1	0.6698	0.5983	0.375	922.898	179.814	-52	12.35
467	31.7	135.295	4.268	248.903	8.3806	0	32.0088	5.755	0.6563	-0.9923	1	0.5486	0.532	0.2993	745.92	961.442	131.95	-29.9
468	6.9	27.3077	3.9576	41	8.3674	0	21.8017	5.0131	0.836	0.1687	0.9998	0.2087	0.7755	0.2414	219.877	855.435	0.65	-27.3
469	20.3	4.3603	0.2148	54.7675	2.9928	0	13.7886	3.3539	0.2848	-1	1	0.6919	1	0.6556	891.217	818.894	3.9	1.95
470	4.9	16.9	3.449	22.5538	7.7772	0	11.718	3.1877	0.9531	0.8729	0.9995	0.04402	0.6552	0	802.49	193.327	15.6	6.5
471	9.1	14.5344	1.5972	67.8651	9.5585	3.25	29.9635	6.0035	0.4993	-0.8376	0.9991	0.5991	1	0.4314	376.967	578.681	-14.3	2.6
472	9.9	16.875	1.7045	38.2187	4.8378	0	13.4001	3.3717	0.3593	-0.995	0.9999	0.6188	1	0.5926	782.328	909.854	-4.55	-16.25
473	9.9	38.2341	3.862	110.101	13.9368	0	26.2023	5.3991	0.8939	0.2995	0.9995	0.1322	0.8101	0.1017	202.182	788.717	22.1	31.2
474	5.3	20.6573	3.8976	34.0345	10.3135	3.25	22.981	5.9894	0.9174	0.7433	0.996	0.06473	0.9091	0.07692	301.538	961.009	8.45	18.85
475	9.7	75.0912	7.7414	90.431	11.7443	0	17.5018	3.7189	0.6333	-0.2738	0.9993	0.4873	0.02597	0.3684	165.18	400.84	74.75	7.15
476	5.7	10.5011	1.8423	25.9114	7.0031	0	33.1436	8.4299	0.5287	0.09054	0.9983	0.3116	1	0.5882	57.3684	1013.06	3.9	-9.75
477	6.7	22.1859	3.3113	48.0187	10.2167	0	49.1814	11.6938	0.1361	-0.9487	0.9934	0.8215	0.7447	0.6296	601.97	292.127	-22.1	-1.95
478	10.1	18.6245	1.844	114.023	14.0769	3.25	40.7224	10	-0.04866	-1	1	0.8128	0.5679	0.6667	518.757	596.475	16.25	-9.1
479	27.7	51.5512	1.8611	179.702	6.9923	0	45.2673	5.1643	0.7167	-0.8137	1	0.4685	0.6693	0.2869	41.1895	980.937	20.15	47.45
480	9.5	38.9566	4.1007	84.4079	11.2544	0	26.2023	6.7121	0.6551	-0.8802	0.9997	0.4835	0.5733	0.3636	572.6	495.568	16.9	-35.1
481	6.5	16.875	2.5962	44.6862	9.9303	3.25	16.5718	4.2115	0.6716	-0.1414	0.9985	0.2958	0.9333	0.44	673.654	151.038	-16.25	-4.55
482	11.5	64.432	5.6028	76.9177	8.0966	0	23.4361	3.7085	0.9821	0.6814	1	0.04292	0.09474	0.01333	446.874	757.63	55.25	-33.15
483	5.1	47.4144	9.2969	43.6587	14.0834	7.2672	24.7513	4.0192	0.9442	0.8331	1	0.04779	0	0	991.716	614.863	-39.65	-26
484	7.3	20.4001	2.7945	78.1224	14.7401	3.25	39.1352	9.5479	0.6675	-0.9943	1	0.4382	0.5849	0.4545	763.678	168.712	-17.55	10.4
485	4.9	20.2441	4.1315	22.3446	7.705	0	16.5718	3.7361	0.9786	0.942	1	0.02513	0.5862	0	519.99	148.133	1.95	20.15
486	11.9	105.638	8.8772	140.201	14.1617	3.25	33.931	6.7542	0.9395	0.6454	0.9999	0.08494	0	0.05063	84.1261	920.987	105.3	8.45
487	8.1	37.2547	4.5993	59.4414	9.7445	0	36.3361	8.8769	0.6105	-0.9983	1	0.6653	0.1967	0.2683	3.4198	522.722	-3.9	-37.05
488	7.1	58.9031	8.2962	47.126	9.2404	3.25	17.5018	4.7036	0.9919	0.9612	0.9999	0.008343	0	0	495.648	680.366	-22.1	54.6
489	8.3	15.7214	1.8941	37.9353	6.0215	0	23.6604	5.2977	-0.584	-1	0.7355	0.5081	0.8254	1	182.374	934.97	15.6	-1.95
490	5.3	27.5925	5.2061	32.6381	9.8903	3.25	16.5718	3.2188	0.8735	0.6599	0.9892	0.08976	0.5152	0.07692	73.6132	722.16	-18.85	20.15
491	6.3	26.2989	4.1744	39.9466	9.2899	0	29.9635	6.8881	0.9257	0.4521	1	0.118	0.907	0.04348	194.944	275.222	-20.15	-16.9
492	5.3	4.111	0.7757	27.8521	8.44	3.25	16.25	4.1607	0.05645	-0.6139	0.6	0.3813	1	1	768.189	29.1509	-3.9	-1.3
493	4.9	16.4438	3.3559	27.4295	9.4584	0	20.5548	5.8711	0.9217	0.6776	1	0.1123	0.7931	0.1111	935.102	843.551	-15.6	-5.2
494	5.3	1.3	0.2453	23.0727	6.9917	0	17.5018	5.7243	0.05673	-0.9965	0.8944	0.6613	1	0.9091	628.981	448.887	-1.3	0
495	7.1	49.3743	6.9541	63.9082	12.531	3.25	35.0036	8.4602	0.9657	0.749	0.9997	0.05983	0.03922	0.03226	29.6972	749.613	-46.15	-17.55
496	10.5	4.111	0.3915	40.1125	4.7191	0	20.5548	3.9293	-0.3031	-1	1	0.6465	1	0.8621	367.629	461.6	1.3	-3.9
497	4.7	30.3	6.4468	23.6007	8.741	0	26.2023	6.826	0.9985	0.996	1	0.001526	0	0	400.808	747.862	11.7	27.95
498	11.3	81.2604	7.1912	104.673	11.2552	0	27.768	5.9236	0.973	0.8321	1	0.03869	0.04301	0	653.982	233.075	1.3	-81.25
499	18.1	30.9006	1.7072	145.028	9.0079	0	27.9576	5.2099	0.3889	-0.9999	1	0.6932	0.6522	0.4929	581.619	631.028	-29.9	-7.8
500	11.1	58.5902	5.2784	82.36	9.0506	0	32.0088	5.6009	0.7254	-0.1841	1	0.3043	0.04396	0.4	971.369	549.644	55.9	-17.55
501	33.1	198.986	6.0117	280.14	9.0077	0	26.2023	4.3952	0.9369	-0.1521	1	0.1412	0.2572	0.08247	272.488	323.604	-5.85	-198.9
502	12.1	13.7118	1.1332	68.5301	6.7852	3.25	16.5718	3.164	0.3925	-1	1	0.7913	0.7228	0.4304	782.632	674.934	-7.15	-11.7
503	7.5	43.4529	5.7937	59.9843	10.9062	0	32.0088	7.2083	0.9593	0.8141	1	0.04887	0.01818	0	371.227	724.78	24.7	35.75
504	20.9	17.4897	0.8368	111.157	5.8813	0	16.25	3.9525	0.1989	-1	1	0.7434	1	0.6296	165.105	654.55	11.7	13
505	10.3	52.4248	5.0898	75.3222	9.075	0	27.9576	5.8629	0.9448	0.7205	1	0.06625	0.2892	0.03175	821.99	332.927	15.6	-50.05
506	4.9	17.4655	3.5644	24.657	8.5024	0	34.548	7.8299	0.7064	0.6498	0.8666	0.07895	0.5862	0.7778	827.378	1008.42	-12.35	-12.35
507	5.3	14.0616	2.6531	45.0688	13.6572	7.2672	29.43	6.0874	0.8145	0.3391	0.998	0.2035	1	0.2308	819.66	144.642	7.8	-11.7
508	32.7	36.4522	1.1147	158.983	5.1786	0	39.6713	4.3672	0.257	-1	1	0.7413	0.9251	0.5943	867.72	729.817	-27.95	23.4
509	5.1	2.0555	0.403	6.7135	2.1656	0	13	3.4208	-0.9342	-1	-0.8321	0.0522	1	1	70.0686	793.343	1.95	-0.65
510	7.9	12.4861	1.5805	48.5993	8.2372	0	26.2023	6.2863	-0.1104	-1	0.9985	0.7705	0.8644	0.7632	4.4241	951.202	-9.75	-7.8
511	5.9	29.43	4.9881	40.1103	10.2847	3.25	20.8102	6.2924	0.7595	0.3929	0.9898	0.1792	0.4615	0.3684	234.619	461.602	-14.95	25.35
512	32.3	69.9709	2.1663	268.628	8.8656	0	33.1436	6.9026	0.4719	-0.9999	1	0.6618	0.9274	0.4337	809.015	295.331	40.3	-57.2
513	5.3	15.0766	2.8446	25.101	7.6064	0	22.981	6.852	0.8448	0.4893	0.9959	0.1534	1	0.3077	219.877	551.198	-14.95	1.95
514	5.1	1.8385	0.3605	28.7995	9.2902	3.25	19.769	5.7129	-0.3044	-0.9923	1	0.656	1	0.9	156.98	338	1.3	-1.3
515	12.5	115.738	9.2591	118.52	11.2876	0	22.75	4.8272	0.9895	0.9448	1	0.01266	0.009524	0	978.856	701.124	54.6	102.05
516	15.1	40.9706	2.7133	76.556	5.844	0	16.5718	3.644	0.603	-0.9971	0.9996	0.5642	0.9084	0.3545	317.182	587.709	40.95	1.3
517	16.5	148.412	8.9947	154.648	10.6654	0	18.9506	4.2084	0.994	0.9544	1	0.007691	0	0	622.388	645.585	-115.7	92.95
518	24.9	110.548	4.4397	166.813	7.2844	0	29.43	3.9546	0.9632	0.3162	1	0.084	0.5197	0.02871	966.402	556.03	-68.9	-86.45
519	11.7	6.4018	0.5472	23.9532	2.4694	0	13.4001	2.4375	0.006707	-1	0.9806	0.681	1	0.8308	622.624	76.0897	2.6	5.85
520	5.3	17.3442	3.2725	47.5089	14.3967	0	46.5329	11.7244	0.3233	-0.5264	0.8321	0.4263	0.8788	0.9231	760.717	270.472	16.9	-3.9
521	23.5	82.2115	3.4984	192.856	8.9701	0	33.4608	5.3375	0.6915	-0.3048	1	0.4179	0.4326	0.3231	916.179	805.849	68.9	-44.85
522	27.9	199.262	7.142	227.063	8.7669	0	18.3848	3.7981	0.9725	0.7071	1	0.05315	0.2355	0.01255	709.444	410.59	-114.4	-163.15
523	16.7	6.4018	0.3833	69.2914	4.7137	0	32.0088	4.5865	-0.2239	-1	1	0.6528	1	0.9375	548.689	513.596	2.6	5.85
524	5.1	38.6627	7.5809	25.0019	8.0651	4.5962	13	2.2277	0.9945	0.984	1	0.004742	0	0	217.226	437.01	-17.55	34.45
525	5.7	10.2774	1.8031	40.2091	10.8673	3.25	43.7243	10.9184	0.642	-0.95	0.9999	0.6556	0.6486	0.2353	803.535	431.307	5.85	8.45
526	8.3	55.7069	6.7117	54.1056	8.5882	0	18.9506	4.6529	0.9573	0.6369	0.9999	0.07264	0.2857	0.04651	306.807	38.2229	31.2	-46.15
527	18.5	33.3089	1.8005	79.5278	4.8199	0	30.6604	4.0295	0.4125	-0.9997	1	0.711	1	0.482	970.089	724.96	-31.85	9.75
528	6.5	15.7214	2.4187	30.9764	6.8836	0	16.25	3.9539	0.256	-0.9979	0.9993	0.8147	0.6889	0.48	740.308	65.0538	15.6	1.95
529	8.7	37.3283	4.2906	59.2576	8.8444	0	32.5	5.8769	0.7499	0.1168	0.9999	0.2698	0.597	0.3404	440.649	553.328	37.05	4.55
530	5.3	37.7895	7.1301	40.5949	12.3015	0	23.6604	5.241	0.9163	0.824	0.9998	0.07101	0	0	396.396	647.585	24.7	28.6
531	7.1	18.1069	2.5503	31.5225	6.1809	0	29.9635	5.8597	0.6759	-0.8365	0.9899	0.4928	0.7451	0.3667	817.535	1013.77	-16.9	-6.5
532	8.3	35.1541	4.2354	63.2301	10.0365	0	24.7513	5.9697	-0.01859	-1	0.9996	0.7582	0.5397	0.7442	119.651	46.259	-11.7	33.15
533	5.5	6.6922	1.2168	23.333	6.6666	0	33.931	8.503	-0.7434	-0.9797	0.2873	0.3906	1	1	10.7364	29.8273	3.25	5.85
534	26.5	253.332	9.5597	272.64	11.1281	0	29.9635	4.3074	0.9726	0.59	1	0.07988	0	0.04889	477.53	153.568	73.45	-242.45
535	22.7	48.2797	2.1269	170.427	8.2332	0	35.75	5.2745	0.2797	-1	1	0.8405	0.3768	0.4457	69.7335	158.238	33.15	-35.1
536	10.9	71.4202	6.5523	80.3899	9.0326	0	26	5.2375	0.9815	0.7917	1	0.03607	0.1236	0	220.894	31.3945	-53.95	-46.8
537	9.9	88.4215	8.9315	79.6293	10.0797	3.25	18.9506	4.6125	0.9882	0.9525	1	0.01102	0	0	729.864	154.404	-69.55	54.6
538	7.1	30.5569	4.3038	34.5787	6.7801	0	20.5548	5.1189	0.6328	-0.9487	0.9996	0.5963	0.5294	0.3226	391.852	917.359	-26.65	-14.95
539	31.1	158.856	5.1079	210.598	7.2371	0	16.5718	3.3767	0.9745	0.7452	1	0.04015	0.3093	0.00369	687.91	944.17	148.2	57.2
540	6.5	5.886	0.9055	34.9853	7.7745	0	19.5	5.5322	-0.146	-0.9899	1	0.7967	1	0.7917	280.715	103.3	0.65	5.85
541	5.3	0.65	0.1226	0.65	0.197	0	3.25	0.7875	-1	-1	-1	0	1	1	49.8208	471	-0.65	0
542	30.9	86.0459	2.7847	153.045	5.2957	0	13.4001	3.0079	0.7059	-1	1	0.5599	0.9689	0.2189	93.1553	487.311	76.7	39
543	30.9	101.953	3.2994	247.064	8.5489	0	22.75	4.6095	0.9116	-0.3162	1	0.186	0.9619	0.07865	518.519	183.859	-31.85	96.85
544	30.9	49.7154	1.6089	191.637	6.6311	0	46.1912	4.7566	0.718	-0.8542	1	0.4871	0.9654	0.2193	547.29	310.642	33.15	37.05
545	21.5	233.66	10.8679	243.733	12.4991	0	23.6604	5.6571	0.8588	-0.1162	1	0.2859	0.159	0.1886	531.2	797.726	-53.3	227.5
546	6.5	2.6	0.4	26.4223	5.8716	0	13	3.1418	0.1833	-0.7071	0.9701	0.4982	1	0.9565	459.031	772.277	0	2.6
547	9.3	29.25	3.1452	77.2366	10.5804	0	33.4608	8.2533	0.7129	-1	1	0.5695	0.7123	0.1731	1013.6	165.57	-17.55	-23.4
548	7.1	74.9955	10.5627	59.3637	11.6399	3.25	18.3848	3.9754	0.9965	0.9831	1	0.004606	0	0	45.662	813.197	-62.4	41.6
549	18.3	152.1	8.3115	182.258	11.1815	0	22.75	4.8422	0.9596	0.7754	1	0.04838	0	0	830.787	13.377	-152.1	0
550	5.3	0	0	5.2	1.5758	0	3.25	1.6494	-0.3333	-1	1	1.0328	1	0.6667	630.623	855.962	0	0
551	14.3	12.35	0.8636	45.6128	3.7084	0	11.718	2.8201	0.07216	-1	1	0.7256	0.9919	0.74	427.042	660.171	0	12.35
552	13.9	14.2704	1.0266	125.874	10.5777	0	25.3833	5.8815	0.5348	-0.9947	1	0.6959	0.6134	0.3711	437.982	272.925	12.35	-7.15
553	8.3	1.4534	0.1751	9.3135	1.4783	0	4.5962	1.7494	-0.3421	-1	1	0.8887	1	0.7692	643.976	718.066	1.3	-0.65
554	7.3	19.1281	2.6203	50.7426	9.5741	3.25	16.5718	4.0326	0.8409	0.3939	0.9965	0.164	1	0.2121	569.144	904.856	3.25	18.85
555	30.3	47.5212	1.5684	228.421	8.0714	0	23.4361	5.166	0.4088	-1	1	0.7502	0.6007	0.3969	640.599	508.185	-47.45	2.6
556	6.5	3.25	0.5	21.0068	4.6682	0	13	2.7785	-0.003624	-1	0.8321	0.5034	1	0.913	127.285	592.492	-1.95	2.6
557	6.9	1.4534	0.2106	39.1048	7.9806	0	41.6203	9.4	-0.2664	-0.9982	0.9918	0.7404	1	0.8966	802.978	664.841	0.65	-1.3
558	11.1	91.5208	8.2451	93.903	10.319	3.25	35.8974	5.4986	0.9917	0.9383	1	0.01287	0	0	399.721	306.554	-91	9.75
559	5.3	48.7283	9.194	35.7619	10.8369	3.25	14.5344	3.3048	0.9899	0.9613	0.9999	0.01097	0	0	39.717	326.132	-48.1	-7.8
560	10.1	23.8028	2.3567	48.178	5.9479	0	13.4001	3.0553	0.5423	-1	1	0.5748	1	0.4167	511.678	355.931	-13.65	19.5
561	21.5	107.36	4.9935	171.294	8.7843	0	25.3833	4.2028	0.7644	-0.9858	1	0.5435	0.1487	0.1486	679.254	237.326	-26.65	104
562	12.7	17.8484	1.4054	85.8856	8.0267	0	18.9506	4.5672	0.7996	-0.3807	0.9999	0.2903	1	0.25	485.665	388.279	17.55	-3.25
563	10.5	44.2191	4.2113	57.2581	6.7363	0	18.3848	3.5074	0.9284	0.6139	0.9999	0.08268	0.9412	0.06154	186.4	402.752	-40.3	18.2
564	13.1	23.0544	1.7599	60.42	5.4432	0	14.5344	2.9663	-0.006624	-0.9718	0.9999	0.7298	0.8288	0.7253	165.088	557.798	17.55	-14.95
565	29.7	50.4829	1.6998	141.371	5.1036	0	35.0036	4.6947	0.4347	-0.9899	1	0.5801	0.9819	0.582	50.7576	863.047	-49.4	-10.4
566	8.5	55.8735	6.5734	82.2262	12.6502	3.25	36.3361	6.8729	0.9182	-0.7071	1	0.2528	0.06154	0.02222	324.976	181.653	-27.3	-48.75
567	18.1	33.1245	1.8301	105.021	6.523	0	20.5548	4.186	0.1193	-1	1	0.7551	0.9317	0.6493	222.879	182.461	-9.1	-31.85
568	4.7	0	0	0	0	0	0	0	NaN	Infinity	#NAME?	NaN	1	NaN	627.043	123	0	0
569	4.7	27.2845	5.8052	23.2292	8.6034	3.25	16.25	3.9183	0.9236	0.9133	0.937	0.008213	0.2222	0	830.84	566.904	-26.65	-5.85
570	16.5	6.5	0.3939	51.5228	3.5533	0	13.4001	2.9752	-0.4205	-1	1	0.6054	1	0.9224	477.788	677.824	5.2	-3.9
571	6.9	13.3843	1.9398	44.7201	9.1265	3.25	25.3833	5.6212	-0.1087	-1	0.8854	0.8053	0.9388	0.8214	155.029	46.8116	11.7	6.5
572	27.3	41.0325	1.503	168.991	6.6795	0	27.5772	5.0454	0.3505	-1	1	0.7286	0.8933	0.5088	695.546	432.379	31.2	-26.65
573	17.5	58.4169	3.3381	152.126	9.8146	0	26.2023	5.7225	0.8579	-0.4061	1	0.2101	0.7935	0.2	772.854	768.926	-39.65	42.9
574	15.3	92.1305	6.0216	94.5951	7.1124	0	14.5344	3.3949	0.9813	0.9057	1	0.02175	0.2406	0	515.624	169.35	31.85	86.45
575	14.7	2.3436	0.1594	128.321	10.104	0	32.0088	6.4449	0.5296	-0.9971	0.9999	0.6457	0.9685	0.375	73.1599	429.327	-1.95	1.3
576	7.9	35.4652	4.4893	84.917	14.3927	3.25	27.9576	6.6372	0.9496	0.7784	1	0.06556	0.6441	0	993.019	298.721	31.85	-15.6
577	9.9	40.5821	4.0992	57.369	7.2619	0	13.4001	3.5023	0.9617	0.7399	0.9999	0.04995	0.8354	0.01695	203.217	462.47	-34.45	21.45
578	6.9	20.7288	3.0042	36.1236	7.3722	0	20.5548	5.136	0.9078	0.7319	1	0.08054	0.9592	0.03448	845.884	984.717	15.6	-13.65
579	8.9	40.0476	4.4997	65.6969	9.5213	3.25	26.2023	5.9614	0.594	-0.9963	0.9997	0.5949	0.4928	0.3878	977.652	594.652	-23.4	-32.5
580	4.7	38.2673	8.142	26.6746	9.8795	6.5	16.5718	3.4028	0.9973	0.9884	0.9996	0.004132	0	0	528.84	721.543	35.75	-13.65
581	28.9	29.3941	1.0171	220.599	8.2007	0	35.1541	4.5845	0.5656	-0.935	1	0.5975	0.7695	0.3673	66.0173	57.9429	9.1	27.95
582	28.9	81.1355	2.8075	222.561	8.2736	0	22.981	4.684	0.7939	-0.81	1	0.405	0.2416	0.2056	337.144	934.996	-38.35	71.5
583	17.3	23.2551	1.3442	124.533	8.1394	0	33.4608	5.3595	-0.0742	-1	0.9999	0.7849	1	0.7132	137.647	462.104	20.8	-10.4
584	28.9	191.234	6.6171	287.517	10.6884	0	30.8322	5.3733	0.9558	0.608	1	0.07356	0.01487	0.04418	336.746	848.263	44.85	185.9
585	6.1	1.3	0.2131	16.6529	4.0617	0	16.25	3.9123	-0.6665	-1	0.7071	0.5339	1	1	467.475	437.885	-1.3	0
586	11.3	15.708	1.3901	106.064	11.4048	0	22.981	5.738	-0.2715	-1	0.9891	0.6886	0.9785	0.8714	77.5664	488.319	6.5	-14.3
587	11.5	93.9244	8.1673	101.608	10.6955	3.25	26.2023	5.0519	0.983	0.8795	1	0.02473	0.01053	0	137.73	427.478	-62.4	70.2
588	4.9	36.243	7.3965	26.178	9.0269	3.25	18.9506	4.3115	0.985	0.9521	0.9979	0.01553	0	0	351.796	663.378	19.5	30.55
589	4.7	3.3144	0.7052	13.7605	5.0965	0	10.2774	2.5178	0.4336	-0.8944	0.9785	0.6928	1	0.4286	348.798	89.5851	0.65	3.25
590	8.7	42.7471	4.9135	64.9832	9.699	0	20.8102	5.5185	0.9527	0.644	1	0.07002	0.1642	0.02128	167.592	915.299	-42.25	-6.5
591	4.7	43.0867	9.1674	38.4759	14.2503	7.2672	21.8017	4.4114	0.9769	0.9401	0.9969	0.02	0	0	679.904	593.755	35.75	24.05
592	8.3	1.8385	0.2215	24.6561	3.9137	0	11.718	3.1608	-0.2509	-1	0.9558	0.6479	1	0.8333	498	986.976	1.3	1.3
593	8.1	55.5284	6.8554	55.9005	9.164	0	25.3833	6.7785	0.8926	0.4027	0.9999	0.1499	0.01639	0.09756	26.3642	991.068	34.45	43.55
594	28.5	32.0681	1.1252	183.69	6.9317	0	32.6621	4.7398	0.247	-1	1	0.77	0.9887	0.5794	19.8825	502.483	9.75	30.55
595	7.1	0.65	0.09155	2.2192	0.4351	0	4.5962	1.2235	-0.6857	-0.7071	-0.6	0.0479	1	1	23.9155	630.077	0	-0.65
596	11.7	23.6604	2.0223	51.8517	5.3455	0	13	3.157	0.9271	0.4706	1	0.1051	1	0.05195	1001.8	983.726	22.75	-6.5
597	19.7	55.4027	2.8123	110.809	6.2604	0	14.5344	3.0126	0.7031	-0.8137	1	0.5194	0.5141	0.2548	50.8756	262.533	-51.35	20.8
598	8.5	3.25	0.3824	58.4036	8.9852	0	21.8017	5.805	-0.1721	-0.9956	1	0.6449	1	0.814	572.412	145.618	0	3.25
599	4.7	32.688	6.9549	24.6214	9.119	3.25	16.25	3.7401	0.9977	0.9948	0.9998	0.001626	0	0	316.17	114.096	31.2	9.75
600	11.7	50.8913	4.3497	88.3995	9.1133	0	30.8322	6.8486	0.6612	-0.368	0.9999	0.4857	0.3196	0.2727	35.6282	681.791	-21.45	46.15
601	9.7	41.8885	4.3184	73.579	9.5557	0	23.4361	5.1837	0.8253	-0.9994	0.9995	0.3907	0.5195	0.1404	899.423	91.4175	-31.2	-27.95
602	11.1	13.7118	1.2353	70.6011	7.7584	0	20.5548	4.7274	0.4033	-0.9989	1	0.744	0.8901	0.4366	689.883	20.1036	1.3	-13.65
603	6.7	46.2232	6.899	43.5424	9.2643	0	18.9506	3.9541	0.9255	0.6678	0.9993	0.08897	0	0.07407	715.313	307.321	2.6	-46.15
604	11.7	42.25	3.6111	57.7293	5.9515	0	14.5344	2.6891	0.9506	0.7894	1	0.05867	0.8351	0	756.453	431.688	-39	-16.25
605	14.1	19.769	1.4021	60.6573	5.013	0	18.3848	3.1694	0.4823	-1	1	0.5625	1	0.5258	624.284	759.372	-14.3	-13.65
606	7.3	73.3665	10.0502	67.906	12.8125	0	27.768	5.7944	0.993	0.8922	1	0.01924	0	0	221.247	992.288	63.7	-36.4
607	27.9	144.944	5.1951	212.225	8.194	0	41.6203	4.7609	0.8403	-0.9971	1	0.4387	0.2124	0.1046	666.706	864.808	136.5	-48.75
608	5.9	20.4104	3.4594	49.8405	12.7796	0	29.9635	7.2092	0.3005	-0.95	0.9839	0.7497	0.2308	0.5263	783.839	515.737	-20.15	3.25
609	8.9	38.1346	4.2848	58.3971	8.4633	0	20.8102	5.0485	0.6955	-0.9838	0.9997	0.6303	0.1739	0.2245	1006.48	547.668	18.85	33.15
610	5.3	0.9192	0.1734	9.6246	2.9166	0	7.2672	2.182	-0.6664	-0.8944	-0.3162	0.2119	1	1	367.368	136.538	0.65	0.65
611	6.7	2.3436	0.3498	16.7736	3.5689	0	13.7886	4.3741	-0.7806	-1	-0.4472	0.2455	1	1	2.0672	495.493	-1.95	1.3
612	6.5	32.1734	4.9497	34.1497	7.5888	0	23.4361	5.177	0.9693	0.9085	1	0.02845	0.2667	0	1003.27	400.915	-22.75	22.75
613	7.1	15.0064	2.1136	27.0656	5.307	0	13	3.1848	0.2683	-0.6247	1	0.5127	1	0.7333	1009.39	41.2394	14.95	-1.3
614	5.7	26.871	4.7142	47.5743	12.8579	3.25	32.1734	6.9128	0.66	0.1009	0.9919	0.3121	0.5946	0.4118	180.974	151.93	22.75	-14.3
615	4.9	7.827	1.5974	16.0664	5.5401	0	13	3.7224	0.07568	-0.3048	0.4315	0.2663	1	1	569.367	243.296	-7.8	-0.65
616	9.9	63.0801	6.3717	62.5968	7.9236	0	26.8002	5.5494	0.9789	0.8968	1	0.02799	0.03797	0	123.571	595.318	-27.95	56.55
617	27.1	47.3073	1.7457	158.391	6.3104	0	32.0088	4.544	0.4112	-1	1	0.7094	0.7131	0.4537	963.068	928.668	46.15	10.4
618	14.3	64.5434	4.5135	110.8	9.0081	0	23.4361	4.7813	0.3295	-0.9995	1	0.8211	0.3171	0.4369	740.154	891.93	-53.3	36.4
619	16.1	35.5366	2.2072	134.086	9.5096	0	23.6604	5.7407	0.08777	-0.9997	1	0.6506	0.8936	0.7934	981.053	864.224	-22.75	-27.3
620	7.3	14.9641	2.0499	51.3634	9.6912	0	33.4608	8.2827	-0.5545	-0.9925	0.9892	0.5553	0.7736	0.9394	465.144	364.075	-8.45	12.35
621	26.9	47.1239	1.7518	112.624	4.5231	0	11.718	2.7435	0.2017	-1	1	0.8103	0.8996	0.5312	192.468	683.881	19.5	42.9
622	8.9	13.8954	1.5613	45.8371	6.6431	0	22.981	4.9496	0.353	-0.8973	0.9999	0.6029	1	0.6531	406.315	153.893	-2.6	13.65
623	26.7	127.634	4.7803	223.532	9.0499	0	23.4361	4.6786	0.6611	-0.9937	1	0.5938	0.3968	0.2819	306.565	620.399	-113.1	-59.15
624	8.3	0.65	0.07831	47.5704	7.5509	0	23.6604	6.0652	0.09895	-0.9191	1	0.628	1	0.8	335.868	1014.44	0	0.65
625	5.3	3.9538	0.746	20.984	6.3588	0	16.25	3.7968	-0.7717	-1	-0.2169	0.1894	1	1	368.425	11.9811	0.65	3.9
626	22.5	100.92	4.4853	206.958	10.0955	0	39.1352	5.6746	0.9461	0.6675	1	0.06621	0.3073	0.03243	749.616	106.353	-42.25	91.65
627	12.5	52.8262	4.2261	78.8202	7.5067	0	18.3848	3.8617	0.5586	-0.9899	1	0.6416	0.5905	0.3529	635.228	864.152	43.55	29.9
628	5.3	5.9927	1.1307	17.543	5.3161	0	16.25	4.2104	-0.6186	-1	1	0.6496	1	0.9231	880.481	444.396	5.85	-1.3
629	9.1	8.475	0.9313	43.6136	6.1428	0	21.8017	5.2312	-0.4998	-1	0.9998	0.695	1	0.8824	924.192	290.5	4.55	-7.15
630	11.3	1.95	0.1726	63.8974	6.8707	0	20.8102	5.9404	-0.5758	-1	0.9762	0.6406	1	0.8873	248.442	503.394	0	1.95
631	6.3	13.0162	2.0661	24.3708	5.6676	0	11.718	3.1808	0.9219	0.2747	1	0.1668	1	0.08696	628.508	297.643	-13	-0.65
632	7.9	14.3148	1.812	45.6135	7.7311	0	24.7513	6.1862	0.03944	-0.9997	0.9962	0.7417	0.9661	0.8158	42.2595	801.165	0.65	-14.3
633	8.5	2.3436	0.2757	14.6112	2.2479	0	9.75	2.5339	-0.578	-1	1	0.6272	1	0.9286	363	582.865	1.3	-1.95
634	17.3	56.8592	3.2867	139.707	9.1312	0	29.43	6.4206	0.8256	0.1807	1	0.1852	0.817	0.2576	1003.16	255.393	10.4	-55.9
635	9.9	13.5256	1.3662	67.5269	8.5477	0	26.8002	6.3262	0.4163	-0.943	1	0.5465	1	0.6727	46.4192	84.4848	-11.05	-7.8
636	26.1	216.485	8.2944	245.503	10.1868	0	19.769	3.4744	0.9488	0.4589	1	0.1116	0.09544	0.0905	216.502	337.113	175.5	126.75
637	8.9	23.0544	2.5904	83.5572	12.1097	0	29.9635	7.8134	0.8138	-0.9327	0.9996	0.4132	0.2029	0.1633	951.758	990.691	-17.55	-14.95
638	21.1	116.488	5.5208	149.823	7.8441	0	16.25	3.4841	0.9497	0.4654	1	0.1076	0.2565	0.06433	75.7085	315.972	-77.35	87.1
639	5.5	19.6726	3.5768	32.7126	9.3465	3.25	27.9576	6.0169	0.8657	0.3417	0.9995	0.2141	0.5143	0.2	954.473	199.546	19.5	-2.6
640	5.5	31.6971	5.7631	36.1722	10.3349	0	33.4608	8.9539	0.8628	0.8064	0.9843	0.05082	0.05714	0	969.264	4.2091	-30.55	-8.45
641	9.5	42.9	4.5158	64.5192	8.6026	0	16.5718	3.9899	0.8295	0.07125	1	0.2343	0.3867	0.2364	465.316	632.937	42.9	0
642	10.3	18.9506	1.8399	47.1012	5.6748	0	19.769	4.9203	0.7412	-0.6743	1	0.4297	0.9759	0.254	781.15	132.694	1.95	18.85
643	5.9	20.1919	3.4224	39.3446	10.0884	3.25	30.6604	6.2873	0.8488	0.6326	0.9995	0.1249	0.5641	0.2105	689.534	611.186	-20.15	1.3
644	17.9	21.1425	1.1811	131.567	8.2746	0	26.2023	5.2565	0.7652	-0.3162	1	0.2897	0.9937	0.3778	241.081	229.198	-14.95	14.95
645	5.1	7.0308	1.3786	28.1044	9.0659	3.25	20.5548	4.7387	-0.2633	-0.943	0.6508	0.5435	1	1	698.98	386.873	3.9	-5.85
646	11.5	18.8612	1.6401	46.2512	4.8685	0	29.9635	5.8043	0.5362	-1	1	0.7715	1	0.3077	425.752	0.2739	-18.85	0.65
647	14.5	28.7841	1.9851	69.9078	5.5926	0	22.981	3.6319	0.8214	0.3457	1	0.1735	1	0.2667	710.534	644.524	3.25	28.6
648	4.9	48.789	9.9569	39.7816	13.7178	9.75	18.3848	2.6308	0.9951	0.9782	1	0.006655	0	0	889.235	944.092	48.75	1.95
649	5.3	14.4323	2.7231	18.7524	5.6826	0	18.9506	4.1475	0.07093	-0.9981	0.9062	0.7399	0.9394	0.7692	87.3679	899.17	-8.45	11.7
650	6.3	10.4809	1.6636	35.8633	8.3403	3.25	39.6713	7.8786	-0.3083	-0.9285	0.6727	0.6176	1	1	788.921	438.444	5.2	-9.1
651	9.3	36.2604	3.899	80.7056	11.0556	3.25	27.5772	6.79	0.8099	0.156	1	0.2414	0.7534	0.3019	109.29	103.226	-35.1	-9.1
652	25.7	38.9566	1.5158	126.113	5.3212	0	14.5344	2.9894	0.5637	-1	1	0.6328	1	0.3551	667.879	788.159	35.1	16.9
653	5.7	2.7577	0.4838	21.9208	5.9245	0	14.5344	3.9451	-0.3869	-0.9945	0.9806	0.709	1	0.8462	295.833	157.342	1.95	1.95
654	15.9	139.393	8.7668	137.986	9.9271	3.25	18.3848	3.3332	0.9879	0.9181	1	0.01383	0	0	616.101	724.129	102.7	-94.25
655	25.5	48.3147	1.8947	103.435	4.4015	0	13.7886	2.6364	0.6184	-1	1	0.4629	0.9362	0.4381	733.82	753.367	-48.1	-4.55
656	12.9	26.6738	2.0677	48.6283	4.4613	0	11.718	2.9438	0.9153	0.4472	0.9999	0.1167	0.945	0.06897	166.791	927.806	19.5	18.2
657	8.9	2.9069	0.3266	45.7267	6.6271	0	21.8017	4.3729	-0.3049	-1	0.9939	0.701	1	0.875	357.562	565.112	2.6	1.3
658	23.1	2.0555	0.08898	104.125	4.9348	0	26	4.5219	-0.2685	-1	1	0.7208	1	0.8933	10.8463	27.3355	0.65	1.95
659	8.3	27.0512	3.2592	50.5973	8.0313	0	35.0036	7.008	0.8487	0.207	1	0.1801	0.746	0.2326	206.205	71.6145	22.1	-15.6
660	10.5	4.7321	0.4507	48.1672	5.6667	0	14.5344	2.9792	0.425	-0.9701	1	0.5957	1	0.6508	782.4	42.4429	-1.3	-4.55
661	7.3	1.3	0.1781	11.8251	2.2311	0	4.5962	1.9656	0.5883	-0.9487	0.9487	0.4602	1	0.7273	783.904	965.48	0	1.3
662	9.9	0.9192	0.09285	5.85	0.7405	0	3.25	1.3719	-0.7181	-1	-0.4472	0.2395	1	1	880.136	472.924	-0.65	-0.65
663	5.1	16.9499	3.3235	30.1969	9.7409	0	20.5548	5.6764	0.8982	0.6549	0.9999	0.1129	1	0.09091	513.216	84.0784	1.3	16.9
664	8.3	55.1696	6.6469	67.6282	10.7346	3.25	26.8002	5.9053	0.9879	0.9512	1	0.01292	0.01587	0	111.976	371.506	31.2	45.5
665	13.5	43.1406	3.1956	78.5056	6.8266	0	20.8102	4.9515	0.8754	-0.02631	1	0.2197	0.7043	0.1579	737.759	102.074	-4.55	-42.9
666	12.3	52.7142	4.2857	70.7245	6.8665	0	16.5718	2.9883	0.9866	0.9363	1	0.01418	0.466	0	102.272	926.967	52.65	2.6
667	19.3	2.0555	0.1065	85.6539	4.9511	0	35.0036	5.3178	-0.3156	-1	1	0.7439	1	0.8722	746.572	680.163	-0.65	-1.95
668	9.1	1.4534	0.1597	8.9885	1.266	0	4.5962	1.7033	-0.375	-1	1	0.7379	1	0.8864	434.192	843.176	0.65	1.3
669	12.3	18.2464	1.4834	57.7482	5.6066	0	17.5018	4.0637	0.1335	-0.9967	0.9948	0.734	0.9806	0.6538	937.407	437.911	-1.3	18.2
670	5.3	32.817	6.1919	28.4137	8.6102	3.25	19.769	5.0211	0.9875	0.9454	1	0.01598	0.1212	0	314.453	119.802	32.5	-4.55
671	4.9	27.9802	5.7102	20.6082	7.1063	0	13	3.5998	0.9622	0.9107	0.9985	0.025	0	0	391.204	491.071	-1.3	-27.95
672	6.3	72.5034	11.5085	49.0537	11.4078	3.25	22.981	4.7098	0.997	0.988	1	0.003704	0	0	1008.88	861.802	7.15	72.15
673	24.5	65.4696	2.6722	162.453	7.2202	0	21.8017	3.8694	0.7642	-0.8437	1	0.4024	0.5911	0.25	810.557	804.853	26.65	-59.8
674	18.3	117.153	6.4018	191.745	11.7635	0	36.3361	6.5675	0.7691	-0.7179	1	0.3953	0.1043	0.2797	419.997	277.3	115.05	22.1
675	24.3	101.054	4.1586	207.087	9.2864	0	39	5.6474	0.8909	-0.1521	1	0.2446	0.3722	0.1182	632.212	59.7263	-98.15	-24.05
676	24.1	57.0706	2.3681	131.944	5.9703	0	32.0088	3.8901	0.8025	-0.9191	1	0.3141	0.8914	0.265	268.291	916.558	-45.5	-34.45
677	9.7	85.9501	8.8608	77.6106	10.0793	0	26.2023	4.7215	0.981	0.9045	0.9998	0.01971	0	0	953.959	601.521	79.3	-33.15
678	12.5	72.8464	5.8277	136.74	13.0228	3.25	43.3604	7.3236	0.7656	0.254	1	0.2123	0.2952	0.4118	159.944	200.152	72.8	2.6
679	4.7	25.1156	5.3437	31.2533	11.5753	3.25	35.1541	9.4215	0.8001	0.4329	0.9457	0.1917	0.3333	0.2857	206.819	663.723	4.55	24.7
680	19.7	89.0192	4.5187	176.568	9.9756	0	41.6203	6.4927	0.5996	-1	1	0.6403	0.4633	0.3312	146.345	14.7919	-78	42.9
681	8.7	58.5325	6.7279	75.7154	11.3008	4.5962	19.769	3.9384	0.977	0.8397	0.9999	0.03043	0.07463	0	493.816	642.592	50.7	-29.25
682	7.7	21.4401	2.7844	41.2777	7.2417	0	20.5548	4.5961	0.8286	-0.6	0.9999	0.3439	0.7193	0.1892	934.416	507.961	-5.2	20.8
683	21.3	8.7207	0.4094	115.642	5.9918	0	48.3147	5.7596	0.3587	-0.999	1	0.595	1	0.716	451.662	756.934	3.9	-7.8
684	14.9	76.3024	5.121	129.43	10.0334	0	30.6604	6.1109	0.8342	-0.4496	1	0.3171	0.2558	0.1759	227.141	789.06	75.4	11.7
685	6.9	35.8503	5.1957	37.1824	7.5882	3.25	13.4001	2.9623	0.9799	0.8632	0.9999	0.02688	0.2449	0	35.6884	612.196	-13.65	-33.15
686	5.1	25.3833	4.9771	30.5642	9.8594	0	22.981	6.3825	0.9335	0.8807	0.9811	0.04303	0.2258	0	478.578	16.8431	-5.85	24.7
687	23.7	29.25	1.2342	108.276	4.9897	0	17.5018	4.1929	0.3833	-0.943	1	0.6197	1	0.5722	253.736	547.616	-29.25	0
688	12.7	2.6	0.2047	67.8947	6.3453	0	20.5548	5.255	-0.1287	-0.9995	1	0.7326	1	0.8356	631.047	449.094	0	-2.6
689	8.3	11.718	1.4118	41.4155	6.5739	3.25	22.981	4.314	0.647	-0.5145	1	0.408	1	0.4146	210.078	282.964	-11.05	3.9
690	23.5	69.4406	2.9549	134.565	6.2589	0	16.25	3.3519	0.8709	0.08305	1	0.18	0.8651	0.1949	288.498	824.189	-50.7	47.45
691	20.7	146.393	7.0721	199.776	10.6832	0	21.8017	4.5552	0.9133	-0.07479	1	0.212	0.1711	0.04192	909.541	703.797	-109.2	-97.5
692	6.9	20.3586	2.9505	25.4044	5.1846	0	14.5344	3.6729	0.8362	0.5145	1	0.1358	0.9184	0.2069	218.507	491.543	-19.5	5.85
693	14.1	89.8036	6.369	94.1794	7.7834	0	14.5344	3.5971	0.8204	-0.8321	0.9999	0.3877	0.281	0.1485	264.837	949.837	33.8	83.2
694	23.3	61.873	2.6555	183.555	8.6176	0	37.9012	6.0983	0.6441	-0.9996	1	0.5996	0.4507	0.3158	257.807	395.41	-3.9	61.75
695	5.1	34.9129	6.8457	29.1079	9.3896	3.25	19.769	5.0781	0.9564	0.8971	0.9998	0.03374	0	0	270.667	355.284	-14.3	31.85
696	11.7	69.4983	5.94	71.5468	7.376	0	16.5718	4.2785	0.984	0.9017	1	0.01993	0.2165	0	657.487	673.128	68.9	9.1
697	11.9	89.8435	7.5499	104.994	10.6055	0	26.2023	5.3522	0.976	0.9125	1	0.02175	0	0	789.475	817.723	52.65	72.8
698	7.9	32.6427	4.132	47.658	8.0776	0	18.3848	3.2928	0.8209	0.2401	0.9998	0.1898	0.4407	0.2308	599.601	255.854	26.65	18.85
699	21.9	71.8213	3.2795	109.309	5.4929	0	13.7886	3.4533	0.7617	-0.53	1	0.4099	0.9598	0.25	194.128	384.021	65	30.55
700	14.1	22.7407	1.6128	98.7554	8.1616	0	32.5	5.7904	0.555	-1	1	0.544	0.8678	0.4851	19.1418	626.993	-19.5	-11.7
701	22.9	90.6511	3.9586	164	7.8469	0	45.5	7.9117	0.7222	-1	1	0.5769	0.3684	0.1639	680.373	1008.55	-87.75	22.75
702	17.3	0.9192	0.05314	3.25	0.2124	0	3.25	0.8059	-1	-1	-1	0	1	1	250.968	744.991	-0.65	0.65
703	11.5	37.7224	3.2802	79.7003	8.3895	0	18.9506	3.9373	0.9409	0.5647	1	0.0814	0.8842	0.02667	549.478	610.209	-37.7	-1.3
704	5.5	16.9125	3.075	36.1995	10.3427	3.25	42.25	11.2243	0.3909	-0.00813	0.9021	0.2608	0.6	0.9333	107.291	618.991	-16.9	0.65
705	4.9	2.7577	0.5628	12.1088	4.1755	0	9.1924	2.8234	-0.4715	-0.8944	0.7071	0.4958	1	1	786.235	926.786	-1.95	1.95
706	5.3	2.9069	0.5485	22.1065	6.6989	0	30.6604	8.2017	-0.4545	-0.9943	0.1961	0.3424	1	1	466.472	437.17	1.3	2.6
707	22.5	1.95	0.08667	84.1836	4.1065	0	19.5	5.2123	-0.5281	-1	1	0.8507	1	0.7653	0.008889	343.402	0	1.95
708	5.5	36.243	6.5896	38.2273	10.9221	3.25	37.0557	9.2213	0.792	0.5163	0.9793	0.1404	0	0.3333	217.682	131.782	-30.55	19.5
709	13.5	10.7594	0.797	123.314	10.723	0	39	9.471	-0.006713	-0.9998	1	0.7562	0.7826	0.7553	957.011	84.0852	-4.55	-9.75
710	5.5	5.9927	1.0896	35.787	10.2249	0	32.1734	10.3162	-0.474	-1	0.9839	0.7163	1	0.8667	668.164	927.336	3.9	-4.55
711	6.1	22.9993	3.7704	43.0225	10.4933	3.25	37.0557	8.0858	0.3283	-0.53	0.9638	0.4004	0.9512	0.9	436.115	399.918	-16.9	-15.6
712	9.9	0.65	0.06566	5.7385	0.7264	0	4.5962	1.4744	-0.8471	-1	-0.7071	0.1506	1	1	786.318	77.3131	0.65	0
713	7.5	0.65	0.08667	8.6635	1.5752	0	4.5962	1.7735	-0.7814	-1	0.4472	0.3258	1	1	502.347	379.647	0	-0.65
714	22.1	81.6235	3.6934	159.274	7.9241	0	36.3361	4.2568	0.7601	-1	1	0.5553	0.2338	0.1492	310.093	785.525	81.25	7.8
715	15.1	72.1968	4.7812	89.0123	6.7948	0	16.25	4.1443	0.8576	-0.6247	1	0.2911	0.5649	0.1532	146.626	806.344	-52.65	-49.4
716	6.7	16.9125	2.5243	34.8848	7.4223	0	19.769	5.0226	-0.4277	-0.9861	0.9104	0.6515	0.4894	0.9259	330.746	571.918	16.9	0.65
717	22.1	53.9657	2.4419	151.293	7.527	0	50.4536	6.8476	0.5851	-1	1	0.5988	0.5224	0.339	376.371	321.269	-1.3	-53.95
718	21.9	28.2507	1.29	161.039	8.0924	0	20.5548	4.5624	0.4602	-1	1	0.674	0.995	0.4469	774.425	362.436	26	11.05
719	10.1	34.4745	3.4133	65.0197	8.0271	0	18.9506	4.282	0.9152	-0.4961	0.9999	0.2186	0.8889	0.04918	47.8465	705.01	-34.45	1.3
720	19.3	128.815	6.6743	157.538	9.1062	0	41.1096	5.518	0.8668	0.04149	1	0.2552	0.1214	0.183	923.723	150.531	-113.75	60.45
721	19.7	169	8.5787	193.83	10.9508	0	40.7224	6.6706	0.969	0.7498	1	0.0482	0	0.006369	567.614	446.574	65	156
722	10.3	69.0654	6.7054	80.7883	9.7335	0	17.5018	4.116	0.8981	0.3755	1	0.1494	0.3133	0.1746	172.83	814.199	-39.65	-56.55
723	11.1	39.9102	3.5955	95.6576	10.5118	0	23.6604	5.6812	0.9034	0.4961	1	0.1212	0.7692	0.1268	190.023	466.149	11.05	38.35
724	6.9	43.1014	6.2466	45.0518	9.1942	3.25	20.5548	4.4956	0.9836	0.8985	1	0.02787	0	0	369.254	362.623	39.65	16.9
725	5.1	16.9499	3.3235	10.7609	3.4713	0	10.2774	3.2302	-0.6312	-0.924	-0.1611	0.2176	0.6774	1	79.7843	802.177	-1.3	-16.9
726	12.9	1.4534	0.1127	16.2962	1.4951	0	4.5962	1.7947	-0.7733	-1	1	0.4382	1	0.9524	912.985	901.756	1.3	-0.65
727	8.9	0.65	0.07303	1.95	0.2826	0	3.25	0.9225	NaN	Infinity	#NAME?	NaN	1	NaN	544	968.938	0	-0.65
728	6.7	74.2822	11.0869	55.0173	11.7058	0	32.0088	6.0285	0.9959	0.986	1	0.003925	0	0	744	346.298	-40.3	-62.4
729	21.7	90.4084	4.1663	154.217	7.8283	0	27.9576	5.1126	0.5773	-1	1	0.7357	0.5228	0.2629	111.113	961.634	-90.35	-3.25
730	21.3	0.65	0.03052	75.6109	3.9177	0	11.718	2.8875	-0.2009	-1	1	0.7158	1	0.8176	596.913	166.23	-0.65	0
731	11.5	36.2604	3.1531	130.495	13.7364	3.25	24.7513	6.0051	0.8155	-0.04646	1	0.2216	0.9263	0.3067	386.974	933.522	35.1	9.1
732	10.1	49.7961	4.9303	65.0922	8.0361	0	43.6033	6.7567	0.9847	0.8779	1	0.02327	0.4815	0	349.441	754.931	-29.25	40.3
733	8.5	34.4009	4.0472	53.0209	8.1571	0	16.25	4.1536	0.7893	-0.7634	1	0.3166	0.3077	0.2222	548.423	29.0059	13	-31.85
734	6.3	18.7601	2.9778	40.9542	9.5242	0	21.8017	5.6228	-0.7313	-0.995	0.8944	0.4685	0.8372	0.9545	696.571	499.929	18.2	-4.55
735	10.1	99.9923	9.9002	101.558	12.5381	3.25	27.9576	4.9083	0.9891	0.9389	1	0.01568	0	0	833.644	217.936	85.8	-51.35
736	4.7	14.3148	3.0457	20.9331	7.753	0	16.5718	4.8687	0.9306	0.7657	0.9986	0.07912	0.963	0	58.4574	460.043	11.05	9.1
737	12.7	23.2733	1.8325	58.375	5.4556	0	16.25	4.5251	-0.02824	-1	1	0.8026	0.8224	0.6914	425.807	372.429	-13.65	-18.85
738	19.3	27.0512	1.4016	100.99	5.8376	0	20.8102	3.607	0.4367	-1	1	0.5995	0.9942	0.5524	243.461	875.772	-22.1	15.6
739	10.3	60.0714	5.8322	110.093	13.2642	0	38.0403	9.6001	0.8877	0.5145	1	0.1354	0.3133	0.2063	674.981	144.578	35.1	48.75
740	4.7	44.9253	9.5586	28.014	10.3756	6.5	13.7886	2.6139	0.9722	0.9626	0.9817	0.007026	0	0	826.202	97.3404	-38.35	23.4
741	6.1	12.4861	2.0469	28.8964	7.0479	0	16.5718	4.9871	0.5351	-0.6508	0.9999	0.5091	1	0.4762	869.098	435.32	7.8	9.75
742	20.7	25.0144	1.2084	145.493	7.7804	0	20.5548	4.2314	0.2507	-1	1	0.6843	0.9305	0.6605	575.792	675.886	10.4	-22.75
743	12.1	31.9824	2.6432	64.6169	6.3977	0	23.6604	4.5105	0.9291	0.5516	1	0.08012	1	0.03704	381.021	773.479	25.35	19.5
744	12.1	0.65	0.05372	16.25	1.6089	0	3.25	1.633	-1	-1	-1	0	1	1	376.69	31	-0.65	0
745	5.9	1.3	0.2203	18.301	4.6926	0	13.7886	3.8272	-0.09517	-1	0.8944	0.6782	1	0.9286	961.644	648.271	0	-1.3
746	20.3	109.463	5.3923	141.339	7.7234	0	16.25	3.9915	0.9197	0.5428	1	0.1053	0.2951	0.07975	937.527	528.493	105.3	-29.9
747	5.5	20.8102	3.7837	38.7895	11.0827	3.25	27.9576	6.8036	0.9277	0.6626	1	0.09408	0.6286	0.06667	985.973	52.5636	16.25	-13
748	6.1	6.5	1.0656	17.8141	4.3449	0	35.8974	5.5991	-0.4544	-0.9923	1	0.5552	0.9756	0.9524	128.262	597.328	0	-6.5
749	5.3	16.3019	3.0758	33.8064	10.2444	3.25	26	7.1785	0.6321	0.01428	0.9896	0.3262	0.9697	0.4615	894.236	51.9434	14.95	-6.5
750	14.9	59.2927	3.9794	97.5555	7.5624	0	26.8002	5.1269	0.5675	-0.9886	0.9999	0.5943	0.6047	0.3426	608.752	559.178	-41.6	42.25
751	9.7	80.1637	8.2643	79.6403	10.3429	3.25	17.5018	3.3996	0.9735	0.8874	1	0.03079	0	0	738.82	245.005	52.65	-60.45
752	5.1	27.0512	5.3042	28.456	9.1794	3.25	19.5	4.6985	0.9319	0.8217	0.9915	0.0555	0.4839	0	236.078	93	15.6	-22.1
753	14.3	82.4886	5.7684	102.014	8.2938	0	16.5718	3.7678	0.8572	-0.548	1	0.3232	0.2114	0.1553	339.367	493.825	-53.95	-62.4
754	8.3	119.579	14.4071	90.3413	14.3399	3.25	24.7513	5.1139	0.9926	0.9774	1	0.007213	0	0	887.385	715.506	-24.7	-117
755	5.9	1.95	0.3305	16.1666	4.1453	0	9.1924	2.4477	0.0901	-0.9939	1	0.7837	1	0.7059	886.797	336.941	0	-1.95
756	4.9	34.548	7.0506	27.2171	9.3852	3.25	16.25	3.7443	0.9728	0.9087	0.9993	0.03098	0	0	679.296	377.633	22.75	-26
757	14.3	74.8206	5.2322	111.445	9.0606	0	32.6621	6.5001	0.3337	-0.9989	1	0.7871	0.4553	0.4951	681.339	163.598	-70.85	24.05
758	16.7	146.082	8.7474	164.082	11.162	0	22.75	5.061	0.9356	0.1888	1	0.1735	0.07483	0.09449	92.3653	773.925	-144.3	22.75
759	12.3	29.5446	2.402	51.1835	4.9693	0	20.5548	3.3781	0.1284	-0.8321	0.9998	0.5184	0.9806	0.8429	928.427	34.9959	-22.75	-18.85
760	11.7	59.3247	5.0705	90.0359	9.282	0	27.9576	5.857	0.9575	0.7043	1	0.0489	0.3402	0.01299	121.047	38.594	59.15	4.55
761	8.3	3.9538	0.4764	34.601	5.4922	0	21.8017	5.4926	-0.5131	-0.9967	0.8682	0.5275	1	0.9737	307.127	402.904	-0.65	-3.9
762	6.7	27.6384	4.1251	33.2624	7.0771	0	18.9506	4.819	0.9399	0.6579	1	0.07641	0.9574	0.03704	673.597	730.313	18.2	20.8
763	7.7	42.7668	5.5541	55.7871	9.7872	0	29.9635	7.4729	0.9378	0.6104	0.9999	0.08624	0.6316	0.08108	735.429	600.461	-39	17.55
764	7.5	4.5962	0.6128	2.4885	0.4525	0	4.5962	1.3219	0.1232	-0.9487	1	0.9603	1	0.5714	786.527	568.087	3.25	-3.25
765	7.1	54.7121	7.7059	47.6468	9.3425	3.25	16.25	3.5769	0.9316	0.6998	1	0.08855	0	0.03226	93.169	549.134	-9.1	-53.95
766	6.1	30.7979	5.0488	31.5181	7.6873	3.25	13.4001	3.1932	0.8584	0.7452	0.9864	0.07386	0.3171	0.04762	360.771	479.992	-3.9	30.55
767	19.5	81.7709	4.1934	148.304	8.4745	0	20.8102	4.5104	0.928	0.431	1	0.1275	0.6286	0.08387	873.233	693.956	-74.75	-33.15
768	17.5	70.3113	4.0178	149.587	9.6508	0	30.8322	5.1736	0.4431	-0.9972	1	0.7849	0.3871	0.3582	694.849	240.063	-68.25	16.9
769	12.5	57.6158	4.6093	84.8466	8.0806	3.25	14.5344	2.8486	0.9865	0.8838	1	0.01996	0.6095	0	321.18	327.768	-52.65	-23.4
770	19.5	35.9562	1.8439	137.525	7.8586	0	23.4361	5.2774	0.1332	-1	1	0.7945	0.8114	0.6184	920.974	225.559	27.3	-23.4
771	10.1	13.0648	1.2935	44.6522	5.5126	0	45.2673	7.4019	-0.3544	-0.9899	0.824	0.505	0.8395	0.9636	876.683	409.376	1.3	13
772	19.5	0.9192	0.04714	30.7958	1.7598	0	7.2672	1.9195	-0.6818	-1	1	0.5242	1	0.9571	225.033	819.254	-0.65	0.65
773	5.1	4.3603	0.855	26.413	8.5203	0	22.981	6.8156	0.228	-0.9985	0.9872	0.7203	1	0.6364	644.706	300.892	-3.9	-1.95
774	7.5	3.5004	0.4667	21.0068	3.8194	0	9.1924	2.2131	-0.0003563	-0.9996	1	0.9155	1	0.5714	657.927	611.333	3.25	-1.3
775	9.7	84.7496	8.7371	75.831	9.8482	3.25	16.25	3.2919	0.9897	0.9344	1	0.01241	0	0	537.722	299.165	-84.5	6.5
776	12.1	35.1	2.9008	73.1238	7.24	0	17.5018	4.6734	0.8717	0.2305	1	0.1646	0.8614	0.1728	1016.37	879.686	0	-35.1
777	11.7	96.6294	8.2589	108.556	11.1913	3.25	20.5548	4.3098	0.9351	0.6564	1	0.09115	0.01031	0.03896	111.026	377.829	28.6	92.3
778	18.5	52.6781	2.8475	130.574	7.9136	0	19.769	5.042	0.4868	-0.9989	1	0.6858	0.8727	0.4028	144.368	713.789	50.7	14.3
779	8.7	29.8788	3.4343	48.6522	7.2615	0	19.769	4.4101	0.4834	-0.8944	1	0.7765	0.3582	0.3191	221.086	899.207	21.45	20.8
780	5.5	18.3042	3.328	29.4588	8.4168	3.25	16.5718	3.9513	0.9534	0.8779	0.9999	0.03945	0.8857	0	815.109	422.264	5.2	-17.55
781	18.5	100.22	5.4173	129.737	7.8629	0	18.9506	4.4264	0.9488	0.4352	1	0.09779	0.2727	0.04138	331.954	129.978	-86.45	-50.7
782	6.5	48.8712	7.5186	47.2125	10.4917	6.5	26.8002	4.3559	0.9828	0.9429	0.9999	0.01729	0.04444	0	412.785	989.377	-11.7	47.45
783	8.3	44.5855	5.3717	46.9565	7.4534	0	29.43	6.363	0.9834	0.9027	1	0.02305	0.2698	0	756.615	481.982	44.2	5.85
784	11.5	30.1533	2.622	99.1672	10.4386	0	33.4608	7.2048	0.3079	-0.8838	0.9992	0.6011	0.5474	0.64	154.678	611.913	29.9	-3.9
785	6.3	15.8285	2.5125	37.8683	8.8066	3.25	26.8002	5.8755	0.1767	-1	0.9989	0.7106	1	0.7391	67.6905	615.381	14.95	5.2
786	18.3	38.619	2.1103	153.466	9.4151	0	29.0689	5.8174	0.6426	-0.9978	1	0.6299	0.4233	0.2797	765.686	175.221	27.95	-26.65
787	18.3	23.3005	1.2733	52.6242	3.2285	0	11.718	2.1988	0.6768	-0.8321	1	0.4321	1	0.3972	815.495	378.896	-20.15	11.7
788	4.7	8.2219	1.7493	7.5357	2.791	0	7.2672	2.8567	0.6956	-0.534	0.9648	0.6029	1	0.1667	796.319	658.851	7.8	2.6
789	18.1	72.8725	4.0261	98.4273	6.1135	0	16.25	3.7526	0.9002	0.3363	1	0.1289	0.5155	0.1418	835.166	617.483	-72.8	-3.25
790	9.7	134.464	13.8622	115.779	15.0363	3.25	32.5	4.3766	0.9935	0.9656	1	0.009092	0	0	457.912	864.253	-100.75	-89.05
791	8.3	12.6207	1.5206	38.3803	6.0921	0	16.25	3.8859	-0.03446	-1	0.9916	0.715	1	0.8372	836.325	175.247	-10.4	7.15
792	6.1	0.65	0.1066	6.0077	1.4653	0	4.5962	1.8996	-0.7071	-0.7071	-0.7071	0	1	1	108.549	663.967	0.65	0
793	7.3	10.4203	1.4274	19.6395	3.7056	0	18.9506	4.554	0.87	0.3939	1	0.1337	1	0.1212	7.1712	679.301	0.65	10.4
794	17.9	80.8982	4.5195	123.148	7.7451	0	17.5018	3.9127	0.9455	0.6592	1	0.08414	0.4906	0.05036	195.601	373.718	56.55	57.85
795	14.7	7.8	0.5306	105.772	8.3285	0	38.0403	8.301	-0.1316	-1	1	0.84	1	0.6923	345.327	90.3401	0	-7.8
796	17.9	24.05	1.3436	121.734	7.6563	0	33.1436	4.6078	0.6664	-0.1688	1	0.3753	0.3522	0.3741	927.534	654.927	-24.05	0
797	17.7	32.1142	1.8144	78.0736	4.9728	0	16.25	3.0169	0.1284	-1	0.9992	0.6592	0.9618	0.7388	492.664	984.271	18.85	26
798	10.7	75.3243	7.0397	64.3813	7.4001	0	18.9506	3.806	0.9802	0.7483	1	0.03741	0.08046	0.01493	123.135	924.131	35.75	66.3
799	7.7	1.3	0.1688	44.9424	7.8846	0	44.2048	8.131	-0.5307	-0.9971	0.9985	0.5201	0.9825	0.9714	298.325	255.948	0	1.3
800	9.9	25.2832	2.5539	71.4517	9.0445	0	29.43	5.7502	0.8169	-0.3162	1	0.2789	0.8354	0.1897	355.061	142.217	7.8	-24.05
801	13.1	4.6872	0.3578	57.9657	5.2221	0	16.25	3.606	0.09399	-1	1	0.7316	1	0.6707	820.527	941.275	-3.9	2.6
802	13.3	0.9192	0.06912	13.6962	1.2121	0	4.5962	1.7449	-0.4785	-1	1	0.7654	1	0.8966	163.575	198.996	-0.65	0.65
803	9.5	0	0	8.4919	1.1323	0	7.2672	1.8851	-0.5438	-1	1	0.696	1	0.8696	607.421	271.99	0	0
804	17.3	0.65	0.03757	21.45	1.402	0	6.5	1.6988	-0.4783	-1	1	0.8879	1	0.7391	0	64.9855	0	-0.65
805	10.9	10.896	0.9996	75.0761	8.4355	0	26.8002	6.2498	0.1781	-0.9864	0.9935	0.6986	1	0.6935	466.216	396.633	-3.25	-10.4
806	15.3	22.4132	1.4649	134.95	10.1466	3.25	39.1352	6.8163	0.6707	-0.9755	1	0.5337	0.6767	0.3009	837.163	566.245	6.5	21.45
807	11.9	8.6721	0.7287	77.4432	7.8225	0	39.1352	6.5369	0.07482	-0.9991	0.9968	0.837	0.7475	0.5714	217.08	927.197	8.45	1.95
808	13.5	149.851	11.1001	136.195	11.843	4.5962	17.5018	2.67	0.9974	0.9835	1	0.003548	0	0	229.656	563.637	-48.75	141.7
809	6.1	11.9501	1.959	39.1762	9.5552	7.2672	13.7886	2.2162	0.7448	-0.3162	0.9971	0.3402	1	0.2381	565.664	813.336	11.05	-4.55
810	9.3	2.68	0.2882	28.1383	3.8546	0	14.5344	3.2345	-0.4321	-1	1	0.7374	1	0.9038	464.989	436.349	2.6	0.65
811	9.1	31.2676	3.436	47.4237	6.6794	0	25.3833	5.398	0.7007	0.04344	1	0.2816	0.6338	0.4706	833.511	684.17	-29.25	-11.05
812	16.7	98.1522	5.8774	110.001	7.483	0	23.4361	3.0155	0.988	0.8944	1	0.01782	0.06803	0	75.6557	526.799	90.35	38.35
813	9.3	48.3147	5.1951	61.1331	8.3744	0	27.768	5.7874	0.7311	-0.4679	0.9987	0.292	0.3973	0.4906	926.247	458.134	40.3	26.65
814	12.1	42.8507	3.5414	74.6653	7.3926	0	17.5018	4.142	0.7425	-0.3162	0.9998	0.3753	0.6139	0.3333	321.021	22.5579	-16.25	39.65
815	5.5	20.9619	3.8112	45.0607	12.8745	3.25	21.8017	5.732	0.4406	-0.9648	0.9939	0.6445	0.5714	0.4667	617.836	827.818	-20.8	-2.6
816	5.7	0.9192	0.1613	10.8827	2.9413	0	6.5	1.7715	0.02561	-1	1	0.8968	1	0.625	73.9211	59.2368	0.65	0.65
817	13.5	155.131	11.4912	149.139	12.9687	3.25	20.8102	4.6847	0.976	0.8831	1	0.02808	0	0	900.793	600.948	150.8	36.4
818	16.5	29.7655	1.804	75.7181	5.2219	0	14.5344	3.1312	0.3343	-0.9996	0.9986	0.6489	1	0.5887	91.0848	882.839	-15.6	-25.35
819	6.7	30.3209	4.5255	44.7178	9.5144	3.25	23.6604	5.8726	0.9648	0.7211	1	0.05301	0.6596	0.03704	25.2836	435.597	26	15.6
820	5.1	4.111	0.8061	3.4034	1.0979	0	7.2672	2.0947	0.4491	0.1644	0.7071	0.204	1	1	359.196	618.431	-1.3	3.9
821	5.9	13.081	2.2171	36.6164	9.3888	0	27.768	6.4898	0.6958	-0.2425	0.9994	0.3763	0.8462	0.2632	979.042	1009.27	-5.85	-11.7
822	6.7	44.5902	6.6553	42.6786	9.0806	3.25	16.5718	4.368	0.8316	0.5035	0.9999	0.1471	0.3191	0.2963	900.619	331.5	35.75	-26.65
823	6.3	2.68	0.4254	41.0951	9.557	3.25	19.5	4.2897	-0.3081	-1	0.8944	0.7007	1	0.9	757.341	277.556	-0.65	-2.6
824	16.3	47.4455	2.9108	73.9445	5.1709	0	13.4001	3.0124	0.9359	0.4472	1	0.1091	1	0.05691	789.172	958.313	-7.8	-46.8
825	15.3	39.1406	2.5582	95.6536	7.192	0	24.7513	4.0472	0.8823	0.1789	1	0.1865	1	0.115	992.389	827.48	31.85	22.75
826	6.5	42.7273	6.5734	38.7988	8.622	3.25	20.5548	4.3903	0.09167	-0.9974	0.9872	0.643	0.8889	0.7917	293.438	305.015	9.75	-41.6
827	13.7	2.3436	0.1711	53.6042	4.5816	0	23.4361	3.8346	-0.3866	-1	1	0.7034	1	0.9048	458.763	146.949	-1.95	-1.3
828	15.7	99.1863	6.3176	118.271	8.6329	0	17.5018	3.5618	0.7597	-0.9997	1	0.6187	0.1168	0.1368	312.885	473.85	14.3	98.15
829	5.5	39.8784	7.2506	34.0109	9.7174	0	18.9506	6.8287	0.9982	0.9932	0.9999	0.002238	0	0	467.218	993.091	-13	-37.7
830	15.9	42.8655	2.6959	118.372	8.516	0	26.2023	4.7407	0.5431	-0.9943	1	0.7294	0.3885	0.2773	27.9025	690.818	27.95	-32.5
831	16.1	60.0327	3.7287	137.945	9.7833	0	30.8322	7.1748	0.5568	-1	1	0.6175	0.3688	0.4083	158.699	84.3696	-20.15	56.55
832	6.1	3.677	0.6028	23.4878	5.7287	0	37.0557	7.5804	0.2666	-0.9487	1	0.7634	1	0.55	461.164	773.59	-2.6	-2.6
833	12.1	11.8614	0.9803	79.5991	7.8811	0	42.3748	6.5331	0.4742	-0.9253	1	0.7304	0.6931	0.4074	789.041	442.839	11.7	-1.95
834	11.7	63.5406	5.4308	65.6	6.7629	0	18.9506	3.8822	0.9695	0.8405	1	0.03693	0.4845	0	102.761	633.761	-54.6	32.5
835	15.9	44.3622	2.7901	71.8476	5.1689	0	13.4001	3.0981	0.9301	0.6139	1	0.09897	1	0.1092	802.84	970.299	-8.45	43.55
836	15.5	69.9498	4.5129	133.358	9.8784	0	45.6159	7.6312	0.512	-0.7835	0.9998	0.571	0.1778	0.5043	54.8774	524.358	58.5	38.35
837	6.1	49.558	8.1243	40.1518	9.7931	7.2672	13.4001	1.904	0.9885	0.9699	0.9999	0.00931	0	0	308.68	915.279	-47.45	14.3
838	5.1	30.5569	5.9916	43.7803	14.1227	0	40.7224	10.4915	0.457	0.07975	0.7017	0.168	0.1613	1	91.4216	816.186	-18.85	24.05
839	6.5	52.1501	8.0231	47.1999	10.4889	0	16.5718	4.6038	0.8556	0.6184	1	0.145	0.06667	0.28	337.754	400.208	-9.1	51.35
840	4.7	37.0557	7.8842	33.7305	12.4928	3.25	20.5548	5.5949	0.9866	0.9478	1	0.019	0	0	275.564	447.564	34.45	-13.65
841	12.1	27.0356	2.2343	80.4907	7.9694	0	26.2023	5.4354	0.02779	-0.9899	1	0.6868	0.7921	0.7692	49.095	99.2686	4.55	-26.65
842	13.9	116.801	8.403	131.494	11.0499	3.25	27.768	5.1595	0.9923	0.9329	1	0.01158	0	0	383.147	258.817	85.15	79.95
843	15.7	29.9	1.9045	113.128	8.2575	0	26	6.8069	0.5339	-1	1	0.5991	0.9854	0.4248	412.471	1017.83	29.9	0
844	8.9	3.9538	0.4442	34.1538	4.9498	0	20.5548	4.9217	0.09548	-1	1	0.7021	1	0.7556	869.034	557.006	-3.9	-0.65
845	6.7	0.9192	0.1372	55.3321	11.7728	0	39.538	11.1278	-0.3513	-0.8898	0.8944	0.5882	1	0.8889	337.978	1011.08	0.65	0.65
846	4.9	8.3241	1.6988	22.9804	7.9243	3.25	18.9506	3.9611	-0.7436	-0.9993	0.5977	0.5381	0.8966	1	309.857	939.061	-5.2	-6.5
847	5.1	40.7431	7.9888	29.3063	9.4536	6.5	14.5344	2.8888	0.9894	0.9594	1	0.0128	0	0	383.569	823.01	33.8	-22.75
848	4.7	43.8256	9.3246	30.8999	11.4444	0	18.9506	5.4159	0.9977	0.9961	0.999	0.001049	0	0	981.372	344.564	-35.75	-25.35
849	6.1	4.162	0.6823	25.6847	6.2646	0	18.9506	5.5266	-0.04148	-0.9785	0.9648	0.7253	1	0.8	176.082	662.516	2.6	3.25
850	15.1	3.5004	0.2318	78.4042	5.9851	0	19.769	4.5673	-0.02123	-0.9985	1	0.6731	1	0.8	564.417	222.334	-1.3	-3.25
851	10.1	10.4203	1.0317	63.0965	7.7897	0	26.8002	4.816	0.3767	-0.9806	1	0.6468	1	0.5667	10.8366	756.109	-0.65	10.4
852	9.9	58.5902	5.9182	73.7427	9.3345	0	36.3361	5.548	0.6663	-0.7809	0.9999	0.5591	0.2532	0.2542	223.313	612.5	55.9	17.55
853	11.3	2.3436	0.2074	72.5173	7.7976	0	24.7513	6.576	-0.5188	-1	1	0.6722	1	0.8657	893.814	178.624	1.3	1.95
854	15.1	27.5925	1.8273	113.372	8.6544	0	26.8002	5.491	0.5982	-0.9885	1	0.621	0.9084	0.3514	474.765	780.122	20.15	-18.85
855	5.7	0.9192	0.1613	4.4942	1.2147	0	4.5962	1.6984	0.6693	0.4472	1	0.2061	1	0.8333	540.658	131.044	0.65	0.65
856	6.7	29.0689	4.3386	47.14	10.0298	3.25	20.8102	5.3868	0.8291	0.1009	0.9998	0.2146	0.7234	0.2222	231.791	264.552	-13	26
857	5.1	40.2423	7.8906	39.3702	12.7001	3.25	27.768	6.2409	0.9859	0.9581	1	0.01297	0	0	732.078	535.52	-20.8	34.45
858	14.9	33.5554	2.252	135.714	10.5205	0	17.5018	3.9624	0.5326	-0.5547	0.9999	0.3962	0.7442	0.6422	1004.9	587.295	-24.05	-23.4
859	10.1	31.9758	3.1659	58.0532	7.1671	0	32.6621	6.4805	0.6291	-0.9633	0.9999	0.5912	0.5432	0.3607	315.584	591.713	-28.6	-14.3
860	4.9	8.3241	1.6988	19.0668	6.5747	0	13.7886	4.2249	0.5147	-0.2425	1	0.4572	1	0.5556	879.633	53.5102	-5.2	6.5
861	13.1	75.8748	5.792	142.102	12.802	3.25	24.7513	5.8441	0.9727	0.7966	1	0.03731	0.05405	0	200.889	163.943	33.15	-68.25
862	14.7	22.3377	1.5196	61.741	4.8615	0	13.4001	2.9073	0.908	-0.8682	1	0.2	1	0.07477	261.639	422.207	22.1	-3.25
863	14.7	2.9069	0.1977	54.4184	4.2849	0	30.8322	5.8643	-0.07854	-1	1	0.7622	1	0.7766	923.735	291.252	-1.3	2.6
864	10.1	0.9192	0.09101	13.427	1.6576	0	4.5962	1.8142	-0.3513	-1	1	0.7924	1	0.9259	194.876	61.0842	-0.65	-0.65
865	8.9	16.5718	1.862	55.8802	8.0986	0	36.3361	8.3284	0.2023	-0.9922	0.9998	0.7154	0.8116	0.6531	338.399	825.837	-7.15	14.95
866	9.1	71.9712	7.9089	71.8342	10.1175	4.5962	16.25	3.5373	0.9774	0.8822	0.9999	0.02584	0.02817	0	471.319	613.593	-67.6	24.7
867	8.1	26.2023	3.2349	40.6267	6.6601	0	13.7886	3.9767	-0.144	-0.9949	0.9998	0.8106	0.6721	0.7073	540.414	254.765	18.85	-18.2
868	14.1	2.0555	0.1458	8.9885	0.7428	0	4.5962	1.4437	-0.7214	-1	0.7071	0.5682	1	1	135.223	171.904	1.95	-0.65
869	14.3	113.869	7.9629	118.102	9.6018	0	19.769	3.9848	0.9815	0.8586	1	0.03233	0.02439	0	615.423	35.2867	113.75	-5.2
870	6.7	8.841	1.3195	41.9763	8.9311	0	20.8102	6.3221	-0.2494	-1	0.9762	0.6731	1	0.8889	356.657	567.216	-2.6	-8.45
871	14.3	43.6663	3.0536	140.022	11.3839	0	22.981	5.6666	0.9139	0.3417	1	0.1198	0.9512	0.06796	199.046	114.685	30.55	-31.2
872	8.9	1.4534	0.1633	20.9936	3.0426	0	10.2774	2.6002	-0.6175	-1	0.7071	0.4667	1	1	684.376	213.685	-0.65	1.3
873	6.7	15.23	2.2731	30.9881	6.5932	0	17.5018	3.5398	0.1146	-1	0.9995	0.9199	0.8085	0.4815	65.4701	424.731	9.75	-11.7
874	5.1	15.6135	3.0615	24.0139	7.7464	0	27.768	7.0679	0.05211	-0.9993	0.7123	0.7155	0.6452	1	516.167	620.941	0.65	15.6
875	6.7	32.7912	4.8942	46.7361	9.9439	3.25	20.8102	5.026	0.9373	0.5812	1	0.09235	0.6809	0.03704	245.06	298.903	-20.8	25.35
876	8.5	76.3605	8.9836	80.6825	12.4127	0	29.25	7.5112	0.9218	0.7936	0.9999	0.07385	0	0	814.4	52.0294	-15.6	-74.75
877	9.7	56.822	5.8579	56.9268	7.3931	0	13.4001	2.9719	0.9108	0.5241	0.9994	0.121	0.3506	0.1053	470.335	659.974	-46.15	-33.15
878	14.1	65.6243	4.6542	134.032	11.077	0	48.3147	8.8429	0.8983	-0.08694	1	0.1825	0.5041	0.09901	212.571	154.66	63.05	-18.2
879	13.3	29.43	2.2128	68.5285	6.0645	0	21.8017	4.9854	0.0796	-1	1	0.7561	0.7611	0.6705	691.38	400.538	21.45	20.15
880	7.7	2.9069	0.3775	24.8574	4.3609	0	10.2774	2.5829	-0.1694	-1	0.9989	0.7912	1	0.8378	943.779	952.519	-1.3	2.6
881	4.9	9.3744	1.9131	18.4111	6.3486	3.25	11.718	2.3258	0.4527	-0.7452	0.9756	0.5542	1	0.6667	417.878	133.143	-5.2	-7.8
882	7.7	38.438	4.992	51.1687	8.977	3.25	18.9506	3.6626	0.9747	0.8081	1	0.04448	0.2632	0	485.325	64.526	2.6	38.35
883	13.9	43.9892	3.1647	76.2444	6.4071	0	13.4001	3.2294	0.4075	-0.9934	1	0.7891	0.5126	0.3608	80.1223	745.165	14.3	-41.6
884	5.5	0.65	0.1182	18.0414	5.1547	0	41.6203	9.4252	-0.02572	-0.9954	0.7474	0.6062	0.9429	1	1013.33	221.245	0	-0.65
885	13.9	21.9273	1.5775	88.9127	7.4717	0	20.5548	4.7026	0.5296	-0.9487	1	0.659	1	0.3571	806.86	200.514	4.55	-21.45
886	13.7	29.2572	2.1356	110.094	9.4097	0	26.8002	5.6551	0.3375	-0.9829	0.9999	0.6993	0.8974	0.5208	527.77	467.551	29.25	-0.65
887	13.7	35.8621	2.6177	71.1535	6.0815	0	16.5718	3.2962	0.8714	0.3877	1	0.1576	0.9658	0.2062	631.175	320.321	26	-24.7
888	5.9	48.7197	8.2576	45.1477	11.5763	3.25	20.5548	4.5716	0.9962	0.9726	1	0.006749	0	0	908.737	496.398	11.05	47.45
889	11.7	41.4576	3.5434	85.7925	8.8446	0	29.43	6.0494	0.8259	-0.06652	1	0.2884	0.5361	0.1974	300.735	402.162	31.2	-27.3
890	5.9	6.6922	1.1343	15.9013	4.0773	0	16.5718	4.5236	0.8214	0.1414	0.9972	0.2281	1	0.2105	790.212	653.991	5.85	3.25
891	13.5	2.0555	0.1523	21.1712	1.841	0	9.1924	1.975	-0.4343	-1	1	0.7492	1	0.9167	501.226	380.537	1.95	0.65
892	6.5	0	0	20.1163	4.4703	0	13.7886	3.132	-0.5898	-1	0.9806	0.66	1	0.8889	962.538	644.662	0	0
893	5.5	49.847	9.0631	31.9111	9.1175	4.5962	18.3848	3.4153	0.992	0.9694	0.9999	0.009204	0	0	843.791	645.455	48.75	-10.4
894	13.3	107.146	8.0561	107.655	9.527	0	17.5018	3.4743	0.9576	0.7706	1	0.06445	0	0	844.737	503.308	87.1	-62.4
895	6.7	40.5404	6.0508	35.2617	7.5025	3.25	11.718	2.2239	0.9803	0.943	1	0.01694	0	0	642.216	52.7836	26.65	-30.55
896	11.7	1.4534	0.1242	42.2483	4.3555	0	23.4361	5.2424	-0.2697	-1	1	0.5857	1	0.9718	378.85	436.692	0.65	1.3
897	13.1	38.619	2.948	94.6	8.5225	0	18.3848	4.6862	0.7069	-0.4731	1	0.491	0.3423	0.2418	975.508	407.599	-26.65	-27.95
898	6.1	1.4534	0.2383	7.0942	1.7303	0	4.5962	1.7334	0.4912	-1	1	0.7225	1	0.5	434.344	843.648	1.3	-0.65
899	7.3	23.9796	3.2849	34.0505	6.4246	0	16.25	3.3085	0.8241	0.48	0.9992	0.1403	0.6981	0.303	767.938	121.069	20.15	-13
900	4.7	24.286	5.1672	23.0484	8.5365	0	27.5772	6.6461	0.8866	0.7828	0.9965	0.09041	0.8889	0	281.021	76.8298	6.5	23.4
901	8.5	41.7318	4.9096	51.5614	7.9325	0	27.9576	5.552	0.982	0.8651	1	0.0269	0.5692	0	632.394	695.712	33.15	25.35
902	8.1	0.9192	0.1135	28.5808	4.6854	0	18.9506	4.9149	-0.3077	-1	0.9983	0.6342	1	0.95	427.278	646.056	0.65	0.65
903	12.5	6.6287	0.5303	76.3588	7.2723	0	45.5	8.1889	-0.08119	-0.9965	1	0.7554	0.9905	0.7952	395.112	784.856	1.3	6.5
904	8.1	38.4105	4.742	39.7467	6.5158	0	11.718	2.9612	0.985	0.908	1	0.01915	0.5246	0	435.321	107.963	35.1	-15.6
905	6.9	8.45	1.2246	35.425	7.2296	0	42.25	9.4582	-0.3077	-1	1	0.9703	0.9184	0.6538	787.601	1019	8.45	0
906	11.7	29.9071	2.5562	67.9948	7.0098	0	17.5018	4.2576	0.4058	-0.9701	1	0.5571	0.732	0.6053	384.021	640.521	0.65	29.9
907	12.1	59.0213	4.8778	98.563	9.7587	0	27.768	6.6793	0.8207	-0.9397	1	0.4589	0.4059	0.125	763.752	813.384	16.9	56.55
908	12.5	37.5709	3.0057	61.8276	5.8883	0	11.718	3.1278	0.5087	-1	0.9999	0.7438	0.7524	0.3294	726.984	60.94	-29.9	22.75
909	12.3	49.3701	4.0138	87.5115	8.4963	0	18.9506	5.0888	0.5282	-0.7772	1	0.5423	0.4175	0.4337	594.663	73.374	-48.75	-7.8
910	12.3	83.0577	6.7527	113.701	11.039	0	27.768	6.6395	0.7879	-0.148	1	0.3614	0.05825	0.2289	642.529	887.041	-24.7	-79.3
911	7.3	55.5246	7.6061	59.1676	11.1637	3.25	22.981	4.8467	0.9491	0.7071	1	0.07596	0.3208	0.0303	69.6301	564.322	49.4	25.35
912	12.3	25.483	2.0718	81.4657	7.9093	0	45.1504	6.2064	0.5467	-0.8146	1	0.6419	0.233	0.3614	28.565	910.967	20.15	15.6
913	12.3	4.6872	0.3811	40.2557	3.9083	0	39.6713	5.9341	0.3003	-0.8944	1	0.5575	1	0.7051	122.049	595.992	-3.9	2.6
914	9.9	1.4534	0.1468	38.8123	4.913	0	23.6604	3.7613	-0.647	-1	1	0.5202	1	0.9821	858.096	742.909	-0.65	1.3
915	5.9	2.68	0.4542	11.5327	2.9571	0	6.5	1.7256	-0.5424	-1	0.8575	0.6835	1	0.875	178.178	457.102	-0.65	2.6
916	5.7	21.4598	3.7649	25.3017	6.8383	0	10.2774	2.6643	0.6981	-0.4472	1	0.4717	0.5676	0.3125	513.728	67.7807	21.45	-0.65
917	6.9	25.9756	3.7646	41.6939	8.509	0	20.8102	5.289	0.8082	-0.2319	1	0.3755	0.4286	0.1724	76.9855	159.703	22.1	13.65
918	5.5	50.8498	9.2454	33.8276	9.665	3.25	16.25	3.4117	0.9981	0.9938	1	0.001676	0	0	332.745	955.818	-27.3	42.9
919	5.3	12.503	2.3591	30.0554	9.1077	3.25	29.0689	7.1722	0.473	-0.6854	0.9999	0.5598	0.9394	0.5385	61.0283	627.141	1.95	-12.35
920	9.3	36.056	3.877	43.0745	5.9006	0	16.25	3.7208	0.9358	0.6854	1	0.08838	0.7945	0.07547	789.489	579.452	-31.85	16.9
921	7.5	6.4018	0.8536	26.6377	4.8432	0	14.5344	4.5072	0.03244	-0.9487	0.9806	0.5733	1	0.8571	131.247	517.093	-5.85	-2.6
922	6.5	4.162	0.6403	28.3216	6.2937	0	16.25	4.4703	-0.2782	-1	0.9806	0.8601	1	0.7619	163.638	506.015	3.25	-2.6
923	10.1	17.3442	1.7172	65.1524	8.0435	0	21.8017	4.8595	0.5167	-0.53	1	0.487	0.9877	0.5082	320.564	670.119	3.9	16.9
924	11.9	28.0707	2.3589	56.3706	5.694	0	35.75	5.744	0.8638	-0.01316	0.9996	0.2	0.9495	0.1139	1015.02	785.055	2.6	-27.95
925	7.3	56.5799	7.7507	46.651	8.8021	0	20.8102	4.9008	0.9952	0.9808	1	0.005619	0	0	28.363	249.945	38.35	41.6
926	6.9	3.677	0.5329	35.6241	7.2702	0	44.2048	10.318	-0.2799	-0.8944	0.9839	0.6795	1	0.8182	704.913	762.246	-2.6	-2.6
927	11.5	7.3539	0.6395	43.9756	4.629	0	11.718	3.185	0.2175	-0.9985	1	0.6758	1	0.6901	888.957	820.913	-5.2	-5.2
928	11.5	3.25	0.2826	59.5135	6.2646	0	32.0088	5.9213	-0.2708	-1	1	0.6507	1	0.88	444.93	34.3348	2.6	1.95
929	6.7	10.4809	1.5643	31.5197	6.7063	0	18.3848	4.7164	0.5584	-0.8	1	0.4627	1	0.5417	848.313	438.731	9.1	-5.2
930	7.5	8.2219	1.0963	37.0334	6.7333	0	36.3361	6.9497	-0.4471	-0.9923	0.7071	0.5667	1	1	660.267	605.173	-7.8	2.6
931	11.3	0	0	17.3731	1.8681	0	4.5962	1.9545	-0.7113	-1	1	0.5949	1	0.9677	111.876	177.319	0	0
932	10.9	58.5	5.367	89.5064	10.0569	0	32.0088	6.7338	0.9508	0.5763	1	0.09124	0.236	0.05797	648.009	572.908	35.1	-46.8
933	7.5	1.8385	0.2451	4.55	0.8273	0	3.25	1.4288	1	1	1	0	1	0	693.48	29.9067	1.3	1.3
934	10.7	15.0064	1.4025	71.4699	8.2149	0	29.0689	6.7425	-0.2977	-1	0.9999	0.7649	0.9885	0.8333	150.187	903.93	14.3	4.55
935	7.5	8.5494	1.1399	5.525	1.0045	0	3.25	1.5157	0.375	-0.2941	1	0.6122	1	0.5294	2.1267	774.293	-8.45	-1.3
936	4.7	13.0162	2.7694	19.3606	7.1706	0	19.769	5.0416	0.9722	0.9374	1	0.01937	1	0	252.436	488.149	-0.65	13
937	10.5	0.9192	0.08755	6.175	0.7265	0	3.25	1.362	-0.4444	-1	1	0.9218	1	0.7222	146.033	997.3	0.65	-0.65
938	5.3	4.162	0.7853	22.9247	6.9469	0	35.0036	8.3696	0.3329	-0.3417	0.9615	0.4097	1	0.8	12.0094	668.189	-3.25	2.6
939	6.3	2.3436	0.372	48.0045	11.1638	3.25	32.5	8.7095	0.03862	-1	0.9997	0.921	1	0.6	456.349	933.913	-1.3	-1.95
940	10.3	5.9927	0.5818	38.6145	4.6524	0	42.7471	7.1413	-0.05272	-1	1	0.8191	1	0.6885	82.0971	497.976	3.9	-4.55
941	10.3	88.2517	8.5681	82.3395	9.9204	0	19.5	4.2109	0.9976	0.9854	1	0.00384	0	0	957.024	336.616	81.25	34.45
942	9.1	23.2005	2.5495	43.6104	6.1423	0	20.5548	4.6027	0.9687	0.8	1	0.04197	1	0	99.6099	476.522	22.75	-4.55
943	6.3	5.85	0.9286	13.8927	3.2309	0	23.4361	5.6627	0.0914	-1	1	0.9455	1	0.5714	259.96	0.2857	-5.85	0
944	8.3	24.0851	2.9018	65.1157	10.3358	0	26	7.2533	0.1012	-0.9867	0.9994	0.861	0.4286	0.4884	528.729	1008.84	-24.05	1.3
945	10.1	20.6573	2.0453	46.6809	5.7631	0	16.25	3.9522	0.6621	-0.999	0.9999	0.5803	0.9383	0.2787	708.451	294.144	-20.15	4.55
946	7.3	34.5969	4.7393	45.354	8.5574	0	20.5548	5.3623	0.3777	-0.2631	0.9929	0.5739	0.3019	0.5455	351.637	678.74	14.95	-31.2
947	10.1	130.894	12.9598	114.432	14.1274	3.25	24.7513	4.9486	0.9551	0.8097	1	0.05569	0	0	216.178	216.406	74.1	-107.9
948	10.1	39.7724	3.9379	78.3588	9.6739	0	36.3361	7.2155	0.5789	-0.5547	1	0.5718	0.3086	0.3443	81.1782	997.812	7.8	-39
949	9.9	110.874	11.1994	105.41	13.3431	4.5962	22.981	3.4795	0.9913	0.9397	1	0.01353	0	0	591.919	493.98	-9.1	110.5
950	9.9	22.0809	2.2304	72.5909	9.1887	0	25.3833	6.3685	0.5487	-1	1	0.6188	0.8354	0.386	309.035	360.813	-16.25	-14.95
951	9.9	18.0602	1.8243	35.6752	4.5159	0	13.4001	3.2181	0.8988	0.3939	1	0.1322	1	0.1017	717.455	606.707	-9.1	15.6
952	9.7	65.3242	6.7345	65.0395	8.4467	0	14.5344	3.4348	0.99	0.9575	1	0.009905	0	0	193.495	498.268	48.1	-44.2
953	6.3	53.3159	8.4628	38.8166	9.0271	6.5	13.7886	2.2008	0.9943	0.9665	1	0.00967	0	0	707.333	549.476	37.7	-37.7
954	7.7	11.772	1.5288	31.2136	5.4761	0	11.718	2.7868	0.7369	-1	1	0.4679	1	0.2432	280.727	377.377	-11.7	-1.3
955	4.7	17.4897	3.7212	21.8783	8.1031	0	18.9506	4.8608	0.3175	-0.3032	0.8	0.3963	0.5185	0.8571	808.426	434.383	-11.7	-13
956	5.3	5.5915	1.055	25.6593	7.7756	0	39.1352	10.375	-0.3049	-0.9594	0.4472	0.6183	1	1	303.443	255.33	-4.55	3.25
957	9.5	15.6541	1.6478	46.7948	6.2393	0	14.5344	3.6936	0.5074	-0.9757	0.9999	0.6835	0.9333	0.2909	862.884	166.568	-15.6	1.3
958	9.5	3.677	0.387	18.2419	2.4323	0	16.25	3.0692	-0.2219	-1	1	0.7405	1	0.8372	117.242	498.137	2.6	2.6
959	7.3	0	0	10.8731	2.0515	0	4.5962	2.1559	-0.9136	-1	-0.7071	0.1324	1	1	254.74	398.397	0	0
960	5.5	8.1445	1.4808	30.4437	8.6982	0	26.8002	7.6076	0.06134	-0.9899	0.7682	0.4874	1	0.9333	632.182	459.136	-3.9	-7.15
961	6.7	21.4598	3.203	47.996	10.2119	0	27.768	5.9072	0.2011	-1	0.9998	0.8288	0.7447	0.5185	983.41	217.545	-12.35	-17.55
962	9.3	40.3052	4.3339	62.6344	8.5801	0	20.5548	4.3369	0.6484	-0.9908	0.9998	0.5495	0.6301	0.3208	134.882	790.887	-40.3	0.65
963	6.7	1.3	0.194	20.3134	4.322	0	9.1924	2.3902	-0.362	-1	0.4679	0.4528	1	1	1015.09	381.821	0	-1.3
964	8.9	57.3844	6.4477	48.5807	7.0407	0	19.769	4.765	0.9304	0.3644	1	0.1383	0.5797	0.1224	551.298	834.815	-9.75	-56.55
965	5.3	47.5567	8.973	32.864	9.9588	7.2672	13.4001	1.5355	0.9709	0.9263	0.9994	0.02809	0	0	104.943	919.179	44.2	-17.55
966	9.1	63.4508	6.9726	61.3096	8.6352	4.5962	13.4001	2.5701	0.9937	0.9726	1	0.007273	0.07042	0	188.989	553.907	-39	50.05
967	9.1	64.4025	7.0772	67.7875	9.5475	0	26	4.7617	0.8916	0.5865	1	0.1291	0	0.1961	918.088	46.8626	2.6	-64.35
968	8.9	13.8954	1.5613	50.4395	7.3101	0	32.6621	5.6142	-0.1467	-0.9983	0.9991	0.733	0.9565	0.7826	589.365	609.551	-13.65	2.6
969	8.9	6.5	0.7303	69.4916	10.0712	0	21.8017	6.0083	0.1173	-0.9939	0.9985	0.6577	1	0.7727	750.764	278.764	5.2	-3.9
970	5.3	31.2541	5.897	21.9373	6.6477	0	13	3.5849	0.994	0.984	0.9994	0.004161	0	0	688.66	469.113	29.9	9.1
971	8.9	2.9069	0.3266	24.2134	3.5092	0	9.1924	2.6011	-0.2731	-1	1	0.8038	1	0.7838	924.82	410.191	-2.6	1.3
972	5.1	4.5962	0.9012	17.592	5.6748	0	14.5344	4.2576	-0.3027	-0.8321	0.2631	0.3814	1	1	764.029	170.226	-4.55	-0.65
973	7.9	2.0555	0.2602	25.5717	4.3342	0	11.718	2.7348	-0.04093	-0.9864	1	0.7268	1	0.8125	298.234	159.854	0.65	-1.95
974	8.9	0	0	6.277	0.9097	0	4.5962	1.6995	-1	-1	-1	0	1	1	247.09	574.067	0	0
975	8.7	60.2224	6.9221	71.3666	10.6517	3.25	16.5718	3.8435	0.9707	0.807	1	0.04483	0.08955	0	266.195	942.299	-32.5	-50.7
976	8.7	36.1437	4.1545	39.3688	5.8759	0	13	2.8001	0.9757	0.8378	1	0.02912	0.9552	0	211.747	322.816	22.1	28.6
977	6.1	26.2023	4.2955	33.4812	8.1662	0	22.981	6.3176	0.9176	0.6	0.9992	0.1053	0.4146	0.09524	262.943	622.115	24.05	-10.4
978	8.7	1.8385	0.2113	3.9419	0.5883	0	7.2672	1.688	NaN	Infinity	#NAME?	NaN	1	NaN	794.966	397.988	-1.3	-1.3
979	5.9	0	0	15.0886	3.8689	0	9.1924	3.3648	-0.7499	-1	0.7071	0.5246	1	1	57.7119	811.576	0	0
980	8.5	29.1994	3.4352	53.4962	8.2302	0	19.769	5.3613	0.813	-0.3714	1	0.2686	0.5538	0.3111	976.418	1002.55	-27.95	-8.45
981	8.5	57.6451	6.7818	55.5403	8.5447	0	16.5718	4.0969	0.9348	0.7533	0.9999	0.07911	0	0	754.024	322.265	28.6	-50.05
982	8.5	20.9316	2.4625	66.5344	10.2361	3.25	27.768	7.7318	0.5962	-0.5812	0.9997	0.477	0.8615	0.4524	419.771	291.224	18.85	9.1
983	8.5	31.6971	3.7291	65.389	10.0598	0	44.2048	7.9528	0.0634	-0.994	1	0.8069	0.4615	0.6444	688.618	316.159	-30.55	8.45
984	8.5	21.6461	2.5466	47.1188	7.249	0	14.5344	4.0139	0.7415	-0.2524	0.9995	0.3201	0.9692	0.3556	223.912	468.694	16.25	14.3
985	8.1	37.6832	4.6522	44.7743	7.34	3.25	20.5548	4.2137	0.8832	-0.8031	1	0.394	0.2787	0.1	74.0926	556.691	-9.75	36.4
986	5.3	19.3914	3.6587	28.2388	8.5572	0	19.769	5.7803	0.9691	0.9308	0.9989	0.02192	0.8485	0	936.632	107.085	12.35	-14.95
987	8.5	4.3603	0.513	36.2129	5.5712	0	18.9506	4.685	-0.2475	-0.9998	1	0.73	0.9692	0.8409	894.047	588.394	-3.9	-1.95
988	8.3	45.9436	5.5354	41.3553	6.5643	3.25	11.718	2.1836	0.9769	0.9176	1	0.02199	0.1429	0	609.542	840.807	41.6	-19.5
989	8.3	76.3854	9.2031	70.4181	11.1775	0	26.8002	6.9536	0.9856	0.9538	1	0.01358	0	0	879.271	302.801	-7.15	76.05
990	8.3	35.1782	4.2383	71.169	11.2967	0	24.7513	5.7762	0.8955	0.3924	1	0.1427	0.4127	0.1395	274.922	125.301	-16.25	31.2
991	8.3	50.8705	6.129	91.8163	14.574	0	29.43	7.9408	0.9636	0.8081	1	0.04067	0.09524	0	862.217	96.7048	9.1	-50.05
992	8.1	10.5812	1.3063	55.2496	9.0573	0	29.0689	6.1983	0.2997	-0.9995	0.9999	0.7092	1	0.625	279.21	54.2901	7.8	7.15
993	8.1	19.5433	2.4128	37.9268	6.2175	0	23.4361	4.5335	0.3658	-1	0.9985	0.7262	0.9344	0.4359	375.79	762.716	1.3	-19.5
994	8.1	21.9946	2.7154	36.1507	5.9263	0	14.5344	3.361	0.8733	0.5755	0.9999	0.1089	0.9344	0.1463	41.5	648.21	-12.35	-18.2
995	5.1	26.4591	5.1881	37.0683	11.9575	4.5962	39.1352	9.9353	0.7089	0.04541	0.9997	0.3625	0.7419	0.3636	375.706	22.7157	-23.4	12.35
996	7.7	13.4001	1.7403	52.1577	9.1505	3.25	36.3361	6.1134	0.1667	-1	0.9968	0.6509	0.9649	0.6857	789.877	54.6234	-3.25	-13
997	7.7	33.3533	4.3316	59.1223	10.3723	0	26.8002	6.2548	0.9789	0.8621	1	0.03007	0.6316	0	115.916	131.312	-27.95	18.2
998	5.7	5.0767	0.8906	31.2121	8.4357	0	24.7513	6.9309	0.1182	-1	0.9899	0.7482	1	0.7059	1014	222.325	3.9	-3.25
999	6.1	51.5102	8.4443	42.8973	10.4627	4.5962	16.25	3.2532	0.9743	0.9065	0.9999	0.02533	0	0	545.705	891.016	-9.1	-50.7
1000	7.1	93.6406	13.1888	72.9084	14.2958	6.5	25.3833	4.091	0.9829	0.8722	1	0.02799	0	0	616.528	986.768	-79.95	-48.75
1001	7.5	5.2405	0.6987	39.3364	7.1521	0	35.75	9.0816	-0.6543	-1	0.9701	0.6294	0.9455	0.8857	770.153	850.333	-0.65	-5.2
1002	7.5	17.8484	2.3798	51.0083	9.2742	3.25	18.9506	4.7661	0.8326	0.1738	0.9998	0.2086	1	0.2286	903.633	648.313	-9.75	-14.95
1003	7.3	5.2	0.7123	32.4028	6.1137	0	13.4001	3.137	-0.2625	-1	0.9216	0.5377	1	0.9394	616.466	282.822	0	5.2
1004	6.9	9.3066	1.3488	20.0357	4.0889	0	11.718	3.0197	0.03481	-0.9806	1	0.6253	1	0.8	783.899	652.833	9.1	1.95
1005	7.3	15.0064	2.0557	58.4787	11.0337	3.25	29.9635	7.4347	0.224	-0.3297	0.9744	0.3489	0.6981	0.9091	403.384	533.801	-14.3	4.55
1006	7.1	34.1235	4.8061	45.9654	9.0128	0	18.3848	4.7272	0.9783	0.9185	0.9999	0.02499	0.3137	0	435.986	870.437	26	22.1
1007	7.1	2.0555	0.2895	15.4189	3.0233	0	7.2672	1.8308	-0.3083	-1	0.7071	0.7091	1	1	867.232	46.9085	1.95	0.65
1008	6.9	27.2225	3.9453	30.0059	6.1236	0	10.2774	2.4393	0.9783	0.8968	0.9999	0.02569	0.449	0	171.138	787.152	-14.95	22.75
1009	6.9	17.0617	2.4727	28.2227	5.7597	0	16.5718	4.1457	-0.3945	-0.9995	0.9138	0.6137	0.8163	0.8929	712.783	196.63	5.2	-16.25
1010	6.7	32.8684	4.9057	26.7601	5.6936	0	17.5018	3.7655	0.85	0.2577	1	0.2146	0.617	0.2222	554.134	603.754	29.9	13.65
1011	6.7	39.1352	5.8411	43.1018	9.1706	4.5962	18.9506	3.8269	0.971	0.9041	1	0.02778	0	0	781.567	615.575	39	-3.25
1012	6.5	54.9125	8.4481	46.3556	10.3012	0	18.9506	4.4343	0.9648	0.9216	0.9987	0.02558	0	0	227.023	871.877	-52.65	-15.6
1013	6.5	19.6726	3.0265	33.8563	7.5236	0	19.769	4.4325	0.4921	-0.995	0.9997	0.7507	0.6	0.32	165.523	862.092	2.6	-19.5
1014	6.5	2.0555	0.3162	32.338	7.1862	0	36.7696	9.2832	-0.5278	-0.9934	0.9285	0.3971	1	0.96	423.623	567.069	-0.65	-1.95
1015	6.3	2.3436	0.372	8.5708	1.9932	0	7.2672	2.233	-0.1668	-1	0.7809	0.848	1	0.8571	26.7302	852.548	-1.3	1.95
1016	6.5	1.4534	0.2236	7.2289	1.6064	0	4.5962	1.767	-0.5137	-0.8944	0.4472	0.5433	1	1	228.677	72.9	-1.3	0.65
1017	5.3	21.9273	4.1372	28.2916	8.5732	0	16.25	3.9956	0.9877	0.9469	1	0.01617	0.8485	0	772.387	501.255	21.45	4.55
1018	6.3	19.3259	3.0676	24.4723	5.6912	0	10.2774	3.0147	0.8948	0.6122	0.9993	0.1284	1	0.1739	401.317	679.206	-13	14.3
1019	5.1	38.1512	7.4806	23.4192	7.5546	3.25	21.8017	4.4205	0.9895	0.9829	0.9971	0.005629	0	0	106.843	224.833	-35.1	-14.95
1020	6.3	20.0238	3.1784	42.0328	9.7751	0	46.5329	9.4754	0.7566	-0.9772	0.9985	0.5655	0.5581	0.1818	490.46	1000.91	19.5	-4.55
1021	6.3	16.3666	2.5979	41.1188	9.5625	3.25	42.7471	8.2363	0.3475	-0.5804	0.998	0.5647	0.4884	0.6522	371.389	575.278	-16.25	1.95
1022	6.3	32.3502	5.1349	31.4436	7.3125	3.25	11.718	2.5725	0.9923	0.9629	1	0.01035	0.4651	0	272.437	276.508	12.35	29.9
1023	6.1	2.3436	0.3842	19.179	4.6778	0	11.718	2.9547	-0.4916	-0.9744	0.2169	0.3615	1	1	391.566	426.246	-1.95	1.3
1024	6.1	10.4809	1.7182	28.8207	7.0294	0	26.2023	6.9742	0.4087	-0.5547	0.9971	0.4467	0.9756	0.65	62.2951	637.361	-1.3	-10.4
1025	6.1	1.3	0.2131	7.4192	1.8096	0	4.5962	1.7266	-0.3106	-0.7071	1	0.6525	1	0.8333	248.623	136.328	-1.3	0
1026	5.9	28.2208	4.7832	31.3134	8.0291	0	24.7513	5.5539	0.9599	0.8695	0.9999	0.04563	0.3846	0	647.729	73.6017	3.9	27.95
1027	5.9	59.403	10.0683	47.5921	12.2031	7.2672	17.5018	3.2138	0.9613	0.9223	0.9882	0.01915	0	0	712.085	327.576	23.4	-54.6
1028	5.9	40.7068	6.8995	45.2483	11.6021	3.25	22.981	5.2717	0.9817	0.9108	0.9998	0.02278	0.02564	0	212.771	679.144	31.85	-25.35
1029	5.9	18.3042	3.1024	22.9419	5.8825	0	14.5344	4.5117	0.6623	-0.1104	0.9954	0.3903	1	0.4211	54.9407	75.678	1.95	18.2
1030	5.9	54.7391	9.2778	44.2406	11.3437	6.5	20.8102	3.2445	0.9836	0.9246	1	0.02027	0	0	522.695	177.525	54.6	-3.9
1031	5.7	23.0544	4.0446	41.852	11.3114	0	39.2699	10.1598	0.4942	-0.2706	0.9654	0.3018	0.7838	0.8235	749.342	432.096	21.45	-8.45
1032	5.7	1.4534	0.255	16.3581	4.4211	0	13.7886	4.7386	0.1663	-1	0.9806	0.7635	1	0.7059	122.097	974.368	-0.65	-1.3
1033	5.3	35.3937	6.6781	26.0553	7.8955	0	13.4001	3.7777	0.9864	0.9734	0.9988	0.007322	0	0	409.415	911.255	-35.1	-4.55
1034	5.7	0.9192	0.1613	6.5	1.7568	0	3.25	1.642	NaN	Infinity	#NAME?	NaN	1	NaN	247.518	517.026	-0.65	0.65
1035	5.7	24.7	4.3333	37.2326	10.0629	0	39	9.8739	0.9986	0.9858	1	0.003737	0.7297	0	186.737	1018.72	24.7	0
1036	5.7	72.9681	12.8014	52.8325	14.2791	6.5	29.25	5.2454	0.9964	0.9855	1	0.004396	0	0	995.57	469.711	31.85	-65.65
1037	5.5	13.0648	2.3754	20.1756	5.7644	0	10.2774	2.9437	0.945	0.6805	1	0.09038	1	0.06667	873.145	323.582	1.3	13
1038	5.5	21.2918	3.8712	34.0239	9.7211	0	35.0036	7.5987	0.7884	-0.1265	0.9995	0.3483	0.6286	0.2667	942.309	978.1	18.2	-11.05
1039	5.5	30.3488	5.518	35.4615	10.1319	3.25	27.9576	6.9133	0.7686	0.2793	0.9552	0.2001	0.4857	0.2667	828.673	132.109	5.2	-29.9
1040	5.3	3.25	0.6132	3.4077	1.0326	0	4.5962	1.8765	0.9822	0.9487	1	0.01818	1	0	237.811	499.085	-2.6	1.95
1041	5.3	26.7212	5.0417	19.5198	5.9151	0	11.718	3.3837	0.9669	0.8878	0.9996	0.03156	0.3333	0	98.4434	724.707	-17.55	-20.15
1042	5.3	0	0	2.6	0.7879	0	3.25	1.4144	-1	-1	-1	0	1	1	108	664.151	0	0
1043	5.1	9.7716	1.916	23.2977	7.5154	3.25	14.5344	3.0391	0.9156	0.6508	1	0.109	1	0.09091	76.8922	693.52	-0.65	9.75
1044	5.1	0	0	9.6658	3.118	0	10.2774	3.3285	0.3038	-1	1	0.9021	1	0.4286	683.922	212.118	0	0
1045	4.9	49.4171	10.0851	36.7225	12.6629	3.25	27.768	7.0765	0.9885	0.969	0.9993	0.01217	0	0	196.469	913.388	1.3	-49.4
1046	4.9	8.475	1.7296	16.1023	5.5525	0	16.25	3.5471	0.812	0.5145	1	0.1599	1	0.3333	277.684	226.725	-7.15	-4.55
1047	4.9	34.4193	7.0244	31.5254	10.8708	0	32.6621	7.7822	0.7756	0.7071	0.9962	0.1112	0	0.6667	636.041	308.082	-33.8	6.5
1048	4.7	50.29	10.7	41.3586	15.318	6.5	26.8002	6.6607	0.9485	0.8826	1	0.03944	0	0	578.351	574.266	-48.75	12.35
1049	4.9	2.6	0.5306	32.8698	11.3344	0	23.6604	7.064	-0.7236	-0.9839	-0.124	0.313	1	1	548.878	511.184	0	2.6
1050	4.7	6.5	1.383	11.44	4.237	0	7.2672	1.8151	0.5065	0.3022	0.9487	0.2235	1	0.8571	286.34	1004.43	6.5	0
1051	4.7	45.9298	9.7723	31.6653	11.7279	7.2672	14.5344	2.5021	0.9798	0.944	0.9936	0.01837	0	0	856.851	381.415	20.8	40.95
1052	4.7	0.9192	0.1956	8.8212	3.2671	0	4.5962	1.5237	-0.1726	-1	1	0.8534	1	0.8333	355.925	561.947	0.65	-0.65
1053	4.7	15.7214	3.345	18.1244	6.7127	3.25	16.5718	4.1216	0.9916	0.9638	1	0.01281	0.5185	0	307.915	29.3085	-7.8	13.65
1054	4.7	8.841	1.8811	27.7413	10.2746	3.25	27.9576	6.2173	0.6699	0.04757	0.9341	0.3212	1	0.4286	13.3617	735.394	-2.6	8.45
1055	4.7	1.8385	0.3912	21.2665	7.8765	0	35.8974	11.5507	-0.9772	-0.9999	-0.9033	0.03397	0.8889	1	458.213	339.681	-1.3	-1.3
1056	4.7	0	0	6.6577	2.4658	0	4.5962	1.8536	-0.9024	-1	-0.7071	0.1691	1	1	514.383	411.83	0	0

## Sheet: ACP5-cl3-1-2
trackID	trackLength(s)	totalDisplacement(um)	meanVelocity(um/s)	totalDistance(um)	meanSpeed(um/s)	minSpeed(um/s)	maxSpeed(um/s)	stdevSpeed(um/s)	meanPersistence	minPersistence	maxPersistence	stdevPersistence	tumblingPropensityV	tumblingPropensityP	positionX(px)	positionY(px)	displacementX(um)	displacementY(um)
0	20.3	53.399	2.6305	154.122	8.422	0	29.0689	5.3333	0.7205	-0.9806	1	0.3986	0.9563	0.321	564.276	785.204	53.3	-3.25
1	23.5	41.0325	1.7461	162.528	7.5595	0	39.1352	5.8053	0.283	-0.9999	1	0.737	0.8651	0.5567	475.606	690.719	40.95	-2.6
2	8.3	74.9109	9.0254	69.0044	10.9531	3.25	46.1912	7.1304	0.9938	0.9733	1	0.006867	0	0	551.115	319.488	-20.15	72.15
3	49.5	200.438	4.0493	387.652	8.1611	0	23.4361	3.8345	0.8606	-0.07125	1	0.2108	0.3242	0.1868	442.173	364.458	-182.65	82.55
4	11.5	23.0819	2.0071	86.7828	9.135	0	33.1436	6.5212	0.04743	-0.9995	1	0.8336	0.9368	0.64	410.348	827.396	-19.5	-12.35
5	30.1	109.047	3.6228	177.374	6.3123	0	16.25	3.4086	0.6037	-1	1	0.6274	0.6085	0.284	890.867	376.952	-96.2	51.35
6	7.7	20.8406	2.7066	36.8425	6.4636	0	17.5018	4.4406	0.7741	0.2534	0.9999	0.1953	1	0.3784	20.3896	892.416	20.8	1.3
7	49.5	73.863	1.4922	298.47	6.2836	0	18.9506	3.9366	0.4311	-1	1	0.6839	0.6274	0.4735	64.0859	588.105	-66.95	-31.2
8	49.5	66.5735	1.3449	238.515	5.0214	0	14.5344	2.6999	0.5971	-1	1	0.556	0.9474	0.4085	435.211	271.393	-30.55	59.15
9	49.5	114.306	2.3092	253.29	5.3324	0	16.25	2.8995	0.6439	-0.9985	1	0.5535	0.8379	0.3297	806.213	853.499	29.25	110.5
10	8.7	32.1142	3.6913	46.0208	6.8688	0	18.9506	4.4498	0.6875	-0.9999	1	0.4561	0.6716	0.3404	153.552	920.155	26	18.85
11	9.7	24.9129	2.5683	57.6334	7.4849	0	29.9635	5.2271	0.2281	-1	0.9995	0.7775	0.6753	0.614	1012.22	977.242	6.5	-24.05
12	6.7	41.7824	6.2362	61.5218	13.0897	0	23.4361	5.5796	0.9475	0.7208	1	0.07344	0.1277	0.03704	781.478	260.254	-3.9	41.6
13	49.5	76.9228	1.554	446.044	9.3904	0	29.9635	6.1576	0.8997	-0.4706	1	0.2259	0.1537	0.1187	83.4545	878.726	50.7	-57.85
14	48.3	86.2812	1.7864	323.056	6.9774	0	29.43	3.8872	-0.3557	-1	1	0.552	0.8078	0.9427	729.607	51.3313	85.8	-9.1
15	49.5	31.1526	0.6293	403.432	8.4933	0	29.43	5.6292	0.5162	-0.9999	1	0.6277	0.5137	0.3836	753.506	624.946	-12.35	28.6
16	12.7	45.4164	3.5761	67.2412	6.2842	0	16.25	3.4716	0.9053	0.6743	1	0.08789	0.8598	0.09195	166.626	695.091	44.85	-7.15
17	40.1	153.22	3.8209	388.252	10.1903	0	34.548	5.4262	0.5712	-1	1	0.6571	0.5223	0.3249	421.127	864.246	-146.9	43.55
18	49.5	224.811	4.5416	452.144	9.5188	0	35.8974	5.358	0.8313	-0.8195	1	0.3482	0.2063	0.1824	187.162	319.344	162.5	155.35
19	9.9	52.8462	5.338	59.9267	7.5857	0	13.4001	3.5032	0.922	0.761	0.9999	0.08138	0.2152	0	463.227	656.621	-4.55	52.65
20	7.7	52.4611	6.8131	46.9667	8.2398	3.25	16.25	3.8261	0.9755	0.8944	0.9999	0.02805	0.08772	0	153.838	863.812	43.55	-29.25
21	21.5	28.6074	1.3306	120.556	6.1824	0	32.5	5.8491	0.1047	-1	1	0.8335	0.8974	0.5697	474.233	508.76	28.6	0.65
22	31.3	81.8587	2.6153	260.833	8.9022	0	26	4.8141	0.8509	-0.5601	1	0.3442	0.4642	0.1245	950.153	364.642	-28.6	76.7
23	17.1	142.672	8.3434	173.171	11.4683	3.25	29.43	5.185	0.9523	0.615	1	0.06757	0.04636	0.03053	207.026	830.249	105.95	-95.55
24	39.5	84.4024	2.1368	278.619	7.4298	0	26.2023	4.3015	0.8356	-1	1	0.2902	0.792	0.1864	900.328	241.192	48.75	68.9
25	10.5	80.2559	7.6434	88.6952	10.4347	4.5962	17.5018	2.9621	0.9792	0.8688	1	0.03354	0.1059	0	395.933	590.252	-79.3	-12.35
26	27.7	111.683	4.0319	226.431	8.8105	0	26.2023	5.2313	0.761	-0.9188	1	0.4363	0.4319	0.2489	65.1209	780.872	65.65	90.35
27	49.5	178.761	3.6113	288.933	6.0828	0	43.3604	4.555	0.7805	-0.9993	1	0.4849	0.6232	0.1788	738.809	696.035	1.95	178.75
28	34.9	71.6446	2.0529	204.719	6.2225	0	32.5	5.0756	0.4409	-1	1	0.7342	0.8936	0.4243	884.009	1011.81	71.5	-4.55
29	49.5	125.401	2.5334	470.175	9.8984	0	48.8582	5.7172	0.7867	-0.9721	1	0.4079	0.2589	0.2151	375.505	826.863	118.3	-41.6
30	8.1	72.3488	8.932	57.3508	9.4018	3.25	18.9506	4.2274	0.9958	0.9778	1	0.004944	0	0	229.074	323.994	-37.7	61.75
31	7.7	20.1919	2.6223	39.4898	6.928	0	23.4361	4.6973	0.6224	-0.3162	0.9996	0.3668	0.9649	0.5278	262.584	880.279	1.3	-20.15
32	48.1	64.9512	1.3503	431.818	9.367	0	38.0403	5.3822	0.6048	-0.9994	1	0.674	0.3948	0.2789	885.895	871.32	-63.05	-15.6
33	10.5	34.1235	3.2499	54.3709	6.3966	0	13.7886	3.7146	0.9325	0.6668	1	0.06721	0.9882	0.01538	8.019	697.514	10.4	-32.5
34	5.5	25.006	4.5465	33.2595	9.5027	3.25	22.981	5.678	0.9342	0.8087	0.998	0.05178	0.6571	0	375.491	126.473	3.9	24.7
35	8.5	30.46	3.5835	38.8908	5.9832	0	13.7886	3.581	0.5898	-0.4856	1	0.5031	0.6462	0.4545	82.1059	926.777	-19.5	23.4
36	6.3	9.75	1.5476	34.7967	8.0923	0	26.2023	6.3317	-0.5664	-1	0.848	0.4211	1	0.9565	947.063	722.611	-7.8	-5.85
37	4.9	1.4534	0.2966	12.1765	4.1988	0	13.4001	4.4543	-0.4099	-0.9806	0.7071	0.5628	1	1	418.041	130.337	-1.3	0.65
38	19.9	55.162	2.772	195.486	10.921	0	21.8017	4.3766	0.825	-0.06346	1	0.2698	0.1899	0.2357	951.123	540.706	51.35	-20.15
39	18.7	78.6178	4.2042	128.147	7.6735	0	21.8017	3.8424	0.8858	0.03701	1	0.1905	0.5569	0.1088	582.896	701.701	42.25	66.3
40	7.9	76.319	9.6606	63.2565	10.7214	3.25	18.3848	3.6189	0.9896	0.9561	0.9999	0.01286	0	0	885.867	712.247	-55.25	52.65
41	15.1	74.6369	4.9428	97.1972	7.4196	0	20.8102	3.8055	0.4784	-0.9992	1	0.698	0.3969	0.3909	640.742	568.904	-62.4	40.95
42	30.5	75.7243	2.4828	254.122	8.9166	0	19.769	3.7879	0.8211	-0.9104	1	0.4451	0.4316	0.1331	872.377	872.879	62.4	42.9
43	7.5	7.2672	0.969	53.3165	9.6939	0	25.3833	6.57	-0.5146	-0.9983	0.9285	0.5392	1	0.9091	34.3933	484.387	3.25	-6.5
44	49.5	71.3521	1.4415	271.538	5.7166	0	23.6604	3.5275	0.08382	-1	1	0.7336	0.8737	0.6896	49.8253	307.938	61.75	-35.75
45	15.1	22.981	1.5219	85.4435	6.5224	0	20.8102	3.8705	0.2258	-0.9981	1	0.7448	0.9466	0.5818	384.493	676.493	-16.25	16.25
46	49.5	84.8294	1.7137	373.418	7.8614	0	47.9857	5.4435	0.646	-0.9993	1	0.5975	0.5705	0.2703	251.038	109.836	-81.9	22.1
47	7.1	25.2832	3.561	29.987	5.8798	0	14.5344	3.1867	0.671	0.09455	0.9809	0.324	0.3725	0.4516	128.923	893.324	17.55	-18.2
48	22.9	55.5246	2.4247	108.163	5.1753	0	13.4001	3.1065	0.3084	-1	1	0.8021	0.6268	0.4278	656.26	598.197	25.35	49.4
49	49.5	59.3212	1.1984	236.809	4.9855	0	20.8102	3.1851	0.3383	-1	1	0.7646	0.9663	0.4766	174.63	520.973	-33.8	-48.75
50	7.1	21.1625	2.9806	33.0218	6.4749	0	10.2774	2.4995	0.7567	0.1807	0.9971	0.1848	0.8235	0.5161	16.6479	948.324	20.8	3.9
51	15.9	37.9736	2.3883	101.016	7.2674	0	35.0036	6.0674	0.3337	-0.9959	0.9999	0.6525	0.6475	0.5789	738.698	511.28	37.7	-4.55
52	49.5	25.4913	0.515	239.212	5.036	0	34.548	3.4704	0.4369	-1	1	0.6726	0.8716	0.5011	513.682	141.09	-8.45	24.05
53	11.1	15.0766	1.3583	33.5802	3.6901	0	13.7886	3.0388	0.5248	-1	1	0.6061	1	0.4429	737.275	692.086	1.95	-14.95
54	7.1	57.1113	8.0438	51.4954	10.0971	0	17.5018	4.7706	0.9934	0.9436	1	0.01126	0.09804	0	790.437	649	42.9	-37.7
55	4.7	24.5025	5.2133	19.7501	7.3149	0	11.718	2.7946	0.9718	0.9444	0.9984	0.0216	0.3704	0	218.798	831.128	-22.75	9.1
56	16.9	106.861	6.3232	141.519	9.4979	0	35.0036	6.018	0.9805	0.6729	1	0.04089	0.1275	0.007752	450.663	784.337	18.2	105.3
57	21.3	8.7449	0.4106	105.5	5.4663	0	16.25	3.9458	-0.04007	-1	1	0.7491	1	0.7169	373.308	369.178	5.85	-6.5
58	21.9	28.6959	1.3103	143.82	7.2271	0	52.9062	6.0712	0.4939	-1	1	0.6567	0.8995	0.4483	486.071	1004.95	27.95	-6.5
59	9.1	63.0064	6.9238	86.3999	12.169	0	44.2048	8.7344	0.4268	-0.4437	0.9969	0.5118	0.1831	0.6078	201.011	981.154	-23.4	58.5
60	12.7	7.0007	0.5512	55.4047	5.178	0	13.4001	2.8999	0.05748	-1	1	0.7511	1	0.7125	671.559	512.921	-6.5	-2.6
61	10.5	49.1814	4.6839	57.8549	6.8065	0	20.8102	4.8385	0.9218	0.4472	0.9999	0.1134	0.3765	0.07692	583.633	1013.79	-48.75	-6.5
62	4.7	37.4188	7.9614	27.2771	10.1026	3.25	17.5018	3.8298	0.9816	0.9701	0.9877	0.00589	0	0	173.606	507.287	-35.75	-11.05
63	7.3	30.2442	4.143	32.721	6.1738	0	13	2.6181	0.7885	0.5049	0.9162	0.1283	0.3208	0.303	729.952	45.1644	-26.65	-14.3
64	45.3	264.231	5.8329	409.127	9.4487	0	37.9012	4.8301	0.721	-0.9999	1	0.5836	0.1755	0.1727	812.491	797.922	263.25	22.75
65	11.7	6.1321	0.5241	50.4711	5.2032	0	17.5018	4.3927	-0.2582	-1	0.9971	0.7743	1	0.8182	434.064	505.47	-3.25	5.2
66	15.3	142.778	9.3319	168.711	12.685	0	23.4361	4.6642	0.7754	-0.8888	1	0.5764	0.06015	0.1239	147.271	583.454	139.75	29.25
67	10.9	108.573	9.9609	128.208	14.4054	0	32.0088	6.3737	0.823	-0.3022	1	0.2935	0.1573	0.2464	622.046	81.0413	-16.9	107.25
68	18.1	65.1104	3.5973	154.776	9.6134	0	29.9635	5.9612	0.6342	-0.9995	1	0.5985	0.354	0.2908	108.119	668.677	-55.25	-34.45
69	37.5	266.536	7.1076	383.264	10.7962	0	37.0557	5.6068	0.7045	-1	1	0.5831	0.2028	0.2342	770.645	514.796	-137.8	-228.15
70	11.7	56.5649	4.8346	93.9384	9.6844	0	18.3848	3.8499	0.9392	0.6877	1	0.07089	0.4433	0.05195	535.367	855.09	1.3	-56.55
71	49.5	63.8193	1.2893	290.309	6.1118	0	24.7513	4.2542	0.1761	-1	1	0.8092	0.9811	0.5621	811.857	551.083	63.7	3.9
72	27.1	141.413	5.2182	215.309	8.578	0	29.9635	4.5797	0.8049	-0.9957	1	0.4628	0.3386	0.1342	518.856	275.819	-140.4	16.9
73	42.7	281.27	6.5871	338.579	8.3189	0	18.9506	3.9817	0.673	-0.9991	1	0.6154	0.2826	0.2376	315.405	267.027	-247	134.55
74	6.1	54.0126	8.8545	43.9031	10.7081	0	23.4361	6.3337	0.7267	-0.2332	0.9999	0.4928	0.2683	0.2381	600.361	379.434	41.6	34.45
75	8.1	18.6245	2.2993	41.2522	6.7626	0	30.6604	5.3876	0.2425	-0.5902	0.9983	0.5444	0.2787	0.7561	875.907	607.556	-16.25	9.1
76	7.1	32.3828	4.561	44.106	8.6482	3.25	17.5018	3.9236	0.7855	-0.2769	0.9999	0.3128	0.5686	0.1935	850.261	352.768	5.85	-31.85
77	46.9	36.243	0.7728	294.265	6.5538	0	26.2023	4.0163	0.6782	-1	1	0.5419	0.6147	0.2797	819.212	596.473	30.55	-19.5
78	25.1	34.3271	1.3676	156.323	6.7672	0	29.0689	5.26	0.3954	-1	1	0.663	0.9957	0.5539	397.056	944.879	32.5	11.05
79	25.5	37.8566	1.4846	127.294	5.4168	0	16.25	3.4988	-0.1987	-1	1	0.8213	0.8383	0.722	752.667	647.471	36.4	10.4
80	14.9	32.5	2.1812	89.55	6.9419	0	19.769	3.7834	0.514	-0.9978	0.9998	0.6333	0.969	0.4037	921.899	215.107	9.1	-31.2
81	19.5	96.4653	4.9469	178.375	10.1929	3.25	22.75	4.1497	0.8112	-0.1985	1	0.2935	0.01143	0.2792	125.995	271.608	-33.8	-90.35
82	7.5	51.5512	6.8735	44.8855	8.161	0	29.0689	6.6074	0.9802	0.9363	1	0.02041	0.01818	0	80.02	1.4467	-51.35	4.55
83	11.3	19.6726	1.7409	45.0192	4.8408	0	16.5718	3.8882	0.07878	-0.9939	1	0.8341	0.6989	0.5753	413.08	872.159	-19.5	2.6
84	10.5	45.0802	4.2934	87.017	10.2373	3.25	26.2023	5.0101	0.8043	0.1451	0.9991	0.243	0.4824	0.3077	458.833	29.4905	-40.95	18.85
85	16.3	69.1937	4.245	94.0689	6.5782	0	14.5344	3.731	0.8112	-0.8137	1	0.3371	0.4545	0.2397	809.988	242.202	62.4	-29.9
86	46.3	144.413	3.1191	393.897	8.8916	0	26.8002	5.2175	0.7307	-1	1	0.5103	0.5282	0.2317	703.032	396.142	-36.4	-139.75
87	11.5	43.5694	3.7886	65.9496	6.9421	0	17.5018	4.5167	-0.0333	-1	1	0.8169	0.6526	0.6533	288.978	802.47	43.55	-1.3
88	19.3	52.8462	2.7381	125.839	7.2739	0	48.75	5.6586	0.5571	-0.6675	1	0.4535	0.7572	0.5263	909.775	19.899	44.85	-27.95
89	20.3	87.1	4.2906	156.697	8.5627	0	16.5718	3.8144	0.6867	-0.9648	1	0.5687	0.2951	0.2346	510.483	177.719	87.1	0
90	26.9	205.927	7.6553	234.627	9.4228	0	40.2003	4.7997	0.9311	0.4503	1	0.1355	0.1044	0.1485	499.922	119.481	122.2	-165.75
91	5.1	6.5	1.2745	15.7083	5.0672	0	10.2774	2.4923	0.2703	-0.9899	0.9487	0.6595	1	0.6364	410.941	95.0392	-5.2	-3.9
92	11.1	23.4451	2.1122	71.9045	7.9016	0	35.0036	5.7844	0.5972	-0.9363	1	0.4333	0.9121	0.5143	606.099	807.671	-16.9	16.25
93	22.7	159.41	7.0225	194.863	9.4137	0	19.769	4.6754	0.8704	-0.1414	1	0.2307	0.2995	0.2097	397.764	561.434	35.75	155.35
94	5.9	16.6481	2.8217	23.974	6.1472	0	39.538	8.4269	0.6405	-0.339	0.9997	0.4844	0.8974	0.3684	950.186	116.288	-10.4	-13
95	9.1	89.5138	9.8367	90.4512	12.7396	0	19.769	4.2562	0.972	0.8662	1	0.03302	0	0	775.67	757.665	9.1	89.05
96	29.1	277.79	9.5461	337.068	12.4379	0	26.2023	4.009	0.9512	0.1354	1	0.1541	0.05904	0.068	765.868	208.313	182.65	-209.3
97	41.3	76.8678	1.8612	255.342	6.4972	0	19.769	3.8473	0.6992	-0.9998	1	0.4838	1	0.2964	606.753	205.413	57.2	-51.35
98	19.3	100.752	5.2203	130.164	7.524	0	23.4361	4.108	0.867	0.2462	1	0.2231	0.2775	0.2222	203.324	585.049	100.75	-0.65
99	21.5	98.3134	4.5727	126.954	6.5105	0	30.8322	4.8301	0.8075	-0.9899	1	0.3835	0.4051	0.2254	92.2651	414.444	16.9	96.85
100	49.5	86.0483	1.7383	216.919	4.5667	0	13.4001	2.6247	0.4385	-1	1	0.703	0.9979	0.44	96.0717	110.598	-16.25	-84.5
101	6.1	23.6604	3.8787	21.3734	5.213	0	11.718	3.0623	0.1635	-0.9997	0.9662	0.8476	0.9024	0.4762	128.213	690.057	-22.1	8.45
102	28.9	148.833	5.1499	225.472	8.3819	0	25.3833	5.1109	0.7985	-0.8682	1	0.3704	0.5353	0.2218	340.035	192.047	-97.5	112.45
103	8.1	87.4051	10.7907	85.2455	13.9747	3.25	36.7696	7.7498	0.9774	0.9082	1	0.02235	0	0	344.574	690.142	-59.15	64.35
104	10.5	69.5986	6.6284	65.3323	7.6861	0	16.25	4.1594	0.9909	0.9388	1	0.01086	0.1059	0	108.286	149.929	-57.2	39.65
105	6.1	51.3993	8.4261	38.7981	9.463	7.2672	13.4001	2.2047	0.9777	0.9602	0.9946	0.01059	0	0	420.041	407.525	43.55	27.3
106	22.5	41.8279	1.859	188.442	9.1923	0	41.6203	5.4232	0.5528	-0.9955	1	0.7046	0.1756	0.2865	532.058	436.522	-35.1	22.75
107	8.3	41.1353	4.9561	44.8684	7.122	0	13.7886	3.314	0.9112	0.7331	0.9986	0.06837	0.5079	0.04651	770.717	470.53	40.95	3.9
108	6.5	24.879	3.8275	44.414	9.8698	3.25	20.5548	5.1617	0.8851	0.3036	0.9991	0.1773	0.4444	0.16	396.092	279.823	20.8	13.65
109	6.9	22.4132	3.2483	52.5139	10.7171	0	17.5018	4.6479	-0.1497	-0.7974	0.9993	0.7613	0.2449	0.7241	188.007	793.145	11.05	-19.5
110	13.7	95.2755	6.9544	107.646	9.2005	3.25	16.25	3.1553	0.8917	0.5289	0.9998	0.1357	0	0.1753	474.478	444.241	8.45	94.9
111	49.5	52.654	1.0637	151.105	3.1812	0	10.2774	2.2086	0.7587	-0.9487	1	0.3677	1	0.2927	201.799	431.334	46.15	-25.35
112	6.3	14.359	2.2792	27.2532	6.338	3.25	11.718	2.2689	0.8441	0.2272	0.9998	0.1963	1	0.3043	816.079	70.7619	14.3	1.3
113	8.7	102	11.7242	95.9978	14.328	6.5	25.3833	4.4868	0.9915	0.9226	1	0.01361	0	0	650.546	546.862	-94.25	39
114	7.5	47.45	6.3267	38.6762	7.032	3.25	13.7886	3.3247	0.9973	0.9778	1	0.004216	0	0	116.033	586.147	-35.75	31.2
115	15.7	65.5727	4.1766	114.435	8.3529	0	16.5718	4.1526	0.8591	0.1713	1	0.226	0.1606	0.1624	703.85	446.363	-20.15	62.4
116	7.9	89.2845	11.3018	72.9684	12.3675	3.25	25.3833	5.3064	0.9913	0.9457	1	0.01081	0	0	288.937	153.177	-59.8	66.3
117	10.3	4.111	0.3991	20.7347	2.4982	0	9.75	2.2402	-0.3365	-1	1	0.6041	1	0.9286	294.078	332.233	3.9	1.3
118	7.1	108.645	15.3022	82.0035	16.0791	7.2672	29.43	5.5283	0.9849	0.9523	1	0.01742	0	0	153.923	607.697	4.55	108.55
119	47.1	94.2119	2.0003	332.322	7.3686	0	32.5	5.4462	0.6025	-0.9923	1	0.5584	0.7251	0.3726	106.696	374.435	-44.2	83.2
120	11.3	0.65	0.05752	66.3572	7.1352	0	26.2023	5.6571	-0.3957	-1	0.9989	0.6606	1	0.8986	701.982	711.022	0	0.65
121	49.5	170.355	3.4415	425.9	8.9663	0	20.8102	4.152	0.7347	-1	1	0.4725	0.4716	0.2306	343.905	687.135	163.8	46.8
122	28.5	27.2147	0.9549	223.334	8.4277	0	42.25	7.314	0.5009	-0.9987	1	0.5994	0.6981	0.4426	975.616	787.211	-17.55	-20.8
123	4.7	26.5229	5.6432	26.6432	9.8679	3.25	16.25	4.1351	0.9734	0.9383	0.9942	0.01902	0	0	152.553	272.521	7.8	25.35
124	12.9	15.1744	1.1763	80.4785	7.3833	0	22.981	5.2744	-0.08658	-1	0.9985	0.7701	1	0.7738	812.004	759.147	-11.05	10.4
125	22.3	70.7874	3.1743	174.228	8.5827	0	19.769	4.9484	0.5136	-1	1	0.6782	0.3842	0.3855	36.009	68.4933	70.2	9.1
126	14.7	37.3679	2.542	65.7863	5.18	0	13	2.8276	0.9469	0.6993	1	0.06414	0.9921	0.02804	506.997	28.8299	-8.45	36.4
127	23.5	17.1728	0.7308	103.314	4.8053	0	13.4001	2.8101	0.1959	-1	1	0.7576	1	0.6108	507.023	399.423	-14.95	8.45
128	7.1	44.6044	6.2823	45.2501	8.8726	3.25	16.25	3.4972	0.99	0.9647	1	0.01168	0	0	513.852	782.352	42.25	-14.3
129	10.1	115.651	11.4506	100.352	12.3891	3.25	17.5018	4.1421	0.9945	0.9568	1	0.009023	0	0	753.861	986.767	106.6	-44.85
130	18.9	37.7504	1.9974	115.167	6.8146	0	22.981	5.0522	0.3076	-1	1	0.8134	0.9704	0.469	636.685	637.905	-1.95	37.7
131	10.9	42.4495	3.8945	62.8789	7.065	0	25.3833	4.3329	0.9431	0.3162	1	0.09563	0.573	0.01449	928.463	560.826	-8.45	41.6
132	17.3	110.5	6.3873	138.255	9.0362	0	32.5	5.2141	0.6967	-0.9978	1	0.5875	0.3399	0.218	454.173	613.884	100.1	-46.8
133	5.3	0.65	0.1226	11.3508	3.4397	0	10.2774	3.0958	0.05761	-0.9899	0.9487	0.6615	1	0.7692	2.566	897.16	0	-0.65
134	33.1	42.4495	1.2825	212.497	6.8327	0	48.75	5.4458	0.3153	-1	1	0.685	0.8875	0.5683	709.468	253.143	41.6	8.45
135	27.7	91.567	3.3057	276.412	10.7553	3.25	38.0403	5.4897	0.8708	-0.4575	1	0.2951	0.03891	0.09322	301.049	583.105	40.95	81.9
136	49.5	147.091	2.9715	415.989	8.7577	0	18.9506	3.507	0.7967	-0.8944	1	0.4881	0.1516	0.1413	186.473	154.542	143	34.45
137	8.5	93.8344	11.0393	91.0227	14.0035	7.2672	27.5772	4.9796	0.9802	0.9246	1	0.02127	0	0	711.129	122.459	68.9	-63.7
138	5.5	70.5632	12.8297	50.877	14.5363	3.25	25.3833	6.8903	0.9867	0.9777	0.9978	0.006382	0	0	485.036	344.664	36.4	60.45
139	5.3	19.0285	3.5903	32.981	9.9942	0	25.3833	6.8447	0.8893	0.6839	0.9861	0.09043	0.9394	0.07692	433.774	792.84	-2.6	18.85
140	11.3	35.7677	3.1653	49.3735	5.309	0	14.5344	3.0464	0.7283	-0.3005	1	0.3908	0.9355	0.3014	978.203	462.195	-11.7	33.8
141	14.9	37.8398	2.5396	80.3118	6.2257	0	19.769	3.7961	0.2835	-0.9923	0.9999	0.6828	0.8682	0.6296	509.413	207.228	-3.25	-37.7
142	21.5	57.3328	2.6666	125.154	6.4182	0	16.25	3.759	0.7857	-0.9995	1	0.4222	0.9795	0.1897	712.935	862.87	57.2	3.9
143	19.1	129.56	6.7833	186.163	10.8867	3.25	27.768	4.1203	0.8019	-0.6352	1	0.4528	0.04094	0.1523	246.107	618.736	-44.85	121.55
144	6.1	55.6158	9.1174	44.6368	10.887	4.5962	16.5718	3.0797	0.9918	0.9687	0.9998	0.008961	0	0	409.967	224.336	39	-39.65
145	10.5	5.5915	0.5325	57.5794	6.774	0	26.2023	6.7536	0.1168	-1	1	0.6554	1	0.8167	1013.49	791.662	-4.55	-3.25
146	5.9	40.2003	6.8136	42.3195	10.8512	3.25	23.6604	5.2785	0.9932	0.9476	0.9999	0.0122	0	0	854.475	992.263	15.6	-37.05
147	20.9	1.4534	0.06954	72.6816	3.8456	0	25.3833	3.7281	-0.2946	-1	1	0.6935	1	0.875	594.435	316.878	-1.3	-0.65
148	18.5	51.4527	2.7812	109.382	6.6292	0	14.5344	3.638	0.2957	-0.9985	1	0.7406	0.7273	0.5429	235.57	468.23	51.35	3.25
149	36.7	121.621	3.3139	309.36	8.9153	0	32.5	4.9599	0.8046	-0.9998	1	0.4858	0.1758	0.1529	693.407	342.565	118.95	25.35
150	19.5	7.9076	0.4055	77.8785	4.4502	0	29.9635	5.6285	-0.1441	-1	1	0.7346	1	0.8219	528.662	128.138	7.8	-1.3
151	6.1	24.0588	3.9441	31.0943	7.584	0	42.25	10.7513	0.3285	-0.2169	0.9994	0.4226	0.5854	0.7619	765.32	705.402	18.85	-14.95
152	21.5	103.45	4.8116	157.787	8.0916	0	27.5772	4.7947	0.872	-0.2329	1	0.2469	0.359	0.1257	211.244	57.514	-89.05	-52.65
153	7.7	40.3052	5.2344	42.4276	7.4434	0	16.5718	4.2333	0.9728	0.8321	1	0.03345	0.2456	0	763.604	601.195	0.65	-40.3
154	18.9	55.3111	2.9265	102.312	6.054	0	13.4001	3.1377	0.6751	-1	1	0.5193	0.8107	0.3264	373.22	490.73	55.25	2.6
155	12.1	68.1261	5.6303	78.3814	7.7605	0	14.5344	3.0507	0.9204	-0.8051	1	0.2863	0.198	0.03797	995.711	295.459	-41.6	-53.95
156	4.7	21.607	4.5972	13.644	5.0533	0	10.2774	3.295	0.8429	0.5459	1	0.1639	0.8148	0.1429	449.979	371.415	-20.8	5.85
157	4.7	22.7407	4.8384	25.1412	9.3116	0	27.768	6.6959	0.8798	0.7786	0.934	0.0507	0.2963	0	245.83	915.149	11.7	19.5
158	13.5	95.009	7.0377	100.296	8.7214	0	19.5	4.1387	0.9743	0.8687	1	0.02798	0.06957	0	621.274	744.959	-94.9	-4.55
159	16.7	35.75	2.1407	78.5737	5.3451	0	13	3.562	0.7641	-0.9033	1	0.4567	0.9388	0.2126	947.581	752.057	-28.6	21.45
160	6.1	13	2.1311	28.5665	6.9674	0	20.8102	4.6974	0.2563	-0.8437	1	0.5955	0.9756	0.65	822.59	321.541	7.8	-10.4
161	14.1	14.8223	1.0512	66.3413	5.4828	0	33.4608	5.2206	0.3815	-1	1	0.607	1	0.6211	631.943	316.284	11.7	9.1
162	23.9	96.3448	4.0312	156.337	7.1387	0	16.25	3.4831	0.6537	-0.9997	1	0.5898	0.3333	0.3081	206.186	142.207	95.55	-12.35
163	8.5	36.4232	4.2851	44.4117	6.8326	3.25	17.5018	3.1914	0.9703	0.8944	1	0.02608	0.6462	0	961.812	309.953	-1.3	36.4
164	10.9	22.3377	2.0493	83.5816	9.3912	0	26.2023	7.2496	0.4511	-0.493	0.9986	0.5159	0.9213	0.5652	520.826	518.546	22.1	-3.25
165	6.9	1.4534	0.2106	44.1597	9.0122	0	39	10.8017	-0.2116	-1	1	0.8023	1	0.7586	678.268	59.1884	0.65	-1.3
166	7.5	34.1111	4.5481	39.7579	7.2287	0	26.8002	6.3309	0.8313	0.148	0.9999	0.2333	0.6	0.2571	1000.21	750.607	29.25	17.55
167	9.7	1.4534	0.1498	14.2904	1.8559	0	4.5962	1.8969	-0.08991	-1	1	0.7821	1	0.871	524.294	965.155	-0.65	1.3
168	5.3	33.9123	6.3985	35.3674	10.7174	0	21.8017	6.111	0.8342	0.7071	0.9957	0.08255	0	0.1538	52.3868	296.368	33.15	-7.15
169	4.7	29.7086	6.321	30.5985	11.3328	3.25	25.3833	6.8262	0.9808	0.9536	1	0.01719	0	0	1017.47	281.266	-5.2	-29.25
170	15.1	115.579	7.6543	110.652	8.4467	3.25	17.5018	3.3743	0.9952	0.9792	1	0.005472	0	0	273.844	37.2219	-115.05	11.05
171	14.7	64.6513	4.398	133.841	10.5387	0	32.5	6.0981	0.7601	-0.9947	1	0.5168	0.5433	0.1776	151.187	143.095	-11.05	-63.7
172	6.5	41.539	6.3906	44.4734	9.883	0	23.6604	6.2722	0.9795	0.9304	0.9998	0.02149	0.06667	0	530.923	298.785	-14.3	-39
173	7.5	100.523	13.4031	80.772	14.6858	3.25	27.768	5.3616	0.9914	0.9599	0.9995	0.009463	0	0	502.327	861.907	-33.15	94.9
174	5.3	5.2405	0.9888	21.8827	6.6311	3.25	13	2.7325	-0.2587	-0.9971	0.9285	0.6113	1	0.9231	305.047	923.736	-4.55	2.6
175	9.5	70.1428	7.3835	70.9123	9.455	3.25	16.25	3.7445	0.9834	0.92	1	0.0175	0	0	648.174	918.084	65.65	-24.7
176	6.5	23.544	3.6222	35.8188	7.9597	0	16.5718	4.3292	0.429	0.01754	0.9455	0.2947	0.7111	0.8	703.677	990.631	-2.6	-23.4
177	10.7	18.9283	1.769	55.7938	6.4131	0	17.5018	3.2546	0.1033	-0.995	0.9999	0.8033	0.9425	0.6032	420.252	181.019	5.2	-18.2
178	7.5	33.7312	4.4975	36.5091	6.638	3.25	14.5344	2.3635	0.9303	0.5145	1	0.09622	0.4182	0.02857	551.2	484.74	14.3	-30.55
179	26.1	13.0162	0.4987	90.0034	3.7346	0	10.2774	2.334	0.165	-1	1	0.6694	1	0.732	23.2088	190.126	0.65	-13
180	5.7	21.607	3.7907	35.1488	9.4997	0	38.0403	10.4315	0.6552	-0.6332	1	0.6051	0.6216	0.2353	820.939	178.772	5.85	-20.8
181	5.9	0.9192	0.1558	12.1131	3.1059	0	7.2672	2.0677	-0.5223	-1	1	0.7271	1	0.9375	383.28	945.415	0.65	0.65
182	9.9	22.1382	2.2362	90.1281	11.4086	3.25	35.75	6.7506	0.4248	-0.9839	1	0.7829	0.3671	0.3559	583.737	861.636	14.3	16.9
183	5.1	0.65	0.1275	4.225	1.3629	0	3.25	1.6302	-1	-1	-1	0	1	1	887.539	1011	0.65	0
184	5.1	0.65	0.1275	6.175	1.9919	0	3.25	1.6092	-0.5772	-0.7071	-0.4472	0.15	1	1	649.735	584.922	-0.65	0
185	9.7	1.3	0.134	17.7539	2.3057	0	4.5962	1.8731	-0.6953	-1	0.7071	0.4543	1	1	613.485	429.062	0	1.3
186	5.7	0.65	0.114	2.6	0.7027	0	3.25	1.3564	-0.8206	-1	-0.4472	0.2414	1	1	935.693	529.965	0.65	0
187	5.1	0.9192	0.1802	4.4385	1.4318	0	4.5962	1.8748	NaN	Infinity	#NAME?	NaN	1	NaN	559.382	110.735	0.65	-0.65
188	6.1	1.8385	0.3014	8.7981	2.1459	0	4.5962	1.7894	-0.303	-1	1	0.8997	1	0.7143	355.344	916.312	-1.3	-1.3
189	5.7	1.95	0.3421	13	3.5135	0	6.5	2.2173	-0.6	-1	1	0.8433	1	0.8	337.781	1019	-1.95	0
190	9.1	2.3436	0.2575	42.325	5.9613	0	14.5344	3.5629	-0.4302	-1	1	0.7018	1	0.8974	27.6484	1017.87	-1.3	-1.95
191	5.9	0	0	5.4692	1.4024	0	4.5962	1.7277	-0.1299	-0.7071	0.4472	0.8162	1	1	163.831	386.186	0	0
192	27.3	108.61	3.9784	197.638	7.8118	0	16.5718	3.4032	0.9004	-0.5369	1	0.2112	0.4427	0.06466	242.601	517.96	106.6	20.8
193	5.3	44.7746	8.448	36.406	11.0321	7.2672	16.5718	2.7405	0.9926	0.9694	1	0.009459	0	0	893.774	60.7453	-10.4	43.55
194	5.1	22.3377	4.3799	36.8786	11.8963	3.25	36.3361	8.673	-0.06776	-0.3075	0.2972	0.2212	0.03226	1	914.608	139.559	-22.1	-3.25
195	16.1	0.65	0.04037	22.2577	1.5786	0	4.5962	1.7095	-0.8191	-1	1	0.4514	1	0.9697	1003.92	75.4534	0.65	0
196	32.3	173.38	5.3678	297.235	9.8097	0	39.2699	5.3373	0.8368	-0.9988	1	0.407	0.09241	0.1489	607.353	797.082	118.3	126.75
197	5.9	39.6713	6.724	41.6424	10.6775	3.25	33.4608	8.5832	0.9811	0.9006	1	0.02834	0.02564	0	344.83	230.89	-37.7	-12.35
198	5.7	17.6819	3.1021	36.7343	9.9282	0	18.9506	4.8665	0.8115	0.3881	0.9992	0.2064	0.8108	0.2941	407.983	722.351	10.4	-14.3
199	6.9	2.9069	0.4213	20.1171	4.1055	0	11.718	3.2772	0.6738	-0.8944	1	0.4315	1	0.4545	986.725	840.826	2.6	-1.3
200	4.9	0	0	4.55	1.569	0	3.25	1.6528	-1	-1	-1	0	1	1	264	958.837	0	0
201	5.7	27.7908	4.8756	26.1409	7.0651	0	16.25	4.0948	0.9727	0.9279	1	0.02603	0.1351	0	972.175	173.79	-27.3	-5.2
202	15.3	40.0792	2.6196	94.2792	7.0887	0	13.7886	3.5249	0.8438	-0.1961	1	0.2069	0.9173	0.2655	756.402	286.559	-39.65	5.85
[truncated: 786 more rows]

## Sheet: ACP5-cl3-1-3
trackID	trackLength(s)	totalDisplacement(um)	meanVelocity(um/s)	totalDistance(um)	meanSpeed(um/s)	minSpeed(um/s)	maxSpeed(um/s)	stdevSpeed(um/s)	meanPersistence	minPersistence	maxPersistence	stdevPersistence	tumblingPropensityV	tumblingPropensityP	positionX(px)	positionY(px)	displacementX(um)	displacementY(um)
[truncated: 1,062 more rows]

[truncated: 6 more sheets: ACP5-cl3-2-1, ACP5-cl3-2-2, ACP5-cl3-2-3, ACP5-cl3-3-1, ACP5-cl3-3-2, ACP5-cl3-3-3]
