# Supplementary material for: Cyclic AMP signalling and glucose metabolism mediate pH taxis by African trypanosomes
Source: Nat Commun. 2022 Feb 1;13:603. doi: 10.1038/s41467-022-28293-w (PMC8807625; doi:10.1038/s41467-022-28293-w)
Supplement: Supplementary file 12 — Source Data [file 41467_2022_28293_MOESM12_ESM.zip › Source Data/Source Data motility/Suppl. Fig 7c/Data-Tracks_ACP5-cl2.xlsx]

## Sheet: ACP5-cl2-pooled
trackID	velocity/speed	trackLength(s)	totalDisplacement(um)	meanVelocity(um/s)	totalDistance(um)	meanSpeed(um/s)	minSpeed(um/s)	maxSpeed(um/s)	stdevSpeed(um/s)	meanPersistence	minPersistence	maxPersistence	stdevPersistence	tumblingPropensityV	tumblingPropensityP	positionX(px)	positionY(px)	displacementX(um)	displacementY(um)
0	0.208993	6.5	6.4018	0.9849	21.2066	4.7126	0	13.4001	4.474	0.4533	-1	0.9985	0.7065	1	0.5217	830	4.7923	-2.6	-5.85
1	0.0903095	17.9	11.9854	0.6696	117.891	7.4145	0	47.9857	9.1357	-0.09582	-0.9971	1	0.596	0.8616	0.8806	246.698	513.458	9.1	7.8
2	0.217183	39.5	58.4313	1.4793	255.423	6.8113	0	32.5	5.6564	0.3998	-1	1	0.7034	0.9493	0.5306	655.653	1001.39	52	-26.65
3	0.0263681	37.5	5.0767	0.1354	182.294	5.135	0	20.8102	4.1878	-0.2508	-1	1	0.7149	1	0.8466	930.808	983.071	3.9	3.25
4	0.0884396	10.1	4.3603	0.4317	39.5381	4.8813	0	16.25	3.3947	-0.2741	-1	1	0.7563	1	0.7925	784.168	40.401	3.9	-1.95
5	0.401019	26.5	81.7477	3.0848	188.465	7.6924	0	37.0557	5.0983	0.6103	-1	1	0.611	0.6204	0.3244	942.064	106.474	-80.6	-13.65
6	0.0810495	49.5	14.4323	0.2916	170.895	3.5978	0	16.25	2.9852	0.0554	-1	1	0.6874	1	0.7732	312.575	920.758	-1.95	-14.3
7	0.18015	4.7	5.5154	1.1735	17.5878	6.514	0	13.4001	3.2208	0.5694	-0.05872	0.7761	0.2988	1	0.7143	249.191	920.404	3.9	-3.9
8	0.427543	44.1	187.292	4.247	418.199	9.9335	0	26.2023	5.9528	0.8747	-0.8437	1	0.2465	0.601	0.1122	260.899	356.679	94.25	161.85
9	0.16416	36.9	44.5855	1.2083	256.883	7.3605	0	26.2023	5.6692	0.4483	-1	1	0.6318	1	0.5016	214.453	398.31	-31.2	-31.85
10	0.175404	49.5	39.0866	0.7896	213.828	4.5016	0	39.2699	4.0873	0.1202	-1	1	0.7112	1	0.7036	414.075	978.408	39	-2.6
11	0.0978716	49.5	21.6461	0.4373	212.236	4.4681	0	17.5018	3.7355	0.1915	-1	1	0.74	1	0.6411	239.786	612.056	-14.3	-16.25
12	0.162688	15.7	13	0.828	69.7265	5.0895	0	16.25	4.1898	-0.04428	-1	0.9989	0.6504	1	0.8468	526.669	924.586	0	-13
13	0.325678	9.1	34.4561	3.7864	82.5462	11.6262	3.25	23.6604	5.1005	0.8133	-0.3872	1	0.3309	0.9014	0.2157	455.082	802.885	-0.65	-34.45
14	0.46792	25.9	87.3422	3.3723	172.248	7.207	0	16.5718	4.1374	0.967	0.7682	1	0.04461	0.8828	0	299.355	564.031	84.5	22.1
15	0.0950951	21.3	19.769	0.9281	188.363	9.7597	0	29.0689	6.7064	-0.2282	-1	1	0.7043	0.9741	0.8598	59.7606	628.88	-14.3	-13.65
16	0.0477965	33.7	6.7862	0.2014	133.576	4.2137	0	25.3833	3.774	-0.3506	-1	1	0.7294	1	0.8561	549.898	419.365	1.95	-6.5
17	0.0298418	23.7	3.3144	0.1398	101.657	4.6847	0	22.981	3.5803	0.1741	-1	1	0.757	0.9954	0.6211	865.838	450.897	-3.25	-0.65
18	0.685364	7.7	21.724	2.8213	23.464	4.1165	0	11.718	2.478	0.7931	-0.06397	0.9998	0.2929	0.9298	0.3784	591.435	132.403	-13.65	-16.9
19	0.495677	6.7	18.2464	2.7233	25.8222	5.4941	0	16.5718	3.702	0.9763	0.7071	1	0.0555	1	0.03704	558.761	1004.12	18.2	-1.3
20	0.0382893	31.1	4.3603	0.1402	106.552	3.6616	0	29.25	3.7574	-0.4383	-1	1	0.6339	1	0.9094	412.151	729.069	3.9	-1.95
21	0.195755	49.5	44.8264	0.9056	219.743	4.6262	0	26.8002	3.603	0.02748	-1	1	0.7934	0.9768	0.6803	862.196	527.754	-22.1	-39
22	0.295107	49.5	66.1852	1.3371	215.217	4.5309	0	16.5718	2.9848	0.5797	-0.9997	1	0.635	0.9874	0.3104	486.802	947	46.8	46.8
23	0.11146	20.3	11.518	0.5674	93.1578	5.0906	0	13.7886	3.057	0.372	-1	1	0.5851	1	0.66	513.899	602.712	-11.05	-3.25
24	0.138486	47.3	31.85	0.6734	220.276	4.8626	0	17.5018	3.8731	0.155	-1	1	0.7793	1	0.6297	822.702	781.773	0	-31.85
25	0.271245	49.5	81.0235	1.6368	286.632	6.0344	0	26.8002	3.914	0.6977	-1	1	0.5412	0.8611	0.2478	637.815	567.27	-76.05	-27.95
26	0.0704005	49.1	15.708	0.3199	214.023	4.544	0	27.5772	4.0428	-0.1953	-1	1	0.718	1	0.8254	983.711	720.762	-14.3	6.5
27	0.881074	9.3	74.7076	8.0331	66.557	9.1174	3.25	17.5018	3.7428	0.987	0.8854	1	0.02309	0	0	397.565	891.855	-13.65	-73.45
28	0.525453	6.9	18.8948	2.7384	25.5363	5.2115	0	10.2774	2.3922	0.7943	0.5839	0.9997	0.1299	1	0.4483	732.594	844.181	16.9	-8.45
29	0.416889	10.5	41.8683	3.9875	81.302	9.5649	3.25	27.5772	5.2926	0.6585	-0.4336	0.9992	0.3648	0.6706	0.4615	129.171	864.652	19.5	-37.05
30	0.170072	4.9	7.2672	1.4831	25.2891	8.7204	0	27.768	7.3501	-0.1007	-0.6139	0.9701	0.6598	1	0.75	437.163	668.194	-1.3	-7.15
31	0.264162	20.5	43.8593	2.1395	149.836	8.0992	0	42.25	6.5003	0.3169	-0.9954	0.9999	0.7194	0.7784	0.5276	49.6195	994.919	5.2	-43.55
32	0.865485	19.9	109.896	5.5224	114.215	6.3807	0	21.8017	3.3845	0.9428	-0.9899	1	0.2324	0.4134	0.05161	164.256	996.887	109.2	-12.35
33	0.31631	47.1	128.328	2.7246	388.477	8.6137	0	32.0088	5.5005	0.4482	-1	1	0.6763	0.6231	0.4434	432.252	318.483	8.45	128.05
34	0.140845	25.9	22.7407	0.878	148.988	6.2338	0	22.981	4.0996	0.1925	-1	1	0.7113	1	0.6651	585.664	468.421	19.5	-11.7
35	0.358032	8.3	17.6819	2.1304	37.4869	5.9503	0	18.9506	3.8459	0.8731	0.4315	0.9998	0.1403	1	0.186	402.482	595.193	16.9	-5.2
36	0.18202	16.3	14.0616	0.8627	67.7763	4.7396	0	26.2023	4.2591	-0.04091	-1	1	0.6687	0.958	0.819	419.043	839.81	11.7	7.8
37	0.331286	5.5	18.715	3.4027	35.9492	10.2712	0	21.8017	6.7904	0.8225	0.1047	0.9996	0.2532	0.7429	0.2667	325.473	173.427	-6.5	-17.55
38	0.204691	23.5	21.8017	0.9277	97.442	4.5322	0	25.3833	4.3868	0.3631	-1	1	0.7249	1	0.5414	609.025	13.0404	-19.5	9.75
39	0.174007	22.1	16.7745	0.759	87.6745	4.3619	0	11.718	2.842	0.3403	-1	1	0.6734	1	0.5833	511.287	835.527	13.65	9.75
40	0.150174	19.5	7.827	0.4014	46.7755	2.6729	0	10.2774	2.1427	0.2467	-1	1	0.7764	1	0.6029	875.351	718.62	-0.65	-7.8
41	0.642126	7.5	21.607	2.8809	24.6758	4.4865	0	10.2774	2.973	0.9661	0.8137	1	0.04295	0.9818	0	150.713	313.413	-21.45	2.6
42	0.299018	8.1	12.7705	1.5766	32.1626	5.2726	0	11.718	2.8902	0.4962	-0.6668	0.9997	0.4429	1	0.5366	282.71	647.043	3.25	-12.35
43	0.311304	49.5	73.8201	1.4913	227.551	4.7905	0	17.5018	2.728	0.8462	-1	1	0.3487	0.9958	0.1391	907.757	843.266	47.45	-56.55
44	0.492899	31.9	82.5909	2.5891	157.058	5.2528	0	37.0557	4.0813	0.6874	-0.9806	1	0.5506	0.8261	0.2566	438.418	221.188	-47.45	67.6
45	0.24308	14.9	20.688	1.3885	73.6867	5.7121	0	18.9506	3.8914	0.4416	-1	1	0.6453	1	0.5481	563.929	62.7919	-14.95	14.3
46	0.687505	25.7	112.066	4.3605	150.317	6.3425	0	29.9635	3.4788	0.8235	-0.9806	1	0.4638	0.4135	0.1296	971.784	549.879	-38.35	-105.3
47	0.375294	14.1	17.55	1.2447	40.1307	3.3166	0	11.718	2.4464	0.5346	-0.8575	1	0.5153	1	0.5104	85.4539	728.918	0	-17.55
48	0.724265	4.9	30.3209	6.1879	24.7768	8.5437	3.25	13.7886	3.0455	0.9853	0.9726	0.9999	0.01241	0	0	304.327	722.857	26	-15.6
49	0.067208	40.5	15.7214	0.3882	222.381	5.7761	0	21.8017	3.7487	0.3586	-1	1	0.6738	0.974	0.5785	350.201	844.388	13.65	-7.8
50	0.0836953	5.5	1.95	0.3545	14.8246	4.2356	0	13.7886	4.0019	-0.03935	-1	1	0.9264	1	0.6667	0.1455	931.427	0	-1.95
51	0.238951	49.5	62.946	1.2716	252.774	5.3216	0	17.5018	3.3728	0.6003	-1	1	0.5903	1	0.3468	94.5909	130.538	-17.55	60.45
52	0.108061	35.3	17.9781	0.5093	156.945	4.7131	0	37.0557	4.9195	-0.1177	-1	1	0.7611	0.961	0.7926	269.04	757.217	3.9	-17.55
53	0.442076	4.9	16.9499	3.4592	22.6922	7.8249	0	18.3848	5.4207	0.9366	0.7761	1	0.07398	0.931	0	103.469	855.837	1.3	16.9
54	0.0689005	12.9	3.677	0.285	45.0871	4.1364	0	23.4361	3.998	-0.1526	-1	1	0.7912	1	0.7381	483.744	719.798	2.6	2.6
55	0.136577	38.7	25.7797	0.6661	178.991	4.8771	0	23.4361	3.7663	0.5876	-0.9979	1	0.5424	0.9809	0.422	787.376	961.483	21.45	14.3
56	0.0877311	21.5	5.886	0.2738	60.8575	3.1209	0	16.25	2.8785	0.04598	-1	1	0.7679	1	0.7115	711.146	727.342	5.85	0.65
57	0.130209	7.7	7.827	1.0165	44.4981	7.8067	0	23.4361	5.877	0.4098	-0.9947	1	0.8097	0.6842	0.4054	112.383	205.74	-5.85	5.2
58	0.412404	11.5	35.9856	3.1292	72.0836	7.5877	0	21.8017	5.3966	0.9558	0.7071	1	0.06062	0.9789	0.01333	174.087	417.222	-33.8	12.35
59	0.444513	13.5	31.2068	2.3116	59.8031	5.2003	0	18.3848	3.7102	0.6301	-0.8944	1	0.5023	0.8783	0.4211	75.9593	585.059	-25.35	-18.2
60	0.0766739	16.7	6.1664	0.3692	70.784	4.8152	0	17.5018	3.7493	-0.02344	-1	1	0.7089	1	0.7983	479.817	437.752	-5.85	-1.95
61	0.00993107	48.7	2.3436	0.04812	226.282	4.8454	0	24.7513	4.1229	-0.3773	-1	1	0.6627	1	0.8929	151.102	566.138	-1.95	1.3
62	0.157709	15.1	10.5812	0.7007	58.2029	4.443	0	23.4361	5.3568	0.1553	-1	1	0.833	1	0.6182	226.97	892.08	-7.15	-7.8
63	0.557664	6.7	41.9489	6.261	52.768	11.2272	0	20.5548	5.4449	0.9668	0.8546	1	0.03752	0	0	547.373	946.127	27.3	-31.85
64	0.240622	10.1	13.0162	1.2887	43.3809	5.3557	0	13	3.271	-0.207	-1	0.9947	0.7313	1	0.8197	160.351	104.139	-0.65	-13
65	0.481967	9.1	26.2909	2.8891	42.5603	5.9944	0	16.5718	3.2375	0.758	-0.4472	1	0.3529	0.7887	0.2941	468.198	477.945	3.9	26
66	0.0165896	31.5	4.162	0.1321	234.903	7.9628	0	32.5	6.048	-0.4277	-1	1	0.6113	1	0.9119	135.302	955.51	2.6	-3.25
67	0.605706	7.1	33.8999	4.7746	40.2018	7.8827	0	22.75	5.4184	0.8889	0.5742	1	0.1154	0.8627	0.129	798.789	457.775	28.6	18.2
68	0.0202673	49.5	3.25	0.06566	153.886	3.2397	0	40.7224	4.0111	0.2057	-1	1	0.6934	1	0.6935	298.234	616.542	-2.6	-1.95
69	0.109393	20.1	7.6081	0.3785	62.6269	3.46	0	20.5548	3.1848	-0.2506	-1	1	0.8051	1	0.7771	98.6095	676.905	7.15	2.6
70	0.0421184	13.1	2.6	0.1985	52.313	4.7129	0	23.4361	4.8758	-0.7448	-1	0.9806	0.3359	1	0.9888	70.5038	756.252	0	2.6
71	0.0170616	34.5	1.95	0.05652	107.662	3.3127	0	9.75	2.3217	-0.3964	-1	1	0.6572	1	0.9081	874.852	355.894	0	1.95
72	0.10528	9.1	6.6922	0.7354	49.5949	6.9852	0	22.981	6.0804	-0.3023	-1	0.9979	0.738	1	0.8367	97.2253	814.181	5.85	3.25
73	0.111481	14.3	8.475	0.5927	65.3938	5.3166	0	26	5.7872	0.3674	-1	1	0.7833	1	0.4632	1018.25	163.486	-0.65	-8.45
74	0.0778966	29.5	7.6081	0.2579	91.046	3.3108	0	11.718	2.7879	-0.3492	-1	1	0.7316	1	0.8841	655.988	306.536	7.15	2.6
75	0.0160249	49.5	3.677	0.07428	220.177	4.6353	0	17.5018	3.9063	-0.2235	-1	1	0.6686	1	0.8783	311.18	689.754	-2.6	-2.6
76	0.261536	14.5	21.1625	1.4595	69.7567	5.5805	0	19.5	5.0167	0.7063	-1	1	0.396	1	0.3558	607.462	912.89	20.8	3.9
77	0.067737	47.3	14.3884	0.3042	203.438	4.4909	0	13.4001	2.9722	0.01381	-1	1	0.7139	0.9934	0.7635	855.339	740.635	-13.65	4.55
78	0.344984	23.9	63.1036	2.6403	167.609	7.6534	0	41.6203	5.421	0.3749	-1	1	0.735	0.758	0.4337	81.4895	859.186	-41.6	47.45
79	0.320338	9.1	11.9854	1.3171	29.1923	4.1116	0	14.5344	4.0437	0.2086	-1	0.9806	0.5445	0.9859	0.8571	903.571	399.011	-2.6	11.7
80	0.118808	49.5	26.3951	0.5332	213.175	4.4879	0	14.5344	3.1885	0.2375	-1	1	0.7254	1	0.6328	951.115	689.672	26	-4.55
81	0.515192	20.9	91.9239	4.3983	161.353	8.5372	0	41.6203	5.9534	0.8807	-0.1592	1	0.2002	0.5714	0.1538	676.359	645.598	-91	13
82	0.0488906	6.9	1.8385	0.2664	26.6994	5.4489	0	14.5344	3.6417	-0.3238	-1	1	0.7211	1	0.8621	39.2754	1010.48	-1.3	1.3
83	0.513696	17.1	57.4984	3.3625	98.8406	6.5457	0	26.2023	4.3802	0.934	0.4706	1	0.09506	0.8278	0.0687	80.5439	401.635	39	42.25
84	0.0746951	19.3	0.65	0.03368	7.8	0.4509	0	3.25	1.1267	-0.6943	-1	1	0.6954	1	0.8667	469.99	185.868	0	0.65
85	0.021911	45.1	4.6872	0.1039	204.376	4.7419	0	25.3833	3.7237	-0.244	-1	1	0.6845	1	0.8822	729.605	349.033	3.9	-2.6
86	0.336894	14.9	27.9122	1.8733	71.7298	5.5605	0	23.6604	4.5817	0.4681	-1	1	0.6854	0.9535	0.4486	351.463	285.53	13	24.7
87	0.0712788	27.9	12.9021	0.4624	168.018	6.4872	0	30.6604	5.8014	-0.1608	-1	1	0.657	1	0.8684	478.242	395.704	9.75	8.45
88	0.196308	6.9	7.4111	1.0741	26.8104	5.4715	0	13.7886	3.8144	0.3779	-1	0.9996	0.677	1	0.5517	767.355	34.0217	1.95	-7.15
89	0.560252	15.3	70.0102	4.5758	108.626	8.1674	0	20.5548	4.9163	0.6481	-1	1	0.621	0.3158	0.2252	834.389	281.418	-68.25	-15.6
90	0.759208	22.5	106.667	4.7408	128.01	6.2444	0	14.5344	2.7889	0.9304	0.3841	1	0.135	0.3415	0.07568	343.202	705.998	-77.35	73.45
91	0.0599244	49.5	15.23	0.3077	243.903	5.1348	0	19.769	3.9362	-0.242	-1	1	0.7019	1	0.8393	754.312	991.602	9.75	-11.7
92	0.871725	6.3	35.4712	5.6303	27.7728	6.4588	0	13	3.0162	0.9613	0.8944	0.9984	0.02941	0.3488	0	1008.63	695.357	8.45	34.45
93	0.673027	7.1	29.0252	4.0881	30.9784	6.0742	0	13.7886	3.6438	0.9671	0.851	1	0.03634	0.6078	0	588.965	168.782	-16.25	24.05
94	0.504664	9.3	32.6038	3.5058	50.7116	6.9468	0	17.5018	4.2733	0.8337	-0.1172	1	0.2938	0.9726	0.1698	994.581	509.398	32.5	2.6
95	0.196954	44.1	42.3249	0.9597	205.139	4.8727	0	42.3748	5.4236	0.124	-1	1	0.7746	0.8242	0.6369	432.009	895.853	7.8	41.6
96	0.00906269	15.9	0.65	0.04088	62.7002	4.5108	0	19.769	5.3947	-0.000347	-1	1	0.8882	1	0.62	970.469	0.4403	-0.65	0
97	0.819845	7.7	70.212	9.1184	63.3959	11.1221	4.5962	22.981	4.6867	0.9909	0.892	1	0.02115	0	0	806.714	903.636	-1.3	-70.2
98	0.197999	49.5	37.4188	0.7559	181.34	3.8177	0	21.8017	3.3862	0.196	-1	1	0.5827	1	0.793	89.2576	260.979	35.75	11.05
99	0.368745	21.1	44.0324	2.0868	108.091	5.6592	0	19.5	3.8661	0.6996	-0.4891	1	0.404	0.8953	0.3059	540.607	627.192	6.5	-43.55
100	0.0234474	49.5	5.2405	0.1059	214.533	4.5165	0	22.981	3.5785	-0.09784	-1	1	0.7576	1	0.7812	595.839	396.192	-0.65	5.2
101	0.176272	36.3	35.8621	0.9879	192.231	5.6044	0	42.7471	4.8417	0.3551	-1	1	0.7498	0.9913	0.4728	36.1928	477.295	26	-24.7
102	0.462332	11.9	25.7141	2.1608	46.2698	4.6737	0	13.4001	2.8482	0.9344	0.7071	1	0.07597	1	0.02532	93.7395	618.845	-9.1	24.05
103	0.109655	49.5	34.9129	0.7053	305.52	6.432	0	42.3748	6.0204	-0.09888	-1	1	0.7926	0.9979	0.7153	115.615	543.022	31.85	-14.3
104	0.499159	7.7	13.2575	1.7217	19.6606	3.4492	0	9.75	2.5619	0.3644	-1	1	0.7219	1	0.5556	213.961	754.961	-13	2.6
105	0.057144	49.5	14.2556	0.288	239.394	5.0399	0	19.5	3.9431	-0.1185	-1	1	0.7254	1	0.805	396.297	308.516	-10.4	9.75
106	0.293987	5.1	14.2556	2.7952	29.4746	9.5079	3.25	21.8017	4.8453	0.8121	0.2769	0.999	0.2337	1	0.2727	351.892	216.686	5.85	13
107	0.265884	6.5	12.8035	1.9698	33.3384	7.4085	0	24.7513	6.1619	0.3406	-0.7863	0.9744	0.5815	1	0.56	644.092	547.708	5.2	11.7
108	0.299447	5.9	14.0616	2.3833	31.0402	7.959	0	19.5	5.4308	0.8186	0.07526	0.9964	0.229	1	0.3158	213.763	504.746	-11.7	7.8
109	0.172919	16.5	27.6766	1.6774	140.658	9.7005	0	30.6604	6.7067	0.2034	-1	0.9998	0.6946	0.9379	0.6639	900.242	865.239	-27.3	-4.55
110	0.423779	4.9	14.5344	2.9662	20.2982	6.9994	0	16.5718	4.3208	0.154	-0.6	0.9923	0.5382	0.9655	0.8571	976.327	874.469	14.3	2.6
111	0.735621	6.1	31.5032	5.1645	28.7844	7.0206	0	14.5344	3.9027	0.968	0.9191	0.9998	0.02573	0.2927	0	783.361	411.139	11.7	-29.25
112	0.701384	14.9	67.7997	4.5503	83.6905	6.4876	0	18.9506	3.2495	0.8512	0.1961	1	0.2228	0.4109	0.2385	511.215	255.074	57.2	36.4
113	0.0946693	20.7	13.3369	0.6443	127.269	6.8058	0	24.7513	4.7359	0.08199	-1	1	0.7096	1	0.7455	949.384	663.507	9.75	9.1
114	0.130785	7.3	5.9927	0.8209	33.2665	6.2767	3.25	25.3833	5.4143	0.06297	-0.9965	0.9989	0.6939	1	0.75	197.192	318.856	1.3	5.85
115	0.0241391	12.5	1.4534	0.1163	50.5878	4.8179	0	14.5344	3.7876	-0.01967	-1	1	0.6856	1	0.7848	61.016	809.396	1.3	-0.65
116	0.215267	14.3	30.2372	2.1145	120.819	9.8227	0	25.3833	5.7467	0.08453	-1	1	0.797	0.9675	0.6765	743.315	678.476	-27.3	13
117	0.022994	28.3	4.5962	0.1624	185.75	7.0627	0	32.6621	5.6505	-0.2232	-1	1	0.6762	1	0.875	724.246	161.949	-0.65	4.55
118	0.0578061	8.3	3.9	0.4699	51.212	8.1289	0	37.0557	9.7838	-0.2623	-1	0.9971	0.7614	0.9683	0.8049	316.554	57.8193	0	3.9
119	0.050877	49.5	11.718	0.2367	220.987	4.6524	0	35.8974	4.258	-0.1715	-1	1	0.7466	1	0.8034	932.117	291.05	11.7	-0.65
120	0.150922	49.5	31.2676	0.6317	198.817	4.1856	0	14.5344	3.0924	0.1474	-1	1	0.7042	1	0.7176	494.761	48.1828	29.25	-11.05
121	0.106942	9.5	8.45	0.8895	62.3817	8.3176	0	21.8017	4.9226	-0.03861	-1	1	0.784	1	0.7037	837.842	191.658	7.8	3.25
122	0.146924	7.1	8.475	1.1937	41.4353	8.1246	0	27.5772	7.6673	0.02949	-0.9328	0.9864	0.6671	1	0.8387	372.035	200.909	-8.45	0.65
123	0.00526133	14.3	0.65	0.04545	106.254	8.6385	0	26.2023	5.3452	-0.2885	-1	1	0.7029	1	0.8571	575.402	291.301	0.65	0
124	0.463177	7.1	8.475	1.1937	13.1439	2.5772	0	7.2672	2.1027	-0.5969	-1	0.7071	0.5121	0.9412	1	797.387	704.134	7.15	4.55
125	0.290789	25.7	43.9027	1.7083	139.23	5.8747	0	14.5344	3.3425	0.8311	-0.3162	1	0.2214	1	0.213	506.885	652.302	-18.85	39.65
126	0.0475535	44.9	7.6081	0.1694	152.824	3.5623	0	25.3833	4.062	-0.2343	-1	1	0.77	1	0.796	392.19	505.661	7.15	-2.6
127	0.0984888	5.7	7.827	1.3732	51.5879	13.9427	0	42.3748	12.4705	-0.7569	-1	0.1414	0.327	0.7568	1	446.237	26.7719	-0.65	7.8
128	0.208911	46.9	34.9855	0.746	160.333	3.5709	0	13	2.413	0.3744	-1	1	0.68	1	0.5646	424.639	631.853	20.15	-28.6
129	0.230665	49.5	91.4007	1.8465	380.242	8.0051	0	29.43	5.0539	0.5043	-1	1	0.6016	0.9747	0.4646	519.427	854.473	76.05	-50.7
130	0.347271	5.5	12.6207	2.2947	23.1272	6.6078	0	18.9506	4.9326	0.9321	0.7809	0.9991	0.06784	1	0	177.873	300.609	10.4	-7.15
131	0.563482	5.7	8.2219	1.4424	9.4712	2.5598	0	4.5962	1.8801	0.6273	0.05044	0.9985	0.3257	1	0.625	820.596	951.07	-7.8	-2.6
132	0.0405121	11.1	3.677	0.3313	74.4176	8.1778	0	29.9635	6.9014	-0.282	-1	1	0.7267	0.989	0.8281	806.568	634.054	-2.6	-2.6
133	0.01243	6.3	0.65	0.1032	35.7007	8.3025	0	29.25	8.9622	0.2015	-1	1	0.8784	1	0.55	0.3175	320.563	0	-0.65
134	0.0285131	49.5	9.4641	0.1912	318.52	6.7057	0	41.1096	6.2836	-0.2629	-1	1	0.7726	1	0.7929	912.844	593.077	2.6	-9.1
135	0.0967832	9.9	6.5324	0.6598	53.857	6.8173	0	21.8017	4.8735	-0.378	-1	0.9997	0.6518	1	0.8929	305.212	539.753	-6.5	-0.65
136	0.250577	29.1	33.4608	1.1499	124.362	4.589	0	19.5	3.564	0.2683	-1	1	0.6213	1	0.7113	847.156	394.799	-29.25	16.25
137	0.088491	19.7	9.4641	0.4804	96.0899	5.4288	0	24.7513	4.5774	-0.4633	-1	0.9806	0.5814	1	0.9568	226.274	139.985	-9.1	2.6
138	0.473661	26.1	88.5242	3.3917	172.571	7.1606	0	20.5548	3.6523	0.9436	0.4207	1	0.1047	0.9502	0.05882	604.808	461.038	-44.2	-76.7
139	0.432453	6.3	24.7086	3.922	38.9976	9.0692	0	17.5018	4.6277	0.9341	0.7634	1	0.05757	0.8605	0	517.611	989.063	0.65	-24.7
140	0.0293114	29.5	4.6872	0.1589	149.08	5.4211	0	25.3833	4.0896	-0.3694	-1	1	0.6397	1	0.9138	581.905	565.898	-2.6	-3.9
141	0.607232	6.3	16.5463	2.6264	18.5985	4.3252	0	10.2774	2.5981	0.9148	0.5677	1	0.1296	1	0.2174	143.746	989.302	-11.7	11.7
142	0.147873	5.3	1.4534	0.2742	6.1192	1.8543	0	4.5962	1.748	0.7071	0.7071	0.7071	0	1	1	882	735.594	1.3	0.65
143	0.423687	17.5	36.429	2.0817	76.1564	4.9133	0	13.4001	2.9831	0.5673	-0.8575	1	0.4244	1	0.5349	664.529	826.611	9.75	-35.1
144	0.183276	7.1	12.3671	1.7418	48.4687	9.5037	3.25	46.1912	12.0986	-0.3951	-0.9972	0.8682	0.5297	0.6471	0.9667	789.289	333.43	0.65	12.35
145	0.138309	20.9	26.2346	1.2552	171.524	9.0753	0	29.43	4.9395	-0.1772	-0.9955	1	0.6814	0.5291	0.8121	47.7632	118.014	17.55	19.5
146	0.713134	14.7	70.996	4.8297	86.0103	6.7725	0	17.5018	3.8576	0.9687	0.8503	1	0.0321	0.4646	0	720.221	969.534	53.95	-46.15
147	0.130402	5.1	3.25	0.6373	15.1504	4.8872	0	9.1924	2.366	0.06662	-0.5199	1	0.5994	1	0.7273	986.892	803.333	3.25	0
148	0.89584	27.5	304.894	11.0871	315.594	12.3762	0	37.0557	5.3765	0.9776	0.6727	1	0.05843	0.01569	0.02128	616.816	163.982	-178.75	247
149	0.250861	8.7	21.2223	2.4393	65.1489	9.7237	0	26	7.2036	0.388	-0.987	0.9985	0.5957	0.6716	0.5957	692.787	582.879	9.75	-18.85
150	0.143846	49.5	45.9711	0.9287	306.67	6.4562	0	29.9635	3.9538	0.8188	-0.9971	1	0.4319	0.3474	0.1538	113.254	686.666	31.85	-33.15
151	0.264605	15.3	13.9561	0.9122	45.8503	3.4474	0	10.2774	2.4062	0.3728	-1	0.9947	0.522	1	0.7064	651.778	483.598	6.5	-12.35
152	0.707685	17.9	85.2888	4.7647	107.051	6.7328	0	16.25	3.5037	0.9485	0.6879	1	0.06449	0.6792	0.01439	768.221	426.022	-83.85	15.6
153	0.260412	49.5	92.2954	1.8646	340.108	7.1602	0	30.8322	4.4968	0.4564	-1	1	0.6469	0.8084	0.4899	264.484	665.862	90.35	18.85
154	0.0175105	20.3	2.0555	0.1013	105.867	5.7851	0	19.769	4.417	-0.338	-1	1	0.6524	1	0.9128	116.224	127.328	0.65	1.95
155	0.0664915	7.3	3.9538	0.5416	43.1709	8.1454	0	20.5548	4.6638	-0.378	-1	0.9285	0.5402	1	0.9688	823.144	583.658	0.65	3.9
156	0.772229	7.1	59.7894	8.421	55.6143	10.9048	4.5962	19.769	4.2583	0.9945	0.9715	1	0.006639	0	0	148.246	173.831	-12.35	58.5
157	0.034848	6.7	0.65	0.09701	13.0838	2.7838	0	7.2672	2.2228	-0.5717	-0.9806	0.6	0.4826	1	1	172.522	120.933	0	0.65
158	0.0481602	7.1	1.4534	0.2047	21.6771	4.2504	0	16.5718	3.4015	-0.2849	-0.9899	0.9487	0.6549	1	0.8571	560.507	490.542	1.3	0.65
159	0.060559	13.9	3.9	0.2806	55.1385	4.6335	0	13.4001	3.1962	-0.1968	-1	1	0.7403	1	0.8539	41.741	322.281	0	-3.9
160	0.0619242	8.9	2.68	0.3011	33.5504	4.8624	0	22.981	5.3541	0.1367	-1	1	0.7776	1	0.6809	899.725	362.449	0.65	-2.6
161	0.319518	22.7	36.3652	1.602	103.785	5.0138	0	33.4608	4.0655	0.3912	-0.9923	1	0.7106	0.9807	0.4785	286.011	867.337	-33.15	-14.95
162	0.0798941	9.1	1.95	0.2143	19.0444	2.6823	0	11.718	3.0249	-0.3092	-1	1	0.5668	1	0.9574	388.786	617.022	1.95	0
163	0	11.1	0	0	4.55	0.5	0	3.25	1.1791	0.5556	-1	1	0.8819	1	0.2222	862.36	386	0	0
164	0.330574	15.7	32.6621	2.0804	86.2188	6.2933	0	23.4361	4.1175	0.7956	-0.9191	1	0.3571	0.9927	0.2155	805.901	667.357	3.25	32.5
165	0.0827647	5.3	1.8385	0.3469	13.8315	4.1914	0	7.2672	2.1584	0.3897	-0.4472	0.9833	0.372	1	0.9167	956.679	776.849	-1.3	-1.3
166	0.00428843	47.3	0.9192	0.01943	205.245	4.5308	0	13.4001	3.2196	-0.3927	-1	1	0.6713	1	0.8824	661.95	278.798	-0.65	-0.65
167	0.110514	5.1	1.3	0.2549	7.15	2.3065	0	9.75	3.048	-0.7778	-1	1	0.6667	1	0.8889	647.549	0	1.3	0
168	0.103425	6.1	3.9	0.6393	25.3432	6.1813	0	19.769	5.2073	-0.8127	-0.9991	-0.4191	0.1907	1	1	147.541	653.639	-3.9	0
169	0.02049	42.1	3.25	0.0772	151.085	3.7677	0	14.5344	3.2947	-0.1623	-1	1	0.7053	1	0.8632	901.575	986.215	0	-3.25
170	0.0656145	18.1	3.25	0.1796	44.0687	2.7372	0	17.5018	3.2581	-0.02579	-1	1	0.7511	1	0.7607	305.492	981.892	-2.6	-1.95
171	0.375317	35.5	108.283	3.0502	272.256	8.127	0	23.4361	4.2576	0.5914	-0.9994	1	0.5895	0.5612	0.3686	918.699	35.338	-107.9	9.1
172	0.162363	9.5	5.5915	0.5886	27.1889	3.6252	0	9.1924	2.38	-0.04009	-0.9701	1	0.6423	1	0.8889	70.7	433.637	-3.25	-4.55
173	0.0595729	7.3	3.25	0.4452	39.6077	7.4732	0	21.8017	5.6968	0.3821	-0.7809	1	0.5426	1	0.6562	325.466	286.719	2.6	1.95
174	0.529284	6.9	27.3309	3.961	36.6702	7.4837	0	19.5	5.1212	0.9424	0.8341	0.9995	0.04506	0.898	0	149.928	604.13	11.7	24.7
175	0.306702	32.1	92.0387	2.8672	281.391	9.3485	0	26.2023	5.4334	0.842	-0.8575	1	0.296	0.9003	0.1964	354.248	484.787	-17.55	90.35
176	0.176802	38.1	42.0947	1.1048	225.583	6.2488	0	22.981	4.5688	0.3939	-1	1	0.688	1	0.4817	366.98	66.9331	40.95	-9.75
177	0	9.5	0	0	6.7692	0.9026	0	4.5962	1.5214	-0.0145	-0.7071	1	0.5936	1	0.9231	971.105	280.211	0	0
178	0.0840911	49.5	23.4361	0.4735	267.463	5.6308	0	44.2048	5.2865	-0.02159	-1	1	0.7254	0.8905	0.768	1003.81	142.446	-22.1	7.8
179	0.162341	14.1	8.2731	0.5867	43.7298	3.614	0	16.5718	3.71	0.02979	-1	1	0.8922	1	0.6292	111.94	1016.89	-5.85	-5.85
180	0.0436614	49.5	10.7201	0.2166	235.641	4.9609	0	19.769	3.6968	-0.01199	-1	1	0.6824	1	0.7957	584.646	869.816	-10.4	2.6
181	0.366095	15.1	25.3833	1.681	60.1514	4.5917	0	13.7886	2.7564	0.4134	-0.9968	1	0.6242	1	0.5701	888.202	55.947	16.25	19.5
182	0.615879	8.5	22.5635	2.6545	28.0155	4.3101	0	11.718	2.9205	0.9426	0.6585	1	0.07918	1	0.04444	224.165	549.759	-16.9	14.95
183	0.207247	5.3	2.0555	0.3878	6.175	1.8712	0	6.5	1.9952	-0.8354	-1	-0.3162	0.202	1	1	820.707	892.406	1.95	0.65
184	0.0752507	14.3	4.162	0.2911	47.5816	3.8684	0	13.4001	3.0823	-0.1268	-1	1	0.685	1	0.9167	908.881	299.08	2.6	-3.25
185	0.0440049	18.7	4.111	0.2198	83.4154	4.9949	0	13.4001	3.196	-0.4171	-1	1	0.6159	1	0.9248	765.16	121.139	3.9	-1.3
186	0.0635412	21.1	8.45	0.4005	120.388	6.303	0	21.8017	4.5634	-0.2885	-1	1	0.6716	1	0.858	977.784	446.768	-8.45	0
187	0.142992	5.9	2.6	0.4407	12.0197	3.082	0	11.718	3.0253	-0.2353	-1	0.9806	0.6338	1	0.8421	190.203	265.593	0	-2.6
188	0.0944447	7.5	3.677	0.4903	28.5525	5.1914	0	14.5344	4.1646	-0.6036	-1	0.7071	0.4818	1	1	1012.85	963.28	2.6	-2.6
189	0.294819	5.7	8.475	1.4868	18.6594	5.0431	0	16.5718	3.71	-0.5608	-0.9962	0.7071	0.4781	1	1	153.833	683.588	8.45	-0.65
190	0.0335128	22.5	3.25	0.1444	88.3295	4.3088	0	21.8017	3.7986	-0.225	-1	1	0.777	1	0.7802	766.373	87.5978	-2.6	1.95
191	0.356201	9.1	17.3076	1.9019	37.9101	5.3394	0	16.25	3.8132	0.3297	-1	1	0.8056	0.8732	0.5882	1013.74	750.319	-9.75	-14.3
192	0.27747	7.7	7.6081	0.9881	20.2981	3.5611	0	9.75	2.4011	0.7934	0.3807	1	0.2135	1	0.4054	1002.22	289.24	-2.6	7.15
193	0.636206	5.3	22.7035	4.2837	22.2197	6.7332	0	16.25	3.3675	0.9776	0.9312	0.999	0.02091	0.8182	0	148.34	55.283	9.1	-20.8
194	0.00663296	26.5	0.65	0.02453	90.6055	3.6982	0	10.2774	2.6216	-0.6123	-1	1	0.6094	1	0.9591	183.426	468.926	0	-0.65
195	0.116818	5.9	1.4534	0.2463	8.2227	2.1084	0	7.2672	2.3333	-0.4212	-1	1	0.8811	1	0.8571	0.6271	400.941	-1.3	0.65
196	0.2981	20.3	30.1533	1.4854	91.1866	4.9829	0	13.7886	3.6521	0.5958	-1	1	0.5331	1	0.4204	714.69	26.202	-3.9	29.9
197	0	7.1	0	0	6.6577	1.3054	0	4.5962	1.8253	-0.7071	-0.7071	-0.7071	0	1	1	492.113	167	0	0
198	0	13.1	0	0	11.9692	1.0783	0	4.5962	1.5734	-0.5902	-1	1	0.7667	1	0.8667	449.015	203.74	0	0
199	0.093795	9.5	1.3	0.1368	10.9385	1.4585	0	4.5962	1.727	0.1911	-1	1	0.8574	1	0.5882	284.832	492.105	-1.3	0
200	0	17.7	0	0	65.2338	4.155	0	16.25	3.1804	-0.3602	-1	1	0.6647	1	0.8992	164.333	728.209	0	0
201	0.034744	12.9	0.9192	0.07126	22.3554	2.051	0	7.2672	1.8657	-0.3442	-1	1	0.7794	1	0.8267	409.764	175.919	0.65	0.65
202	0.435647	7.3	29.1052	3.987	48.5049	9.1519	3.25	16.5718	4.1486	0.8915	0.611	0.9995	0.09529	0.6038	0.09091	983.678	317.123	-26.65	11.7
203	0.046693	11.1	0.9192	0.08281	16.1385	1.7735	0	4.5962	1.7096	-0.8284	-1	0.7071	0.3956	1	1	981.995	585.662	-0.65	0.65
204	0.0223766	5.7	0.65	0.114	18.85	5.0946	0	35.75	9.1135	-0.8	-1	1	0.6325	1	0.9	317.026	0	0.65	0
205	0	5.1	0	0	5.85	1.8871	0	3.25	1.6302	-1	-1	-1	0	1	1	1019	186.569	0	0
206	0.060951	8.3	1.4534	0.1751	18.0984	2.8728	0	7.2672	2.5031	-0.2134	-1	1	0.8694	1	0.75	681.265	874.922	1.3	-0.65
207	0	6.7	0	0	6.8943	1.4669	0	4.5962	2.1657	-0.7143	-1	1	0.7559	1	0.8571	664.343	849.657	0	0
208	0.0429735	10.9	0.65	0.05963	12.35	1.3876	0	3.25	1.6167	-0.6462	-1	1	0.7433	1	0.84	366.037	22.4174	0	-0.65
209	0.0148063	19.3	0.65	0.03368	39.3521	2.2747	0	4.5962	1.8586	-0.6343	-1	1	0.5873	1	0.9351	341.93	79.4404	0.65	0
210	0.514584	5.9	18.5905	3.1509	23.8805	6.1232	3.25	13.4001	2.9619	0.9748	0.9179	0.9995	0.02258	0.9487	0	9.2627	472.093	14.95	-11.05
211	0.615149	13.1	80.8016	6.1681	111.3	10.027	3.25	23.4361	4.8148	0.9561	0.7735	0.9999	0.0505	0.2883	0	138.836	800.618	-79.95	-11.7
212	0.0685988	17.5	9.9005	0.5657	127.821	8.2465	0	23.6604	5.0244	-0.06966	-1	1	0.7956	1	0.7252	823.246	374.08	9.1	3.9
213	0.142803	6.9	5.9927	0.8685	29.801	6.0818	0	17.5018	4.582	0.1675	-0.9638	1	0.822	1	0.5357	299.435	338.036	-3.9	4.55
214	0.230073	5.5	3.677	0.6685	10.1697	2.9056	0	10.2774	2.3663	-0.6857	-1	-0.1961	0.3146	1	1	370.4	426.127	2.6	2.6
215	0.0202513	7.3	0.9192	0.1259	32.9495	6.2169	0	27.9576	5.6663	-0.7852	-0.9979	0.798	0.4406	1	0.9697	269.116	1009.38	-0.65	0.65
216	0.740213	10.7	3.5004	0.3271	3.8442	0.4419	0	4.5962	1.1829	-0.9739	-1	-0.8944	0.04399	1	1	194.981	283.042	-1.3	-3.25
217	0.0747908	14.7	5.886	0.4004	67.9903	5.3536	0	32.1734	5.9435	-0.3335	-1	0.9998	0.7419	1	0.8381	34.6088	22.051	-0.65	5.85
218	0.274071	4.9	1.4534	0.2966	3.1385	1.0822	0	4.5962	1.8204	0.8617	0.7071	1	0.1476	1	0.4	118.235	581.163	0.65	1.3
219	0.165073	6.3	2.0555	0.3263	8.4997	1.9767	0	10.2774	2.5121	-0.8967	-1	-0.5547	0.1623	1	1	648.897	1018.87	0.65	-1.95
220	0.173718	9.1	6.7862	0.7457	30.4774	4.2926	0	18.9506	3.6469	-0.4409	-0.9762	1	0.6134	1	0.9592	736.352	805.599	-6.5	1.95
221	0.408545	23.9	53.7774	2.2501	120.617	5.5076	0	44.2048	4.8429	0.4502	-1	1	0.7001	0.7352	0.4031	22.4895	833.592	-53.3	-7.15
222	0.812672	13.1	118.454	9.0422	123.504	11.1265	0	27.768	5.6633	0.9693	0.7914	1	0.05164	0	0	470.988	248.05	99.45	-64.35
223	0.0542799	9.3	2.3436	0.252	33.8913	4.6426	0	17.5018	3.8689	-0.1583	-1	1	0.7307	1	0.8444	714.995	458.323	1.95	1.3
224	0.0337822	6.9	2.3436	0.3397	49.2727	10.0556	3.25	26.2023	5.9321	-0.7972	-0.9989	-0.1414	0.2516	1	1	860.043	925.022	-1.3	-1.95
225	0.540465	7.7	17.8484	2.318	24.4468	4.2889	0	17.5018	3.8291	0.7535	-0.2425	0.9983	0.3196	1	0.3333	497.799	559.435	-3.25	-17.55
226	0.472394	15.3	28.6959	1.8755	52.8035	3.9702	0	14.5344	3.1819	0.07156	-1	1	0.6661	0.9323	0.7909	479.278	609.464	27.95	-6.5
227	0.522547	16.9	66.3287	3.9248	111.913	7.5109	0	42.3748	6.8746	0.3794	-1	1	0.6883	0.4966	0.5	922.402	727.204	27.3	-60.45
228	0.0426976	8.9	0.65	0.07303	11.802	1.7104	0	4.5962	1.8439	-0.8633	-1	-0.7071	0.1432	1	1	874.264	1010.16	-0.65	0
229	0.571463	5.7	25.607	4.4925	29.0871	7.8614	3.25	13.4001	2.9426	0.9825	0.943	1	0.01739	0.4595	0	255.088	980.368	-23.4	-10.4
230	0.476249	8.1	38.9566	4.8095	61.6022	10.0987	0	22.981	6.3497	0.9079	-0.9615	1	0.3132	0.3607	0.05	266.975	143.247	35.1	16.9
231	0.505713	8.3	18.6245	2.2439	27.9539	4.4371	0	10.2774	3.5161	0.6107	-0.4472	1	0.4997	1	0.35	441.687	1009.56	9.1	16.25
232	0.53215	9.3	18.4879	1.9879	27.2696	3.7356	0	13.4001	3.0775	0.5575	-0.1065	1	0.3214	1	0.6792	623.677	944.081	18.2	-3.25
233	0.32739	31.3	66.3287	2.1191	189.649	6.4727	0	39	7.5019	0.5097	-1	1	0.8526	0.9283	0.245	0.1613	182.051	-1.95	66.3
234	0.648618	9.7	57.3328	5.9106	70.1671	9.1126	0	21.8017	4.9548	0.9623	0.7991	0.9997	0.04197	0.07792	0	984.186	942.443	-48.1	31.2
235	0.681607	13.7	68.2098	4.9788	85.4624	7.3045	0	13.7886	3.179	0.9742	0.8721	1	0.02603	0.2308	0	51.7226	239.036	67.6	9.1
236	0.130688	27.3	16.3019	0.5971	115.594	4.5689	0	14.5344	2.7995	0.196	-1	1	0.6098	1	0.7613	867.658	687.971	16.25	-1.3
237	0.382379	4.7	11.3518	2.4153	17.0545	6.3165	3.25	10.2774	2.6289	0.9304	0.8419	0.9948	0.05915	1	0	556.872	205.117	-2.6	-11.05
238	0.560416	8.9	40.2003	4.5169	55.6131	8.0599	0	16.5718	3.834	0.9427	0.7295	1	0.07222	0.4203	0.02041	630.584	907.287	31.2	25.35
239	0.354861	11.5	42.0143	3.6534	97.805	10.2953	0	27.768	5.7837	0.6115	-0.5315	0.9959	0.4296	0.5579	0.4667	139.048	709.648	-24.05	34.45
240	0.07584	13.9	10.6608	0.767	120.35	10.1134	0	41.6203	7.7076	-0.4077	-1	0.8896	0.5736	0.8655	0.9462	567.076	675.345	8.45	-6.5
241	0.0395035	6.9	1.95	0.2826	35.0534	7.1538	0	19.769	5.257	-0.7884	-1	1	0.4995	1	0.9259	122.138	0.6377	-1.95	0
242	0.377058	12.1	46.7006	3.8596	103.384	10.2361	0	23.6604	4.7444	0.9367	0.6278	1	0.08124	0.8317	0.06173	622.574	87.7562	26.65	-38.35
243	0.612711	15.7	67.6125	4.3065	96.2919	7.0286	0	16.5718	3.6148	0.9433	0.1924	1	0.1277	0.5401	0.05128	75.1338	43.1019	53.3	-41.6
244	0.189667	10.1	17.3076	1.7136	73.1822	9.0348	0	39.6713	8.2621	-0.1889	-1	1	0.6854	0.8889	0.8772	771.886	606.515	9.75	-14.3
245	0.764592	6.3	30.9894	4.919	27.6642	6.4335	3.25	16.5718	3.5637	0.9352	0.8155	1	0.04835	0.3721	0	411.333	552.262	5.2	30.55
246	0.0226385	21.5	3.25	0.1512	130.239	6.6789	0	23.6604	5.4993	-0.3234	-1	1	0.694	1	0.8446	701.591	197.221	0	3.25
247	0.37865	5.5	10.7201	1.9491	18.0164	5.1475	0	16.25	3.9095	0.07251	-0.6644	0.7557	0.524	0.7714	0.9286	847.164	239.927	2.6	-10.4
248	0.0710433	4.7	2.0555	0.4373	16.6195	6.1554	0	16.25	4.235	-0.09087	-0.8944	1	0.7811	1	0.8333	652.798	160.606	1.95	0.65
249	0.016107	21.3	2.0555	0.0965	115.629	5.9912	0	21.8017	4.4325	-0.1239	-1	1	0.7337	1	0.816	609.448	811.411	-0.65	-1.95
250	0.24831	6.5	17.0988	2.6306	47.6731	10.594	0	35.0036	8.2837	0.3285	-0.9648	0.9627	0.6342	1	0.56	273.615	409.8	-2.6	16.9
251	0.758523	17.3	92.1924	5.329	107.49	7.0255	0	40.2003	5.0778	0.9734	0.6516	1	0.07412	0.1765	0.05263	85.8584	949.017	78.65	-48.1
252	0.421416	4.7	14.8365	3.1567	20.2248	7.4907	0	16.25	5.504	0.9855	0.961	0.9997	0.01585	1	0	399.096	220.064	7.15	13
253	0.0236833	4.9	0.65	0.1327	16.2489	5.6031	3.25	10.2774	2.5916	-0.5372	-0.9991	0.7071	0.6501	1	1	857.357	810.531	-0.65	0
254	0.396307	6.5	26.871	4.134	46.9409	10.4313	3.25	20.5548	3.9629	0.9053	0.7446	0.9983	0.06713	0.6	0.04	424.485	429.738	-22.75	14.3
255	0.142206	8.5	4.162	0.4897	22.3835	3.4436	0	9.1924	2.4043	-0.09691	-1	1	0.8177	1	0.75	781.259	569.594	2.6	3.25
256	0.0777866	9.5	6.6287	0.6978	67.2804	8.9707	0	27.768	6.2491	0.1849	-0.9999	0.9999	0.8719	0.6667	0.5091	239.947	351.305	6.5	1.3
257	0.756703	12.7	82.8667	6.5249	92.2634	8.6228	0	27.9576	5.8446	0.9446	-0.7348	0.9999	0.2038	0.1402	0.02299	776.476	293.835	-24.05	-79.3
258	0.207332	15.9	17.7415	1.1158	74.8061	5.3817	0	17.5018	3.5843	0.3758	-1	1	0.664	1	0.5	772.67	766.069	17.55	-2.6
259	0.0140792	12.5	0.9192	0.07354	54.8451	5.2233	0	23.6604	4.5938	-0.4006	-1	0.9899	0.6752	1	0.9091	350.276	578.628	0.65	0.65
260	0.0435809	19.1	2.68	0.1403	55.0494	3.2193	0	10.2774	2.6169	-0.3242	-1	1	0.7112	1	0.8561	876.249	430.586	-0.65	-2.6
261	0.908001	5.5	42.4495	7.7181	29.7504	8.5001	0	17.5018	4.7486	0.9867	0.9542	0.9998	0.01319	0.1429	0	187.236	947.409	-41.6	8.45
262	0.0361522	15.1	0.65	0.04305	15.6	1.1908	0	3.25	1.5719	-0.8182	-1	1	0.5839	1	0.9091	527.672	147	0.65	0
263	0.228878	10.3	14.5344	1.4111	51.1723	6.1653	0	19.5	5.4703	0.5413	-1	1	0.6505	1	0.4407	1018.34	80.1553	2.6	14.3
264	0.321802	5.5	18.9506	3.4456	37.475	10.7072	3.25	29.0689	7.4803	0.9679	0.8692	0.9999	0.0445	0.8571	0	694.591	167.755	-9.75	16.25
265	0.27059	7.3	1.4534	0.1991	3.9	0.7358	0	3.25	1.3732	0.3026	-1	1	0.9565	1	0.3889	651.925	16.8082	0.65	-1.3
266	0.169711	27.7	32.324	1.1669	176.709	6.8758	0	29.9635	5.4303	0.4376	-1	1	0.627	1	0.5391	383.61	362.356	-31.2	8.45
267	0	12.3	0	0	35.9471	3.49	0	10.2774	2.8823	-0.5509	-1	1	0.7357	1	0.8367	202.439	7.0976	0	0
268	0.232873	9.7	18.2464	1.8811	62.1988	8.0778	0	20.8102	4.6012	0.5761	-0.9943	1	0.5394	0.987	0.4386	590.289	688.897	-18.2	-1.3
269	0.879463	17.5	142.84	8.1623	143.855	9.281	0	18.3848	4.2552	0.9943	0.9545	1	0.007933	0	0	753.526	373.823	93.6	-107.9
270	0.304387	14.9	45.3186	3.0415	128.899	9.9922	0	32.5	6.9752	0.3479	-1	1	0.7202	0.6899	0.4862	338.685	149.728	6.5	44.85
271	0.414741	44.1	77.1531	1.7495	177.592	4.2183	0	13.4001	2.6666	0.7168	-1	1	0.5359	1	0.2211	700.595	810.327	48.75	-59.8
272	0.0638454	8.5	4.7321	0.5567	56.6769	8.7195	0	26.2023	6.3734	0.2871	-0.9875	1	0.6517	1	0.7381	102.023	843.947	1.3	-4.55
273	0.548711	13.7	41.5288	3.0313	64.6353	5.5244	0	13.4001	3.7683	0.8842	0.3162	1	0.1468	0.9915	0.1546	538.252	508.04	-26.65	31.85
274	0.814811	6.1	38.7936	6.3596	32.0006	7.805	3.25	24.7513	4.9432	0.981	0.8087	0.9999	0.04247	0.439	0	577.205	794.156	-5.85	38.35
275	0.0278427	22.1	3.3144	0.15	108.288	5.3874	0	18.9506	4.3523	-0.4034	-1	1	0.6841	1	0.9107	141.948	906.432	3.25	0.65
276	0.368693	17.7	44.4906	2.5136	107.036	6.8176	0	40.7224	6.7259	0.8165	0.0767	1	0.2271	0.9236	0.2774	495.887	872.624	-9.1	-43.55
277	0.864244	9.9	63.0634	6.37	58.2276	7.3706	3.25	13.4001	3.1588	0.9855	0.8964	1	0.02105	0	0	987.505	65.8434	-1.3	63.05
278	0.413619	43.9	111.272	2.5347	256.769	6.1281	0	41.3657	5.5325	0.5831	-1	1	0.5891	0.8926	0.3325	495.957	467.384	5.2	-111.15
279	0.073272	9.3	3.25	0.3495	34.82	4.7699	0	13.7886	3.9389	-0.5251	-1	0.9839	0.5336	1	0.96	953.602	471.651	-2.6	-1.95
280	0.0853939	29.9	14.3	0.4783	156.271	5.6011	0	21.8017	4.3556	-0.1794	-1	1	0.7173	1	0.8057	472.9	491.502	14.3	0
281	0.576535	26.9	94.5923	3.5164	151.869	6.0992	0	37.0557	5.2374	0.8685	-0.9999	1	0.3102	0.6426	0.1223	16.1134	715.009	-17.55	92.95
282	0.757091	8.7	48.2578	5.5469	49.0884	7.3266	3.25	13.7886	2.8987	0.966	0.7846	1	0.04213	0.04478	0	98.2874	972.644	-48.1	-3.9
283	0.0253062	14.9	2.0555	0.138	70.346	5.4532	0	35.0036	5.8788	-0.2418	-1	1	0.7235	1	0.8131	859.084	69.4195	0.65	-1.95
284	0	11.1	0	0	14.727	1.6183	0	4.5962	1.7944	-0.4382	-1	0.7071	0.6322	1	1	412.198	651.441	0	0
285	0.0632241	6.1	2.6	0.4262	27.6385	6.7411	0	17.5018	4.7823	-0.2031	-1	0.7071	0.6565	1	1	948.41	149.459	0	-2.6
286	0.0675049	6.7	1.4534	0.2169	15.1017	3.2131	0	13.7886	4.0677	-0.9674	-1	-0.8	0.06047	1	1	317.522	0.2015	1.3	-0.65
287	0.157518	5.7	4.3603	0.765	17.9695	4.8566	0	10.2774	2.5623	-0.5455	-0.9932	0.9701	0.6676	1	0.8667	785.193	594.974	3.9	1.95
288	0.0426022	27.7	3.7901	0.1368	82.5249	3.2111	0	20.8102	3.2124	-0.3802	-1	1	0.6737	1	0.8883	512.027	535.897	-3.25	-1.95
289	0.0980513	21.5	15.3406	0.7135	141.898	7.2768	0	17.5018	4.0712	0.3215	-0.9785	1	0.6547	0.9846	0.5952	504.651	107.426	9.1	-12.35
290	0.0874527	12.1	5.5915	0.4621	53.3681	5.284	0	18.3848	4.5849	-0.2881	-1	0.9939	0.6988	1	0.8974	787.922	1008.12	4.55	-3.25
291	0.247773	11.7	15.23	1.3017	50.96	5.2536	0	18.9506	4.029	0.1393	-1	1	0.7397	1	0.6486	824.731	503.752	9.75	-11.7
292	0.0597157	11.5	1.3	0.113	17.977	1.8923	0	4.5962	1.7672	0.1657	-1	1	0.8752	1	0.5714	118.809	581.052	-1.3	0
293	0.0645755	42.9	15.3406	0.3576	226.49	5.5377	0	36.3361	4.8552	-0.1113	-1	1	0.709	1	0.831	776.509	445.546	12.35	9.1
294	0.279442	10.1	23.4811	2.3249	67.3901	8.3198	0	19.5	5.3426	0.8713	0.1382	1	0.1914	0.9877	0.1803	14.3218	334.03	-17.55	-15.6
295	0.200434	6.5	5.886	0.9055	20.3299	4.5177	0	14.5344	4.3006	-0.1576	-0.9762	0.9923	0.666	1	0.875	555.223	18.1154	-5.85	-0.65
296	0.0660562	7.7	2.0555	0.2669	23.031	4.0405	0	10.2774	2.8445	-0.4422	-1	1	0.7085	1	0.8889	2.474	400.63	1.95	-0.65
297	0.481804	4.7	16.9	3.5957	20.15	7.463	0	48.75	12.5489	1	1	1	0	0.7407	0	0	22.4043	0	-16.9
298	0.0769391	19.3	7.854	0.4069	91.493	5.2886	0	16.5718	3.8061	-0.1991	-1	1	0.7092	1	0.8296	839.661	4.3446	-3.25	7.15
299	0.160027	42.7	55.6424	1.3031	331.419	8.143	0	25.3833	5.5804	0.4429	-0.9995	1	0.5923	1	0.5775	542.333	316.787	-33.8	-44.2
300	0.229772	7.1	11.1072	1.5644	34.7234	6.8085	0	39.1352	9.2859	-0.4458	-0.9648	0.7071	0.5678	1	1	539.183	1005.45	3.9	10.4
301	0.357935	5.3	18.9283	3.5714	32.9266	9.9778	0	32.6621	8.443	0.3363	-0.9833	0.9496	0.6725	0.9091	0.5	816.528	890.849	-18.2	-5.2
302	0.264139	4.7	12.2642	2.6094	26.673	9.8789	0	29.43	9.6565	0.232	-0.9839	0.9231	0.7015	0.8148	0.8571	971.766	876.319	-10.4	-6.5
303	0.344789	31.1	68.7066	2.2092	186.455	6.4074	0	26.2023	4.8915	0.3769	-1	1	0.7612	0.7388	0.4521	119.159	69.1254	63.05	27.3
304	0.0825097	20.9	9.7716	0.4675	107.087	5.666	0	26.2023	5.0145	0.301	-1	1	0.7043	1	0.6173	624.088	624.883	0.65	9.75
305	0.0533482	30.7	7.1795	0.2339	125.831	4.3844	0	32.0088	4.156	-0.1279	-1	1	0.794	1	0.7689	797.272	711.878	-0.65	-7.15
306	0.177436	15.7	19.1171	1.2176	94.0121	6.8622	0	35.8974	7.1445	0.5343	-0.6558	1	0.474	0.708	0.5315	629.672	513.318	-5.85	18.2
307	0.0613531	35.1	16.3019	0.4644	250.543	7.5693	0	33.1436	5.7098	0.2001	-1	1	0.7423	1	0.6242	820.278	950.393	16.25	1.3
308	0.0870357	8.5	3.25	0.3824	28.5584	4.3936	0	18.9506	4.3033	-0.1626	-1	1	0.7107	1	0.8718	504.577	220.006	-2.6	-1.95
309	0.184554	42.5	34.7431	0.8175	179.399	4.4296	0	13.7886	3.0792	0.2858	-1	1	0.6595	1	0.654	774.431	208.117	-10.4	33.15
310	0.107563	6.5	7.5802	1.1662	48.7888	10.842	0	43.6033	11.1856	-0.1289	-0.9983	0.9999	0.6717	1	0.8	173.246	188.939	6.5	3.9
311	0.0551781	11.7	2.9069	0.2485	43.6851	4.5036	0	30.8322	5.1998	-0.4399	-1	0.9965	0.6639	1	0.9067	736.573	743.154	1.3	-2.6
312	0.73606	6.9	57.4653	8.3283	55.442	11.3147	0	35.8974	9.2294	0.9741	0.9041	1	0.03826	0.02041	0	684.87	873.043	45.5	-35.1
313	0.0436889	5.1	2.9069	0.57	40.445	13.0468	3.25	22.981	6.6187	-0.2032	-0.9285	1	0.6095	1	0.9	846.706	422.274	2.6	-1.3
314	0.172989	12.5	11.1262	0.8901	54.0269	5.1454	0	13.7886	2.8649	0.7393	-0.4472	1	0.2568	1	0.4337	279.42	142.672	11.05	1.3
315	0.264858	5.7	12.35	2.1667	30.2683	8.1806	0	30.8322	8.0811	0.5769	-0.5145	1	0.5189	1	0.4375	783.842	688.009	0	12.35
316	0.906268	14.9	100.456	6.742	95.9672	7.4393	0	32.0088	5.0011	0.9776	0.8321	1	0.02386	0.1008	0	193.866	776.191	87.1	-50.05
317	0.253635	18.3	40.5404	2.2153	142.367	8.7342	0	39.2699	5.9925	0.3778	-0.9976	1	0.7793	0.5092	0.4113	119.281	179.484	-8.45	39.65
318	0.095166	42.1	24.8874	0.5912	249.113	6.2123	0	20.8102	3.7476	0.6167	-1	1	0.5715	0.9726	0.3566	189.928	584.139	-18.85	-16.25
319	0.0131407	42.1	2.6	0.06176	188.467	4.6999	0	18.3848	3.4639	-0.2518	-1	1	0.7077	1	0.8723	826.855	311.508	0	2.6
320	0.186774	4.7	3.5004	0.7448	10.7669	3.9877	0	9.75	2.24	-0.2223	-0.8944	0.7071	0.7407	1	1	53.8936	944.053	1.3	3.25
321	0.119135	6.3	6.5	1.0317	37.2374	8.6599	0	43.7243	11.5527	-0.2082	-0.9923	0.848	0.6606	1	0.9565	445.302	32.7778	0	6.5
322	0.233727	19.5	19.5	1	74.8741	4.2785	0	18.9506	3.6354	0.1947	-1	1	0.6802	1	0.7329	178.415	302.241	-15.6	11.7
323	0.0427976	11.1	0.65	0.05856	12.452	1.3683	0	4.5962	1.7758	-0.702	-1	1	0.6086	1	0.8929	492.212	167.036	-0.65	0
324	0.0209089	19.3	2.68	0.1389	114.926	6.6431	0	44.2048	6.9085	-0.06857	-1	1	0.7162	0.9942	0.803	527.153	3.6684	-0.65	-2.6
325	0.182788	6.5	5.0767	0.781	19.2273	4.2727	0	13.4001	2.824	-0.1451	-0.9806	0.6839	0.6301	1	1	189.685	318.215	3.25	-3.9
326	0.0384168	24.7	4.162	0.1685	99.5649	4.3861	0	16.25	3.318	-0.4171	-1	1	0.6304	1	0.9157	128.858	406.136	-2.6	-3.25
327	0.383361	16.9	49.2158	2.9122	113.187	7.5965	0	21.8017	5.2143	0.4749	-1	0.9999	0.6265	0.6644	0.4922	975.595	309.077	40.95	-27.3
328	0.187079	5.3	4.162	0.7853	13.8525	4.1977	0	7.2672	2.434	0.4386	-0.2425	0.9899	0.3639	1	0.7273	562.16	488.698	-3.25	2.6
329	0.0337199	9.7	2.3436	0.2416	55.1697	7.1649	0	26.2023	6.4005	-0.4653	-1	0.8944	0.5854	1	0.9649	23.8763	644.18	-1.3	-1.95
330	0.0538643	7.1	1.95	0.2746	26	5.098	0	16.25	4.6535	-0.2	-1	1	1	1	0.6	0	518.528	0	1.95
331	0.440492	25.1	51.8454	2.0656	108.323	4.6893	0	19.769	3.4494	0.6774	-0.9908	1	0.5385	0.987	0.274	556.966	143.608	51.35	-7.15
332	0.457211	19.3	77.8807	4.0353	152.688	8.8259	0	40.2003	6.2158	0.8281	-1	1	0.3989	0.4451	0.1569	654.674	752.736	-65	42.9
333	0.155273	10.7	16.5718	1.5488	86.7799	9.9747	0	24.7513	6.2446	0.1721	-1	1	0.7467	0.8391	0.5938	493.649	986.388	14.95	-7.15
334	0.390457	5.1	15.9879	3.1349	24.8894	8.0288	0	14.5344	4.1454	0.8325	-0.67	0.9999	0.4985	0.2903	0.09091	288.716	1006.61	-7.15	-14.3
335	0.578599	14.5	59.2891	4.0889	88.3362	7.0669	0	14.5344	3.1836	0.8889	-0.3162	1	0.2143	0.504	0.1048	716.31	473.248	57.2	-15.6
336	0.557492	8.5	29.8293	3.5093	40.9159	6.2948	0	16.25	3.4028	0.9223	0.8321	0.9991	0.0497	0.6923	0	991.041	615.947	5.85	29.25
337	0.040305	11.1	3.25	0.2928	66.108	7.2646	0	19.769	5.2776	-0.2093	-0.9971	0.9995	0.7652	1	0.7612	550.703	101.212	-2.6	-1.95
338	0.321338	6.1	9.3744	1.5368	19.6084	4.7825	0	13.4001	4.0533	-0.1279	-0.9762	0.9991	0.8003	0.9756	0.8462	767.262	34.3279	-5.2	-7.8
339	0.915201	9.1	107.09	11.7682	91.2961	12.8586	3.25	32.5	5.86	0.9866	0.9559	1	0.01268	0	0	613.011	944.967	-58.5	89.7
340	0.0515619	6.1	1.8385	0.3014	23.9662	5.8454	0	45.1504	9.4245	-0.7055	-0.9991	0.1843	0.3443	0.9512	1	960.131	775.393	1.3	1.3
341	0.164351	8.3	6.6287	0.7986	30.6125	4.8591	0	36.7696	8.2979	-0.312	-1	1	0.8378	0.9206	0.7949	517.663	1018.14	6.5	1.3
342	0.581669	9.3	44.8924	4.8271	60.5803	8.2987	0	19.769	3.85	0.9288	0.4281	1	0.1263	0.1918	0.1132	196.048	931.113	-25.35	37.05
343	0.100807	41.1	24.4766	0.5955	230.975	5.9073	0	24.7513	4.8296	0.07498	-1	1	0.752	1	0.7095	709.313	965.098	24.05	-4.55
344	0.0540702	19.9	8.475	0.4259	140.995	7.8768	0	29.0689	7.5025	-0.1797	-1	1	0.6994	1	0.8333	651.008	161.987	-0.65	-8.45
345	0.103908	6.3	4.5962	0.7296	30.1929	7.0216	0	22.981	6.1886	-0.5962	-1	0.7399	0.5937	1	1	312.611	61.8175	-3.25	-3.25
346	0.034236	6.5	0.65	0.1	13.1439	2.9209	0	9.1924	2.6227	-0.3919	-1	0.7071	0.5224	1	1	832.139	802.331	0	0.65
347	0.130284	11.7	12.6207	1.0787	80.3117	8.2796	0	26.2023	5.0574	0.135	-1	1	0.7232	0.9897	0.6944	460.094	73.594	2.6	-12.35
348	0.117709	16.9	9.9005	0.5858	74.1525	4.9767	0	32.5	4.7159	0.05305	-1	1	0.7601	1	0.7265	908.059	398.888	9.1	3.9
349	0.272631	4.7	9.1	1.9362	19.175	7.1019	0	42.25	10.6286	1	1	1	0	0.6296	0	409.851	0	9.1	0
350	0.0431955	17.3	6.6287	0.3832	135.732	8.8713	0	33.1436	5.6477	0.1045	-1	1	0.6977	0.9935	0.7121	330.642	190.954	6.5	-1.3
351	0.0976119	10.5	9.0301	0.86	74.8882	8.8104	0	29.9635	6.8241	-0.1114	-1	1	0.7668	1	0.7097	855.767	812.01	4.55	-7.8
352	0.0376777	6.1	2.3436	0.3842	41.8076	10.197	0	33.931	10.2309	-0.4429	-0.9985	0.9985	0.6345	1	0.9048	855.975	924	1.95	1.3
353	0.405931	26.5	94.8221	3.5782	215.963	8.8148	0	21.8017	4.8425	0.9447	0.5443	1	0.08323	0.902	0.04444	941.741	485.17	-26.65	-91
354	0.670384	5.1	31.2068	6.119	28.2955	9.1276	0	16.5718	4.6527	0.9681	0.8944	0.9997	0.03614	0	0	729.49	596.284	-31.2	0.65
355	0.261817	10.3	15.3406	1.4894	47.2165	5.6887	0	22.981	5.0972	0.3205	-0.9923	1	0.6459	1	0.6271	796.267	522.136	-12.35	-9.1
356	0.036632	12.5	2.6	0.208	59.6197	5.6781	0	18.9506	4.2339	0.000573	-1	1	0.7271	1	0.759	1015	650.544	0	2.6
357	0.421482	40.1	106.905	2.666	240.994	6.3253	0	29.9635	4.302	0.6872	-1	1	0.5613	0.7087	0.2714	495.582	587.141	-59.15	89.05
358	0.182533	12.3	17.8484	1.4511	81.8827	7.9498	0	22.981	5.1459	0.5209	-0.9878	1	0.6229	1	0.3855	365.663	598.833	17.55	3.25
359	0.476365	14.3	57.0225	3.9876	102.962	8.3709	0	29.9635	5.7208	0.9487	0.6459	1	0.06994	0.813	0.02913	437.524	420.706	23.4	52
360	0.477584	17.3	66.4178	3.8392	122.994	8.0388	0	20.8102	4.7077	0.9563	0.6849	1	0.05565	0.902	0.01504	473.743	907.416	-13.65	-65
361	0.0501422	10.1	1.3	0.1287	20.7904	2.5667	0	6.5	1.7978	-0.03012	-1	1	0.8507	1	0.7069	721.951	846.772	1.3	0
362	0.0432908	7.5	2.0555	0.2741	34.8238	6.3316	0	37.9012	7.8651	-0.64	-1	0.9899	0.584	1	0.9143	864.66	946.047	-1.95	-0.65
363	0.111393	5.5	2.0555	0.3737	11.7419	3.3548	0	13	3.0885	-0.8688	-1	-0.7071	0.1213	1	1	261.173	940.918	0.65	1.95
364	0.353156	15.1	36.1028	2.3909	88.6885	6.7701	0	21.8017	4.867	0.9044	0.53	1	0.1019	0.9924	0.0991	564.354	245.146	-8.45	-35.1
365	0.139635	10.1	1.8385	0.182	10.5577	1.3034	0	4.5962	1.7415	-0.2276	-1	1	0.7335	1	0.875	92.0792	629.861	-1.3	1.3
366	0.429291	8.3	23.9179	2.8817	42.2898	6.7127	0	13.4001	3.7883	0.9451	0.763	1	0.0612	1	0	76.0663	447.199	16.25	-17.55
367	0.273643	8.1	17.1728	2.1201	47.2609	7.7477	0	29.9635	8.1395	0.5484	-0.943	1	0.5102	1	0.561	725.549	1016.46	-14.95	-8.45
368	0.0387107	25.1	6.6287	0.2641	157.597	6.8224	0	26.2023	4.6954	0.02063	-1	0.9993	0.7262	0.9957	0.736	834.383	199.586	6.5	-1.3
369	0.30543	7.9	11.1262	1.4084	27.2062	4.6112	0	16.25	3.8697	0.4931	-0.4563	0.9907	0.4413	1	0.6316	500.266	584.209	-1.3	-11.05
370	0.229369	10.5	16.875	1.6071	59.5559	7.0066	0	29.9635	6.303	0.6567	-1	1	0.6619	0.9882	0.2258	130.595	0.8048	-16.25	4.55
371	0.172534	6.7	7.4111	1.1061	30.131	6.4109	0	14.5344	3.8071	-0.1521	-0.9979	0.9971	0.6825	1	0.913	971.216	947.097	1.95	7.15
372	0.0232012	30.5	2.68	0.08787	107.937	3.7873	0	10.2774	2.4545	-0.3313	-1	1	0.7059	1	0.8603	694.972	591.233	-0.65	2.6
373	0.432704	11.7	24.468	2.0913	46.8811	4.8331	0	11.718	2.493	0.7388	-0.8575	1	0.5013	1	0.2208	836.821	452.517	15.6	18.85
374	0.330692	11.9	44.4906	3.7387	111.926	11.3057	0	32.0088	9.1982	0.5878	-0.8176	1	0.5715	0.1414	0.3846	214.403	105.895	-40.3	-18.85
375	0.478355	16.3	54.3402	3.3338	99.6603	6.9693	0	27.768	4.7036	0.9156	-0.09757	1	0.1783	0.7622	0.06504	538.564	995.377	32.5	43.55
376	0.30287	38.9	52.1825	1.3415	163.443	4.4293	0	11.718	2.5839	0.4533	-1	1	0.7474	1	0.3563	180.158	376.288	-12.35	-50.7
377	0.336282	12.3	33.1564	2.6956	82.5636	8.0159	0	26.2023	5.5777	0.6041	-0.6565	1	0.512	0.9029	0.3875	1012.6	242.419	-0.65	33.15
378	0.190228	12.5	14.2556	1.1404	62.9467	5.9949	0	17.5018	4.1642	0.4467	-0.4961	0.9968	0.4423	1	0.6786	419.936	261.668	-13	-5.85
379	0.0703949	9.1	5.5154	0.6061	61.1311	8.61	0	20.5548	4.985	0.1615	-0.9971	1	0.6884	1	0.7347	325.396	843.747	-3.9	-3.9
380	0.191662	12.7	22.7407	1.7906	99.9647	9.3425	0	29.0689	6.7983	0.0998	-1	1	0.7811	0.8505	0.6706	452.583	387.173	-11.7	19.5
381	0.471501	38.7	102.158	2.6397	205.464	5.5985	0	27.768	3.6828	0.6954	-1	1	0.6177	0.9074	0.2087	265.941	396.541	-32.5	96.85
382	0.0703658	10.5	4.7321	0.4507	54.4437	6.4051	0	22.981	4.8342	-0.2795	-1	0.9762	0.7152	1	0.8548	823.505	586.605	-1.3	-4.55
383	0.390207	38.3	98.8278	2.5804	240.048	6.6129	0	20.8102	4.3888	0.6562	-0.9806	1	0.5199	0.7824	0.3571	59.748	945.611	70.85	-68.9
384	0.666649	38.3	144.113	3.7627	204.886	5.6442	0	26	3.5263	0.7356	-1	1	0.6012	0.4848	0.1824	451.726	125.138	-32.5	-140.4
385	0.068028	14.3	5.9927	0.4191	75.7761	6.1607	0	26	5.0283	0.1206	-1	1	0.6863	1	0.7053	51.3846	892.535	1.3	5.85
386	0.459765	14.7	51.5512	3.5069	96.8704	7.6276	0	21.8017	3.7017	0.3243	-1	1	0.844	0.5906	0.4019	923.582	498.092	50.05	-12.35
387	0.0471225	18.1	3.5004	0.1934	66.0781	4.1042	0	18.9506	4.511	-0.3956	-1	1	0.5809	1	0.9389	1012.03	965.141	1.3	3.25
388	0.058066	22.7	6.5	0.2863	102.064	4.9306	0	16.5718	3.4383	0.2636	-0.9806	1	0.6836	1	0.6205	992.198	175.753	-5.2	-3.9
389	0.102607	21.9	11.05	0.5046	97.864	4.9178	0	42.3748	4.8302	-0.07604	-1	1	0.6867	0.9899	0.8323	950.16	152.874	0	-11.05
390	0.0207512	19.9	0.9192	0.04619	39.8443	2.2259	0	4.5962	1.8071	-0.7112	-1	1	0.5255	1	0.9412	874.229	1010.26	-0.65	0.65
391	0.0208425	37.7	5.36	0.1422	243.566	6.8226	0	18.9506	3.9345	-0.01531	-1	1	0.722	1	0.7603	432.804	704.653	1.3	-5.2
392	0.181584	37.7	21.792	0.578	113.638	3.1831	0	11.718	2.7155	0.268	-1	1	0.6626	1	0.6885	369.021	624.653	20.8	-6.5
393	0.266417	11.7	18.4077	1.5733	57.2825	5.9054	0	16.5718	3.836	0.7622	-0.1803	1	0.2945	1	0.3026	314.833	451.739	-12.35	-13.65
394	0.845247	9.5	109.355	11.511	102.139	13.6185	3.25	36.3361	5.2635	0.9639	0.8778	1	0.03989	0	0	645.347	699.463	-96.2	52
395	0.354651	23.1	72.9044	3.156	187.766	8.8989	0	32.5	6.5887	0.5704	-0.9998	0.9999	0.6277	0.654	0.3743	730.294	509.446	37.7	-62.4
396	0.0721766	14.3	8.841	0.6182	105.35	8.5651	0	26.2023	5.9268	0.1667	-1	1	0.7372	1	0.6531	319.752	542.846	-8.45	-2.6
397	0.0458085	5.1	1.95	0.3824	25.878	8.3478	3.25	16.5718	4.4594	0.1039	-0.8222	1	0.655	1	0.8182	935.598	692.863	1.95	0
398	0.312344	28.5	64.9024	2.2773	193.212	7.291	0	24.7513	5.4936	0.5918	-1	1	0.5203	1	0.4408	187.461	979.675	56.55	-31.85
399	0.276101	9.5	14.0316	1.477	40.1216	5.3495	0	14.5344	3.5198	0.8674	0.07975	1	0.1748	1	0.1731	246.026	758.679	-13.65	-3.25
400	0.0281025	5.3	0.65	0.1226	14.3967	4.3626	0	11.718	3.0691	-0.4874	-0.9923	0.8944	0.6725	1	0.9091	137.594	847.377	-0.65	0
401	0.24877	5.1	6.5	1.2745	15.882	5.1232	0	17.5018	4.3184	0.1808	-0.4472	0.9806	0.4561	1	0.8182	86.3725	591.039	-5.2	-3.9
402	0.294044	6.1	8.475	1.3893	19.3718	4.7248	0	43.6033	9.1686	0.3876	-0.4472	0.9138	0.3489	1	0.85	361.713	409.074	-4.55	-7.15
403	0.0136563	10.3	0.65	0.06311	38.3568	4.6213	0	16.25	3.3893	-0.3418	-1	0.9923	0.7132	1	0.8333	601.121	832.971	0.65	0
404	0.0560538	9.1	2.3436	0.2575	32.6162	4.5938	0	14.5344	3.0868	-0.1999	-1	1	0.8108	1	0.766	741.78	805.896	1.3	1.95
405	0.0864871	36.7	21.2521	0.5791	232.345	6.6958	0	27.9576	6.4697	-0.1753	-1	1	0.6988	0.9885	0.84	301.89	974.55	-8.45	-19.5
406	0.821933	17.3	70.3683	4.0675	75.7158	4.9487	0	11.718	2.4624	0.9614	0.5145	1	0.07367	0.6732	0.03008	796.85	260.63	-14.3	68.9
407	0.400893	8.3	12.3671	1.49	23.4154	3.7167	0	13.4001	2.5976	0.8145	0.124	0.9996	0.241	1	0.3023	791.874	553.247	-12.35	-0.65
408	0.0526062	5.5	2.7577	0.5014	33.3592	9.5312	0	29.0689	8.2479	0.02633	-0.9191	0.9564	0.5589	1	0.8667	460.464	830.718	-1.95	-1.95
409	0.399772	36.5	101.271	2.7745	239.435	6.9402	0	26.8002	4.5281	0.7912	-1	1	0.4029	0.887	0.2037	239.525	196.24	-81.25	-60.45
410	0.911152	10.7	70.7097	6.6084	63.099	7.2528	0	13.4001	2.7757	0.9913	0.9202	1	0.013	0	0	47.6121	567.603	-66.95	22.75
411	0.522126	12.5	59.6444	4.7715	95.9548	9.1386	0	52.1015	8.297	0.7691	-0.5135	1	0.352	0.3524	0.2941	589.488	687.92	-20.8	55.9
412	0.770683	8.1	64.8764	8.0094	63.3948	10.3926	0	23.4361	4.9689	0.9752	0.9319	0.9989	0.01284	0	0	368.241	988.228	-39.65	-51.35
413	0.0556113	36.3	9.6629	0.2662	164.188	4.7868	0	32.6621	4.4037	-0.3975	-1	1	0.6131	1	0.9204	485.832	724.811	-6.5	-7.15
414	0.679635	19.7	101.454	5.15	134.124	7.5776	0	20.8102	4.1269	0.7538	-0.9921	1	0.4473	0.3785	0.2628	964.053	402.424	90.35	-46.15
415	0.0145127	13.9	1.3	0.09353	76.692	6.4447	0	16.25	5.0069	-0.4935	-1	1	0.6124	1	0.9375	320.611	0.6331	1.3	0
416	0.712032	13.3	52.2917	3.9317	62.3959	5.5218	0	14.5344	3.6182	0.9424	0.6054	1	0.09894	0.8319	0.07527	573.444	917.857	42.9	29.9
417	0.0403175	10.7	3.25	0.3037	65.5345	7.5327	0	24.7513	6.036	-0.4194	-1	1	0.5684	1	0.9492	267.505	1012.06	0	3.25
418	0.0718443	4.7	2.9069	0.6185	23.2441	8.6089	3.25	35.8974	8.3725	0.1365	-0.9558	0.9869	0.83	1	0.5714	66.383	810.234	1.3	2.6
419	0.0877541	8.5	4.55	0.5353	39.65	6.1	0	29.25	6.359	-0.02326	-1	1	1.0116	0.9846	0.5116	1019	114.418	0	4.55
420	0.398555	21.5	55.631	2.5875	126.598	6.4922	0	24.7513	4.0271	0.5633	-0.9899	1	0.6536	0.9231	0.3099	416.812	452.553	-27.95	48.1
421	0.153237	10.1	6.5324	0.6468	34.189	4.2209	0	14.5344	3.0699	0.5927	-0.9806	1	0.5529	1	0.3966	888.545	377.797	6.5	0.65
422	0.175224	5.9	5.886	0.9976	22.2038	5.6933	0	23.6604	6.3556	0.1995	-0.3939	0.9701	0.4832	1	0.8235	648.788	2.7373	0.65	-5.85
423	0.202953	6.3	5.9927	0.9512	20.1532	4.6868	0	16.25	4.1528	0.6303	-0.1961	1	0.3444	1	0.6522	564.46	675.96	3.9	-4.55
424	0.032285	18.7	3.25	0.1738	89.9009	5.3833	0	14.5344	3.3256	0.5324	-0.9806	1	0.5971	1	0.4532	939.931	126.719	0	-3.25
425	0.08422	35.1	12.503	0.3562	139.992	4.2294	0	17.5018	3.0804	-0.2976	-1	1	0.7095	1	0.8806	43.953	319.457	-5.85	11.05
426	0.263004	18.9	28.7914	1.5234	97.8906	5.7923	0	18.9506	3.4305	0.1715	-1	1	0.8469	0.9763	0.5141	253.807	373.876	-25.35	13.65
427	0.585272	12.3	47.7739	3.8841	68.3545	6.6364	0	19.5	4.2756	0.9693	0.8321	1	0.03811	0.8252	0	748.671	113.045	-39.65	26.65
428	0.311017	27.1	49.7154	1.8345	148.051	5.8984	0	27.768	5.115	0.3237	-1	1	0.726	0.7331	0.5198	590.891	45.3266	44.85	-21.45
429	0.762988	11.9	47.3609	3.9799	51.6402	5.2162	0	23.4361	4.8913	-0.08723	-1	0.9899	0.7526	0.7273	0.7179	120.647	228.912	-32.5	-34.45
430	0.0159215	16.7	1.4534	0.08703	80.353	5.4662	0	22.981	4.0091	-0.3393	-1	1	0.6746	1	0.8957	900.572	357.88	0.65	-1.3
431	0.025534	24.5	3.25	0.1327	116.932	5.197	0	30.6604	4.7509	-0.1942	-1	1	0.6799	1	0.8587	788.057	867.949	2.6	1.95
432	0.0935045	10.5	0.65	0.0619	5.627	0.662	0	4.5962	1.5241	-0.3333	-1	1	1.1547	1	0.6667	365.929	22.9238	0.65	0
433	0.186154	7.7	9.75	1.2662	38.771	6.8019	0	26.8002	5.7342	0.1115	-0.9487	1	0.674	1	0.7742	577.649	50.8896	0	-9.75
434	0.330699	24.3	69.2578	2.8501	192.189	8.6184	0	49.7154	9.2023	0.5561	-0.9994	1	0.6409	0.4709	0.3655	623.975	57.9815	-33.8	60.45
435	0.0824959	30.9	14.5344	0.4704	164.79	5.7021	0	23.4361	4.4724	0.02888	-1	1	0.7374	1	0.7588	281.489	412.414	-2.6	-14.3
436	0.615092	18.5	73.5449	3.9754	106.641	6.4631	0	16.25	3.8192	0.6	-0.9997	0.9998	0.6351	0.5152	0.2979	634.143	685.273	52.65	51.35
437	0.178363	34.3	21.4894	0.6265	113.455	3.5125	0	17.5018	3.2636	0.4243	-1	1	0.6356	1	0.5709	220.994	1007.15	1.3	21.45
438	0.314307	21.3	36.4522	1.7114	105.089	5.445	0	16.25	4.0507	0.09238	-1	1	0.7784	0.9793	0.6548	429.08	835.369	-36.4	-1.95
439	0.13194	10.3	11.3704	1.1039	69.4434	8.3667	0	40.2003	8.7172	0.134	-0.9676	1	0.6539	1	0.7377	323.675	275.607	5.85	9.75
440	0.793374	20.9	178.338	8.5329	203.274	10.7552	3.25	33.4608	4.4545	0.9806	0.7617	1	0.02404	0.01058	0	903.464	141.203	-35.1	174.85
441	0.964436	4.9	46.4011	9.4696	28.4745	9.8188	3.25	19.769	5.2586	0.9884	0.9613	0.9999	0.01308	0	0	628.082	952.959	9.1	-45.5
442	0.368492	15.5	29.5446	1.9061	69.8314	5.1727	0	16.25	3.6175	0.2661	-1	1	0.7938	0.8519	0.5046	165.513	1010.71	-18.85	-22.75
443	0.196958	24.7	25.8778	1.0477	120.75	5.3194	0	17.5018	3.6232	0.3656	-1	1	0.733	0.8811	0.5051	762.992	684.642	-5.2	-25.35
444	0.251729	8.9	15.4503	1.736	47.5848	6.8963	0	27.5772	7.3872	0.6985	-0.6727	1	0.4003	0.7826	0.383	899.624	304.697	-14.95	-3.9
445	0.0888141	9.7	5.9927	0.6178	53.562	6.9561	0	36.3361	8.3048	-0.6709	-1	0.9975	0.6374	1	0.8947	510.098	222.175	5.85	1.3
446	0.486117	13.7	31.2541	2.2813	54.9069	4.6929	0	13	2.7166	0.9314	0.6829	1	0.07214	1	0.02062	434.117	940.029	-9.1	29.9
447	0.0124813	11.5	0.9192	0.07993	60.838	6.404	0	27.768	5.0963	-0.2084	-1	1	0.6206	1	0.9219	960.578	777.978	-0.65	-0.65
448	0.026185	28.9	3.9	0.1349	138.582	5.1518	0	29.9635	4.5793	-0.2586	-1	1	0.6974	1	0.8571	141.363	660.339	0	-3.9
449	0.155244	8.3	4.3603	0.5253	21.3174	3.3837	0	20.8102	3.7081	0.3275	-1	1	0.7566	1	0.475	562.765	24.4217	1.95	-3.9
450	0.373352	4.7	15.0766	3.2078	23.1982	8.5919	0	29.43	9.1325	0.9882	0.943	0.9999	0.02019	0.7407	0	461.436	53.6064	-1.95	-14.95
451	0.498875	11.7	52.6781	4.5024	87.5435	9.0251	0	26.2023	6.0164	0.9604	0.5843	0.9999	0.07183	0.5567	0.02597	173.171	619.145	-14.3	50.7
452	0.0848154	7.1	3.677	0.5179	31.1418	6.1062	0	25.3833	5.076	-0.5088	-1	1	0.5925	1	0.931	972.648	949.873	2.6	2.6
453	0	5.5	0	0	28.2041	8.0583	0	19.5	6.7307	-0.5568	-1	1	0.8091	1	0.8	968.873	0.1091	0	0
454	0.0483144	13.3	4.55	0.3421	80.0119	7.0807	0	42.25	9.108	-0.332	-1	0.9945	0.6544	1	0.8889	172.778	120.429	4.55	0
455	0.0480014	32.9	7.1795	0.2182	140.461	4.5457	0	17.5018	3.5405	-0.1547	-1	1	0.7142	1	0.8333	529.293	926.77	0.65	7.15
456	0.663011	20.1	87.2551	4.341	118.508	6.5474	0	14.5344	2.9807	0.9888	0.9262	1	0.01614	0.6961	0	352.398	300.313	-48.1	72.8
457	0.0182574	11.7	1.3	0.1111	59.0265	6.0852	0	42.25	6.716	0.04278	-0.9856	1	0.6947	0.9072	0.76	2.0684	986.923	0	-1.3
458	0.633614	12.9	65.3759	5.0679	87.1821	7.9984	0	22.75	4.9429	0.9634	0.7385	1	0.05302	0.2569	0.01124	423.349	6.4419	62.4	-19.5
459	0.0907077	5.5	4.55	0.8273	31.9216	9.1205	0	29.9635	7.3599	-0.6492	-1	1	0.6475	0.9714	0.8667	577.309	300.373	0	4.55
460	0.176263	12.7	9.8363	0.7745	47.0155	4.394	0	13.7886	3.2256	0.3259	-1	1	0.652	1	0.622	390.98	907.661	9.75	-1.3
461	0.0880987	7.7	2.6	0.3377	21.8493	3.8332	0	9.1924	2.6313	-0.2935	-0.9971	1	0.6349	1	0.8929	482.649	439.727	2.6	0
462	0.0334302	32.5	2.0555	0.06325	57.7055	1.892	0	7.2672	1.8606	-0.1989	-1	1	0.7874	1	0.85	971.331	281.845	0.65	1.95
463	0.733674	10.5	45.653	4.3479	50.3728	5.9262	0	13.4001	2.9536	0.92	0.6928	1	0.09186	0.5882	0.07692	299.01	898.138	-40.3	21.45
464	0.0398288	32.3	5.5915	0.1731	131.686	4.3461	0	22.75	3.6655	-0.4694	-1	1	0.6715	1	0.8984	244.435	932.698	4.55	-3.25
465	0.0790427	10.3	7.8	0.7573	79.5212	9.5809	0	26.8002	6.0237	0.173	-0.9947	1	0.6295	1	0.7627	1016.24	178.854	0	-7.8
466	0.0107977	18.5	0.9192	0.04969	75.931	4.6019	0	14.5344	3.2912	-0.3825	-1	1	0.6621	1	0.8906	37.4189	21.0622	0.65	0.65
467	1.02567	5.7	68.9674	12.0995	43.6479	11.7967	7.2672	16.25	3.136	0.9737	0.9206	0.9959	0.0266	0	0	1003.31	884.693	-27.95	63.05
468	0.411148	6.1	15.6135	2.5596	25.5247	6.2255	0	14.5344	3.5437	0.4964	-0.07041	1	0.3493	0.9512	0.7143	771.131	2.4508	15.6	-0.65
469	0.226579	17.3	34.0553	1.9685	132.925	8.6879	0	46.5329	8.072	-0.007061	-1	1	0.7852	0.8497	0.7231	407.763	179.402	-31.2	13.65
470	0.160155	21.9	22.981	1.0494	130.392	6.5524	0	19.769	4.3587	-0.1022	-1	0.9998	0.7307	0.9698	0.8	671.66	874.642	-20.15	-11.05
471	0.169684	11.7	9.1232	0.7798	44.5769	4.5956	0	17.5018	3.604	-0.1489	-1	0.9762	0.6781	1	0.8873	953.791	929.436	0.65	-9.1
472	0.646487	13.3	86.879	6.5323	114.178	10.1043	0	23.6604	5.7514	0.3875	-0.9989	0.9996	0.7136	0.2035	0.4731	531.297	510.774	-60.45	-62.4
473	0.392	12.5	38.5039	3.0803	82.5075	7.8579	0	17.5018	4.441	0.8222	-0.7474	1	0.3647	0.9619	0.2	567.732	141.288	35.75	-14.3
474	0.331426	9.9	24.0851	2.4328	57.9888	7.3404	0	18.3848	4.492	0.7145	-0.2912	1	0.3441	0.9494	0.4237	828.864	668.505	-24.05	-1.3
475	0.226767	30.5	35.5069	1.1642	146.317	5.1339	0	36.3361	5.2914	0.01774	-1	1	0.7696	0.9263	0.7251	715.669	843.187	-32.5	14.3
476	0.787854	13.5	92.8613	6.8786	100.404	8.7308	0	23.4361	4.6471	0.9321	0.5339	1	0.08897	0.05217	0.04211	848.848	87.7296	37.05	-85.15
477	0.0619733	8.3	2.3436	0.2824	28.7081	4.5568	0	13.4001	3.5542	-0.1235	-1	1	0.6447	1	0.8788	23.8193	644.006	1.3	1.95
478	0.119496	8.7	9.4641	1.0878	60.9913	9.1032	0	42.7471	7.9342	-0.4071	-1	0.9899	0.5904	1	0.9318	816.793	369.483	-2.6	9.1
479	0.170485	7.1	4.9503	0.6972	20.8565	4.0895	0	10.2774	2.8795	-0.1049	-0.9806	0.9947	0.5635	1	0.931	623.232	319.852	-1.95	4.55
480	0	20.7	0	0	107.689	5.7587	0	32.6621	6.2318	-0.399	-1	1	0.6647	1	0.911	787.768	337.435	0	0
481	0.0179714	31.3	3.7901	0.1211	197.439	6.7385	0	23.4361	4.895	-0.3647	-1	1	0.6392	1	0.9021	594.117	912.647	-1.95	-3.25
482	0.691654	11.1	44.817	4.0376	53.1223	5.8376	0	16.25	3.7591	0.8619	0.3044	1	0.1832	0.6044	0.2113	186.626	900.248	42.25	-14.95
483	0.0216788	9.9	1.3	0.1313	47.8475	6.0566	0	36.7696	6.998	-0.2096	-0.9993	0.9954	0.769	1	0.7679	360.394	402.101	-1.3	0
484	0.620819	6.5	26.2023	4.0311	29.2192	6.4932	0	37.0557	7.0387	0.9777	0.8151	1	0.03664	0.9111	0	300.915	476.723	-22.75	13
485	0.25996	30.9	83.0297	2.687	298.716	10.3362	0	32.1734	6.0556	0.3642	-1	1	0.7563	0.6055	0.4737	370.74	111.016	-13.65	81.9
486	0.204858	7.5	6.6922	0.8923	23.9563	4.3557	0	11.718	2.9072	0.3169	-0.6727	1	0.5548	1	0.697	65.3267	454.127	3.25	-5.85
487	0.133261	30.7	17.3076	0.5638	121.425	4.2308	0	23.6604	3.8321	0.02281	-1	1	0.7537	1	0.757	213.847	901.533	14.3	-9.75
488	0.971284	5.9	65.1169	11.0368	44.316	11.3631	4.5962	34.548	5.9473	0.9984	0.993	1	0.001772	0	0	86.5593	29.2712	-58.5	28.6
489	0.725272	20.3	155.04	7.6374	192.707	10.5304	3.25	23.4361	4.2332	0.9713	0.8017	1	0.043	0.02186	0	115.778	477.87	128.7	-86.45
490	0.0678541	19.9	8.475	0.4259	112.353	6.2767	0	23.6604	5.0181	-0.4496	-1	1	0.6419	1	0.8958	784.314	1015.38	-0.65	-8.45
491	0.109412	30.3	17.0121	0.5615	145.236	5.132	0	34.548	4.4105	-0.1222	-1	1	0.7279	1	0.7897	81.929	749.789	-1.95	16.9
492	0.0873703	25.9	13.65	0.527	144.16	6.0318	0	18.9506	4.1537	0.01699	-1	1	0.7486	1	0.715	983.685	581.625	-13.65	0
493	0.395908	15.9	63.3842	3.9864	139.959	10.069	0	26.2023	5.3846	0.7805	-0.3162	1	0.2449	0.4388	0.3361	420.305	983.597	-63.05	6.5
494	0.0253118	9.5	1.4534	0.153	45.3344	6.0446	0	20.8102	5.3104	-0.02553	-1	0.9985	0.8096	1	0.6863	162.489	715.495	0.65	1.3
495	0.443169	6.3	21.724	3.4483	33.4584	7.781	3.25	16.25	3.4205	0.9599	0.8666	1	0.0441	0.8372	0	1011.29	413.175	13.65	-16.9
496	0.183931	17.1	22.8334	1.3353	109.623	7.2598	0	24.7513	6.0193	-0.005937	-1	0.9983	0.7574	1	0.7638	911.336	788.605	-22.75	1.95
497	0.152985	4.7	5.85	1.2447	21.9674	8.1361	0	27.768	9.8699	-0.619	-0.8944	-0.2346	0.2784	1	1	879	736.926	0	-5.85
498	0.654693	29.7	132.836	4.4726	189.236	6.8316	0	16.25	2.9086	0.9164	-0.02962	1	0.1761	0.3213	0.1245	923.101	563.148	-130	27.3
499	0.0568429	9.7	3.3144	0.3417	46.2867	6.0113	0	16.25	4.0251	0.1654	-0.9998	0.9923	0.7702	1	0.6727	273.335	673.582	0.65	-3.25
500	0.417465	18.5	47.4144	2.5629	101.297	6.1392	0	23.4361	4.85	0.7214	-0.9965	0.9999	0.4556	0.9515	0.3056	206.457	485.903	39.65	26
501	0.0455674	6.7	2.68	0.4	41.2576	8.7782	0	30.6604	7.0118	-0.3339	-1	0.9884	0.6493	1	0.8462	404.284	833.53	2.6	-0.65
502	0.0416686	13.9	6.1321	0.4412	126.001	10.5883	0	36.3361	7.9039	-0.1637	-1	1	0.7162	0.9832	0.8571	333.91	854.201	3.25	-5.2
503	0.210708	10.3	19.1171	1.856	73.1098	8.8084	0	25.3833	6.7462	0.2077	-1	0.9991	0.7206	1	0.7258	808.684	542.379	-5.85	-18.2
504	0.0816184	29.3	14.0616	0.4799	160.519	5.8798	0	48.3147	6.0174	-0.1783	-1	1	0.6423	0.9597	0.8835	173.297	329.031	11.7	-7.8
505	0.0231029	23.3	3.677	0.1578	145.485	6.8303	0	42.3748	5.9065	-0.1828	-1	1	0.737	0.9765	0.8156	304.704	340.751	-2.6	-2.6
506	0.252018	19.1	17.1728	0.8991	61.0059	3.5676	0	17.5018	3.2969	0.4835	-0.8944	1	0.5935	1	0.5468	840.144	241.982	-8.45	14.95
507	0.247668	10.7	32.1865	3.0081	105.667	12.1457	0	26.2023	6.5372	0.7986	0.06508	1	0.2635	0.6667	0.2836	972.654	829.28	-22.1	23.4
508	0.177804	17.3	14.8365	0.8576	73.7965	4.8233	0	33.4608	4.767	0.4756	-1	1	0.611	1	0.5354	92.0145	682.023	7.15	-13
509	0.015027	9.9	1.3	0.1313	69.0269	8.7376	0	32.5	7.5325	0.05403	-1	1	0.7518	1	0.6964	640.364	1.4949	1.3	0
510	0.306629	24.7	52.4047	2.1216	157.063	6.9191	0	30.6604	5.2651	-0.1616	-1	1	0.7566	0.8722	0.7796	288.834	496.352	-36.4	-37.7
511	0.0615064	8.9	0.9192	0.1033	11.5885	1.6795	0	4.5962	1.7437	-0.334	-1	1	0.7746	1	0.8378	875.534	715.59	-0.65	-0.65
512	0.11835	7.1	5.2	0.7324	31.5609	6.1884	0	22.75	5.0368	-0.286	-1	1	0.8434	1	0.7667	830.479	733.563	-5.2	0
513	0.0634394	19.7	11.4997	0.5837	162.856	9.2009	0	36.7696	6.8916	0.1026	-1	1	0.6631	1	0.7987	333.695	927.226	7.8	-8.45
514	0.15368	11.3	7.0007	0.6195	37.4895	4.0311	0	13.7886	3.1591	-0.1384	-1	0.9989	0.7398	1	0.8169	775.885	604.257	-2.6	-6.5
515	0.562905	7.7	31.2	4.0519	41.03	7.1982	0	16.25	5.1457	0.9686	0.4008	1	0.1133	0.5088	0.05405	374.519	1018.9	-31.2	0
516	0.500393	15.9	58.7774	3.6967	102.687	7.3876	0	30.8322	6.0663	0.8256	-0.9976	1	0.4054	0.5036	0.1681	600.62	711.157	-46.15	-36.4
517	0.280823	5.1	11.0309	2.1629	23.8762	7.702	3.25	18.9506	3.9314	-0.711	-1	0.08305	0.341	0.8387	1	24.9804	119.51	7.8	7.8
518	0.164535	18.1	18.3963	1.0164	99.4555	6.1774	0	29.9635	6.2428	-0.1958	-1	1	0.6507	0.9068	0.9077	529.536	1006.59	-15.6	-9.75
519	0.87305	5.1	50.5581	9.9134	35.2003	11.3549	6.5	18.9506	3.1166	0.9936	0.9834	1	0.005204	0	0	754.265	804.01	-35.75	35.75
520	0.338638	28.3	54.8625	1.9386	150.561	5.7247	0	17.5018	3.7455	0.4973	-0.9991	1	0.6289	0.9886	0.458	72.159	379.901	-44.2	-32.5
521	0.195302	6.3	2.9069	0.4614	10.1588	2.3625	0	9.1924	2.8491	-0.5135	-0.9939	0.7071	0.4025	1	1	785.841	573.762	-1.3	-2.6
522	0.650944	7.1	37.9012	5.3382	41.8237	8.2007	0	29.9635	8.1611	0.9617	0.8824	0.9991	0.03835	0.3725	0	21.2254	1013.52	37.7	-3.9
523	0.597335	22.9	89.9352	3.9273	137.412	6.5747	0	16.25	3.4594	0.9698	0.7719	1	0.04442	0.8278	0	836.633	681.437	89.7	-6.5
524	0.179198	7.5	13.7118	1.8282	56.1115	10.2021	0	43.6033	9.4859	0.07321	-0.9214	0.9993	0.6713	0.8909	0.7143	74.0667	642.593	11.7	7.15
525	0.0990806	5.7	3.7901	0.6649	24.8295	6.7107	0	16.5718	4.0625	0.3519	-0.4472	0.9806	0.5559	1	0.5714	852.991	26.9561	-3.25	1.95
526	0	9.1	0	0	8.3942	1.1823	0	4.5962	1.6298	-0.2908	-0.7071	0.8944	0.5913	1	0.9474	119.626	582.231	0	0
527	0.166186	5.5	0.9192	0.1671	3.5192	1.0055	0	4.5962	1.6393	-0.9163	-1	-0.7071	0.1429	1	1	12.9727	842.173	-0.65	0.65
528	0.102079	6.1	7.6081	1.2472	50.0938	12.218	0	40.2003	9.7439	-0.7415	-1	0.08826	0.3327	1	1	767.393	43.0738	2.6	7.15
529	0.0494881	27.7	2.9069	0.1049	54.4767	2.1197	0	18.9506	2.6224	-0.5913	-1	1	0.6457	1	0.9174	245.188	517.155	2.6	1.3
530	0.0377217	11.5	3.25	0.2826	71.1708	7.4917	0	23.6604	4.9743	-0.1592	-1	0.9899	0.7589	1	0.8	819.509	588.504	1.95	2.6
531	0.341467	16.1	33.5491	2.0838	86.0457	6.1025	0	16.5718	3.6529	0.4334	-1	1	0.7857	1	0.3388	719.838	740.242	27.3	19.5
532	0.107583	7.3	4.5962	0.6296	31.0168	5.8522	0	29.0689	6.1491	0.3958	-0.9839	1	0.6909	1	0.5455	714.486	458.322	-4.55	-0.65
533	0.601849	20.3	74.2538	3.6578	111.22	6.0776	0	16.25	3.2593	0.4518	-0.9971	1	0.8095	0.4153	0.3148	259.682	298.431	68.25	-29.25
534	0.116382	7.3	8.475	1.161	52.8717	9.9758	3.25	35.1541	9.0661	-0.2254	-0.995	1	0.6556	0.9623	0.8788	354.938	582.075	4.55	7.15
535	0.106245	5.1	1.8385	0.3605	10.5186	3.3931	0	7.2672	2.4616	0.1932	-0.6	1	0.6357	1	0.7	50.2157	117.725	1.3	-1.3
536	0.0268255	17.3	2.9069	0.168	95.8198	6.2627	0	27.768	4.7877	-0.2888	-1	1	0.6702	1	0.8846	859.393	258.555	-1.3	-2.6
537	0.254552	18.1	39.8254	2.2003	139.166	8.6438	0	22.981	5.1843	0.5349	-1	1	0.636	0.9565	0.3929	752.434	604.345	-17.55	35.75
538	0.07661	9.7	3.25	0.3351	33.6802	4.3741	0	18.9506	3.6053	-0.06981	-1	0.9991	0.7163	1	0.7843	768.345	127.474	-1.95	-2.6
539	0.0662566	8.5	2.6	0.3059	30.0102	4.6169	0	10.2774	3.3457	-0.7602	-1	0.7071	0.3484	1	1	951.318	469.918	2.6	0
540	0.758122	11.9	90.2471	7.5838	99.0334	10.0034	3.25	22.75	4.1668	0.9766	0.8754	1	0.02061	0	0	336.517	701.319	70.85	-55.9
541	0.441409	26.7	74.2851	2.7822	155.684	6.303	0	21.8017	4.973	-0.003465	-1	1	0.9295	0.6923	0.5714	989.283	20.0262	20.15	71.5
542	0.650783	26.7	114.793	4.2994	163.181	6.6065	0	13.7886	2.6886	0.6382	-0.9933	1	0.5876	0.4534	0.3009	487.019	610.893	-92.3	68.25
543	0.0492772	11.1	3.9538	0.3562	65.7795	7.2285	0	27.768	6.1839	-0.3788	-1	1	0.6667	1	0.8971	56.4459	1016.72	0.65	-3.9
544	0.64729	26.5	118.445	4.4696	169.174	6.9051	0	16.25	3.6754	0.8003	-0.4706	1	0.2984	0.4245	0.2511	659.021	363.102	-25.35	115.7
545	0.629435	5.3	11.9501	2.2547	11.8208	3.5821	0	13.7886	2.9246	0.6726	0.3511	0.9899	0.2634	0.8182	0.5385	451.519	29.0094	11.05	-4.55
546	0.24642	7.3	18.715	2.5637	55.1403	10.4038	0	29.9635	7.445	0.8664	0.4679	0.9998	0.1561	0.9623	0.1515	23.1575	786.63	17.55	6.5
547	0.105902	8.3	6.5324	0.787	46.8179	7.4314	0	35.8974	6.5079	-0.5253	-1	0.7211	0.4946	1	1	335.669	116.518	-0.65	6.5
548	0.213718	11.1	17.4413	1.5713	66.9055	7.3522	0	33.4608	5.6218	-0.5975	-1	0.4315	0.4306	0.8242	1	493.847	997.027	-15.6	-7.8
549	0.0332587	25.9	3.5004	0.1351	97.0846	4.0621	0	26	4.5165	-0.01347	-1	1	0.8874	1	0.6304	0.4691	398.425	-3.25	-1.3
550	0.357385	20.1	69.212	3.4434	174.394	9.635	0	42.25	6.7749	0.8319	-0.8896	1	0.3536	0.6961	0.1863	956.619	213.485	66.95	-17.55
551	0.395505	18.5	85.3581	4.614	192.49	11.6661	0	25.3833	5.5076	0.8932	0.5647	0.9999	0.1037	0.2121	0.1103	834.049	592.408	-29.9	79.95
552	0.0342729	8.9	1.95	0.2191	44.1103	6.3928	0	14.5344	3.4138	-0.4247	-1	1	0.661	1	0.881	864.916	445.281	1.95	0
553	0.032201	12.5	2.3436	0.1875	61.1394	5.8228	0	14.5344	3.8502	-0.3693	-1	1	0.6255	1	0.9024	977.352	881.42	1.3	1.95
554	0.0858485	10.7	3.677	0.3436	34.8209	4.0024	0	14.5344	2.7384	-0.02344	-1	1	0.7482	1	0.7759	235.009	140.028	-2.6	-2.6
555	0.568432	20.9	118.756	5.6821	188.927	9.9961	0	41.6203	6.4132	0.8719	-0.9878	1	0.2862	0.4021	0.1065	167.201	827.388	-118.3	-10.4
556	0.321581	25.3	51.5962	2.0394	147.765	6.3418	0	19.769	3.8336	0.424	-0.9985	1	0.7654	0.6438	0.3726	735.045	416.87	48.75	16.9
557	0.0767413	22.5	5.9927	0.2663	71.1374	3.4701	0	20.5548	2.9606	-0.02883	-1	1	0.7056	1	0.7952	113.273	224.031	-5.85	-1.3
558	0.129443	6.7	5.2405	0.7822	28.4011	6.0428	0	26.2023	5.5162	-0.9214	-1	-0.6946	0.07641	1	1	744.037	804.075	-4.55	-2.6
559	0.0605096	5.1	1.4534	0.285	14.6008	4.71	0	10.2774	2.8391	-0.7225	-1	0.9417	0.6306	1	0.8889	169.784	191.637	1.3	-0.65
560	0.0258377	13.1	2.7577	0.2105	90.4314	8.147	0	23.6604	5.6843	-0.3745	-1	1	0.6782	1	0.8929	271.095	1009.7	1.95	1.95
561	0.419868	9.7	45.3558	4.6759	85.7521	11.1366	0	35.8974	8.7498	0.9737	0.8396	1	0.03814	0.6234	0	477.206	134.026	-19.5	-40.95
562	0.499405	13.3	50.8041	3.8199	86.4323	7.6489	0	18.9506	4.43	0.7963	-0.3829	1	0.2955	0.469	0.2258	730.955	655.613	50.7	3.25
563	0.620925	21.1	108.096	5.123	157.587	8.2506	0	22.75	5.1064	0.891	0.3135	1	0.1408	0.466	0.1696	660.578	401.422	6.5	107.9
564	0.0603265	6.9	2.68	0.3884	31.5477	6.4383	0	19.769	4.1351	-0.4633	-0.9998	0.7894	0.6164	1	0.963	691.71	197.819	-2.6	-0.65
565	0.336951	5.7	12.2124	2.1425	23.5264	6.3585	3.25	20.8102	4.8561	0.524	0.1315	0.8675	0.1897	1	0.875	95.8246	801.202	-5.2	-11.05
566	0.201024	8.5	8.841	1.0401	33.6312	5.174	0	32.0088	5.9326	-0.477	-1	0.9701	0.6549	1	0.8605	313.953	62.3706	-2.6	-8.45
567	0.23102	7.3	10.1533	1.3909	31.9099	6.0207	0	19.769	5.3348	-0.4749	-1	1	0.6939	1	0.9688	1.4932	92.8082	6.5	7.8
568	0.0739751	8.5	8.45	0.9941	87.349	13.4383	0	33.1436	8.3523	-0.3221	-0.999	0.995	0.6218	1	0.9333	838.6	420.629	-7.8	3.25
569	0.088861	13.1	0.65	0.04962	6.1981	0.5584	0	4.5962	1.3408	-0.7617	-1	1	0.4767	1	0.9412	600.832	17.042	0	-0.65
570	0.132323	24.3	22.2334	0.915	154.203	6.9149	0	24.7513	4.4461	0.3566	-0.9976	1	0.667	1	0.5176	858.87	919.484	-17.55	13.65
571	0.37307	5.1	6.6922	1.3122	10.9037	3.5173	0	7.2672	2.4242	0.06107	-0.7071	0.3714	0.4233	1	1	779.363	639.069	-3.25	5.85
572	0.195411	24.1	27.0512	1.1225	126.95	5.7443	0	23.4361	4.026	0.1846	-0.9985	1	0.7714	0.9864	0.6269	591.415	837.469	15.6	-22.1
573	0.104117	23.1	9.3066	0.4029	81.65	3.8697	0	26.8002	3.6911	0.476	-0.9806	1	0.6405	0.9858	0.516	888.039	722.942	3.9	8.45
574	0.456231	20.9	84.9413	4.0642	168.364	8.9082	0	22.981	4.8406	0.8059	-0.9676	1	0.362	0.619	0.2216	798.598	514.945	35.1	-77.35
575	0.0380739	9.5	1.4534	0.153	30.139	4.0185	0	10.2774	2.8856	-0.2573	-1	1	0.656	1	0.8868	906.574	308.863	0.65	-1.3
576	0	4.7	0	0	4.875	1.8056	0	3.25	1.6457	-1	-1	-1	0	1	1	394.213	61	0	0
577	0.0231853	22.9	2.68	0.117	105.468	5.0463	0	32.1734	4.9531	-0.2785	-1	1	0.6813	1	0.8779	863.701	73.821	-0.65	2.6
578	0.138254	6.5	3.7901	0.5831	18.9793	4.2176	0	19.5	4.8803	-0.5693	-1	1	0.5724	1	0.9583	558.869	26.6077	1.95	3.25
579	0.140705	6.7	4.162	0.6212	20.7499	4.4149	0	14.5344	3.4644	-0.1614	-0.9923	0.9983	0.8324	1	0.7308	791.187	664.358	-3.25	-2.6
580	0.459574	10.9	25.7551	2.3629	45.759	5.1415	0	14.5344	2.9855	0.7247	-0.771	0.9998	0.4457	0.8989	0.2899	915.124	346.922	18.85	-17.55
581	0.428147	10.1	13.4001	1.3267	25.0993	3.0987	0	9.75	2.6792	0.3964	-1	1	0.7431	0.963	0.4894	392.307	239.045	-5.2	-12.35
582	0.0964297	23.5	13.6655	0.5815	129.651	6.0303	0	29.9635	6.6159	0.06069	-1	1	0.8143	1	0.6517	1011.06	642.679	12.35	5.85
583	0.427571	6.3	9.7716	1.5511	15.599	3.6277	0	11.718	2.8112	0.5716	0.06652	1	0.2759	1	0.7727	338.341	902.548	-9.75	0.65
584	0.513906	15.9	76.2387	4.7949	129.691	9.3303	0	39.538	7.4152	0.8841	-0.4281	1	0.2541	0.3381	0.1102	73.0818	189.066	48.1	-59.15
585	0.0823608	8.7	6.5324	0.7509	61.085	9.1172	0	22.981	6.1812	-0.1481	-0.994	0.9899	0.6206	0.8806	0.8889	622.828	315.558	-6.5	0.65
586	0.152658	6.3	7.0007	1.1112	31.2998	7.279	0	22.981	5.2906	-0.4692	-0.9772	0.9487	0.6933	1	0.913	571.143	465.762	2.6	6.5
587	0.113744	23.3	19.3259	0.8294	155.315	7.2918	0	20.8102	4.8994	0.08594	-1	1	0.7449	1	0.7027	995.129	425.991	-13	14.3
588	0.791371	7.3	46.3145	6.3445	42.4906	8.0171	0	16.5718	4.2873	0.9698	0.8437	1	0.03722	0.09434	0	445.521	216.116	-3.9	46.15
589	0.0411839	6.9	0.65	0.0942	11.2077	2.2873	0	6.5	2.1867	0.03425	-1	1	0.8048	1	0.6522	94.1304	20.9928	0	-0.65
590	0.685712	23.1	156.164	6.7603	208.02	9.8588	0	22.981	4.8642	0.8247	-0.9983	1	0.426	0.2749	0.1543	606.838	664.515	29.25	-153.4
591	0.0566777	23.1	5.8138	0.2517	93.7038	4.4409	0	16.25	3.7863	0.0578	-1	1	0.8221	1	0.6592	48.29	451.684	2.6	5.2
592	0.0837516	10.1	9.9431	0.9845	95.2152	11.755	0	29.0689	8.7082	0.07454	-1	1	0.8219	0.963	0.6102	913.431	399.708	-9.75	-1.95
593	0.142017	6.9	0.65	0.0942	3.25	0.6633	0	3.25	1.3234	-1	-1	-1	0	1	1	534.058	835.022	0	0.65
594	0.412622	22.9	65.3695	2.8546	144.591	6.9182	0	40.7224	5.4502	0.7883	-0.9882	1	0.433	0.9187	0.1534	743.989	112.871	21.45	-61.75
595	0.689267	22.9	130.273	5.6888	172.495	8.2534	0	16.25	4.0068	0.6867	-0.9987	1	0.5111	0.4163	0.2995	889.699	154.703	76.7	105.3
596	0.551913	22.7	89.6199	3.948	148.073	7.1533	0	22.981	4.0834	0.6305	-0.9301	1	0.5734	0.4106	0.3149	635.17	65.4559	73.45	-51.35
597	0.0324614	13.5	0.65	0.04815	17.0577	1.4833	0	4.5962	1.7231	-0.5822	-1	1	0.6876	1	0.875	461.885	73.1778	0.65	0
598	0.0974926	6.3	4.162	0.6606	29.1364	6.7759	0	24.7513	5.4726	-0.2373	-0.8682	0.9806	0.6484	1	0.8947	819.77	369.048	3.25	-2.6
599	0.272375	16.9	34.603	2.0475	112.007	7.5172	0	20.8102	4.8298	0.8979	-0.8944	1	0.2616	1	0.08	348.748	484.719	-16.25	-30.55
600	0.149988	5.3	7.0308	1.3266	29.1875	8.8447	0	34.548	8.1167	-0.9639	-0.9999	-0.8022	0.05599	1	1	401.368	834.038	5.85	-3.9
601	0.25287	22.3	40.5769	1.8196	146.074	7.1958	0	30.6604	4.7849	0.591	-0.9957	1	0.5645	0.9212	0.4101	153.188	864.392	-23.4	-33.15
602	0.625452	5.7	26.0162	4.5643	27.0012	7.2976	0	32.6621	6.9883	0.9453	0.8437	0.9998	0.05333	0.5946	0	783.798	75.2719	-5.85	25.35
603	0.1772	5.5	2.6	0.4727	9.3366	2.6676	0	6.5	2.1166	0.1117	-0.9839	1	0.7555	1	0.75	517.764	225.291	0	2.6
604	0.193668	6.9	1.95	0.2826	7.15	1.4592	0	3.25	1.6333	-0.1579	-1	1	0.9069	1	0.6667	783.21	40.8696	-1.95	0
605	0.340066	16.1	43.7243	2.7158	112.604	7.9861	0	22.981	5.1798	0.8797	-0.03388	1	0.1438	1	0.1405	567.581	634.441	-43.55	-3.9
606	0.108718	5.1	5.2405	1.0275	29.2983	9.4511	3.25	22.981	6.0467	-0.6107	-0.9881	0.9285	0.737	1	0.8182	320.226	262.726	4.55	2.6
607	0.536572	11.1	25.8778	2.3313	39.5379	4.3448	0	11.718	2.6395	0.8391	0.1029	1	0.2579	1	0.2143	343.297	440.887	-23.4	11.05
608	0.180048	21.9	18.1069	0.8268	91.3836	4.5921	0	45.2673	5.7728	0.118	-1	1	0.6984	0.9347	0.7134	636.703	522.489	-16.9	6.5
609	0.511269	10.3	49.4385	4.7999	77.9218	9.3882	0	26.8002	6.4942	0.933	0.7719	1	0.07234	0.4819	0	564.66	984.801	31.2	38.35
610	0.0460127	16.1	2.9069	0.1806	55.3418	3.925	0	13.4001	3.2887	-0.3501	-1	1	0.6922	1	0.91	809.46	635.826	1.3	-2.6
611	0.234621	11.7	16.7745	1.4337	59.2739	6.1107	0	16.25	4.2099	0.7627	-0.8107	0.9999	0.3977	1	0.2895	724.474	7.2521	-13.65	9.75
612	0.0490635	12.1	1.3	0.1074	22.1093	2.189	0	7.2672	1.9001	-0.5016	-1	1	0.7624	1	0.8205	142.05	76.0992	0	1.3
613	0.167745	4.7	6.5324	1.3899	22.3717	8.2858	3.25	20.5548	5.1978	0.8939	0.7071	0.9991	0.1045	1	0.1429	439.436	87.0426	0.65	6.5
614	0.0142752	19.7	0.9192	0.04666	57.8543	3.2686	0	10.2774	2.5218	0.04703	-1	1	0.7336	1	0.7426	488.292	441.414	-0.65	-0.65
615	0.102432	21.7	5.8138	0.2679	51.5226	2.6154	0	24.7513	3.8316	-0.2257	-1	1	0.8716	1	0.7474	839.364	1.9355	-2.6	5.2
616	0.145108	21.5	15.6271	0.7268	97.6705	5.0087	0	16.25	3.5834	0.2647	-1	1	0.6962	1	0.6587	467.212	407.867	11.05	-11.05
617	0.147283	8.7	11.718	1.3469	61.2715	9.145	0	26.2023	6.494	0.6113	-0.5692	1	0.4206	1	0.4783	803.408	17.092	9.75	-6.5
618	0.129195	5.1	7.9343	1.5557	37.3287	12.0415	3.25	33.4608	8.0366	-0.1782	-0.7399	0.9983	0.6828	0.9032	0.8182	878	653.265	6.5	4.55
619	0.0489031	9.1	4.55	0.5	72.5925	10.2243	0	42.25	10.7181	0.09186	-1	1	0.9659	0.8732	0.4706	195.126	0.4615	-4.55	0
620	0.465492	6.9	36.8671	5.3431	56.244	11.4784	0	30.8322	7.111	0.9545	0.8127	0.9997	0.05263	0.3469	0	37.9275	814.341	36.4	5.85
621	0.0837285	13.3	6.6922	0.5032	67.9114	6.0099	0	16.25	3.496	0.1823	-1	1	0.7311	1	0.6628	728.696	153.312	-5.85	3.25
622	0.0327065	20.9	3.25	0.1555	89.8586	4.7544	0	17.5018	3.5754	-0.4828	-1	1	0.5846	1	0.9383	654.093	161.431	-1.95	2.6
623	0.242884	20.9	31.53	1.5086	117.392	6.2112	0	23.4361	4.3878	0.6796	-0.7071	1	0.3344	1	0.4911	887.452	804.359	-30.55	-7.8
624	0.430361	20.9	67.0005	3.2058	140.787	7.4491	0	20.5548	3.711	0.7494	-0.9997	1	0.6152	0.1905	0.1361	720.672	87.5024	42.25	-52
625	0	20.9	0	0	5.2	0.2751	0	3.25	0.9071	-1	-1	-1	0	1	1	515.019	837.971	0	0
626	0.0740722	4.9	1.4534	0.2966	11.6123	4.0042	0	7.2672	2.2126	-0.8672	-1	-0.7071	0.1327	1	1	780.694	767.643	-1.3	0.65
627	0.0237818	20.5	2.3436	0.1143	88.9154	4.8062	0	23.6604	4.9533	-0.4724	-1	0.9965	0.6664	1	0.9262	142.758	906.893	-1.95	-1.3
628	0.50127	11.1	49.9444	4.4995	81.6835	8.9762	0	21.8017	4.9031	0.9634	0.6919	1	0.04938	0.2418	0.01408	942.577	739.937	39	31.2
629	0.0617331	17.7	7.15	0.404	102.745	6.5443	0	29.43	6.7072	-0.3451	-1	1	0.7372	1	0.8583	53.5876	892.014	0	7.15
630	0.663047	6.5	18.0602	2.7785	18.8571	4.1905	0	16.25	3.5395	0.8582	0.3613	1	0.1718	0.7556	0.2	778.446	114.892	9.1	-15.6
631	0.109286	10.3	3.9	0.3786	28.7534	3.4643	0	32.5	5.4866	0.2308	-1	1	0.901	1	0.4902	141.932	1018.77	3.9	0
632	0.725586	7.7	63.1337	8.1992	64.4104	11.3001	0	33.1436	6.8382	0.8745	0.5324	1	0.1424	0.2456	0.1622	213.773	368.916	-30.55	-55.25
633	0.422535	20.1	56.0736	2.7897	119.502	6.6023	0	36.3361	4.6219	0.8916	0.09757	1	0.1781	0.9171	0.1429	20.7338	601.714	31.85	46.15
634	0.0353814	20.1	3.25	0.1617	82.7208	4.5702	0	19.769	3.9066	-0.04714	-1	1	0.743	1	0.7826	169.149	723.177	2.6	-1.95
635	0.940213	5.3	70.212	13.2476	46.4969	14.09	7.2672	19.769	2.7403	0.9859	0.9713	0.9988	0.008071	0	0	941.509	630.924	-70.2	-1.3
636	0.400498	19.9	83.1416	4.178	186.733	10.432	0	38.0403	5.9056	0.443	-0.7274	0.9987	0.5707	0.1173	0.522	43.196	164.058	-36.4	-74.75
637	0.105421	9.7	6.1321	0.6322	46.1759	5.9969	0	21.8017	4.081	0.4902	-0.9923	1	0.6906	0.974	0.3818	106.356	579.639	-3.25	5.2
638	0.033613	19.9	2.7577	0.1386	73.8085	4.1234	0	20.5548	4.7727	-0.2546	-1	1	0.7485	1	0.8296	717.696	459.415	-1.95	-1.95
639	0.0265157	19.9	4.111	0.2066	139.47	7.7916	0	26.2023	5.5183	-0.1996	-1	1	0.7188	1	0.8725	1014.17	969.653	-1.3	-3.9
640	0.0269304	19.9	2.9069	0.1461	97.1091	5.4251	0	35.1541	5.4754	0.02236	-1	1	0.725	1	0.7533	166.663	190.804	-1.3	2.6
641	0.280165	15.5	26.2909	1.6962	81.7328	6.0543	0	29.25	6.0511	0.148	-1	1	0.7539	0.7778	0.6542	868.407	1011.64	-26	3.9
642	0.440241	6.1	22.8242	3.7417	34.8468	8.4992	4.5962	26.2023	6.5325	0.9266	0.8	1	0.06275	0.6341	0	809.877	611.197	-21.45	-7.8
643	0.169723	19.5	22.7035	1.1643	120.05	6.86	0	33.4608	5.2689	0.001447	-1	1	0.737	0.88	0.72	368.082	21.9231	-5.2	22.1
644	0.37382	16.3	52.3442	3.2113	122.844	8.5905	0	26.8002	5.488	0.8588	0.05256	1	0.1952	0.951	0.1789	505.12	365.307	-47.45	22.1
645	0.129787	6.5	5.5915	0.8602	29.8252	6.6278	0	20.8102	4.5397	0.1189	-0.9899	0.9701	0.6885	1	0.7619	960.838	782.515	-3.25	-4.55
646	0.574361	19.5	71.3255	3.6577	111.445	6.3683	0	13.7886	2.9056	0.9588	0.6416	1	0.0649	0.8571	0.01935	479.81	638.254	67.6	-22.75
647	0.117402	19.5	7.4111	0.3801	56.6576	3.2376	0	16.25	2.8768	-0.4393	-1	1	0.7044	1	0.8686	171.546	120.736	5.85	4.55
648	0.0833501	19.5	7.2672	0.3727	78.2517	4.4715	0	16.25	3.2004	-0.339	-1	1	0.657	1	0.8913	835.313	732.003	-6.5	3.25
649	0.980162	11.7	113.132	9.6694	95.6912	9.8651	3.25	18.3848	3.6528	0.9895	0.9111	1	0.01771	0	0	668.427	89.0983	102.7	-47.45
650	0.27508	19.3	38.8752	2.0143	126.681	7.3226	0	32.5	6.0181	0.8095	-1	1	0.343	1	0.1987	24.3109	923.63	-36.4	-13.65
651	0.140637	11.5	15.2992	1.3304	89.8681	9.4598	0	45.6159	8.6582	-0.1917	-0.9997	0.9995	0.7395	0.8421	0.8507	966.256	947.091	14.95	3.25
652	0.651438	8.9	53.1969	5.9772	63.31	9.1754	0	45.5	8.0002	0.8182	-0.53	0.997	0.3966	0.1159	0.1429	993.961	246.747	43.55	30.55
653	0.483302	4.7	17.8484	3.7975	21.215	7.8574	0	19.769	4.9855	0.9645	0.9188	0.998	0.02845	0.963	0	976.734	463.181	9.75	-14.95
654	0.0852238	19.1	8.1445	0.4264	85.5564	5.0033	0	27.768	6.1196	-0.5279	-1	1	0.7127	1	0.8673	116.932	129.903	-3.9	-7.15
655	0.0832102	5.1	0.9192	0.1802	6.7135	2.1656	0	4.5962	1.8032	-0.5316	-1	0.7071	0.56	1	1	119.578	0.2647	0.65	0.65
656	0.466442	11.5	42.3748	3.6848	75.0484	7.8998	0	22.981	5.0805	0.8131	-0.05872	1	0.2942	0.8316	0.2533	364.683	207.204	-35.75	-22.75
657	0.189842	9.3	7.4111	0.7969	30.6431	4.1977	0	16.25	3.0694	0.2093	-0.9983	1	0.7971	1	0.6038	387.274	907.715	-5.85	-4.55
658	0.293918	18.5	29.25	1.5811	88.7593	5.3794	0	19.5	3.5253	0.7534	-0.9864	1	0.4827	1	0.1944	364.86	544.911	0	29.25
659	0.151077	10.3	1.95	0.1893	10.4	1.253	0	3.25	1.5915	-0.1429	-1	1	1.0142	1	0.5714	0	995.5	0	-1.95
660	0.438738	18.3	59.927	3.2747	121.662	7.4639	0	19.769	4.0477	0.8757	0.1351	1	0.1954	0.865	0.1189	573.481	85.7486	-45.5	39
661	0.641965	11.5	75.3832	6.5551	97.0044	10.211	0	58.86	10.7176	0.8107	0.06854	0.9999	0.2947	0.5158	0.2667	100.144	940.248	-9.75	74.75
662	0.168332	11.3	10.5812	0.9364	51.7342	5.5628	0	38.0403	7.6785	-0.3056	-1	0.9978	0.7637	1	0.7971	415.389	738.358	-7.8	-7.15
663	0.0757564	6.9	6.5	0.942	60.9298	12.4346	3.25	26.8002	5.4039	-0.4347	-1	0.9328	0.5563	1	0.931	972.362	806.42	0	6.5
664	0.0785057	5.1	1.3	0.2549	10.0654	3.2469	0	4.5962	1.5765	0.2326	-0.7071	0.9487	0.745	1	0.8333	652.431	484.726	0	-1.3
665	0.822972	5.3	41.1764	7.7691	31.153	9.4403	3.25	19.769	5.1888	0.8978	0.8	0.9995	0.0859	0.2424	0	795.387	672.981	8.45	40.3
666	0.193669	17.9	26.5149	1.4813	121.612	7.6486	0	33.1436	5.3825	0.04102	-1	1	0.7828	0.8176	0.7246	595.911	577.62	-5.2	-26
667	0.702806	11.9	43.3604	3.6437	51.327	5.1845	0	16.25	3.0457	0.9429	0.6839	1	0.07631	0.7071	0.03797	831.231	141.912	-17.55	39.65
668	0	17.9	0	0	3.575	0.2248	0	3.25	0.8273	-1	-1	-1	0	1	1	824.034	757	0	0
669	0.681657	12.3	96.279	7.8276	118.277	11.4832	0	27.768	4.9866	0.967	0.8447	1	0.0363	0.1262	0	112.244	455.244	79.3	-54.6
670	0.357832	11.7	33.4608	2.8599	77.5251	7.9923	0	40.2003	8.0938	0.8507	-0.9959	0.9999	0.3152	0.9381	0.1429	531.047	701.141	29.25	-16.25
671	0.0722947	17.7	6.1321	0.3464	75.2265	4.7915	0	13.7886	3.3195	0.3398	-1	1	0.6964	1	0.5581	137.274	956.65	3.25	5.2
672	0.188609	6.5	8.841	1.3601	32.4505	7.2112	0	39.1352	8.2925	-0.7015	-1	0.6139	0.3523	1	1	860.938	944.639	5.2	-7.15
673	0.372937	17.7	45.4303	2.5667	108.054	6.8824	0	46.1912	8.5787	0.3744	-0.9923	1	0.8212	0.8153	0.391	723.28	772.819	25.35	-37.7
674	0.514332	15.1	56.115	3.7162	94.6512	7.2253	0	19.769	4.0466	0.8075	0.124	0.9998	0.2249	0.7099	0.3153	755.083	889.046	24.05	50.7
675	0.154294	4.7	5.886	1.2523	21.914	8.1163	3.25	16.25	4.0115	0.203	-0.7071	0.9923	0.6418	1	0.7143	92.734	623.904	-5.85	-0.65
676	0.427451	13.1	51.7598	3.9511	102.601	9.2434	0	21.8017	4.4381	0.93	0.3217	1	0.1008	0.7387	0.05495	184.023	526.637	6.5	51.35
677	0.595275	5.5	2.7577	0.5014	2.9481	0.8423	0	4.5962	1.7314	0.6352	0.4472	1	0.2315	1	0.6923	519.209	952.082	-1.95	1.95
678	0.110522	4.7	1.95	0.4149	10.1357	3.754	0	14.5344	3.6043	0.1767	-0.4472	0.6644	0.3822	1	1	106.277	848.968	0	-1.95
679	0.0461053	5.1	1.4534	0.285	19.1626	6.1815	0	29.0689	7.1168	-0.6521	-0.9701	0.2425	0.4102	1	1	92.3235	561.529	-0.65	1.3
680	0.0188255	4.9	1.3	0.2653	40.8684	14.0926	3.25	24.7513	8.1187	-0.01113	-0.9701	0.9231	0.8909	1	0.5556	448.714	29.9796	1.3	0
681	0.902281	9.3	103.878	11.1697	90.3693	12.3794	0	36.3361	6.2099	0.9951	0.9792	1	0.006056	0	0	912.957	622.538	-72.8	74.1
682	0.0786127	17.3	7.4111	0.4284	83.3779	5.4495	0	19.769	3.8727	-0.07918	-1	1	0.713	1	0.8538	520.783	12.3728	7.15	-1.95
683	0.265451	16.7	25.2832	1.514	83.8415	5.7035	0	23.6604	3.8817	0.693	-0.2425	1	0.2848	1	0.5118	548.617	471.117	18.2	-17.55
684	0.771065	13.1	97.2701	7.4252	106.89	9.6298	0	17.5018	4.0223	0.9747	0.8953	1	0.0286	0.2613	0	382.218	725.981	-24.05	94.25
685	0.579865	14.9	54.0908	3.6303	80.7613	6.2606	0	13	3.0444	0.8784	-0.8668	1	0.3504	0.4186	0.07339	55.0671	553.218	-3.9	53.95
686	0.170621	16.5	12.8035	0.776	65.9475	4.5481	0	21.8017	3.7138	0.3388	-1	1	0.6298	1	0.6293	353.061	400.212	5.2	11.7
687	0.569026	16.5	62.515	3.7888	96.5465	6.6584	0	16.5718	3.8243	0.7567	-1	1	0.5175	0.6759	0.1774	987.088	380.051	-55.25	29.25
688	0.0707073	9.7	2.9069	0.2997	32.6368	4.2386	0	14.5344	3.3971	-0.05413	-1	0.9989	0.8015	1	0.7037	403.165	838.206	1.3	2.6
689	0.130314	10.7	6.7862	0.6342	42.3403	4.8667	0	14.5344	3.4143	0.1391	-0.9839	1	0.6998	1	0.661	860.164	707.963	-1.95	-6.5
690	0.028438	12.1	2.0555	0.1699	60.3416	5.9744	0	26.8002	5.063	0.04241	-0.9947	0.9991	0.6937	1	0.8194	746.839	809.244	-1.95	-0.65
691	0.266045	9.9	0.65	0.06566	1.95	0.2468	0	3.25	0.8665	-1	-1	-1	0	1	1	609.98	807.985	0	-0.65
692	0.340918	16.3	21.5385	1.3214	55.427	3.876	0	13.4001	2.6246	0.7325	-0.9864	1	0.4945	1	0.2185	846.782	443.617	21.45	1.95
693	0.29116	16.3	29.3941	1.8033	88.5668	6.1935	0	45.6159	6.9087	0.2798	-1	1	0.704	0.9441	0.5917	855.433	388.933	24.05	-16.9
694	0.235517	16.3	32.2717	1.9799	120.214	8.4066	0	27.768	5.6636	0.8884	-0.2822	0.9999	0.1917	1	0.1148	572.442	153.586	-10.4	-30.55
695	0.726995	16.3	116.684	7.1585	140.808	9.8467	0	37.0557	5.5983	0.865	-0.7608	1	0.3486	0.1329	0.1148	766.377	286.276	47.45	-106.6
696	0.765701	16.1	54.8625	3.4076	62.7486	4.4503	0	11.718	2.5565	0.9714	0.8253	1	0.03509	0.7801	0	558.783	173.056	-44.2	-32.5
697	0.327863	7.7	20.8	2.7013	46.9627	8.2391	0	20.8102	4.5483	0.8918	0.5711	0.9999	0.1018	0.9825	0.08108	500.649	164.091	20.8	0
698	0.297154	16.1	32.6621	2.0287	96.2627	6.8271	0	35.1541	6.3639	0.1588	-1	1	0.8779	0.8156	0.5294	787.366	619.177	-16.9	-27.95
699	0.0727241	9.5	3.9538	0.4162	42.9228	5.723	0	17.5018	4.5874	-0.3361	-1	0.9899	0.689	1	0.8723	696.095	197.532	3.9	-0.65
700	0.0353007	8.5	1.4534	0.171	31.4868	4.8441	0	13.7886	3.4134	0.4629	-0.9986	0.9992	0.6874	1	0.4318	958.188	162.947	-1.3	-0.65
702	0.464318	15.9	43.6663	2.7463	82.2147	5.9147	0	17.5018	3.4066	0.8996	-0.5812	1	0.1996	1	0.1261	603.657	433.063	-30.55	31.2
703	0.158376	8.1	6.6922	0.8262	31.822	5.2167	0	10.2774	2.6147	0.2876	-1	1	0.7246	1	0.6154	948.525	138.549	-5.85	-3.25
704	0.013086	9.3	0.9192	0.09884	55.1375	7.5531	0	23.4361	7.3147	-0.2708	-0.9939	0.9908	0.7084	1	0.84	314.199	63.3387	0.65	0.65
705	0.119993	8.3	11.0691	1.3336	70.0179	11.114	0	29.0689	7.2233	0.01018	-0.9717	1	0.7342	1	0.7143	813.199	367.91	8.45	7.15
706	0.0144211	15.7	0.65	0.0414	39.3297	2.8708	0	22.981	3.6025	-0.445	-1	1	0.6783	1	0.875	86.9873	589.882	0	0.65
707	0.121869	15.7	11.0691	0.705	79.2528	5.7849	0	16.25	3.8811	-0.2221	-1	1	0.706	1	0.8584	520.379	672.29	11.05	-0.65
708	0.223249	6.5	12.6207	1.9416	39.1364	8.697	0	30.6604	8.9107	-0.2612	-0.9676	0.9285	0.6926	0.6	0.84	452.869	205.477	-7.15	-10.4
709	0.128548	5.5	10.896	1.9811	53.94	15.4114	3.25	29.9635	8.115	0.6374	-0.6292	1	0.5062	1	0.4286	371.064	386.564	3.25	10.4
710	0.00880383	12.9	0.9192	0.07126	88.2263	8.0942	0	32.0088	8.0883	-0.516	-1	0.9908	0.5183	1	0.9639	558.911	688.531	0.65	0.65
711	0.17309	4.9	7.0007	1.4287	23.9369	8.2541	0	17.5018	4.9876	0.5778	0.2137	0.9989	0.3103	1	0.5	601.898	42.3061	-6.5	-2.6
712	0.172978	7.9	7.3539	0.9309	31.7515	5.3816	0	20.8102	5.4018	0.5692	-0.5145	1	0.4246	1	0.5789	540.608	631.835	-5.2	-5.2
713	0.166293	5.9	1.8385	0.3116	7.3077	1.8738	0	6.5	2.0444	0.4222	-0.4472	0.9806	0.3925	1	0.7778	522.085	225.847	1.3	1.3
714	0.0274699	9.7	0.65	0.06701	18.7832	2.4394	0	7.2672	2.3466	-0.1677	-1	1	0.8883	1	0.8261	780.397	767.691	-0.65	0
715	0.522755	13.7	37.8622	2.7637	61.8552	5.2868	0	22.75	5.9085	0.3337	-1	1	0.7123	0.6239	0.6353	639.004	14.3358	21.45	-31.2
716	0.0114655	14.9	0.9192	0.06169	69.4082	5.3805	0	20.8102	4.1869	0.09165	-0.9923	1	0.7114	1	0.732	132.111	406.923	0.65	0.65
717	0.039082	14.7	2.3436	0.1594	51.7984	4.0786	0	16.25	3.5812	-0.5146	-1	0.9923	0.5659	1	0.9612	809.612	551.799	-1.3	1.95
718	0.160114	10.1	8.1445	0.8064	40.7945	5.0364	0	17.5018	4.1027	0.7208	-0.8	1	0.4606	1	0.2951	288.129	785.411	-3.9	-7.15
719	0.0927185	14.7	8.0401	0.5469	74.9108	5.8985	0	29.0689	5.2888	-0.5723	-1	0.9945	0.5742	1	0.9333	547.112	426.789	1.95	-7.8
720	0.141424	13.9	16.3019	1.1728	98.6843	8.2928	0	30.8322	5.7566	0.4825	-0.9991	0.9998	0.5478	0.7899	0.5417	841.385	651.115	14.95	-6.5
721	0.289196	7.7	13.7886	1.7907	35.2945	6.192	0	41.6203	8.2984	0.291	-0.4138	0.9983	0.4543	0.9123	0.7297	431.851	150.24	-13.65	-1.95
722	0.0901728	7.7	4.7321	0.6146	38.85	6.8158	0	16.25	3.8677	0.1523	-1	1	0.6689	1	0.7778	320.597	3.0714	-1.3	-4.55
723	0.240727	14.5	21.607	1.4901	77.3752	6.19	0	27.5772	5.2579	0.5378	-0.9971	1	0.4773	0.984	0.5714	100.083	994.631	15.6	-14.95
724	0.0436008	6.5	1.95	0.3	30.9628	6.8806	0	23.6604	5.9867	-0.448	-0.9899	0.9487	0.6792	1	0.8571	659.392	308.6	1.95	0
725	0.792052	5.7	34.9129	6.1251	28.6128	7.7332	0	45.5	10.0831	0.7939	0.6476	0.9886	0.1076	0.05405	0.4706	837.044	1011.82	-30.55	16.9
726	0.0809178	12.5	3.5004	0.28	36.3336	3.4603	0	10.2774	2.5289	-0.07352	-1	1	0.6823	1	0.7867	874.896	357.724	1.3	-3.25
727	0.683411	6.9	42.9836	6.2295	44.6651	9.1153	3.25	16.5718	3.912	0.9724	0.9276	0.9998	0.02519	0.04082	0	556.92	519.304	14.95	40.3
728	0.359889	13.9	38.8807	2.7972	92.4916	7.7724	0	22.981	4.938	0.7142	-0.9645	1	0.4785	0.8655	0.3061	18.3489	856.86	-30.55	-24.05
729	0.251244	10.3	1.3	0.1262	4.1692	0.5023	0	4.5962	1.2442	0.8944	0.8944	0.8944	NaN	1	0	58.2039	629.582	0	1.3
730	0	14.3	0	0	1.3	0.1057	0	3.25	0.5788	NaN	Infinity	#NAME?	NaN	1	NaN	534.014	835	0	0
731	0.0929263	12.5	6.9096	0.5528	62.4627	5.9488	0	33.4608	9.4442	-0.09371	-0.9996	0.9976	0.808	1	0.7273	57.056	813.188	-5.2	-4.55
732	0.570047	7.1	29.43	4.1451	37.0847	7.2715	0	26.2023	5.3145	0.9715	0.891	1	0.03063	0.6863	0	36.9789	544.472	25.35	14.95
733	0.05516	13.7	2.6	0.1898	40.2588	3.4409	0	10.2774	2.8283	-0.3396	-1	0.9558	0.5777	1	0.9444	262.314	957.19	0	-2.6
734	0.031561	6.9	0.65	0.0942	14.625	2.9847	0	9.75	2.4677	0.5652	-1	1	0.8435	1	0.2174	1019	56.1232	0	-0.65
735	0.619626	13.5	84.212	6.2379	115.772	10.0672	0	46.5329	7.0246	0.8654	-0.5433	1	0.2165	0.287	0.1596	190.756	807.796	62.4	-56.55
736	0.206689	13.3	24.879	1.8706	102.268	9.0503	0	29.25	7.6388	0.3213	-0.9923	1	0.6962	0.7434	0.5269	463.647	139.688	20.8	13.65
737	0.350426	13.5	29.1994	2.1629	70.9805	6.1722	0	13.4001	3.3236	0.8938	0.4045	1	0.13	1	0.1579	590.004	338.241	-8.45	-27.95
738	0.113302	13.5	10.2774	0.7613	77.2705	6.7192	0	20.5548	3.7212	0.1426	-1	1	0.8146	0.9304	0.6154	407.337	377.722	8.45	5.85
739	0.380652	13.5	32.5584	2.4117	72.8605	6.3357	0	46.5329	6.464	0.4298	-0.9998	1	0.7331	0.4435	0.4737	24.0481	640.022	-29.25	14.3
740	0.327393	13.5	37.5709	2.783	97.7552	8.5005	0	33.931	6.6011	0.6438	-0.2747	1	0.343	0.7652	0.5684	678.107	68.5778	18.85	-32.5
741	0.103057	6.3	1.3	0.2063	8.6077	2.0018	0	4.5962	1.8553	-0.8102	-1	-0.4472	0.2285	1	1	119.397	0.2381	0	-1.3
742	1.22741	9.3	45.407	4.8825	29.0387	3.9779	0	10.2774	2.5302	0.1522	-1	1	0.7378	0.9315	0.7708	882.989	390.333	10.4	-44.2
743	0.171537	13.1	24.1552	1.8439	119.317	10.7493	0	29.43	6.3787	0.59	-0.4008	1	0.3729	1	0.5778	433.733	339.966	-22.1	9.75
744	0.0551253	12.9	0.65	0.05039	9.9635	0.9141	0	4.5962	1.5441	-0.8243	-1	1	0.4249	1	0.9565	476.864	395.605	-0.65	0
745	0.160806	4.9	6.6287	1.3528	24.3966	8.4126	0	23.6604	8.2102	-0.3956	-1	0.5145	0.671	1	1	879.653	435.265	-1.3	-6.5
746	0.119504	12.9	0.9192	0.07126	6.5	0.5963	0	3.25	1.2638	0.8678	0.4472	1	0.2008	1	0.3333	268.957	756.361	-0.65	-0.65
747	0.367113	7.5	13.4001	1.7867	26.768	4.8669	0	10.2774	3.0211	0.924	0.67	0.9994	0.08202	1	0.02857	138.487	838.973	-12.35	-5.2
748	0.0936162	12.7	0.65	0.05118	5.85	0.5467	0	3.25	1.2214	-0.9414	-1	-0.7071	0.1213	1	1	226.122	894.095	0.65	0
749	0.0935193	10.9	6.6287	0.6081	57.8711	6.5024	0	24.7513	5.442	-0.4353	-0.9983	1	0.5756	1	0.9683	915.33	398.862	6.5	1.3
750	0.113384	11.5	8.841	0.7688	64.4144	6.7805	0	16.25	3.8731	0.1365	-1	1	0.7375	1	0.7568	968.039	878.817	8.45	2.6
751	0.219976	5.7	9.0301	1.5842	26.6462	7.2017	3.25	27.768	6.7289	-0.6611	-0.9201	0.3714	0.3068	0.8649	1	956.298	788.009	-7.8	-4.55
752	0.346845	12.5	40.153	3.2122	97.2423	9.2612	0	17.5018	4.6553	0.8619	0.03701	1	0.1714	0.8286	0.2118	663.648	574.704	-19.5	-35.1
753	0.0297129	7.9	1.4534	0.184	36.5363	6.1926	0	14.5344	3.7152	-0.2685	-1	0.9939	0.6819	1	0.8529	617.779	310.354	-0.65	-1.3
754	0.367103	6.5	11.2207	1.7263	21.1613	4.7025	0	11.718	3.279	0.959	0.8	1	0.06201	1	0	170.561	821.085	-1.95	-11.05
755	0.103674	6.7	3.9538	0.5901	26.7521	5.6919	0	14.5344	3.6756	-0.2798	-1	0.9578	0.5856	1	0.92	898.925	355.172	3.9	0.65
756	0.201948	11.9	22.8981	1.9242	94.3289	9.5282	0	17.5018	4.3191	0.8651	0.3846	1	0.1475	1	0.2152	169.281	301.319	22.75	2.6
757	0.121294	11.9	6.5	0.5462	44.5808	4.5031	0	10.2774	2.3431	0.5301	-1	1	0.5599	1	0.527	454.336	494.395	5.2	-3.9
758	0.212792	11.9	22.0809	1.8555	86.3259	8.7198	0	29.9635	6.3349	0.4261	-0.9247	0.9998	0.649	0.798	0.4872	908.315	999.382	16.25	14.95
759	0.13633	11.9	8.6721	0.7287	52.9162	5.3451	0	14.5344	3.5087	0.3308	-0.8419	1	0.6428	0.9596	0.5696	608.063	647.71	8.45	-1.95
760	0.0760847	11.7	3.7901	0.3239	41.2935	4.2571	0	16.25	2.9774	-0.00305	-1	1	0.7968	1	0.6912	929.551	987.329	3.25	1.95
761	0.252029	9.9	13.7118	1.385	43.4136	5.4954	0	22.75	5.9806	0.1717	-1	1	0.8339	0.962	0.5918	3.3232	104.157	11.7	7.15
762	0.00854572	11.7	0.65	0.05556	63.0645	6.5015	0	20.8102	5.2742	-0.479	-1	1	0.4827	1	0.9863	274.641	1010.58	0	-0.65
763	0.0950068	11.7	3.25	0.2778	28.3631	2.924	0	9.75	2.4484	-0.4683	-1	1	0.6006	1	0.9429	444.017	900.03	-2.6	1.95
764	0.165395	11.7	20.9316	1.789	104.92	10.8165	0	32.5	7.1264	0.6067	-0.9162	1	0.4558	1	0.4935	146.248	13.8077	9.1	-18.85
765	0.118864	11.5	7.1795	0.6243	49.8959	5.2522	0	36.7696	6.7033	-0.1976	-1	1	0.7134	1	0.7937	796.726	712.804	-0.65	7.15
766	0.0264397	11.5	1.95	0.1696	60.9392	6.4146	0	29.0689	6.0979	-0.425	-1	0.9762	0.628	1	0.9265	993.226	181.926	0	1.95
767	0.0409017	11.3	2.3436	0.2074	47.1578	5.0707	0	22.981	3.7824	-0.3728	-1	1	0.7155	1	0.8358	84.8717	690.354	-1.95	1.3
768	0.0998567	5.7	6.9096	1.2122	44.9158	12.1394	0	26.2023	7.9014	-0.5904	-1	0.7071	0.594	0.973	1	94.8596	628.307	-5.2	-4.55
769	0.649518	4.7	20.5548	4.3734	18.1799	6.7333	0	13.4001	4.2808	0.9401	0.8472	0.986	0.04802	0.8519	0	282.468	645.128	-6.5	19.5
770	0.48871	11.3	48.5459	4.2961	81.7531	8.7907	3.25	26.2023	4.641	0.9699	0.7612	1	0.04482	0.7204	0	941.164	521.358	21.45	-43.55
771	0.627757	4.9	19.2053	3.9194	18.1062	6.2435	0	16.25	3.9792	0.04583	-0.9191	0.8944	0.6383	0.931	0.7778	703.633	725.459	7.8	-17.55
772	0.0875748	10.9	7.8	0.7156	72.7245	8.1713	0	35.1541	8.8355	-0.7856	-1	0.7071	0.2875	1	1	243.404	139.679	-7.8	0
773	0.183871	10.9	18.85	1.7294	83.7094	9.4055	0	39.1352	7.8896	0.3874	-0.9899	1	0.6227	0.7079	0.5362	698.881	644.078	-13	-13.65
774	0.132763	6.5	7.0308	1.0817	36.6643	8.1476	0	36.3361	8.8217	0.1149	-0.9989	0.9923	0.7253	0.9778	0.6522	177.585	467.054	3.9	5.85
775	0.130693	10.7	7.854	0.734	48.8611	5.6162	0	21.8017	4.6651	-0.3388	-1	0.9923	0.5892	1	0.9531	120.322	583.481	-3.25	-7.15
776	0.148439	5.9	5.2405	0.8882	23.336	5.9836	0	20.8102	6.0985	0.2576	-0.9806	0.9923	0.7378	1	0.6471	62.4153	839.78	-0.65	-5.2
777	0.847742	5.3	37.2263	7.0238	27.3416	8.2853	0	14.5344	3.7906	0.9956	0.9806	1	0.005392	0	0	993.566	1008.77	-33.8	15.6
778	0.110349	8.1	6.9096	0.853	47.1528	7.73	0	43.7243	11.9701	-0.5854	-1	0.9996	0.5633	1	0.9737	50.6049	1015.69	5.2	4.55
779	0.067577	10.5	4.162	0.3964	49.8603	5.8659	0	22.981	4.7983	-0.2299	-1	1	0.6771	1	0.8689	945.529	466.695	3.25	2.6
780	0.0824862	10.5	6.9096	0.6581	67.8153	7.9783	0	17.5018	4.5517	-0.05326	-1	1	0.7534	1	0.7833	1015.91	185.171	-4.55	-5.2
781	0	10.5	0	0	17.5635	2.0663	0	4.5962	1.9306	-0.857	-1	-0.4472	0.1524	1	1	103.533	823.191	0	0
782	0.0265528	10.5	0.65	0.0619	19.8154	2.3312	0	6.5	2.0143	-0.1985	-1	1	0.8572	1	0.7436	766.786	87.8095	0.65	0
783	0.0567901	10.3	3.7901	0.368	53.7844	6.48	0	22.981	5.0888	-0.7002	-1	1	0.6178	1	0.8983	597.908	828.772	1.95	3.25
784	0.451364	4.7	11.718	2.4932	14.9139	5.5237	0	11.718	3.6619	-0.5757	-0.6355	-0.4997	0.0463	0.963	1	461.808	18.4574	6.5	-9.75
785	0.274265	6.1	20.3482	3.3358	49.8671	12.1627	0	52	12.0927	0.7786	0.4034	1	0.2256	0.5366	0.4	494.902	1016.49	-18.2	-9.1
786	0.239669	10.3	11.4997	1.1165	38.6658	4.6585	0	14.5344	3.0763	0.3758	-1	1	0.6367	1	0.6393	257.757	360.675	7.8	8.45
787	0.412951	5.5	15.4503	2.8091	23.8088	6.8025	0	22.75	5.5082	0.7741	-0.2032	0.9964	0.3929	0.7143	0.2143	850.536	242.364	-5.85	-14.3
788	0.272001	9.9	17.5018	1.7679	51.3465	6.4996	0	16.25	3.7173	0.2194	-0.9945	0.986	0.5816	0.8861	0.7759	936.924	189.859	4.55	16.9
789	0.174623	9.5	10.5812	1.1138	47.8372	6.3783	0	23.6604	5.3713	-0.4801	-1	0.9991	0.6931	1	0.8909	16.3474	12.0053	7.8	7.15
790	0.146651	7.3	0.9192	0.1259	4.55	0.8585	0	3.25	1.4466	-0.5329	-1	1	0.7795	1	0.8182	343.048	834.089	-0.65	-0.65
791	0.256875	4.7	1.4534	0.3092	3.25	1.2037	0	6.5	2.0452	1	1	1	NaN	1	0	366.372	842.936	0.65	-1.3
792	0.29091	4.9	24.1901	4.9368	49.2136	16.9702	3.25	37.0557	12.426	0.728	0.5485	0.9993	0.1572	0.2759	0.5556	464.439	828.633	-12.35	20.8
793	0.0791262	4.7	1.8385	0.3912	13.3488	4.944	0	7.2672	1.9664	-0.7162	-0.9487	-0.4472	0.1537	1	1	87.1277	562.255	1.3	1.3
794	0.103782	9.7	4.6872	0.4832	35.8506	4.6559	0	13	3.1184	0.5592	-1	1	0.6475	1	0.4082	53.567	121.536	-2.6	-3.9
795	0.354372	9.7	33.4229	3.4457	74.87	9.7234	0	42.25	8.5726	0.3853	-0.9997	1	0.8129	0.7013	0.3509	604.845	1012.09	32.5	7.8
796	0.551999	9.5	26.6738	2.8078	38.1498	5.0866	0	16.25	3.5897	0.94	0.7328	1	0.07757	1	0.05455	946.41	1005.8	-19.5	18.2
797	0.420509	7.9	15.1744	1.9208	26.9499	4.5678	0	11.718	2.5049	0.7751	-0.07125	1	0.3136	1	0.2564	694.462	868.899	-14.95	2.6
798	0.115559	9.5	4.111	0.4327	28.0829	3.7444	0	9.1924	2.4903	-0.2697	-0.9989	0.9487	0.6812	1	0.9057	393.947	236.379	-1.3	3.9
799	0.454385	6.3	22.0809	3.5049	33.168	7.7135	3.25	19.769	4.6717	0.8574	0.4263	0.9998	0.1667	0.7209	0.2174	350.611	73.3254	-16.25	14.95
800	0.0709335	9.1	0.65	0.07143	7.15	1.007	0	3.25	1.5136	0.2	-1	1	1.0954	1	0.4	582.676	474	0.65	0
801	0.806861	5.7	40.4883	7.1032	32.573	8.8035	0	16.5718	3.8877	0.9827	0.9279	0.9998	0.02132	0	0	484.912	348.246	-29.9	27.3
802	0.0435814	6.1	0.65	0.1066	10.0285	2.446	0	7.2672	2.3423	-0.1172	-1	1	0.9317	1	0.6875	100.205	850.803	-0.65	0
803	0.109917	5.9	5.9927	1.0157	36.0385	9.2406	0	20.8102	6.5153	-0.3836	-0.9973	0.9104	0.5839	1	0.9444	523.5	951.051	4.55	-3.9
804	0.174986	8.7	12.3671	1.4215	54.4273	8.1235	0	35.0036	8.8138	0.06551	-1	0.9806	0.6385	0.806	0.8605	766.764	24.569	12.35	-0.65
805	0.201426	8.7	17.7415	2.0393	67.8327	10.1243	0	24.7513	6.1562	0.4402	-1	1	0.5924	0.9701	0.5556	384.753	205.632	-17.55	2.6
806	0.0441136	8.7	2.7577	0.317	48.1465	7.186	0	22.981	5.5784	-0.4327	-0.9899	0.9806	0.607	1	0.8913	739.017	762.305	1.95	-1.95
807	0.559711	7.7	29.1342	3.7837	38.5326	6.7601	0	30.8322	5.5343	0.7688	-0.02918	1	0.3693	0.2632	0.2703	529.467	982.383	18.2	22.75
808	0.101286	8.7	3.9538	0.4545	30.0647	4.4873	0	23.6604	4.4597	-0.1092	-1	0.9806	0.6018	1	0.9348	787.201	872.506	0.65	-3.9
809	0	8.7	0	0	12.2385	1.8266	0	4.5962	1.7362	-0.7944	-1	1	0.531	1	0.9286	385.322	619.954	0	0
810	0.114211	8.5	9.6629	1.1368	64.6979	9.9535	3.25	22.981	5.9889	-0.07369	-0.9985	1	0.8081	1	0.6744	138.029	998.882	3.25	9.1
811	0.0908842	8.5	0.65	0.07647	5.4692	0.8414	0	4.5962	1.5006	-0.25	-1	1	1.0351	1	0.625	781.953	41.7118	0	0.65
812	0.172682	8.3	1.4534	0.1751	6.3885	1.014	0	4.5962	1.6441	-0.9166	-1	-0.7071	0.1218	1	1	272.066	660.157	0.65	1.3
813	0.390264	4.9	8.45	1.7245	12.8146	4.4188	0	9.1924	2.6339	0.4772	-0.356	0.9715	0.4612	1	0.6667	494.173	183.633	-3.25	-7.8
814	0.167559	8.1	6.1321	0.757	27.5585	4.5178	0	23.6604	4.5019	-0.737	-1	0.6668	0.3799	1	1	169.488	278.123	3.25	5.2
815	0.41611	8.1	18.984	2.3437	34.3577	5.6324	0	13.7886	3.0484	0.7639	0.05121	1	0.2433	0.6721	0.3415	301.463	878.062	14.95	-11.7
816	0.294159	7.9	12.8035	1.6207	32.5065	5.5096	0	16.25	4.1472	0.5093	-0.9991	1	0.6216	1	0.4595	420.772	146.228	11.7	5.2
817	0.0553217	7.9	0.65	0.08228	8.775	1.4873	0	3.25	1.6331	-0.6667	-1	1	0.7785	1	0.8333	0	933.057	0	-0.65
818	0.134403	5.5	7.15	1.3	33.8534	9.6724	0	27.768	7.8428	0.02499	-1	1	0.8529	1	0.7333	211.227	0.6182	-7.15	0
819	0.120569	7.3	3.25	0.4452	19.57	3.6925	0	7.2672	2.2348	0.412	-0.4472	0.9899	0.4504	1	0.7241	955.582	143.274	-1.95	-2.6
820	0.0355904	7.3	0.65	0.08904	13.2597	2.5018	0	4.5962	1.8904	-0.5121	-1	1	0.7361	1	0.9	258.466	769.842	0	-0.65
821	0.162909	7.3	2.6	0.3562	11.5885	2.1865	0	6.5	1.9127	0.773	-1	1	0.4943	1	0.3	472.548	492.274	2.6	0
822	0.794171	7.1	68.9276	9.7081	62.3437	12.2242	3.25	30.8322	6.4097	0.9897	0.9314	0.9999	0.0163	0	0	285.606	16.5282	66.3	-18.85
823	0.691452	6.1	29.6446	4.8598	28.8165	7.0284	0	16.5718	4.3376	0.914	0.7211	1	0.09559	0.2927	0.04762	705.033	12.3279	18.2	-23.4
824	0.0489732	6.9	0.65	0.0942	9.425	1.9235	0	3.25	1.6139	-0.5833	-1	0.7071	0.682	1	1	487.833	612.594	-0.65	0
825	0.0237453	6.9	0.65	0.0942	19.4389	3.9671	0	17.5018	4.6198	-0.5722	-1	1	0.6561	1	0.9167	858.739	516.659	0	0.65
826	0.225915	6.9	13.1454	1.9051	41.3207	8.4328	0	25.3833	5.141	0.772	-0.2203	0.9998	0.3133	1	0.2759	294.232	490.529	-13	1.95
827	0.111348	6.7	4.162	0.6212	26.2207	5.5789	0	13.4001	3.1969	0.04378	-0.8682	0.9899	0.6643	1	0.8462	800.179	951.575	-2.6	-3.25
828	0.517803	6.7	31.6571	4.7249	42.8869	9.1249	0	19.769	5.1276	0.9243	0.6905	0.9998	0.09144	0.383	0.1111	942.866	827.94	29.9	-10.4
829	0.1061	4.7	2.7577	0.5867	14.9301	5.5297	0	16.25	4.268	0.6429	0.1961	0.9839	0.2681	1	0.7143	947.692	946.032	1.95	-1.95
830	0.135326	6.3	5.5536	0.8815	28.0099	6.5139	0	27.5772	6.5244	-0.1942	-1	1	0.692	1	0.8261	702.214	729.968	1.95	-5.2
831	0.231161	6.5	7.9076	1.2166	23.6835	5.263	0	16.5718	3.6333	0.05775	-0.8376	0.9899	0.6427	1	0.8	549.154	639.169	-7.8	-1.3
832	0.286714	6.5	16.3019	2.508	39.3632	8.7474	4.5962	29.43	5.5435	-0.147	-0.9965	0.8033	0.5046	0.7333	0.9583	333.331	155.169	14.95	6.5
833	0.246764	5.1	4.55	0.8922	11.2084	3.6156	0	7.2672	2.6291	0.4564	-0.4472	0.9923	0.6208	1	0.5	25.3431	118.745	4.55	0
834	0.0818783	6.5	5.5536	0.8544	46.9576	10.435	0	38.0403	11.9019	-0.1579	-0.9971	0.8944	0.619	1	0.92	96.1462	19.0769	-1.95	-5.2
835	0.031576	6.3	0.65	0.1032	14.0538	3.2683	0	17.5018	4.028	-0.2878	-1	1	0.9164	1	0.7	654.929	0.127	-0.65	0
836	0.148758	6.3	4.5962	0.7296	21.0897	4.9046	0	11.718	3.4407	-0.02883	-0.9833	1	0.5613	1	0.9545	314.262	64.5794	3.25	-3.25
837	0.588434	6.3	22.366	3.5502	25.9432	6.0333	0	13	3.6787	0.9628	0.8707	1	0.03959	0.7674	0	11.5556	830.937	-18.2	-13
838	0	6.3	0	0	3.9	0.907	0	3.25	1.475	-1	-1	-1	0	1	1	1019	649.841	0	0
839	0.64991	6.3	39.7139	6.3038	41.7079	9.6995	0	39	7.5223	0.9836	0.8495	1	0.03469	0	0	30.6111	593.683	37.05	-14.3
840	0.149296	6.1	11.0691	1.8146	49.833	12.1544	4.5962	26.8002	6.1999	0.1887	-0.9999	0.9935	0.7721	1	0.6667	445.943	841.582	-0.65	11.05
841	0.072742	6.1	3.9	0.6393	36.0331	8.7886	0	25.3833	5.8632	0.0559	-0.9908	1	0.6462	1	0.8	697.885	754.705	0	3.9
842	0.056961	6.1	3.3144	0.5433	39.1064	9.5381	0	37.0557	11.5462	-0.3008	-0.9202	0.8742	0.6184	1	0.7895	310.041	271.746	0.65	3.25
843	0.885893	6.1	80.2349	13.1533	60.8748	14.8475	7.2672	23.4361	4.1523	0.9731	0.9526	0.9999	0.01481	0	0	899.172	661.148	-72.15	-35.1
844	0.099937	4.7	2.7577	0.5867	15.851	5.8707	0	18.9506	5.7328	-0.06654	-0.7355	0.6757	0.6032	1	1	690.904	197.925	-1.95	1.95
845	0.0662588	6.1	4.3603	0.7148	44.2309	10.788	0	44.2048	13.8483	-0.4889	-0.9995	0.9864	0.511	1	0.9524	770.393	128.566	3.9	-1.95
846	0.236974	5.7	16.1457	2.8326	44.227	11.9532	3.25	34.548	10.5937	0.6823	-0.6626	0.9994	0.4956	0.9189	0.3529	791	580.64	-10.4	-12.35
847	0.284035	5.3	4.162	0.7853	9.1238	2.7648	0	7.2672	2.9918	-0.6414	-0.9285	-0.0767	0.2525	1	1	38.5849	19.1604	2.6	-3.25
848	0.147002	5.7	0.65	0.114	2.8692	0.7755	0	4.5962	1.5218	NaN	Infinity	#NAME?	NaN	1	NaN	236.272	610.07	0.65	0
849	0.0403903	5.7	1.4534	0.255	23.3596	6.3134	3.25	11.718	3.0821	-0.1575	-1	0.9806	0.768	1	0.8	120.412	541.667	-0.65	1.3
850	0.0622718	5.7	2.9069	0.51	30.3027	8.1899	0	32.6621	8.0532	-0.8506	-0.9996	0.4472	0.3402	1	1	616.158	529.86	1.3	2.6
851	0.0992634	5.5	0.9192	0.1671	5.8919	1.6834	0	7.2672	2.2716	-0.7821	-1	-0.3162	0.2221	1	1	851.882	926.391	0.65	-0.65
852	0.324163	5.3	7.0007	1.3209	13.4469	4.0748	0	13.4001	4.1079	0.9386	0.7071	1	0.09106	1	0.07692	334.736	84.3962	2.6	-6.5
853	0.0740251	5.3	3.5004	0.6604	29.4402	8.9213	0	39.1352	10.1861	-0.596	-0.9627	0.5369	0.5019	1	1	96.8208	630.472	3.25	1.3
854	0.281894	5.3	12.8035	2.4158	28.2808	8.5699	0	42.25	10.909	0.7858	0.2873	1	0.1897	0.9091	0.3333	866.868	1014.55	-11.7	5.2
855	0.166725	5.1	4.162	0.8161	15.1741	4.8949	0	13	3.5937	0.3479	-0.7809	0.9899	0.659	1	0.5556	893.069	352.726	3.25	2.6
856	0.241408	4.9	9.2382	1.8854	22.6489	7.81	0	46.8722	15.9753	-0.921	-0.9962	-0.7071	0.1101	0.8966	1	739.357	737.194	5.85	-7.15
857	0.604006	4.7	21.1724	4.5048	20.137	7.4582	3.25	13.4001	2.8371	0.9712	0.8965	0.9979	0.03612	0.5926	0	756.287	700.277	20.15	-6.5
858	0.197865	4.7	11.183	2.3794	32.4685	12.0254	3.25	29.0689	8.1462	0.01902	-0.5858	0.9581	0.6262	0.8148	0.8571	520.66	1005.87	-6.5	-9.1
859	0.0697003	4.7	0.9192	0.1956	7.577	2.8063	0	4.5962	1.788	-0.9564	-1	-0.8137	0.08037	1	1	907.862	308.266	0.65	-0.65
0	0.0996089	40.7	26.745	0.6571	255.294	6.5968	0	47.9857	6.8076	-0.0567	-1	1	0.7638	0.9742	0.7335	335.276	959.514	-24.05	-11.7
1	0.203886	13.3	12.35	0.9286	51.4659	4.5545	0	16.25	3.1179	0.1944	-1	1	0.7525	1	0.6591	497.263	902.132	0	-12.35
2	0.0961328	26.5	24.1901	0.9128	232.633	9.4952	0	44.2048	7.2336	0.02762	-1	1	0.7692	0.951	0.7117	432.913	223.198	-2.6	24.05
3	0.536172	13.5	54.3596	4.0266	86.3639	7.5099	0	32.1734	5.333	0.9428	-0.3221	1	0.1404	0.4522	0.01053	387.078	650.47	-48.75	-24.05
4	0.0209103	49.5	4.5962	0.09285	210.918	4.4404	0	27.9576	4.2729	-0.2496	-1	1	0.7353	1	0.8454	819.439	825.159	3.25	-3.25
5	0.174938	16.3	18.9506	1.1626	95.0346	6.6458	0	16.25	3.7599	0.4458	-1	1	0.6112	1	0.5217	151.518	884.917	-16.25	-9.75
6	0.229238	5.1	3.677	0.721	9.75	3.1452	0	9.75	3.1936	0.2867	-0.3162	0.8575	0.2982	1	0.9	615.745	643.823	-2.6	-2.6
7	0.536195	49.5	169.794	3.4302	303.873	6.3973	0	21.8017	4.1813	0.8723	-0.1333	1	0.1897	0.7411	0.1538	128.875	797.577	146.9	85.15
8	0.193497	6.7	6.7862	1.0129	24.603	5.2347	0	19.769	4.068	0.4897	-1	1	0.6536	1	0.4074	309.06	624.649	6.5	-1.95
9	0.467476	7.9	18.3157	2.3184	29.2607	4.9594	0	14.5344	3.7352	0.5317	-1	0.9985	0.5639	1	0.3947	308.918	687.702	-16.25	8.45
10	0.0781174	24.9	7.1795	0.2883	84.5143	3.6906	0	13.7886	3.1685	-0.3484	-1	1	0.7116	1	0.8427	484.219	468.572	0.65	-7.15
11	0.247214	49.5	74.6623	1.5083	289.807	6.1012	0	19.5	3.2875	0.5929	-1	1	0.5749	0.9726	0.3661	132.932	566.724	-56.55	48.75
12	0.356585	46.9	131.43	2.8024	352.867	7.859	0	32.6621	5.7852	0.6938	-0.9993	1	0.4798	0.6303	0.3224	637.191	705.175	-108.55	74.1
13	0.0631763	16.1	4.5962	0.2855	63.7197	4.5191	0	26.2023	4.6806	-0.2145	-1	1	0.7116	1	0.7946	708.848	545.792	0.65	4.55
14	0.0597142	37.7	11.1072	0.2946	176.128	4.9335	0	16.5718	3.4679	-0.07648	-1	1	0.6464	1	0.8627	868.759	536.53	10.4	-3.9
15	0.183714	49.5	47.61	0.9618	248.677	5.2353	0	17.5018	3.4055	0.6573	-0.9983	1	0.5065	1	0.3304	852.009	495.236	47.45	3.9
16	0.0347067	36.7	6.7862	0.1849	184.864	5.3275	0	20.8102	4.4907	-0.1299	-1	1	0.7012	1	0.8301	1000.55	39.436	-1.95	-6.5
17	0.0495195	23.9	6.7862	0.2839	125.555	5.7331	0	20.5548	3.8913	-0.2146	-1	1	0.7167	1	0.8514	745.261	996.51	-1.95	6.5
18	0.432625	36.5	71.0138	1.9456	155.153	4.4972	0	14.5344	2.8547	0.4886	-1	1	0.7107	0.9855	0.3844	252.548	556.416	-28.6	65
19	0.298944	49.5	75.7048	1.5294	243.01	5.116	0	41.1096	5.3114	0.6169	-1	1	0.5298	0.9832	0.3628	162.661	626.528	29.9	-69.55
20	0.324853	7.3	17.0121	2.3304	38.0205	7.1737	0	20.8102	5.0546	0.4684	-0.5057	0.9947	0.4151	0.9811	0.697	217.493	918.842	-16.9	1.95
21	0.033639	44.1	5.5154	0.1251	156.565	3.7189	0	20.8102	3.5452	-0.2244	-1	1	0.7144	1	0.8494	939.884	141.356	3.9	-3.9
22	0.182917	8.3	6.6922	0.8063	27.7704	4.408	0	13.7886	3.6478	-0.4031	-1	1	0.6322	1	0.9268	380.066	406.115	3.25	-5.85
23	0.240241	12.9	13.4001	1.0388	47.1312	4.324	0	13	3.2808	0.6978	-0.8944	1	0.378	1	0.407	154.736	343.771	-5.2	12.35
24	0.449728	21.1	96.4193	4.5696	194.071	10.1608	0	36.7696	5.8095	0.9542	0.6485	1	0.06096	0.3874	0.01754	412.635	775.597	96.2	-6.5
25	0.576329	27.9	92.1649	3.3034	148.452	5.7318	0	18.9506	3.6891	0.849	-0.7071	1	0.2757	0.7568	0.1799	358.5	138.53	39.65	83.2
26	0.111115	28.1	9.9431	0.3538	83.1046	3.1841	0	11.718	2.5454	-0.1244	-1	1	0.6947	1	0.8387	612.13	170.856	-1.95	-9.75
27	0.670576	42.5	196.081	4.6137	278.647	6.8802	0	33.4608	4.3835	0.9023	-0.9989	1	0.3124	0.5037	0.05729	394.061	142.827	114.4	-159.25
28	0.170091	49.5	34.6701	0.7004	195.595	4.1178	0	26.2023	3.6519	0.2137	-1	1	0.6962	1	0.6651	744.33	341.291	-17.55	-29.9
29	0.0425148	34.5	6.5	0.1884	144.021	4.4314	0	13.7886	3.4104	-0.2474	-1	1	0.7271	1	0.8383	464.429	667.835	0	-6.5
30	0.511841	30.5	124.191	4.0718	226.724	7.9552	0	22.981	4.374	0.5885	-0.9927	1	0.7273	0.3474	0.2377	140.043	188.087	-109.2	59.15
31	0.170422	30.1	25.3833	0.8433	139.047	4.9483	0	20.5548	3.5845	0.2074	-1	1	0.7884	1	0.563	836.875	236.561	25.35	-1.3
32	0.0336048	10.9	2.0555	0.1886	49.9497	5.6123	0	19.769	3.8672	-0.1214	-1	1	0.6746	1	0.8636	947.427	679.656	1.95	-0.65
33	0.00821304	11.3	0.65	0.05752	65.1327	7.0035	0	23.4361	5.7814	0.3601	-1	1	0.7061	1	0.6066	240.526	1017.25	0.65	0
34	0.498655	35.5	109.896	3.0957	207.973	6.2081	0	29.25	4.2369	0.7905	-0.9806	1	0.4004	0.6746	0.2	812.638	543.538	12.35	109.2
35	0.30056	34.3	57.0706	1.6639	178.812	5.536	0	17.5018	3.5158	0.7667	-0.9839	1	0.4706	0.8173	0.2152	427.436	704.079	55.25	14.3
36	0.0239664	49.5	9.2382	0.1866	369.828	7.7859	0	29.25	5.2245	0.2445	-1	1	0.6887	1	0.6475	638.983	273.235	7.15	5.85
37	0.0837298	49.5	24.1289	0.4875	276.561	5.8223	0	16.5718	3.7721	0.1651	-1	1	0.7722	1	0.6212	577.013	852.989	-1.95	24.05
38	0.218556	14.1	15.708	1.114	61.675	5.0971	0	20.8102	3.4647	0.1603	-0.9983	1	0.6914	1	0.7245	904.851	740.844	14.3	-6.5
39	0.0564246	14.3	0.65	0.04545	9.9077	0.8055	0	4.5962	1.5131	-0.3315	-1	1	0.8479	1	0.8333	867	543.934	0	-0.65
40	0.0508475	14.7	3.25	0.2211	55.2237	4.3483	0	17.5018	3.2968	0.2387	-0.9945	1	0.6644	1	0.6289	168.946	903.915	0	-3.25
41	0.30099	11.3	16.6608	1.4744	45.5562	4.8985	0	11.718	3.2096	0.05565	-0.9998	0.9995	0.7295	1	0.6986	3.1814	515.549	5.85	15.6
42	0.347981	6.9	14.2556	2.066	29.0919	5.9371	0	20.8102	4.9306	0.833	0.1029	1	0.2412	1	0.2414	321.812	907.109	10.4	-9.75
43	0.406171	21.7	56.1037	2.5854	125.396	6.3653	0	39.1352	4.6736	0.4353	-1	1	0.646	0.7056	0.503	451.91	191.177	-38.35	40.95
44	0.320981	21.9	44.1235	2.0148	124.913	6.277	0	35.75	5.1732	0.5218	-1	1	0.669	0.9095	0.3636	202.123	49.3653	31.2	-31.2
45	0.59782	14.9	76.0944	5.107	110.201	8.5427	0	18.3848	4.2871	0.8796	-0.05547	1	0.2295	0.2093	0.156	389.231	207.705	-43.55	62.4
46	0.690333	8.1	22.8242	2.8178	24.899	4.0818	0	13.4001	2.8389	0.7683	-0.4472	1	0.3796	0.9508	0.275	770.784	608.259	-21.45	-7.8
47	0.066634	49.5	21.5385	0.4351	310.161	6.5297	0	19.769	3.7367	0.4964	-1	1	0.6672	0.9979	0.4126	714.512	696.906	-21.45	1.95
48	0.320471	5.3	5.5154	1.0406	10.7154	3.2471	0	13.7886	3.4018	0.7456	0.3714	0.9806	0.1801	1	0.5385	849.924	794.245	-3.9	-3.9
49	0.444999	16.9	40.3838	2.3896	80.0114	5.3699	0	16.25	3.5964	0.2674	-0.9997	1	0.7119	0.7315	0.5691	102.077	559.71	33.8	22.1
50	0.032841	49.5	8.475	0.1712	247.616	5.213	0	17.5018	3.7138	-0.07907	-1	1	0.7325	1	0.7908	883.383	857.108	-4.55	7.15
51	0.0106324	22.9	1.4534	0.06347	124.762	5.9695	0	32.0088	5.6377	-0.1917	-1	1	0.7564	1	0.8045	376.341	18.2598	1.3	0.65
52	0.023915	12.3	1.4534	0.1182	50.9073	4.9425	0	19.5	3.8047	-0.4387	-1	1	0.574	1	0.9481	213.74	589.362	1.3	-0.65
53	0.890694	12.5	81.9748	6.558	77.3093	7.3628	0	13.4001	3.1565	0.9936	0.9424	1	0.009229	0.009524	0	642.876	893.376	73.45	36.4
54	0.0238934	20.7	2.9069	0.1404	109.883	5.8761	0	14.5344	3.5562	-0.2936	-1	1	0.738	1	0.8322	253.406	682.87	-2.6	-1.3
55	0.0566651	15.3	3.7901	0.2477	58.139	4.3713	0	11.718	2.9989	-0.3186	-1	1	0.7447	1	0.8529	792.578	718.108	-1.95	-3.25
56	0.394737	15.5	51.5512	3.3259	113.746	8.4256	0	22.75	5.8803	0.7708	-0.3162	1	0.3389	0.6593	0.2632	836.152	489.584	50.05	-12.35
57	0.207168	16.5	13.1615	0.7977	55.8327	3.8505	0	21.8017	3.8727	0.1131	-0.9979	1	0.7257	1	0.6911	634.348	111.379	12.35	4.55
58	0.552758	22.7	72.8725	3.2102	120.218	5.8076	0	18.9506	3.9933	0.9502	0.6332	1	0.06755	0.9855	0.03209	417.297	287.661	-3.25	72.8
59	0.0732675	5.9	2.68	0.4542	24.177	6.1992	0	16.5718	4.569	0.0766	-1	0.9971	0.6682	1	0.8235	274.576	332.144	-2.6	0.65
60	0.0562033	21.1	6.6922	0.3172	107.797	5.6438	0	22.981	4.5598	-0.2943	-1	1	0.6831	1	0.8868	148.68	374.728	5.85	-3.25
61	0.168246	48.9	36.7351	0.7512	209.402	4.4649	0	35.8974	3.5862	0.04241	-1	1	0.6879	0.968	0.7829	704.484	651.915	-35.75	-8.45
62	0.0657892	49.5	13.3369	0.2694	194.506	4.0949	0	17.5018	3.4137	0.1661	-1	1	0.7637	1	0.649	740.974	447.575	9.1	-9.75
63	0.42366	5.3	24.1202	4.551	35.4489	10.7421	3.25	20.8102	4.9915	0.8014	0.463	0.9944	0.1884	0.2424	0.3077	592.641	28.2736	-23.4	-5.85
64	0.057936	49.5	13.6655	0.2761	226.367	4.7656	0	25.3833	4.4775	-0.2477	-1	1	0.6931	1	0.8773	896.385	879.648	-13.65	-0.65
65	0.190591	16.7	16.9	1.012	78.0535	5.3098	0	16.25	3.2791	0.07356	-0.9923	1	0.6585	0.9864	0.7672	49.006	515.227	6.5	-15.6
66	0.149572	49.5	33.4229	0.6752	214.423	4.5142	0	16.5718	3.2555	0.3323	-0.9983	1	0.5998	1	0.6613	842.772	692.028	-32.5	-7.8
67	0.329405	11.9	23.553	1.9792	59.4833	6.0084	0	17.5018	3.6944	0.2003	-1	1	0.709	0.9697	0.6447	710.193	263.828	-20.8	-11.05
68	0.428944	13.9	21.5188	1.5481	42.9484	3.6091	0	10.2774	2.8891	0.8377	-0.3162	1	0.23	1	0.2222	625.058	708.058	-9.1	19.5
69	0.103884	5.5	4.9503	0.9	30.3223	8.6635	3.25	16.5718	4.5038	-0.5588	-0.9981	0.4388	0.4257	1	1	156.009	1016.81	-4.55	-1.95
70	0.622677	16.1	72.0768	4.4768	101.373	7.1896	0	18.9506	3.7054	0.8897	0.14	1	0.1854	0.3972	0.1736	532.385	352.267	-55.9	-45.5
71	0.402692	32.9	71.2544	2.1658	166.189	5.3783	0	17.5018	3.3425	0.6252	-1	1	0.6204	0.8026	0.2604	524.011	863.161	-57.85	-41.6
72	0.587119	7.7	46.2643	6.0084	58.3321	10.2337	0	20.5548	5.7426	0.9758	0.8759	1	0.03183	0.1754	0	188.253	518.994	3.25	-46.15
73	0.0705726	9.9	4.111	0.4152	46.4779	5.8833	0	22.75	5.3595	-0.5526	-1	0.9247	0.558	1	0.9623	61.7374	113.525	-1.3	3.9
74	0.124538	19.3	14.7078	0.7621	105.865	6.1194	0	20.8102	3.9157	0.1024	-1	1	0.7075	1	0.7448	671.798	269.414	-10.4	-10.4
75	0.318212	6.1	11.9854	1.9648	25.3155	6.1745	0	22.75	3.8801	0.3989	0.09054	0.9715	0.2147	1	0.9524	1016.43	571.902	-9.1	7.8
76	0.0935157	49.5	14.8223	0.2994	152.077	3.2016	0	14.5344	3.0117	-0.04674	-1	1	0.7351	1	0.7848	995.438	420.44	-3.9	14.3
77	0.235788	16.1	21.5286	1.3372	79.9636	5.6712	0	13	2.9412	0.6817	-1	1	0.5148	1	0.2881	296.087	497.978	10.4	-18.85
78	0.471157	6.9	41.3198	5.9884	62.2791	12.71	3.25	29.43	6.2864	0.9674	0.7863	1	0.04807	0.1429	0	214.21	362.319	-13.65	39
79	0.138414	49.5	44.3003	0.895	307.137	6.4661	0	21.8017	4.5738	0.2323	-1	1	0.7265	1	0.5968	138.366	72.898	-16.9	40.95
80	0.075883	14.1	4.7321	0.3356	53.5131	4.4226	0	17.5018	3.2895	0.07361	-0.9923	1	0.7088	1	0.7391	32.2979	15.6844	1.3	-4.55
81	0.030603	49.5	8.3241	0.1682	261.068	5.4962	0	21.8017	4.5659	-0.1866	-1	1	0.7661	1	0.7909	959.933	697.257	6.5	-5.2
82	0.104562	9.7	3.25	0.3351	24.6773	3.2048	0	9.1924	2.6129	0.4852	-0.9383	1	0.6087	1	0.5577	473.258	418.871	-2.6	-1.95
83	0.141121	15.5	12.35	0.7968	76.224	5.6462	0	16.25	4.1314	0.3438	-1	1	0.7158	1	0.5392	408.69	621.655	0	12.35
84	0.07743	14.5	7.4111	0.5111	82.5104	6.6008	0	19.5	4.1002	-0.3521	-1	1	0.6878	1	0.875	279.735	811.81	-5.85	-4.55
85	0.683376	7.7	35.1962	4.5709	38.1253	6.6887	0	13.4001	3.3801	0.9465	0.5547	0.9991	0.09982	0.193	0.05405	48.7662	931.727	-2.6	35.1
86	0.544806	17.3	63.9681	3.6976	103.842	6.787	0	17.5018	3.5734	0.606	-1	1	0.6178	0.6536	0.313	680.63	977.87	-63.7	-5.85
87	0.0405444	6.9	1.4534	0.2106	25.4518	5.1943	0	44.2048	8.4936	0.07615	-1	1	0.6054	0.9592	0.9091	427.891	746.478	0.65	-1.3
88	0.103897	45.5	19.5541	0.4298	179.95	4.1368	0	14.5344	3.2695	0.03335	-1	1	0.7221	1	0.7609	313.741	243.381	18.2	7.15
89	0.0911578	49.5	26.7212	0.5398	281.278	5.9216	0	16.25	3.9666	0.2886	-1	1	0.6582	1	0.6651	743.516	113.433	-20.15	17.55
90	0.0547992	6.3	1.8385	0.2918	22.8972	5.3249	0	16.5718	4.0607	0.3874	-0.9989	1	0.7089	1	0.5238	206.444	719.746	-1.3	1.3
91	0.0748196	9.7	3.5004	0.3609	37.1417	4.8236	0	14.5344	3.6026	-0.4644	-0.9997	0.8575	0.4972	1	0.963	223.536	799.902	1.3	3.25
92	0.179319	13.7	17.1605	1.2526	81.7285	6.9853	0	35.0036	6.3763	0.01548	-0.9985	1	0.7261	0.9915	0.7579	107.292	925.602	-10.4	-13.65
93	0.0727343	49.5	18.6132	0.376	245.551	5.1695	0	22.75	3.322	0.3991	-0.9999	1	0.6921	1	0.5369	100.596	418.539	-18.2	-3.9
94	0.522984	12.5	52.0365	4.1629	83.5794	7.9599	0	17.5018	4.0705	0.9628	0.7634	1	0.0509	0.5048	0	533.744	465.788	39	34.45
95	0.654381	18.5	107.667	5.8198	146.744	8.8936	3.25	39.538	5.6259	0.894	0.1414	1	0.2083	0.2364	0.1724	492.384	644.116	100.1	39.65
96	0.0507491	20.3	7.9343	0.3909	140.958	7.7026	0	45.1504	7.2436	-0.3233	-1	0.9985	0.7254	1	0.8269	355.32	578.52	-6.5	-4.55
97	0.0467685	16.3	4.162	0.2553	78.0609	5.4588	0	13.4001	3.4775	-0.4558	-1	0.7894	0.5577	1	0.9915	60.9877	1009.38	-2.6	-3.25
98	0.0371088	20.3	3.5004	0.1724	85.0189	4.6458	0	13.4001	3.1964	0.1132	-1	0.9989	0.7326	1	0.7006	814.796	258.379	3.25	-1.3
99	0.170818	27.7	42.8803	1.548	232.902	9.0623	0	32.1734	6.3936	0.2856	-1	1	0.7736	0.9922	0.513	399.885	815.845	-41.6	-10.4
100	0.281005	32.3	37.1411	1.1499	123.99	4.0921	0	13.4001	3.1049	0.2904	-1	1	0.7281	1	0.5673	281.144	865.975	20.15	-31.2
101	0.0406938	27.9	8.45	0.3029	192.784	7.4434	0	26.8002	6.048	-0.3548	-1	1	0.719	1	0.8816	913.339	950.369	3.25	-7.8
102	0.0416466	11.9	1.95	0.1639	38.9618	3.9355	0	11.718	2.8017	-0.3373	-1	0.9989	0.7505	1	0.8235	679.008	764.424	0	1.95
103	0.728123	4.9	30.9894	6.3244	25.1891	8.6859	3.25	16.5718	3.7792	0.8698	0.8208	0.9408	0.03899	0.2414	0	86.9082	878.551	30.55	-5.2
104	0.0527029	17.5	5.2405	0.2995	88.0836	5.6828	0	23.6604	4.3909	-0.1284	-1	1	0.7317	1	0.7805	811.223	534.923	-5.2	-0.65
105	0.0394645	19.3	5.2405	0.2715	119.018	6.8796	0	26	6.1345	-0.2363	-1	1	0.7192	1	0.8429	29.1192	1016.14	2.6	-4.55
106	0.112057	13.5	7.0007	0.5186	53.2222	4.628	0	16.25	3.9076	0.2819	-1	1	0.7402	1	0.6111	673.215	1014.28	-2.6	-6.5
107	0.21307	17.5	15.4503	0.8829	64.2276	4.1437	0	24.7513	4.5136	0.3393	-0.9939	1	0.6046	1	0.6562	524.46	1002.42	14.95	3.9
108	0.0275568	49.5	7.0308	0.142	244.766	5.153	0	43.6033	5.5653	-0.1246	-1	1	0.7155	0.9979	0.8103	785.993	139.151	5.85	3.9
109	0.220553	34.9	45.5603	1.3055	194.743	5.9192	0	20.8102	3.9871	0.3023	-1	1	0.8011	0.997	0.471	245.297	465.943	-30.55	33.8
110	0.0551621	16.3	3.3144	0.2033	52.7027	3.6855	0	11.718	2.5308	0.2753	-1	1	0.6535	1	0.6875	410.862	100.948	0.65	-3.25
111	0.160066	5.3	0.9192	0.1734	3.575	1.0833	0	3.25	1.5558	-0.9201	-1	-0.7071	0.09928	1	1	178.953	331.594	-0.65	0.65
112	0.748052	15.3	91.0859	5.9533	105.846	7.9584	3.25	30.6604	4.0748	0.956	0.69	1	0.05288	0.06015	0.00885	953.425	550.173	-87.1	26.65
113	0.112917	23.3	18.6132	0.7988	150.68	7.0742	0	18.3848	4.424	-0.0737	-1	1	0.7013	0.9765	0.7801	404.906	489.708	3.9	18.2
114	0.0872807	13.3	7.4111	0.5572	72.1393	6.384	0	22.981	4.5858	-0.1929	-1	0.9999	0.7303	1	0.8452	103.034	1012.94	4.55	-5.85
115	0.914026	16.3	154.767	9.4949	148.548	10.388	3.25	19.769	3.4613	0.9927	0.9564	1	0.007713	0	0	900.699	1005.52	-154.7	-4.55
116	0.723647	5.5	29.0689	5.2853	25.563	7.3037	3.25	13.4001	2.6284	0.9825	0.9295	0.9997	0.02318	0.08571	0	691.145	147.6	28.6	-5.2
117	0.18629	10.5	10.4809	0.9982	45.5452	5.3583	0	22.75	4.7171	-0.1756	-1	0.9998	0.8006	1	0.8254	83.0762	97.419	10.4	-1.3
118	0.528698	9.9	32.8941	3.3226	49.6476	6.2845	0	13	2.669	0.977	0.8541	1	0.03055	0.9367	0	968.677	981.641	26	-20.15
119	0.558933	15.5	57.1483	3.687	89.0524	6.5965	0	13.7886	3.1746	0.7806	-0.5777	1	0.4369	0.4889	0.1913	698.093	389.319	47.45	31.85
120	0.391591	44.3	104.02	2.3481	253.643	5.9963	0	37.0557	4.8093	0.3574	-1	1	0.7008	0.6832	0.5408	475.292	300.613	-20.15	102.05
121	0.0864506	49.5	27.4312	0.5542	304.505	6.4106	0	32.6621	5.1276	0.03522	-1	1	0.7027	0.9916	0.7609	919.288	335.285	16.25	-22.1
122	0.564913	16.5	58.4928	3.545	90.992	6.2753	0	13.4001	3.1046	0.7955	0.2189	1	0.2177	0.7448	0.336	627.803	292.191	14.95	56.55
123	0.135094	11.1	5.2405	0.4721	31.8008	3.4946	0	11.718	3.0408	0.3274	-0.9971	1	0.6341	1	0.7377	893.126	274.176	5.2	-0.65
124	0.342221	10.7	19.1171	1.7866	45.4191	5.2206	0	14.5344	3.2408	0.1779	-0.9983	0.9998	0.7164	1	0.6212	275.042	718.318	5.85	18.2
125	0.0335083	49.5	8.7207	0.1762	249.774	5.2584	0	23.6604	4.7571	-0.2604	-1	1	0.6963	1	0.8494	536.477	580.784	3.9	-7.8
126	0.325724	24.9	45.407	1.8236	128.208	5.5986	0	16.25	3.3096	0.5348	-0.9947	1	0.5716	0.9956	0.4706	471.63	864.096	-41.6	-18.2
127	0.683594	21.3	126.302	5.9297	167.415	8.6743	0	23.4361	4.9318	0.8837	-0.9648	1	0.3616	0.4611	0.09357	765.157	866.221	7.15	126.1
128	0.0618207	23.3	6.5324	0.2804	96.6107	4.5357	0	23.4361	3.6754	-0.01858	-1	1	0.7161	1	0.7747	474.352	905.071	-6.5	0.65
129	0.676255	6.7	35.7736	5.3393	37.1083	7.8954	0	46.5329	9.519	0.6598	0.004545	0.9996	0.319	0.383	0.5769	550.619	167.373	-35.75	-1.3
130	0.217981	6.3	8.1445	1.2928	25.5025	5.9308	0	13	3.394	-0.05865	-0.6	0.9965	0.4701	1	0.9048	282.944	485.524	7.15	-3.9
131	0.117797	5.3	2.0555	0.3878	10.8638	3.2921	0	17.5018	4.0274	-0.9542	-1	-0.8682	0.04883	1	1	582.443	744.179	0.65	-1.95
132	0.430741	4.7	20.5548	4.3734	27.4137	10.1532	0	22.981	7.2528	0.9113	0.6877	0.9969	0.1165	0.5556	0.1429	230.362	739.213	6.5	19.5
133	0.16459	7.1	7.2672	1.0236	31.7176	6.2191	0	16.5718	3.6553	0.4625	-1	0.9908	0.6036	1	0.4516	801.852	128.014	3.25	-6.5
134	0.153483	49.5	38.1512	0.7707	238.517	5.0214	0	16.25	3.1173	0.405	-1	1	0.6924	1	0.4763	732.346	792.679	-37.05	9.1
135	0.230402	5.9	1.4534	0.2463	4.1692	1.069	0	4.5962	1.6488	0.3301	-0.8944	0.8321	0.738	1	0.875	709.136	655.297	-1.3	0.65
136	0.619863	13.1	70.5033	5.3819	96.3746	8.6824	0	19.5	4.014	0.8752	0.4217	0.9997	0.1235	0.3784	0.1429	957.813	384.099	46.15	-53.3
137	0.00944719	40.7	1.3	0.03194	130.84	3.3809	0	26.2023	3.5332	-0.1875	-1	1	0.7795	1	0.7967	329.344	450.106	1.3	0
138	0.404879	39.5	122.121	3.0917	286.355	7.6361	0	23.4361	4.54	0.7729	-0.9999	1	0.4302	0.6533	0.2225	84.6873	984.67	-115.05	-40.95
139	0.271058	14.7	15.4503	1.051	49.2424	3.8774	0	9.75	2.6731	0.04191	-1	1	0.8387	1	0.5769	767.088	173.942	14.3	5.85
140	0.152677	49.5	35.4652	0.7165	222.911	4.6929	0	16.5718	3.3065	0.1886	-1	1	0.7799	1	0.6009	612.946	550.013	15.6	31.85
141	0.0162357	31.5	2.68	0.08508	154.589	5.2403	0	29.9635	4.9899	-0.38	-1	1	0.7358	1	0.8443	959.402	844.082	-0.65	2.6
142	0.0197519	32.9	3.9538	0.1202	188.043	6.0855	0	39.1352	4.6319	0.3659	-1	1	0.6841	0.9968	0.5399	403.219	448.995	-3.9	0.65
143	0.687335	30.3	224.665	7.4147	305.288	10.7876	0	25.3833	5.5658	0.6798	-1	1	0.6407	0.3675	0.2357	784.998	170.437	-224.25	13.65
144	0.343481	26.5	73.6424	2.779	198.222	8.0907	0	16.5718	4.054	0.9161	0.2941	1	0.1241	0.9837	0.1067	693.8	774.502	26	-68.9
145	0.207633	15.1	23.2551	1.5401	97.1676	7.4174	0	21.8017	4.7497	0.163	-1	1	0.6776	1	0.7593	500.662	156.861	-20.8	10.4
146	0.0645568	33.3	9.3744	0.2815	136.483	4.3605	0	20.8102	3.6779	-0.3006	-1	1	0.6724	1	0.8979	831.246	713.916	-7.8	-5.2
147	0.372645	11.9	26.5308	2.2295	59.2303	5.9829	0	13.7886	3.7791	0.9101	0.48	1	0.1022	1	0.08861	983.055	609.996	-13.65	-22.75
148	0.219683	22.3	22.4415	1.0063	92.9878	4.5807	0	19.5	4.6569	0.4305	-1	1	0.868	1	0.3168	1018.7	886.771	3.9	-22.1
149	0.230322	15.1	23.4	1.5497	88.1415	6.7284	0	19.5	4.0566	0.5854	-1	1	0.5911	1	0.3592	70.7947	21.5894	0	23.4
150	0.0242544	30.1	3.5004	0.1163	134.739	4.795	0	21.8017	4.4432	-0.3363	-1	1	0.6838	1	0.8553	838.729	75.3455	-3.25	1.3
151	0.0582842	11.1	3.5004	0.3153	49.2282	5.4097	0	13.7886	3.4577	-0.3745	-1	0.9965	0.732	1	0.8209	719.712	74.6441	1.3	-3.25
152	0.603073	17.9	85.2888	4.7647	125.621	7.9007	0	16.5718	3.6872	0.9299	0.6412	1	0.08925	0.3082	0.08633	842.863	988.374	83.85	-15.6
153	0.110564	36.9	16.5718	0.4491	141.759	4.0619	0	16.25	2.8831	-0.1009	-1	1	0.7092	1	0.8116	759.191	954.682	7.15	14.95
154	0.858695	10.3	119.501	11.602	112.143	13.5112	3.25	25.3833	5.4016	0.9783	0.9059	1	0.02265	0	0	110.641	620.515	-118.3	-16.9
155	0.612587	33.1	135.802	4.1028	208.292	6.6975	0	17.5018	3.7975	0.9371	-0.1961	1	0.1593	0.3698	0.06873	227.678	182.615	115.05	72.15
156	0.00393991	49.5	0.9192	0.01857	223.883	4.7133	0	16.5718	3.6412	-0.344	-1	1	0.6847	1	0.8817	337.474	794.928	-0.65	0.65
157	0.400727	6.3	13.9561	2.2153	23.7713	5.5282	0	13.4001	2.8627	0.9189	0.3846	1	0.149	1	0.08696	8.1984	870.968	12.35	6.5
158	0.038455	11.7	2.9069	0.2485	62.6823	6.4621	0	18.9506	4.0829	-0.3472	-0.9999	0.9923	0.6572	1	0.8831	136.145	61.4359	-1.3	2.6
159	0.188337	5.5	5.0767	0.923	17.1529	4.9008	0	13	3.6299	0.6355	-0.2941	0.9899	0.3907	1	0.3333	22.3	896.054	-3.25	3.9
160	0.00828374	49.5	1.95	0.03939	225.865	4.7551	0	27.768	4.587	-0.1576	-1	1	0.715	1	0.8074	992.599	260.404	-1.95	0
161	0.413771	24.1	70.8619	2.9403	157.045	7.1061	0	35.8974	4.9018	0.7904	-1	1	0.4829	0.5566	0.1343	735.006	225.905	70.85	-1.3
162	0.00858499	29.7	0.65	0.02189	70.6299	2.5498	0	13	2.509	-0.3537	-1	1	0.7416	1	0.8396	764.631	206.832	-0.65	0
163	0.200771	16.9	14.6069	0.8643	64.1426	4.3049	0	22.981	3.6196	0.5137	-0.9989	1	0.5227	1	0.5625	424.71	130.216	7.8	-12.35
164	0.186966	40.3	41.6457	1.0334	211.693	5.5272	0	44.2048	4.6269	-0.02865	-1	1	0.7227	0.8407	0.755	113.962	491.789	34.45	-23.4
165	0.0701542	10.1	2.3436	0.232	26.7867	3.307	0	21.8017	5.1915	0.4472	-1	1	0.6326	1	0.6087	898.846	364.346	-1.95	1.3
166	0.649604	6.7	31.4428	4.693	33.9546	7.2244	0	14.5344	3.546	0.9822	0.905	1	0.02382	0.4681	0	106.627	604.955	15.6	27.3
167	0.138536	15.7	7.6081	0.4846	47.9228	3.498	0	10.2774	2.6918	0.1456	-1	1	0.6382	1	0.7714	859.774	454.108	7.15	-2.6
168	0.0147909	18.7	1.3	0.06952	78.4937	4.7002	0	18.9506	4.1961	-0.3918	-1	1	0.6827	1	0.8955	320.834	308.829	0	1.3
169	0.363633	5.9	5.36	0.9085	9.7437	2.4984	0	13.4001	3.7262	-0.2938	-0.9701	0.3162	0.3314	1	1	1004.07	833.61	-1.3	-5.2
170	0.69902	11.3	79.0866	6.9988	93.1141	10.0123	3.25	23.6604	4.9145	0.9789	0.8251	1	0.03145	0	0	681.814	393.142	33.8	-71.5
171	0.115545	24.7	10.2774	0.4161	81.7482	3.6012	0	13.4001	2.3312	0.1076	-1	1	0.6994	1	0.7337	685.435	832.634	8.45	-5.85
172	0.433322	10.5	37.1923	3.5421	69.4812	8.1743	0	32.5	6.0832	0.6107	-0.9899	1	0.6628	0.4941	0.2462	696.633	3.9	37.05	3.25
173	#DIV/0!	5.3	0	0	0	0	0	0	0	NaN	Infinity	#NAME?	NaN	1	NaN	546.924	908.849	0	0
174	0.0953832	22.7	8.6721	0.382	82.9009	4.0049	0	13.4001	3.1675	-0.05729	-1	1	0.6783	1	0.8471	738.509	751.729	-8.45	1.95
175	0.211484	18.7	16.0538	0.8585	67.7925	4.0594	0	13.4001	2.9141	0.5212	-0.9923	1	0.5133	1	0.5211	908.045	172.548	13.65	-8.45
176	0.42868	15.5	47.0386	3.0348	95.5725	7.0794	0	20.5548	4.1494	0.8967	-0.124	1	0.1499	0.9704	0.1228	593.177	451.232	46.15	-9.1
177	0.074906	11.5	5.5915	0.4862	61.6628	6.4908	0	20.5548	5.0624	-0.4053	-1	0.9701	0.6228	1	0.9155	180.152	858.187	3.25	4.55
178	0.107315	11.5	11.1262	0.9675	85.6476	9.0155	0	20.8102	5.1818	0.2601	-0.9965	1	0.7313	1	0.5634	702.383	519.848	-1.3	-11.05
179	0.0951102	5.9	0.9192	0.1558	6.3885	1.6381	0	4.5962	1.8334	0.7007	0.4472	1	0.2184	1	0.6667	249.822	463.229	-0.65	0.65
180	0.0377505	8.1	0.65	0.08025	12.9673	2.1258	0	6.5	2.1354	0.05866	-1	1	0.8089	1	0.8077	578.247	424.586	0	0.65
181	#DIV/0!	6.7	0	0	0	0	0	0	0	NaN	Infinity	#NAME?	NaN	1	NaN	522	233.97	0	0
182	0.0204885	11.5	1.3	0.113	52.3955	5.5153	0	22.981	5.673	0.07273	-0.9994	1	0.8238	1	0.6164	207.104	978.174	-1.3	0
183	#DIV/0!	8.7	0	0	0	0	0	0	0	NaN	Infinity	#NAME?	NaN	1	NaN	677	847.023	0	0
184	0.158057	15.7	6.5	0.414	35.8843	2.6193	0	9.75	2.1043	0.2369	-1	1	0.6544	1	0.7677	385.522	97.4522	-3.9	5.2
185	0.517916	16.9	76.3854	4.5198	130.031	8.7269	0	27.768	4.9668	0.171	-1	1	0.87	0.4765	0.4762	214.666	384.784	76.05	7.15
186	0.173683	7.1	5.2405	0.7381	21.6734	4.2497	0	9.1924	2.509	0.5058	-1	1	0.5998	1	0.5	794.275	804.366	0.65	5.2
187	0.00861467	11.5	0.65	0.05652	62.329	6.5609	0	27.9576	5.1588	-0.1281	-1	1	0.7265	1	0.8194	126.822	172.348	-0.65	0
188	0.632261	5.1	20.15	3.951	19.3718	6.249	0	11.718	3.0484	0.9983	0.9884	1	0.003576	0.871	0	992.696	1018.8	20.15	0
189	0.0208893	22.3	2.6	0.1166	113.311	5.5818	0	23.4361	4.4353	-0.3935	-1	1	0.6526	1	0.8953	319.309	135.843	-2.6	0
190	0.0236802	17.5	0.65	0.03714	24.3097	1.5684	0	4.5962	1.7936	-0.5368	-1	1	0.6084	1	0.9773	600.506	350.297	0.65	0
191	0.0562978	9.1	1.4534	0.1597	20.1404	2.8367	0	9.75	2.1597	-0.5943	-1	0.8944	0.6244	1	0.975	427.236	693.429	-0.65	-1.3
192	0	6.7	0	0	11.8712	2.5258	0	4.5962	2.2277	-0.789	-1	1	0.5482	1	0.9231	146.433	672.627	0	0
193	0.151237	7.1	7.1795	1.0112	34.0998	6.6862	3.25	35.75	6.3378	-0.3207	-1	0.9261	0.6231	1	0.963	189.359	55.0915	0.65	-7.15
194	0.255377	6.3	12.4182	1.9711	33.1891	7.7184	0	17.5018	4.6634	0.8516	0.3162	1	0.2223	1	0.2174	49.7619	776.278	-9.1	-8.45
195	0.0539585	11.9	2.3436	0.1969	36.1266	3.6491	0	9.1924	2.4827	-0.6853	-1	1	0.488	1	0.9412	18.584	103.983	1.95	-1.3
196	0.0799518	5.3	1.3	0.2453	10.1247	3.0681	0	10.2774	2.607	-0.8978	-1	-0.7071	0.09772	1	1	772.509	338.038	-1.3	0
197	0	8.7	0	0	16.352	2.4406	0	4.5962	1.6599	-0.8584	-1	-0.3162	0.1761	1	1	905.69	632.954	0	0
198	0	4.9	0	0	12.2701	4.2311	0	10.2774	3.0617	-0.4139	-1	0.8944	0.8367	1	0.8571	943.816	470.878	0	0
199	0.333555	9.1	16.9	1.8571	39.5303	5.5676	0	16.25	4.6877	0.9627	0.3846	1	0.09909	1	0.03922	1018.74	663.286	0	16.9
200	0.575491	39.5	152.186	3.8528	251.054	6.6948	0	43.3604	4.7138	0.6665	-1	1	0.6156	0.536	0.2266	363.994	882.652	-151.45	14.95
201	0.208177	10.5	7.9343	0.7556	30.8513	3.6296	0	39.1352	5.9968	-0.1365	-1	1	0.7371	0.9412	0.8776	559.729	235.391	4.55	6.5
202	0.0274563	6.3	0.65	0.1032	16.1623	3.7587	0	7.2672	2.3246	-0.7725	-1	0.3162	0.3245	1	1	336.69	41.381	0.65	0
203	0.524838	11.9	77.0325	6.4733	122.105	12.3339	0	27.9576	6.8249	0.9622	0.7696	1	0.0436	0.0202	0	947.702	59.1681	-7.15	76.7
204	0.19264	41.3	37.0557	0.8972	183.036	4.6574	0	42.3748	4.4591	0.3157	-1	1	0.7367	1	0.5427	635.316	229.948	-9.75	35.75
205	0.0259826	8.9	1.3	0.1461	38.7989	5.623	0	20.8102	5.4958	-0.6273	-1	0.9806	0.4551	1	0.9583	427.562	590.023	-1.3	0
206	0.0428321	10.9	2.3436	0.215	44.6746	5.0196	0	13.7886	3.612	-0.3382	-1	1	0.6253	1	0.8889	826.775	668.459	-1.95	1.3
207	0.0229405	13.7	1.95	0.1423	72.5745	6.203	0	19.769	4.7788	-0.4066	-1	0.9991	0.6529	1	0.9479	846.887	914.62	-1.95	0
208	0.351468	11.7	40.4308	3.4556	95.3696	9.8319	0	26.2023	6.6693	0.6794	-0.9487	0.9999	0.4987	0.4845	0.3766	381.603	860.914	-24.05	-32.5
209	0.100905	24.3	9.8363	0.4048	89.4604	4.0117	0	13.7886	2.9526	0.03132	-1	1	0.721	1	0.8216	258.957	420.432	9.75	-1.3
210	0.198601	6.9	13.9106	2.016	49.7401	10.151	0	25.3833	7.9328	0.219	-0.9701	0.9998	0.783	0.8367	0.5517	230.746	308.514	-8.45	-11.05
211	0.154683	4.9	3.3144	0.6764	12.6811	4.3728	0	13.4001	3.5015	0.04535	-0.9701	1	0.8978	1	0.5556	155.949	602.765	3.25	-0.65
212	0.102217	46.3	17.4413	0.3767	163.259	3.6853	0	22.981	3.1995	-0.0142	-1	1	0.7475	1	0.7425	951.492	125.015	15.6	7.8
213	0.19747	7.5	16.9499	2.26	62.9465	11.4448	0	30.8322	8.6209	0.6624	-0.4903	0.9997	0.4268	0.9091	0.4	1005.23	382.093	-16.9	1.3
214	0.0777327	4.9	2.0555	0.4195	15.6505	5.3967	0	16.5718	5.1766	-0.9022	-0.9923	-0.7071	0.1194	1	1	340.235	376.827	0.65	-1.95
215	0.118885	7.5	10.4809	1.3975	64.6529	11.7551	0	26.2023	8.4318	0.1032	-0.7894	0.9487	0.4889	0.9818	0.9429	625.427	382.92	9.1	-5.2
216	0.0296569	8.9	1.4534	0.1633	37.9934	5.5063	0	39.538	9.2676	-0.5394	-1	1	0.6344	1	0.9302	970.287	942.596	-0.65	-1.3
217	0.0449929	9.9	3.25	0.3283	57.6436	7.2967	0	46.5329	8.8837	-0.7792	-1	-0.3792	0.1868	0.7975	1	732.354	929.975	-2.6	-1.95
218	0.293253	13.1	25.886	1.976	74.7937	6.7382	0	14.5344	3.7425	0.754	-0.824	1	0.4477	0.991	0.2418	839.615	340.905	-12.35	-22.75
219	0.237081	25.3	8.45	0.334	32.825	1.4088	0	3.25	1.614	-0.8529	-1	1	0.5259	1	0.9265	417.753	1019	-8.45	0
220	0.161211	30.1	44.5286	1.4794	257.869	9.1768	0	32.1734	5.2642	0.5494	-1	1	0.5711	0.9466	0.433	283.357	76.8837	37.05	24.7
221	0.10845	14.5	0.9192	0.0634	7.3077	0.5846	0	4.5962	1.3675	-0.3776	-1	1	0.9365	1	0.7778	572.879	113.769	0.65	0.65
222	0.851514	6.1	35.1842	5.7679	27.7723	6.7737	0	17.5018	5.0321	0.9409	0.8716	0.9997	0.043	0	0	3.8115	301.008	-7.15	34.45
223	0.546219	27.1	114.4	4.2214	193.984	7.7284	0	29.9635	4.6539	0.7024	-0.9991	1	0.4905	0.5538	0.2814	312.472	328.262	0	114.4
224	0.335868	9.5	20.3066	2.1375	47.7307	6.3641	0	17.5018	5.0322	0.7915	-0.9114	1	0.4373	1	0.1667	49.3684	151.21	15.6	13
225	0.314216	47.1	88.3546	1.8759	269.251	5.9701	0	17.5018	3.5409	0.4389	-1	1	0.7224	0.9379	0.4115	581.017	342.043	-81.9	-33.15
226	0.661862	42.1	158.91	3.7746	228.691	5.703	0	17.5018	3.2712	0.9138	-0.4856	1	0.2414	0.798	0.05836	110.308	684.211	-154.05	39
227	0.725278	5.3	58.9604	11.1246	50.6166	15.3384	4.5962	39.538	7.8978	0.9865	0.952	0.9977	0.01223	0	0	751.868	663.736	57.2	14.3
228	0.131299	31.3	24.7513	0.7908	176.47	6.0229	0	17.5018	3.8169	0.2155	-1	1	0.7555	0.9727	0.6208	453.395	259.5	-24.05	-5.85
229	0.422772	13.7	50.5038	3.6864	102.02	8.7196	0	29.9635	6.7461	0.6378	-0.3893	1	0.4408	0.6154	0.433	325.88	37.6861	-26.65	42.9
230	0.0525773	8.9	1.95	0.2191	28.7534	4.1672	0	16.25	4.0301	-0.5432	-1	1	0.6703	1	0.8889	450.303	1018.21	0	1.95
231	0.068878	5.1	0.65	0.1275	5.7385	1.8511	0	4.5962	1.871	-0.1491	-0.7071	0.7071	0.7528	1	1	293.853	826.471	-0.65	0
232	0.0913855	10.9	2.68	0.2459	23.9477	2.6908	0	7.2672	1.9288	0.1171	-1	1	0.7524	1	0.7347	844.073	271.509	-2.6	0.65
233	0.0514695	13.1	6.1321	0.4681	100.951	9.0947	0	35.8974	7.8011	-0.2737	-1	0.9967	0.65	0.9369	0.8977	52.874	428.069	3.25	5.2
234	0.0596107	6.3	2.68	0.4254	30.686	7.1363	0	21.8017	6.9971	0.1784	-1	1	0.8839	1	0.4783	1018.24	488.04	-2.6	0.65
235	0.429063	24.5	54.0752	2.2071	115.739	5.144	0	17.5018	3.2014	0.6251	-0.9965	1	0.6385	0.9644	0.2732	373.031	285.314	48.75	-23.4
236	0.154646	6.5	5.2	0.8	23.2789	5.1731	0	11.718	3.5327	-0.1379	-0.863	0.9383	0.7542	1	0.68	398.769	200.031	0	-5.2
237	0.494063	4.9	20.2441	4.1315	24.2508	8.3623	0	29.9635	8.9429	0.7477	0.2685	0.9989	0.3178	0.4828	0.3333	972.827	309.765	1.95	-20.15
238	0.104887	29.7	22.526	0.7585	200.315	7.2316	0	18.9506	4.544	0.09636	-1	1	0.7475	1	0.698	545.264	918.158	-16.25	15.6
239	0.304649	27.3	52.2957	1.9156	159.084	6.2879	0	41.3657	5.4435	0.4328	-1	1	0.6873	0.8142	0.4386	899.086	41.3626	27.95	-44.2
240	0.316693	5.7	9.5971	1.6837	19.6712	5.3165	0	14.5344	3.9799	0.9555	0.7071	1	0.08138	1	0.05882	80.2544	177.061	-8.45	-4.55
241	0.117073	46.1	24.1289	0.5234	197.156	4.4707	0	42.3748	4.7263	-0.2851	-1	1	0.7068	0.9864	0.847	305.797	623.474	24.05	-1.95
242	0.0564468	5.7	2.7577	0.4838	31.7123	8.5709	0	22.75	5.6984	-0.09971	-0.9762	0.9487	0.6548	1	0.875	870.746	253.202	-1.95	-1.95
243	0	6.1	0	0	25.4116	6.1979	0	13.4001	3.4043	0.1024	-1	1	0.7643	1	0.7	478.082	393.164	0	0
244	0.114317	45.7	34.9432	0.7646	292.282	6.6884	0	46.5329	6.0627	-0.1383	-1	1	0.7418	0.9748	0.8016	950.918	769.021	11.05	-33.15
245	0.188169	14.9	22.7035	1.5237	104.457	8.0975	0	26.2023	6.4759	0.3593	-0.9721	0.9999	0.6082	0.9535	0.6132	653.295	133.946	5.2	-22.1
246	0.519447	14.5	81.5096	5.6214	135.273	10.8219	0	45.1504	6.9254	0.9871	0.8838	1	0.0183	0.136	0	27.9034	245.686	-32.5	-74.75
247	0.351931	6.5	29.2139	4.4944	57.4681	12.7707	3.25	42.3748	10.2444	0.1971	-1	1	0.6756	0.6444	0.72	97.4923	131.754	-24.7	15.6
248	0.14653	9.5	5.886	0.6196	31.7141	4.2285	0	11.718	2.8782	0.2372	-0.9806	1	0.76	1	0.5435	538.026	166.174	0.65	5.85
249	0.455479	6.5	17.6819	2.7203	26.876	5.9724	0	11.718	2.9	0.9863	0.9417	0.9999	0.01704	0.9778	0	862.277	44.3385	16.9	-5.2
250	0.368971	16.7	33.099	1.982	78.9643	5.3717	0	16.5718	3.3423	0.2832	-1	1	0.8382	0.9864	0.4672	39.2964	632.946	-11.05	31.2
251	0.105763	7.7	0.65	0.08442	4.55	0.7982	0	3.25	1.4114	1	1	1	0	1	0	819.513	554.052	-0.65	0
252	0.150619	8.1	0.65	0.08025	3.25	0.5328	0	3.25	1.2132	NaN	Infinity	#NAME?	NaN	1	NaN	1019	588.068	0	0.65
253	0.5168	21.5	58.7307	2.7317	103.074	5.2858	0	16.5718	3.1234	0.9133	0.3714	1	0.1271	0.9949	0.1143	948.8	504.126	-52	27.3
254	0.0843071	5.7	1.8385	0.3225	14.1537	3.8253	0	7.2672	2.1491	0.4424	-0.2425	0.8	0.2682	1	0.9375	174.93	355.579	-1.3	-1.3
255	0.0555338	5.1	0.65	0.1275	7.1173	2.2959	0	4.5962	1.9254	-0.4875	-1	0.4472	0.6245	1	1	386.873	1001.96	-0.65	0
256	0.332704	13.1	23.5619	1.7986	60.0061	5.406	0	33.4608	5.738	0.3816	-0.4472	0.9983	0.4717	1	0.7473	645.813	655.744	-9.75	-21.45
257	0.601443	7.3	29.7015	4.0687	35.8541	6.7649	0	17.5018	4.2606	0.5373	-0.4583	0.9997	0.5272	0.5849	0.4848	30.589	293.589	27.3	11.7
258	0.694959	22.3	129.821	5.8216	170.052	8.3769	0	33.931	4.3768	0.9738	0.7713	1	0.03829	0.1773	0	366.76	102.289	-11.05	-129.35
259	0.623488	6.1	36.7983	6.0325	39.6692	9.6754	0	32.6621	7.5981	0.9874	0.9091	1	0.02206	0.1707	0	818.041	25.2131	-11.05	-35.1
260	0.229422	5.7	0.65	0.114	1.8385	0.4969	0	4.5962	1.4469	-1	-1	-1	1.7206e-08	1	1	258.035	29.9386	0	0.65
261	0.0460086	24.5	5.9927	0.2446	119.62	5.3164	0	24.7513	4.0446	0.189	-1	1	0.6793	1	0.7617	517.343	927.537	-3.9	-4.55
262	0.104961	5.1	1.4534	0.285	8.4173	2.7153	0	4.5962	1.7158	0.473	-0.9615	1	0.7051	1	0.7	26.4706	482.657	1.3	0.65
263	0.0916926	14.3	7.15	0.5	67.0721	5.453	0	26.2023	4.9476	-0.4937	-1	0.9487	0.5697	1	0.9286	63.4196	373.661	0	7.15
264	0.113495	44.7	27.6154	0.6178	232.435	5.4434	0	27.9576	4.3981	0.008588	-1	1	0.7314	0.9977	0.7405	836.234	287.817	-12.35	24.7
265	0.0665845	11.5	4.162	0.3619	51.6345	5.4352	0	20.8102	4.3487	-0.5317	-1	0.9487	0.6333	1	0.9265	856.57	722.878	-3.25	2.6
266	0.0797776	11.3	4.3603	0.3859	44.9857	4.8372	0	16.25	4.0375	-0.3447	-1	0.9487	0.6479	1	0.913	468.907	148.947	1.95	3.9
267	0.309986	16.9	51.0695	3.0219	145.252	9.7485	0	25.3833	5.8311	0.882	0.124	1	0.1327	0.7517	0.1318	490.311	233.308	-34.45	-37.7
268	0.811579	4.9	6.5324	1.3331	4.7635	1.6426	0	4.5962	1.9022	0.8778	0.7593	0.9985	0.0948	1	0	650.786	676.612	0.65	-6.5
269	0.0425205	6.7	1.3	0.194	21.444	4.5625	0	16.25	4.5805	0.224	-1	1	0.9366	1	0.4286	1016.34	0.08955	1.3	0
270	0.118808	20.9	19.2492	0.921	146.512	7.752	0	20.8102	5.3146	0.1039	-1	1	0.6935	0.9471	0.7222	118.715	1000.77	18.85	3.9
271	0.0731837	6.1	2.6	0.4262	23.8771	5.8237	0	20.8102	5.9341	0.1434	-1	1	0.9485	1	0.5	0.1967	65.7213	0	-2.6
272	0.844945	30.1	205.26	6.8193	226.786	8.0707	0	16.25	3.437	0.9689	0.6321	1	0.05287	0.01779	0.01149	114.309	724.242	-159.9	128.7
273	0.18252	43.5	39.6979	0.9126	207.5	5	0	27.9576	4.2763	0.2836	-1	1	0.7501	1	0.5553	612.197	670.088	1.95	-39.65
274	0.271598	4.9	10.4	2.1224	22.662	7.8145	3.25	32.5	7.655	0.2993	-0.4472	0.9878	0.484	0.7931	0.75	162.082	300.918	-10.4	0
275	0.721892	41.1	186.944	4.5485	246.363	6.3008	0	16.5718	3.0892	0.9094	-0.4472	1	0.2119	0.4373	0.07588	424.418	782.984	159.9	96.85
276	0.0942986	43.1	38.7064	0.8981	391.438	9.524	0	32.5	6.1507	0.194	-1	1	0.7149	0.9343	0.6486	36.1334	905.347	29.25	-25.35
277	0.679641	10.1	54.5109	5.3971	64.3233	7.9411	0	20.5548	4.5732	0.9821	0.9089	1	0.02244	0.08642	0	231.446	667.51	-7.8	53.95
278	0.280576	7.5	19.9392	2.6586	52.1154	9.4755	3.25	20.8102	4.7113	0.8684	0.5812	0.9999	0.1109	1	0.1143	151.24	146.22	-6.5	-18.85
279	0.661068	5.9	0.65	0.1102	0.65	0.1667	0	3.25	0.7262	NaN	Infinity	#NAME?	NaN	1	NaN	579	830.059	0	0.65
280	0.609639	6.1	14.8223	2.4299	16.3416	3.9858	0	10.2774	2.4823	-0.8068	-1	-0.3387	0.2342	0.7317	1	270.951	331.787	14.3	3.9
281	0.266904	5.3	13.6655	2.5784	31.8792	9.6604	3.25	19.769	5.4028	0.2161	-0.6601	0.9986	0.4914	0.8788	0.9231	932.726	349.915	12.35	-5.85
282	0.0953077	4.7	1.8385	0.3912	11.0824	4.1046	0	9.1924	2.6992	0.1422	-0.8944	0.8396	0.7245	1	0.7143	820.894	753.957	1.3	-1.3
283	0.0120559	42.7	3.25	0.07611	256.942	6.3131	0	30.8322	4.8018	-0.2781	-1	1	0.731	1	0.8412	207.17	718.377	-1.95	2.6
284	0.329806	16.9	35.7677	2.1164	95.6146	6.4171	0	20.8102	4.2418	0.2339	-1	1	0.8134	0.7383	0.5289	902.675	641.639	-11.7	33.8
285	0.630399	26.9	113.51	4.2197	166.674	6.6937	0	33.4608	4.3571	0.6413	-0.9994	1	0.6569	0.5622	0.2389	743.435	67.7732	-106.6	39
286	0.00875514	42.5	1.8385	0.04326	200.113	4.9411	0	21.8017	4.2161	-0.1528	-1	1	0.7046	1	0.8409	869.624	951.268	1.3	-1.3
287	0.567044	13.3	74.0116	5.5648	110.895	9.8137	0	21.8017	4.1391	0.9727	0.8373	1	0.02841	0.09735	0	978.226	342.665	9.1	-73.45
288	0.45041	5.5	6.1321	1.1149	8.6635	2.4753	0	6.5	1.9861	0.1635	-0.9806	1	0.7929	1	0.8571	162.755	737.982	3.25	5.2
289	0.0416546	7.5	1.3	0.1733	22.8824	4.1604	0	13.4001	4.0983	-0.3813	-1	0.9899	0.7403	1	0.7941	303.853	625.467	1.3	0
290	0.0594023	9.9	4.5962	0.4643	61.7481	7.8162	0	32.5	7.8328	-0.04195	-1	1	0.8081	1	0.6842	428.046	740.449	0.65	4.55
291	0.173665	11.3	13.7118	1.2134	64.9786	6.987	0	27.9576	4.8416	0.2394	-1	1	0.7012	0.9892	0.589	311.323	164.274	13.65	1.3
292	0.128791	12.1	9.2382	0.7635	59.8751	5.9282	0	45.5	7.3464	-0.1814	-1	0.9959	0.6177	0.8614	0.9136	51.4835	328.236	5.85	7.15
293	0.344332	7.3	16.9499	2.3219	35.739	6.7432	0	22.981	5.698	0.4918	-0.3511	0.9978	0.4315	1	0.6562	301.767	925.288	9.1	-14.3
294	0.155529	5.1	2.9069	0.57	11.3612	3.6649	0	7.2672	1.93	-0.7824	-1	-0.2425	0.2917	1	1	932.902	557.314	-1.3	2.6
295	0.0937182	16.7	5.9927	0.3588	56.2783	3.8285	0	10.2774	2.608	0.07154	-1	1	0.7706	1	0.708	793.599	796.021	-1.3	5.85
296	0.261248	27.7	59.5912	2.1513	211.631	8.2347	0	33.1436	6.4172	0.2545	-0.9989	1	0.7596	0.786	0.583	282.283	958.372	-57.85	14.3
297	0.0623449	12.9	3.9538	0.3065	53.5867	4.9162	0	20.5548	4.4949	-0.2802	-1	1	0.7914	1	0.8148	487.845	726.888	3.9	0.65
298	0.0178229	11.9	0.9192	0.07725	42.9095	4.3343	0	14.5344	3.5499	-0.4734	-1	1	0.626	1	0.9412	215.719	27.9706	-0.65	0.65
299	0.223023	21.1	18.8612	0.8939	76.5544	4.0081	0	25.3833	3.7168	0.004658	-1	1	0.7266	1	0.8	329.002	392.879	0.65	-18.85
300	0.123422	5.1	3.25	0.6373	16.0071	5.1636	0	11.718	3.2903	-0.2397	-0.9923	0.9983	0.7549	1	0.7778	276.902	563.461	-2.6	-1.95
301	0.022111	15.3	0.9192	0.06008	36.1387	2.7172	0	4.5962	2.0208	-0.7113	-1	1	0.5985	1	0.9302	146.533	672.585	-0.65	0.65
302	0.247573	7.5	8.5494	1.1399	25.3238	4.6043	0	39.2699	6.1539	-0.2339	-1	1	0.8112	1	0.7667	855.587	1.4067	1.3	-8.45
303	0.384709	18.7	39.586	2.1169	91.8927	5.5026	0	14.5344	3.1736	0.5029	-1	1	0.6924	0.988	0.3862	308.246	705.912	19.5	-34.45
304	0.197803	41.5	42.964	1.0353	206.743	5.234	0	22.981	3.5855	0.4344	-1	1	0.5797	1	0.5571	806.967	606.219	-42.25	7.8
305	0.244763	41.3	71.2781	1.7259	277.116	7.0513	0	26.2023	4.6949	0.639	-0.9985	1	0.5458	0.715	0.3279	67.5593	910.437	15.6	-69.55
306	0.836798	5.5	64.3763	11.7048	48.9566	13.9876	7.2672	29.9635	5.0065	0.9949	0.9828	1	0.005165	0	0	428.018	846.991	13	-63.05
307	0.226107	10.3	17.55	1.7039	62.5474	7.5358	0	45.5	8.245	0.3636	-1	1	0.9078	1	0.3509	323.752	1018.83	-17.55	0
308	0.793041	7.3	55.4027	7.5894	50.7209	9.57	0	17.5018	4.65	0.9923	0.9651	1	0.008681	0	0	367.295	693.041	-47.45	-28.6
309	0.311462	7.3	27.9576	3.8298	65.1696	12.2962	3.25	33.931	6.7655	0.5894	-0.9529	1	0.4844	0.5094	0.4242	544.61	202.98	-27.95	-0.65
310	0.460929	5.5	13.3369	2.4249	18.4132	5.2609	0	14.5344	3.5378	0.8556	0.5665	0.9965	0.1411	0.9143	0.2667	799.846	765.636	9.75	9.1
311	0.851754	8.7	54.8047	6.2994	49.5517	7.3958	0	16.25	3.6892	0.9586	0.7568	1	0.05468	0.3433	0	22.4195	936.632	30.55	-45.5
312	0.143843	5.5	4.162	0.7567	18.4119	5.2606	0	20.8102	5.4412	0.1253	-0.8087	1	0.6959	1	0.7143	922.464	1.1273	3.25	-2.6
313	0.188098	15.5	31.9096	2.0587	147.754	10.9448	3.25	26.2023	5.5728	0.5458	-1	1	0.5889	0.6296	0.4087	324.513	353.926	-1.95	31.85
314	0.17489	18.7	16.3666	0.8752	83.5717	5.0043	0	22.75	4.2886	0.2425	-1	1	0.6145	1	0.7324	363.505	412.308	16.25	1.95
315	0.327725	24.3	46.0584	1.8954	128.972	5.7835	0	20.8102	4.6976	0.8969	0.1738	1	0.1515	1	0.1337	495.136	196.335	-45.5	7.15
316	0.107522	14.3	1.3	0.09091	10.4	0.8455	0	3.25	1.4317	-0.7055	-1	0.7071	0.4413	1	1	449.916	11.1189	0	-1.3
317	0.791562	4.9	32.7912	6.6921	24.5174	8.4543	0	16.25	4.7481	0.9483	0.8824	0.9985	0.03853	0	0	241.418	813.755	-31.85	7.8
318	0.0690461	16.9	5.9927	0.3546	76.5225	5.1357	0	29.0689	5.2753	-0.3607	-1	1	0.7374	1	0.873	864.104	235.254	-4.55	3.9
319	0.0517705	10.3	3.3144	0.3218	51.5919	6.2159	0	37.9012	6.1054	0.4548	-0.9993	1	0.6006	1	0.5161	853.519	183.461	0.65	3.25
320	0.0746808	5.1	2.0555	0.403	16.7285	5.3963	0	13.4001	3.6353	-0.9045	-0.9923	-0.7894	0.06978	1	1	544.657	471.598	1.95	-0.65
321	0.374375	8.3	22.981	2.7688	46.5932	7.3958	0	30.6604	5.8918	-0.2189	-1	0.9923	0.8352	0.9683	0.7907	16.488	569.464	-20.15	11.05
322	0.588537	11.7	60.854	5.2012	85.7235	8.8375	3.25	23.4361	4.0321	0.8893	0.5444	0.9995	0.1228	0.3196	0.1558	243.38	862.026	-24.05	55.9
323	0.203983	40.5	44.7179	1.1041	208.387	5.4127	0	20.5548	3.6568	0.5262	-1	1	0.6339	0.9688	0.3895	681.409	78.0173	-24.05	-37.7
324	0.597725	6.7	30.8801	4.609	36.2413	7.7109	0	20.5548	4.8733	0.909	0.7593	0.9982	0.07549	0.4255	0	6.6866	153.694	-15.6	26.65
325	0.0758522	5.7	2.68	0.4702	22.9358	6.1989	3.25	18.3848	3.6091	0.3239	-0.8321	1	0.5903	1	0.8	203.474	171.482	2.6	-0.65
326	0.0983693	40.1	15.7214	0.3921	151.865	3.986	0	16.25	3.3299	-0.1464	-1	1	0.6995	1	0.8382	868.809	800.785	-13.65	-7.8
327	0.296483	7.1	11.05	1.5563	26.7707	5.2492	0	41.1096	7.5657	0.4828	-0.9806	0.977	0.6255	0.9804	0.4333	882.859	704.204	-5.2	9.75
328	0.0459761	39.9	11.718	0.2937	242.109	6.3881	0	32.0088	4.8814	-0.07971	-1	1	0.7167	1	0.7981	518.138	230.234	-6.5	-9.75
329	0.510035	30.9	162.31	5.2528	297.64	10.2989	0	27.768	5.5069	0.7998	-0.7512	1	0.3294	0.3772	0.223	199.413	588.125	82.55	139.75
330	0.323081	6.5	6.5	1	13.9285	3.0952	0	7.2672	2.146	0.2728	-0.9231	1	0.6934	1	0.6	632.123	173.831	6.5	0
331	0.0573862	5.1	1.8385	0.3605	19.4741	6.282	3.25	20.5548	4.4869	0.4212	-1	0.7071	0.4926	1	1	35.1569	566.549	1.3	1.3
332	0.165241	14.3	12.2642	0.8576	63.8369	5.19	0	46.8722	7.8917	-0.1533	-1	1	0.7247	0.8455	0.8061	84.5524	316.517	-10.4	-6.5
333	0.230447	10.9	13	1.1927	46.0629	5.1756	0	20.8102	4.5343	-0.2251	-1	1	0.9321	1	0.661	612.908	1018.72	-13	0
334	0.309929	4.9	7.9076	1.6138	15.1003	5.207	0	35.8974	8.763	-0.05195	-0.9918	0.5547	0.7708	1	1	430.714	587.163	-1.3	7.8
335	0.467197	14.9	72.6722	4.8773	134.67	10.4395	0	26.2023	6.3001	0.9074	-0.3375	1	0.1921	0.3953	0.06422	226.295	239.315	32.5	65
336	0.0456219	7.1	1.8385	0.2589	28.9418	5.6749	0	30.6604	5.8048	-0.03067	-1	0.9934	0.9183	1	0.5862	477.845	389.141	1.3	1.3
337	0.0485549	6.9	2.68	0.3884	39.196	7.9992	0	29.25	6.8005	-0.4467	-0.9965	0.9985	0.5752	1	0.9655	2.4058	212.239	2.6	0.65
338	0.0425382	7.3	1.4534	0.1991	24.8066	4.6805	0	10.2774	2.7443	-0.2213	-1	0.9615	0.6667	1	0.9286	907.575	536.527	1.3	-0.65
339	0.0658065	5.9	1.95	0.3305	19.5871	5.0223	0	13.7886	3.1131	-0.3986	-1	0.8321	0.5789	1	0.9444	152.814	598.585	0	1.95
340	0	39.3	0	0	192.847	5.1702	0	32.5	5.5326	-0.3646	-1	1	0.6678	1	0.8876	584.046	740.697	0	0
341	0.792221	9.5	73.4759	7.7343	73.2207	9.7628	0	33.1436	6.2678	0.98	0.8487	1	0.02728	0	0	958.289	814.542	73.45	1.95
342	0.100794	14.1	11.718	0.8311	99.77	8.2455	0	20.8102	4.8311	0.5691	-0.9971	1	0.556	0.7521	0.4653	852.599	884.376	0.65	-11.7
343	0.0740741	14.9	8.475	0.5688	99.0568	7.6788	0	26	6.4865	-0.04549	-1	1	0.8673	1	0.6966	162.513	1017.72	-7.15	-4.55
344	0.0964018	6.9	6.4018	0.9278	47.159	9.6243	3.25	32.1734	7.4215	0.006292	-0.9923	1	0.63	1	0.8077	936.899	706.79	2.6	-5.85
345	0.435339	6.5	22.0713	3.3956	35.0994	7.7999	0	16.25	3.9138	0.9024	0.3162	1	0.1443	0.7556	0.08	978.431	378.146	-5.2	-21.45
346	0.150248	4.9	3.5004	0.7144	13.7888	4.7548	0	10.2774	4.0242	-0.3377	-0.8944	0.6727	0.5615	1	1	214.051	294.898	3.25	1.3
347	0.363704	7.9	30.8322	3.9028	63.3111	10.7307	0	34.548	8.919	0.4332	-0.8101	1	0.6394	0.3729	0.4359	378.779	516.133	-9.75	-29.25
348	0.110522	22.9	14.6069	0.6379	120.627	5.7717	0	16.25	3.2645	0.197	-0.9983	1	0.6263	1	0.6949	229.904	782.216	-7.8	12.35
349	0.158812	5.1	11.3518	2.2258	43.4473	14.0153	3.25	34.548	9.4101	0.4837	-0.6662	0.9451	0.5315	0.3226	0.5455	207.186	584.02	-4.55	-10.4
350	0.43533	38.9	92.3846	2.3749	201.303	5.4554	0	13.4001	3.2381	0.7354	-1	1	0.5253	0.9919	0.1971	820.784	317.551	65	65.65
351	0.237254	5.1	8.6721	1.7004	22.2178	7.167	0	14.5344	4.1639	-0.2194	-0.9872	0.8742	0.7348	1	0.8182	583.794	204.48	1.95	-8.45
352	0.463618	5.9	12.503	2.1192	17.8268	4.571	0	11.718	3.2437	0.8711	0.5704	0.9976	0.1377	1	0.2105	445.483	119.822	12.35	-1.95
353	0.222545	4.9	10.2774	2.0974	27.3312	9.4246	0	26.8002	7.3737	0.3501	-0.9878	1	0.7808	0.9655	0.5556	877.643	768.418	-8.45	5.85
354	0.212442	14.5	13.7118	0.9456	55.6384	4.4511	0	14.5344	3.4228	0.1993	-1	1	0.8597	1	0.5196	96.6241	193.669	-7.15	-11.7
355	0.0342296	12.1	3.25	0.2686	79.2551	7.847	0	43.6033	11.0605	-0.3418	-1	0.9899	0.6718	1	0.8933	969.835	939.153	2.6	1.95
356	0.16625	7.1	8.7449	1.2317	37.7845	7.4087	0	41.1096	9.8574	-0.5853	-0.9995	0.8682	0.5715	0.8039	0.9655	840.676	829.514	-6.5	-5.85
357	0.163263	36.5	37.7056	1.033	218.29	6.3272	0	35.1541	4.8256	0.503	-1	1	0.6707	0.9797	0.4038	851.556	262.152	37.7	-0.65
358	0.280702	17.9	29.5446	1.6505	93.4906	5.8799	0	19.769	3.6889	0.7714	-0.7071	1	0.331	1	0.2847	982.282	231.656	-22.75	18.85
359	0.174308	11.7	5.8138	0.4969	27.6521	2.8507	0	9.1924	2.0547	0.1109	-1	1	0.7927	1	0.6197	346.991	707.624	-2.6	-5.2
360	0.0561173	6.7	0.65	0.09701	8.125	1.7287	0	3.25	1.6392	-0.2845	-1	1	1.0014	1	0.6667	356.47	977.97	-0.65	0
361	0.0184193	37.9	3.677	0.09702	189.095	5.2673	0	21.8017	4.1297	-0.3163	-1	1	0.71	1	0.8444	671.232	166.478	2.6	-2.6
362	0.0508303	5.7	2.0555	0.3606	26.2487	7.0942	0	13.4001	3.3259	-0.05316	-0.9701	0.9487	0.6512	1	0.875	615.956	36.8333	-0.65	-1.95
363	0.185648	4.7	3.7901	0.8064	11.7281	4.3437	0	9.1924	3.1721	-0.8606	-1	-0.5369	0.1704	1	1	61.3085	112.628	3.25	1.95
364	0.259648	37.7	59.5061	1.5784	217.022	6.079	0	29.25	5.1155	0.3339	-1	1	0.6581	0.9832	0.5969	761.651	311.904	-38.35	-45.5
365	0.0943536	6.5	4.55	0.7	33.3849	7.4189	0	32.5	8.2206	-0.3544	-1	1	0.9056	1	0.7273	0.2154	65.5	0	4.55
366	0.696084	19.1	110.14	5.7665	141.659	8.2842	0	26.8002	4.1558	0.9003	-0.5755	1	0.2742	0.2339	0.1192	71.1047	171.534	-55.9	94.9
367	0.0680749	9.3	1.4534	0.1563	16.7608	2.296	0	7.2672	2.2842	-0.1969	-0.8944	0.9487	0.7257	1	0.8148	578.199	425.022	0.65	-1.3
368	0.0150189	37.7	2.9069	0.07711	183.292	5.1342	0	25.3833	4.6221	0.2393	-1	1	0.7115	0.9776	0.6038	252.602	1009.37	-1.3	2.6
369	0.057088	9.5	0.65	0.06842	8.9885	1.1985	0	4.5962	1.6812	-0.5584	-1	1	0.7425	1	0.8261	94.4737	160.984	0	0.65
370	0.0814303	9.3	6.5	0.6989	62.6542	8.5828	0	24.7513	6.222	-0.08552	-1	1	0.6392	1	0.8958	198.688	974.925	6.5	0
371	0.218578	4.9	6.6922	1.3657	18.1194	6.2481	0	26.2023	6.3775	-0.4184	-0.9717	0.4167	0.5788	1	1	736.316	924.296	-5.85	3.25
372	0.0293699	13.1	2.0555	0.1569	59.2981	5.3422	0	16.25	4.2044	-0.325	-1	1	0.6766	1	0.8514	408.706	297.836	0.65	1.95
373	0.265971	13.1	25.006	1.9089	79.666	7.1771	0	17.5018	4.8471	0.8411	0.1414	1	0.191	1	0.2967	1011.36	643.221	-11.7	-22.1
374	0.19216	13.7	17.6819	1.2907	78.5864	6.7168	0	27.5772	5.6876	0.1569	-0.9585	0.9985	0.6172	1	0.7396	335.255	32.3869	10.4	-14.3
375	0.583605	4.9	22.5354	4.5991	22.8536	7.8805	3.25	20.8102	5.745	0.9904	0.9648	1	0.01146	0.7586	0	928.888	1012.26	18.85	-12.35
376	0.0460571	7.7	2.6	0.3377	41.7937	7.3322	0	30.8322	7.2005	-0.4794	-1	1	0.6719	1	0.8571	1017.91	3.5065	0	-2.6
377	0.722868	22.7	123.543	5.4424	155.849	7.5289	0	20.5548	3.4868	0.7749	-0.9923	1	0.4945	0.2802	0.1979	808.315	340.304	-96.85	-76.7
378	0.120575	14.5	9.3744	0.6465	67.022	5.3618	0	37.0557	7.7041	-0.08771	-1	1	0.8096	1	0.7527	454.49	1017.26	5.2	7.8
379	0.641947	36.7	211.267	5.7566	311.17	8.9674	0	17.5018	3.3068	0.8843	-0.8306	1	0.3442	0.1585	0.104	922.887	302.301	-33.15	-208.65
380	0.0934399	9.3	6.7862	0.7297	57.0076	7.8093	0	22.981	5.1319	-0.0414	-0.995	0.9959	0.7099	1	0.7547	356.57	170.435	-6.5	1.95
381	0.0885806	14.3	7.9076	0.553	76.7875	6.2429	0	29.9635	4.7913	0.01701	-1	1	0.6989	1	0.7822	940.888	559.629	-7.8	-1.3
382	0.843358	5.5	27.4235	4.9861	20.6927	5.9122	0	19.769	6.0847	0.2138	-0.07408	0.6807	0.2251	0.9143	1	271.073	339	-14.3	-23.4
383	0.364539	4.7	3.677	0.7823	5.7942	2.146	0	4.5962	1.7135	0.6196	0.2425	0.8682	0.2692	1	0.5714	503.553	175.617	-2.6	-2.6
384	0	7.3	0	0	2.6	0.4906	0	3.25	1.1746	-1	-1	-1	0	1	1	463.027	35.0274	0	0
385	0.0561256	11.1	4.5962	0.4141	67.1404	7.3781	0	18.9506	4.7347	0.1036	-0.9981	0.987	0.6738	1	0.806	901.599	368.905	3.25	-3.25
386	0.421788	36.1	91.4931	2.5344	204.898	6.0087	0	39.1352	4.0323	0.8152	-0.8944	1	0.3178	0.8651	0.21	962.008	372.68	-66.3	63.05
387	0.754527	22.7	109.343	4.8169	132.148	6.384	0	22.981	3.878	0.9419	0.2809	1	0.1044	0.401	0.04278	566.606	44.4163	86.45	-66.95
388	0.0680641	6.3	2.7577	0.4377	27.6521	6.4307	3.25	13	2.7762	0.4019	-0.9037	0.9813	0.6197	1	0.5652	269.659	602.183	-1.95	-1.95
389	0.562278	5.3	20.7695	3.9188	22.9995	6.9695	0	25.3833	7.0186	0.9178	0.8638	0.9869	0.0545	0.4545	0	2.7642	431.943	-7.15	-19.5
390	0.625362	9.5	44.3193	4.6652	55.9503	7.46	3.25	17.5018	3.5206	0.9775	0.8321	1	0.03382	0.5333	0	895.837	785.474	-3.25	44.2
391	0.103459	5.3	2.9069	0.5485	17.4952	5.3016	0	18.9506	4.1504	0.1656	-0.9995	1	0.9522	1	0.4615	160.358	736.943	1.3	2.6
392	0	9.5	0	0	3.575	0.4767	0	3.25	1.1575	-1	-1	-1	0	1	1	446.958	839	0	0
393	0.108125	15.1	8.475	0.5613	68.0052	5.1912	0	16.25	3.569	-0.1102	-1	1	0.7016	1	0.8286	502.573	912.626	-8.45	-0.65
394	0.418133	18.5	56.0359	3.029	119.528	7.2441	0	16.25	3.5278	0.8651	-0.05121	1	0.203	0.9879	0.1517	449.011	886.249	-55.9	-3.9
395	0.0188173	17.5	1.4534	0.08305	68.4087	4.4135	0	19.769	4.167	-0.2984	-1	1	0.757	1	0.819	177.446	857.02	1.3	0.65
396	0.355134	16.9	35.1842	2.0819	87.3483	5.8623	0	16.25	4.1058	0.3204	-1	1	0.7828	0.9664	0.4882	18.7544	818.21	-31.85	-14.95
397	0.0844437	5.1	4.5962	0.9012	33.084	10.6722	0	23.6604	6.6796	-0.7883	-0.9939	0.7071	0.4978	1	1	942.147	681.48	4.55	0.65
398	0.801466	10.7	63.7564	5.9585	64.6803	7.4345	0	16.5718	3.9918	0.9614	0.8472	0.9999	0.04477	0.1494	0	526.981	829.117	58.5	25.35
399	0.332463	20.5	46.7142	2.2787	126.799	6.854	0	21.8017	3.7898	0.4781	-0.9487	1	0.6108	0.8595	0.4845	302.3	918.605	-43.55	16.9
400	0.127207	6.3	3.5004	0.5556	18.7811	4.3677	0	9.75	2.5737	-0.5748	-1	0.9615	0.5792	1	0.9545	287.897	493.508	3.25	1.3
401	0.0550401	9.1	3.25	0.3571	46.0651	6.488	0	27.768	5.0951	-0.4235	-1	1	0.614	1	0.9184	34.2582	20.3516	1.95	2.6
402	0.176253	4.9	4.111	0.839	13.8045	4.7602	0	10.2774	3.1788	-0.3446	-0.7071	0.7071	0.4558	1	1	338.286	56.1633	3.9	1.3
403	0.020747	9.1	0.65	0.07143	24.4442	3.4429	0	10.2774	3.2109	-0.23	-1	1	0.8931	1	0.75	723.819	690.33	0.65	0
404	0.789175	6.1	37.968	6.2243	32.3371	7.8871	3.25	18.9506	4.1282	0.9867	0.9339	1	0.01869	0.07317	0	298.607	782.016	-23.4	29.9
405	0.171826	6.7	3.25	0.4851	13.2692	2.8232	0	22.75	4.9459	-0.2583	-1	1	0.944	1	0.64	390.321	1018.85	-3.25	0
406	0.0945743	9.5	5.8138	0.612	48.5335	6.4711	0	37.9012	6.0762	0.2273	-0.9231	0.9971	0.5891	1	0.7308	247.095	930.168	-5.2	-2.6
407	0.318263	28.5	40.3052	1.4142	117.753	4.4435	0	16.25	3.0442	0.3348	-1	1	0.6929	1	0.6211	22.3474	473.503	-24.7	31.85
408	0.41088	12.5	44.5048	3.5604	90.9852	8.6653	0	42.3748	8.1598	0.856	0.3515	0.9999	0.2057	0.7048	0.2118	522.08	432.512	-44.2	5.2
409	0.435	11.1	44.8123	4.0371	84.454	9.2807	0	22.981	4.9639	0.1935	-0.9999	1	0.8337	0.4835	0.5352	903.991	440.869	-18.2	40.95
410	0.259659	8.7	19.8968	2.287	59.0114	8.8077	0	25.3833	5.7962	0.8756	0.0995	1	0.1729	1	0.1489	86.8218	821.264	-12.35	-15.6
411	0.385776	34.3	81.6417	2.3802	199.287	6.1699	0	19.5	3.6128	0.8063	-0.6	1	0.3345	1	0.2013	970.644	833.117	65	-49.4
412	0.0262991	30.9	4.111	0.133	146.154	5.0572	0	33.4608	6.5175	-0.1674	-1	1	0.7309	1	0.8078	246.952	964.55	3.9	-1.3
413	0.451307	34.1	70.638	2.0715	147.339	4.59	0	39.2699	4.0123	0.6308	-1	1	0.4898	0.9751	0.4485	878.403	832.893	-69.55	12.35
414	0.202746	34.1	41.1353	1.2063	190.989	5.9498	0	29.9635	5.0354	0.3074	-1	1	0.7084	1	0.569	144.811	937.064	-40.95	-3.9
415	0.0612526	8.1	2.0555	0.2538	25.2751	4.1435	0	11.718	2.3679	-0.1565	-1	1	0.7378	1	0.8	717.969	75.3025	1.95	0.65
416	0.527845	33.9	146.647	4.3259	261.432	8.1954	0	33.4608	6.19	0.4677	-1	1	0.6528	0.605	0.4692	345.938	442.791	-32.5	143
417	0.809693	33.9	283.532	8.3638	329.515	10.3296	0	25.3833	4.5178	0.9542	0.1871	1	0.1157	0.04075	0.05686	412.409	349.127	-271.05	-83.2
418	0.190049	14.3	15.9879	1.118	72.3568	5.8827	0	19.769	4.3941	0.3173	-0.9762	1	0.6919	1	0.5773	853.752	376.259	-7.15	-14.3
419	0.244803	17.3	23.4901	1.3578	84.8619	5.5465	0	18.9506	4.7696	0.4937	-1	1	0.5827	0.9673	0.5469	845.055	4.8179	22.75	-5.85
420	0.286351	4.9	9.1924	1.876	18.999	6.5514	0	39.1352	9.5971	-0.6722	-1	-0.1414	0.3109	1	1	395.612	196.122	1.3	9.1
421	0.182944	4.9	1.8385	0.3752	5.9477	2.0509	0	7.2672	2.2526	0.1788	-0.9487	0.9487	0.6971	1	0.8889	254.857	883	-1.3	-1.3
422	0.078935	5.3	2.7577	0.5203	21.7519	6.5915	0	16.25	4.4226	0.4945	-0.7071	0.9899	0.5356	1	0.5385	524.066	145.217	1.95	1.95
423	0.0861904	8.9	4.162	0.4676	37.4336	5.4252	0	20.5548	4.3125	-0.05469	-1	0.9995	0.848	1	0.6667	128.764	166.489	-2.6	-3.25
424	0.0323116	14.9	3.25	0.2181	87.0737	6.7499	0	29.9635	6.7587	-0.4835	-1	1	0.629	1	0.8899	547.218	468.812	1.95	-2.6
425	0.473174	19.5	99.0243	5.0782	187.813	10.7322	0	27.768	5.8028	0.9398	0.424	1	0.09676	0.4571	0.04516	681.02	549.833	-26	-95.55
426	0.617835	8.3	36.5968	4.4093	44.961	7.1367	0	13.4001	3.8547	0.9873	0.9297	1	0.01681	0.5238	0	795.813	104.392	20.15	-30.55
427	0.302313	6.5	11.9854	1.8439	27.447	6.0993	0	18.3848	4.7631	0.3813	-0.9138	1	0.6056	1	0.68	270.938	706.585	11.7	2.6
428	0.0863394	6.5	3.25	0.5	26.0601	5.7911	0	22.75	5.7163	-0.4322	-1	0.9231	0.6714	1	0.92	792.485	723.015	-3.25	0
429	0.0762873	6.5	1.95	0.3	17.6965	3.9325	0	11.718	3.6042	-0.2613	-1	1	0.7364	1	0.8947	320.877	620.239	0	1.95
430	0.764789	16.9	139.986	8.2832	161.378	10.8307	0	39.1352	6.1632	0.978	0.841	1	0.02861	0.04027	0	607.793	302.672	-42.9	-133.25
431	0.843866	15.5	57.0002	3.6774	58.8301	4.3578	0	11.718	2.6971	0.9822	0.8541	1	0.02907	1	0	199.468	901.365	-56.55	-7.15
432	0.062586	12.7	5.2	0.4094	69.9933	6.5414	0	23.4361	4.5255	0.03894	-0.9923	1	0.6742	1	0.7711	712.748	545.622	-5.2	0
433	0.0657478	17.1	7.0308	0.4112	94.4389	6.2542	0	29.25	5.8549	-0.3706	-1	1	0.6735	1	0.8702	624.991	111.62	5.85	-3.9
434	0	6.3	0	0	41.461	9.6421	0	39.1352	9.9986	-0.53	-0.9999	0.9975	0.6763	0.6744	0.9565	901.476	721.492	0	0
435	0.0574976	11.9	3.5004	0.2941	50.6381	5.115	0	13.4001	3.2464	-0.5804	-1	0.9833	0.559	1	0.9577	756.534	173.908	-3.25	-1.3
436	0.333193	32.7	59.6939	1.8255	168.199	5.4788	0	19.5	3.6763	0.5926	-1	1	0.6662	0.9772	0.266	794.439	908.378	34.45	-48.75
437	0.0792337	11.5	4.162	0.3619	43.3917	4.5675	0	14.5344	3.8711	-0.107	-1	0.9942	0.7775	1	0.8056	555.383	229.865	2.6	3.25
438	0.0472356	7.3	2.0555	0.2816	31.5963	5.9616	0	33.931	8.3063	-0.2553	-1	1	0.7167	1	0.8966	856.87	722.13	1.95	-0.65
439	0.093983	7.3	8.1445	1.1157	62.918	11.8713	0	43.3604	11.1026	0.5311	-0.8222	1	0.5803	0.9623	0.4688	217.61	590	-7.15	-3.9
440	0.0307798	10.3	2.3436	0.2275	61.347	7.3912	0	33.1436	6.8636	-0.4849	-1	0.9701	0.6575	1	0.9206	680.971	772.141	-1.3	-1.95
441	0.174743	17.9	13.9106	0.7771	70.7085	4.4471	0	11.718	2.6658	-0.01371	-1	1	0.7383	1	0.7692	398.17	80.0251	-8.45	11.05
442	0.538368	5.3	21.9946	4.1499	25.4374	7.7083	0	18.9506	5.4915	0.9175	0.8196	1	0.07259	0.5152	0	48.7925	116.462	-18.2	12.35
443	0.43371	32.3	71.8096	2.2232	155.317	5.126	0	13.4001	3.1641	0.9108	0.5547	1	0.09617	1	0.0742	464.334	128.875	11.7	70.85
444	0.209965	9.1	10.1741	1.118	37.8051	5.3247	0	33.4608	5.8062	0.05678	-0.9983	0.9975	0.6076	1	0.8636	291.225	505.791	4.55	9.1
445	0.653168	20.9	114.478	5.4774	158.493	8.3859	0	27.9576	4.661	0.9573	0.5125	1	0.08065	0.3175	0.02959	53.122	648.921	-21.45	-112.45
446	0.0512412	17.5	4.162	0.2378	71.9317	4.6408	0	39.538	6.3827	-0.3773	-1	1	0.728	1	0.822	424.363	739.646	3.25	2.6
447	0.0946457	9.1	5.2405	0.5759	43.2018	6.0848	0	35.75	7.015	-0.3141	-1	0.9285	0.5834	1	0.9388	485.753	432.198	-0.65	-5.2
448	0.123585	32.1	33.4103	1.0408	253.492	8.4217	0	45.9619	8.3132	-0.09451	-1	1	0.7349	0.7907	0.7463	735.681	925.154	-20.15	26.65
449	0.0732634	9.5	3.7901	0.399	40.8454	5.4461	0	14.5344	3.8603	-0.277	-1	0.9833	0.6523	1	0.8654	149.174	169.805	-3.25	-1.95
450	0	21.9	0	0	92.8353	4.6651	0	22.75	5.0496	-0.2673	-1	1	0.7398	1	0.8214	1018.3	852.831	0	0
451	0	4.7	0	0	4.225	1.5648	0	3.25	1.6548	-1	-1	-1	0	1	1	110.872	557.787	0	0
452	0.203143	31.9	30.3488	0.9514	140.035	4.6834	0	39.1352	4.6578	0.2081	-1	1	0.7678	0.9833	0.6097	85.4075	539.558	-22.1	-20.8
453	0.445763	6.3	26.073	4.1386	39.9225	9.2843	0	45.6159	8.944	0.9421	0.1414	1	0.1762	0.9535	0.04348	37.3254	471.302	-1.95	-26
454	0.727334	7.9	74.987	9.492	76.9976	13.0504	0	23.4361	6.0751	0.9916	0.9723	1	0.007048	0	0	535.165	514.335	50.7	55.25
455	0.17395	8.5	7.2672	0.855	31.9488	4.9152	0	30.8322	5.3945	0.03111	-0.9965	0.9965	0.7923	1	0.7556	510.318	1001.26	6.5	3.25
456	0.104574	5.3	2.68	0.5057	15.9581	4.8358	0	9.1924	2.2207	-0.6217	-1	0.7071	0.478	1	1	905.226	538.726	2.6	0.65
457	0.0762629	15.9	8.45	0.5314	96.8558	6.968	0	17.5018	4.3922	-0.2638	-1	1	0.7076	0.9928	0.8649	219.054	300.906	8.45	0
458	0.648833	5.7	0.65	0.114	0.65	0.1757	0	3.25	0.745	NaN	Infinity	#NAME?	NaN	1	NaN	579	829.974	0	-0.65
459	0.691059	16.1	109.503	6.8014	138.772	9.842	0	21.8017	5.2039	0.8886	0.1056	1	0.1806	0.2199	0.1322	916.298	452.941	-42.9	100.75
460	0.00864416	10.5	0.65	0.0619	60.8674	7.1609	0	26.8002	5.4631	0.01028	-1	1	0.7773	1	0.7049	574.571	111.967	0	0.65
461	0.376255	9.9	25.9023	2.6164	54.9347	6.9538	0	18.9506	3.5743	0.7654	-0.7593	0.9999	0.4034	0.7722	0.2881	612.485	696.667	7.8	-24.7
462	0.110087	28.5	19.6511	0.6895	165.974	6.2632	0	24.7513	4.6988	0.06197	-1	1	0.7426	0.9811	0.7511	304.167	167.872	-11.05	-16.25
463	0.501298	16.7	78.3917	4.6941	137.65	9.3639	0	20.8102	4.2757	0.4069	-0.9098	1	0.6202	0.4286	0.5484	887.063	646.18	-47.45	62.4
464	0.00900201	30.9	1.3	0.04207	135.06	4.6734	0	26	4.8046	-0.4376	-1	1	0.8887	1	0.7286	0.06472	67.0421	0	-1.3
465	0.21842	30.7	37.7056	1.2282	161.382	5.6231	0	22.981	4.3309	0.5225	-1	1	0.6063	1	0.4633	172.585	876.43	-30.55	22.1
466	0.0909625	8.3	6.1664	0.7429	51.4528	8.1671	0	21.8017	5.7513	-0.3136	-1	0.9864	0.6705	1	0.8947	636.102	169.922	1.95	-5.85
467	0.638082	19.9	75.3832	3.7881	106.267	5.9367	0	35.8974	4.8885	0.7377	-0.4789	1	0.3514	0.7151	0.3208	50.8769	988.063	74.75	-9.75
468	0.398898	15.3	32.5584	2.128	70.9512	5.3347	0	17.5018	3.6188	0.7814	-0.4472	1	0.287	1	0.2679	324.722	578.405	29.25	14.3
469	0.385079	29.9	71.9976	2.4079	174.458	6.253	0	21.8017	4.0758	0.5118	-1	1	0.7174	0.6774	0.352	588.415	317.018	-71.5	8.45
470	0.061896	30.5	9.9431	0.326	150.107	5.2669	0	35.0036	4.4752	-0.2243	-1	1	0.7041	1	0.8182	820.323	552.166	-1.95	-9.75
471	0.0315502	23.9	3.5004	0.1465	101.691	4.6434	0	14.5344	3.0097	0.006806	-1	1	0.759	1	0.7487	38.8285	420.931	1.3	-3.25
472	0.157196	6.7	2.68	0.4	11.9597	2.5446	0	9.1924	2.3567	0.06812	-1	1	0.7885	1	0.6923	193.769	44.403	-0.65	2.6
473	0.933361	4.9	53.4425	10.9066	33.8874	11.6853	6.5	16.5718	2.6132	0.9788	0.8828	0.9985	0.03819	0	0	541.633	367	53.3	-3.9
474	0.118211	23.9	20.688	0.8656	160.364	7.3225	0	29.0689	5.4821	-0.002619	-1	1	0.6984	1	0.7801	576.22	415.54	14.95	-14.3
475	0.123286	28.3	20.1814	0.7131	152.122	5.7841	0	40.7224	6.6076	-0.1349	-1	1	0.729	0.9924	0.8161	60.4134	321.502	-19.5	5.2
476	0.204132	5.3	9.7716	1.8437	29.8051	9.0319	0	42.7471	10.4232	-0.3313	-0.9971	0.7071	0.474	1	1	679.651	274.028	0.65	-9.75
477	0.244151	20.5	49.6091	2.42	183.371	9.9119	0	26.8002	6.43	0.7393	-0.9709	1	0.4362	0.9568	0.2284	577.271	981.244	4.55	-49.4
478	0.0122771	26.3	1.95	0.07414	146.745	6.0389	0	29.25	6.7698	-0.2929	-1	1	0.9213	1	0.675	25.6711	1018.75	1.95	0
479	0.0623655	7.9	2.9069	0.368	34.8143	5.9007	0	14.5344	3.7571	-0.2518	-1	0.9899	0.6906	1	0.8438	339.924	190.658	-2.6	1.3
480	0.413485	7.5	20.15	2.6867	35.7376	6.4977	0	36.3361	9.394	-0.08537	-0.819	0.9962	0.626	0.7091	0.9118	1014.73	156.34	0	-20.15
481	0.0392308	5.1	0.65	0.1275	10.075	3.25	0	6.5	2.3735	-0.6	-1	1	0.8433	1	0.8	328.539	1019	-0.65	0
482	0.135091	5.7	6.5324	1.146	31.388	8.4832	0	20.5548	5.0787	0.06177	-0.6727	0.9312	0.6352	1	0.8235	1003.71	460.07	-0.65	-6.5
483	0.0173679	9.1	1.3	0.1429	58.417	8.2278	0	27.768	6.1414	-0.4957	-1	1	0.7085	1	0.875	617.033	43.2418	1.3	0
484	0.422252	27.5	72.5034	2.6365	159.219	6.2439	0	18.9506	3.6524	0.6423	-0.9906	1	0.5486	0.6784	0.2974	345.373	511.104	-7.15	72.15
485	0.50135	17.9	55.162	3.0817	97.7344	6.1468	0	18.3848	4.0325	0.54	-0.9379	1	0.6042	0.6604	0.446	657.249	428.885	-38.35	-39.65
486	0.202031	8.7	8.3241	0.9568	31.7303	4.7359	0	9.75	2.4246	-0.174	-0.9968	0.9983	0.7825	1	0.7391	168.828	313.839	-6.5	-5.2
487	0.047429	29.1	6.4347	0.2211	126.333	4.6617	0	16.5718	3.4792	-0.01621	-1	1	0.7571	1	0.7636	849.404	178.778	4.55	4.55
488	0.836325	21.9	156.304	7.1372	169.826	8.534	0	18.3848	3.306	0.9848	0.8944	1	0.02078	0.005025	0	147.368	208.37	-130.65	85.8
489	0.0949477	13.5	5.5915	0.4142	50.1677	4.3624	0	23.6604	4.3773	0.02771	-1	1	0.7183	1	0.8276	401.685	108.552	4.55	3.25
490	0.328061	20.7	44.8264	2.1655	123.438	6.6009	0	32.5	4.7992	0.7698	-0.4472	1	0.3356	0.9786	0.2874	989.734	103.304	39	-22.1
491	0.033043	11.5	0.65	0.05652	16.25	1.7105	0	3.25	1.6314	-0.5395	-1	1	0.7551	1	0.9167	316.052	690.657	0	-0.65
492	0	4.9	0	0	1.3	0.4483	0	3.25	1.1405	-1	-1	-1	0	1	1	463	35.0408	0	0
493	0.169043	28.5	21.9946	0.7717	120.976	4.5651	0	18.9506	3.2754	0.5444	-0.9762	1	0.5201	1	0.5	475.179	728.791	20.8	-7.15
494	0.112709	5.9	4.5962	0.779	26.9552	6.9116	0	17.5018	5.1554	0.3342	-0.4961	0.9021	0.3816	1	0.8824	282.483	819.805	-4.55	0.65
495	0.445753	28.5	67.0131	2.3513	139.785	5.2749	0	11.718	2.6455	0.7727	-1	1	0.5122	1	0.1513	832.228	994.735	66.3	9.75
496	0	8.9	0	0	10.4	1.5072	0	6.5	1.9769	-0.8889	-1	1	0.4714	1	0.9444	837.82	608	0	0
497	0	14.9	0	0	17.875	1.3857	0	3.25	1.6135	-0.7297	-1	1	0.6932	1	0.8649	899.067	0	0	0
498	0.842044	8.5	57.5424	6.7697	52.2575	8.0396	0	19.769	3.6842	0.9673	0.8614	0.9998	0.03467	0	0	353.377	727.171	-42.9	38.35
499	0.105656	28.1	17.2709	0.6146	151.825	5.817	0	23.6604	4.841	-0.01327	-1	1	0.8059	1	0.704	375.176	584.642	-16.25	-5.85
500	0.136154	10.1	7.6081	0.7533	44.8152	5.5327	0	16.25	3.2143	0.03274	-1	0.9997	0.7558	1	0.7213	790.485	752.46	2.6	7.15
501	0.104938	7.5	5.2405	0.6987	36.6203	6.6582	0	17.5018	3.91	0.5001	-0.7071	1	0.5125	1	0.5455	497.88	940.073	-5.2	0.65
502	0.13288	22.3	13.9561	0.6258	95.6021	4.7095	0	17.5018	3.804	0.2643	-1	1	0.7067	1	0.6045	874.724	195.332	12.35	-6.5
503	0.0676627	5.3	3.7901	0.7151	34.8764	10.5686	0	24.7513	7.9408	0.2086	-0.9899	0.9191	0.7988	1	0.5385	191.16	974.255	3.25	1.95
504	0.0648913	8.5	3.5004	0.4118	41.2487	6.346	0	29.43	6.5905	0.258	-1	1	0.6097	0.9846	0.7073	146.329	374.853	1.3	3.25
505	0.765048	19.1	120.362	6.3017	140.852	8.237	0	23.4361	4.1828	0.9614	0.8164	1	0.04523	0.06433	0	531.055	679.215	-108.55	52
506	0.570202	5.5	29.473	5.3587	32.8926	9.3979	4.5962	17.5018	3.6268	0.9457	0.8866	0.9882	0.03466	0.1143	0	572.891	180.382	22.1	19.5
507	0.0515295	6.3	2.0555	0.3263	27.2291	6.3323	0	13.7886	3.941	-0.4897	-1	0.9899	0.6608	1	0.9545	60.0079	371.706	0.65	-1.95
508	0.0489251	9.5	2.3436	0.2467	37.8182	5.0424	0	20.8102	5.4939	-0.3564	-1	0.9841	0.6871	1	0.8868	213.658	28.0632	1.95	1.3
509	0.876703	6.9	48.572	7.0394	39.3439	8.0294	0	16.25	3.57	0.9845	0.9473	1	0.01564	0	0	803.493	1008.33	-46.8	-13
510	0.842317	5.5	44.4668	8.0849	33.5944	9.5984	6.5	13.4001	2.2099	0.9852	0.9519	0.9981	0.01294	0	0	535.545	720.927	-42.9	-11.7
511	0.732261	7.7	34.6701	4.5026	35.0485	6.1489	0	13	3.9079	0.8577	0.5759	0.9937	0.1185	0.6316	0.1622	764.753	720.253	3.9	34.45
512	0.455605	14.3	40.9294	2.8622	77.2712	6.2822	0	35.1541	5.2916	0.7015	-0.07125	1	0.2965	0.9837	0.4175	534.577	130.538	-34.45	22.1
513	0.471406	17.7	49.2715	2.7837	92.7096	5.9051	0	14.5344	3.2986	0.9352	0.5905	1	0.07599	1	0.0365	604.466	878.235	-39.65	29.25
514	0.00758202	17.9	0.9192	0.05135	107.685	6.7726	0	36.3361	7.5405	-0.4791	-1	1	0.5985	1	0.937	61.2151	1013.94	0.65	0.65
515	0.723236	10.5	53.6201	5.1067	60.0178	7.0609	0	39.1352	5.7593	0.8902	-0.6	1	0.2287	0.1765	0.1077	184.533	510.9	53.3	-5.85
516	0.591338	10.5	49.2715	4.6925	67.4509	7.9354	3.25	33.931	5.3456	0.9209	0.4766	1	0.1227	0.1765	0.1538	175.49	40.1762	-7.15	48.75
517	0.160318	7.5	8.475	1.13	38.7665	7.0485	0	16.25	3.988	-0.2556	-0.9899	0.9959	0.6168	1	0.9143	591.02	211.487	-0.65	-8.45
518	0.0880893	27.3	8.0401	0.2945	84.5841	3.3432	0	13.4001	2.9404	0.03052	-1	1	0.7062	1	0.7783	158.408	729.685	1.95	7.8
519	0.0360403	10.1	1.3	0.1287	28.925	3.571	0	13	3.6915	-0.1351	-1	1	1.0045	1	0.5676	1019	8.3465	0	1.3
520	0.119491	27.1	15.1744	0.5599	117.612	4.6857	0	16.25	3.4225	0.03347	-0.9968	1	0.7345	1	0.7407	20.8579	576.487	-14.95	-2.6
521	0.53279	24.7	105.19	4.2587	181.446	7.9932	0	22.981	4.6764	0.9099	0.3774	1	0.09656	0.6344	0.0628	608.255	277.419	-102.7	-22.75
522	0.737264	26.9	141.351	5.2547	177.47	7.1273	0	20.8102	3.4808	0.9731	0.6598	1	0.04437	0.1566	0.008734	101.76	487.909	-130.65	53.95
523	0.318054	17.1	32.6038	1.9067	90.5237	5.9949	0	17.5018	3.6598	0.2906	-0.9955	1	0.7795	0.9868	0.4762	1000.78	933.538	-2.6	-32.5
524	0.0442978	26.9	3.25	0.1208	67.902	2.727	0	9.75	2.3045	-0.1655	-1	1	0.706	1	0.8432	838.098	838.885	1.95	-2.6
525	0.294788	16.3	24.8365	1.5237	73.9145	5.1688	0	27.5772	4.6628	-0.1835	-1	1	0.8134	0.9091	0.781	2.3865	794.558	-16.9	18.2
526	0.0391313	26.7	4.9503	0.1854	117.025	4.7379	0	13.4001	3.2964	-0.2566	-1	1	0.7087	1	0.8458	322.335	140.919	1.95	-4.55
527	0.721335	6.1	46.5193	7.6261	43.3459	10.5722	6.5	17.5018	2.9135	0.9908	0.9561	1	0.01307	0	0	100.746	334.877	-46.15	5.85
528	0.360311	15.1	41.8683	2.7727	100.808	7.6953	0	27.9576	5.3673	0.6038	-0.9965	1	0.6284	0.8473	0.271	380.844	976.066	-37.05	-19.5
529	0.0395474	14.9	3.25	0.2181	71.1419	5.5149	0	16.25	4.0274	-0.3174	-1	0.9977	0.6763	1	0.8932	625.037	84.698	1.95	2.6
530	0.849241	10.1	77.4837	7.6717	73.1725	9.0336	0	18.9506	3.5822	0.9916	0.9518	1	0.009318	0	0	352.5	744.787	-59.15	50.05
531	0.145433	26.3	14.8508	0.5647	94.3553	3.8829	0	11.718	2.7962	0.03232	-1	1	0.6711	1	0.7879	751.538	735.918	-5.85	13.65
532	0.78365	26.1	212.068	8.1252	249.877	10.3684	0	25.3833	5.5511	0.9822	0.824	1	0.03336	0.07884	0	522.693	24.4195	-211.9	8.45
533	1.16372	5.5	25.0903	4.5619	13.7205	3.9201	0	13.7886	4.0223	-0.2026	-0.9162	0.9667	0.5844	0.9143	0.8667	901.409	722.136	-24.05	-7.15
534	0.0421299	25.7	6.7862	0.2641	148.567	6.2687	0	25.3833	4.7742	-0.3685	-1	1	0.6256	1	0.9179	65.8735	106.833	-1.95	6.5
535	0.279566	4.7	6.7862	1.4439	13.9449	5.1648	0	13.7886	4.9294	0.8139	0.5145	0.9968	0.1888	1	0.4286	149.915	330.479	6.5	-1.95
536	0.0610621	11.5	1.95	0.1696	26.3861	2.7775	0	10.2774	2.5444	-0.1346	-0.9971	1	0.7772	1	0.7536	420.557	141.865	0	1.95
537	0.457019	9.9	46.2643	4.6732	80.7809	10.2254	0	44.2048	8.1953	0.9131	0.359	1	0.1212	0.5949	0.08475	290.682	714.894	-3.25	-46.15
538	0.33697	25.9	43.2726	1.6708	118.504	4.9583	0	19.5	3.0067	0.6264	-0.9806	1	0.588	1	0.3019	75.0927	152.077	-36.4	-23.4
539	0.0538172	7.3	1.8385	0.2518	24.7978	4.6788	0	16.25	4.1098	-0.6201	-1	1	0.5412	1	0.931	901.973	541.014	1.3	-1.3
540	0.283762	10.3	21.45	2.0825	60.9128	7.3389	0	21.8017	4.607	0.8263	-0.9744	1	0.331	1	0.2063	425.66	703.063	0	21.45
541	0.157574	19.5	12.143	0.6227	69.1562	3.9518	0	9.1924	2.3921	0.156	-1	1	0.7335	1	0.6993	967.48	935.585	3.25	11.7
542	0.103031	13.9	7.9343	0.5708	65.9274	5.5401	0	19.769	4.3686	0.1016	-1	1	0.7473	1	0.7021	742.234	985.403	4.55	6.5
543	0.221713	5.1	5.5536	1.0889	15.2249	4.9113	0	14.5344	3.2068	0.9533	0.8944	1	0.04613	1	0	16.1471	90.549	-1.95	5.2
544	0.0813267	13.1	9.2382	0.7052	96.2506	8.6712	0	26.8002	5.7543	0.1494	-1	0.9999	0.7386	1	0.6778	390.569	479.034	-5.85	7.15
545	0.55181	8.9	26.162	2.9396	36.7577	5.3272	0	10.2774	2.5116	0.8737	0.5369	1	0.1221	0.9275	0.1837	909.416	616.888	-11.7	23.4
546	0.370938	10.3	17.0617	1.6565	37.0653	4.4657	0	13.7886	2.7868	0.9288	0.4961	0.9997	0.09597	1	0.06349	235.976	605.971	-11.05	-13
547	0.209005	15.5	29.6018	1.9098	123.357	9.1376	0	21.8017	5.1757	-0.3565	-1	0.9889	0.6226	0.7926	0.9375	793.19	548.19	9.75	-27.95
548	0.0306942	24.3	1.3	0.0535	38.8693	1.743	0	4.5962	1.849	-0.4523	-1	1	0.7448	1	0.88	224.156	796.284	0	1.3
549	0.04768	16.1	5.8138	0.3611	106.785	7.5734	0	24.7513	5.2213	-0.1012	-1	0.9994	0.7881	1	0.7436	895.435	365.801	5.2	-2.6
550	0.00828256	9.9	0.65	0.06566	62.6271	7.9275	0	27.768	7.5052	-0.08989	-0.9958	0.9965	0.707	1	0.807	474.566	391.005	0	0.65
551	0.79171	11.3	82.0366	7.2599	85.2802	9.1699	3.25	18.9506	3.4494	0.974	0.8575	1	0.02848	0	0	505.23	848.226	-65	-50.05
552	0.0272029	24.5	3.677	0.1501	124.151	5.5178	0	37.0557	6.8821	-0.3512	-1	1	0.6429	1	0.896	847.041	913.196	2.6	2.6
553	0.424805	8.7	31.6971	3.6433	57.4622	8.5764	0	20.5548	5.0353	0.9573	0.6842	1	0.07149	0.8209	0.04255	237.282	22.2126	14.95	-27.95
554	0.136762	9.5	8.6721	0.9129	50.0631	6.6751	0	22.981	5.3245	0.1871	-0.9973	1	0.6447	1	0.7692	375.668	45.6474	-1.95	-8.45
555	0.111822	9.7	3.677	0.3791	26.1045	3.3902	0	11.718	2.5616	-0.1062	-1	1	0.7161	1	0.7843	295.804	510.443	2.6	-2.6
556	0.0205029	21.9	1.3	0.05936	57.6135	2.8952	0	9.1924	2.1922	0.2417	-1	1	0.6695	1	0.7013	855.347	451.872	-1.3	0
557	0.0608167	14.5	4.162	0.287	58.989	4.7191	0	26.2023	4.9224	-0.2605	-1	1	0.7676	1	0.8161	408.235	299.217	2.6	-3.25
558	0.0147689	23.5	1.3	0.05532	80.5323	3.7457	0	13	3.0817	-0.2813	-1	1	0.6621	1	0.8976	482.055	471.485	1.3	0
559	0.0252965	16.3	1.4534	0.08917	50.4078	3.525	0	9.75	2.4512	-0.4746	-1	1	0.6735	1	0.9038	214.113	598.577	-0.65	-1.3
560	0.5145	4.7	16.0932	3.4241	17.9692	6.6552	3.25	11.718	2.9054	0.6426	0.191	0.9979	0.3022	0.7037	0.5714	253.83	368.543	11.7	11.05
561	0.423723	10.1	23.553	2.332	44.5794	5.5036	0	17.5018	3.5176	0.8068	-0.5369	1	0.3253	1	0.2667	115.465	155.401	18.2	14.95
562	0.580465	12.1	61.5169	5.084	88.4607	8.7585	0	20.5548	5.2049	0.4426	-0.9971	1	0.6304	0.5743	0.5432	388.698	391.959	59.15	-16.9
563	0.255274	6.3	9.75	1.5476	26.0686	6.0625	0	16.25	5.7041	-0.7783	-1	1	0.5936	0.9767	0.9048	1018.68	199.706	0	-9.75
564	0.0558664	22.9	6.4018	0.2796	104.6	5.0048	0	18.3848	3.9185	-0.136	-1	1	0.7609	1	0.7921	497.86	991.085	2.6	5.85
565	0.270365	20.1	32.6427	1.624	108.721	6.0067	0	26.8002	4.5944	0.5701	-0.9983	1	0.5952	0.7403	0.3899	952.142	467.042	-7.15	-31.85
566	0	5.5	0	0	11.0409	3.1546	0	10.2774	2.7883	-0.9922	-1	-0.9487	0.01309	1	1	4.3273	518.127	0	0
567	0.314982	22.7	48.1176	2.1197	139.302	6.7296	0	43.7243	6.4861	0.704	-0.9588	1	0.5078	0.9758	0.2757	100.154	975.722	29.9	37.7
568	0.13689	11.1	10.4809	0.9442	62.7671	6.8975	0	32.1734	5.9841	-0.1968	-0.9971	1	0.7256	0.9011	0.7941	482.64	437.73	-1.3	10.4
569	0.343662	22.7	44.133	1.9442	117.106	5.6573	0	37.9012	4.4648	0.6938	-0.87	1	0.4405	1	0.35	877.355	234.874	-7.15	43.55
570	0.78216	4.7	36.3361	7.7311	26.6875	9.8843	3.25	20.5548	4.3352	0.9954	0.9907	0.9997	0.003839	0	0	419.34	333.606	6.5	-35.75
571	0.0860348	6.9	4.3603	0.6319	35.989	7.3447	0	50.8705	13.2244	0.002199	-0.9701	0.9939	0.6914	0.9184	0.8333	938.159	560.717	-3.9	-1.95
572	0.0199796	17.1	2.3436	0.1371	103.617	6.862	0	19.769	5.4438	-0.3776	-1	1	0.647	1	0.9256	187.716	971.743	-1.95	1.3
573	0	22.5	0	0	34.3289	1.6746	0	6.5	1.8285	-0.6939	-1	1	0.6067	1	0.9103	387.671	815.92	0	0
574	0.533921	6.7	33.505	5.0007	44.0201	9.366	3.25	18.3848	4.461	0.9557	0.6421	0.9998	0.07139	0.4468	0.03704	152.478	148.694	10.4	31.85
575	0.119948	6.9	5.2405	0.7595	31.0262	6.3319	0	19.5	5.1815	-0.006604	-1	0.9995	0.6412	1	0.8966	273.072	562.37	2.6	4.55
576	0.231565	21.9	30.5223	1.3937	119.77	6.0186	0	18.9506	4.1609	0.5886	-0.9487	1	0.5204	1	0.4343	439.144	985.868	13.65	27.3
577	0.644805	12.3	88.6029	7.2035	115.067	11.1716	3.25	22.981	4.3051	0.9552	0.6794	1	0.07388	0.009709	0.0241	732.203	829.305	84.5	-26.65
578	0.122197	6.1	1.3	0.2131	7.15	1.7439	0	6.5	1.9361	0.3333	-1	1	0.9847	1	0.3333	160.607	1019	-1.3	0
579	0.0668314	10.9	6.6922	0.614	81.7666	9.1873	0	23.4361	6.0683	0.1302	-1	1	0.7585	0.9663	0.7059	490.206	116.206	5.85	3.25
580	0.315055	21.7	48.5764	2.2385	139.971	7.1051	0	27.768	4.8275	0.4226	-0.9989	1	0.7286	0.9695	0.4269	245.82	502.809	10.4	47.45
581	0.481515	9.9	30.5984	3.0907	50.7076	6.4187	0	45.6159	7.5672	0.5521	-0.9487	1	0.5349	0.6329	0.4915	311.313	311.616	29.9	-6.5
582	0.893763	10.3	116.046	11.2666	104.628	12.6058	3.25	36.3361	5.242	0.9958	0.9108	1	0.01129	0	0	321.141	707.684	55.25	102.05
583	0.482305	5.9	39.8413	6.7528	54.6043	14.0011	3.25	24.7513	7.018	0.9841	0.8682	0.9999	0.0321	0.1795	0	272.703	120.797	-18.85	-35.1
584	0.192311	21.5	22.5635	1.0495	106.418	5.4573	0	18.3848	4.2076	0.3866	-1	1	0.669	1	0.5731	448.809	842.914	-16.9	-14.95
585	0.48182	13.5	61.3622	4.5453	108.487	9.4336	0	24.7513	5.8794	0.8862	0.4415	1	0.1402	0.5043	0.1368	707.348	186.748	49.4	-36.4
586	0.605459	6.7	48.0517	7.1719	55.6733	11.8454	3.25	36.7696	8.5269	0.9387	0.8163	0.9999	0.05519	0	0	239.537	412.157	-41.6	-24.05
587	0.031451	8.5	0.65	0.07647	15.8039	2.4314	0	6.5	2.211	-0.8707	-1	-0.4472	0.177	1	1	289.141	856.818	0	-0.65
588	0.00828168	21.3	0.9192	0.04316	100.582	5.2115	0	20.5548	4.0674	-0.4906	-1	0.9487	0.5948	1	0.9281	611.786	175.885	0.65	-0.65
589	0.166391	4.7	4.6872	0.9973	16.1829	5.9937	0	11.718	3.2606	0.7791	0.3807	0.9985	0.2183	1	0.2857	542.936	166.468	-2.6	-3.9
590	0.817174	6.1	37.1923	6.0971	30.591	7.4612	3.25	14.5344	2.9924	0.9837	0.9406	1	0.01768	0	0	355.746	96.1885	-3.25	37.05
591	0.120303	7.1	3.3144	0.4668	19.7892	3.8802	0	11.718	3.1275	0.1085	-0.9701	0.8944	0.5886	1	0.8846	82.8099	78.5563	0.65	3.25
592	0.0414332	11.3	0.9192	0.08135	18.2597	1.9634	0	4.5962	2.0903	-0.2743	-1	1	0.8916	1	0.7442	245.208	567.907	-0.65	0.65
593	0.0590392	21.1	1.95	0.09242	29.9	1.5654	0	3.25	1.6282	-0.5417	-1	1	0.8495	1	0.7708	0	214.874	0	1.95
594	0.261495	4.7	10.4	2.2128	22.8478	8.4621	3.25	16.25	3.8219	0.8783	0.6	0.985	0.1345	1	0.1429	539.638	990	-10.4	0
595	0.537558	8.1	32.0088	3.9517	44.842	7.3512	0	22.981	5.2053	0.9655	0.8575	1	0.03192	0.9344	0	41.1543	548.148	7.15	-31.2
596	0.0517831	20.7	5.36	0.2589	93.4937	4.9997	0	14.5344	3.6721	0.09051	-1	1	0.6934	1	0.7468	913.604	710.932	-5.2	-1.3
597	0.0806649	13.1	7.2672	0.5547	76.3304	6.8766	0	29.43	7.8396	-0.1211	-1	1	0.8993	1	0.6512	825.718	657.088	1.3	7.15
598	0.0807978	7.1	2.6	0.3662	23.1145	4.5323	0	11.718	2.8265	0.4324	-0.7071	1	0.4775	1	0.7	573.451	113.972	0	-2.6
599	0.486714	5.1	14.4323	2.8299	18.0244	5.8143	0	11.718	3.292	0.946	0.7863	0.9997	0.07037	0.871	0	939.794	735.451	-8.45	-11.7
600	0.300433	9.9	20.2441	2.0449	53.7717	6.8065	0	21.8017	5.0789	0.8884	0.53	1	0.1291	1	0.2034	117.783	858.682	-13.65	-14.95
601	0.147022	20.3	26.339	1.2975	161.502	8.8252	0	23.4361	4.8816	0.4686	-1	1	0.6188	1	0.5342	977.712	741.495	-7.15	-25.35
602	0.0689776	4.7	0.65	0.1383	5.4135	2.005	0	4.5962	1.8826	-0.9841	-1	-0.9487	0.0186	1	1	708	656.543	0	-0.65
603	0.172839	20.1	22.7035	1.1295	118.283	6.535	0	39.1352	6.5458	0.1614	-0.9989	1	0.6778	0.989	0.7197	528.741	913.617	-22.1	5.2
604	0.0563794	20.1	1.8385	0.09147	29.3655	1.6224	0	10.2774	2.409	-0.6574	-1	1	0.5939	1	0.9375	329.164	954.418	-1.3	1.3
605	0.51187	13.1	76.7688	5.8602	127.08	11.4486	0	27.5772	5.933	0.734	-0.5419	1	0.4679	0.1622	0.2198	283.988	393.282	55.25	-53.3
606	0.00815665	8.1	0.65	0.08025	60.0154	9.8386	0	26.8002	6.739	-0.1868	-1	1	0.7295	1	0.8718	438.08	217.482	-0.65	0
607	0.0168668	20.1	2.3436	0.1166	125.125	6.913	0	29.9635	5.5403	-0.1712	-1	1	0.7485	1	0.7935	616.072	44.99	-1.95	-1.3
608	0.85521	17.7	179.151	10.1215	185.811	11.8351	0	42.25	5.1257	0.9838	0.9105	1	0.0167	0	0	131.712	786.116	-165.1	69.55
609	0.578277	12.5	56.2616	4.5009	81.7244	7.7833	0	26	5.6722	0.9035	0.1296	1	0.1546	0.3714	0.1548	699.672	996.624	-36.4	42.9
610	0.0481931	18.5	6.5	0.3514	120.309	7.2915	0	41.6203	7.6577	-0.2684	-1	1	0.7857	0.9939	0.7803	712.957	546.692	3.9	5.2
611	0.0661488	5.3	1.95	0.3679	18.3535	5.5617	0	13.4001	4.0364	0.4669	-0.4472	1	0.5085	1	0.5455	867.028	229.679	-1.95	0
612	0.946908	4.9	5.2	1.0612	3.25	1.1207	0	3.25	1.5721	-0.5496	-1	1	0.691	1	0.875	455.122	1018.84	5.2	0
614	0.124828	19.7	17.658	0.8963	127.092	7.1803	0	43.7243	8.162	-0.1097	-1	1	0.7035	0.8983	0.8344	249.48	674.997	1.95	17.55
615	0.594658	18.3	75.6517	4.134	113.316	6.9519	0	38.0403	4.6819	0.9244	0.2864	1	0.1481	0.6319	0.1259	715.407	205.648	57.85	-48.75
616	0.316026	8.7	13.7886	1.5849	33.6009	5.0151	0	13.4001	3.1107	0.1938	-0.9985	1	0.8647	1	0.5	776.397	965.305	-9.75	9.75
617	0.0539282	9.3	1.4534	0.1563	21.1574	2.8983	0	13.7886	2.7069	0.3256	-1	1	0.7674	1	0.6	680.048	768.753	-0.65	-1.3
618	0.176511	19.7	22.5354	1.1439	114.706	6.4806	0	19.769	4.3009	0.239	-1	1	0.6688	1	0.7	41.434	70.9365	-18.85	12.35
619	0.0795871	8.5	3.25	0.3824	31.2313	4.8048	0	14.5344	3.4931	-0.09834	-1	1	0.7791	1	0.7556	566.735	938.859	-1.95	-2.6
620	0.170248	5.7	9.6629	1.6953	36.8439	9.9578	3.25	16.5718	4.0771	0.8855	-0.3939	1	0.3312	1	0.05882	651.421	841.851	6.5	-7.15
621	0.037071	19.3	1.95	0.101	47.1333	2.7245	0	13.4001	3.0089	-0.3635	-1	1	0.711	1	0.8829	764.928	206.562	0	-1.95
622	0.194015	10.7	11.718	1.0951	49.1067	5.6444	0	22.75	5.7966	0.1544	-1	1	0.7705	0.9195	0.6462	416.206	1013.96	3.9	11.05
623	0.221521	13.1	5.2405	0.4	20.0432	1.8057	0	45.1504	6.1331	-0.7567	-1	0.4472	0.4097	0.991	1	147.706	375.504	-4.55	-2.6
624	0.0740073	17.9	8.45	0.4721	101.427	6.3791	0	39.6713	6.033	-0.303	-1	1	0.6776	0.9874	0.8492	633.341	170.791	0	-8.45
625	0.178184	4.7	11.3518	2.4153	36.5988	13.5551	0	37.0557	13.005	-0.9412	-1	-0.8321	0.0803	0.8889	1	424.692	577.128	-11.05	-2.6
626	0.125986	6.9	9.1924	1.3322	51.8138	10.5742	0	25.3833	8.0609	-0.3768	-0.9998	1	0.6425	1	0.8621	202.971	160.71	-6.5	-6.5
627	0.132172	18.9	15.4093	0.8153	104.247	6.1685	0	24.7513	5.3965	0.2876	-1	1	0.6694	1	0.6692	102.41	210.653	13.65	7.15
628	0.211133	11.3	13.3843	1.1845	52.1753	5.6102	0	22.75	4.2976	0.3795	-0.9965	1	0.5688	0.9892	0.6406	1014.8	451.142	-6.5	11.7
629	0.316544	15.9	37.7224	2.3725	104.181	7.495	0	29.9635	5.196	0.3492	-0.9939	1	0.6758	0.8849	0.5299	108.314	41.4277	1.3	37.7
630	0.236683	6.9	0.65	0.0942	1.95	0.398	0	3.25	1.0764	NaN	Infinity	#NAME?	NaN	1	NaN	613.87	644.022	0	-0.65
631	0.0450392	8.1	3.25	0.4012	54.3375	8.9078	0	24.7513	6.7099	-0.4662	-1	0.8321	0.5747	1	0.9231	685.63	274.167	-2.6	1.95
632	0.486796	7.9	30.3488	3.8416	46.5606	7.8916	0	23.6604	4.3963	0.9757	0.8419	1	0.03406	0.8644	0	123.329	345.683	20.8	22.1
633	0.359815	5.3	30.2163	5.7012	52.288	15.8448	3.25	43.3604	13.9744	0.8536	0.3118	1	0.2411	0.4242	0.2308	212.415	350.349	28.6	9.75
634	0.0295918	18.5	1.95	0.1054	58.77	3.5618	0	17.5018	3.422	-0.2918	-1	0.9965	0.7447	1	0.8231	148.527	606.313	-1.95	0
635	0.345334	18.3	41.5848	2.2724	107.26	6.5803	0	22.981	4.3915	0.4693	-0.9989	1	0.6362	0.8344	0.4748	399.041	537.683	17.55	37.7
636	0.467738	10.5	23.9002	2.2762	41.3645	4.8664	0	16.25	3.6062	0.9134	0.5279	0.9999	0.09021	1	0.06154	427.095	179.381	-9.1	22.1
637	0.487435	18.3	72.4101	3.9568	132.317	8.1176	0	29.43	4.7641	0.627	-0.9998	1	0.5766	0.4049	0.3706	663.374	798.358	-57.85	-43.55
638	0.0672781	18.3	7.8	0.4262	103.258	6.3349	0	26.2023	4.6506	-0.1191	-1	1	0.7549	0.9448	0.7429	599.749	224.727	7.8	0
639	0.639664	8.1	45.4303	5.6087	53.4858	8.7682	0	16.5718	3.9583	0.9894	0.9415	1	0.01576	0.01639	0	308.105	263.704	25.35	-37.7
640	0.188247	18.1	23.9179	1.3214	113.014	7.0195	0	25.3833	5.6581	-0.06315	-1	1	0.7074	0.9752	0.8088	724.92	300.771	-17.55	-16.25
641	0.175529	4.9	3.3144	0.6764	11.1751	3.8535	0	9.1924	2.2341	-0.6396	-0.9899	0.2425	0.4554	1	1	678.765	846.112	0.65	-3.25
642	0.05778	11.3	0.65	0.05752	9.2577	0.9955	0	4.5962	1.6347	-0.7772	-1	0.8944	0.5309	1	0.9677	240.35	1018.96	-0.65	0
643	0.0427673	18.1	6.5	0.3591	135.185	8.3966	0	32.5	6.8624	-0.07689	-1	1	0.825	0.9938	0.6791	964.602	1009.88	-6.5	0
644	0.229701	12.1	11.9501	0.9876	43.4245	4.2995	0	13.4001	3.3023	-0.6135	-1	0.8682	0.4807	0.9901	0.9733	107.988	1011.67	11.05	-4.55
645	0.150009	10.9	8.2731	0.759	45.0312	5.0597	0	16.5718	3.4348	0.4105	-0.7809	1	0.4977	1	0.6842	787.528	749.601	5.85	5.85
646	0.11619	7.9	6.6287	0.8391	42.6085	7.2218	0	42.25	7.6539	0.551	-0.7907	0.9985	0.5253	1	0.4359	801.519	266.481	6.5	1.3
647	0.788362	5.5	42.5489	7.7362	34.3455	9.813	3.25	22.981	4.7267	0.9903	0.9554	1	0.01698	0	0	362.046	491.364	-13.65	-40.3
648	0.327798	6.5	26.2023	4.0311	55.3387	12.2975	3.25	26.8002	6.0943	0.9429	-0.02702	1	0.204	0.1333	0.04	1009.31	523.315	-13	-22.75
649	0.811937	14.3	89.6199	6.2671	94.9405	7.7187	0	16.25	3.8947	0.9734	0.8471	1	0.03521	0.3089	0	395.046	189.409	-85.15	27.95
650	0.178983	17.7	3.7901	0.2141	18.7804	1.1962	0	7.2672	1.7788	0.2592	-1	1	0.8328	1	0.6038	884.924	271.285	3.25	1.95
651	0.0398243	8.5	1.95	0.2294	37.4419	5.7603	0	20.8102	4.5748	-0.1767	-1	0.9487	0.7084	1	0.8864	293.9	823.823	-1.95	0
652	0.140385	17.5	10.8182	0.6182	68.2552	4.4036	0	16.25	3.2965	0.1697	-1	1	0.7803	1	0.5891	33.3486	478.043	-9.1	5.85
653	0.316505	12.5	24.7086	1.9767	65.5771	6.2454	0	19.769	4.2068	0.5836	-1	1	0.5881	1	0.4074	578.948	383.008	-11.05	22.1
654	0.0943064	6.3	2.0555	0.3263	14.8779	3.46	0	10.2774	3.0199	-0.5684	-0.9806	0.4472	0.4132	1	1	903.437	540.278	0.65	1.95
655	0.417796	9.9	34.7188	3.5069	66.3113	8.3938	0	20.8102	4.9101	0.7935	-0.2707	0.9998	0.2301	0.6709	0.322	47.1162	517.051	21.45	-27.3
656	0	5.7	0	0	18.0249	4.8716	0	11.718	3.901	-0.3766	-1	0.8944	0.6407	1	0.875	58.7193	374.404	0	0
657	0.136794	17.1	9.1924	0.5376	59.3437	3.93	0	13	2.8233	0.2506	-0.9986	1	0.6759	1	0.7031	490.404	297.889	6.5	6.5
658	0.265378	7.3	5.8138	0.7964	15.9051	3.001	0	10.2774	2.5816	-0.7583	-1	0.3939	0.3969	1	1	12.6301	105.74	-5.2	2.6
659	0.599376	16.9	50.353	2.9795	74.0682	4.971	0	13.7886	2.7816	0.9172	0.3162	1	0.1311	0.9933	0.124	291.106	910.778	-49.4	-9.75
660	0.0845305	6.3	1.95	0.3095	15.7439	3.6614	0	16.5718	4.1785	-0.04869	-0.9806	0.9899	0.6547	1	0.8571	342.032	715.929	0	-1.95
661	0.12161	6.3	2.7577	0.4377	15.4764	3.5992	0	10.2774	2.7129	-0.5907	-1	0.7071	0.523	1	1	549.865	227.056	1.95	1.95
662	0.0883835	13.1	1.8385	0.1403	17.62	1.5874	0	7.2672	2.2457	-0.6138	-1	0.9487	0.6825	1	0.88	617.03	567.282	1.3	1.3
663	0.61997	16.5	93.7736	5.6832	132.92	9.1669	0	23.6604	4.6786	0.8962	0.2296	1	0.1941	0.1379	0.128	270.085	298.742	-79.3	50.05
664	0.322775	16.7	43.7001	2.6168	119.176	8.1072	0	29.43	5.8822	0.881	0.09054	1	0.1616	1	0.1417	934.802	646.156	-16.9	40.3
665	0.160127	7.3	7.1795	0.9835	32.5527	6.142	0	41.1096	7.9187	-0.634	-1	0.7071	0.5269	1	1	544.856	912.116	-0.65	7.15
666	0.0227612	16.5	1.3	0.07879	50.1935	3.4616	0	13	2.973	-0.5179	-1	1	0.6006	1	0.9266	214.933	28.7697	-1.3	0
667	0.299549	4.7	2.3436	0.4986	4.4942	1.6645	0	4.5962	1.7935	0.1145	-0.3162	0.7071	0.4387	1	1	519.84	1004.6	1.95	1.3
668	0.0738211	16.3	8.475	0.5199	100.71	7.0427	0	19.769	4.1497	0.2746	-1	1	0.6133	0.979	0.687	818.886	4.8497	8.45	-0.65
669	0.422982	16.3	55.3455	3.3954	114.791	8.0273	0	23.4361	5.0482	0.8634	-0.9848	1	0.2927	0.8112	0.1322	93.3221	871.31	-30.55	-46.15
670	0.0714911	9.1	6.1664	0.6776	67.2943	9.4781	0	36.3361	9.6344	-0.2563	-1	0.9965	0.6558	1	0.8936	1011.91	587.643	1.95	-5.85
671	0.383743	6.5	20.1605	3.1016	36.3711	8.0825	3.25	18.9506	4.2343	0.9371	0.8087	0.9992	0.05444	1	0	744.1	562.054	-18.85	-7.15
672	0.0511655	5.5	1.3	0.2364	16.1709	4.6203	0	16.5718	3.8319	0.229	-0.8575	1	0.7662	1	0.6429	856.327	724.327	-1.3	0
673	0.0376279	12.5	0.9192	0.07354	20.5212	1.9544	0	4.5962	1.7752	-0.9244	-1	-0.7071	0.1303	1	1	381.636	873.004	-0.65	-0.65
674	0.608164	4.7	9.0535	1.9263	8.552	3.1674	0	9.1924	2.3293	0.9038	0.7071	0.9955	0.1063	1	0.1429	653.202	674.798	-3.25	-8.45
675	0.721458	15.9	139.211	8.7554	168.686	12.1357	3.25	36.3361	6.1857	0.9885	0.9064	1	0.01902	0.01439	0	667.541	523.965	-40.3	-133.25
676	0.0318281	6.3	0.9192	0.1459	19.7111	4.584	0	11.718	3.1501	-0.02142	-1	1	0.8105	1	0.7273	763.04	178.198	-0.65	-0.65
677	0.039187	5.5	2.3436	0.4261	38.0572	10.8735	0	23.6604	7.0331	-0.8203	-0.9959	1	0.5047	1	0.9333	236.8	770.554	1.3	1.95
678	0	11.3	0	0	53.4323	5.7454	0	14.5344	3.9421	-0.2803	-1	0.9487	0.6454	1	0.9394	838.549	713.867	0	0
679	0.311628	15.7	35.4652	2.2589	99.3071	7.2487	0	17.5018	4.4632	0.4359	-0.9959	1	0.6995	0.9489	0.4414	573.303	971.344	-31.85	15.6
680	0.0919207	15.5	6.7862	0.4378	64.2972	4.7628	0	19.5	4.0693	-0.03076	-1	1	0.7695	1	0.7358	4.7645	180.439	-1.95	6.5
681	0.0759826	15.3	5.886	0.3847	67.3386	5.063	0	26.2023	4.7099	-0.3319	-1	1	0.6978	1	0.8462	84.1209	424.82	5.85	-0.65
682	0.806859	15.3	90.3149	5.9029	97.3019	7.3159	0	32.0088	4.973	0.9258	0.4769	1	0.1366	0.188	0.115	337.565	713.944	68.25	59.15
683	0.297404	12.9	24.0851	1.8671	68.4306	6.278	0	27.5772	5.0355	0.2228	-0.9806	1	0.7802	0.7248	0.5455	147.496	117.965	-1.3	24.05
684	0.194207	15.3	11.9501	0.7811	53.4923	4.022	0	21.8017	3.3864	0.005537	-1	0.9976	0.8057	1	0.6486	848.984	76.1536	-11.05	-4.55
685	0.139578	10.7	2.68	0.2505	15.6135	1.7947	0	4.5962	1.966	0.1475	-1	1	0.7899	1	0.6739	958.883	128.813	0.65	-2.6
686	0.724646	8.9	60.0257	6.7445	64.2204	9.3073	0	27.9576	6.4534	0.9813	0.9191	0.9999	0.01755	0.02899	0	414.989	648.326	-18.2	57.2
687	0.19721	9.1	12.503	1.374	49.4675	6.9672	0	22.981	5.6519	0.392	-1	1	0.7288	1	0.48	282.929	148.61	12.35	1.95
688	0.198273	11.1	1.4534	0.1309	6.0077	0.6602	0	4.5962	1.4633	-0.9024	-1	-0.7071	0.1691	1	1	928.207	327.914	1.3	-0.65
689	0.224151	7.1	13.9561	1.9656	44.7226	8.7691	0	17.5018	4.836	0.86	-0.7433	1	0.3284	1	0.09677	389.345	98.1972	12.35	6.5
690	0.0883421	15.1	6.5	0.4305	63.8379	4.8731	0	19.5	3.6445	0.2663	-1	1	0.6698	1	0.6373	323.384	317.285	-3.9	-5.2
691	0.1142	4.7	4.3603	0.9277	21.9334	8.1235	0	29.0689	9.3091	-0.6704	-0.9864	-0.3162	0.294	1	1	549.351	474.383	1.95	3.9
692	0.159808	14.9	18.3963	1.2346	99.6592	7.7255	0	23.4361	5.6298	0.3209	-0.9899	1	0.5843	1	0.6449	419.775	680.993	9.75	15.6
693	0.0643266	12.3	3.5004	0.2846	45.5708	4.4243	0	16.25	3.3768	-0.6661	-1	1	0.635	1	0.9104	337.024	190.191	-1.3	3.25
694	0.233618	14.7	16.875	1.148	62.4084	4.914	0	17.5018	3.8591	0.298	-0.9923	1	0.6911	1	0.59	475.112	670.153	-16.25	-4.55
695	0.104363	14.7	9.8363	0.6691	81.4238	6.4113	0	18.9506	4.2628	0.3003	-0.9986	1	0.6782	1	0.5849	255.388	27.4252	1.3	9.75
696	0.352851	14.7	47.1463	3.2072	115.435	9.0894	0	38.0403	6.3871	0.5076	-0.6499	1	0.4946	0.5984	0.5238	834.534	131.748	12.35	-45.5
697	0.533273	14.7	71.5738	4.869	115.956	9.1304	0	26	5.1928	0.9737	0.7094	1	0.03789	0.3701	0.009346	190.082	83.2755	-40.3	-59.15
698	0.241365	6.1	9.6629	1.5841	26.9088	6.5631	0	38.0403	7.7898	-0.1132	-0.9999	0.9932	0.93	0.6585	0.6667	506.172	907.82	-3.25	-9.1
699	0.166303	11.1	12.35	1.1126	60.8805	6.6902	0	29.25	5.8076	0.2793	-1	1	0.9307	0.989	0.3898	0.1081	584.284	0	-12.35
700	0.244418	14.5	37.7895	2.6062	133.286	10.6629	0	41.3657	7.9097	-0.05615	-1	0.9971	0.7732	0.616	0.7429	907.034	980.145	-24.7	28.6
701	0	12.1	0	0	5.2	0.5149	0	3.25	1.1926	-0.8563	-1	-0.4472	0.1909	1	1	576.116	872.934	0	0
702	0.64115	14.3	64.5336	4.5128	86.5751	7.0386	0	18.9506	3.6878	0.9448	0.3457	1	0.13	0.3252	0.04854	967.783	537.479	-28.6	57.85
703	0.756418	5.3	26.0162	4.9087	21.4149	6.4894	3.25	10.2774	2.1056	0.9882	0.9333	1	0.02	0.3636	0	294.632	436.519	-25.35	-5.85
704	0.571655	14.3	70.7545	4.9479	106.461	8.6554	0	16.25	3.4265	0.9745	0.8485	1	0.0298	0.3659	0	668.724	572.951	55.25	44.2
705	0.357357	5.3	19.5541	3.6895	34.0707	10.3244	3.25	19.5	5.0077	0.6667	0.03123	0.9985	0.2916	0.9394	0.5385	230.038	70.1981	-5.2	-18.85
706	0.429672	14.1	47.6677	3.3807	95.2035	7.8681	0	32.6621	5.9472	0.7857	-0.7809	1	0.388	0.7107	0.198	366.642	935.025	-47.45	-4.55
707	0.129379	13.3	9.75	0.7331	64.0293	5.6663	0	26	5.4114	-0.1197	-0.9971	1	0.6102	1	0.92	455.372	1016.37	-9.75	0
708	0.0725177	6.3	0.65	0.1032	6.1192	1.4231	0	4.5962	1.7194	-1	-1	-1	0	1	1	316.024	690.762	0.65	0
709	0.391203	7.1	9.0301	1.2718	16.5802	3.251	0	25.3833	5.7216	-0.4906	-1	1	0.549	0.9804	0.9565	420.803	577.725	7.8	4.55
710	0.515494	13.9	54.7314	3.9375	90.8962	7.6383	0	18.9506	3.5486	0.9075	0.3528	1	0.1356	0.3445	0.1616	533.219	296.147	-43.55	-33.15
711	0.261686	5.7	14.8223	2.6004	36.7674	9.9371	0	27.768	6.8536	0.786	-0.8575	1	0.4787	0.8919	0.2353	288.474	799.298	-3.9	-14.3
712	0.185615	13.7	9.7716	0.7133	44.9624	3.8429	0	37.0557	4.8602	0.6386	-0.6536	1	0.3798	1	0.5106	616.814	120.369	9.75	0.65
713	0.121554	5.7	5.36	0.9404	28.6252	7.7365	0	23.6604	6.7509	0.4054	-0.8682	1	0.6056	1	0.5625	80.5789	73.193	1.3	5.2
714	0.0589641	13.7	4.5962	0.3355	66.5721	5.6899	0	22.981	4.8033	-0.5954	-1	0.9899	0.598	1	0.9121	719.347	79.6606	0.65	4.55
715	0.139788	13.5	15.2992	1.1333	93.2336	8.1073	0	23.6604	5.5578	0.1622	-0.8682	0.9993	0.5683	0.8261	0.7312	247.774	623.137	-3.25	-14.95
716	0.597586	13.5	79.14	5.8622	112.812	9.8098	3.25	23.4361	4.8155	0.8051	-0.2867	1	0.2716	0.2348	0.2737	540.252	648.452	-76.7	19.5
717	0.0464526	9.7	2.3436	0.2416	40.0478	5.201	0	23.6604	5.4892	-0.2314	-1	0.9959	0.8312	1	0.7755	424.119	739.052	-1.95	-1.3
718	0.318161	13.3	24.1901	1.8188	64.5974	5.7166	0	37.0557	6.965	0.5951	-0.7479	1	0.4506	1	0.4731	289.831	500.075	-12.35	20.8
719	0.446756	13.1	35.0036	2.672	66.3882	5.9809	0	41.1096	5.5266	0.6775	-0.9417	1	0.5097	0.7387	0.3222	816.924	463.527	-29.9	18.2
720	0.164529	9.1	5.2405	0.5759	24.8524	3.5003	0	10.2774	2.6243	0.001342	-0.999	0.9701	0.6736	1	0.8537	691.769	256.192	-5.2	0.65
721	0.128311	5.3	4.7321	0.8928	22.9616	6.9581	0	25.3833	5.6799	-0.1553	-0.9778	0.8	0.6791	1	0.9231	181.745	330.943	4.55	1.3
722	0.0726184	5.3	1.4534	0.2742	12.4605	3.7759	0	10.2774	2.8987	0.1454	-0.8682	1	0.7219	1	0.75	535.424	160.868	-0.65	-1.3
723	0.105998	12.9	7.1795	0.5565	57.2258	5.2501	0	16.25	3.8373	0.1016	-0.9899	1	0.6776	1	0.7294	169.57	178.671	7.15	-0.65
724	0.0394858	12.9	0.9192	0.07126	19.6712	1.8047	0	4.5962	1.9875	-0.5573	-1	1	0.6956	1	0.9487	412.779	113.275	0.65	0.65
725	0.436824	12.3	34.0615	2.7692	65.2957	6.3394	0	14.5344	3.3767	0.9625	0.7071	1	0.05077	1	0.01205	800.159	223.11	25.35	22.75
726	0.184587	7.9	7.5802	0.9595	30.669	5.1981	0	41.1096	7.2806	-0.2547	-0.9993	0.9701	0.6211	1	0.8974	281.962	561.949	3.9	6.5
727	0.0682579	12.7	5.36	0.4221	66.1675	6.1839	0	20.5548	4.1353	-0.01508	-0.9971	1	0.8087	0.8692	0.6395	939.228	743.409	1.3	5.2
728	0.0338157	12.7	0.65	0.05118	16.1942	1.5135	0	4.5962	1.6642	0.1579	-1	1	1.0007	1	0.4211	154.984	886.957	0	-0.65
729	0.549324	12.5	55.9151	4.4732	85.5021	8.1431	0	26	4.9044	0.9678	0.1843	1	0.09409	0.3714	0.01176	690.256	35.704	16.9	-53.3
730	0	6.1	0	0	2.925	0.7134	0	3.25	1.3619	NaN	Infinity	#NAME?	NaN	1	NaN	463	35.0984	0	0
731	0.585491	11.9	71.7507	6.0295	101.953	10.2982	0	23.4361	5.3239	0.9758	0.8031	1	0.03869	0.09091	0	699.37	146.265	-67.6	-24.05
732	0.0279181	12.1	0.65	0.05372	19.4347	1.9242	0	4.5962	1.8555	-0.3353	-1	1	0.853	1	0.7812	168.149	901.855	0	-0.65
733	0.134108	11.7	9.1232	0.7798	56.4027	5.8147	0	42.3748	8.0331	-0.2354	-1	1	0.6481	0.866	0.8841	56.4231	380.009	0.65	9.1
734	0.0499706	11.7	3.677	0.3143	61.0098	6.2897	0	18.9506	4.231	-0.4491	-1	1	0.5332	1	0.9583	474.932	392.897	2.6	2.6
735	0.0612849	11.7	1.4534	0.1242	19.6577	2.0266	0	6.5	1.8254	-0.05822	-1	1	0.7902	1	0.8269	419.551	146.701	0.65	-1.3
736	0.174459	11.5	8.475	0.737	40.1331	4.2245	0	14.5344	3.1354	-0.1061	-0.9806	0.9923	0.6109	1	0.8732	867.491	530.543	0.65	8.45
737	0.302422	11.5	19.5541	1.7004	53.4149	5.6226	0	16.5718	3.1918	0.3894	-1	0.9905	0.6352	0.9895	0.64	228.804	153.896	-18.85	5.2
738	0.383537	5.5	9.1924	1.6713	15.2516	4.3576	3.25	7.2672	1.1257	0.8768	0.6247	0.9989	0.1214	1	0.2	81.8	991.273	-9.1	1.3
739	0	11.5	0	0	4.875	0.5132	0	3.25	1.1914	-1	-1	-1	0	1	1	0	797.113	0	0
740	0.180494	11.3	11.1072	0.9829	50.6444	5.4456	0	16.25	4.0362	-0.01968	-0.9899	0.9971	0.753	1	0.6957	880.425	704.319	10.4	-3.9
741	0.0354511	11.3	2.68	0.2372	62.2251	6.6909	0	23.6604	5.3664	-0.0556	-1	1	0.7434	1	0.7857	1004.81	42.1814	-2.6	-0.65
742	0	11.3	0	0	10.725	1.1532	0	3.25	1.5634	-0.4667	-1	1	0.9155	1	0.7333	739.434	331	0	0
743	0.559438	11.1	48.5764	4.3762	71.1846	7.8225	0	17.5018	4.1368	0.9811	0.8869	1	0.0219	0.5934	0	842.986	366.198	47.45	10.4
744	0.958359	5.7	90.714	15.9147	61.4431	16.6062	6.5	21.8017	3.6335	0.9995	0.9976	1	0.0006696	0	0	896.325	444.895	-25.35	87.1
745	0.341738	10.9	13.6655	1.2537	32.6506	3.6686	0	10.2774	2.7845	0.8666	-0.8575	1	0.2663	1	0.1449	502.766	884.683	-0.65	13.65
746	0.340947	10.9	19.801	1.8166	47.4204	5.3281	0	17.5018	3.9011	0.8458	-0.1961	0.9998	0.2173	1	0.2174	507.238	946.936	7.8	-18.2
747	0.198187	10.9	17.1605	1.5744	70.7014	7.944	0	40.7224	6.9226	0.1037	-0.999	0.9993	0.744	1	0.6875	584.601	924.385	-13.65	-10.4
748	0.482199	10.7	52.4047	4.8976	88.3641	10.1568	0	26.2023	7.3871	0.6396	-0.9772	1	0.542	0.4138	0.3731	421.346	493.103	-36.4	-37.7
749	0.735669	10.7	62.5218	5.8432	69.1014	7.9427	0	29.9635	5.3423	0.9402	0.3162	1	0.113	0.1494	0.0597	74.2617	771.542	3.9	-62.4
750	0.160387	10.7	9.9431	0.9293	50.4083	5.7941	0	16.5718	3.7003	0.2593	-0.9964	1	0.709	1	0.6032	110.93	509.911	1.95	-9.75
751	0.40566	10.5	29.2572	2.7864	58.3852	6.8688	0	20.8102	4.4193	0.08085	-0.943	0.9997	0.6793	0.6706	0.6984	364.633	428.576	-0.65	-29.25
752	0.212596	10.5	14.359	1.3675	54.6752	6.4324	0	17.5018	4.2999	0.5511	-0.9923	1	0.5407	1	0.4531	475.133	118.924	14.3	1.3
753	0.062417	8.9	6.4018	0.7193	79.516	11.5241	0	37.0557	9.6817	-0.15	-0.9806	0.9989	0.6872	1	0.898	635.663	95.4326	-2.6	5.85
754	0.0429547	10.5	2.9069	0.2768	54.7743	6.444	0	17.5018	4.7021	-0.3716	-1	1	0.6867	1	0.871	902.591	541.095	2.6	-1.3
755	0.262999	7.5	16.9	2.2533	47.1226	8.5677	3.25	32.0088	5.7964	0.2567	-0.4368	1	0.4685	0.9818	0.8	277.8	746.92	0	16.9
756	0.0566144	7.3	2.0555	0.2816	26.3621	4.974	0	36.3361	7.195	-0.2253	-1	0.9998	0.9563	1	0.6061	395.993	216.459	1.95	0.65
757	0.0956278	6.9	0.9192	0.1332	6.825	1.3929	0	3.25	1.625	-0.4458	-0.8321	1	0.6434	1	0.8462	449.659	11.2246	0.65	0.65
758	0.286024	10.3	17.0121	1.6517	47.9301	5.7747	0	26.8002	4.1848	0.6949	-1	1	0.4861	0.988	0.2903	74.0485	133.752	16.9	1.95
759	0.172505	10.3	8.45	0.8204	39.473	4.7558	0	13.4001	3.4476	0.6346	-0.6	1	0.4115	1	0.4262	184.048	45.9272	7.8	3.25
760	0.138813	6.1	1.4534	0.2383	7.0385	1.7167	0	4.5962	1.8212	-0.7551	-0.9923	-0.4472	0.1686	1	1	379.246	32.2377	-1.3	-0.65
761	0.04138	4.7	2.0555	0.4373	28.5334	10.5679	0	46.1912	15.4098	-0.6108	-0.8321	-0.124	0.2766	0.8519	1	132.011	177.543	1.95	0.65
762	0.364642	7.1	20.739	2.921	40.8542	8.0106	0	23.4361	5.9602	0.9465	0.6905	1	0.06754	0.8431	0.03226	15.2183	522.754	-17.55	-11.05
763	0.187419	7.5	13.1615	1.7549	51.4991	9.3635	3.25	42.3748	8.3853	0.8078	-0.9162	0.9999	0.3382	0.9636	0.2857	644.42	857.167	-12.35	-4.55
764	0.377922	7.7	22.4415	2.9145	43.9578	7.7119	3.25	16.25	3.9341	0.7195	-0.05547	0.9996	0.322	0.9474	0.3514	891.195	507.286	22.1	3.9
765	0	9.7	0	0	17.55	2.2792	0	6.5	1.8313	-0.3043	-1	1	0.974	1	0.6522	160.835	1019	0	0
766	0.042291	5.3	2.0555	0.3878	30.2602	9.1698	0	32.5	8.2118	-0.3851	-0.8321	0.6402	0.4624	1	1	563.896	113.311	1.95	0.65
767	0.438335	7.9	29.9	3.7848	50.9433	8.6345	0	26	6.1184	0.9704	0.7719	1	0.04534	0.7458	0	1018.59	985.063	0	-29.9
768	0.456479	7.7	31.53	4.0948	51.1312	8.9704	0	46.5329	12.0963	0.655	-0.1236	1	0.4074	0.386	0.4054	232.052	312.63	31.2	4.55
769	0.24295	5.5	7.4111	1.3475	19.4123	5.5464	0	9.75	2.8997	0.9197	0.6247	0.9978	0.1035	1	0.1333	21.9727	99.9909	-5.85	4.55
770	0.506958	9.3	24.1901	2.6011	37.455	5.1308	0	13.7886	2.7635	0.667	-0.5547	0.9996	0.4959	0.9726	0.3269	106.522	299.108	-12.35	20.8
771	0.210168	9.3	15.5049	1.6672	57.9089	7.9327	0	32.5	7.146	0.6845	0.01428	1	0.2943	1	0.4706	229.065	918.382	13	-8.45
772	0.16791	9.3	10.4203	1.1205	48.7143	6.6732	0	30.6604	6.8541	0.001269	-0.9326	0.9939	0.7181	1	0.7358	68.8065	1013.87	-10.4	-0.65
773	0.218497	9.3	7.9343	0.8531	28.5021	3.9044	0	11.718	3.2645	-0.2622	-1	0.9701	0.6108	1	0.8824	332.693	419.817	4.55	-6.5
774	0.208725	6.5	7.4111	1.1402	24.5822	5.4627	0	11.718	3.6947	0.4186	-0.5145	0.9947	0.4655	1	0.625	263.731	546.346	5.85	4.55
775	0.102041	5.9	4.111	0.6968	26.6315	6.8286	0	17.5018	5.2147	-0.4075	-0.9398	0.9975	0.6428	0.9744	0.9474	187.119	635.288	1.3	-3.9
776	0.680873	9.1	39.5273	4.3437	45.2955	6.3796	0	17.5018	3.8537	0.9526	0.5843	1	0.1085	0.3803	0.09804	694.984	736.962	-27.95	-27.95
777	0.616197	8.7	65.6339	7.5441	82.0281	12.243	3.25	36.3361	6.6607	0.987	0.9229	1	0.01657	0	0	33.1609	703.103	-9.1	65
778	0.0415533	8.9	0.65	0.07303	12.127	1.7575	0	4.5962	1.8411	-0.4992	-1	1	0.7282	1	0.8889	488.949	729.506	0.65	0
779	0.211139	5.9	10.7201	1.817	33.5623	8.6057	0	38.0403	10.2443	0.14	-0.8575	0.9734	0.6957	0.8718	0.7222	386.797	442.356	-2.6	10.4
780	0.594641	8.7	30.3488	3.4884	39.3049	5.8664	0	11.718	2.6142	0.9747	0.7567	1	0.04267	0.9552	0	78.9195	476.552	-22.1	20.8
781	0.0352788	8.7	0.65	0.07471	14.1885	2.1177	0	4.5962	1.6761	-0.5387	-1	0.9487	0.6325	1	0.9444	24.2069	896.109	0	0.65
782	0.032552	8.7	0.65	0.07471	15.377	2.2951	0	4.5962	1.7248	-0.7248	-1	1	0.5416	1	0.9524	355.908	577.5	0	-0.65
783	0.139123	7.7	8.1445	1.0577	43.3348	7.6026	0	32.1734	7.4097	-0.1766	-1	0.9899	0.7243	0.9474	0.8333	331.721	446.779	-7.15	-3.9
784	0.71671	8.5	47.7164	5.6137	50.9118	7.8326	0	18.9506	4.403	0.9687	0.8824	1	0.03139	0.2615	0	653.1	621.835	-29.25	37.7
785	0.256976	7.1	11.2207	1.5804	31.3651	6.15	0	13.4001	3.7163	0.1258	-0.8	0.9985	0.5626	0.9412	0.8	448.937	116.599	-1.95	11.05
786	0.104664	5.9	4.5962	0.779	29.0275	7.4429	3.25	18.9506	5.0143	-0.007591	-0.9558	0.9971	0.748	1	0.7222	255.246	684.178	-0.65	-4.55
787	0.771853	4.7	20.3066	4.3206	15.1139	5.5977	0	13.4001	4.2232	0.981	0.9431	0.9992	0.02067	0.8889	0	13.3617	605.553	15.6	-13
788	0.689639	6.3	65.8171	10.4472	65.1398	15.1488	7.2672	26.2023	4.698	0.9336	0.6063	0.9998	0.1016	0	0.08696	146.135	470.825	-53.95	-37.7
789	0.575297	5.1	18.5905	3.6452	19.6421	6.3362	3.25	11.718	2.5981	0.9187	0.8233	0.9989	0.05737	0.6452	0	328.637	491.618	11.05	-14.95
790	0.319397	8.3	23.409	2.8204	55.6315	8.8304	0	20.5548	5.0705	0.8766	-0.1843	1	0.2241	0.9524	0.07143	1004.59	894.885	23.4	-0.65
791	0.272011	8.1	18.1302	2.2383	50.1951	8.2287	0	23.6604	6.3209	-0.1811	-0.9971	1	0.6553	0.8197	0.9	294.105	821.821	-4.55	-17.55
792	0.483933	8.1	49.2329	6.0781	76.6146	12.5598	3.25	37.9012	8.1031	0.563	-0.7215	0.9999	0.5129	0.1148	0.4878	214.124	529.574	36.4	33.15
793	0.272984	8.1	11.518	1.422	31.7758	5.2091	0	10.2774	3.034	0.7246	-0.2747	1	0.2562	1	0.5366	300.735	356.228	-11.05	-3.25
794	0.0852745	7.9	6.6922	0.8471	58.6093	9.9338	0	37.0557	11.003	-0.4552	-0.9983	0.9942	0.516	1	0.9744	733.563	973.424	3.25	5.85
795	0.772886	4.7	40.7172	8.6632	30.264	11.2089	4.5962	30.6604	6.2398	0.9578	0.8394	0.9942	0.05695	0	0	646.83	775.851	11.7	-39
796	0.124478	7.9	0.65	0.08228	3.9	0.661	0	3.25	1.3194	-0.25	-1	1	1.0351	1	0.625	829.779	238	-0.65	0
797	0	5.1	0	0	9.75	3.1452	0	13	3.1936	0.3333	-1	1	1.1547	1	0.3333	1019	8.4902	0	0
798	0.393135	7.7	16.4567	2.1372	30.9871	5.4363	0	14.5344	4.0396	0.8501	0.4472	1	0.1215	1	0.1622	370.792	87.0714	2.6	-16.25
799	0.522531	7.7	31.2068	4.0528	44.2096	7.7561	0	39.1352	7.5644	0.3088	-0.9615	1	0.7838	0.5789	0.5405	957.383	933.039	-25.35	18.2
800	0.125844	5.9	8.475	1.4364	44.5149	11.4141	3.25	36.7696	9.3715	0.5876	-0.9701	1	0.6464	1	0.4211	187.161	325.788	-4.55	7.15
801	0.167767	7.5	5.8138	0.7752	25.414	4.6207	0	10.2774	2.9278	0.4387	-0.9487	1	0.6808	1	0.4571	647.12	199	-2.6	5.2
802	0.134977	4.7	3.677	0.7823	15.6487	5.7958	0	11.718	3.3807	0.632	-0.3162	0.9899	0.5245	1	0.2857	436.979	214.191	2.6	2.6
803	0.501492	6.7	22.6383	3.3789	31.6672	6.7377	3.25	14.5344	3.1785	0.9757	0.913	1	0.0256	1	0	828.44	628.463	17.55	14.3
804	0.104762	7.5	0.65	0.08667	4.55	0.8273	0	3.25	1.4288	-0.4737	-1	1	0.9048	1	0.7368	745	995.713	0	0.65
805	0.873953	4.7	39.2645	8.3542	25.8096	9.5591	0	16.25	4.3427	0.9569	0.9445	0.9772	0.01158	0	0	963.213	1.7128	39	-4.55
806	0.213364	7.1	9.0301	1.2718	30.3995	5.9607	0	16.5718	3.9657	-0.4001	-0.9979	0.7071	0.5285	1	1	152.211	301.782	7.8	-4.55
807	0.623843	6.1	45.127	7.3979	48.6204	11.8586	0	26.2023	6.359	0.9812	0.8117	0.9999	0.04302	0	0	686.885	547.754	-9.1	-44.2
808	0.0843703	7.1	1.95	0.2746	16.5988	3.2547	0	7.2672	2.3818	-0.6304	-1	0.7657	0.49	1	0.9655	823.021	661.901	1.95	0
809	0.176232	7.1	4.6872	0.6602	19.1054	3.7462	0	9.1924	2.1182	0.5984	-0.7593	1	0.5588	1	0.3333	83.4507	66.3944	-3.9	2.6
810	#DIV/0!	5.1	0	0	0	0	0	0	0	NaN	Infinity	#NAME?	NaN	1	NaN	824.961	308	0	0
811	0.488273	6.9	23.2278	3.3664	33.7831	6.8945	0	36.3361	8.1721	0.7334	-0.6	1	0.4246	0.7347	0.2143	162.087	325.906	-22.1	7.15
812	0.0863078	6.9	2.7577	0.3997	22.6923	4.6311	0	23.4361	4.7262	-0.07089	-1	1	0.7029	1	0.8214	216.674	601.587	-1.95	-1.95
813	0	6.9	0	0	8.9885	1.8344	0	4.5962	1.7795	-0.9075	-1	-0.7071	0.1357	1	1	839.13	74.1159	0	0
814	0.65713	6.9	48.2578	6.9939	52.1512	10.6431	3.25	29.25	5.9246	0.9517	0.7415	1	0.06717	0.04082	0.03448	202.623	783.087	42.9	-22.1
815	0.346607	6.9	7.4111	1.0741	15.1847	3.0989	0	13.4001	3.0921	0.5024	-0.28	0.9939	0.4545	1	0.6	1010.57	577.848	1.95	7.15
816	0.236683	6.9	0.65	0.0942	1.95	0.398	0	3.25	1.0764	NaN	Infinity	#NAME?	NaN	1	NaN	613.833	644	-0.65	0
817	0.044163	5.5	1.3	0.2364	18.7351	5.3529	0	16.25	4.2468	0.1395	-0.9648	1	0.8593	1	0.5385	371.818	966.818	-1.3	0
818	0.168687	6.7	6.7862	1.0129	28.2214	6.0046	0	13	3.572	0.72	-0.3162	1	0.325	1	0.4444	784.202	750.164	-1.95	-6.5
819	0.0344459	6.7	0.65	0.09701	13.2366	2.8163	0	6.5	2.2834	-0.2054	-1	1	0.7684	1	0.9333	653.552	677.619	0	-0.65
820	0.225906	5.9	2.7577	0.4674	8.0692	2.069	0	6.5	1.9863	-0.56	-0.9558	0.8944	0.4537	1	0.9375	502.042	910.534	-1.95	1.95
821	0.728309	6.5	47.7739	7.3498	45.412	10.0916	3.25	22.981	4.7535	0.9839	0.9403	1	0.017	0	0	425.577	793.654	-12.35	-46.15
822	0.848993	6.1	35.3758	5.7993	28.0065	6.8308	0	16.25	3.5927	0.9735	0.8794	0.9991	0.03433	0.2439	0	611.352	889.533	33.15	-12.35
823	0.121209	6.1	4.162	0.6823	23.0794	5.6291	0	13.4001	4.111	-0.2013	-1	0.9985	0.8501	1	0.7368	953.426	849.648	2.6	3.25
824	0.572201	5.9	28.2208	4.7832	32.6013	8.3593	0	39.538	7.9955	0.9346	0.688	0.9988	0.09165	0.3333	0.1053	288.373	157.042	-24.7	-13.65
825	0.896525	5.9	74.9194	12.6982	55.2388	14.1638	3.25	30.6604	6.5697	0.9961	0.9868	1	0.004116	0	0	416.28	917.119	-11.05	74.1
826	0.121479	5.9	4.6872	0.7944	25.5037	6.5394	0	27.768	6.4161	0.182	-0.9762	1	0.5217	1	0.8235	573.017	421.525	-3.9	2.6
827	0.102042	5.5	1.4534	0.2643	9.0652	2.5901	0	7.2672	2.4148	-0.7609	-1	0.1961	0.3403	1	1	767.045	183.454	-0.65	-1.3
828	0.613202	5.9	14.2556	2.4162	15.3674	3.9403	0	10.2774	2.8231	0.2279	-0.7498	0.9261	0.6637	1	0.6316	303.83	580.398	-10.4	-9.75
829	0.699257	4.7	32.6427	6.9453	26.8175	9.9324	0	21.8017	5.8006	0.9962	0.9886	0.9997	0.003823	0.1852	0	760.181	600.585	18.85	-26.65
830	0.241495	5.7	2.0555	0.3606	5.525	1.4932	0	3.25	1.642	0.1088	-1	1	0.829	1	0.6667	147.675	375.798	1.95	0.65
831	0.333291	5.5	14.5344	2.6426	27.7508	7.9288	3.25	42.25	8.7896	0.7915	-0.8944	0.9993	0.4868	0.4571	0.1333	37.8727	430.654	2.6	14.3
832	0.302869	5.5	2.7577	0.5014	5.7942	1.6555	0	4.5962	1.7554	-0.5579	-1	0.2425	0.4004	1	1	345.354	722.409	1.95	1.95
833	0.0895609	4.7	0.65	0.1383	4.1692	1.5442	0	4.5962	1.792	-0.9824	-1	-0.8944	0.0431	1	1	473.553	905.926	0	0.65
834	0.655178	5.3	16.3019	3.0758	15.4922	4.6946	0	13.4001	3.9448	0.3728	-0.1611	1	0.4607	0.697	0.6667	1012.58	530.113	14.95	-6.5
835	0.190532	5.1	7.827	1.5347	24.9699	8.0548	0	44.2048	10.2874	-0.9104	-1	-0.7092	0.1062	0.6774	1	418.118	1014.93	5.2	5.85
836	0.138052	5.1	3.9538	0.7753	17.4095	5.616	0	13.4001	4.3375	0.7877	0.4472	1	0.1989	1	0.3	238.823	771.461	-3.9	0.65
837	0.290552	5.1	9.75	1.9118	20.3975	6.5799	0	32.0088	7.338	-0.1297	-0.8087	0.5081	0.4446	1	1	951.128	471	-5.85	-7.8
838	0	5.1	0	0	4.0577	1.3089	0	4.5962	1.9654	-0.9125	-0.9487	-0.8944	0.03132	1	1	466.196	667.157	0	0
839	0.139604	5.1	7.854	1.54	34.1969	11.0312	0	41.6203	13.9895	-0.1557	-0.9986	0.9782	0.643	1	0.8889	105.127	1011.23	-3.25	7.15
840	0.0215415	5.1	0.65	0.1275	18.3482	5.9188	0	16.25	3.6666	-0.5935	-0.9762	0.7809	0.6496	1	0.9	402.088	74.5098	-0.65	0
841	0.0435455	5.1	1.8385	0.3605	25.664	8.2787	0	39.1352	9.0349	0.09247	-0.6402	0.9864	0.5982	1	0.8182	28.3922	23.6471	1.3	-1.3
842	0.738776	5.1	30.9006	6.059	25.4243	8.2014	0	19.5	5.9806	0.9794	0.9428	0.9994	0.01644	0.03226	0	611.882	1011.88	28.6	11.7
843	0.193793	4.9	2.9069	0.5932	8.877	3.061	0	6.5	2.1518	-0.3505	-0.9983	0.5145	0.6661	1	1	419.837	581.225	1.3	-2.6
844	0.978655	4.7	69.2578	14.7357	40.6541	15.0571	7.2672	21.8017	3.2791	0.9992	0.9961	0.9999	0.001354	0	0	951.085	320.457	-33.8	60.45
845	0.618941	4.7	9.3744	1.9946	8.7011	3.2226	0	7.2672	2.5853	0.3587	-0.8638	0.9947	0.9416	1	0.3333	130.745	174.979	-5.2	-7.8
846	0	4.7	0	0	4.4385	1.6439	0	4.5962	1.9219	-1	-1	-1	1.7206e-08	1	1	994.787	426.043	0	0
0	0.15843	9.3	8.7449	0.9403	43.3266	5.9351	0	19.769	4.3086	-0.02393	-1	1	0.7314	1	0.6939	485.21	479.72	-5.85	-6.5
1	0.667354	5.5	14.0616	2.5567	13.4088	3.8311	0	9.1924	2.5153	0.3514	-0.6508	0.9737	0.5332	0.9143	0.7333	998.364	464.582	7.8	11.7
2	0.222055	41.7	58.5181	1.4033	250.889	6.3196	0	22.981	4.0367	0.4345	-0.9983	1	0.6155	0.9144	0.5514	568.231	790.074	-38.35	44.2
3	0.0686587	6.3	4.162	0.6606	41.3725	9.6215	3.25	23.6604	5.4275	-0.5538	-1	1	0.55	1	0.913	991.508	10.9762	-2.6	3.25
4	0.463579	24.5	79.5659	3.2476	157.624	7.0055	0	16.5718	3.6567	0.7639	-0.9487	1	0.4623	0.5778	0.1765	500.743	606.176	-6.5	-79.3
5	0.389728	24.7	32.5	1.3158	76.6403	3.3762	0	13.4001	2.7433	0.442	-1	1	0.6581	1	0.51	386.405	630.725	0	-32.5
6	0.0411673	12.9	3.9	0.3023	80.0414	7.3432	0	26.2023	5.8885	-0.03924	-1	1	0.7389	1	0.7791	202.054	630.76	-3.9	0
7	0.23984	5.9	7.1795	1.2169	19.7878	5.0738	0	16.5718	3.726	-0.1535	-0.9806	0.8944	0.6898	1	0.8421	359.483	279.551	-7.15	0.65
8	0.371294	16.7	49.9993	2.994	118.536	8.0637	0	22.75	4.202	0.7762	-0.3162	1	0.2802	0.9796	0.315	147.68	604.006	13.65	48.1
9	0.447519	49.5	103.205	2.0849	221.292	4.6588	0	23.4361	3.3908	0.6847	-0.9962	1	0.5173	0.9789	0.2829	848.581	349.722	-47.45	-91.65
10	0.174835	43.1	32.487	0.7538	177.204	4.3115	0	42.3748	3.7321	0.4347	-1	1	0.6934	0.9878	0.4805	641.618	513.604	-30.55	11.05
11	0.0460962	38.5	8.475	0.2201	174.282	4.7748	0	21.8017	3.5779	-0.3328	-1	1	0.7045	1	0.873	355.404	682.726	-8.45	0.65
12	0.182693	28.7	30.6604	1.0683	156.129	5.8475	0	19.769	4.0773	0.5697	-1	1	0.5678	1	0.4122	844.324	682.11	-2.6	-30.55
13	0.562826	49.5	157.491	3.1816	268.514	5.6529	0	39.1352	4.1206	0.9053	-0.501	1	0.1909	0.9116	0.09231	376.724	748.898	-38.35	152.75
14	0.246521	49.5	53.6673	1.0842	208.907	4.398	0	19.769	3.4339	0.4417	-1	1	0.6641	0.9958	0.5011	241.033	235.119	-51.35	15.6
15	0.66812	49.5	164.554	3.3243	236.342	4.9756	0	14.5344	2.5928	0.9239	-0.9986	1	0.2356	0.9663	0.05543	870.449	100.347	117.65	115.05
16	0.387235	49.5	86.9471	1.7565	215.459	4.536	0	16.5718	3.2764	0.5035	-1	1	0.6554	1	0.4078	144.332	800.451	40.95	-76.7
17	0.577946	14.9	74.0258	4.9682	110.893	8.5963	0	17.5018	4.0472	0.9152	-0.6798	1	0.1949	0.5349	0.1009	537.453	557.399	21.45	-70.85
18	0.415494	49.5	177.396	3.5838	409.706	8.6254	0	25.3833	4.4266	0.7837	-0.9971	1	0.389	0.5179	0.2208	674.499	625.475	97.5	148.2
19	0.148969	13.5	13.3369	0.9879	76.2636	6.6316	0	36.7696	7.562	-0.4993	-1	1	0.6695	0.9478	0.8842	97.4778	879.637	-9.75	-9.1
20	0.75628	31.3	219.854	7.0241	272.13	9.2877	3.25	36.3361	4.2321	0.9686	0.5722	1	0.06322	0	0.02198	123.067	816.958	161.2	-149.5
21	0.135276	49.5	32.6038	0.6587	231.292	4.8693	0	32.0088	3.9685	0.4891	-1	1	0.6216	0.9789	0.5034	585.283	707.228	13	29.9
22	0.133819	49.5	34.9794	0.7067	250.849	5.281	0	22.75	3.6192	0.2223	-1	1	0.7461	1	0.609	662.527	26.0101	-26	23.4
23	0.0796036	49.5	18.9283	0.3824	228.183	4.8038	0	23.6604	4.2386	-0.1759	-1	1	0.734	0.9874	0.8033	655.649	172.653	-18.2	5.2
24	0.542588	11.9	44.2096	3.7151	67.7856	6.847	0	16.25	3.6644	0.5061	-0.9984	1	0.7375	0.5758	0.3333	412.475	245.525	33.15	29.25
25	0.782638	29.3	235.228	8.0283	280.043	10.258	3.25	33.4608	4.3768	0.9563	-0.0767	1	0.1288	0.04396	0.03557	182.382	799.58	200.2	-123.5
26	0.396496	34.9	86.7135	2.4846	206.163	6.2664	0	19.769	3.5886	0.8788	-0.1644	1	0.2002	1	0.1392	608.013	383.994	72.15	-48.1
27	0.22848	25.1	25.0903	0.9996	101.062	4.375	0	10.2774	2.4751	0.6181	-1	1	0.604	1	0.3221	516.058	709.918	-24.05	7.15
28	0.398444	24.7	57.9412	2.3458	133.644	5.8874	0	20.5548	3.4528	0.4319	-0.9997	1	0.5804	0.815	0.5854	116.253	247.557	39.65	42.25
29	0.105148	7.9	10.8182	1.3694	76.8394	13.0236	0	37.9012	8.8858	-0.1159	-1	0.9985	0.819	1	0.7895	905.494	828.26	9.1	5.85
30	0.459704	17.5	43.7822	2.5018	84.354	5.4422	0	13.4001	3.0807	0.7774	-0.3714	1	0.3018	0.9355	0.3258	886.674	116.094	-28.6	33.15
31	0.204782	49.5	66.0094	1.3335	309.308	6.5118	0	23.6604	3.8672	0.4566	-1	1	0.6998	0.9263	0.4107	222.625	97.9879	27.95	59.8
32	0.450836	19.1	55.25	2.8927	109.719	6.4163	0	33.931	5.6594	0.7651	-0.9701	1	0.4247	0.8655	0.2333	319.055	170.822	-48.75	26
33	0.251033	22.7	36.4232	1.6045	132.305	6.3916	0	18.3848	3.7782	0.5058	-0.9923	1	0.6993	0.9807	0.3258	608.145	850.952	20.8	29.9
34	0.108422	13.1	10.2774	0.7845	80.3154	7.2356	0	20.8102	4.7078	0.4465	-1	1	0.6318	1	0.5349	1013.52	138.172	-5.85	8.45
35	0.461313	4.9	11.1072	2.2668	14.2499	4.9138	0	9.1924	2.7949	0.9634	0.8575	0.9979	0.04542	1	0	1008.84	588.898	3.9	-10.4
36	0.358111	11.3	19.5541	1.7305	44.9403	4.8323	0	13.7886	3.1858	0.1977	-1	1	0.8524	0.9785	0.493	885.863	308.549	-7.15	-18.2
37	0.206826	27.7	24.1202	0.8708	108.204	4.2103	0	11.718	2.997	0.4319	-1	1	0.644	1	0.5068	742.801	91.5325	-23.4	5.85
38	0.160363	44.7	33.15	0.7416	197.465	4.6245	0	19.769	3.7178	-0.05877	-1	1	0.7247	0.9789	0.7629	622.737	405.794	-29.25	-15.6
39	0.0312154	37.9	5.9927	0.1581	181.826	5.0648	0	21.8017	4.1158	-0.1616	-1	1	0.6823	1	0.8333	746.644	303.094	3.9	-4.55
40	0.517432	9.1	32.0088	3.5174	48.2646	6.7978	0	19.769	4.0626	0.6525	-0.251	1	0.4317	0.5493	0.3922	685.83	530.824	29.25	13
41	0.720862	16.7	83.2102	4.9826	101.606	6.912	0	35.0036	5.1535	0.9343	-0.3162	1	0.1839	0.1905	0.09449	920.856	730.455	-1.3	83.2
42	0.325584	12.1	25.2832	2.0895	64.8188	6.4177	0	20.8102	5.0991	0.8103	-0.1036	1	0.2102	1	0.35	633.285	1014.59	24.05	-7.8
43	0.118076	28.5	16.3666	0.5743	128.89	4.8638	0	14.5344	3.5416	0.1913	-1	1	0.7549	1	0.6504	829.086	43.4965	-16.25	1.95
44	0.892464	4.9	52.1501	10.6429	34.5834	11.9253	6.5	26	5.122	0.9928	0.9809	1	0.006407	0	0	970.898	240.847	-9.1	51.35
45	0.766355	6.7	35.9856	5.371	32.9399	7.0085	0	13.4001	3.5998	0.8912	0.53	0.9996	0.1511	0.04255	0.2593	868.798	566.343	34.45	10.4
46	0.00995774	23.1	1.4534	0.06292	133.325	6.3187	0	32.0088	5.2425	-0.38	-1	0.9986	0.6582	0.981	0.8693	256.857	448.595	1.3	0.65
47	0.170691	11.5	14.6069	1.2702	70.6939	7.4415	0	29.25	6.395	0.2839	-0.9383	1	0.6655	1	0.6712	207.913	906.057	-7.8	12.35
48	0.798321	14.3	61.75	4.3182	66.532	5.4091	0	13.7886	2.7014	0.9622	0.7465	1	0.05557	0.7886	0.01942	979.157	727.664	37.05	-49.4
49	0.0603767	26.7	8.841	0.3311	135.452	5.4839	0	14.5344	3.3138	0.5729	-1	1	0.5247	0.8583	0.448	367.627	651.813	7.15	5.2
50	0.567619	8.5	30.5776	3.5974	41.1948	6.3377	0	20.5548	4.4284	0.9579	0.76	1	0.05385	0.9692	0	126.512	78.6706	30.55	1.3
51	0.0868053	41.7	16.8625	0.4044	184.951	4.6587	0	16.5718	3.6272	0.07389	-1	1	0.7301	1	0.7424	787.924	357.698	-14.95	-7.8
52	0.158027	25.7	31.1051	1.2103	181.515	7.6588	0	29.43	5.7931	0.1209	-1	1	0.7769	0.8945	0.6202	930.889	399.659	30.55	5.85
53	0.086627	20.7	12.0907	0.5841	126.088	6.7427	0	35.1541	5.1005	0.4343	-0.8795	1	0.5299	1	0.6503	336.012	974.983	-9.75	7.15
54	0.755337	22.5	130.729	5.8102	157.69	7.6922	0	42.7471	4.6943	0.9736	0.83	1	0.02891	0.06341	0	278.1	278.9	107.25	-74.75
55	0.217832	13.7	27.4235	2.0017	107.514	9.1892	0	20.5548	5.2755	0.6776	-0.9326	1	0.4707	1	0.3333	827.343	121.949	-27.3	2.6
56	0.815182	7.1	52.2351	7.3571	46.028	9.0251	0	14.5344	3.4614	0.995	0.9714	0.9999	0.006052	0	0	245.387	402.345	-50.05	-14.95
57	0.361425	10.7	27.3309	2.5543	61.4854	7.0673	0	21.8017	5.4923	0.9188	0.1772	1	0.1475	1	0.08955	185.561	542.196	27.3	1.3
58	0.667	13.1	70.8619	5.4093	90.0199	8.1099	0	18.9506	4.5206	0.9609	0.8152	1	0.03761	0.4775	0	947.29	571.347	1.3	-70.85
59	0.19123	5.3	11.6276	2.1939	37.8596	11.4726	0	24.7513	7.3301	0.6266	0.3417	0.9998	0.2576	1	0.6667	971.453	734.245	5.2	10.4
60	0.0125057	35.5	1.4534	0.04094	109.668	3.2737	0	17.5018	3.3179	-0.3531	-1	1	0.6636	1	0.8776	786.722	21.4958	-0.65	-1.3
61	0.778081	9.5	65.2077	6.864	66.163	8.8217	3.25	17.5018	3.8233	0.99	0.9473	1	0.01176	0.01333	0	825.726	137.537	-59.8	26
62	0.868003	13.7	100.74	7.3532	99.1152	8.4714	3.25	13.7886	3.0337	0.9904	0.9216	1	0.01442	0	0	616.022	582.007	-94.9	-33.8
63	0.584791	29.7	100.197	3.3736	159.8	5.7689	0	32.0088	4.5595	0.9163	-0.8742	1	0.2011	0.8845	0.07004	951.493	356.076	-20.15	-98.15
64	0.260173	46.1	97.0918	2.1061	356.991	8.095	0	26.2023	4.6379	0.8979	-0.7286	1	0.2658	0.2268	0.1164	749.065	515.957	87.1	42.9
65	0.331433	32.7	52.1015	1.5933	147.583	4.8073	0	16.25	3.3355	0.4856	-1	1	0.6864	1	0.3843	21.1865	512.121	28.6	43.55
66	0.00841064	42.3	1.4534	0.03436	164.636	4.0853	0	21.8017	3.6936	-0.3517	-1	1	0.6429	1	0.9094	151.79	228.602	1.3	-0.65
67	0.863192	7.1	39.1082	5.5082	32.5441	6.3812	0	11.718	2.4054	0.9676	0.8569	0.9998	0.03398	0.1176	0	846.014	929.493	36.4	14.3
68	0.141922	16.1	14.2704	0.8864	88.0642	6.2457	0	22.75	4.7596	-0.1907	-1	1	0.7442	1	0.7966	291.103	1006.11	12.35	7.15
69	0.542753	5.7	30.8801	5.4176	36.9324	9.9817	3.25	41.6203	9.3347	0.7849	0.2053	0.9957	0.2773	0.2973	0.1765	282.333	130.763	-15.6	-26.65
70	0.265534	8.7	22.8981	2.632	66.411	9.9121	0	29.25	6.6435	0.4804	-1	1	0.5768	0.9254	0.5333	5.8621	399.466	13	18.85
71	0.45632	5.5	11.9854	2.1792	16.7146	4.7756	0	13	3.7151	0.9195	0.4472	0.9998	0.1364	1	0.06667	754.127	948.691	11.7	2.6
72	0.0911583	10.7	5.5154	0.5155	49.1983	5.655	0	19.5	4.185	-0.2355	-1	0.9978	0.7146	1	0.7969	343.608	756.645	3.9	-3.9
73	0.171063	12.3	16.8625	1.3709	82.5446	8.014	0	26.2023	5.7808	0.4776	-0.9615	0.9998	0.5435	0.9417	0.5062	772.764	862.573	-7.8	14.95
74	0.168254	49.5	44.5902	0.9008	254.307	5.3538	0	16.25	3.3678	0.4159	-1	1	0.6509	0.8547	0.5632	152.132	444.478	-22.75	38.35
75	0.154234	38.1	36.6083	0.9608	224.883	6.2295	0	14.5344	3.4501	0.3572	-0.9999	1	0.7743	0.6814	0.4412	506.808	58.0682	-3.9	36.4
76	0.0729185	49.5	20.7288	0.4188	272.812	5.7434	0	20.8102	4.1196	0.1244	-1	1	0.7636	1	0.669	675.836	226.825	-15.6	13.65
77	0.761183	20.1	106.546	5.3008	126.046	6.9639	0	20.8102	3.7054	0.9853	0.8738	1	0.02056	0.1602	0	877.866	72.7338	-58.5	89.05
78	0.303942	32.3	79.4304	2.4591	245.147	8.0907	0	33.4608	6.0433	0.6849	-0.3908	1	0.3359	1	0.4134	62.1827	807.317	79.3	4.55
79	0.710677	6.7	37.1923	5.5511	36.7116	7.811	0	22.75	4.9455	0.9683	0.8925	0.9998	0.03651	0.8511	0	392.485	996.5	-3.25	37.05
80	0.182269	26.1	31.8566	1.2206	161.39	6.6967	0	29.43	5.3353	0.03608	-1	1	0.7057	1	0.7569	202.086	100.155	31.85	0.65
81	0.81693	7.7	45.2626	5.8783	41.0149	7.1956	0	14.5344	3.9469	0.9594	0.1047	0.9999	0.1474	0.2281	0.02703	294.519	511.019	-44.2	-9.75
82	0.10066	32.7	23.2551	0.7112	216.906	7.0654	0	22.75	4.5361	0.1941	-1	1	0.8067	0.8274	0.53	864.012	408.685	-10.4	20.8
83	0.0337125	13.5	3.677	0.2724	92.921	8.0801	0	27.5772	6.1647	-0.3517	-1	1	0.6693	1	0.8778	760.178	146.63	2.6	2.6
84	0.0821103	49.5	17.5018	0.3536	204.554	4.3064	0	16.25	3.2156	-0.2633	-1	1	0.6659	1	0.8976	170.979	330.721	14.95	9.1
85	0.940034	24.7	209.551	8.4839	204.869	9.0251	3.25	14.5344	2.4696	0.9953	0.9716	1	0.005612	0	0	163.059	874.292	-79.95	-193.7
86	0.784701	29.9	188.453	6.3028	224.095	8.0321	0	23.4361	3.3416	0.9018	-0.995	1	0.3173	0.2509	0.07336	708.122	860.845	134.55	131.95
87	0.0608991	16.3	5.5536	0.3407	80.001	5.5945	0	18.9506	3.6517	-0.1569	-1	1	0.7128	1	0.8362	218.344	671.972	-5.2	1.95
88	0.205326	4.7	5.36	1.1404	14.9962	5.5541	0	13	4.1866	-0.2257	-0.9947	0.6854	0.7457	1	1	840.596	553.277	-1.3	-5.2
89	0.273003	14.1	26.1297	1.8532	82.1373	6.7882	0	16.25	3.7308	0.1801	-1	0.9998	0.8273	0.9091	0.57	954.922	814.291	-2.6	26
90	0.189475	18.1	32.1076	1.7739	150.731	9.3622	0	26.2023	5.5225	0.7936	-0.1821	1	0.2377	1	0.3262	56.5414	225.293	-27.3	16.9
91	0.561145	13.3	54.2662	4.0802	82.1642	7.2712	0	30.6604	4.898	0.7888	-0.995	1	0.4162	0.3805	0.2473	301.079	604.184	-51.35	-17.55
92	0.223035	10.1	15.6135	1.5459	56.1428	6.9312	0	39.1352	6.8326	0.06922	-1	0.9842	0.8015	1	0.6393	912.693	318.045	-15.6	0.65
93	0.446435	16.1	59.2891	3.6826	116.31	8.2489	0	20.8102	4.8179	0.9606	0.6738	1	0.05777	0.8511	0.01653	586.938	477.043	-46.8	-36.4
94	0.729419	16.1	97.4588	6.0533	117.013	8.2988	0	55.1543	8.2889	0.1717	-1	1	0.8504	0.5106	0.5098	341.202	142.391	61.75	75.4
95	0.229791	4.7	3.9	0.8298	9.75	3.6111	0	26	6.6442	0.3333	-1	1	1.0328	1	0.3333	0	304.106	0	-3.9
96	0.272461	7.5	11.718	1.5624	31.5394	5.7344	0	13.4001	3.4193	0.1536	-0.9754	1	0.8314	1	0.5758	737.113	656.613	-9.75	-6.5
97	0.516501	35.3	116.901	3.3116	213.508	6.4116	0	16.25	3.3888	0.8278	-0.8503	1	0.3277	0.6006	0.1656	823.13	125.73	49.4	105.95
98	0.49702	18.1	73.8172	4.0783	132.108	8.2055	0	26.2023	4.0276	0.8254	-0.08305	1	0.2846	0.5342	0.2199	425.304	303.533	15.6	72.15
99	0.383971	49.5	101.932	2.0592	254.736	5.3629	0	16.25	3.2897	0.5854	-1	1	0.5726	0.9432	0.4126	54.8	422.487	10.4	101.4
100	0.792084	6.9	57.7623	8.3713	51.7867	10.5687	4.5962	16.25	3.6886	0.974	0.8862	0.9995	0.02259	0.102	0	80.2609	994.819	-54.6	-18.85
101	0.764298	29.5	177.206	6.007	216.136	7.8595	0	22.981	3.3822	0.9704	0.7758	1	0.03785	0.1091	0	307.224	531.417	-169	53.3
102	0.0523049	16.5	5.9927	0.3632	100.687	6.9439	0	26.2023	4.2914	0.3091	-1	1	0.7072	0.8621	0.56	130.53	544.836	-4.55	3.9
103	0.0447523	26.7	6.1321	0.2297	126.777	5.1327	0	20.8102	4.7881	-0.1979	-1	1	0.7047	1	0.8326	724.865	430.815	-5.2	3.25
104	0.0495453	49.5	13	0.2626	251.759	5.3002	0	23.6604	4.2346	-0.3452	-1	1	0.6658	1	0.8773	184.057	603.946	-13	0
105	0.112966	7.7	4.5962	0.5969	30.1182	5.2839	0	30.8322	6.7886	-0.5245	-1	1	0.5545	1	0.973	209.695	358.266	-0.65	4.55
106	0.433497	35.1	97.4783	2.7772	212.056	6.4065	0	20.8102	4.0236	0.5167	-0.9997	1	0.6757	0.574	0.3774	789.867	782.03	-66.95	-70.85
107	0.24727	35.1	40.457	1.1526	154.29	4.6613	0	16.5718	3.5562	0.4494	-1	1	0.6157	1	0.5	225.551	44.4259	16.25	37.05
108	0.0437244	12.1	2.0555	0.1699	39.2452	3.8857	0	17.5018	3.7709	-0.1502	-1	1	0.7426	1	0.8	76.3099	43.6405	1.95	0.65
109	0.59248	49.5	216.07	4.3651	349.959	7.3675	0	45.1504	5.0688	0.9542	0.1483	1	0.08763	0.6379	0.03304	330.626	205.857	-78	-201.5
110	0.0277568	10.7	1.4534	0.1358	42.5643	4.8925	0	18.3848	3.8366	-0.4292	-1	0.8944	0.5344	1	0.9508	97.6916	58.8738	-1.3	-0.65
111	0.424194	12.1	29.3149	2.4227	57.6846	5.7113	0	11.718	2.7014	0.636	-0.9899	1	0.6436	0.8218	0.2593	987.004	91.4587	-29.25	-1.95
112	0.0622562	24.7	8.475	0.3431	125.102	5.5111	0	22.981	4.5361	-0.04312	-0.9998	1	0.7589	1	0.7542	862.715	965.945	-7.15	-4.55
113	0.155952	17.7	11.718	0.662	66.6454	4.2449	0	23.4361	3.9818	0.1333	-1	1	0.6197	1	0.7829	715.342	618.509	-11.05	3.9
114	0.210608	15.9	21.0925	1.3266	87.5542	6.2989	0	20.5548	4.0175	0.3486	-0.9231	1	0.6386	0.9353	0.5962	77.0723	207.73	-17.55	11.7
115	0.709361	8.7	64.2482	7.3848	69.7503	10.4105	3.25	27.9576	5.8321	0.982	0.9105	1	0.02441	0.01493	0	905.454	912.454	-57.85	-27.95
116	0.0246488	22.7	2.68	0.1181	99.1796	4.7913	0	40.7224	7.1359	-0.1219	-1	1	0.7819	1	0.7639	740.908	1012.09	2.6	0.65
117	0.250509	14.3	13.7118	0.9589	47.0824	3.8278	0	10.2774	2.3424	-0.1864	-1	1	0.7162	0.9919	0.8511	440.374	412.462	7.15	11.7
118	0.0567531	27.9	6.5	0.233	106.332	4.1055	0	13.7886	2.951	-0.1304	-1	1	0.7129	1	0.8279	411.978	102.731	3.9	-5.2
119	0.0831375	11.3	0.9192	0.08135	9.1	0.9785	0	3.25	1.4989	-0.2134	-1	1	0.8565	1	0.875	198.739	874.509	-0.65	-0.65
120	0.323987	7.1	20.2233	2.8483	44.8361	8.7914	0	20.8102	6.4808	0.8708	0.1023	1	0.2107	0.9804	0.2258	481.831	623.648	14.3	-14.3
121	0.196069	49.5	56.1451	1.1342	274.774	5.7847	0	29.0689	4.2094	0.2816	-1	1	0.7396	1	0.5671	386.677	27.9505	19.5	-52.65
122	0.744516	12.7	65.0844	5.1248	73.6522	6.8834	0	16.25	3.3707	0.9815	0.886	1	0.02569	0.1402	0	416.776	803.405	64.35	-9.75
123	0.156436	6.5	7.4111	1.1402	32.7985	7.2886	0	24.7513	6.5492	0.8971	0.3867	1	0.1393	1	0.125	407.669	936.977	4.55	-5.85
124	0.440952	26.5	81.3851	3.0711	170.634	6.9647	0	22.981	4.6564	0.7116	-0.9899	1	0.4515	0.702	0.2978	625.86	467.409	48.1	65.65
125	0.257318	9.7	14.9641	1.5427	46.1636	5.9953	0	45.6159	8.2857	0.3391	-0.9971	0.9985	0.6549	0.7532	0.5357	254.242	675.325	8.45	12.35
126	0.815358	5.9	52.4047	8.8821	42.4847	10.8935	3.25	20.5548	4.6215	0.9936	0.9487	1	0.01173	0	0	455.237	55.678	20.8	-48.1
127	0.503222	4.7	16.4053	3.4905	18.7279	6.9363	0	11.718	3.3129	0.4705	0.1843	0.5853	0.1427	0.3333	1	6.4787	798.681	13.65	-9.1
128	0.816388	7.3	62.7376	8.5942	55.7935	10.5271	0	26.2023	6.244	0.9718	0.8793	1	0.03115	0	0	922.973	615.712	6.5	62.4
129	0.0678715	32.7	8.841	0.2704	122.31	3.984	0	17.5018	3.2641	-0.05787	-1	1	0.7474	1	0.7595	288.794	430.872	7.15	-5.2
130	0.554633	5.7	10.8182	1.8979	12.6612	3.4219	0	9.1924	2.3599	-0.2104	-0.9048	0.8824	0.5629	0.6757	0.875	6.2018	723.649	5.85	9.1
131	0.801279	6.5	37.2093	5.7245	32.1491	7.1442	3.25	10.2774	2.1664	0.9898	0.9406	1	0.01439	0	0	668.169	774.239	35.1	-12.35
132	0.277933	18.3	33.931	1.8542	108.743	6.6714	0	27.5772	4.4165	0.8584	-0.6247	1	0.249	1	0.1549	72.4372	621.112	11.7	-31.85
133	0.538134	17.9	84.0136	4.6935	138.676	8.7218	0	20.8102	4.6533	0.9708	0.6901	1	0.0441	0.5346	0.007194	454.377	326.724	74.75	-38.35
134	0.0903814	21.5	9.3744	0.436	94.068	4.824	0	29.9635	5.2818	0.01215	-1	1	0.8065	1	0.6933	752.819	825.358	-5.2	-7.8
135	0.748593	7.9	69.2334	8.7637	69.0705	11.7069	3.25	19.769	3.8279	0.9847	0.9305	1	0.01463	0	0	418.177	563.285	28.6	-63.05
136	0.333223	10.5	22.1859	2.1129	53.8968	6.3408	0	13.7886	3.777	0.3773	-1	1	0.8702	0.6	0.3333	459.81	872.967	-22.1	1.95
137	0.349472	17.5	52.0162	2.9724	131.834	8.5054	3.25	27.768	4.5013	0.9271	0.2631	1	0.1078	1	0.06667	453.309	463.777	-52	1.3
138	0.113025	8.1	2.3436	0.2893	15.6135	2.5596	0	4.5962	1.8841	-0.8942	-1	-0.6727	0.1179	1	1	91.1235	757.611	-1.3	1.95
139	0.132678	40.1	24.4248	0.6091	174.911	4.5908	0	35.0036	4.2662	0.1911	-1	1	0.6984	1	0.6572	455.172	772.125	-10.4	-22.1
140	0.160812	4.9	6.5324	1.3331	24.0405	8.2898	0	20.5548	4.964	0.1286	-0.9487	0.848	0.6685	1	0.7778	289.449	55.6429	6.5	-0.65
141	0.0584794	49.5	14.0014	0.2829	229.786	4.8376	0	18.9506	3.6796	-0.1543	-1	1	0.745	1	0.797	251.584	907.014	-5.2	-13
142	0.358694	7.1	6.1321	0.8637	12.2804	2.4079	0	7.2672	2.0557	0.7824	0.2425	1	0.2266	1	0.4194	969.761	806.528	5.2	-3.25
143	0.174772	7.1	4.55	0.6408	18.6991	3.6665	0	11.718	3.349	-0.1085	-1	1	0.9223	1	0.6087	836.021	1018.86	-4.55	0
144	0.673937	16.5	109.047	6.6089	142.193	9.8064	0	20.5548	4.2292	0.7954	-0.5547	1	0.3163	0.2828	0.24	815.333	235.815	96.2	-51.35
145	0.843535	7.7	48.2578	6.2673	42.3499	7.4298	0	14.5344	3.2239	0.9875	0.9368	1	0.01523	0	0	163.104	396.558	-42.9	22.1
146	0.0801975	29.9	15.0064	0.5019	174.606	6.2583	0	29.9635	5.7111	-0.2241	-1	1	0.7258	1	0.8374	940.614	60.9799	-4.55	-14.3
147	0.263152	10.1	15.4093	1.5257	46.9623	5.7978	0	23.4361	5.0769	0.6075	-0.9795	0.9985	0.5821	0.8642	0.2787	678.51	894.757	-13.65	7.15
148	0.039372	10.7	3.25	0.3037	67.1085	7.7136	0	32.0088	7.757	-0.4783	-1	0.9285	0.5769	1	0.95	401.78	185.682	-1.95	-2.6
149	0.201661	17.5	17.8484	1.0199	78.3909	5.0575	0	13.4001	3.391	0.03902	-1	1	0.7451	1	0.746	151.746	722.797	9.75	14.95
150	0.583158	5.1	16.289	3.1939	16.9785	5.4769	3.25	10.2774	2.0522	0.8741	0.7871	0.9525	0.05587	1	0	181	510.196	-7.8	-14.3
151	0.212716	12.5	13.65	1.092	53.9028	5.1336	0	29.25	7.8064	-0.2982	-1	1	0.9063	1	0.6892	1018.78	929.66	0	-13.65
152	0.262439	7.9	7.9343	1.0043	22.5781	3.8268	0	9.75	2.5676	-0.1985	-0.9936	0.9487	0.6918	1	0.8529	750.443	579.183	-6.5	-4.55
153	0.531076	6.3	21.8501	3.4683	28.0819	6.5307	3.25	14.5344	3.3405	0.9829	0.931	1	0.02181	0.8372	0	710.786	125.786	-20.15	-8.45
154	0.279908	17.5	21.8404	1.248	69.1079	4.4586	0	16.25	3.9829	0.5273	-0.7071	1	0.4581	1	0.5814	191.803	683.977	17.55	13
155	0.0986707	6.7	3.9538	0.5901	28.1081	5.9805	0	24.7513	5.202	-0.4776	-0.9993	0.9899	0.712	1	0.8889	568.687	75.2761	-3.9	-0.65
156	0.0630167	6.7	0.9192	0.1372	10.2327	2.1772	0	4.5962	1.7871	-0.9576	-1	-0.7071	0.09192	1	1	316.56	117.739	-0.65	0.65
157	0.013206	6.7	0.9192	0.1372	48.8294	10.3892	0	24.7513	6.5653	-0.125	-1	0.9899	0.7329	1	0.8077	74.9925	171.53	-0.65	-0.65
158	0.349563	41.5	127.787	3.0792	347.944	8.8087	0	27.768	5.4286	0.7605	-0.9648	1	0.409	0.8278	0.2291	153.001	640.633	-126.75	-16.25
159	0.725109	15.1	119.628	7.9224	143.128	10.9258	3.25	39.2699	6.4403	0.9696	-0.6219	1	0.1538	0.03817	0.009009	346.47	873.729	80.6	-88.4
160	0.0481672	23.5	7.5802	0.3226	143.996	6.6975	0	21.8017	4.8823	-0.2174	-1	1	0.7265	1	0.8306	114.902	328.97	-3.9	-6.5
161	0.895586	6.5	74.1399	11.4061	57.3114	12.7359	3.25	43.6033	7.2995	0.9946	0.9566	1	0.00994	0	0	856.438	785.808	-65.65	34.45
162	0.0595617	29.9	7.6081	0.2544	119.166	4.2712	0	35.8974	5.9383	-0.1746	-1	1	0.7527	0.9928	0.8087	316.179	1012.58	-7.15	-2.6
163	0.283151	41.5	64.3795	1.5513	216.408	5.4787	0	26.2023	4.7946	0.4656	-1	1	0.623	0.9722	0.489	573.611	164.787	-1.95	-64.35
164	0.0519462	7.1	0.65	0.09155	8.9885	1.7624	0	4.5962	1.7802	0.1414	-0.7071	0.7071	0.7746	1	1	16.5845	319.141	-0.65	0
165	0.34044	12.3	4.3603	0.3545	10.725	1.0413	0	3.25	1.5239	-0.76	-1	1	0.644	1	0.875	1018.96	827.837	1.95	-3.9
166	0.182824	36.7	43.1651	1.1762	223.243	6.4335	0	24.7513	5.6271	0.2543	-1	1	0.7371	1	0.5994	615.778	584.102	-13.65	-40.95
167	0.0970486	6.5	2.9069	0.4472	20.736	4.608	0	19.5	4.6362	-0.2811	-0.9965	1	0.7251	1	0.8	857.538	304.508	2.6	1.3
168	0.0897444	7.1	3.9538	0.5569	31.6473	6.2054	0	19.5	4.0089	0.1917	-0.7593	1	0.6599	1	0.7	77.9859	779.444	-3.9	-0.65
169	0.102916	4.7	2.0555	0.4373	11.4727	4.2491	0	16.25	4.4088	-0.9021	-0.9846	-0.8682	0.03776	1	1	698.819	24.6702	0.65	1.95
170	0.242075	17.3	23.6604	1.3677	86.443	5.6499	0	19.5	3.423	0.6214	-1	1	0.5332	1	0.3684	360.107	529.902	18.85	14.3
171	0.972205	5.1	29.7726	5.8378	18.6145	6.0047	3.25	9.1924	1.7976	0.9939	0.9791	0.9994	0.007133	0.09677	0	301.52	557.206	17.55	-24.05
172	0.0321088	17.9	1.4534	0.0812	40.2087	2.5289	0	10.2774	2.3232	-0.4881	-1	1	0.5704	1	0.9569	883.964	390.291	-0.65	-1.3
173	0.117171	14.5	13.9561	0.9625	102.681	8.2145	0	26.8002	5.884	0.1779	-1	1	0.7313	0.944	0.6381	322.81	86.331	12.35	6.5
174	0	6.7	0	0	1.3	0.2766	0	3.25	0.9167	-1	-1	-1	0	1	1	544	694.94	0	0
175	0.0386628	8.9	1.4534	0.1633	29.1437	4.2237	0	11.718	2.9351	-0.1446	-1	1	0.8926	1	0.6458	165.961	799.258	0.65	-1.3
176	0.159505	10.5	8.45	0.8048	42.8874	5.0456	0	14.5344	3.4587	0.2287	-1	0.9983	0.7474	1	0.5938	1000	952.671	7.8	-3.25
177	0.0779963	8.1	3.7901	0.4679	36.5938	5.999	0	14.5344	3.5395	-0.4711	-0.9995	0.9487	0.6276	1	0.925	963.809	941.907	-1.95	3.25
178	0.0319847	16.5	3.25	0.197	89.3087	6.1592	0	17.5018	4.4603	-0.06504	-1	0.9923	0.6877	1	0.8319	692.727	201.167	0	3.25
179	0.0515434	5.7	0.9192	0.1613	11.5789	3.1294	0	9.1924	2.342	0.4817	-0.3162	1	0.4589	1	0.7	859.728	816.886	-0.65	0.65
180	0.575033	10.7	0.9192	0.08591	1.3	0.1494	0	3.25	0.6846	NaN	Infinity	#NAME?	NaN	1	NaN	841.93	701.051	0.65	-0.65
181	0	12.5	0	0	18.4366	1.7559	0	4.5962	1.7844	-0.769	-1	1	0.419	1	0.973	298.84	373.432	0	0
182	0.055463	11.9	0.65	0.05462	9.75	0.9848	0	3.25	1.5012	-0.5	-1	1	0.9045	1	0.75	884	426.399	0	0.65
183	0	24.7	0	0	37.7	1.6608	0	3.25	1.6282	-0.7455	-1	1	0.6727	1	0.8727	578.555	289	0	0
184	0	27.9	0	0	35.7866	1.3817	0	4.5962	1.7661	-0.8533	-1	-0.4472	0.1738	1	1	562.179	219.993	0	0
185	0.0346625	7.5	0.65	0.08667	13.752	2.5004	0	9.1924	2.7423	-0.7323	-1	0.4472	0.5345	1	1	437.293	0.2067	0	0.65
186	0.379552	4.7	17.7535	3.7773	26.8703	9.952	3.25	32.5	7.644	0.3883	0.2088	0.7188	0.1796	0.5926	1	645.692	741.67	7.15	-16.25
187	0.194171	12.1	18.6132	1.5383	80.0165	7.9224	0	32.1734	5.4075	0.3649	-0.9923	0.999	0.6216	0.9703	0.5696	499.364	349.298	-16.9	7.8
188	0.202151	10.1	22.7593	2.2534	90.2918	11.1471	0	27.9576	6.5416	0.7881	0.03123	1	0.2419	1	0.2833	588.609	821.658	-22.75	-0.65
189	0.347375	11.1	26.9652	2.4293	63.6388	6.9933	0	33.4608	7.1011	0.7469	-0.8503	1	0.482	0.989	0.1972	395.622	389.482	-26	7.15
190	0.102827	6.3	4.3603	0.6921	28.9418	6.7307	0	13.7886	3.6015	0.09807	-0.9487	1	0.7697	1	0.6667	489.579	123.127	1.95	3.9
191	0.101277	6.9	0.9192	0.1332	6.4442	1.3152	0	4.5962	1.6898	-0.5334	-0.9487	0.7071	0.651	1	1	675.978	15.6304	0.65	-0.65
192	0.316367	8.7	22.75	2.6149	55.3784	8.2654	0	39	6.6539	0.7728	-0.5665	1	0.347	0.597	0.2979	490.213	6	22.75	0
193	0.287801	5.3	12.143	2.2911	26.2703	7.9607	0	23.4361	6.0804	0.6448	-0.01818	0.9778	0.2586	1	0.6154	364.057	387.858	-11.7	3.25
194	0.0703565	10.1	5.2405	0.5189	59.7397	7.3753	0	32.0088	8.0668	-0.148	-1	0.9971	0.6288	1	0.9344	38.3168	99.9059	-2.6	4.55
195	0.201842	5.9	15.8685	2.6896	51.9686	13.3253	4.5962	29.9635	7.5003	0.5	-0.09481	0.9285	0.3507	1	0.5789	34.6949	460.407	-13	-9.1
196	0.549425	23.1	113.936	4.9323	189.419	8.9772	0	21.8017	4.7422	0.911	0.3644	1	0.1587	0.1943	0.1571	492.602	376.855	94.9	63.05
197	0.485408	33.7	108.182	3.2101	209.638	6.6132	0	17.5018	3.4807	0.7306	-0.9899	1	0.5425	0.3912	0.198	120.359	684.92	-107.9	7.8
198	0.0407169	9.3	1.4534	0.1563	28.0226	3.8387	0	11.718	2.8187	-0.0617	-1	1	0.8253	1	0.72	536.683	887.602	-0.65	1.3
199	0.234599	25.7	43.4529	1.6908	170.81	7.2072	0	44.2048	8.4318	0.2945	-1	1	0.7395	0.7848	0.5583	692.914	517.687	-24.7	-35.75
200	0.116187	14.5	10.4	0.7172	77.1603	6.1728	0	35.75	7.6055	-0.07728	-1	1	0.9715	1	0.5789	1018.93	528.655	0	-10.4
201	0	5.7	0	0	6.7692	1.8295	0	4.5962	1.7363	-0.04602	-1	1	0.9341	1	0.6667	720.105	1010.42	0	0
202	0.0869286	12.5	5.5915	0.4473	54.0286	5.1456	0	24.7513	5.5911	0.1837	-0.8944	1	0.6013	1	0.7407	205.004	127.22	4.55	-3.25
203	0.606127	6.9	24.4766	3.5473	28.6768	5.8524	3.25	13	2.7397	0.9036	0.6139	1	0.1079	0.6122	0.1379	447.775	886.616	-4.55	24.05
204	0.0381983	6.1	0.9192	0.1507	16.1751	3.9452	0	11.718	3.3534	-0.2016	-0.9487	0.5547	0.4885	1	1	893.434	190.697	0.65	-0.65
205	0.221678	46.1	80.1585	1.7388	345.911	7.8438	0	33.4608	5.2525	0.6188	-1	1	0.6021	0.7687	0.3095	205.82	278.631	11.7	79.3
206	0.0628215	10.9	3.9	0.3578	50.69	5.6955	0	16.25	3.9905	-0.2124	-1	1	0.6765	1	0.8769	702.972	991.449	3.9	0
207	0.56799	16.7	80.0662	4.7944	124.083	8.441	0	17.5018	3.9107	0.6763	-0.9971	1	0.5821	0.3878	0.272	504.925	442.329	11.05	79.3
208	0.286214	47.1	68.949	1.4639	230.672	5.1147	0	23.4361	3.8179	0.5569	-0.9993	1	0.5871	1	0.3947	714.297	702.718	-49.4	-48.1
209	0.297247	7.7	12.8035	1.6628	31.8861	5.594	0	18.3848	4.8968	0.5881	-1	0.9934	0.5327	0.9825	0.3243	539.662	495.896	-11.7	-5.2
210	0.840127	6.5	77.6117	11.9403	63.9562	14.2125	4.5962	20.8102	4.6334	0.9967	0.9717	1	0.005944	0	0	973.831	254.962	-62.4	-46.15
211	0.191924	8.7	3.25	0.3736	13.0419	1.9466	0	7.2672	2.1155	0.5552	-0.7071	1	0.5927	1	0.4231	842.828	515.925	0	-3.25
212	0.138312	5.3	0.65	0.1226	2.925	0.8864	0	3.25	1.4699	1	1	1	0	1	0	404.67	144	0.65	0
213	0.509552	29.7	119.462	4.0223	218.657	7.8938	0	41.6203	5.0934	0.7611	-0.9923	1	0.5457	0.7256	0.1284	177.116	173.638	118.95	-11.05
214	0.105638	5.9	4.9503	0.839	30.9746	7.9422	0	26.2023	7.3072	-0.01553	-0.9487	0.9487	0.5446	1	0.9444	38.4322	935.788	1.95	4.55
215	0.235045	4.7	12.6207	2.6853	30.8464	11.4246	0	25.3833	7.4429	0.8532	0.3162	0.9992	0.2538	0.8889	0.2857	121.202	235.213	7.15	-10.4
216	0.447002	9.7	9.3066	0.9594	16.5264	2.1463	0	7.2672	2.0896	0.4214	-0.9899	1	0.568	0.8312	0.7292	276.196	935.851	-3.9	-8.45
217	0.153895	4.7	9.8363	2.0928	36.717	13.5989	0	45.1504	13.374	-0.1839	-0.9852	0.53	0.6001	0.8519	1	705.457	921.723	9.75	-1.3
218	0.440426	5.7	33.7812	5.9265	49.7882	13.4563	3.25	27.9576	6.8025	0.8468	0.6668	0.9999	0.1207	0.08108	0.2941	346.64	7.5263	-29.25	16.9
219	0.187143	5.5	10.5812	1.9239	35.9813	10.2804	0	23.6604	7.5974	-0.1715	-0.848	0.8666	0.5511	0.9714	0.8667	576.391	916.818	-1.95	10.4
220	0.213099	46.5	80.7283	1.7361	362.538	8.1469	0	41.1096	6.4277	0.7424	-0.7579	1	0.3989	0.8247	0.2867	896.357	498.964	-80.6	-4.55
221	0.121673	23.7	21.1625	0.8929	159.245	7.3385	0	23.4361	5.415	0.09572	-1	1	0.7451	1	0.7047	456.587	98.3249	20.8	3.9
222	0.302416	29.3	58.025	1.9804	178.777	6.5486	0	25.3833	4.5903	0.2801	-1	1	0.7533	1	0.5219	699.099	323.159	57.2	9.75
223	0.227758	12.7	16.0801	1.2662	59.4854	5.5594	0	16.25	3.5421	0.787	-0.3162	0.9985	0.2612	1	0.2976	280.402	822.055	-15.6	3.9
224	0.114741	8.3	4.6872	0.5647	31.0054	4.9215	0	10.2774	2.7544	-0.5301	-1	0.8321	0.6068	1	0.9512	587.807	684.94	2.6	3.9
225	0.391859	12.3	40.2003	3.2683	85.9067	8.3405	0	19.769	4.5127	0.7876	-0.5775	1	0.2836	0.7379	0.3614	321.728	780.154	25.35	-31.2
226	0.262428	26.3	51.6617	1.9643	181.889	7.4851	0	32.5	5.4481	0.383	-0.995	1	0.649	0.9506	0.5352	824.144	822.895	-48.1	18.85
227	0.203472	7.1	12.0907	1.7029	42.6829	8.3692	0	19.769	4.8598	0.3197	-0.998	1	0.7445	1	0.5161	301.218	800.317	-9.75	7.15
228	0.052701	9.7	2.9069	0.2997	43.7881	5.6868	0	16.5718	4.9211	-0.3119	-1	0.9701	0.7056	1	0.92	795.814	689.515	1.3	-2.6
229	0	5.1	0	0	2.6	0.8387	0	3.25	1.4456	-1	-1	-1	0	1	1	537.922	623	0	0
230	0.0978887	45.9	25.2832	0.5508	247.015	5.6268	0	18.9506	3.8795	0.09593	-1	1	0.7275	1	0.6987	425.838	910.712	24.05	7.8
231	0.123052	15.5	11.2207	0.7239	79.4196	5.8829	0	21.8017	4.4362	-0.3563	-1	1	0.7207	1	0.8482	47.9645	192.171	-11.05	-1.95
232	0.460469	14.5	48.3147	3.332	90.4518	7.2361	0	29.9635	6.3698	0.8494	0.09392	1	0.2315	0.928	0.219	424.735	125.283	46.15	-14.3
233	0.057696	5.3	3.5004	0.6604	37.7726	11.4462	4.5962	35.75	8.0571	0.06276	-0.7071	0.889	0.5171	1	0.9231	115.547	578.519	-1.3	3.25
234	0.263935	7.5	14.2556	1.9007	39.6079	7.2014	0	22.981	5.2322	0.9082	0.499	1	0.1291	1	0.1429	939.267	778.313	-13	5.85
235	0.256545	6.3	2.0555	0.3263	5.4692	1.2719	0	6.5	1.9689	-0.03348	-0.8944	1	0.931	1	0.5714	703.563	532.246	-1.95	0.65
236	0.0911884	45.3	24.468	0.5401	256.463	5.9229	0	29.25	4.654	-0.07125	-1	1	0.7151	0.9977	0.8056	1005.25	627.596	7.15	23.4
237	0.0956888	4.9	2.68	0.5469	16.5747	5.7154	0	10.2774	2.9656	-0.7254	-0.9864	0.05872	0.3474	1	1	731.571	889.99	-2.6	-0.65
238	0.167202	11.3	13.5256	1.197	66.5791	7.159	0	46.5329	10.9468	-0.2258	-1	1	0.8129	0.914	0.7612	309.159	28.3319	7.8	11.05
239	0.591141	5.5	32.5	5.9091	34.9863	9.9961	0	38.0403	10.3211	0.9974	0.9734	1	0.007021	0.2857	0	945.891	0.3273	-32.5	0
240	0.336863	10.7	23.553	2.2012	56.8497	6.5344	0	32.0088	6.3403	-0.05604	-0.9965	0.9923	0.663	0.977	0.8281	456.752	517.673	11.05	-20.8
241	0.218887	7.7	13.8192	1.7947	46.7353	8.1992	3.25	16.5718	3.9618	0.1637	-0.6156	0.9669	0.5459	0.6316	0.8108	795.338	120.701	-10.4	-9.1
242	0.292744	8.7	18.6132	2.1394	48.9644	7.3081	0	16.5718	4.5122	0.7174	-0.5812	0.9994	0.3728	1	0.383	412.425	564.644	-18.2	3.9
243	0.404851	9.9	38.372	3.876	75.6337	9.5739	0	33.4608	8.1163	0.8324	-0.727	1	0.4071	0.6709	0.1864	22.1061	20.5556	-24.05	-29.9
244	0.426155	20.7	56.115	2.7109	118.957	6.3613	0	27.9576	4.7873	0.8626	0.124	1	0.1711	1	0.1796	190.572	978.705	17.55	53.3
245	0.591914	38.3	154.093	4.0233	246.734	6.7971	0	27.5772	4.3188	0.8766	-0.5692	1	0.2637	0.6171	0.1349	119.037	436.191	-139.1	66.3
246	0.0868121	13.9	5.9927	0.4311	59.0941	4.9659	0	14.5344	3.4396	-0.1631	-1	1	0.716	1	0.8375	765.514	701.41	5.85	1.3
247	0.029056	8.7	1.3	0.1494	34.45	5.1418	0	16.25	4.4241	-0.04762	-1	1	1.011	1	0.5238	537.356	0	1.3	0
248	0.0226591	10.1	1.8385	0.182	65.06	8.0321	0	27.9576	6.8584	-0.6047	-1	0.9806	0.5621	1	0.9483	516.683	535.337	-1.3	-1.3
249	0.689024	18.3	103.756	5.6697	134.126	8.2286	0	22.981	4.3266	0.757	-1	1	0.5277	0.3865	0.1748	432.279	662.951	-81.9	63.7
250	0.787898	32.3	206.46	6.3919	245.812	8.1126	0	18.3848	3.5288	0.9622	0.5538	1	0.08214	0.2244	0.053	993.415	740.37	-13	-206.05
251	0.122912	24.1	12.4861	0.5181	93.1563	4.2152	0	21.8017	3.4869	-0.06983	-1	1	0.7072	1	0.8289	993.514	455.927	7.8	9.75
252	0.0168037	4.7	0.9192	0.1956	31.4288	11.6403	0	39.1352	10.8662	-0.3273	-0.9945	0.9578	0.8134	1	0.8571	177.606	149.84	-0.65	0.65
253	0.275862	10.1	17.9781	1.78	52.265	6.4525	0	19.769	4.4013	0.769	-0.2631	1	0.3023	1	0.3	694.267	11.6881	3.9	17.55
254	0.219565	6.5	2.68	0.4123	8.45	1.8778	0	6.5	1.8962	0.5656	-0.7071	1	0.5492	1	0.5	288.062	490.823	-2.6	0.65
255	0.294026	9.3	16.0538	1.7262	42.8577	5.8709	0	16.5718	4.3127	0.1257	-0.9959	0.9864	0.7748	0.9863	0.6471	740.683	945.962	14.95	5.85
256	0.173247	4.9	11.718	2.3914	40.0299	13.8034	0	43.6033	11.7482	-0.3692	-1	0.6601	0.7852	1	1	723.51	942.582	-3.9	-11.05
257	0.0732321	8.1	4.3603	0.5383	44.8385	7.3506	0	37.0557	9.7406	-0.2202	-0.9971	0.995	0.7775	1	0.7949	816.827	730.154	3.9	1.95
258	0.910768	6.5	43.6808	6.7201	33.2031	7.3785	3.25	11.718	2.8171	0.9759	0.9373	0.9992	0.01681	0	0	257.692	605.477	35.1	-26
259	0.174569	9.7	11.2207	1.1568	51.0245	6.6266	0	21.8017	4.5642	-0.2759	-1	1	0.6889	0.987	0.8889	985.263	210.84	11.05	-1.95
260	0.0600557	9.3	3.25	0.3495	42.483	5.8196	0	23.4361	4.904	-0.2106	-0.9994	1	0.726	1	0.78	501.392	1009.78	-1.95	2.6
261	0.513159	17.1	59.15	3.4591	101.786	6.7408	0	18.3848	4.1146	0.6595	-0.9398	1	0.5766	0.4503	0.2443	853.909	998.544	59.15	0
262	0.479505	16.7	74.9983	4.4909	137.676	9.3657	0	23.6604	5.7891	0.338	-0.9995	0.9999	0.725	0.5238	0.5556	394.383	325.841	-33.8	-66.95
263	0.877365	6.9	20.8912	3.0277	16.9093	3.4509	0	9.75	2.5155	-0.2514	-1	0.9021	0.6437	0.9388	0.8929	861.123	516.275	1.95	-20.8
264	0.313098	10.7	27.6537	2.5845	71.8147	8.2546	0	29.9635	7.0421	0.8633	-0.53	1	0.3147	0.9885	0.1194	924.07	618.724	-13.65	-24.05
265	0.178717	6.7	7.4111	1.1061	29.0889	6.1891	0	18.3848	6.4388	0.1257	-1	0.9981	0.6967	1	0.6667	1.5149	313.261	-5.85	-4.55
266	0.470276	33.7	123.483	3.6642	246.993	7.7916	0	18.3848	4.0181	0.6742	-1	1	0.5407	0.5773	0.2687	371.913	572.868	118.95	33.15
267	0.376684	12.7	34.4009	2.7087	76.9422	7.1909	0	16.25	3.5879	0.7578	-0.9934	1	0.5842	0.8505	0.1379	37.1339	724.996	-13	-31.85
268	0.361298	13.9	29.1342	2.096	69.0353	5.8013	0	20.8102	4.1331	0.7233	-0.9886	1	0.4475	0.8235	0.2323	203.827	761.809	18.2	-22.75
269	0.02934	17.3	3.9538	0.2285	119.156	7.788	0	36.3361	6.6555	-0.09929	-1	0.9968	0.7316	1	0.7886	79.1012	165.792	0.65	3.9
270	0.110562	5.1	0.65	0.1275	3.575	1.1532	0	3.25	1.5807	-1	-1	-1	0	1	1	86.0392	934.167	0	-0.65
271	0.374719	41.9	84.5	2.0167	214.739	5.3819	0	39.2699	5.4051	0.6212	-1	1	0.6765	0.9098	0.2269	728.704	455.076	-50.7	67.6
272	0.106383	41.9	39.538	0.9436	353.907	8.8698	0	19.769	3.7929	0.372	-1	1	0.6812	0.9574	0.54	295.337	376.995	-18.2	35.1
273	0.0899307	37.3	25.9023	0.6944	272.57	7.7215	0	45.9619	7.1599	0.006474	-1	1	0.7392	0.966	0.727	970.139	338.477	-7.8	-24.7
274	0.338844	10.9	29.6018	2.7158	71.3326	8.0149	0	19.769	4.3648	0.8103	-0.8862	1	0.3577	0.8427	0.1594	785.032	939.619	-27.95	9.75
275	0.110456	41.7	30.7979	0.7386	265.466	6.6868	0	44.2048	4.5887	0.1802	-1	1	0.7298	1	0.6403	105.18	918.272	22.1	-21.45
276	0.0722543	15.5	4.9503	0.3194	59.6766	4.4205	0	17.5018	4.641	-0.2589	-1	1	0.7767	1	0.8018	19.6419	1018.24	4.55	1.95
277	0.043706	11.5	4.5962	0.3997	86.8798	9.1452	0	30.6604	9.3666	-0.4615	-1	1	0.6651	1	0.9306	248.648	819.274	0.65	-4.55
278	0.408079	11.7	39.0866	3.3407	79.4078	8.1864	0	40.7224	8.4278	0.7971	-0.6724	0.9997	0.3883	0.7938	0.1558	742.231	713.846	-39	-2.6
279	0.210302	9.9	11.05	1.1162	41.9298	5.3076	0	22.981	4.6154	-0.4023	-1	1	0.5976	1	0.9444	215.98	366.47	-5.2	-9.75
280	0.0201038	24.5	2.3436	0.09566	107.061	4.7583	0	26	5.5008	-0.2842	-1	1	0.9252	1	0.6818	141.116	1018.85	1.95	-1.3
281	0.232748	21.5	30.5569	1.4213	119.078	6.1066	0	33.931	4.3875	0.3232	-1	1	0.7511	0.8872	0.5412	817.574	904.533	0.65	30.55
282	0.77437	13.5	108.83	8.0615	119.719	10.4104	0	24.7513	5.5966	0.9597	0.3603	1	0.082	0	0.02105	369.889	472.707	-85.8	-66.95
283	0.0924104	8.9	4.9503	0.5562	41.5295	6.0188	0	20.8102	5.2339	-0.9163	-1	-0.1644	0.1543	1	1	571.77	927.848	1.95	-4.55
284	0.679191	6.7	38.1512	5.6942	39.4038	8.3838	0	19.769	5.2545	0.9253	0.7382	1	0.06904	0.04255	0.03704	169.06	126.41	27.3	-26.65
285	0.226084	8.3	23.409	2.8204	78.5925	12.475	0	32.6621	8.7243	0.7986	-0.5647	1	0.3475	0.9365	0.2326	881.771	823.729	23.4	-0.65
286	0.755133	11.3	70.9811	6.2815	77.3609	8.3184	3.25	14.5344	3.1921	0.9605	0.6	1	0.0799	0.2473	0.0411	991.173	97.2301	-25.35	66.3
287	0.1612	41.1	33.3089	0.8104	196.569	5.0273	0	29.9635	3.8539	0.1947	-1	1	0.7184	1	0.6467	268.047	112.955	-9.75	-31.85
288	0.0915459	4.9	2.6	0.5306	16.8085	5.796	0	13.4001	4.1094	-0.9268	-1	-0.7071	0.1464	1	1	783.592	0.08163	-2.6	0
289	0.0986631	5.1	6.7862	1.3306	41.8076	13.4863	0	29.9635	10.9282	0.2779	-0.9417	0.9989	0.7516	1	0.6364	362.412	212.049	-6.5	1.95
290	0.0508385	13.7	2.7577	0.2013	46.3273	3.9596	0	22.981	3.8089	0.1416	-1	1	0.6545	1	0.7619	261.15	356.668	-1.95	1.95
291	0.0565778	9.9	3.7901	0.3828	53.451	6.7659	0	21.8017	6.6403	-0.1866	-1	1	0.9618	1	0.6154	563.207	451.096	3.25	-1.95
292	0.0487342	10.7	3.7901	0.3542	63.2314	7.268	0	24.7513	5.9671	0.194	-1	1	0.6855	1	0.6462	90.6215	757.649	3.25	1.95
293	0.0772205	9.3	1.95	0.2097	19.824	2.7156	0	11.718	2.5126	-0.09724	-1	0.9701	0.6903	1	0.9167	852.979	299.618	0	1.95
[truncated: 5,031 more rows]

## Sheet: ACP5-cl2-1-1
trackID	trackLength(s)	totalDisplacement(um)	meanVelocity(um/s)	totalDistance(um)	meanSpeed(um/s)	minSpeed(um/s)	maxSpeed(um/s)	stdevSpeed(um/s)	meanPersistence	minPersistence	maxPersistence	stdevPersistence	tumblingPropensityV	tumblingPropensityP	positionX(px)	positionY(px)	displacementX(um)	displacementY(um)
0	6.5	6.4018	0.9849	21.2066	4.7126	0	13.4001	4.474	0.4533	-1	0.9985	0.7065	1	0.5217	830	4.7923	-2.6	-5.85
1	17.9	11.9854	0.6696	117.891	7.4145	0	47.9857	9.1357	-0.09582	-0.9971	1	0.596	0.8616	0.8806	246.698	513.458	9.1	7.8
2	39.5	58.4313	1.4793	255.423	6.8113	0	32.5	5.6564	0.3998	-1	1	0.7034	0.9493	0.5306	655.653	1001.39	52	-26.65
3	37.5	5.0767	0.1354	182.294	5.135	0	20.8102	4.1878	-0.2508	-1	1	0.7149	1	0.8466	930.808	983.071	3.9	3.25
4	10.1	4.3603	0.4317	39.5381	4.8813	0	16.25	3.3947	-0.2741	-1	1	0.7563	1	0.7925	784.168	40.401	3.9	-1.95
5	26.5	81.7477	3.0848	188.465	7.6924	0	37.0557	5.0983	0.6103	-1	1	0.611	0.6204	0.3244	942.064	106.474	-80.6	-13.65
6	49.5	14.4323	0.2916	170.895	3.5978	0	16.25	2.9852	0.0554	-1	1	0.6874	1	0.7732	312.575	920.758	-1.95	-14.3
7	4.7	5.5154	1.1735	17.5878	6.514	0	13.4001	3.2208	0.5694	-0.05872	0.7761	0.2988	1	0.7143	249.191	920.404	3.9	-3.9
8	44.1	187.292	4.247	418.199	9.9335	0	26.2023	5.9528	0.8747	-0.8437	1	0.2465	0.601	0.1122	260.899	356.679	94.25	161.85
9	36.9	44.5855	1.2083	256.883	7.3605	0	26.2023	5.6692	0.4483	-1	1	0.6318	1	0.5016	214.453	398.31	-31.2	-31.85
10	49.5	39.0866	0.7896	213.828	4.5016	0	39.2699	4.0873	0.1202	-1	1	0.7112	1	0.7036	414.075	978.408	39	-2.6
11	49.5	21.6461	0.4373	212.236	4.4681	0	17.5018	3.7355	0.1915	-1	1	0.74	1	0.6411	239.786	612.056	-14.3	-16.25
12	15.7	13	0.828	69.7265	5.0895	0	16.25	4.1898	-0.04428	-1	0.9989	0.6504	1	0.8468	526.669	924.586	0	-13
13	9.1	34.4561	3.7864	82.5462	11.6262	3.25	23.6604	5.1005	0.8133	-0.3872	1	0.3309	0.9014	0.2157	455.082	802.885	-0.65	-34.45
14	25.9	87.3422	3.3723	172.248	7.207	0	16.5718	4.1374	0.967	0.7682	1	0.04461	0.8828	0	299.355	564.031	84.5	22.1
15	21.3	19.769	0.9281	188.363	9.7597	0	29.0689	6.7064	-0.2282	-1	1	0.7043	0.9741	0.8598	59.7606	628.88	-14.3	-13.65
16	33.7	6.7862	0.2014	133.576	4.2137	0	25.3833	3.774	-0.3506	-1	1	0.7294	1	0.8561	549.898	419.365	1.95	-6.5
17	23.7	3.3144	0.1398	101.657	4.6847	0	22.981	3.5803	0.1741	-1	1	0.757	0.9954	0.6211	865.838	450.897	-3.25	-0.65
18	7.7	21.724	2.8213	23.464	4.1165	0	11.718	2.478	0.7931	-0.06397	0.9998	0.2929	0.9298	0.3784	591.435	132.403	-13.65	-16.9
19	6.7	18.2464	2.7233	25.8222	5.4941	0	16.5718	3.702	0.9763	0.7071	1	0.0555	1	0.03704	558.761	1004.12	18.2	-1.3
20	31.1	4.3603	0.1402	106.552	3.6616	0	29.25	3.7574	-0.4383	-1	1	0.6339	1	0.9094	412.151	729.069	3.9	-1.95
21	49.5	44.8264	0.9056	219.743	4.6262	0	26.8002	3.603	0.02748	-1	1	0.7934	0.9768	0.6803	862.196	527.754	-22.1	-39
22	49.5	66.1852	1.3371	215.217	4.5309	0	16.5718	2.9848	0.5797	-0.9997	1	0.635	0.9874	0.3104	486.802	947	46.8	46.8
23	20.3	11.518	0.5674	93.1578	5.0906	0	13.7886	3.057	0.372	-1	1	0.5851	1	0.66	513.899	602.712	-11.05	-3.25
24	47.3	31.85	0.6734	220.276	4.8626	0	17.5018	3.8731	0.155	-1	1	0.7793	1	0.6297	822.702	781.773	0	-31.85
25	49.5	81.0235	1.6368	286.632	6.0344	0	26.8002	3.914	0.6977	-1	1	0.5412	0.8611	0.2478	637.815	567.27	-76.05	-27.95
26	49.1	15.708	0.3199	214.023	4.544	0	27.5772	4.0428	-0.1953	-1	1	0.718	1	0.8254	983.711	720.762	-14.3	6.5
27	9.3	74.7076	8.0331	66.557	9.1174	3.25	17.5018	3.7428	0.987	0.8854	1	0.02309	0	0	397.565	891.855	-13.65	-73.45
28	6.9	18.8948	2.7384	25.5363	5.2115	0	10.2774	2.3922	0.7943	0.5839	0.9997	0.1299	1	0.4483	732.594	844.181	16.9	-8.45
29	10.5	41.8683	3.9875	81.302	9.5649	3.25	27.5772	5.2926	0.6585	-0.4336	0.9992	0.3648	0.6706	0.4615	129.171	864.652	19.5	-37.05
30	4.9	7.2672	1.4831	25.2891	8.7204	0	27.768	7.3501	-0.1007	-0.6139	0.9701	0.6598	1	0.75	437.163	668.194	-1.3	-7.15
31	20.5	43.8593	2.1395	149.836	8.0992	0	42.25	6.5003	0.3169	-0.9954	0.9999	0.7194	0.7784	0.5276	49.6195	994.919	5.2	-43.55
32	19.9	109.896	5.5224	114.215	6.3807	0	21.8017	3.3845	0.9428	-0.9899	1	0.2324	0.4134	0.05161	164.256	996.887	109.2	-12.35
33	47.1	128.328	2.7246	388.477	8.6137	0	32.0088	5.5005	0.4482	-1	1	0.6763	0.6231	0.4434	432.252	318.483	8.45	128.05
34	25.9	22.7407	0.878	148.988	6.2338	0	22.981	4.0996	0.1925	-1	1	0.7113	1	0.6651	585.664	468.421	19.5	-11.7
35	8.3	17.6819	2.1304	37.4869	5.9503	0	18.9506	3.8459	0.8731	0.4315	0.9998	0.1403	1	0.186	402.482	595.193	16.9	-5.2
36	16.3	14.0616	0.8627	67.7763	4.7396	0	26.2023	4.2591	-0.04091	-1	1	0.6687	0.958	0.819	419.043	839.81	11.7	7.8
37	5.5	18.715	3.4027	35.9492	10.2712	0	21.8017	6.7904	0.8225	0.1047	0.9996	0.2532	0.7429	0.2667	325.473	173.427	-6.5	-17.55
38	23.5	21.8017	0.9277	97.442	4.5322	0	25.3833	4.3868	0.3631	-1	1	0.7249	1	0.5414	609.025	13.0404	-19.5	9.75
39	22.1	16.7745	0.759	87.6745	4.3619	0	11.718	2.842	0.3403	-1	1	0.6734	1	0.5833	511.287	835.527	13.65	9.75
40	19.5	7.827	0.4014	46.7755	2.6729	0	10.2774	2.1427	0.2467	-1	1	0.7764	1	0.6029	875.351	718.62	-0.65	-7.8
41	7.5	21.607	2.8809	24.6758	4.4865	0	10.2774	2.973	0.9661	0.8137	1	0.04295	0.9818	0	150.713	313.413	-21.45	2.6
42	8.1	12.7705	1.5766	32.1626	5.2726	0	11.718	2.8902	0.4962	-0.6668	0.9997	0.4429	1	0.5366	282.71	647.043	3.25	-12.35
43	49.5	73.8201	1.4913	227.551	4.7905	0	17.5018	2.728	0.8462	-1	1	0.3487	0.9958	0.1391	907.757	843.266	47.45	-56.55
44	31.9	82.5909	2.5891	157.058	5.2528	0	37.0557	4.0813	0.6874	-0.9806	1	0.5506	0.8261	0.2566	438.418	221.188	-47.45	67.6
45	14.9	20.688	1.3885	73.6867	5.7121	0	18.9506	3.8914	0.4416	-1	1	0.6453	1	0.5481	563.929	62.7919	-14.95	14.3
46	25.7	112.066	4.3605	150.317	6.3425	0	29.9635	3.4788	0.8235	-0.9806	1	0.4638	0.4135	0.1296	971.784	549.879	-38.35	-105.3
47	14.1	17.55	1.2447	40.1307	3.3166	0	11.718	2.4464	0.5346	-0.8575	1	0.5153	1	0.5104	85.4539	728.918	0	-17.55
48	4.9	30.3209	6.1879	24.7768	8.5437	3.25	13.7886	3.0455	0.9853	0.9726	0.9999	0.01241	0	0	304.327	722.857	26	-15.6
49	40.5	15.7214	0.3882	222.381	5.7761	0	21.8017	3.7487	0.3586	-1	1	0.6738	0.974	0.5785	350.201	844.388	13.65	-7.8
50	5.5	1.95	0.3545	14.8246	4.2356	0	13.7886	4.0019	-0.03935	-1	1	0.9264	1	0.6667	0.1455	931.427	0	-1.95
51	49.5	62.946	1.2716	252.774	5.3216	0	17.5018	3.3728	0.6003	-1	1	0.5903	1	0.3468	94.5909	130.538	-17.55	60.45
52	35.3	17.9781	0.5093	156.945	4.7131	0	37.0557	4.9195	-0.1177	-1	1	0.7611	0.961	0.7926	269.04	757.217	3.9	-17.55
53	4.9	16.9499	3.4592	22.6922	7.8249	0	18.3848	5.4207	0.9366	0.7761	1	0.07398	0.931	0	103.469	855.837	1.3	16.9
54	12.9	3.677	0.285	45.0871	4.1364	0	23.4361	3.998	-0.1526	-1	1	0.7912	1	0.7381	483.744	719.798	2.6	2.6
55	38.7	25.7797	0.6661	178.991	4.8771	0	23.4361	3.7663	0.5876	-0.9979	1	0.5424	0.9809	0.422	787.376	961.483	21.45	14.3
56	21.5	5.886	0.2738	60.8575	3.1209	0	16.25	2.8785	0.04598	-1	1	0.7679	1	0.7115	711.146	727.342	5.85	0.65
57	7.7	7.827	1.0165	44.4981	7.8067	0	23.4361	5.877	0.4098	-0.9947	1	0.8097	0.6842	0.4054	112.383	205.74	-5.85	5.2
58	11.5	35.9856	3.1292	72.0836	7.5877	0	21.8017	5.3966	0.9558	0.7071	1	0.06062	0.9789	0.01333	174.087	417.222	-33.8	12.35
59	13.5	31.2068	2.3116	59.8031	5.2003	0	18.3848	3.7102	0.6301	-0.8944	1	0.5023	0.8783	0.4211	75.9593	585.059	-25.35	-18.2
60	16.7	6.1664	0.3692	70.784	4.8152	0	17.5018	3.7493	-0.02344	-1	1	0.7089	1	0.7983	479.817	437.752	-5.85	-1.95
61	48.7	2.3436	0.04812	226.282	4.8454	0	24.7513	4.1229	-0.3773	-1	1	0.6627	1	0.8929	151.102	566.138	-1.95	1.3
62	15.1	10.5812	0.7007	58.2029	4.443	0	23.4361	5.3568	0.1553	-1	1	0.833	1	0.6182	226.97	892.08	-7.15	-7.8
63	6.7	41.9489	6.261	52.768	11.2272	0	20.5548	5.4449	0.9668	0.8546	1	0.03752	0	0	547.373	946.127	27.3	-31.85
64	10.1	13.0162	1.2887	43.3809	5.3557	0	13	3.271	-0.207	-1	0.9947	0.7313	1	0.8197	160.351	104.139	-0.65	-13
65	9.1	26.2909	2.8891	42.5603	5.9944	0	16.5718	3.2375	0.758	-0.4472	1	0.3529	0.7887	0.2941	468.198	477.945	3.9	26
66	31.5	4.162	0.1321	234.903	7.9628	0	32.5	6.048	-0.4277	-1	1	0.6113	1	0.9119	135.302	955.51	2.6	-3.25
67	7.1	33.8999	4.7746	40.2018	7.8827	0	22.75	5.4184	0.8889	0.5742	1	0.1154	0.8627	0.129	798.789	457.775	28.6	18.2
68	49.5	3.25	0.06566	153.886	3.2397	0	40.7224	4.0111	0.2057	-1	1	0.6934	1	0.6935	298.234	616.542	-2.6	-1.95
69	20.1	7.6081	0.3785	62.6269	3.46	0	20.5548	3.1848	-0.2506	-1	1	0.8051	1	0.7771	98.6095	676.905	7.15	2.6
70	13.1	2.6	0.1985	52.313	4.7129	0	23.4361	4.8758	-0.7448	-1	0.9806	0.3359	1	0.9888	70.5038	756.252	0	2.6
71	34.5	1.95	0.05652	107.662	3.3127	0	9.75	2.3217	-0.3964	-1	1	0.6572	1	0.9081	874.852	355.894	0	1.95
72	9.1	6.6922	0.7354	49.5949	6.9852	0	22.981	6.0804	-0.3023	-1	0.9979	0.738	1	0.8367	97.2253	814.181	5.85	3.25
73	14.3	8.475	0.5927	65.3938	5.3166	0	26	5.7872	0.3674	-1	1	0.7833	1	0.4632	1018.25	163.486	-0.65	-8.45
74	29.5	7.6081	0.2579	91.046	3.3108	0	11.718	2.7879	-0.3492	-1	1	0.7316	1	0.8841	655.988	306.536	7.15	2.6
75	49.5	3.677	0.07428	220.177	4.6353	0	17.5018	3.9063	-0.2235	-1	1	0.6686	1	0.8783	311.18	689.754	-2.6	-2.6
76	14.5	21.1625	1.4595	69.7567	5.5805	0	19.5	5.0167	0.7063	-1	1	0.396	1	0.3558	607.462	912.89	20.8	3.9
77	47.3	14.3884	0.3042	203.438	4.4909	0	13.4001	2.9722	0.01381	-1	1	0.7139	0.9934	0.7635	855.339	740.635	-13.65	4.55
78	23.9	63.1036	2.6403	167.609	7.6534	0	41.6203	5.421	0.3749	-1	1	0.735	0.758	0.4337	81.4895	859.186	-41.6	47.45
79	9.1	11.9854	1.3171	29.1923	4.1116	0	14.5344	4.0437	0.2086	-1	0.9806	0.5445	0.9859	0.8571	903.571	399.011	-2.6	11.7
80	49.5	26.3951	0.5332	213.175	4.4879	0	14.5344	3.1885	0.2375	-1	1	0.7254	1	0.6328	951.115	689.672	26	-4.55
81	20.9	91.9239	4.3983	161.353	8.5372	0	41.6203	5.9534	0.8807	-0.1592	1	0.2002	0.5714	0.1538	676.359	645.598	-91	13
82	6.9	1.8385	0.2664	26.6994	5.4489	0	14.5344	3.6417	-0.3238	-1	1	0.7211	1	0.8621	39.2754	1010.48	-1.3	1.3
83	17.1	57.4984	3.3625	98.8406	6.5457	0	26.2023	4.3802	0.934	0.4706	1	0.09506	0.8278	0.0687	80.5439	401.635	39	42.25
84	19.3	0.65	0.03368	7.8	0.4509	0	3.25	1.1267	-0.6943	-1	1	0.6954	1	0.8667	469.99	185.868	0	0.65
85	45.1	4.6872	0.1039	204.376	4.7419	0	25.3833	3.7237	-0.244	-1	1	0.6845	1	0.8822	729.605	349.033	3.9	-2.6
86	14.9	27.9122	1.8733	71.7298	5.5605	0	23.6604	4.5817	0.4681	-1	1	0.6854	0.9535	0.4486	351.463	285.53	13	24.7
87	27.9	12.9021	0.4624	168.018	6.4872	0	30.6604	5.8014	-0.1608	-1	1	0.657	1	0.8684	478.242	395.704	9.75	8.45
88	6.9	7.4111	1.0741	26.8104	5.4715	0	13.7886	3.8144	0.3779	-1	0.9996	0.677	1	0.5517	767.355	34.0217	1.95	-7.15
89	15.3	70.0102	4.5758	108.626	8.1674	0	20.5548	4.9163	0.6481	-1	1	0.621	0.3158	0.2252	834.389	281.418	-68.25	-15.6
90	22.5	106.667	4.7408	128.01	6.2444	0	14.5344	2.7889	0.9304	0.3841	1	0.135	0.3415	0.07568	343.202	705.998	-77.35	73.45
91	49.5	15.23	0.3077	243.903	5.1348	0	19.769	3.9362	-0.242	-1	1	0.7019	1	0.8393	754.312	991.602	9.75	-11.7
92	6.3	35.4712	5.6303	27.7728	6.4588	0	13	3.0162	0.9613	0.8944	0.9984	0.02941	0.3488	0	1008.63	695.357	8.45	34.45
93	7.1	29.0252	4.0881	30.9784	6.0742	0	13.7886	3.6438	0.9671	0.851	1	0.03634	0.6078	0	588.965	168.782	-16.25	24.05
94	9.3	32.6038	3.5058	50.7116	6.9468	0	17.5018	4.2733	0.8337	-0.1172	1	0.2938	0.9726	0.1698	994.581	509.398	32.5	2.6
95	44.1	42.3249	0.9597	205.139	4.8727	0	42.3748	5.4236	0.124	-1	1	0.7746	0.8242	0.6369	432.009	895.853	7.8	41.6
96	15.9	0.65	0.04088	62.7002	4.5108	0	19.769	5.3947	-0.000347	-1	1	0.8882	1	0.62	970.469	0.4403	-0.65	0
97	7.7	70.212	9.1184	63.3959	11.1221	4.5962	22.981	4.6867	0.9909	0.892	1	0.02115	0	0	806.714	903.636	-1.3	-70.2
98	49.5	37.4188	0.7559	181.34	3.8177	0	21.8017	3.3862	0.196	-1	1	0.5827	1	0.793	89.2576	260.979	35.75	11.05
99	21.1	44.0324	2.0868	108.091	5.6592	0	19.5	3.8661	0.6996	-0.4891	1	0.404	0.8953	0.3059	540.607	627.192	6.5	-43.55
100	49.5	5.2405	0.1059	214.533	4.5165	0	22.981	3.5785	-0.09784	-1	1	0.7576	1	0.7812	595.839	396.192	-0.65	5.2
101	36.3	35.8621	0.9879	192.231	5.6044	0	42.7471	4.8417	0.3551	-1	1	0.7498	0.9913	0.4728	36.1928	477.295	26	-24.7
102	11.9	25.7141	2.1608	46.2698	4.6737	0	13.4001	2.8482	0.9344	0.7071	1	0.07597	1	0.02532	93.7395	618.845	-9.1	24.05
103	49.5	34.9129	0.7053	305.52	6.432	0	42.3748	6.0204	-0.09888	-1	1	0.7926	0.9979	0.7153	115.615	543.022	31.85	-14.3
104	7.7	13.2575	1.7217	19.6606	3.4492	0	9.75	2.5619	0.3644	-1	1	0.7219	1	0.5556	213.961	754.961	-13	2.6
105	49.5	14.2556	0.288	239.394	5.0399	0	19.5	3.9431	-0.1185	-1	1	0.7254	1	0.805	396.297	308.516	-10.4	9.75
106	5.1	14.2556	2.7952	29.4746	9.5079	3.25	21.8017	4.8453	0.8121	0.2769	0.999	0.2337	1	0.2727	351.892	216.686	5.85	13
107	6.5	12.8035	1.9698	33.3384	7.4085	0	24.7513	6.1619	0.3406	-0.7863	0.9744	0.5815	1	0.56	644.092	547.708	5.2	11.7
108	5.9	14.0616	2.3833	31.0402	7.959	0	19.5	5.4308	0.8186	0.07526	0.9964	0.229	1	0.3158	213.763	504.746	-11.7	7.8
109	16.5	27.6766	1.6774	140.658	9.7005	0	30.6604	6.7067	0.2034	-1	0.9998	0.6946	0.9379	0.6639	900.242	865.239	-27.3	-4.55
110	4.9	14.5344	2.9662	20.2982	6.9994	0	16.5718	4.3208	0.154	-0.6	0.9923	0.5382	0.9655	0.8571	976.327	874.469	14.3	2.6
111	6.1	31.5032	5.1645	28.7844	7.0206	0	14.5344	3.9027	0.968	0.9191	0.9998	0.02573	0.2927	0	783.361	411.139	11.7	-29.25
112	14.9	67.7997	4.5503	83.6905	6.4876	0	18.9506	3.2495	0.8512	0.1961	1	0.2228	0.4109	0.2385	511.215	255.074	57.2	36.4
113	20.7	13.3369	0.6443	127.269	6.8058	0	24.7513	4.7359	0.08199	-1	1	0.7096	1	0.7455	949.384	663.507	9.75	9.1
114	7.3	5.9927	0.8209	33.2665	6.2767	3.25	25.3833	5.4143	0.06297	-0.9965	0.9989	0.6939	1	0.75	197.192	318.856	1.3	5.85
115	12.5	1.4534	0.1163	50.5878	4.8179	0	14.5344	3.7876	-0.01967	-1	1	0.6856	1	0.7848	61.016	809.396	1.3	-0.65
116	14.3	30.2372	2.1145	120.819	9.8227	0	25.3833	5.7467	0.08453	-1	1	0.797	0.9675	0.6765	743.315	678.476	-27.3	13
117	28.3	4.5962	0.1624	185.75	7.0627	0	32.6621	5.6505	-0.2232	-1	1	0.6762	1	0.875	724.246	161.949	-0.65	4.55
118	8.3	3.9	0.4699	51.212	8.1289	0	37.0557	9.7838	-0.2623	-1	0.9971	0.7614	0.9683	0.8049	316.554	57.8193	0	3.9
119	49.5	11.718	0.2367	220.987	4.6524	0	35.8974	4.258	-0.1715	-1	1	0.7466	1	0.8034	932.117	291.05	11.7	-0.65
120	49.5	31.2676	0.6317	198.817	4.1856	0	14.5344	3.0924	0.1474	-1	1	0.7042	1	0.7176	494.761	48.1828	29.25	-11.05
121	9.5	8.45	0.8895	62.3817	8.3176	0	21.8017	4.9226	-0.03861	-1	1	0.784	1	0.7037	837.842	191.658	7.8	3.25
122	7.1	8.475	1.1937	41.4353	8.1246	0	27.5772	7.6673	0.02949	-0.9328	0.9864	0.6671	1	0.8387	372.035	200.909	-8.45	0.65
123	14.3	0.65	0.04545	106.254	8.6385	0	26.2023	5.3452	-0.2885	-1	1	0.7029	1	0.8571	575.402	291.301	0.65	0
124	7.1	8.475	1.1937	13.1439	2.5772	0	7.2672	2.1027	-0.5969	-1	0.7071	0.5121	0.9412	1	797.387	704.134	7.15	4.55
125	25.7	43.9027	1.7083	139.23	5.8747	0	14.5344	3.3425	0.8311	-0.3162	1	0.2214	1	0.213	506.885	652.302	-18.85	39.65
126	44.9	7.6081	0.1694	152.824	3.5623	0	25.3833	4.062	-0.2343	-1	1	0.77	1	0.796	392.19	505.661	7.15	-2.6
127	5.7	7.827	1.3732	51.5879	13.9427	0	42.3748	12.4705	-0.7569	-1	0.1414	0.327	0.7568	1	446.237	26.7719	-0.65	7.8
128	46.9	34.9855	0.746	160.333	3.5709	0	13	2.413	0.3744	-1	1	0.68	1	0.5646	424.639	631.853	20.15	-28.6
129	49.5	91.4007	1.8465	380.242	8.0051	0	29.43	5.0539	0.5043	-1	1	0.6016	0.9747	0.4646	519.427	854.473	76.05	-50.7
130	5.5	12.6207	2.2947	23.1272	6.6078	0	18.9506	4.9326	0.9321	0.7809	0.9991	0.06784	1	0	177.873	300.609	10.4	-7.15
131	5.7	8.2219	1.4424	9.4712	2.5598	0	4.5962	1.8801	0.6273	0.05044	0.9985	0.3257	1	0.625	820.596	951.07	-7.8	-2.6
132	11.1	3.677	0.3313	74.4176	8.1778	0	29.9635	6.9014	-0.282	-1	1	0.7267	0.989	0.8281	806.568	634.054	-2.6	-2.6
133	6.3	0.65	0.1032	35.7007	8.3025	0	29.25	8.9622	0.2015	-1	1	0.8784	1	0.55	0.3175	320.563	0	-0.65
134	49.5	9.4641	0.1912	318.52	6.7057	0	41.1096	6.2836	-0.2629	-1	1	0.7726	1	0.7929	912.844	593.077	2.6	-9.1
135	9.9	6.5324	0.6598	53.857	6.8173	0	21.8017	4.8735	-0.378	-1	0.9997	0.6518	1	0.8929	305.212	539.753	-6.5	-0.65
136	29.1	33.4608	1.1499	124.362	4.589	0	19.5	3.564	0.2683	-1	1	0.6213	1	0.7113	847.156	394.799	-29.25	16.25
137	19.7	9.4641	0.4804	96.0899	5.4288	0	24.7513	4.5774	-0.4633	-1	0.9806	0.5814	1	0.9568	226.274	139.985	-9.1	2.6
138	26.1	88.5242	3.3917	172.571	7.1606	0	20.5548	3.6523	0.9436	0.4207	1	0.1047	0.9502	0.05882	604.808	461.038	-44.2	-76.7
139	6.3	24.7086	3.922	38.9976	9.0692	0	17.5018	4.6277	0.9341	0.7634	1	0.05757	0.8605	0	517.611	989.063	0.65	-24.7
140	29.5	4.6872	0.1589	149.08	5.4211	0	25.3833	4.0896	-0.3694	-1	1	0.6397	1	0.9138	581.905	565.898	-2.6	-3.9
141	6.3	16.5463	2.6264	18.5985	4.3252	0	10.2774	2.5981	0.9148	0.5677	1	0.1296	1	0.2174	143.746	989.302	-11.7	11.7
142	5.3	1.4534	0.2742	6.1192	1.8543	0	4.5962	1.748	0.7071	0.7071	0.7071	0	1	1	882	735.594	1.3	0.65
143	17.5	36.429	2.0817	76.1564	4.9133	0	13.4001	2.9831	0.5673	-0.8575	1	0.4244	1	0.5349	664.529	826.611	9.75	-35.1
144	7.1	12.3671	1.7418	48.4687	9.5037	3.25	46.1912	12.0986	-0.3951	-0.9972	0.8682	0.5297	0.6471	0.9667	789.289	333.43	0.65	12.35
145	20.9	26.2346	1.2552	171.524	9.0753	0	29.43	4.9395	-0.1772	-0.9955	1	0.6814	0.5291	0.8121	47.7632	118.014	17.55	19.5
146	14.7	70.996	4.8297	86.0103	6.7725	0	17.5018	3.8576	0.9687	0.8503	1	0.0321	0.4646	0	720.221	969.534	53.95	-46.15
147	5.1	3.25	0.6373	15.1504	4.8872	0	9.1924	2.366	0.06662	-0.5199	1	0.5994	1	0.7273	986.892	803.333	3.25	0
148	27.5	304.894	11.0871	315.594	12.3762	0	37.0557	5.3765	0.9776	0.6727	1	0.05843	0.01569	0.02128	616.816	163.982	-178.75	247
149	8.7	21.2223	2.4393	65.1489	9.7237	0	26	7.2036	0.388	-0.987	0.9985	0.5957	0.6716	0.5957	692.787	582.879	9.75	-18.85
150	49.5	45.9711	0.9287	306.67	6.4562	0	29.9635	3.9538	0.8188	-0.9971	1	0.4319	0.3474	0.1538	113.254	686.666	31.85	-33.15
151	15.3	13.9561	0.9122	45.8503	3.4474	0	10.2774	2.4062	0.3728	-1	0.9947	0.522	1	0.7064	651.778	483.598	6.5	-12.35
152	17.9	85.2888	4.7647	107.051	6.7328	0	16.25	3.5037	0.9485	0.6879	1	0.06449	0.6792	0.01439	768.221	426.022	-83.85	15.6
153	49.5	92.2954	1.8646	340.108	7.1602	0	30.8322	4.4968	0.4564	-1	1	0.6469	0.8084	0.4899	264.484	665.862	90.35	18.85
154	20.3	2.0555	0.1013	105.867	5.7851	0	19.769	4.417	-0.338	-1	1	0.6524	1	0.9128	116.224	127.328	0.65	1.95
155	7.3	3.9538	0.5416	43.1709	8.1454	0	20.5548	4.6638	-0.378	-1	0.9285	0.5402	1	0.9688	823.144	583.658	0.65	3.9
156	7.1	59.7894	8.421	55.6143	10.9048	4.5962	19.769	4.2583	0.9945	0.9715	1	0.006639	0	0	148.246	173.831	-12.35	58.5
157	6.7	0.65	0.09701	13.0838	2.7838	0	7.2672	2.2228	-0.5717	-0.9806	0.6	0.4826	1	1	172.522	120.933	0	0.65
158	7.1	1.4534	0.2047	21.6771	4.2504	0	16.5718	3.4015	-0.2849	-0.9899	0.9487	0.6549	1	0.8571	560.507	490.542	1.3	0.65
159	13.9	3.9	0.2806	55.1385	4.6335	0	13.4001	3.1962	-0.1968	-1	1	0.7403	1	0.8539	41.741	322.281	0	-3.9
160	8.9	2.68	0.3011	33.5504	4.8624	0	22.981	5.3541	0.1367	-1	1	0.7776	1	0.6809	899.725	362.449	0.65	-2.6
161	22.7	36.3652	1.602	103.785	5.0138	0	33.4608	4.0655	0.3912	-0.9923	1	0.7106	0.9807	0.4785	286.011	867.337	-33.15	-14.95
162	9.1	1.95	0.2143	19.0444	2.6823	0	11.718	3.0249	-0.3092	-1	1	0.5668	1	0.9574	388.786	617.022	1.95	0
163	11.1	0	0	4.55	0.5	0	3.25	1.1791	0.5556	-1	1	0.8819	1	0.2222	862.36	386	0	0
164	15.7	32.6621	2.0804	86.2188	6.2933	0	23.4361	4.1175	0.7956	-0.9191	1	0.3571	0.9927	0.2155	805.901	667.357	3.25	32.5
165	5.3	1.8385	0.3469	13.8315	4.1914	0	7.2672	2.1584	0.3897	-0.4472	0.9833	0.372	1	0.9167	956.679	776.849	-1.3	-1.3
166	47.3	0.9192	0.01943	205.245	4.5308	0	13.4001	3.2196	-0.3927	-1	1	0.6713	1	0.8824	661.95	278.798	-0.65	-0.65
167	5.1	1.3	0.2549	7.15	2.3065	0	9.75	3.048	-0.7778	-1	1	0.6667	1	0.8889	647.549	0	1.3	0
168	6.1	3.9	0.6393	25.3432	6.1813	0	19.769	5.2073	-0.8127	-0.9991	-0.4191	0.1907	1	1	147.541	653.639	-3.9	0
169	42.1	3.25	0.0772	151.085	3.7677	0	14.5344	3.2947	-0.1623	-1	1	0.7053	1	0.8632	901.575	986.215	0	-3.25
170	18.1	3.25	0.1796	44.0687	2.7372	0	17.5018	3.2581	-0.02579	-1	1	0.7511	1	0.7607	305.492	981.892	-2.6	-1.95
171	35.5	108.283	3.0502	272.256	8.127	0	23.4361	4.2576	0.5914	-0.9994	1	0.5895	0.5612	0.3686	918.699	35.338	-107.9	9.1
172	9.5	5.5915	0.5886	27.1889	3.6252	0	9.1924	2.38	-0.04009	-0.9701	1	0.6423	1	0.8889	70.7	433.637	-3.25	-4.55
173	7.3	3.25	0.4452	39.6077	7.4732	0	21.8017	5.6968	0.3821	-0.7809	1	0.5426	1	0.6562	325.466	286.719	2.6	1.95
174	6.9	27.3309	3.961	36.6702	7.4837	0	19.5	5.1212	0.9424	0.8341	0.9995	0.04506	0.898	0	149.928	604.13	11.7	24.7
175	32.1	92.0387	2.8672	281.391	9.3485	0	26.2023	5.4334	0.842	-0.8575	1	0.296	0.9003	0.1964	354.248	484.787	-17.55	90.35
176	38.1	42.0947	1.1048	225.583	6.2488	0	22.981	4.5688	0.3939	-1	1	0.688	1	0.4817	366.98	66.9331	40.95	-9.75
177	9.5	0	0	6.7692	0.9026	0	4.5962	1.5214	-0.0145	-0.7071	1	0.5936	1	0.9231	971.105	280.211	0	0
178	49.5	23.4361	0.4735	267.463	5.6308	0	44.2048	5.2865	-0.02159	-1	1	0.7254	0.8905	0.768	1003.81	142.446	-22.1	7.8
179	14.1	8.2731	0.5867	43.7298	3.614	0	16.5718	3.71	0.02979	-1	1	0.8922	1	0.6292	111.94	1016.89	-5.85	-5.85
180	49.5	10.7201	0.2166	235.641	4.9609	0	19.769	3.6968	-0.01199	-1	1	0.6824	1	0.7957	584.646	869.816	-10.4	2.6
181	15.1	25.3833	1.681	60.1514	4.5917	0	13.7886	2.7564	0.4134	-0.9968	1	0.6242	1	0.5701	888.202	55.947	16.25	19.5
182	8.5	22.5635	2.6545	28.0155	4.3101	0	11.718	2.9205	0.9426	0.6585	1	0.07918	1	0.04444	224.165	549.759	-16.9	14.95
183	5.3	2.0555	0.3878	6.175	1.8712	0	6.5	1.9952	-0.8354	-1	-0.3162	0.202	1	1	820.707	892.406	1.95	0.65
184	14.3	4.162	0.2911	47.5816	3.8684	0	13.4001	3.0823	-0.1268	-1	1	0.685	1	0.9167	908.881	299.08	2.6	-3.25
185	18.7	4.111	0.2198	83.4154	4.9949	0	13.4001	3.196	-0.4171	-1	1	0.6159	1	0.9248	765.16	121.139	3.9	-1.3
186	21.1	8.45	0.4005	120.388	6.303	0	21.8017	4.5634	-0.2885	-1	1	0.6716	1	0.858	977.784	446.768	-8.45	0
187	5.9	2.6	0.4407	12.0197	3.082	0	11.718	3.0253	-0.2353	-1	0.9806	0.6338	1	0.8421	190.203	265.593	0	-2.6
188	7.5	3.677	0.4903	28.5525	5.1914	0	14.5344	4.1646	-0.6036	-1	0.7071	0.4818	1	1	1012.85	963.28	2.6	-2.6
189	5.7	8.475	1.4868	18.6594	5.0431	0	16.5718	3.71	-0.5608	-0.9962	0.7071	0.4781	1	1	153.833	683.588	8.45	-0.65
190	22.5	3.25	0.1444	88.3295	4.3088	0	21.8017	3.7986	-0.225	-1	1	0.777	1	0.7802	766.373	87.5978	-2.6	1.95
191	9.1	17.3076	1.9019	37.9101	5.3394	0	16.25	3.8132	0.3297	-1	1	0.8056	0.8732	0.5882	1013.74	750.319	-9.75	-14.3
192	7.7	7.6081	0.9881	20.2981	3.5611	0	9.75	2.4011	0.7934	0.3807	1	0.2135	1	0.4054	1002.22	289.24	-2.6	7.15
193	5.3	22.7035	4.2837	22.2197	6.7332	0	16.25	3.3675	0.9776	0.9312	0.999	0.02091	0.8182	0	148.34	55.283	9.1	-20.8
194	26.5	0.65	0.02453	90.6055	3.6982	0	10.2774	2.6216	-0.6123	-1	1	0.6094	1	0.9591	183.426	468.926	0	-0.65
195	5.9	1.4534	0.2463	8.2227	2.1084	0	7.2672	2.3333	-0.4212	-1	1	0.8811	1	0.8571	0.6271	400.941	-1.3	0.65
196	20.3	30.1533	1.4854	91.1866	4.9829	0	13.7886	3.6521	0.5958	-1	1	0.5331	1	0.4204	714.69	26.202	-3.9	29.9
197	7.1	0	0	6.6577	1.3054	0	4.5962	1.8253	-0.7071	-0.7071	-0.7071	0	1	1	492.113	167	0	0
198	13.1	0	0	11.9692	1.0783	0	4.5962	1.5734	-0.5902	-1	1	0.7667	1	0.8667	449.015	203.74	0	0
199	9.5	1.3	0.1368	10.9385	1.4585	0	4.5962	1.727	0.1911	-1	1	0.8574	1	0.5882	284.832	492.105	-1.3	0
200	17.7	0	0	65.2338	4.155	0	16.25	3.1804	-0.3602	-1	1	0.6647	1	0.8992	164.333	728.209	0	0
201	12.9	0.9192	0.07126	22.3554	2.051	0	7.2672	1.8657	-0.3442	-1	1	0.7794	1	0.8267	409.764	175.919	0.65	0.65
202	7.3	29.1052	3.987	48.5049	9.1519	3.25	16.5718	4.1486	0.8915	0.611	0.9995	0.09529	0.6038	0.09091	983.678	317.123	-26.65	11.7
203	11.1	0.9192	0.08281	16.1385	1.7735	0	4.5962	1.7096	-0.8284	-1	0.7071	0.3956	1	1	981.995	585.662	-0.65	0.65
204	5.7	0.65	0.114	18.85	5.0946	0	35.75	9.1135	-0.8	-1	1	0.6325	1	0.9	317.026	0	0.65	0
205	5.1	0	0	5.85	1.8871	0	3.25	1.6302	-1	-1	-1	0	1	1	1019	186.569	0	0
206	8.3	1.4534	0.1751	18.0984	2.8728	0	7.2672	2.5031	-0.2134	-1	1	0.8694	1	0.75	681.265	874.922	1.3	-0.65
207	6.7	0	0	6.8943	1.4669	0	4.5962	2.1657	-0.7143	-1	1	0.7559	1	0.8571	664.343	849.657	0	0
208	10.9	0.65	0.05963	12.35	1.3876	0	3.25	1.6167	-0.6462	-1	1	0.7433	1	0.84	366.037	22.4174	0	-0.65
209	19.3	0.65	0.03368	39.3521	2.2747	0	4.5962	1.8586	-0.6343	-1	1	0.5873	1	0.9351	341.93	79.4404	0.65	0
210	5.9	18.5905	3.1509	23.8805	6.1232	3.25	13.4001	2.9619	0.9748	0.9179	0.9995	0.02258	0.9487	0	9.2627	472.093	14.95	-11.05
211	13.1	80.8016	6.1681	111.3	10.027	3.25	23.4361	4.8148	0.9561	0.7735	0.9999	0.0505	0.2883	0	138.836	800.618	-79.95	-11.7
212	17.5	9.9005	0.5657	127.821	8.2465	0	23.6604	5.0244	-0.06966	-1	1	0.7956	1	0.7252	823.246	374.08	9.1	3.9
213	6.9	5.9927	0.8685	29.801	6.0818	0	17.5018	4.582	0.1675	-0.9638	1	0.822	1	0.5357	299.435	338.036	-3.9	4.55
214	5.5	3.677	0.6685	10.1697	2.9056	0	10.2774	2.3663	-0.6857	-1	-0.1961	0.3146	1	1	370.4	426.127	2.6	2.6
215	7.3	0.9192	0.1259	32.9495	6.2169	0	27.9576	5.6663	-0.7852	-0.9979	0.798	0.4406	1	0.9697	269.116	1009.38	-0.65	0.65
216	10.7	3.5004	0.3271	3.8442	0.4419	0	4.5962	1.1829	-0.9739	-1	-0.8944	0.04399	1	1	194.981	283.042	-1.3	-3.25
217	14.7	5.886	0.4004	67.9903	5.3536	0	32.1734	5.9435	-0.3335	-1	0.9998	0.7419	1	0.8381	34.6088	22.051	-0.65	5.85
218	4.9	1.4534	0.2966	3.1385	1.0822	0	4.5962	1.8204	0.8617	0.7071	1	0.1476	1	0.4	118.235	581.163	0.65	1.3
219	6.3	2.0555	0.3263	8.4997	1.9767	0	10.2774	2.5121	-0.8967	-1	-0.5547	0.1623	1	1	648.897	1018.87	0.65	-1.95
220	9.1	6.7862	0.7457	30.4774	4.2926	0	18.9506	3.6469	-0.4409	-0.9762	1	0.6134	1	0.9592	736.352	805.599	-6.5	1.95
221	23.9	53.7774	2.2501	120.617	5.5076	0	44.2048	4.8429	0.4502	-1	1	0.7001	0.7352	0.4031	22.4895	833.592	-53.3	-7.15
222	13.1	118.454	9.0422	123.504	11.1265	0	27.768	5.6633	0.9693	0.7914	1	0.05164	0	0	470.988	248.05	99.45	-64.35
223	9.3	2.3436	0.252	33.8913	4.6426	0	17.5018	3.8689	-0.1583	-1	1	0.7307	1	0.8444	714.995	458.323	1.95	1.3
224	6.9	2.3436	0.3397	49.2727	10.0556	3.25	26.2023	5.9321	-0.7972	-0.9989	-0.1414	0.2516	1	1	860.043	925.022	-1.3	-1.95
225	7.7	17.8484	2.318	24.4468	4.2889	0	17.5018	3.8291	0.7535	-0.2425	0.9983	0.3196	1	0.3333	497.799	559.435	-3.25	-17.55
226	15.3	28.6959	1.8755	52.8035	3.9702	0	14.5344	3.1819	0.07156	-1	1	0.6661	0.9323	0.7909	479.278	609.464	27.95	-6.5
227	16.9	66.3287	3.9248	111.913	7.5109	0	42.3748	6.8746	0.3794	-1	1	0.6883	0.4966	0.5	922.402	727.204	27.3	-60.45
228	8.9	0.65	0.07303	11.802	1.7104	0	4.5962	1.8439	-0.8633	-1	-0.7071	0.1432	1	1	874.264	1010.16	-0.65	0
229	5.7	25.607	4.4925	29.0871	7.8614	3.25	13.4001	2.9426	0.9825	0.943	1	0.01739	0.4595	0	255.088	980.368	-23.4	-10.4
230	8.1	38.9566	4.8095	61.6022	10.0987	0	22.981	6.3497	0.9079	-0.9615	1	0.3132	0.3607	0.05	266.975	143.247	35.1	16.9
231	8.3	18.6245	2.2439	27.9539	4.4371	0	10.2774	3.5161	0.6107	-0.4472	1	0.4997	1	0.35	441.687	1009.56	9.1	16.25
232	9.3	18.4879	1.9879	27.2696	3.7356	0	13.4001	3.0775	0.5575	-0.1065	1	0.3214	1	0.6792	623.677	944.081	18.2	-3.25
233	31.3	66.3287	2.1191	189.649	6.4727	0	39	7.5019	0.5097	-1	1	0.8526	0.9283	0.245	0.1613	182.051	-1.95	66.3
234	9.7	57.3328	5.9106	70.1671	9.1126	0	21.8017	4.9548	0.9623	0.7991	0.9997	0.04197	0.07792	0	984.186	942.443	-48.1	31.2
235	13.7	68.2098	4.9788	85.4624	7.3045	0	13.7886	3.179	0.9742	0.8721	1	0.02603	0.2308	0	51.7226	239.036	67.6	9.1
236	27.3	16.3019	0.5971	115.594	4.5689	0	14.5344	2.7995	0.196	-1	1	0.6098	1	0.7613	867.658	687.971	16.25	-1.3
237	4.7	11.3518	2.4153	17.0545	6.3165	3.25	10.2774	2.6289	0.9304	0.8419	0.9948	0.05915	1	0	556.872	205.117	-2.6	-11.05
238	8.9	40.2003	4.5169	55.6131	8.0599	0	16.5718	3.834	0.9427	0.7295	1	0.07222	0.4203	0.02041	630.584	907.287	31.2	25.35
239	11.5	42.0143	3.6534	97.805	10.2953	0	27.768	5.7837	0.6115	-0.5315	0.9959	0.4296	0.5579	0.4667	139.048	709.648	-24.05	34.45
240	13.9	10.6608	0.767	120.35	10.1134	0	41.6203	7.7076	-0.4077	-1	0.8896	0.5736	0.8655	0.9462	567.076	675.345	8.45	-6.5
241	6.9	1.95	0.2826	35.0534	7.1538	0	19.769	5.257	-0.7884	-1	1	0.4995	1	0.9259	122.138	0.6377	-1.95	0
242	12.1	46.7006	3.8596	103.384	10.2361	0	23.6604	4.7444	0.9367	0.6278	1	0.08124	0.8317	0.06173	622.574	87.7562	26.65	-38.35
243	15.7	67.6125	4.3065	96.2919	7.0286	0	16.5718	3.6148	0.9433	0.1924	1	0.1277	0.5401	0.05128	75.1338	43.1019	53.3	-41.6
244	10.1	17.3076	1.7136	73.1822	9.0348	0	39.6713	8.2621	-0.1889	-1	1	0.6854	0.8889	0.8772	771.886	606.515	9.75	-14.3
245	6.3	30.9894	4.919	27.6642	6.4335	3.25	16.5718	3.5637	0.9352	0.8155	1	0.04835	0.3721	0	411.333	552.262	5.2	30.55
246	21.5	3.25	0.1512	130.239	6.6789	0	23.6604	5.4993	-0.3234	-1	1	0.694	1	0.8446	701.591	197.221	0	3.25
247	5.5	10.7201	1.9491	18.0164	5.1475	0	16.25	3.9095	0.07251	-0.6644	0.7557	0.524	0.7714	0.9286	847.164	239.927	2.6	-10.4
248	4.7	2.0555	0.4373	16.6195	6.1554	0	16.25	4.235	-0.09087	-0.8944	1	0.7811	1	0.8333	652.798	160.606	1.95	0.65
249	21.3	2.0555	0.0965	115.629	5.9912	0	21.8017	4.4325	-0.1239	-1	1	0.7337	1	0.816	609.448	811.411	-0.65	-1.95
250	6.5	17.0988	2.6306	47.6731	10.594	0	35.0036	8.2837	0.3285	-0.9648	0.9627	0.6342	1	0.56	273.615	409.8	-2.6	16.9
251	17.3	92.1924	5.329	107.49	7.0255	0	40.2003	5.0778	0.9734	0.6516	1	0.07412	0.1765	0.05263	85.8584	949.017	78.65	-48.1
252	4.7	14.8365	3.1567	20.2248	7.4907	0	16.25	5.504	0.9855	0.961	0.9997	0.01585	1	0	399.096	220.064	7.15	13
253	4.9	0.65	0.1327	16.2489	5.6031	3.25	10.2774	2.5916	-0.5372	-0.9991	0.7071	0.6501	1	1	857.357	810.531	-0.65	0
254	6.5	26.871	4.134	46.9409	10.4313	3.25	20.5548	3.9629	0.9053	0.7446	0.9983	0.06713	0.6	0.04	424.485	429.738	-22.75	14.3
255	8.5	4.162	0.4897	22.3835	3.4436	0	9.1924	2.4043	-0.09691	-1	1	0.8177	1	0.75	781.259	569.594	2.6	3.25
256	9.5	6.6287	0.6978	67.2804	8.9707	0	27.768	6.2491	0.1849	-0.9999	0.9999	0.8719	0.6667	0.5091	239.947	351.305	6.5	1.3
257	12.7	82.8667	6.5249	92.2634	8.6228	0	27.9576	5.8446	0.9446	-0.7348	0.9999	0.2038	0.1402	0.02299	776.476	293.835	-24.05	-79.3
258	15.9	17.7415	1.1158	74.8061	5.3817	0	17.5018	3.5843	0.3758	-1	1	0.664	1	0.5	772.67	766.069	17.55	-2.6
259	12.5	0.9192	0.07354	54.8451	5.2233	0	23.6604	4.5938	-0.4006	-1	0.9899	0.6752	1	0.9091	350.276	578.628	0.65	0.65
260	19.1	2.68	0.1403	55.0494	3.2193	0	10.2774	2.6169	-0.3242	-1	1	0.7112	1	0.8561	876.249	430.586	-0.65	-2.6
261	5.5	42.4495	7.7181	29.7504	8.5001	0	17.5018	4.7486	0.9867	0.9542	0.9998	0.01319	0.1429	0	187.236	947.409	-41.6	8.45
262	15.1	0.65	0.04305	15.6	1.1908	0	3.25	1.5719	-0.8182	-1	1	0.5839	1	0.9091	527.672	147	0.65	0
263	10.3	14.5344	1.4111	51.1723	6.1653	0	19.5	5.4703	0.5413	-1	1	0.6505	1	0.4407	1018.34	80.1553	2.6	14.3
264	5.5	18.9506	3.4456	37.475	10.7072	3.25	29.0689	7.4803	0.9679	0.8692	0.9999	0.0445	0.8571	0	694.591	167.755	-9.75	16.25
265	7.3	1.4534	0.1991	3.9	0.7358	0	3.25	1.3732	0.3026	-1	1	0.9565	1	0.3889	651.925	16.8082	0.65	-1.3
266	27.7	32.324	1.1669	176.709	6.8758	0	29.9635	5.4303	0.4376	-1	1	0.627	1	0.5391	383.61	362.356	-31.2	8.45
267	12.3	0	0	35.9471	3.49	0	10.2774	2.8823	-0.5509	-1	1	0.7357	1	0.8367	202.439	7.0976	0	0
268	9.7	18.2464	1.8811	62.1988	8.0778	0	20.8102	4.6012	0.5761	-0.9943	1	0.5394	0.987	0.4386	590.289	688.897	-18.2	-1.3
269	17.5	142.84	8.1623	143.855	9.281	0	18.3848	4.2552	0.9943	0.9545	1	0.007933	0	0	753.526	373.823	93.6	-107.9
270	14.9	45.3186	3.0415	128.899	9.9922	0	32.5	6.9752	0.3479	-1	1	0.7202	0.6899	0.4862	338.685	149.728	6.5	44.85
271	44.1	77.1531	1.7495	177.592	4.2183	0	13.4001	2.6666	0.7168	-1	1	0.5359	1	0.2211	700.595	810.327	48.75	-59.8
272	8.5	4.7321	0.5567	56.6769	8.7195	0	26.2023	6.3734	0.2871	-0.9875	1	0.6517	1	0.7381	102.023	843.947	1.3	-4.55
273	13.7	41.5288	3.0313	64.6353	5.5244	0	13.4001	3.7683	0.8842	0.3162	1	0.1468	0.9915	0.1546	538.252	508.04	-26.65	31.85
274	6.1	38.7936	6.3596	32.0006	7.805	3.25	24.7513	4.9432	0.981	0.8087	0.9999	0.04247	0.439	0	577.205	794.156	-5.85	38.35
275	22.1	3.3144	0.15	108.288	5.3874	0	18.9506	4.3523	-0.4034	-1	1	0.6841	1	0.9107	141.948	906.432	3.25	0.65
276	17.7	44.4906	2.5136	107.036	6.8176	0	40.7224	6.7259	0.8165	0.0767	1	0.2271	0.9236	0.2774	495.887	872.624	-9.1	-43.55
277	9.9	63.0634	6.37	58.2276	7.3706	3.25	13.4001	3.1588	0.9855	0.8964	1	0.02105	0	0	987.505	65.8434	-1.3	63.05
278	43.9	111.272	2.5347	256.769	6.1281	0	41.3657	5.5325	0.5831	-1	1	0.5891	0.8926	0.3325	495.957	467.384	5.2	-111.15
279	9.3	3.25	0.3495	34.82	4.7699	0	13.7886	3.9389	-0.5251	-1	0.9839	0.5336	1	0.96	953.602	471.651	-2.6	-1.95
280	29.9	14.3	0.4783	156.271	5.6011	0	21.8017	4.3556	-0.1794	-1	1	0.7173	1	0.8057	472.9	491.502	14.3	0
281	26.9	94.5923	3.5164	151.869	6.0992	0	37.0557	5.2374	0.8685	-0.9999	1	0.3102	0.6426	0.1223	16.1134	715.009	-17.55	92.95
282	8.7	48.2578	5.5469	49.0884	7.3266	3.25	13.7886	2.8987	0.966	0.7846	1	0.04213	0.04478	0	98.2874	972.644	-48.1	-3.9
283	14.9	2.0555	0.138	70.346	5.4532	0	35.0036	5.8788	-0.2418	-1	1	0.7235	1	0.8131	859.084	69.4195	0.65	-1.95
284	11.1	0	0	14.727	1.6183	0	4.5962	1.7944	-0.4382	-1	0.7071	0.6322	1	1	412.198	651.441	0	0
285	6.1	2.6	0.4262	27.6385	6.7411	0	17.5018	4.7823	-0.2031	-1	0.7071	0.6565	1	1	948.41	149.459	0	-2.6
286	6.7	1.4534	0.2169	15.1017	3.2131	0	13.7886	4.0677	-0.9674	-1	-0.8	0.06047	1	1	317.522	0.2015	1.3	-0.65
287	5.7	4.3603	0.765	17.9695	4.8566	0	10.2774	2.5623	-0.5455	-0.9932	0.9701	0.6676	1	0.8667	785.193	594.974	3.9	1.95
288	27.7	3.7901	0.1368	82.5249	3.2111	0	20.8102	3.2124	-0.3802	-1	1	0.6737	1	0.8883	512.027	535.897	-3.25	-1.95
289	21.5	15.3406	0.7135	141.898	7.2768	0	17.5018	4.0712	0.3215	-0.9785	1	0.6547	0.9846	0.5952	504.651	107.426	9.1	-12.35
290	12.1	5.5915	0.4621	53.3681	5.284	0	18.3848	4.5849	-0.2881	-1	0.9939	0.6988	1	0.8974	787.922	1008.12	4.55	-3.25
291	11.7	15.23	1.3017	50.96	5.2536	0	18.9506	4.029	0.1393	-1	1	0.7397	1	0.6486	824.731	503.752	9.75	-11.7
292	11.5	1.3	0.113	17.977	1.8923	0	4.5962	1.7672	0.1657	-1	1	0.8752	1	0.5714	118.809	581.052	-1.3	0
293	42.9	15.3406	0.3576	226.49	5.5377	0	36.3361	4.8552	-0.1113	-1	1	0.709	1	0.831	776.509	445.546	12.35	9.1
294	10.1	23.4811	2.3249	67.3901	8.3198	0	19.5	5.3426	0.8713	0.1382	1	0.1914	0.9877	0.1803	14.3218	334.03	-17.55	-15.6
295	6.5	5.886	0.9055	20.3299	4.5177	0	14.5344	4.3006	-0.1576	-0.9762	0.9923	0.666	1	0.875	555.223	18.1154	-5.85	-0.65
296	7.7	2.0555	0.2669	23.031	4.0405	0	10.2774	2.8445	-0.4422	-1	1	0.7085	1	0.8889	2.474	400.63	1.95	-0.65
297	4.7	16.9	3.5957	20.15	7.463	0	48.75	12.5489	1	1	1	0	0.7407	0	0	22.4043	0	-16.9
298	19.3	7.854	0.4069	91.493	5.2886	0	16.5718	3.8061	-0.1991	-1	1	0.7092	1	0.8296	839.661	4.3446	-3.25	7.15
299	42.7	55.6424	1.3031	331.419	8.143	0	25.3833	5.5804	0.4429	-0.9995	1	0.5923	1	0.5775	542.333	316.787	-33.8	-44.2
300	7.1	11.1072	1.5644	34.7234	6.8085	0	39.1352	9.2859	-0.4458	-0.9648	0.7071	0.5678	1	1	539.183	1005.45	3.9	10.4
301	5.3	18.9283	3.5714	32.9266	9.9778	0	32.6621	8.443	0.3363	-0.9833	0.9496	0.6725	0.9091	0.5	816.528	890.849	-18.2	-5.2
302	4.7	12.2642	2.6094	26.673	9.8789	0	29.43	9.6565	0.232	-0.9839	0.9231	0.7015	0.8148	0.8571	971.766	876.319	-10.4	-6.5
303	31.1	68.7066	2.2092	186.455	6.4074	0	26.2023	4.8915	0.3769	-1	1	0.7612	0.7388	0.4521	119.159	69.1254	63.05	27.3
304	20.9	9.7716	0.4675	107.087	5.666	0	26.2023	5.0145	0.301	-1	1	0.7043	1	0.6173	624.088	624.883	0.65	9.75
305	30.7	7.1795	0.2339	125.831	4.3844	0	32.0088	4.156	-0.1279	-1	1	0.794	1	0.7689	797.272	711.878	-0.65	-7.15
306	15.7	19.1171	1.2176	94.0121	6.8622	0	35.8974	7.1445	0.5343	-0.6558	1	0.474	0.708	0.5315	629.672	513.318	-5.85	18.2
307	35.1	16.3019	0.4644	250.543	7.5693	0	33.1436	5.7098	0.2001	-1	1	0.7423	1	0.6242	820.278	950.393	16.25	1.3
308	8.5	3.25	0.3824	28.5584	4.3936	0	18.9506	4.3033	-0.1626	-1	1	0.7107	1	0.8718	504.577	220.006	-2.6	-1.95
309	42.5	34.7431	0.8175	179.399	4.4296	0	13.7886	3.0792	0.2858	-1	1	0.6595	1	0.654	774.431	208.117	-10.4	33.15
310	6.5	7.5802	1.1662	48.7888	10.842	0	43.6033	11.1856	-0.1289	-0.9983	0.9999	0.6717	1	0.8	173.246	188.939	6.5	3.9
311	11.7	2.9069	0.2485	43.6851	4.5036	0	30.8322	5.1998	-0.4399	-1	0.9965	0.6639	1	0.9067	736.573	743.154	1.3	-2.6
312	6.9	57.4653	8.3283	55.442	11.3147	0	35.8974	9.2294	0.9741	0.9041	1	0.03826	0.02041	0	684.87	873.043	45.5	-35.1
313	5.1	2.9069	0.57	40.445	13.0468	3.25	22.981	6.6187	-0.2032	-0.9285	1	0.6095	1	0.9	846.706	422.274	2.6	-1.3
314	12.5	11.1262	0.8901	54.0269	5.1454	0	13.7886	2.8649	0.7393	-0.4472	1	0.2568	1	0.4337	279.42	142.672	11.05	1.3
315	5.7	12.35	2.1667	30.2683	8.1806	0	30.8322	8.0811	0.5769	-0.5145	1	0.5189	1	0.4375	783.842	688.009	0	12.35
316	14.9	100.456	6.742	95.9672	7.4393	0	32.0088	5.0011	0.9776	0.8321	1	0.02386	0.1008	0	193.866	776.191	87.1	-50.05
317	18.3	40.5404	2.2153	142.367	8.7342	0	39.2699	5.9925	0.3778	-0.9976	1	0.7793	0.5092	0.4113	119.281	179.484	-8.45	39.65
318	42.1	24.8874	0.5912	249.113	6.2123	0	20.8102	3.7476	0.6167	-1	1	0.5715	0.9726	0.3566	189.928	584.139	-18.85	-16.25
319	42.1	2.6	0.06176	188.467	4.6999	0	18.3848	3.4639	-0.2518	-1	1	0.7077	1	0.8723	826.855	311.508	0	2.6
320	4.7	3.5004	0.7448	10.7669	3.9877	0	9.75	2.24	-0.2223	-0.8944	0.7071	0.7407	1	1	53.8936	944.053	1.3	3.25
321	6.3	6.5	1.0317	37.2374	8.6599	0	43.7243	11.5527	-0.2082	-0.9923	0.848	0.6606	1	0.9565	445.302	32.7778	0	6.5
322	19.5	19.5	1	74.8741	4.2785	0	18.9506	3.6354	0.1947	-1	1	0.6802	1	0.7329	178.415	302.241	-15.6	11.7
323	11.1	0.65	0.05856	12.452	1.3683	0	4.5962	1.7758	-0.702	-1	1	0.6086	1	0.8929	492.212	167.036	-0.65	0
324	19.3	2.68	0.1389	114.926	6.6431	0	44.2048	6.9085	-0.06857	-1	1	0.7162	0.9942	0.803	527.153	3.6684	-0.65	-2.6
325	6.5	5.0767	0.781	19.2273	4.2727	0	13.4001	2.824	-0.1451	-0.9806	0.6839	0.6301	1	1	189.685	318.215	3.25	-3.9
326	24.7	4.162	0.1685	99.5649	4.3861	0	16.25	3.318	-0.4171	-1	1	0.6304	1	0.9157	128.858	406.136	-2.6	-3.25
327	16.9	49.2158	2.9122	113.187	7.5965	0	21.8017	5.2143	0.4749	-1	0.9999	0.6265	0.6644	0.4922	975.595	309.077	40.95	-27.3
328	5.3	4.162	0.7853	13.8525	4.1977	0	7.2672	2.434	0.4386	-0.2425	0.9899	0.3639	1	0.7273	562.16	488.698	-3.25	2.6
329	9.7	2.3436	0.2416	55.1697	7.1649	0	26.2023	6.4005	-0.4653	-1	0.8944	0.5854	1	0.9649	23.8763	644.18	-1.3	-1.95
330	7.1	1.95	0.2746	26	5.098	0	16.25	4.6535	-0.2	-1	1	1	1	0.6	0	518.528	0	1.95
331	25.1	51.8454	2.0656	108.323	4.6893	0	19.769	3.4494	0.6774	-0.9908	1	0.5385	0.987	0.274	556.966	143.608	51.35	-7.15
332	19.3	77.8807	4.0353	152.688	8.8259	0	40.2003	6.2158	0.8281	-1	1	0.3989	0.4451	0.1569	654.674	752.736	-65	42.9
333	10.7	16.5718	1.5488	86.7799	9.9747	0	24.7513	6.2446	0.1721	-1	1	0.7467	0.8391	0.5938	493.649	986.388	14.95	-7.15
334	5.1	15.9879	3.1349	24.8894	8.0288	0	14.5344	4.1454	0.8325	-0.67	0.9999	0.4985	0.2903	0.09091	288.716	1006.61	-7.15	-14.3
335	14.5	59.2891	4.0889	88.3362	7.0669	0	14.5344	3.1836	0.8889	-0.3162	1	0.2143	0.504	0.1048	716.31	473.248	57.2	-15.6
336	8.5	29.8293	3.5093	40.9159	6.2948	0	16.25	3.4028	0.9223	0.8321	0.9991	0.0497	0.6923	0	991.041	615.947	5.85	29.25
337	11.1	3.25	0.2928	66.108	7.2646	0	19.769	5.2776	-0.2093	-0.9971	0.9995	0.7652	1	0.7612	550.703	101.212	-2.6	-1.95
338	6.1	9.3744	1.5368	19.6084	4.7825	0	13.4001	4.0533	-0.1279	-0.9762	0.9991	0.8003	0.9756	0.8462	767.262	34.3279	-5.2	-7.8
339	9.1	107.09	11.7682	91.2961	12.8586	3.25	32.5	5.86	0.9866	0.9559	1	0.01268	0	0	613.011	944.967	-58.5	89.7
340	6.1	1.8385	0.3014	23.9662	5.8454	0	45.1504	9.4245	-0.7055	-0.9991	0.1843	0.3443	0.9512	1	960.131	775.393	1.3	1.3
341	8.3	6.6287	0.7986	30.6125	4.8591	0	36.7696	8.2979	-0.312	-1	1	0.8378	0.9206	0.7949	517.663	1018.14	6.5	1.3
342	9.3	44.8924	4.8271	60.5803	8.2987	0	19.769	3.85	0.9288	0.4281	1	0.1263	0.1918	0.1132	196.048	931.113	-25.35	37.05
343	41.1	24.4766	0.5955	230.975	5.9073	0	24.7513	4.8296	0.07498	-1	1	0.752	1	0.7095	709.313	965.098	24.05	-4.55
344	19.9	8.475	0.4259	140.995	7.8768	0	29.0689	7.5025	-0.1797	-1	1	0.6994	1	0.8333	651.008	161.987	-0.65	-8.45
345	6.3	4.5962	0.7296	30.1929	7.0216	0	22.981	6.1886	-0.5962	-1	0.7399	0.5937	1	1	312.611	61.8175	-3.25	-3.25
346	6.5	0.65	0.1	13.1439	2.9209	0	9.1924	2.6227	-0.3919	-1	0.7071	0.5224	1	1	832.139	802.331	0	0.65
347	11.7	12.6207	1.0787	80.3117	8.2796	0	26.2023	5.0574	0.135	-1	1	0.7232	0.9897	0.6944	460.094	73.594	2.6	-12.35
348	16.9	9.9005	0.5858	74.1525	4.9767	0	32.5	4.7159	0.05305	-1	1	0.7601	1	0.7265	908.059	398.888	9.1	3.9
349	4.7	9.1	1.9362	19.175	7.1019	0	42.25	10.6286	1	1	1	0	0.6296	0	409.851	0	9.1	0
350	17.3	6.6287	0.3832	135.732	8.8713	0	33.1436	5.6477	0.1045	-1	1	0.6977	0.9935	0.7121	330.642	190.954	6.5	-1.3
351	10.5	9.0301	0.86	74.8882	8.8104	0	29.9635	6.8241	-0.1114	-1	1	0.7668	1	0.7097	855.767	812.01	4.55	-7.8
352	6.1	2.3436	0.3842	41.8076	10.197	0	33.931	10.2309	-0.4429	-0.9985	0.9985	0.6345	1	0.9048	855.975	924	1.95	1.3
353	26.5	94.8221	3.5782	215.963	8.8148	0	21.8017	4.8425	0.9447	0.5443	1	0.08323	0.902	0.04444	941.741	485.17	-26.65	-91
354	5.1	31.2068	6.119	28.2955	9.1276	0	16.5718	4.6527	0.9681	0.8944	0.9997	0.03614	0	0	729.49	596.284	-31.2	0.65
355	10.3	15.3406	1.4894	47.2165	5.6887	0	22.981	5.0972	0.3205	-0.9923	1	0.6459	1	0.6271	796.267	522.136	-12.35	-9.1
356	12.5	2.6	0.208	59.6197	5.6781	0	18.9506	4.2339	0.000573	-1	1	0.7271	1	0.759	1015	650.544	0	2.6
357	40.1	106.905	2.666	240.994	6.3253	0	29.9635	4.302	0.6872	-1	1	0.5613	0.7087	0.2714	495.582	587.141	-59.15	89.05
358	12.3	17.8484	1.4511	81.8827	7.9498	0	22.981	5.1459	0.5209	-0.9878	1	0.6229	1	0.3855	365.663	598.833	17.55	3.25
359	14.3	57.0225	3.9876	102.962	8.3709	0	29.9635	5.7208	0.9487	0.6459	1	0.06994	0.813	0.02913	437.524	420.706	23.4	52
360	17.3	66.4178	3.8392	122.994	8.0388	0	20.8102	4.7077	0.9563	0.6849	1	0.05565	0.902	0.01504	473.743	907.416	-13.65	-65
361	10.1	1.3	0.1287	20.7904	2.5667	0	6.5	1.7978	-0.03012	-1	1	0.8507	1	0.7069	721.951	846.772	1.3	0
362	7.5	2.0555	0.2741	34.8238	6.3316	0	37.9012	7.8651	-0.64	-1	0.9899	0.584	1	0.9143	864.66	946.047	-1.95	-0.65
363	5.5	2.0555	0.3737	11.7419	3.3548	0	13	3.0885	-0.8688	-1	-0.7071	0.1213	1	1	261.173	940.918	0.65	1.95
364	15.1	36.1028	2.3909	88.6885	6.7701	0	21.8017	4.867	0.9044	0.53	1	0.1019	0.9924	0.0991	564.354	245.146	-8.45	-35.1
365	10.1	1.8385	0.182	10.5577	1.3034	0	4.5962	1.7415	-0.2276	-1	1	0.7335	1	0.875	92.0792	629.861	-1.3	1.3
366	8.3	23.9179	2.8817	42.2898	6.7127	0	13.4001	3.7883	0.9451	0.763	1	0.0612	1	0	76.0663	447.199	16.25	-17.55
367	8.1	17.1728	2.1201	47.2609	7.7477	0	29.9635	8.1395	0.5484	-0.943	1	0.5102	1	0.561	725.549	1016.46	-14.95	-8.45
368	25.1	6.6287	0.2641	157.597	6.8224	0	26.2023	4.6954	0.02063	-1	0.9993	0.7262	0.9957	0.736	834.383	199.586	6.5	-1.3
369	7.9	11.1262	1.4084	27.2062	4.6112	0	16.25	3.8697	0.4931	-0.4563	0.9907	0.4413	1	0.6316	500.266	584.209	-1.3	-11.05
370	10.5	16.875	1.6071	59.5559	7.0066	0	29.9635	6.303	0.6567	-1	1	0.6619	0.9882	0.2258	130.595	0.8048	-16.25	4.55
371	6.7	7.4111	1.1061	30.131	6.4109	0	14.5344	3.8071	-0.1521	-0.9979	0.9971	0.6825	1	0.913	971.216	947.097	1.95	7.15
372	30.5	2.68	0.08787	107.937	3.7873	0	10.2774	2.4545	-0.3313	-1	1	0.7059	1	0.8603	694.972	591.233	-0.65	2.6
373	11.7	24.468	2.0913	46.8811	4.8331	0	11.718	2.493	0.7388	-0.8575	1	0.5013	1	0.2208	836.821	452.517	15.6	18.85
374	11.9	44.4906	3.7387	111.926	11.3057	0	32.0088	9.1982	0.5878	-0.8176	1	0.5715	0.1414	0.3846	214.403	105.895	-40.3	-18.85
375	16.3	54.3402	3.3338	99.6603	6.9693	0	27.768	4.7036	0.9156	-0.09757	1	0.1783	0.7622	0.06504	538.564	995.377	32.5	43.55
376	38.9	52.1825	1.3415	163.443	4.4293	0	11.718	2.5839	0.4533	-1	1	0.7474	1	0.3563	180.158	376.288	-12.35	-50.7
377	12.3	33.1564	2.6956	82.5636	8.0159	0	26.2023	5.5777	0.6041	-0.6565	1	0.512	0.9029	0.3875	1012.6	242.419	-0.65	33.15
378	12.5	14.2556	1.1404	62.9467	5.9949	0	17.5018	4.1642	0.4467	-0.4961	0.9968	0.4423	1	0.6786	419.936	261.668	-13	-5.85
379	9.1	5.5154	0.6061	61.1311	8.61	0	20.5548	4.985	0.1615	-0.9971	1	0.6884	1	0.7347	325.396	843.747	-3.9	-3.9
380	12.7	22.7407	1.7906	99.9647	9.3425	0	29.0689	6.7983	0.0998	-1	1	0.7811	0.8505	0.6706	452.583	387.173	-11.7	19.5
381	38.7	102.158	2.6397	205.464	5.5985	0	27.768	3.6828	0.6954	-1	1	0.6177	0.9074	0.2087	265.941	396.541	-32.5	96.85
382	10.5	4.7321	0.4507	54.4437	6.4051	0	22.981	4.8342	-0.2795	-1	0.9762	0.7152	1	0.8548	823.505	586.605	-1.3	-4.55
383	38.3	98.8278	2.5804	240.048	6.6129	0	20.8102	4.3888	0.6562	-0.9806	1	0.5199	0.7824	0.3571	59.748	945.611	70.85	-68.9
384	38.3	144.113	3.7627	204.886	5.6442	0	26	3.5263	0.7356	-1	1	0.6012	0.4848	0.1824	451.726	125.138	-32.5	-140.4
385	14.3	5.9927	0.4191	75.7761	6.1607	0	26	5.0283	0.1206	-1	1	0.6863	1	0.7053	51.3846	892.535	1.3	5.85
386	14.7	51.5512	3.5069	96.8704	7.6276	0	21.8017	3.7017	0.3243	-1	1	0.844	0.5906	0.4019	923.582	498.092	50.05	-12.35
387	18.1	3.5004	0.1934	66.0781	4.1042	0	18.9506	4.511	-0.3956	-1	1	0.5809	1	0.9389	1012.03	965.141	1.3	3.25
388	22.7	6.5	0.2863	102.064	4.9306	0	16.5718	3.4383	0.2636	-0.9806	1	0.6836	1	0.6205	992.198	175.753	-5.2	-3.9
389	21.9	11.05	0.5046	97.864	4.9178	0	42.3748	4.8302	-0.07604	-1	1	0.6867	0.9899	0.8323	950.16	152.874	0	-11.05
390	19.9	0.9192	0.04619	39.8443	2.2259	0	4.5962	1.8071	-0.7112	-1	1	0.5255	1	0.9412	874.229	1010.26	-0.65	0.65
391	37.7	5.36	0.1422	243.566	6.8226	0	18.9506	3.9345	-0.01531	-1	1	0.722	1	0.7603	432.804	704.653	1.3	-5.2
392	37.7	21.792	0.578	113.638	3.1831	0	11.718	2.7155	0.268	-1	1	0.6626	1	0.6885	369.021	624.653	20.8	-6.5
393	11.7	18.4077	1.5733	57.2825	5.9054	0	16.5718	3.836	0.7622	-0.1803	1	0.2945	1	0.3026	314.833	451.739	-12.35	-13.65
394	9.5	109.355	11.511	102.139	13.6185	3.25	36.3361	5.2635	0.9639	0.8778	1	0.03989	0	0	645.347	699.463	-96.2	52
395	23.1	72.9044	3.156	187.766	8.8989	0	32.5	6.5887	0.5704	-0.9998	0.9999	0.6277	0.654	0.3743	730.294	509.446	37.7	-62.4
396	14.3	8.841	0.6182	105.35	8.5651	0	26.2023	5.9268	0.1667	-1	1	0.7372	1	0.6531	319.752	542.846	-8.45	-2.6
397	5.1	1.95	0.3824	25.878	8.3478	3.25	16.5718	4.4594	0.1039	-0.8222	1	0.655	1	0.8182	935.598	692.863	1.95	0
398	28.5	64.9024	2.2773	193.212	7.291	0	24.7513	5.4936	0.5918	-1	1	0.5203	1	0.4408	187.461	979.675	56.55	-31.85
399	9.5	14.0316	1.477	40.1216	5.3495	0	14.5344	3.5198	0.8674	0.07975	1	0.1748	1	0.1731	246.026	758.679	-13.65	-3.25
400	5.3	0.65	0.1226	14.3967	4.3626	0	11.718	3.0691	-0.4874	-0.9923	0.8944	0.6725	1	0.9091	137.594	847.377	-0.65	0
401	5.1	6.5	1.2745	15.882	5.1232	0	17.5018	4.3184	0.1808	-0.4472	0.9806	0.4561	1	0.8182	86.3725	591.039	-5.2	-3.9
402	6.1	8.475	1.3893	19.3718	4.7248	0	43.6033	9.1686	0.3876	-0.4472	0.9138	0.3489	1	0.85	361.713	409.074	-4.55	-7.15
403	10.3	0.65	0.06311	38.3568	4.6213	0	16.25	3.3893	-0.3418	-1	0.9923	0.7132	1	0.8333	601.121	832.971	0.65	0
404	9.1	2.3436	0.2575	32.6162	4.5938	0	14.5344	3.0868	-0.1999	-1	1	0.8108	1	0.766	741.78	805.896	1.3	1.95
405	36.7	21.2521	0.5791	232.345	6.6958	0	27.9576	6.4697	-0.1753	-1	1	0.6988	0.9885	0.84	301.89	974.55	-8.45	-19.5
406	17.3	70.3683	4.0675	75.7158	4.9487	0	11.718	2.4624	0.9614	0.5145	1	0.07367	0.6732	0.03008	796.85	260.63	-14.3	68.9
407	8.3	12.3671	1.49	23.4154	3.7167	0	13.4001	2.5976	0.8145	0.124	0.9996	0.241	1	0.3023	791.874	553.247	-12.35	-0.65
408	5.5	2.7577	0.5014	33.3592	9.5312	0	29.0689	8.2479	0.02633	-0.9191	0.9564	0.5589	1	0.8667	460.464	830.718	-1.95	-1.95
409	36.5	101.271	2.7745	239.435	6.9402	0	26.8002	4.5281	0.7912	-1	1	0.4029	0.887	0.2037	239.525	196.24	-81.25	-60.45
410	10.7	70.7097	6.6084	63.099	7.2528	0	13.4001	2.7757	0.9913	0.9202	1	0.013	0	0	47.6121	567.603	-66.95	22.75
411	12.5	59.6444	4.7715	95.9548	9.1386	0	52.1015	8.297	0.7691	-0.5135	1	0.352	0.3524	0.2941	589.488	687.92	-20.8	55.9
412	8.1	64.8764	8.0094	63.3948	10.3926	0	23.4361	4.9689	0.9752	0.9319	0.9989	0.01284	0	0	368.241	988.228	-39.65	-51.35
413	36.3	9.6629	0.2662	164.188	4.7868	0	32.6621	4.4037	-0.3975	-1	1	0.6131	1	0.9204	485.832	724.811	-6.5	-7.15
414	19.7	101.454	5.15	134.124	7.5776	0	20.8102	4.1269	0.7538	-0.9921	1	0.4473	0.3785	0.2628	964.053	402.424	90.35	-46.15
415	13.9	1.3	0.09353	76.692	6.4447	0	16.25	5.0069	-0.4935	-1	1	0.6124	1	0.9375	320.611	0.6331	1.3	0
416	13.3	52.2917	3.9317	62.3959	5.5218	0	14.5344	3.6182	0.9424	0.6054	1	0.09894	0.8319	0.07527	573.444	917.857	42.9	29.9
417	10.7	3.25	0.3037	65.5345	7.5327	0	24.7513	6.036	-0.4194	-1	1	0.5684	1	0.9492	267.505	1012.06	0	3.25
418	4.7	2.9069	0.6185	23.2441	8.6089	3.25	35.8974	8.3725	0.1365	-0.9558	0.9869	0.83	1	0.5714	66.383	810.234	1.3	2.6
419	8.5	4.55	0.5353	39.65	6.1	0	29.25	6.359	-0.02326	-1	1	1.0116	0.9846	0.5116	1019	114.418	0	4.55
420	21.5	55.631	2.5875	126.598	6.4922	0	24.7513	4.0271	0.5633	-0.9899	1	0.6536	0.9231	0.3099	416.812	452.553	-27.95	48.1
421	10.1	6.5324	0.6468	34.189	4.2209	0	14.5344	3.0699	0.5927	-0.9806	1	0.5529	1	0.3966	888.545	377.797	6.5	0.65
422	5.9	5.886	0.9976	22.2038	5.6933	0	23.6604	6.3556	0.1995	-0.3939	0.9701	0.4832	1	0.8235	648.788	2.7373	0.65	-5.85
423	6.3	5.9927	0.9512	20.1532	4.6868	0	16.25	4.1528	0.6303	-0.1961	1	0.3444	1	0.6522	564.46	675.96	3.9	-4.55
424	18.7	3.25	0.1738	89.9009	5.3833	0	14.5344	3.3256	0.5324	-0.9806	1	0.5971	1	0.4532	939.931	126.719	0	-3.25
425	35.1	12.503	0.3562	139.992	4.2294	0	17.5018	3.0804	-0.2976	-1	1	0.7095	1	0.8806	43.953	319.457	-5.85	11.05
426	18.9	28.7914	1.5234	97.8906	5.7923	0	18.9506	3.4305	0.1715	-1	1	0.8469	0.9763	0.5141	253.807	373.876	-25.35	13.65
427	12.3	47.7739	3.8841	68.3545	6.6364	0	19.5	4.2756	0.9693	0.8321	1	0.03811	0.8252	0	748.671	113.045	-39.65	26.65
428	27.1	49.7154	1.8345	148.051	5.8984	0	27.768	5.115	0.3237	-1	1	0.726	0.7331	0.5198	590.891	45.3266	44.85	-21.45
429	11.9	47.3609	3.9799	51.6402	5.2162	0	23.4361	4.8913	-0.08723	-1	0.9899	0.7526	0.7273	0.7179	120.647	228.912	-32.5	-34.45
430	16.7	1.4534	0.08703	80.353	5.4662	0	22.981	4.0091	-0.3393	-1	1	0.6746	1	0.8957	900.572	357.88	0.65	-1.3
431	24.5	3.25	0.1327	116.932	5.197	0	30.6604	4.7509	-0.1942	-1	1	0.6799	1	0.8587	788.057	867.949	2.6	1.95
432	10.5	0.65	0.0619	5.627	0.662	0	4.5962	1.5241	-0.3333	-1	1	1.1547	1	0.6667	365.929	22.9238	0.65	0
433	7.7	9.75	1.2662	38.771	6.8019	0	26.8002	5.7342	0.1115	-0.9487	1	0.674	1	0.7742	577.649	50.8896	0	-9.75
434	24.3	69.2578	2.8501	192.189	8.6184	0	49.7154	9.2023	0.5561	-0.9994	1	0.6409	0.4709	0.3655	623.975	57.9815	-33.8	60.45
435	30.9	14.5344	0.4704	164.79	5.7021	0	23.4361	4.4724	0.02888	-1	1	0.7374	1	0.7588	281.489	412.414	-2.6	-14.3
436	18.5	73.5449	3.9754	106.641	6.4631	0	16.25	3.8192	0.6	-0.9997	0.9998	0.6351	0.5152	0.2979	634.143	685.273	52.65	51.35
437	34.3	21.4894	0.6265	113.455	3.5125	0	17.5018	3.2636	0.4243	-1	1	0.6356	1	0.5709	220.994	1007.15	1.3	21.45
438	21.3	36.4522	1.7114	105.089	5.445	0	16.25	4.0507	0.09238	-1	1	0.7784	0.9793	0.6548	429.08	835.369	-36.4	-1.95
439	10.3	11.3704	1.1039	69.4434	8.3667	0	40.2003	8.7172	0.134	-0.9676	1	0.6539	1	0.7377	323.675	275.607	5.85	9.75
440	20.9	178.338	8.5329	203.274	10.7552	3.25	33.4608	4.4545	0.9806	0.7617	1	0.02404	0.01058	0	903.464	141.203	-35.1	174.85
441	4.9	46.4011	9.4696	28.4745	9.8188	3.25	19.769	5.2586	0.9884	0.9613	0.9999	0.01308	0	0	628.082	952.959	9.1	-45.5
442	15.5	29.5446	1.9061	69.8314	5.1727	0	16.25	3.6175	0.2661	-1	1	0.7938	0.8519	0.5046	165.513	1010.71	-18.85	-22.75
443	24.7	25.8778	1.0477	120.75	5.3194	0	17.5018	3.6232	0.3656	-1	1	0.733	0.8811	0.5051	762.992	684.642	-5.2	-25.35
444	8.9	15.4503	1.736	47.5848	6.8963	0	27.5772	7.3872	0.6985	-0.6727	1	0.4003	0.7826	0.383	899.624	304.697	-14.95	-3.9
445	9.7	5.9927	0.6178	53.562	6.9561	0	36.3361	8.3048	-0.6709	-1	0.9975	0.6374	1	0.8947	510.098	222.175	5.85	1.3
446	13.7	31.2541	2.2813	54.9069	4.6929	0	13	2.7166	0.9314	0.6829	1	0.07214	1	0.02062	434.117	940.029	-9.1	29.9
447	11.5	0.9192	0.07993	60.838	6.404	0	27.768	5.0963	-0.2084	-1	1	0.6206	1	0.9219	960.578	777.978	-0.65	-0.65
448	28.9	3.9	0.1349	138.582	5.1518	0	29.9635	4.5793	-0.2586	-1	1	0.6974	1	0.8571	141.363	660.339	0	-3.9
449	8.3	4.3603	0.5253	21.3174	3.3837	0	20.8102	3.7081	0.3275	-1	1	0.7566	1	0.475	562.765	24.4217	1.95	-3.9
450	4.7	15.0766	3.2078	23.1982	8.5919	0	29.43	9.1325	0.9882	0.943	0.9999	0.02019	0.7407	0	461.436	53.6064	-1.95	-14.95
451	11.7	52.6781	4.5024	87.5435	9.0251	0	26.2023	6.0164	0.9604	0.5843	0.9999	0.07183	0.5567	0.02597	173.171	619.145	-14.3	50.7
452	7.1	3.677	0.5179	31.1418	6.1062	0	25.3833	5.076	-0.5088	-1	1	0.5925	1	0.931	972.648	949.873	2.6	2.6
453	5.5	0	0	28.2041	8.0583	0	19.5	6.7307	-0.5568	-1	1	0.8091	1	0.8	968.873	0.1091	0	0
454	13.3	4.55	0.3421	80.0119	7.0807	0	42.25	9.108	-0.332	-1	0.9945	0.6544	1	0.8889	172.778	120.429	4.55	0
455	32.9	7.1795	0.2182	140.461	4.5457	0	17.5018	3.5405	-0.1547	-1	1	0.7142	1	0.8333	529.293	926.77	0.65	7.15
456	20.1	87.2551	4.341	118.508	6.5474	0	14.5344	2.9807	0.9888	0.9262	1	0.01614	0.6961	0	352.398	300.313	-48.1	72.8
457	11.7	1.3	0.1111	59.0265	6.0852	0	42.25	6.716	0.04278	-0.9856	1	0.6947	0.9072	0.76	2.0684	986.923	0	-1.3
458	12.9	65.3759	5.0679	87.1821	7.9984	0	22.75	4.9429	0.9634	0.7385	1	0.05302	0.2569	0.01124	423.349	6.4419	62.4	-19.5
459	5.5	4.55	0.8273	31.9216	9.1205	0	29.9635	7.3599	-0.6492	-1	1	0.6475	0.9714	0.8667	577.309	300.373	0	4.55
460	12.7	9.8363	0.7745	47.0155	4.394	0	13.7886	3.2256	0.3259	-1	1	0.652	1	0.622	390.98	907.661	9.75	-1.3
461	7.7	2.6	0.3377	21.8493	3.8332	0	9.1924	2.6313	-0.2935	-0.9971	1	0.6349	1	0.8929	482.649	439.727	2.6	0
462	32.5	2.0555	0.06325	57.7055	1.892	0	7.2672	1.8606	-0.1989	-1	1	0.7874	1	0.85	971.331	281.845	0.65	1.95
463	10.5	45.653	4.3479	50.3728	5.9262	0	13.4001	2.9536	0.92	0.6928	1	0.09186	0.5882	0.07692	299.01	898.138	-40.3	21.45
464	32.3	5.5915	0.1731	131.686	4.3461	0	22.75	3.6655	-0.4694	-1	1	0.6715	1	0.8984	244.435	932.698	4.55	-3.25
465	10.3	7.8	0.7573	79.5212	9.5809	0	26.8002	6.0237	0.173	-0.9947	1	0.6295	1	0.7627	1016.24	178.854	0	-7.8
466	18.5	0.9192	0.04969	75.931	4.6019	0	14.5344	3.2912	-0.3825	-1	1	0.6621	1	0.8906	37.4189	21.0622	0.65	0.65
467	5.7	68.9674	12.0995	43.6479	11.7967	7.2672	16.25	3.136	0.9737	0.9206	0.9959	0.0266	0	0	1003.31	884.693	-27.95	63.05
468	6.1	15.6135	2.5596	25.5247	6.2255	0	14.5344	3.5437	0.4964	-0.07041	1	0.3493	0.9512	0.7143	771.131	2.4508	15.6	-0.65
469	17.3	34.0553	1.9685	132.925	8.6879	0	46.5329	8.072	-0.007061	-1	1	0.7852	0.8497	0.7231	407.763	179.402	-31.2	13.65
470	21.9	22.981	1.0494	130.392	6.5524	0	19.769	4.3587	-0.1022	-1	0.9998	0.7307	0.9698	0.8	671.66	874.642	-20.15	-11.05
471	11.7	9.1232	0.7798	44.5769	4.5956	0	17.5018	3.604	-0.1489	-1	0.9762	0.6781	1	0.8873	953.791	929.436	0.65	-9.1
472	13.3	86.879	6.5323	114.178	10.1043	0	23.6604	5.7514	0.3875	-0.9989	0.9996	0.7136	0.2035	0.4731	531.297	510.774	-60.45	-62.4
473	12.5	38.5039	3.0803	82.5075	7.8579	0	17.5018	4.441	0.8222	-0.7474	1	0.3647	0.9619	0.2	567.732	141.288	35.75	-14.3
474	9.9	24.0851	2.4328	57.9888	7.3404	0	18.3848	4.492	0.7145	-0.2912	1	0.3441	0.9494	0.4237	828.864	668.505	-24.05	-1.3
475	30.5	35.5069	1.1642	146.317	5.1339	0	36.3361	5.2914	0.01774	-1	1	0.7696	0.9263	0.7251	715.669	843.187	-32.5	14.3
476	13.5	92.8613	6.8786	100.404	8.7308	0	23.4361	4.6471	0.9321	0.5339	1	0.08897	0.05217	0.04211	848.848	87.7296	37.05	-85.15
477	8.3	2.3436	0.2824	28.7081	4.5568	0	13.4001	3.5542	-0.1235	-1	1	0.6447	1	0.8788	23.8193	644.006	1.3	1.95
478	8.7	9.4641	1.0878	60.9913	9.1032	0	42.7471	7.9342	-0.4071	-1	0.9899	0.5904	1	0.9318	816.793	369.483	-2.6	9.1
479	7.1	4.9503	0.6972	20.8565	4.0895	0	10.2774	2.8795	-0.1049	-0.9806	0.9947	0.5635	1	0.931	623.232	319.852	-1.95	4.55
480	20.7	0	0	107.689	5.7587	0	32.6621	6.2318	-0.399	-1	1	0.6647	1	0.911	787.768	337.435	0	0
481	31.3	3.7901	0.1211	197.439	6.7385	0	23.4361	4.895	-0.3647	-1	1	0.6392	1	0.9021	594.117	912.647	-1.95	-3.25
482	11.1	44.817	4.0376	53.1223	5.8376	0	16.25	3.7591	0.8619	0.3044	1	0.1832	0.6044	0.2113	186.626	900.248	42.25	-14.95
483	9.9	1.3	0.1313	47.8475	6.0566	0	36.7696	6.998	-0.2096	-0.9993	0.9954	0.769	1	0.7679	360.394	402.101	-1.3	0
484	6.5	26.2023	4.0311	29.2192	6.4932	0	37.0557	7.0387	0.9777	0.8151	1	0.03664	0.9111	0	300.915	476.723	-22.75	13
485	30.9	83.0297	2.687	298.716	10.3362	0	32.1734	6.0556	0.3642	-1	1	0.7563	0.6055	0.4737	370.74	111.016	-13.65	81.9
486	7.5	6.6922	0.8923	23.9563	4.3557	0	11.718	2.9072	0.3169	-0.6727	1	0.5548	1	0.697	65.3267	454.127	3.25	-5.85
487	30.7	17.3076	0.5638	121.425	4.2308	0	23.6604	3.8321	0.02281	-1	1	0.7537	1	0.757	213.847	901.533	14.3	-9.75
488	5.9	65.1169	11.0368	44.316	11.3631	4.5962	34.548	5.9473	0.9984	0.993	1	0.001772	0	0	86.5593	29.2712	-58.5	28.6
489	20.3	155.04	7.6374	192.707	10.5304	3.25	23.4361	4.2332	0.9713	0.8017	1	0.043	0.02186	0	115.778	477.87	128.7	-86.45
490	19.9	8.475	0.4259	112.353	6.2767	0	23.6604	5.0181	-0.4496	-1	1	0.6419	1	0.8958	784.314	1015.38	-0.65	-8.45
491	30.3	17.0121	0.5615	145.236	5.132	0	34.548	4.4105	-0.1222	-1	1	0.7279	1	0.7897	81.929	749.789	-1.95	16.9
492	25.9	13.65	0.527	144.16	6.0318	0	18.9506	4.1537	0.01699	-1	1	0.7486	1	0.715	983.685	581.625	-13.65	0
493	15.9	63.3842	3.9864	139.959	10.069	0	26.2023	5.3846	0.7805	-0.3162	1	0.2449	0.4388	0.3361	420.305	983.597	-63.05	6.5
494	9.5	1.4534	0.153	45.3344	6.0446	0	20.8102	5.3104	-0.02553	-1	0.9985	0.8096	1	0.6863	162.489	715.495	0.65	1.3
495	6.3	21.724	3.4483	33.4584	7.781	3.25	16.25	3.4205	0.9599	0.8666	1	0.0441	0.8372	0	1011.29	413.175	13.65	-16.9
496	17.1	22.8334	1.3353	109.623	7.2598	0	24.7513	6.0193	-0.005937	-1	0.9983	0.7574	1	0.7638	911.336	788.605	-22.75	1.95
497	4.7	5.85	1.2447	21.9674	8.1361	0	27.768	9.8699	-0.619	-0.8944	-0.2346	0.2784	1	1	879	736.926	0	-5.85
498	29.7	132.836	4.4726	189.236	6.8316	0	16.25	2.9086	0.9164	-0.02962	1	0.1761	0.3213	0.1245	923.101	563.148	-130	27.3
499	9.7	3.3144	0.3417	46.2867	6.0113	0	16.25	4.0251	0.1654	-0.9998	0.9923	0.7702	1	0.6727	273.335	673.582	0.65	-3.25
500	18.5	47.4144	2.5629	101.297	6.1392	0	23.4361	4.85	0.7214	-0.9965	0.9999	0.4556	0.9515	0.3056	206.457	485.903	39.65	26
501	6.7	2.68	0.4	41.2576	8.7782	0	30.6604	7.0118	-0.3339	-1	0.9884	0.6493	1	0.8462	404.284	833.53	2.6	-0.65
502	13.9	6.1321	0.4412	126.001	10.5883	0	36.3361	7.9039	-0.1637	-1	1	0.7162	0.9832	0.8571	333.91	854.201	3.25	-5.2
503	10.3	19.1171	1.856	73.1098	8.8084	0	25.3833	6.7462	0.2077	-1	0.9991	0.7206	1	0.7258	808.684	542.379	-5.85	-18.2
504	29.3	14.0616	0.4799	160.519	5.8798	0	48.3147	6.0174	-0.1783	-1	1	0.6423	0.9597	0.8835	173.297	329.031	11.7	-7.8
505	23.3	3.677	0.1578	145.485	6.8303	0	42.3748	5.9065	-0.1828	-1	1	0.737	0.9765	0.8156	304.704	340.751	-2.6	-2.6
506	19.1	17.1728	0.8991	61.0059	3.5676	0	17.5018	3.2969	0.4835	-0.8944	1	0.5935	1	0.5468	840.144	241.982	-8.45	14.95
507	10.7	32.1865	3.0081	105.667	12.1457	0	26.2023	6.5372	0.7986	0.06508	1	0.2635	0.6667	0.2836	972.654	829.28	-22.1	23.4
508	17.3	14.8365	0.8576	73.7965	4.8233	0	33.4608	4.767	0.4756	-1	1	0.611	1	0.5354	92.0145	682.023	7.15	-13
509	9.9	1.3	0.1313	69.0269	8.7376	0	32.5	7.5325	0.05403	-1	1	0.7518	1	0.6964	640.364	1.4949	1.3	0
510	24.7	52.4047	2.1216	157.063	6.9191	0	30.6604	5.2651	-0.1616	-1	1	0.7566	0.8722	0.7796	288.834	496.352	-36.4	-37.7
511	8.9	0.9192	0.1033	11.5885	1.6795	0	4.5962	1.7437	-0.334	-1	1	0.7746	1	0.8378	875.534	715.59	-0.65	-0.65
512	7.1	5.2	0.7324	31.5609	6.1884	0	22.75	5.0368	-0.286	-1	1	0.8434	1	0.7667	830.479	733.563	-5.2	0
513	19.7	11.4997	0.5837	162.856	9.2009	0	36.7696	6.8916	0.1026	-1	1	0.6631	1	0.7987	333.695	927.226	7.8	-8.45
514	11.3	7.0007	0.6195	37.4895	4.0311	0	13.7886	3.1591	-0.1384	-1	0.9989	0.7398	1	0.8169	775.885	604.257	-2.6	-6.5
515	7.7	31.2	4.0519	41.03	7.1982	0	16.25	5.1457	0.9686	0.4008	1	0.1133	0.5088	0.05405	374.519	1018.9	-31.2	0
516	15.9	58.7774	3.6967	102.687	7.3876	0	30.8322	6.0663	0.8256	-0.9976	1	0.4054	0.5036	0.1681	600.62	711.157	-46.15	-36.4
517	5.1	11.0309	2.1629	23.8762	7.702	3.25	18.9506	3.9314	-0.711	-1	0.08305	0.341	0.8387	1	24.9804	119.51	7.8	7.8
518	18.1	18.3963	1.0164	99.4555	6.1774	0	29.9635	6.2428	-0.1958	-1	1	0.6507	0.9068	0.9077	529.536	1006.59	-15.6	-9.75
519	5.1	50.5581	9.9134	35.2003	11.3549	6.5	18.9506	3.1166	0.9936	0.9834	1	0.005204	0	0	754.265	804.01	-35.75	35.75
520	28.3	54.8625	1.9386	150.561	5.7247	0	17.5018	3.7455	0.4973	-0.9991	1	0.6289	0.9886	0.458	72.159	379.901	-44.2	-32.5
521	6.3	2.9069	0.4614	10.1588	2.3625	0	9.1924	2.8491	-0.5135	-0.9939	0.7071	0.4025	1	1	785.841	573.762	-1.3	-2.6
522	7.1	37.9012	5.3382	41.8237	8.2007	0	29.9635	8.1611	0.9617	0.8824	0.9991	0.03835	0.3725	0	21.2254	1013.52	37.7	-3.9
523	22.9	89.9352	3.9273	137.412	6.5747	0	16.25	3.4594	0.9698	0.7719	1	0.04442	0.8278	0	836.633	681.437	89.7	-6.5
524	7.5	13.7118	1.8282	56.1115	10.2021	0	43.6033	9.4859	0.07321	-0.9214	0.9993	0.6713	0.8909	0.7143	74.0667	642.593	11.7	7.15
525	5.7	3.7901	0.6649	24.8295	6.7107	0	16.5718	4.0625	0.3519	-0.4472	0.9806	0.5559	1	0.5714	852.991	26.9561	-3.25	1.95
526	9.1	0	0	8.3942	1.1823	0	4.5962	1.6298	-0.2908	-0.7071	0.8944	0.5913	1	0.9474	119.626	582.231	0	0
527	5.5	0.9192	0.1671	3.5192	1.0055	0	4.5962	1.6393	-0.9163	-1	-0.7071	0.1429	1	1	12.9727	842.173	-0.65	0.65
528	6.1	7.6081	1.2472	50.0938	12.218	0	40.2003	9.7439	-0.7415	-1	0.08826	0.3327	1	1	767.393	43.0738	2.6	7.15
529	27.7	2.9069	0.1049	54.4767	2.1197	0	18.9506	2.6224	-0.5913	-1	1	0.6457	1	0.9174	245.188	517.155	2.6	1.3
530	11.5	3.25	0.2826	71.1708	7.4917	0	23.6604	4.9743	-0.1592	-1	0.9899	0.7589	1	0.8	819.509	588.504	1.95	2.6
531	16.1	33.5491	2.0838	86.0457	6.1025	0	16.5718	3.6529	0.4334	-1	1	0.7857	1	0.3388	719.838	740.242	27.3	19.5
532	7.3	4.5962	0.6296	31.0168	5.8522	0	29.0689	6.1491	0.3958	-0.9839	1	0.6909	1	0.5455	714.486	458.322	-4.55	-0.65
533	20.3	74.2538	3.6578	111.22	6.0776	0	16.25	3.2593	0.4518	-0.9971	1	0.8095	0.4153	0.3148	259.682	298.431	68.25	-29.25
534	7.3	8.475	1.161	52.8717	9.9758	3.25	35.1541	9.0661	-0.2254	-0.995	1	0.6556	0.9623	0.8788	354.938	582.075	4.55	7.15
535	5.1	1.8385	0.3605	10.5186	3.3931	0	7.2672	2.4616	0.1932	-0.6	1	0.6357	1	0.7	50.2157	117.725	1.3	-1.3
536	17.3	2.9069	0.168	95.8198	6.2627	0	27.768	4.7877	-0.2888	-1	1	0.6702	1	0.8846	859.393	258.555	-1.3	-2.6
537	18.1	39.8254	2.2003	139.166	8.6438	0	22.981	5.1843	0.5349	-1	1	0.636	0.9565	0.3929	752.434	604.345	-17.55	35.75
538	9.7	3.25	0.3351	33.6802	4.3741	0	18.9506	3.6053	-0.06981	-1	0.9991	0.7163	1	0.7843	768.345	127.474	-1.95	-2.6
539	8.5	2.6	0.3059	30.0102	4.6169	0	10.2774	3.3457	-0.7602	-1	0.7071	0.3484	1	1	951.318	469.918	2.6	0
540	11.9	90.2471	7.5838	99.0334	10.0034	3.25	22.75	4.1668	0.9766	0.8754	1	0.02061	0	0	336.517	701.319	70.85	-55.9
541	26.7	74.2851	2.7822	155.684	6.303	0	21.8017	4.973	-0.003465	-1	1	0.9295	0.6923	0.5714	989.283	20.0262	20.15	71.5
542	26.7	114.793	4.2994	163.181	6.6065	0	13.7886	2.6886	0.6382	-0.9933	1	0.5876	0.4534	0.3009	487.019	610.893	-92.3	68.25
543	11.1	3.9538	0.3562	65.7795	7.2285	0	27.768	6.1839	-0.3788	-1	1	0.6667	1	0.8971	56.4459	1016.72	0.65	-3.9
544	26.5	118.445	4.4696	169.174	6.9051	0	16.25	3.6754	0.8003	-0.4706	1	0.2984	0.4245	0.2511	659.021	363.102	-25.35	115.7
545	5.3	11.9501	2.2547	11.8208	3.5821	0	13.7886	2.9246	0.6726	0.3511	0.9899	0.2634	0.8182	0.5385	451.519	29.0094	11.05	-4.55
546	7.3	18.715	2.5637	55.1403	10.4038	0	29.9635	7.445	0.8664	0.4679	0.9998	0.1561	0.9623	0.1515	23.1575	786.63	17.55	6.5
547	8.3	6.5324	0.787	46.8179	7.4314	0	35.8974	6.5079	-0.5253	-1	0.7211	0.4946	1	1	335.669	116.518	-0.65	6.5
548	11.1	17.4413	1.5713	66.9055	7.3522	0	33.4608	5.6218	-0.5975	-1	0.4315	0.4306	0.8242	1	493.847	997.027	-15.6	-7.8
549	25.9	3.5004	0.1351	97.0846	4.0621	0	26	4.5165	-0.01347	-1	1	0.8874	1	0.6304	0.4691	398.425	-3.25	-1.3
550	20.1	69.212	3.4434	174.394	9.635	0	42.25	6.7749	0.8319	-0.8896	1	0.3536	0.6961	0.1863	956.619	213.485	66.95	-17.55
551	18.5	85.3581	4.614	192.49	11.6661	0	25.3833	5.5076	0.8932	0.5647	0.9999	0.1037	0.2121	0.1103	834.049	592.408	-29.9	79.95
552	8.9	1.95	0.2191	44.1103	6.3928	0	14.5344	3.4138	-0.4247	-1	1	0.661	1	0.881	864.916	445.281	1.95	0
553	12.5	2.3436	0.1875	61.1394	5.8228	0	14.5344	3.8502	-0.3693	-1	1	0.6255	1	0.9024	977.352	881.42	1.3	1.95
554	10.7	3.677	0.3436	34.8209	4.0024	0	14.5344	2.7384	-0.02344	-1	1	0.7482	1	0.7759	235.009	140.028	-2.6	-2.6
555	20.9	118.756	5.6821	188.927	9.9961	0	41.6203	6.4132	0.8719	-0.9878	1	0.2862	0.4021	0.1065	167.201	827.388	-118.3	-10.4
556	25.3	51.5962	2.0394	147.765	6.3418	0	19.769	3.8336	0.424	-0.9985	1	0.7654	0.6438	0.3726	735.045	416.87	48.75	16.9
557	22.5	5.9927	0.2663	71.1374	3.4701	0	20.5548	2.9606	-0.02883	-1	1	0.7056	1	0.7952	113.273	224.031	-5.85	-1.3
558	6.7	5.2405	0.7822	28.4011	6.0428	0	26.2023	5.5162	-0.9214	-1	-0.6946	0.07641	1	1	744.037	804.075	-4.55	-2.6
559	5.1	1.4534	0.285	14.6008	4.71	0	10.2774	2.8391	-0.7225	-1	0.9417	0.6306	1	0.8889	169.784	191.637	1.3	-0.65
560	13.1	2.7577	0.2105	90.4314	8.147	0	23.6604	5.6843	-0.3745	-1	1	0.6782	1	0.8929	271.095	1009.7	1.95	1.95
561	9.7	45.3558	4.6759	85.7521	11.1366	0	35.8974	8.7498	0.9737	0.8396	1	0.03814	0.6234	0	477.206	134.026	-19.5	-40.95
562	13.3	50.8041	3.8199	86.4323	7.6489	0	18.9506	4.43	0.7963	-0.3829	1	0.2955	0.469	0.2258	730.955	655.613	50.7	3.25
563	21.1	108.096	5.123	157.587	8.2506	0	22.75	5.1064	0.891	0.3135	1	0.1408	0.466	0.1696	660.578	401.422	6.5	107.9
564	6.9	2.68	0.3884	31.5477	6.4383	0	19.769	4.1351	-0.4633	-0.9998	0.7894	0.6164	1	0.963	691.71	197.819	-2.6	-0.65
565	5.7	12.2124	2.1425	23.5264	6.3585	3.25	20.8102	4.8561	0.524	0.1315	0.8675	0.1897	1	0.875	95.8246	801.202	-5.2	-11.05
566	8.5	8.841	1.0401	33.6312	5.174	0	32.0088	5.9326	-0.477	-1	0.9701	0.6549	1	0.8605	313.953	62.3706	-2.6	-8.45
567	7.3	10.1533	1.3909	31.9099	6.0207	0	19.769	5.3348	-0.4749	-1	1	0.6939	1	0.9688	1.4932	92.8082	6.5	7.8
568	8.5	8.45	0.9941	87.349	13.4383	0	33.1436	8.3523	-0.3221	-0.999	0.995	0.6218	1	0.9333	838.6	420.629	-7.8	3.25
569	13.1	0.65	0.04962	6.1981	0.5584	0	4.5962	1.3408	-0.7617	-1	1	0.4767	1	0.9412	600.832	17.042	0	-0.65
570	24.3	22.2334	0.915	154.203	6.9149	0	24.7513	4.4461	0.3566	-0.9976	1	0.667	1	0.5176	858.87	919.484	-17.55	13.65
571	5.1	6.6922	1.3122	10.9037	3.5173	0	7.2672	2.4242	0.06107	-0.7071	0.3714	0.4233	1	1	779.363	639.069	-3.25	5.85
572	24.1	27.0512	1.1225	126.95	5.7443	0	23.4361	4.026	0.1846	-0.9985	1	0.7714	0.9864	0.6269	591.415	837.469	15.6	-22.1
573	23.1	9.3066	0.4029	81.65	3.8697	0	26.8002	3.6911	0.476	-0.9806	1	0.6405	0.9858	0.516	888.039	722.942	3.9	8.45
574	20.9	84.9413	4.0642	168.364	8.9082	0	22.981	4.8406	0.8059	-0.9676	1	0.362	0.619	0.2216	798.598	514.945	35.1	-77.35
575	9.5	1.4534	0.153	30.139	4.0185	0	10.2774	2.8856	-0.2573	-1	1	0.656	1	0.8868	906.574	308.863	0.65	-1.3
576	4.7	0	0	4.875	1.8056	0	3.25	1.6457	-1	-1	-1	0	1	1	394.213	61	0	0
577	22.9	2.68	0.117	105.468	5.0463	0	32.1734	4.9531	-0.2785	-1	1	0.6813	1	0.8779	863.701	73.821	-0.65	2.6
578	6.5	3.7901	0.5831	18.9793	4.2176	0	19.5	4.8803	-0.5693	-1	1	0.5724	1	0.9583	558.869	26.6077	1.95	3.25
579	6.7	4.162	0.6212	20.7499	4.4149	0	14.5344	3.4644	-0.1614	-0.9923	0.9983	0.8324	1	0.7308	791.187	664.358	-3.25	-2.6
580	10.9	25.7551	2.3629	45.759	5.1415	0	14.5344	2.9855	0.7247	-0.771	0.9998	0.4457	0.8989	0.2899	915.124	346.922	18.85	-17.55
581	10.1	13.4001	1.3267	25.0993	3.0987	0	9.75	2.6792	0.3964	-1	1	0.7431	0.963	0.4894	392.307	239.045	-5.2	-12.35
582	23.5	13.6655	0.5815	129.651	6.0303	0	29.9635	6.6159	0.06069	-1	1	0.8143	1	0.6517	1011.06	642.679	12.35	5.85
583	6.3	9.7716	1.5511	15.599	3.6277	0	11.718	2.8112	0.5716	0.06652	1	0.2759	1	0.7727	338.341	902.548	-9.75	0.65
584	15.9	76.2387	4.7949	129.691	9.3303	0	39.538	7.4152	0.8841	-0.4281	1	0.2541	0.3381	0.1102	73.0818	189.066	48.1	-59.15
585	8.7	6.5324	0.7509	61.085	9.1172	0	22.981	6.1812	-0.1481	-0.994	0.9899	0.6206	0.8806	0.8889	622.828	315.558	-6.5	0.65
586	6.3	7.0007	1.1112	31.2998	7.279	0	22.981	5.2906	-0.4692	-0.9772	0.9487	0.6933	1	0.913	571.143	465.762	2.6	6.5
587	23.3	19.3259	0.8294	155.315	7.2918	0	20.8102	4.8994	0.08594	-1	1	0.7449	1	0.7027	995.129	425.991	-13	14.3
588	7.3	46.3145	6.3445	42.4906	8.0171	0	16.5718	4.2873	0.9698	0.8437	1	0.03722	0.09434	0	445.521	216.116	-3.9	46.15
589	6.9	0.65	0.0942	11.2077	2.2873	0	6.5	2.1867	0.03425	-1	1	0.8048	1	0.6522	94.1304	20.9928	0	-0.65
590	23.1	156.164	6.7603	208.02	9.8588	0	22.981	4.8642	0.8247	-0.9983	1	0.426	0.2749	0.1543	606.838	664.515	29.25	-153.4
591	23.1	5.8138	0.2517	93.7038	4.4409	0	16.25	3.7863	0.0578	-1	1	0.8221	1	0.6592	48.29	451.684	2.6	5.2
592	10.1	9.9431	0.9845	95.2152	11.755	0	29.0689	8.7082	0.07454	-1	1	0.8219	0.963	0.6102	913.431	399.708	-9.75	-1.95
593	6.9	0.65	0.0942	3.25	0.6633	0	3.25	1.3234	-1	-1	-1	0	1	1	534.058	835.022	0	0.65
594	22.9	65.3695	2.8546	144.591	6.9182	0	40.7224	5.4502	0.7883	-0.9882	1	0.433	0.9187	0.1534	743.989	112.871	21.45	-61.75
595	22.9	130.273	5.6888	172.495	8.2534	0	16.25	4.0068	0.6867	-0.9987	1	0.5111	0.4163	0.2995	889.699	154.703	76.7	105.3
596	22.7	89.6199	3.948	148.073	7.1533	0	22.981	4.0834	0.6305	-0.9301	1	0.5734	0.4106	0.3149	635.17	65.4559	73.45	-51.35
597	13.5	0.65	0.04815	17.0577	1.4833	0	4.5962	1.7231	-0.5822	-1	1	0.6876	1	0.875	461.885	73.1778	0.65	0
598	6.3	4.162	0.6606	29.1364	6.7759	0	24.7513	5.4726	-0.2373	-0.8682	0.9806	0.6484	1	0.8947	819.77	369.048	3.25	-2.6
599	16.9	34.603	2.0475	112.007	7.5172	0	20.8102	4.8298	0.8979	-0.8944	1	0.2616	1	0.08	348.748	484.719	-16.25	-30.55
600	5.3	7.0308	1.3266	29.1875	8.8447	0	34.548	8.1167	-0.9639	-0.9999	-0.8022	0.05599	1	1	401.368	834.038	5.85	-3.9
601	22.3	40.5769	1.8196	146.074	7.1958	0	30.6604	4.7849	0.591	-0.9957	1	0.5645	0.9212	0.4101	153.188	864.392	-23.4	-33.15
602	5.7	26.0162	4.5643	27.0012	7.2976	0	32.6621	6.9883	0.9453	0.8437	0.9998	0.05333	0.5946	0	783.798	75.2719	-5.85	25.35
603	5.5	2.6	0.4727	9.3366	2.6676	0	6.5	2.1166	0.1117	-0.9839	1	0.7555	1	0.75	517.764	225.291	0	2.6
604	6.9	1.95	0.2826	7.15	1.4592	0	3.25	1.6333	-0.1579	-1	1	0.9069	1	0.6667	783.21	40.8696	-1.95	0
605	16.1	43.7243	2.7158	112.604	7.9861	0	22.981	5.1798	0.8797	-0.03388	1	0.1438	1	0.1405	567.581	634.441	-43.55	-3.9
606	5.1	5.2405	1.0275	29.2983	9.4511	3.25	22.981	6.0467	-0.6107	-0.9881	0.9285	0.737	1	0.8182	320.226	262.726	4.55	2.6
607	11.1	25.8778	2.3313	39.5379	4.3448	0	11.718	2.6395	0.8391	0.1029	1	0.2579	1	0.2143	343.297	440.887	-23.4	11.05
608	21.9	18.1069	0.8268	91.3836	4.5921	0	45.2673	5.7728	0.118	-1	1	0.6984	0.9347	0.7134	636.703	522.489	-16.9	6.5
609	10.3	49.4385	4.7999	77.9218	9.3882	0	26.8002	6.4942	0.933	0.7719	1	0.07234	0.4819	0	564.66	984.801	31.2	38.35
610	16.1	2.9069	0.1806	55.3418	3.925	0	13.4001	3.2887	-0.3501	-1	1	0.6922	1	0.91	809.46	635.826	1.3	-2.6
611	11.7	16.7745	1.4337	59.2739	6.1107	0	16.25	4.2099	0.7627	-0.8107	0.9999	0.3977	1	0.2895	724.474	7.2521	-13.65	9.75
612	12.1	1.3	0.1074	22.1093	2.189	0	7.2672	1.9001	-0.5016	-1	1	0.7624	1	0.8205	142.05	76.0992	0	1.3
613	4.7	6.5324	1.3899	22.3717	8.2858	3.25	20.5548	5.1978	0.8939	0.7071	0.9991	0.1045	1	0.1429	439.436	87.0426	0.65	6.5
614	19.7	0.9192	0.04666	57.8543	3.2686	0	10.2774	2.5218	0.04703	-1	1	0.7336	1	0.7426	488.292	441.414	-0.65	-0.65
615	21.7	5.8138	0.2679	51.5226	2.6154	0	24.7513	3.8316	-0.2257	-1	1	0.8716	1	0.7474	839.364	1.9355	-2.6	5.2
616	21.5	15.6271	0.7268	97.6705	5.0087	0	16.25	3.5834	0.2647	-1	1	0.6962	1	0.6587	467.212	407.867	11.05	-11.05
617	8.7	11.718	1.3469	61.2715	9.145	0	26.2023	6.494	0.6113	-0.5692	1	0.4206	1	0.4783	803.408	17.092	9.75	-6.5
618	5.1	7.9343	1.5557	37.3287	12.0415	3.25	33.4608	8.0366	-0.1782	-0.7399	0.9983	0.6828	0.9032	0.8182	878	653.265	6.5	4.55
619	9.1	4.55	0.5	72.5925	10.2243	0	42.25	10.7181	0.09186	-1	1	0.9659	0.8732	0.4706	195.126	0.4615	-4.55	0
620	6.9	36.8671	5.3431	56.244	11.4784	0	30.8322	7.111	0.9545	0.8127	0.9997	0.05263	0.3469	0	37.9275	814.341	36.4	5.85
621	13.3	6.6922	0.5032	67.9114	6.0099	0	16.25	3.496	0.1823	-1	1	0.7311	1	0.6628	728.696	153.312	-5.85	3.25
622	20.9	3.25	0.1555	89.8586	4.7544	0	17.5018	3.5754	-0.4828	-1	1	0.5846	1	0.9383	654.093	161.431	-1.95	2.6
623	20.9	31.53	1.5086	117.392	6.2112	0	23.4361	4.3878	0.6796	-0.7071	1	0.3344	1	0.4911	887.452	804.359	-30.55	-7.8
624	20.9	67.0005	3.2058	140.787	7.4491	0	20.5548	3.711	0.7494	-0.9997	1	0.6152	0.1905	0.1361	720.672	87.5024	42.25	-52
625	20.9	0	0	5.2	0.2751	0	3.25	0.9071	-1	-1	-1	0	1	1	515.019	837.971	0	0
626	4.9	1.4534	0.2966	11.6123	4.0042	0	7.2672	2.2126	-0.8672	-1	-0.7071	0.1327	1	1	780.694	767.643	-1.3	0.65
627	20.5	2.3436	0.1143	88.9154	4.8062	0	23.6604	4.9533	-0.4724	-1	0.9965	0.6664	1	0.9262	142.758	906.893	-1.95	-1.3
628	11.1	49.9444	4.4995	81.6835	8.9762	0	21.8017	4.9031	0.9634	0.6919	1	0.04938	0.2418	0.01408	942.577	739.937	39	31.2
629	17.7	7.15	0.404	102.745	6.5443	0	29.43	6.7072	-0.3451	-1	1	0.7372	1	0.8583	53.5876	892.014	0	7.15
630	6.5	18.0602	2.7785	18.8571	4.1905	0	16.25	3.5395	0.8582	0.3613	1	0.1718	0.7556	0.2	778.446	114.892	9.1	-15.6
631	10.3	3.9	0.3786	28.7534	3.4643	0	32.5	5.4866	0.2308	-1	1	0.901	1	0.4902	141.932	1018.77	3.9	0
632	7.7	63.1337	8.1992	64.4104	11.3001	0	33.1436	6.8382	0.8745	0.5324	1	0.1424	0.2456	0.1622	213.773	368.916	-30.55	-55.25
633	20.1	56.0736	2.7897	119.502	6.6023	0	36.3361	4.6219	0.8916	0.09757	1	0.1781	0.9171	0.1429	20.7338	601.714	31.85	46.15
634	20.1	3.25	0.1617	82.7208	4.5702	0	19.769	3.9066	-0.04714	-1	1	0.743	1	0.7826	169.149	723.177	2.6	-1.95
635	5.3	70.212	13.2476	46.4969	14.09	7.2672	19.769	2.7403	0.9859	0.9713	0.9988	0.008071	0	0	941.509	630.924	-70.2	-1.3
636	19.9	83.1416	4.178	186.733	10.432	0	38.0403	5.9056	0.443	-0.7274	0.9987	0.5707	0.1173	0.522	43.196	164.058	-36.4	-74.75
637	9.7	6.1321	0.6322	46.1759	5.9969	0	21.8017	4.081	0.4902	-0.9923	1	0.6906	0.974	0.3818	106.356	579.639	-3.25	5.2
638	19.9	2.7577	0.1386	73.8085	4.1234	0	20.5548	4.7727	-0.2546	-1	1	0.7485	1	0.8296	717.696	459.415	-1.95	-1.95
639	19.9	4.111	0.2066	139.47	7.7916	0	26.2023	5.5183	-0.1996	-1	1	0.7188	1	0.8725	1014.17	969.653	-1.3	-3.9
640	19.9	2.9069	0.1461	97.1091	5.4251	0	35.1541	5.4754	0.02236	-1	1	0.725	1	0.7533	166.663	190.804	-1.3	2.6
641	15.5	26.2909	1.6962	81.7328	6.0543	0	29.25	6.0511	0.148	-1	1	0.7539	0.7778	0.6542	868.407	1011.64	-26	3.9
642	6.1	22.8242	3.7417	34.8468	8.4992	4.5962	26.2023	6.5325	0.9266	0.8	1	0.06275	0.6341	0	809.877	611.197	-21.45	-7.8
643	19.5	22.7035	1.1643	120.05	6.86	0	33.4608	5.2689	0.001447	-1	1	0.737	0.88	0.72	368.082	21.9231	-5.2	22.1
644	16.3	52.3442	3.2113	122.844	8.5905	0	26.8002	5.488	0.8588	0.05256	1	0.1952	0.951	0.1789	505.12	365.307	-47.45	22.1
645	6.5	5.5915	0.8602	29.8252	6.6278	0	20.8102	4.5397	0.1189	-0.9899	0.9701	0.6885	1	0.7619	960.838	782.515	-3.25	-4.55
646	19.5	71.3255	3.6577	111.445	6.3683	0	13.7886	2.9056	0.9588	0.6416	1	0.0649	0.8571	0.01935	479.81	638.254	67.6	-22.75
647	19.5	7.4111	0.3801	56.6576	3.2376	0	16.25	2.8768	-0.4393	-1	1	0.7044	1	0.8686	171.546	120.736	5.85	4.55
648	19.5	7.2672	0.3727	78.2517	4.4715	0	16.25	3.2004	-0.339	-1	1	0.657	1	0.8913	835.313	732.003	-6.5	3.25
649	11.7	113.132	9.6694	95.6912	9.8651	3.25	18.3848	3.6528	0.9895	0.9111	1	0.01771	0	0	668.427	89.0983	102.7	-47.45
650	19.3	38.8752	2.0143	126.681	7.3226	0	32.5	6.0181	0.8095	-1	1	0.343	1	0.1987	24.3109	923.63	-36.4	-13.65
651	11.5	15.2992	1.3304	89.8681	9.4598	0	45.6159	8.6582	-0.1917	-0.9997	0.9995	0.7395	0.8421	0.8507	966.256	947.091	14.95	3.25
652	8.9	53.1969	5.9772	63.31	9.1754	0	45.5	8.0002	0.8182	-0.53	0.997	0.3966	0.1159	0.1429	993.961	246.747	43.55	30.55
653	4.7	17.8484	3.7975	21.215	7.8574	0	19.769	4.9855	0.9645	0.9188	0.998	0.02845	0.963	0	976.734	463.181	9.75	-14.95
654	19.1	8.1445	0.4264	85.5564	5.0033	0	27.768	6.1196	-0.5279	-1	1	0.7127	1	0.8673	116.932	129.903	-3.9	-7.15
655	5.1	0.9192	0.1802	6.7135	2.1656	0	4.5962	1.8032	-0.5316	-1	0.7071	0.56	1	1	119.578	0.2647	0.65	0.65
656	11.5	42.3748	3.6848	75.0484	7.8998	0	22.981	5.0805	0.8131	-0.05872	1	0.2942	0.8316	0.2533	364.683	207.204	-35.75	-22.75
657	9.3	7.4111	0.7969	30.6431	4.1977	0	16.25	3.0694	0.2093	-0.9983	1	0.7971	1	0.6038	387.274	907.715	-5.85	-4.55
658	18.5	29.25	1.5811	88.7593	5.3794	0	19.5	3.5253	0.7534	-0.9864	1	0.4827	1	0.1944	364.86	544.911	0	29.25
659	10.3	1.95	0.1893	10.4	1.253	0	3.25	1.5915	-0.1429	-1	1	1.0142	1	0.5714	0	995.5	0	-1.95
660	18.3	59.927	3.2747	121.662	7.4639	0	19.769	4.0477	0.8757	0.1351	1	0.1954	0.865	0.1189	573.481	85.7486	-45.5	39
661	11.5	75.3832	6.5551	97.0044	10.211	0	58.86	10.7176	0.8107	0.06854	0.9999	0.2947	0.5158	0.2667	100.144	940.248	-9.75	74.75
662	11.3	10.5812	0.9364	51.7342	5.5628	0	38.0403	7.6785	-0.3056	-1	0.9978	0.7637	1	0.7971	415.389	738.358	-7.8	-7.15
663	6.9	6.5	0.942	60.9298	12.4346	3.25	26.8002	5.4039	-0.4347	-1	0.9328	0.5563	1	0.931	972.362	806.42	0	6.5
664	5.1	1.3	0.2549	10.0654	3.2469	0	4.5962	1.5765	0.2326	-0.7071	0.9487	0.745	1	0.8333	652.431	484.726	0	-1.3
665	5.3	41.1764	7.7691	31.153	9.4403	3.25	19.769	5.1888	0.8978	0.8	0.9995	0.0859	0.2424	0	795.387	672.981	8.45	40.3
666	17.9	26.5149	1.4813	121.612	7.6486	0	33.1436	5.3825	0.04102	-1	1	0.7828	0.8176	0.7246	595.911	577.62	-5.2	-26
667	11.9	43.3604	3.6437	51.327	5.1845	0	16.25	3.0457	0.9429	0.6839	1	0.07631	0.7071	0.03797	831.231	141.912	-17.55	39.65
668	17.9	0	0	3.575	0.2248	0	3.25	0.8273	-1	-1	-1	0	1	1	824.034	757	0	0
669	12.3	96.279	7.8276	118.277	11.4832	0	27.768	4.9866	0.967	0.8447	1	0.0363	0.1262	0	112.244	455.244	79.3	-54.6
670	11.7	33.4608	2.8599	77.5251	7.9923	0	40.2003	8.0938	0.8507	-0.9959	0.9999	0.3152	0.9381	0.1429	531.047	701.141	29.25	-16.25
671	17.7	6.1321	0.3464	75.2265	4.7915	0	13.7886	3.3195	0.3398	-1	1	0.6964	1	0.5581	137.274	956.65	3.25	5.2
672	6.5	8.841	1.3601	32.4505	7.2112	0	39.1352	8.2925	-0.7015	-1	0.6139	0.3523	1	1	860.938	944.639	5.2	-7.15
673	17.7	45.4303	2.5667	108.054	6.8824	0	46.1912	8.5787	0.3744	-0.9923	1	0.8212	0.8153	0.391	723.28	772.819	25.35	-37.7
674	15.1	56.115	3.7162	94.6512	7.2253	0	19.769	4.0466	0.8075	0.124	0.9998	0.2249	0.7099	0.3153	755.083	889.046	24.05	50.7
675	4.7	5.886	1.2523	21.914	8.1163	3.25	16.25	4.0115	0.203	-0.7071	0.9923	0.6418	1	0.7143	92.734	623.904	-5.85	-0.65
676	13.1	51.7598	3.9511	102.601	9.2434	0	21.8017	4.4381	0.93	0.3217	1	0.1008	0.7387	0.05495	184.023	526.637	6.5	51.35
677	5.5	2.7577	0.5014	2.9481	0.8423	0	4.5962	1.7314	0.6352	0.4472	1	0.2315	1	0.6923	519.209	952.082	-1.95	1.95
678	4.7	1.95	0.4149	10.1357	3.754	0	14.5344	3.6043	0.1767	-0.4472	0.6644	0.3822	1	1	106.277	848.968	0	-1.95
679	5.1	1.4534	0.285	19.1626	6.1815	0	29.0689	7.1168	-0.6521	-0.9701	0.2425	0.4102	1	1	92.3235	561.529	-0.65	1.3
680	4.9	1.3	0.2653	40.8684	14.0926	3.25	24.7513	8.1187	-0.01113	-0.9701	0.9231	0.8909	1	0.5556	448.714	29.9796	1.3	0
681	9.3	103.878	11.1697	90.3693	12.3794	0	36.3361	6.2099	0.9951	0.9792	1	0.006056	0	0	912.957	622.538	-72.8	74.1
682	17.3	7.4111	0.4284	83.3779	5.4495	0	19.769	3.8727	-0.07918	-1	1	0.713	1	0.8538	520.783	12.3728	7.15	-1.95
683	16.7	25.2832	1.514	83.8415	5.7035	0	23.6604	3.8817	0.693	-0.2425	1	0.2848	1	0.5118	548.617	471.117	18.2	-17.55
684	13.1	97.2701	7.4252	106.89	9.6298	0	17.5018	4.0223	0.9747	0.8953	1	0.0286	0.2613	0	382.218	725.981	-24.05	94.25
685	14.9	54.0908	3.6303	80.7613	6.2606	0	13	3.0444	0.8784	-0.8668	1	0.3504	0.4186	0.07339	55.0671	553.218	-3.9	53.95
686	16.5	12.8035	0.776	65.9475	4.5481	0	21.8017	3.7138	0.3388	-1	1	0.6298	1	0.6293	353.061	400.212	5.2	11.7
687	16.5	62.515	3.7888	96.5465	6.6584	0	16.5718	3.8243	0.7567	-1	1	0.5175	0.6759	0.1774	987.088	380.051	-55.25	29.25
688	9.7	2.9069	0.2997	32.6368	4.2386	0	14.5344	3.3971	-0.05413	-1	0.9989	0.8015	1	0.7037	403.165	838.206	1.3	2.6
689	10.7	6.7862	0.6342	42.3403	4.8667	0	14.5344	3.4143	0.1391	-0.9839	1	0.6998	1	0.661	860.164	707.963	-1.95	-6.5
690	12.1	2.0555	0.1699	60.3416	5.9744	0	26.8002	5.063	0.04241	-0.9947	0.9991	0.6937	1	0.8194	746.839	809.244	-1.95	-0.65
691	9.9	0.65	0.06566	1.95	0.2468	0	3.25	0.8665	-1	-1	-1	0	1	1	609.98	807.985	0	-0.65
692	16.3	21.5385	1.3214	55.427	3.876	0	13.4001	2.6246	0.7325	-0.9864	1	0.4945	1	0.2185	846.782	443.617	21.45	1.95
693	16.3	29.3941	1.8033	88.5668	6.1935	0	45.6159	6.9087	0.2798	-1	1	0.704	0.9441	0.5917	855.433	388.933	24.05	-16.9
694	16.3	32.2717	1.9799	120.214	8.4066	0	27.768	5.6636	0.8884	-0.2822	0.9999	0.1917	1	0.1148	572.442	153.586	-10.4	-30.55
695	16.3	116.684	7.1585	140.808	9.8467	0	37.0557	5.5983	0.865	-0.7608	1	0.3486	0.1329	0.1148	766.377	286.276	47.45	-106.6
696	16.1	54.8625	3.4076	62.7486	4.4503	0	11.718	2.5565	0.9714	0.8253	1	0.03509	0.7801	0	558.783	173.056	-44.2	-32.5
697	7.7	20.8	2.7013	46.9627	8.2391	0	20.8102	4.5483	0.8918	0.5711	0.9999	0.1018	0.9825	0.08108	500.649	164.091	20.8	0
698	16.1	32.6621	2.0287	96.2627	6.8271	0	35.1541	6.3639	0.1588	-1	1	0.8779	0.8156	0.5294	787.366	619.177	-16.9	-27.95
699	9.5	3.9538	0.4162	42.9228	5.723	0	17.5018	4.5874	-0.3361	-1	0.9899	0.689	1	0.8723	696.095	197.532	3.9	-0.65
700	8.5	1.4534	0.171	31.4868	4.8441	0	13.7886	3.4134	0.4629	-0.9986	0.9992	0.6874	1	0.4318	958.188	162.947	-1.3	-0.65
702	15.9	43.6663	2.7463	82.2147	5.9147	0	17.5018	3.4066	0.8996	-0.5812	1	0.1996	1	0.1261	603.657	433.063	-30.55	31.2
703	8.1	6.6922	0.8262	31.822	5.2167	0	10.2774	2.6147	0.2876	-1	1	0.7246	1	0.6154	948.525	138.549	-5.85	-3.25
704	9.3	0.9192	0.09884	55.1375	7.5531	0	23.4361	7.3147	-0.2708	-0.9939	0.9908	0.7084	1	0.84	314.199	63.3387	0.65	0.65
705	8.3	11.0691	1.3336	70.0179	11.114	0	29.0689	7.2233	0.01018	-0.9717	1	0.7342	1	0.7143	813.199	367.91	8.45	7.15
706	15.7	0.65	0.0414	39.3297	2.8708	0	22.981	3.6025	-0.445	-1	1	0.6783	1	0.875	86.9873	589.882	0	0.65
707	15.7	11.0691	0.705	79.2528	5.7849	0	16.25	3.8811	-0.2221	-1	1	0.706	1	0.8584	520.379	672.29	11.05	-0.65
708	6.5	12.6207	1.9416	39.1364	8.697	0	30.6604	8.9107	-0.2612	-0.9676	0.9285	0.6926	0.6	0.84	452.869	205.477	-7.15	-10.4
709	5.5	10.896	1.9811	53.94	15.4114	3.25	29.9635	8.115	0.6374	-0.6292	1	0.5062	1	0.4286	371.064	386.564	3.25	10.4
710	12.9	0.9192	0.07126	88.2263	8.0942	0	32.0088	8.0883	-0.516	-1	0.9908	0.5183	1	0.9639	558.911	688.531	0.65	0.65
711	4.9	7.0007	1.4287	23.9369	8.2541	0	17.5018	4.9876	0.5778	0.2137	0.9989	0.3103	1	0.5	601.898	42.3061	-6.5	-2.6
712	7.9	7.3539	0.9309	31.7515	5.3816	0	20.8102	5.4018	0.5692	-0.5145	1	0.4246	1	0.5789	540.608	631.835	-5.2	-5.2
713	5.9	1.8385	0.3116	7.3077	1.8738	0	6.5	2.0444	0.4222	-0.4472	0.9806	0.3925	1	0.7778	522.085	225.847	1.3	1.3
714	9.7	0.65	0.06701	18.7832	2.4394	0	7.2672	2.3466	-0.1677	-1	1	0.8883	1	0.8261	780.397	767.691	-0.65	0
715	13.7	37.8622	2.7637	61.8552	5.2868	0	22.75	5.9085	0.3337	-1	1	0.7123	0.6239	0.6353	639.004	14.3358	21.45	-31.2
716	14.9	0.9192	0.06169	69.4082	5.3805	0	20.8102	4.1869	0.09165	-0.9923	1	0.7114	1	0.732	132.111	406.923	0.65	0.65
717	14.7	2.3436	0.1594	51.7984	4.0786	0	16.25	3.5812	-0.5146	-1	0.9923	0.5659	1	0.9612	809.612	551.799	-1.3	1.95
718	10.1	8.1445	0.8064	40.7945	5.0364	0	17.5018	4.1027	0.7208	-0.8	1	0.4606	1	0.2951	288.129	785.411	-3.9	-7.15
719	14.7	8.0401	0.5469	74.9108	5.8985	0	29.0689	5.2888	-0.5723	-1	0.9945	0.5742	1	0.9333	547.112	426.789	1.95	-7.8
720	13.9	16.3019	1.1728	98.6843	8.2928	0	30.8322	5.7566	0.4825	-0.9991	0.9998	0.5478	0.7899	0.5417	841.385	651.115	14.95	-6.5
721	7.7	13.7886	1.7907	35.2945	6.192	0	41.6203	8.2984	0.291	-0.4138	0.9983	0.4543	0.9123	0.7297	431.851	150.24	-13.65	-1.95
722	7.7	4.7321	0.6146	38.85	6.8158	0	16.25	3.8677	0.1523	-1	1	0.6689	1	0.7778	320.597	3.0714	-1.3	-4.55
723	14.5	21.607	1.4901	77.3752	6.19	0	27.5772	5.2579	0.5378	-0.9971	1	0.4773	0.984	0.5714	100.083	994.631	15.6	-14.95
724	6.5	1.95	0.3	30.9628	6.8806	0	23.6604	5.9867	-0.448	-0.9899	0.9487	0.6792	1	0.8571	659.392	308.6	1.95	0
725	5.7	34.9129	6.1251	28.6128	7.7332	0	45.5	10.0831	0.7939	0.6476	0.9886	0.1076	0.05405	0.4706	837.044	1011.82	-30.55	16.9
726	12.5	3.5004	0.28	36.3336	3.4603	0	10.2774	2.5289	-0.07352	-1	1	0.6823	1	0.7867	874.896	357.724	1.3	-3.25
727	6.9	42.9836	6.2295	44.6651	9.1153	3.25	16.5718	3.912	0.9724	0.9276	0.9998	0.02519	0.04082	0	556.92	519.304	14.95	40.3
728	13.9	38.8807	2.7972	92.4916	7.7724	0	22.981	4.938	0.7142	-0.9645	1	0.4785	0.8655	0.3061	18.3489	856.86	-30.55	-24.05
729	10.3	1.3	0.1262	4.1692	0.5023	0	4.5962	1.2442	0.8944	0.8944	0.8944	NaN	1	0	58.2039	629.582	0	1.3
730	14.3	0	0	1.3	0.1057	0	3.25	0.5788	NaN	Infinity	#NAME?	NaN	1	NaN	534.014	835	0	0
731	12.5	6.9096	0.5528	62.4627	5.9488	0	33.4608	9.4442	-0.09371	-0.9996	0.9976	0.808	1	0.7273	57.056	813.188	-5.2	-4.55
732	7.1	29.43	4.1451	37.0847	7.2715	0	26.2023	5.3145	0.9715	0.891	1	0.03063	0.6863	0	36.9789	544.472	25.35	14.95
733	13.7	2.6	0.1898	40.2588	3.4409	0	10.2774	2.8283	-0.3396	-1	0.9558	0.5777	1	0.9444	262.314	957.19	0	-2.6
734	6.9	0.65	0.0942	14.625	2.9847	0	9.75	2.4677	0.5652	-1	1	0.8435	1	0.2174	1019	56.1232	0	-0.65
735	13.5	84.212	6.2379	115.772	10.0672	0	46.5329	7.0246	0.8654	-0.5433	1	0.2165	0.287	0.1596	190.756	807.796	62.4	-56.55
736	13.3	24.879	1.8706	102.268	9.0503	0	29.25	7.6388	0.3213	-0.9923	1	0.6962	0.7434	0.5269	463.647	139.688	20.8	13.65
737	13.5	29.1994	2.1629	70.9805	6.1722	0	13.4001	3.3236	0.8938	0.4045	1	0.13	1	0.1579	590.004	338.241	-8.45	-27.95
738	13.5	10.2774	0.7613	77.2705	6.7192	0	20.5548	3.7212	0.1426	-1	1	0.8146	0.9304	0.6154	407.337	377.722	8.45	5.85
739	13.5	32.5584	2.4117	72.8605	6.3357	0	46.5329	6.464	0.4298	-0.9998	1	0.7331	0.4435	0.4737	24.0481	640.022	-29.25	14.3
740	13.5	37.5709	2.783	97.7552	8.5005	0	33.931	6.6011	0.6438	-0.2747	1	0.343	0.7652	0.5684	678.107	68.5778	18.85	-32.5
741	6.3	1.3	0.2063	8.6077	2.0018	0	4.5962	1.8553	-0.8102	-1	-0.4472	0.2285	1	1	119.397	0.2381	0	-1.3
742	9.3	45.407	4.8825	29.0387	3.9779	0	10.2774	2.5302	0.1522	-1	1	0.7378	0.9315	0.7708	882.989	390.333	10.4	-44.2
743	13.1	24.1552	1.8439	119.317	10.7493	0	29.43	6.3787	0.59	-0.4008	1	0.3729	1	0.5778	433.733	339.966	-22.1	9.75
744	12.9	0.65	0.05039	9.9635	0.9141	0	4.5962	1.5441	-0.8243	-1	1	0.4249	1	0.9565	476.864	395.605	-0.65	0
745	4.9	6.6287	1.3528	24.3966	8.4126	0	23.6604	8.2102	-0.3956	-1	0.5145	0.671	1	1	879.653	435.265	-1.3	-6.5
746	12.9	0.9192	0.07126	6.5	0.5963	0	3.25	1.2638	0.8678	0.4472	1	0.2008	1	0.3333	268.957	756.361	-0.65	-0.65
747	7.5	13.4001	1.7867	26.768	4.8669	0	10.2774	3.0211	0.924	0.67	0.9994	0.08202	1	0.02857	138.487	838.973	-12.35	-5.2
748	12.7	0.65	0.05118	5.85	0.5467	0	3.25	1.2214	-0.9414	-1	-0.7071	0.1213	1	1	226.122	894.095	0.65	0
749	10.9	6.6287	0.6081	57.8711	6.5024	0	24.7513	5.442	-0.4353	-0.9983	1	0.5756	1	0.9683	915.33	398.862	6.5	1.3
750	11.5	8.841	0.7688	64.4144	6.7805	0	16.25	3.8731	0.1365	-1	1	0.7375	1	0.7568	968.039	878.817	8.45	2.6
751	5.7	9.0301	1.5842	26.6462	7.2017	3.25	27.768	6.7289	-0.6611	-0.9201	0.3714	0.3068	0.8649	1	956.298	788.009	-7.8	-4.55
752	12.5	40.153	3.2122	97.2423	9.2612	0	17.5018	4.6553	0.8619	0.03701	1	0.1714	0.8286	0.2118	663.648	574.704	-19.5	-35.1
753	7.9	1.4534	0.184	36.5363	6.1926	0	14.5344	3.7152	-0.2685	-1	0.9939	0.6819	1	0.8529	617.779	310.354	-0.65	-1.3
754	6.5	11.2207	1.7263	21.1613	4.7025	0	11.718	3.279	0.959	0.8	1	0.06201	1	0	170.561	821.085	-1.95	-11.05
755	6.7	3.9538	0.5901	26.7521	5.6919	0	14.5344	3.6756	-0.2798	-1	0.9578	0.5856	1	0.92	898.925	355.172	3.9	0.65
756	11.9	22.8981	1.9242	94.3289	9.5282	0	17.5018	4.3191	0.8651	0.3846	1	0.1475	1	0.2152	169.281	301.319	22.75	2.6
757	11.9	6.5	0.5462	44.5808	4.5031	0	10.2774	2.3431	0.5301	-1	1	0.5599	1	0.527	454.336	494.395	5.2	-3.9
758	11.9	22.0809	1.8555	86.3259	8.7198	0	29.9635	6.3349	0.4261	-0.9247	0.9998	0.649	0.798	0.4872	908.315	999.382	16.25	14.95
759	11.9	8.6721	0.7287	52.9162	5.3451	0	14.5344	3.5087	0.3308	-0.8419	1	0.6428	0.9596	0.5696	608.063	647.71	8.45	-1.95
760	11.7	3.7901	0.3239	41.2935	4.2571	0	16.25	2.9774	-0.00305	-1	1	0.7968	1	0.6912	929.551	987.329	3.25	1.95
761	9.9	13.7118	1.385	43.4136	5.4954	0	22.75	5.9806	0.1717	-1	1	0.8339	0.962	0.5918	3.3232	104.157	11.7	7.15
762	11.7	0.65	0.05556	63.0645	6.5015	0	20.8102	5.2742	-0.479	-1	1	0.4827	1	0.9863	274.641	1010.58	0	-0.65
763	11.7	3.25	0.2778	28.3631	2.924	0	9.75	2.4484	-0.4683	-1	1	0.6006	1	0.9429	444.017	900.03	-2.6	1.95
764	11.7	20.9316	1.789	104.92	10.8165	0	32.5	7.1264	0.6067	-0.9162	1	0.4558	1	0.4935	146.248	13.8077	9.1	-18.85
765	11.5	7.1795	0.6243	49.8959	5.2522	0	36.7696	6.7033	-0.1976	-1	1	0.7134	1	0.7937	796.726	712.804	-0.65	7.15
766	11.5	1.95	0.1696	60.9392	6.4146	0	29.0689	6.0979	-0.425	-1	0.9762	0.628	1	0.9265	993.226	181.926	0	1.95
767	11.3	2.3436	0.2074	47.1578	5.0707	0	22.981	3.7824	-0.3728	-1	1	0.7155	1	0.8358	84.8717	690.354	-1.95	1.3
768	5.7	6.9096	1.2122	44.9158	12.1394	0	26.2023	7.9014	-0.5904	-1	0.7071	0.594	0.973	1	94.8596	628.307	-5.2	-4.55
769	4.7	20.5548	4.3734	18.1799	6.7333	0	13.4001	4.2808	0.9401	0.8472	0.986	0.04802	0.8519	0	282.468	645.128	-6.5	19.5
770	11.3	48.5459	4.2961	81.7531	8.7907	3.25	26.2023	4.641	0.9699	0.7612	1	0.04482	0.7204	0	941.164	521.358	21.45	-43.55
771	4.9	19.2053	3.9194	18.1062	6.2435	0	16.25	3.9792	0.04583	-0.9191	0.8944	0.6383	0.931	0.7778	703.633	725.459	7.8	-17.55
772	10.9	7.8	0.7156	72.7245	8.1713	0	35.1541	8.8355	-0.7856	-1	0.7071	0.2875	1	1	243.404	139.679	-7.8	0
773	10.9	18.85	1.7294	83.7094	9.4055	0	39.1352	7.8896	0.3874	-0.9899	1	0.6227	0.7079	0.5362	698.881	644.078	-13	-13.65
774	6.5	7.0308	1.0817	36.6643	8.1476	0	36.3361	8.8217	0.1149	-0.9989	0.9923	0.7253	0.9778	0.6522	177.585	467.054	3.9	5.85
775	10.7	7.854	0.734	48.8611	5.6162	0	21.8017	4.6651	-0.3388	-1	0.9923	0.5892	1	0.9531	120.322	583.481	-3.25	-7.15
776	5.9	5.2405	0.8882	23.336	5.9836	0	20.8102	6.0985	0.2576	-0.9806	0.9923	0.7378	1	0.6471	62.4153	839.78	-0.65	-5.2
777	5.3	37.2263	7.0238	27.3416	8.2853	0	14.5344	3.7906	0.9956	0.9806	1	0.005392	0	0	993.566	1008.77	-33.8	15.6
778	8.1	6.9096	0.853	47.1528	7.73	0	43.7243	11.9701	-0.5854	-1	0.9996	0.5633	1	0.9737	50.6049	1015.69	5.2	4.55
779	10.5	4.162	0.3964	49.8603	5.8659	0	22.981	4.7983	-0.2299	-1	1	0.6771	1	0.8689	945.529	466.695	3.25	2.6
780	10.5	6.9096	0.6581	67.8153	7.9783	0	17.5018	4.5517	-0.05326	-1	1	0.7534	1	0.7833	1015.91	185.171	-4.55	-5.2
781	10.5	0	0	17.5635	2.0663	0	4.5962	1.9306	-0.857	-1	-0.4472	0.1524	1	1	103.533	823.191	0	0
782	10.5	0.65	0.0619	19.8154	2.3312	0	6.5	2.0143	-0.1985	-1	1	0.8572	1	0.7436	766.786	87.8095	0.65	0
783	10.3	3.7901	0.368	53.7844	6.48	0	22.981	5.0888	-0.7002	-1	1	0.6178	1	0.8983	597.908	828.772	1.95	3.25
784	4.7	11.718	2.4932	14.9139	5.5237	0	11.718	3.6619	-0.5757	-0.6355	-0.4997	0.0463	0.963	1	461.808	18.4574	6.5	-9.75
785	6.1	20.3482	3.3358	49.8671	12.1627	0	52	12.0927	0.7786	0.4034	1	0.2256	0.5366	0.4	494.902	1016.49	-18.2	-9.1
786	10.3	11.4997	1.1165	38.6658	4.6585	0	14.5344	3.0763	0.3758	-1	1	0.6367	1	0.6393	257.757	360.675	7.8	8.45
787	5.5	15.4503	2.8091	23.8088	6.8025	0	22.75	5.5082	0.7741	-0.2032	0.9964	0.3929	0.7143	0.2143	850.536	242.364	-5.85	-14.3
788	9.9	17.5018	1.7679	51.3465	6.4996	0	16.25	3.7173	0.2194	-0.9945	0.986	0.5816	0.8861	0.7759	936.924	189.859	4.55	16.9
789	9.5	10.5812	1.1138	47.8372	6.3783	0	23.6604	5.3713	-0.4801	-1	0.9991	0.6931	1	0.8909	16.3474	12.0053	7.8	7.15
790	7.3	0.9192	0.1259	4.55	0.8585	0	3.25	1.4466	-0.5329	-1	1	0.7795	1	0.8182	343.048	834.089	-0.65	-0.65
791	4.7	1.4534	0.3092	3.25	1.2037	0	6.5	2.0452	1	1	1	NaN	1	0	366.372	842.936	0.65	-1.3
792	4.9	24.1901	4.9368	49.2136	16.9702	3.25	37.0557	12.426	0.728	0.5485	0.9993	0.1572	0.2759	0.5556	464.439	828.633	-12.35	20.8
793	4.7	1.8385	0.3912	13.3488	4.944	0	7.2672	1.9664	-0.7162	-0.9487	-0.4472	0.1537	1	1	87.1277	562.255	1.3	1.3
794	9.7	4.6872	0.4832	35.8506	4.6559	0	13	3.1184	0.5592	-1	1	0.6475	1	0.4082	53.567	121.536	-2.6	-3.9
795	9.7	33.4229	3.4457	74.87	9.7234	0	42.25	8.5726	0.3853	-0.9997	1	0.8129	0.7013	0.3509	604.845	1012.09	32.5	7.8
796	9.5	26.6738	2.8078	38.1498	5.0866	0	16.25	3.5897	0.94	0.7328	1	0.07757	1	0.05455	946.41	1005.8	-19.5	18.2
797	7.9	15.1744	1.9208	26.9499	4.5678	0	11.718	2.5049	0.7751	-0.07125	1	0.3136	1	0.2564	694.462	868.899	-14.95	2.6
798	9.5	4.111	0.4327	28.0829	3.7444	0	9.1924	2.4903	-0.2697	-0.9989	0.9487	0.6812	1	0.9057	393.947	236.379	-1.3	3.9
799	6.3	22.0809	3.5049	33.168	7.7135	3.25	19.769	4.6717	0.8574	0.4263	0.9998	0.1667	0.7209	0.2174	350.611	73.3254	-16.25	14.95
800	9.1	0.65	0.07143	7.15	1.007	0	3.25	1.5136	0.2	-1	1	1.0954	1	0.4	582.676	474	0.65	0
801	5.7	40.4883	7.1032	32.573	8.8035	0	16.5718	3.8877	0.9827	0.9279	0.9998	0.02132	0	0	484.912	348.246	-29.9	27.3
802	6.1	0.65	0.1066	10.0285	2.446	0	7.2672	2.3423	-0.1172	-1	1	0.9317	1	0.6875	100.205	850.803	-0.65	0
803	5.9	5.9927	1.0157	36.0385	9.2406	0	20.8102	6.5153	-0.3836	-0.9973	0.9104	0.5839	1	0.9444	523.5	951.051	4.55	-3.9
804	8.7	12.3671	1.4215	54.4273	8.1235	0	35.0036	8.8138	0.06551	-1	0.9806	0.6385	0.806	0.8605	766.764	24.569	12.35	-0.65
805	8.7	17.7415	2.0393	67.8327	10.1243	0	24.7513	6.1562	0.4402	-1	1	0.5924	0.9701	0.5556	384.753	205.632	-17.55	2.6
806	8.7	2.7577	0.317	48.1465	7.186	0	22.981	5.5784	-0.4327	-0.9899	0.9806	0.607	1	0.8913	739.017	762.305	1.95	-1.95
807	7.7	29.1342	3.7837	38.5326	6.7601	0	30.8322	5.5343	0.7688	-0.02918	1	0.3693	0.2632	0.2703	529.467	982.383	18.2	22.75
808	8.7	3.9538	0.4545	30.0647	4.4873	0	23.6604	4.4597	-0.1092	-1	0.9806	0.6018	1	0.9348	787.201	872.506	0.65	-3.9
809	8.7	0	0	12.2385	1.8266	0	4.5962	1.7362	-0.7944	-1	1	0.531	1	0.9286	385.322	619.954	0	0
810	8.5	9.6629	1.1368	64.6979	9.9535	3.25	22.981	5.9889	-0.07369	-0.9985	1	0.8081	1	0.6744	138.029	998.882	3.25	9.1
811	8.5	0.65	0.07647	5.4692	0.8414	0	4.5962	1.5006	-0.25	-1	1	1.0351	1	0.625	781.953	41.7118	0	0.65
812	8.3	1.4534	0.1751	6.3885	1.014	0	4.5962	1.6441	-0.9166	-1	-0.7071	0.1218	1	1	272.066	660.157	0.65	1.3
813	4.9	8.45	1.7245	12.8146	4.4188	0	9.1924	2.6339	0.4772	-0.356	0.9715	0.4612	1	0.6667	494.173	183.633	-3.25	-7.8
814	8.1	6.1321	0.757	27.5585	4.5178	0	23.6604	4.5019	-0.737	-1	0.6668	0.3799	1	1	169.488	278.123	3.25	5.2
815	8.1	18.984	2.3437	34.3577	5.6324	0	13.7886	3.0484	0.7639	0.05121	1	0.2433	0.6721	0.3415	301.463	878.062	14.95	-11.7
816	7.9	12.8035	1.6207	32.5065	5.5096	0	16.25	4.1472	0.5093	-0.9991	1	0.6216	1	0.4595	420.772	146.228	11.7	5.2
817	7.9	0.65	0.08228	8.775	1.4873	0	3.25	1.6331	-0.6667	-1	1	0.7785	1	0.8333	0	933.057	0	-0.65
818	5.5	7.15	1.3	33.8534	9.6724	0	27.768	7.8428	0.02499	-1	1	0.8529	1	0.7333	211.227	0.6182	-7.15	0
819	7.3	3.25	0.4452	19.57	3.6925	0	7.2672	2.2348	0.412	-0.4472	0.9899	0.4504	1	0.7241	955.582	143.274	-1.95	-2.6
820	7.3	0.65	0.08904	13.2597	2.5018	0	4.5962	1.8904	-0.5121	-1	1	0.7361	1	0.9	258.466	769.842	0	-0.65
821	7.3	2.6	0.3562	11.5885	2.1865	0	6.5	1.9127	0.773	-1	1	0.4943	1	0.3	472.548	492.274	2.6	0
822	7.1	68.9276	9.7081	62.3437	12.2242	3.25	30.8322	6.4097	0.9897	0.9314	0.9999	0.0163	0	0	285.606	16.5282	66.3	-18.85
823	6.1	29.6446	4.8598	28.8165	7.0284	0	16.5718	4.3376	0.914	0.7211	1	0.09559	0.2927	0.04762	705.033	12.3279	18.2	-23.4
824	6.9	0.65	0.0942	9.425	1.9235	0	3.25	1.6139	-0.5833	-1	0.7071	0.682	1	1	487.833	612.594	-0.65	0
825	6.9	0.65	0.0942	19.4389	3.9671	0	17.5018	4.6198	-0.5722	-1	1	0.6561	1	0.9167	858.739	516.659	0	0.65
826	6.9	13.1454	1.9051	41.3207	8.4328	0	25.3833	5.141	0.772	-0.2203	0.9998	0.3133	1	0.2759	294.232	490.529	-13	1.95
827	6.7	4.162	0.6212	26.2207	5.5789	0	13.4001	3.1969	0.04378	-0.8682	0.9899	0.6643	1	0.8462	800.179	951.575	-2.6	-3.25
828	6.7	31.6571	4.7249	42.8869	9.1249	0	19.769	5.1276	0.9243	0.6905	0.9998	0.09144	0.383	0.1111	942.866	827.94	29.9	-10.4
829	4.7	2.7577	0.5867	14.9301	5.5297	0	16.25	4.268	0.6429	0.1961	0.9839	0.2681	1	0.7143	947.692	946.032	1.95	-1.95
830	6.3	5.5536	0.8815	28.0099	6.5139	0	27.5772	6.5244	-0.1942	-1	1	0.692	1	0.8261	702.214	729.968	1.95	-5.2
831	6.5	7.9076	1.2166	23.6835	5.263	0	16.5718	3.6333	0.05775	-0.8376	0.9899	0.6427	1	0.8	549.154	639.169	-7.8	-1.3
832	6.5	16.3019	2.508	39.3632	8.7474	4.5962	29.43	5.5435	-0.147	-0.9965	0.8033	0.5046	0.7333	0.9583	333.331	155.169	14.95	6.5
833	5.1	4.55	0.8922	11.2084	3.6156	0	7.2672	2.6291	0.4564	-0.4472	0.9923	0.6208	1	0.5	25.3431	118.745	4.55	0
834	6.5	5.5536	0.8544	46.9576	10.435	0	38.0403	11.9019	-0.1579	-0.9971	0.8944	0.619	1	0.92	96.1462	19.0769	-1.95	-5.2
835	6.3	0.65	0.1032	14.0538	3.2683	0	17.5018	4.028	-0.2878	-1	1	0.9164	1	0.7	654.929	0.127	-0.65	0
836	6.3	4.5962	0.7296	21.0897	4.9046	0	11.718	3.4407	-0.02883	-0.9833	1	0.5613	1	0.9545	314.262	64.5794	3.25	-3.25
837	6.3	22.366	3.5502	25.9432	6.0333	0	13	3.6787	0.9628	0.8707	1	0.03959	0.7674	0	11.5556	830.937	-18.2	-13
838	6.3	0	0	3.9	0.907	0	3.25	1.475	-1	-1	-1	0	1	1	1019	649.841	0	0
839	6.3	39.7139	6.3038	41.7079	9.6995	0	39	7.5223	0.9836	0.8495	1	0.03469	0	0	30.6111	593.683	37.05	-14.3
840	6.1	11.0691	1.8146	49.833	12.1544	4.5962	26.8002	6.1999	0.1887	-0.9999	0.9935	0.7721	1	0.6667	445.943	841.582	-0.65	11.05
841	6.1	3.9	0.6393	36.0331	8.7886	0	25.3833	5.8632	0.0559	-0.9908	1	0.6462	1	0.8	697.885	754.705	0	3.9
842	6.1	3.3144	0.5433	39.1064	9.5381	0	37.0557	11.5462	-0.3008	-0.9202	0.8742	0.6184	1	0.7895	310.041	271.746	0.65	3.25
843	6.1	80.2349	13.1533	60.8748	14.8475	7.2672	23.4361	4.1523	0.9731	0.9526	0.9999	0.01481	0	0	899.172	661.148	-72.15	-35.1
844	4.7	2.7577	0.5867	15.851	5.8707	0	18.9506	5.7328	-0.06654	-0.7355	0.6757	0.6032	1	1	690.904	197.925	-1.95	1.95
845	6.1	4.3603	0.7148	44.2309	10.788	0	44.2048	13.8483	-0.4889	-0.9995	0.9864	0.511	1	0.9524	770.393	128.566	3.9	-1.95
846	5.7	16.1457	2.8326	44.227	11.9532	3.25	34.548	10.5937	0.6823	-0.6626	0.9994	0.4956	0.9189	0.3529	791	580.64	-10.4	-12.35
847	5.3	4.162	0.7853	9.1238	2.7648	0	7.2672	2.9918	-0.6414	-0.9285	-0.0767	0.2525	1	1	38.5849	19.1604	2.6	-3.25
848	5.7	0.65	0.114	2.8692	0.7755	0	4.5962	1.5218	NaN	Infinity	#NAME?	NaN	1	NaN	236.272	610.07	0.65	0
849	5.7	1.4534	0.255	23.3596	6.3134	3.25	11.718	3.0821	-0.1575	-1	0.9806	0.768	1	0.8	120.412	541.667	-0.65	1.3
850	5.7	2.9069	0.51	30.3027	8.1899	0	32.6621	8.0532	-0.8506	-0.9996	0.4472	0.3402	1	1	616.158	529.86	1.3	2.6
851	5.5	0.9192	0.1671	5.8919	1.6834	0	7.2672	2.2716	-0.7821	-1	-0.3162	0.2221	1	1	851.882	926.391	0.65	-0.65
852	5.3	7.0007	1.3209	13.4469	4.0748	0	13.4001	4.1079	0.9386	0.7071	1	0.09106	1	0.07692	334.736	84.3962	2.6	-6.5
853	5.3	3.5004	0.6604	29.4402	8.9213	0	39.1352	10.1861	-0.596	-0.9627	0.5369	0.5019	1	1	96.8208	630.472	3.25	1.3
854	5.3	12.8035	2.4158	28.2808	8.5699	0	42.25	10.909	0.7858	0.2873	1	0.1897	0.9091	0.3333	866.868	1014.55	-11.7	5.2
855	5.1	4.162	0.8161	15.1741	4.8949	0	13	3.5937	0.3479	-0.7809	0.9899	0.659	1	0.5556	893.069	352.726	3.25	2.6
856	4.9	9.2382	1.8854	22.6489	7.81	0	46.8722	15.9753	-0.921	-0.9962	-0.7071	0.1101	0.8966	1	739.357	737.194	5.85	-7.15
857	4.7	21.1724	4.5048	20.137	7.4582	3.25	13.4001	2.8371	0.9712	0.8965	0.9979	0.03612	0.5926	0	756.287	700.277	20.15	-6.5
858	4.7	11.183	2.3794	32.4685	12.0254	3.25	29.0689	8.1462	0.01902	-0.5858	0.9581	0.6262	0.8148	0.8571	520.66	1005.87	-6.5	-9.1
859	4.7	0.9192	0.1956	7.577	2.8063	0	4.5962	1.788	-0.9564	-1	-0.8137	0.08037	1	1	907.862	308.266	0.65	-0.65

## Sheet: ACP5-cl2-1-2
trackID	trackLength(s)	totalDisplacement(um)	meanVelocity(um/s)	totalDistance(um)	meanSpeed(um/s)	minSpeed(um/s)	maxSpeed(um/s)	stdevSpeed(um/s)	meanPersistence	minPersistence	maxPersistence	stdevPersistence	tumblingPropensityV	tumblingPropensityP	positionX(px)	positionY(px)	displacementX(um)	displacementY(um)
0	40.7	26.745	0.6571	255.294	6.5968	0	47.9857	6.8076	-0.0567	-1	1	0.7638	0.9742	0.7335	335.276	959.514	-24.05	-11.7
1	13.3	12.35	0.9286	51.4659	4.5545	0	16.25	3.1179	0.1944	-1	1	0.7525	1	0.6591	497.263	902.132	0	-12.35
2	26.5	24.1901	0.9128	232.633	9.4952	0	44.2048	7.2336	0.02762	-1	1	0.7692	0.951	0.7117	432.913	223.198	-2.6	24.05
3	13.5	54.3596	4.0266	86.3639	7.5099	0	32.1734	5.333	0.9428	-0.3221	1	0.1404	0.4522	0.01053	387.078	650.47	-48.75	-24.05
4	49.5	4.5962	0.09285	210.918	4.4404	0	27.9576	4.2729	-0.2496	-1	1	0.7353	1	0.8454	819.439	825.159	3.25	-3.25
5	16.3	18.9506	1.1626	95.0346	6.6458	0	16.25	3.7599	0.4458	-1	1	0.6112	1	0.5217	151.518	884.917	-16.25	-9.75
6	5.1	3.677	0.721	9.75	3.1452	0	9.75	3.1936	0.2867	-0.3162	0.8575	0.2982	1	0.9	615.745	643.823	-2.6	-2.6
7	49.5	169.794	3.4302	303.873	6.3973	0	21.8017	4.1813	0.8723	-0.1333	1	0.1897	0.7411	0.1538	128.875	797.577	146.9	85.15
8	6.7	6.7862	1.0129	24.603	5.2347	0	19.769	4.068	0.4897	-1	1	0.6536	1	0.4074	309.06	624.649	6.5	-1.95
9	7.9	18.3157	2.3184	29.2607	4.9594	0	14.5344	3.7352	0.5317	-1	0.9985	0.5639	1	0.3947	308.918	687.702	-16.25	8.45
10	24.9	7.1795	0.2883	84.5143	3.6906	0	13.7886	3.1685	-0.3484	-1	1	0.7116	1	0.8427	484.219	468.572	0.65	-7.15
11	49.5	74.6623	1.5083	289.807	6.1012	0	19.5	3.2875	0.5929	-1	1	0.5749	0.9726	0.3661	132.932	566.724	-56.55	48.75
12	46.9	131.43	2.8024	352.867	7.859	0	32.6621	5.7852	0.6938	-0.9993	1	0.4798	0.6303	0.3224	637.191	705.175	-108.55	74.1
13	16.1	4.5962	0.2855	63.7197	4.5191	0	26.2023	4.6806	-0.2145	-1	1	0.7116	1	0.7946	708.848	545.792	0.65	4.55
14	37.7	11.1072	0.2946	176.128	4.9335	0	16.5718	3.4679	-0.07648	-1	1	0.6464	1	0.8627	868.759	536.53	10.4	-3.9
15	49.5	47.61	0.9618	248.677	5.2353	0	17.5018	3.4055	0.6573	-0.9983	1	0.5065	1	0.3304	852.009	495.236	47.45	3.9
16	36.7	6.7862	0.1849	184.864	5.3275	0	20.8102	4.4907	-0.1299	-1	1	0.7012	1	0.8301	1000.55	39.436	-1.95	-6.5
17	23.9	6.7862	0.2839	125.555	5.7331	0	20.5548	3.8913	-0.2146	-1	1	0.7167	1	0.8514	745.261	996.51	-1.95	6.5
18	36.5	71.0138	1.9456	155.153	4.4972	0	14.5344	2.8547	0.4886	-1	1	0.7107	0.9855	0.3844	252.548	556.416	-28.6	65
19	49.5	75.7048	1.5294	243.01	5.116	0	41.1096	5.3114	0.6169	-1	1	0.5298	0.9832	0.3628	162.661	626.528	29.9	-69.55
20	7.3	17.0121	2.3304	38.0205	7.1737	0	20.8102	5.0546	0.4684	-0.5057	0.9947	0.4151	0.9811	0.697	217.493	918.842	-16.9	1.95
21	44.1	5.5154	0.1251	156.565	3.7189	0	20.8102	3.5452	-0.2244	-1	1	0.7144	1	0.8494	939.884	141.356	3.9	-3.9
22	8.3	6.6922	0.8063	27.7704	4.408	0	13.7886	3.6478	-0.4031	-1	1	0.6322	1	0.9268	380.066	406.115	3.25	-5.85
23	12.9	13.4001	1.0388	47.1312	4.324	0	13	3.2808	0.6978	-0.8944	1	0.378	1	0.407	154.736	343.771	-5.2	12.35
24	21.1	96.4193	4.5696	194.071	10.1608	0	36.7696	5.8095	0.9542	0.6485	1	0.06096	0.3874	0.01754	412.635	775.597	96.2	-6.5
25	27.9	92.1649	3.3034	148.452	5.7318	0	18.9506	3.6891	0.849	-0.7071	1	0.2757	0.7568	0.1799	358.5	138.53	39.65	83.2
26	28.1	9.9431	0.3538	83.1046	3.1841	0	11.718	2.5454	-0.1244	-1	1	0.6947	1	0.8387	612.13	170.856	-1.95	-9.75
27	42.5	196.081	4.6137	278.647	6.8802	0	33.4608	4.3835	0.9023	-0.9989	1	0.3124	0.5037	0.05729	394.061	142.827	114.4	-159.25
28	49.5	34.6701	0.7004	195.595	4.1178	0	26.2023	3.6519	0.2137	-1	1	0.6962	1	0.6651	744.33	341.291	-17.55	-29.9
29	34.5	6.5	0.1884	144.021	4.4314	0	13.7886	3.4104	-0.2474	-1	1	0.7271	1	0.8383	464.429	667.835	0	-6.5
30	30.5	124.191	4.0718	226.724	7.9552	0	22.981	4.374	0.5885	-0.9927	1	0.7273	0.3474	0.2377	140.043	188.087	-109.2	59.15
31	30.1	25.3833	0.8433	139.047	4.9483	0	20.5548	3.5845	0.2074	-1	1	0.7884	1	0.563	836.875	236.561	25.35	-1.3
32	10.9	2.0555	0.1886	49.9497	5.6123	0	19.769	3.8672	-0.1214	-1	1	0.6746	1	0.8636	947.427	679.656	1.95	-0.65
33	11.3	0.65	0.05752	65.1327	7.0035	0	23.4361	5.7814	0.3601	-1	1	0.7061	1	0.6066	240.526	1017.25	0.65	0
34	35.5	109.896	3.0957	207.973	6.2081	0	29.25	4.2369	0.7905	-0.9806	1	0.4004	0.6746	0.2	812.638	543.538	12.35	109.2
35	34.3	57.0706	1.6639	178.812	5.536	0	17.5018	3.5158	0.7667	-0.9839	1	0.4706	0.8173	0.2152	427.436	704.079	55.25	14.3
36	49.5	9.2382	0.1866	369.828	7.7859	0	29.25	5.2245	0.2445	-1	1	0.6887	1	0.6475	638.983	273.235	7.15	5.85
37	49.5	24.1289	0.4875	276.561	5.8223	0	16.5718	3.7721	0.1651	-1	1	0.7722	1	0.6212	577.013	852.989	-1.95	24.05
38	14.1	15.708	1.114	61.675	5.0971	0	20.8102	3.4647	0.1603	-0.9983	1	0.6914	1	0.7245	904.851	740.844	14.3	-6.5
39	14.3	0.65	0.04545	9.9077	0.8055	0	4.5962	1.5131	-0.3315	-1	1	0.8479	1	0.8333	867	543.934	0	-0.65
40	14.7	3.25	0.2211	55.2237	4.3483	0	17.5018	3.2968	0.2387	-0.9945	1	0.6644	1	0.6289	168.946	903.915	0	-3.25
41	11.3	16.6608	1.4744	45.5562	4.8985	0	11.718	3.2096	0.05565	-0.9998	0.9995	0.7295	1	0.6986	3.1814	515.549	5.85	15.6
42	6.9	14.2556	2.066	29.0919	5.9371	0	20.8102	4.9306	0.833	0.1029	1	0.2412	1	0.2414	321.812	907.109	10.4	-9.75
43	21.7	56.1037	2.5854	125.396	6.3653	0	39.1352	4.6736	0.4353	-1	1	0.646	0.7056	0.503	451.91	191.177	-38.35	40.95
44	21.9	44.1235	2.0148	124.913	6.277	0	35.75	5.1732	0.5218	-1	1	0.669	0.9095	0.3636	202.123	49.3653	31.2	-31.2
45	14.9	76.0944	5.107	110.201	8.5427	0	18.3848	4.2871	0.8796	-0.05547	1	0.2295	0.2093	0.156	389.231	207.705	-43.55	62.4
46	8.1	22.8242	2.8178	24.899	4.0818	0	13.4001	2.8389	0.7683	-0.4472	1	0.3796	0.9508	0.275	770.784	608.259	-21.45	-7.8
47	49.5	21.5385	0.4351	310.161	6.5297	0	19.769	3.7367	0.4964	-1	1	0.6672	0.9979	0.4126	714.512	696.906	-21.45	1.95
48	5.3	5.5154	1.0406	10.7154	3.2471	0	13.7886	3.4018	0.7456	0.3714	0.9806	0.1801	1	0.5385	849.924	794.245	-3.9	-3.9
49	16.9	40.3838	2.3896	80.0114	5.3699	0	16.25	3.5964	0.2674	-0.9997	1	0.7119	0.7315	0.5691	102.077	559.71	33.8	22.1
50	49.5	8.475	0.1712	247.616	5.213	0	17.5018	3.7138	-0.07907	-1	1	0.7325	1	0.7908	883.383	857.108	-4.55	7.15
51	22.9	1.4534	0.06347	124.762	5.9695	0	32.0088	5.6377	-0.1917	-1	1	0.7564	1	0.8045	376.341	18.2598	1.3	0.65
52	12.3	1.4534	0.1182	50.9073	4.9425	0	19.5	3.8047	-0.4387	-1	1	0.574	1	0.9481	213.74	589.362	1.3	-0.65
53	12.5	81.9748	6.558	77.3093	7.3628	0	13.4001	3.1565	0.9936	0.9424	1	0.009229	0.009524	0	642.876	893.376	73.45	36.4
54	20.7	2.9069	0.1404	109.883	5.8761	0	14.5344	3.5562	-0.2936	-1	1	0.738	1	0.8322	253.406	682.87	-2.6	-1.3
55	15.3	3.7901	0.2477	58.139	4.3713	0	11.718	2.9989	-0.3186	-1	1	0.7447	1	0.8529	792.578	718.108	-1.95	-3.25
56	15.5	51.5512	3.3259	113.746	8.4256	0	22.75	5.8803	0.7708	-0.3162	1	0.3389	0.6593	0.2632	836.152	489.584	50.05	-12.35
57	16.5	13.1615	0.7977	55.8327	3.8505	0	21.8017	3.8727	0.1131	-0.9979	1	0.7257	1	0.6911	634.348	111.379	12.35	4.55
58	22.7	72.8725	3.2102	120.218	5.8076	0	18.9506	3.9933	0.9502	0.6332	1	0.06755	0.9855	0.03209	417.297	287.661	-3.25	72.8
59	5.9	2.68	0.4542	24.177	6.1992	0	16.5718	4.569	0.0766	-1	0.9971	0.6682	1	0.8235	274.576	332.144	-2.6	0.65
60	21.1	6.6922	0.3172	107.797	5.6438	0	22.981	4.5598	-0.2943	-1	1	0.6831	1	0.8868	148.68	374.728	5.85	-3.25
61	48.9	36.7351	0.7512	209.402	4.4649	0	35.8974	3.5862	0.04241	-1	1	0.6879	0.968	0.7829	704.484	651.915	-35.75	-8.45
62	49.5	13.3369	0.2694	194.506	4.0949	0	17.5018	3.4137	0.1661	-1	1	0.7637	1	0.649	740.974	447.575	9.1	-9.75
63	5.3	24.1202	4.551	35.4489	10.7421	3.25	20.8102	4.9915	0.8014	0.463	0.9944	0.1884	0.2424	0.3077	592.641	28.2736	-23.4	-5.85
64	49.5	13.6655	0.2761	226.367	4.7656	0	25.3833	4.4775	-0.2477	-1	1	0.6931	1	0.8773	896.385	879.648	-13.65	-0.65
65	16.7	16.9	1.012	78.0535	5.3098	0	16.25	3.2791	0.07356	-0.9923	1	0.6585	0.9864	0.7672	49.006	515.227	6.5	-15.6
66	49.5	33.4229	0.6752	214.423	4.5142	0	16.5718	3.2555	0.3323	-0.9983	1	0.5998	1	0.6613	842.772	692.028	-32.5	-7.8
67	11.9	23.553	1.9792	59.4833	6.0084	0	17.5018	3.6944	0.2003	-1	1	0.709	0.9697	0.6447	710.193	263.828	-20.8	-11.05
68	13.9	21.5188	1.5481	42.9484	3.6091	0	10.2774	2.8891	0.8377	-0.3162	1	0.23	1	0.2222	625.058	708.058	-9.1	19.5
69	5.5	4.9503	0.9	30.3223	8.6635	3.25	16.5718	4.5038	-0.5588	-0.9981	0.4388	0.4257	1	1	156.009	1016.81	-4.55	-1.95
70	16.1	72.0768	4.4768	101.373	7.1896	0	18.9506	3.7054	0.8897	0.14	1	0.1854	0.3972	0.1736	532.385	352.267	-55.9	-45.5
71	32.9	71.2544	2.1658	166.189	5.3783	0	17.5018	3.3425	0.6252	-1	1	0.6204	0.8026	0.2604	524.011	863.161	-57.85	-41.6
72	7.7	46.2643	6.0084	58.3321	10.2337	0	20.5548	5.7426	0.9758	0.8759	1	0.03183	0.1754	0	188.253	518.994	3.25	-46.15
73	9.9	4.111	0.4152	46.4779	5.8833	0	22.75	5.3595	-0.5526	-1	0.9247	0.558	1	0.9623	61.7374	113.525	-1.3	3.9
74	19.3	14.7078	0.7621	105.865	6.1194	0	20.8102	3.9157	0.1024	-1	1	0.7075	1	0.7448	671.798	269.414	-10.4	-10.4
75	6.1	11.9854	1.9648	25.3155	6.1745	0	22.75	3.8801	0.3989	0.09054	0.9715	0.2147	1	0.9524	1016.43	571.902	-9.1	7.8
76	49.5	14.8223	0.2994	152.077	3.2016	0	14.5344	3.0117	-0.04674	-1	1	0.7351	1	0.7848	995.438	420.44	-3.9	14.3
77	16.1	21.5286	1.3372	79.9636	5.6712	0	13	2.9412	0.6817	-1	1	0.5148	1	0.2881	296.087	497.978	10.4	-18.85
78	6.9	41.3198	5.9884	62.2791	12.71	3.25	29.43	6.2864	0.9674	0.7863	1	0.04807	0.1429	0	214.21	362.319	-13.65	39
79	49.5	44.3003	0.895	307.137	6.4661	0	21.8017	4.5738	0.2323	-1	1	0.7265	1	0.5968	138.366	72.898	-16.9	40.95
80	14.1	4.7321	0.3356	53.5131	4.4226	0	17.5018	3.2895	0.07361	-0.9923	1	0.7088	1	0.7391	32.2979	15.6844	1.3	-4.55
81	49.5	8.3241	0.1682	261.068	5.4962	0	21.8017	4.5659	-0.1866	-1	1	0.7661	1	0.7909	959.933	697.257	6.5	-5.2
82	9.7	3.25	0.3351	24.6773	3.2048	0	9.1924	2.6129	0.4852	-0.9383	1	0.6087	1	0.5577	473.258	418.871	-2.6	-1.95
83	15.5	12.35	0.7968	76.224	5.6462	0	16.25	4.1314	0.3438	-1	1	0.7158	1	0.5392	408.69	621.655	0	12.35
84	14.5	7.4111	0.5111	82.5104	6.6008	0	19.5	4.1002	-0.3521	-1	1	0.6878	1	0.875	279.735	811.81	-5.85	-4.55
85	7.7	35.1962	4.5709	38.1253	6.6887	0	13.4001	3.3801	0.9465	0.5547	0.9991	0.09982	0.193	0.05405	48.7662	931.727	-2.6	35.1
86	17.3	63.9681	3.6976	103.842	6.787	0	17.5018	3.5734	0.606	-1	1	0.6178	0.6536	0.313	680.63	977.87	-63.7	-5.85
87	6.9	1.4534	0.2106	25.4518	5.1943	0	44.2048	8.4936	0.07615	-1	1	0.6054	0.9592	0.9091	427.891	746.478	0.65	-1.3
88	45.5	19.5541	0.4298	179.95	4.1368	0	14.5344	3.2695	0.03335	-1	1	0.7221	1	0.7609	313.741	243.381	18.2	7.15
89	49.5	26.7212	0.5398	281.278	5.9216	0	16.25	3.9666	0.2886	-1	1	0.6582	1	0.6651	743.516	113.433	-20.15	17.55
90	6.3	1.8385	0.2918	22.8972	5.3249	0	16.5718	4.0607	0.3874	-0.9989	1	0.7089	1	0.5238	206.444	719.746	-1.3	1.3
91	9.7	3.5004	0.3609	37.1417	4.8236	0	14.5344	3.6026	-0.4644	-0.9997	0.8575	0.4972	1	0.963	223.536	799.902	1.3	3.25
92	13.7	17.1605	1.2526	81.7285	6.9853	0	35.0036	6.3763	0.01548	-0.9985	1	0.7261	0.9915	0.7579	107.292	925.602	-10.4	-13.65
93	49.5	18.6132	0.376	245.551	5.1695	0	22.75	3.322	0.3991	-0.9999	1	0.6921	1	0.5369	100.596	418.539	-18.2	-3.9
94	12.5	52.0365	4.1629	83.5794	7.9599	0	17.5018	4.0705	0.9628	0.7634	1	0.0509	0.5048	0	533.744	465.788	39	34.45
95	18.5	107.667	5.8198	146.744	8.8936	3.25	39.538	5.6259	0.894	0.1414	1	0.2083	0.2364	0.1724	492.384	644.116	100.1	39.65
96	20.3	7.9343	0.3909	140.958	7.7026	0	45.1504	7.2436	-0.3233	-1	0.9985	0.7254	1	0.8269	355.32	578.52	-6.5	-4.55
97	16.3	4.162	0.2553	78.0609	5.4588	0	13.4001	3.4775	-0.4558	-1	0.7894	0.5577	1	0.9915	60.9877	1009.38	-2.6	-3.25
98	20.3	3.5004	0.1724	85.0189	4.6458	0	13.4001	3.1964	0.1132	-1	0.9989	0.7326	1	0.7006	814.796	258.379	3.25	-1.3
99	27.7	42.8803	1.548	232.902	9.0623	0	32.1734	6.3936	0.2856	-1	1	0.7736	0.9922	0.513	399.885	815.845	-41.6	-10.4
100	32.3	37.1411	1.1499	123.99	4.0921	0	13.4001	3.1049	0.2904	-1	1	0.7281	1	0.5673	281.144	865.975	20.15	-31.2
101	27.9	8.45	0.3029	192.784	7.4434	0	26.8002	6.048	-0.3548	-1	1	0.719	1	0.8816	913.339	950.369	3.25	-7.8
102	11.9	1.95	0.1639	38.9618	3.9355	0	11.718	2.8017	-0.3373	-1	0.9989	0.7505	1	0.8235	679.008	764.424	0	1.95
103	4.9	30.9894	6.3244	25.1891	8.6859	3.25	16.5718	3.7792	0.8698	0.8208	0.9408	0.03899	0.2414	0	86.9082	878.551	30.55	-5.2
104	17.5	5.2405	0.2995	88.0836	5.6828	0	23.6604	4.3909	-0.1284	-1	1	0.7317	1	0.7805	811.223	534.923	-5.2	-0.65
105	19.3	5.2405	0.2715	119.018	6.8796	0	26	6.1345	-0.2363	-1	1	0.7192	1	0.8429	29.1192	1016.14	2.6	-4.55
106	13.5	7.0007	0.5186	53.2222	4.628	0	16.25	3.9076	0.2819	-1	1	0.7402	1	0.6111	673.215	1014.28	-2.6	-6.5
107	17.5	15.4503	0.8829	64.2276	4.1437	0	24.7513	4.5136	0.3393	-0.9939	1	0.6046	1	0.6562	524.46	1002.42	14.95	3.9
108	49.5	7.0308	0.142	244.766	5.153	0	43.6033	5.5653	-0.1246	-1	1	0.7155	0.9979	0.8103	785.993	139.151	5.85	3.9
109	34.9	45.5603	1.3055	194.743	5.9192	0	20.8102	3.9871	0.3023	-1	1	0.8011	0.997	0.471	245.297	465.943	-30.55	33.8
110	16.3	3.3144	0.2033	52.7027	3.6855	0	11.718	2.5308	0.2753	-1	1	0.6535	1	0.6875	410.862	100.948	0.65	-3.25
111	5.3	0.9192	0.1734	3.575	1.0833	0	3.25	1.5558	-0.9201	-1	-0.7071	0.09928	1	1	178.953	331.594	-0.65	0.65
112	15.3	91.0859	5.9533	105.846	7.9584	3.25	30.6604	4.0748	0.956	0.69	1	0.05288	0.06015	0.00885	953.425	550.173	-87.1	26.65
113	23.3	18.6132	0.7988	150.68	7.0742	0	18.3848	4.424	-0.0737	-1	1	0.7013	0.9765	0.7801	404.906	489.708	3.9	18.2
114	13.3	7.4111	0.5572	72.1393	6.384	0	22.981	4.5858	-0.1929	-1	0.9999	0.7303	1	0.8452	103.034	1012.94	4.55	-5.85
115	16.3	154.767	9.4949	148.548	10.388	3.25	19.769	3.4613	0.9927	0.9564	1	0.007713	0	0	900.699	1005.52	-154.7	-4.55
116	5.5	29.0689	5.2853	25.563	7.3037	3.25	13.4001	2.6284	0.9825	0.9295	0.9997	0.02318	0.08571	0	691.145	147.6	28.6	-5.2
117	10.5	10.4809	0.9982	45.5452	5.3583	0	22.75	4.7171	-0.1756	-1	0.9998	0.8006	1	0.8254	83.0762	97.419	10.4	-1.3
118	9.9	32.8941	3.3226	49.6476	6.2845	0	13	2.669	0.977	0.8541	1	0.03055	0.9367	0	968.677	981.641	26	-20.15
119	15.5	57.1483	3.687	89.0524	6.5965	0	13.7886	3.1746	0.7806	-0.5777	1	0.4369	0.4889	0.1913	698.093	389.319	47.45	31.85
120	44.3	104.02	2.3481	253.643	5.9963	0	37.0557	4.8093	0.3574	-1	1	0.7008	0.6832	0.5408	475.292	300.613	-20.15	102.05
121	49.5	27.4312	0.5542	304.505	6.4106	0	32.6621	5.1276	0.03522	-1	1	0.7027	0.9916	0.7609	919.288	335.285	16.25	-22.1
122	16.5	58.4928	3.545	90.992	6.2753	0	13.4001	3.1046	0.7955	0.2189	1	0.2177	0.7448	0.336	627.803	292.191	14.95	56.55
123	11.1	5.2405	0.4721	31.8008	3.4946	0	11.718	3.0408	0.3274	-0.9971	1	0.6341	1	0.7377	893.126	274.176	5.2	-0.65
124	10.7	19.1171	1.7866	45.4191	5.2206	0	14.5344	3.2408	0.1779	-0.9983	0.9998	0.7164	1	0.6212	275.042	718.318	5.85	18.2
125	49.5	8.7207	0.1762	249.774	5.2584	0	23.6604	4.7571	-0.2604	-1	1	0.6963	1	0.8494	536.477	580.784	3.9	-7.8
126	24.9	45.407	1.8236	128.208	5.5986	0	16.25	3.3096	0.5348	-0.9947	1	0.5716	0.9956	0.4706	471.63	864.096	-41.6	-18.2
127	21.3	126.302	5.9297	167.415	8.6743	0	23.4361	4.9318	0.8837	-0.9648	1	0.3616	0.4611	0.09357	765.157	866.221	7.15	126.1
128	23.3	6.5324	0.2804	96.6107	4.5357	0	23.4361	3.6754	-0.01858	-1	1	0.7161	1	0.7747	474.352	905.071	-6.5	0.65
129	6.7	35.7736	5.3393	37.1083	7.8954	0	46.5329	9.519	0.6598	0.004545	0.9996	0.319	0.383	0.5769	550.619	167.373	-35.75	-1.3
130	6.3	8.1445	1.2928	25.5025	5.9308	0	13	3.394	-0.05865	-0.6	0.9965	0.4701	1	0.9048	282.944	485.524	7.15	-3.9
131	5.3	2.0555	0.3878	10.8638	3.2921	0	17.5018	4.0274	-0.9542	-1	-0.8682	0.04883	1	1	582.443	744.179	0.65	-1.95
132	4.7	20.5548	4.3734	27.4137	10.1532	0	22.981	7.2528	0.9113	0.6877	0.9969	0.1165	0.5556	0.1429	230.362	739.213	6.5	19.5
133	7.1	7.2672	1.0236	31.7176	6.2191	0	16.5718	3.6553	0.4625	-1	0.9908	0.6036	1	0.4516	801.852	128.014	3.25	-6.5
134	49.5	38.1512	0.7707	238.517	5.0214	0	16.25	3.1173	0.405	-1	1	0.6924	1	0.4763	732.346	792.679	-37.05	9.1
135	5.9	1.4534	0.2463	4.1692	1.069	0	4.5962	1.6488	0.3301	-0.8944	0.8321	0.738	1	0.875	709.136	655.297	-1.3	0.65
136	13.1	70.5033	5.3819	96.3746	8.6824	0	19.5	4.014	0.8752	0.4217	0.9997	0.1235	0.3784	0.1429	957.813	384.099	46.15	-53.3
137	40.7	1.3	0.03194	130.84	3.3809	0	26.2023	3.5332	-0.1875	-1	1	0.7795	1	0.7967	329.344	450.106	1.3	0
138	39.5	122.121	3.0917	286.355	7.6361	0	23.4361	4.54	0.7729	-0.9999	1	0.4302	0.6533	0.2225	84.6873	984.67	-115.05	-40.95
139	14.7	15.4503	1.051	49.2424	3.8774	0	9.75	2.6731	0.04191	-1	1	0.8387	1	0.5769	767.088	173.942	14.3	5.85
140	49.5	35.4652	0.7165	222.911	4.6929	0	16.5718	3.3065	0.1886	-1	1	0.7799	1	0.6009	612.946	550.013	15.6	31.85
141	31.5	2.68	0.08508	154.589	5.2403	0	29.9635	4.9899	-0.38	-1	1	0.7358	1	0.8443	959.402	844.082	-0.65	2.6
142	32.9	3.9538	0.1202	188.043	6.0855	0	39.1352	4.6319	0.3659	-1	1	0.6841	0.9968	0.5399	403.219	448.995	-3.9	0.65
143	30.3	224.665	7.4147	305.288	10.7876	0	25.3833	5.5658	0.6798	-1	1	0.6407	0.3675	0.2357	784.998	170.437	-224.25	13.65
144	26.5	73.6424	2.779	198.222	8.0907	0	16.5718	4.054	0.9161	0.2941	1	0.1241	0.9837	0.1067	693.8	774.502	26	-68.9
145	15.1	23.2551	1.5401	97.1676	7.4174	0	21.8017	4.7497	0.163	-1	1	0.6776	1	0.7593	500.662	156.861	-20.8	10.4
146	33.3	9.3744	0.2815	136.483	4.3605	0	20.8102	3.6779	-0.3006	-1	1	0.6724	1	0.8979	831.246	713.916	-7.8	-5.2
147	11.9	26.5308	2.2295	59.2303	5.9829	0	13.7886	3.7791	0.9101	0.48	1	0.1022	1	0.08861	983.055	609.996	-13.65	-22.75
148	22.3	22.4415	1.0063	92.9878	4.5807	0	19.5	4.6569	0.4305	-1	1	0.868	1	0.3168	1018.7	886.771	3.9	-22.1
149	15.1	23.4	1.5497	88.1415	6.7284	0	19.5	4.0566	0.5854	-1	1	0.5911	1	0.3592	70.7947	21.5894	0	23.4
150	30.1	3.5004	0.1163	134.739	4.795	0	21.8017	4.4432	-0.3363	-1	1	0.6838	1	0.8553	838.729	75.3455	-3.25	1.3
151	11.1	3.5004	0.3153	49.2282	5.4097	0	13.7886	3.4577	-0.3745	-1	0.9965	0.732	1	0.8209	719.712	74.6441	1.3	-3.25
152	17.9	85.2888	4.7647	125.621	7.9007	0	16.5718	3.6872	0.9299	0.6412	1	0.08925	0.3082	0.08633	842.863	988.374	83.85	-15.6
153	36.9	16.5718	0.4491	141.759	4.0619	0	16.25	2.8831	-0.1009	-1	1	0.7092	1	0.8116	759.191	954.682	7.15	14.95
154	10.3	119.501	11.602	112.143	13.5112	3.25	25.3833	5.4016	0.9783	0.9059	1	0.02265	0	0	110.641	620.515	-118.3	-16.9
155	33.1	135.802	4.1028	208.292	6.6975	0	17.5018	3.7975	0.9371	-0.1961	1	0.1593	0.3698	0.06873	227.678	182.615	115.05	72.15
156	49.5	0.9192	0.01857	223.883	4.7133	0	16.5718	3.6412	-0.344	-1	1	0.6847	1	0.8817	337.474	794.928	-0.65	0.65
157	6.3	13.9561	2.2153	23.7713	5.5282	0	13.4001	2.8627	0.9189	0.3846	1	0.149	1	0.08696	8.1984	870.968	12.35	6.5
158	11.7	2.9069	0.2485	62.6823	6.4621	0	18.9506	4.0829	-0.3472	-0.9999	0.9923	0.6572	1	0.8831	136.145	61.4359	-1.3	2.6
159	5.5	5.0767	0.923	17.1529	4.9008	0	13	3.6299	0.6355	-0.2941	0.9899	0.3907	1	0.3333	22.3	896.054	-3.25	3.9
160	49.5	1.95	0.03939	225.865	4.7551	0	27.768	4.587	-0.1576	-1	1	0.715	1	0.8074	992.599	260.404	-1.95	0
161	24.1	70.8619	2.9403	157.045	7.1061	0	35.8974	4.9018	0.7904	-1	1	0.4829	0.5566	0.1343	735.006	225.905	70.85	-1.3
162	29.7	0.65	0.02189	70.6299	2.5498	0	13	2.509	-0.3537	-1	1	0.7416	1	0.8396	764.631	206.832	-0.65	0
163	16.9	14.6069	0.8643	64.1426	4.3049	0	22.981	3.6196	0.5137	-0.9989	1	0.5227	1	0.5625	424.71	130.216	7.8	-12.35
164	40.3	41.6457	1.0334	211.693	5.5272	0	44.2048	4.6269	-0.02865	-1	1	0.7227	0.8407	0.755	113.962	491.789	34.45	-23.4
165	10.1	2.3436	0.232	26.7867	3.307	0	21.8017	5.1915	0.4472	-1	1	0.6326	1	0.6087	898.846	364.346	-1.95	1.3
166	6.7	31.4428	4.693	33.9546	7.2244	0	14.5344	3.546	0.9822	0.905	1	0.02382	0.4681	0	106.627	604.955	15.6	27.3
167	15.7	7.6081	0.4846	47.9228	3.498	0	10.2774	2.6918	0.1456	-1	1	0.6382	1	0.7714	859.774	454.108	7.15	-2.6
168	18.7	1.3	0.06952	78.4937	4.7002	0	18.9506	4.1961	-0.3918	-1	1	0.6827	1	0.8955	320.834	308.829	0	1.3
169	5.9	5.36	0.9085	9.7437	2.4984	0	13.4001	3.7262	-0.2938	-0.9701	0.3162	0.3314	1	1	1004.07	833.61	-1.3	-5.2
170	11.3	79.0866	6.9988	93.1141	10.0123	3.25	23.6604	4.9145	0.9789	0.8251	1	0.03145	0	0	681.814	393.142	33.8	-71.5
171	24.7	10.2774	0.4161	81.7482	3.6012	0	13.4001	2.3312	0.1076	-1	1	0.6994	1	0.7337	685.435	832.634	8.45	-5.85
172	10.5	37.1923	3.5421	69.4812	8.1743	0	32.5	6.0832	0.6107	-0.9899	1	0.6628	0.4941	0.2462	696.633	3.9	37.05	3.25
173	5.3	0	0	0	0	0	0	0	NaN	Infinity	#NAME?	NaN	1	NaN	546.924	908.849	0	0
174	22.7	8.6721	0.382	82.9009	4.0049	0	13.4001	3.1675	-0.05729	-1	1	0.6783	1	0.8471	738.509	751.729	-8.45	1.95
175	18.7	16.0538	0.8585	67.7925	4.0594	0	13.4001	2.9141	0.5212	-0.9923	1	0.5133	1	0.5211	908.045	172.548	13.65	-8.45
176	15.5	47.0386	3.0348	95.5725	7.0794	0	20.5548	4.1494	0.8967	-0.124	1	0.1499	0.9704	0.1228	593.177	451.232	46.15	-9.1
177	11.5	5.5915	0.4862	61.6628	6.4908	0	20.5548	5.0624	-0.4053	-1	0.9701	0.6228	1	0.9155	180.152	858.187	3.25	4.55
178	11.5	11.1262	0.9675	85.6476	9.0155	0	20.8102	5.1818	0.2601	-0.9965	1	0.7313	1	0.5634	702.383	519.848	-1.3	-11.05
179	5.9	0.9192	0.1558	6.3885	1.6381	0	4.5962	1.8334	0.7007	0.4472	1	0.2184	1	0.6667	249.822	463.229	-0.65	0.65
180	8.1	0.65	0.08025	12.9673	2.1258	0	6.5	2.1354	0.05866	-1	1	0.8089	1	0.8077	578.247	424.586	0	0.65
181	6.7	0	0	0	0	0	0	0	NaN	Infinity	#NAME?	NaN	1	NaN	522	233.97	0	0
182	11.5	1.3	0.113	52.3955	5.5153	0	22.981	5.673	0.07273	-0.9994	1	0.8238	1	0.6164	207.104	978.174	-1.3	0
183	8.7	0	0	0	0	0	0	0	NaN	Infinity	#NAME?	NaN	1	NaN	677	847.023	0	0
184	15.7	6.5	0.414	35.8843	2.6193	0	9.75	2.1043	0.2369	-1	1	0.6544	1	0.7677	385.522	97.4522	-3.9	5.2
185	16.9	76.3854	4.5198	130.031	8.7269	0	27.768	4.9668	0.171	-1	1	0.87	0.4765	0.4762	214.666	384.784	76.05	7.15
186	7.1	5.2405	0.7381	21.6734	4.2497	0	9.1924	2.509	0.5058	-1	1	0.5998	1	0.5	794.275	804.366	0.65	5.2
187	11.5	0.65	0.05652	62.329	6.5609	0	27.9576	5.1588	-0.1281	-1	1	0.7265	1	0.8194	126.822	172.348	-0.65	0
188	5.1	20.15	3.951	19.3718	6.249	0	11.718	3.0484	0.9983	0.9884	1	0.003576	0.871	0	992.696	1018.8	20.15	0
189	22.3	2.6	0.1166	113.311	5.5818	0	23.4361	4.4353	-0.3935	-1	1	0.6526	1	0.8953	319.309	135.843	-2.6	0
190	17.5	0.65	0.03714	24.3097	1.5684	0	4.5962	1.7936	-0.5368	-1	1	0.6084	1	0.9773	600.506	350.297	0.65	0
191	9.1	1.4534	0.1597	20.1404	2.8367	0	9.75	2.1597	-0.5943	-1	0.8944	0.6244	1	0.975	427.236	693.429	-0.65	-1.3
192	6.7	0	0	11.8712	2.5258	0	4.5962	2.2277	-0.789	-1	1	0.5482	1	0.9231	146.433	672.627	0	0
193	7.1	7.1795	1.0112	34.0998	6.6862	3.25	35.75	6.3378	-0.3207	-1	0.9261	0.6231	1	0.963	189.359	55.0915	0.65	-7.15
194	6.3	12.4182	1.9711	33.1891	7.7184	0	17.5018	4.6634	0.8516	0.3162	1	0.2223	1	0.2174	49.7619	776.278	-9.1	-8.45
195	11.9	2.3436	0.1969	36.1266	3.6491	0	9.1924	2.4827	-0.6853	-1	1	0.488	1	0.9412	18.584	103.983	1.95	-1.3
196	5.3	1.3	0.2453	10.1247	3.0681	0	10.2774	2.607	-0.8978	-1	-0.7071	0.09772	1	1	772.509	338.038	-1.3	0
197	8.7	0	0	16.352	2.4406	0	4.5962	1.6599	-0.8584	-1	-0.3162	0.1761	1	1	905.69	632.954	0	0
198	4.9	0	0	12.2701	4.2311	0	10.2774	3.0617	-0.4139	-1	0.8944	0.8367	1	0.8571	943.816	470.878	0	0
199	9.1	16.9	1.8571	39.5303	5.5676	0	16.25	4.6877	0.9627	0.3846	1	0.09909	1	0.03922	1018.74	663.286	0	16.9
200	39.5	152.186	3.8528	251.054	6.6948	0	43.3604	4.7138	0.6665	-1	1	0.6156	0.536	0.2266	363.994	882.652	-151.45	14.95
201	10.5	7.9343	0.7556	30.8513	3.6296	0	39.1352	5.9968	-0.1365	-1	1	0.7371	0.9412	0.8776	559.729	235.391	4.55	6.5
202	6.3	0.65	0.1032	16.1623	3.7587	0	7.2672	2.3246	-0.7725	-1	0.3162	0.3245	1	1	336.69	41.381	0.65	0
203	11.9	77.0325	6.4733	122.105	12.3339	0	27.9576	6.8249	0.9622	0.7696	1	0.0436	0.0202	0	947.702	59.1681	-7.15	76.7
204	41.3	37.0557	0.8972	183.036	4.6574	0	42.3748	4.4591	0.3157	-1	1	0.7367	1	0.5427	635.316	229.948	-9.75	35.75
205	8.9	1.3	0.1461	38.7989	5.623	0	20.8102	5.4958	-0.6273	-1	0.9806	0.4551	1	0.9583	427.562	590.023	-1.3	0
206	10.9	2.3436	0.215	44.6746	5.0196	0	13.7886	3.612	-0.3382	-1	1	0.6253	1	0.8889	826.775	668.459	-1.95	1.3
207	13.7	1.95	0.1423	72.5745	6.203	0	19.769	4.7788	-0.4066	-1	0.9991	0.6529	1	0.9479	846.887	914.62	-1.95	0
208	11.7	40.4308	3.4556	95.3696	9.8319	0	26.2023	6.6693	0.6794	-0.9487	0.9999	0.4987	0.4845	0.3766	381.603	860.914	-24.05	-32.5
209	24.3	9.8363	0.4048	89.4604	4.0117	0	13.7886	2.9526	0.03132	-1	1	0.721	1	0.8216	258.957	420.432	9.75	-1.3
210	6.9	13.9106	2.016	49.7401	10.151	0	25.3833	7.9328	0.219	-0.9701	0.9998	0.783	0.8367	0.5517	230.746	308.514	-8.45	-11.05
211	4.9	3.3144	0.6764	12.6811	4.3728	0	13.4001	3.5015	0.04535	-0.9701	1	0.8978	1	0.5556	155.949	602.765	3.25	-0.65
212	46.3	17.4413	0.3767	163.259	3.6853	0	22.981	3.1995	-0.0142	-1	1	0.7475	1	0.7425	951.492	125.015	15.6	7.8
213	7.5	16.9499	2.26	62.9465	11.4448	0	30.8322	8.6209	0.6624	-0.4903	0.9997	0.4268	0.9091	0.4	1005.23	382.093	-16.9	1.3
214	4.9	2.0555	0.4195	15.6505	5.3967	0	16.5718	5.1766	-0.9022	-0.9923	-0.7071	0.1194	1	1	340.235	376.827	0.65	-1.95
215	7.5	10.4809	1.3975	64.6529	11.7551	0	26.2023	8.4318	0.1032	-0.7894	0.9487	0.4889	0.9818	0.9429	625.427	382.92	9.1	-5.2
216	8.9	1.4534	0.1633	37.9934	5.5063	0	39.538	9.2676	-0.5394	-1	1	0.6344	1	0.9302	970.287	942.596	-0.65	-1.3
217	9.9	3.25	0.3283	57.6436	7.2967	0	46.5329	8.8837	-0.7792	-1	-0.3792	0.1868	0.7975	1	732.354	929.975	-2.6	-1.95
218	13.1	25.886	1.976	74.7937	6.7382	0	14.5344	3.7425	0.754	-0.824	1	0.4477	0.991	0.2418	839.615	340.905	-12.35	-22.75
219	25.3	8.45	0.334	32.825	1.4088	0	3.25	1.614	-0.8529	-1	1	0.5259	1	0.9265	417.753	1019	-8.45	0
220	30.1	44.5286	1.4794	257.869	9.1768	0	32.1734	5.2642	0.5494	-1	1	0.5711	0.9466	0.433	283.357	76.8837	37.05	24.7
221	14.5	0.9192	0.0634	7.3077	0.5846	0	4.5962	1.3675	-0.3776	-1	1	0.9365	1	0.7778	572.879	113.769	0.65	0.65
222	6.1	35.1842	5.7679	27.7723	6.7737	0	17.5018	5.0321	0.9409	0.8716	0.9997	0.043	0	0	3.8115	301.008	-7.15	34.45
223	27.1	114.4	4.2214	193.984	7.7284	0	29.9635	4.6539	0.7024	-0.9991	1	0.4905	0.5538	0.2814	312.472	328.262	0	114.4
224	9.5	20.3066	2.1375	47.7307	6.3641	0	17.5018	5.0322	0.7915	-0.9114	1	0.4373	1	0.1667	49.3684	151.21	15.6	13
225	47.1	88.3546	1.8759	269.251	5.9701	0	17.5018	3.5409	0.4389	-1	1	0.7224	0.9379	0.4115	581.017	342.043	-81.9	-33.15
226	42.1	158.91	3.7746	228.691	5.703	0	17.5018	3.2712	0.9138	-0.4856	1	0.2414	0.798	0.05836	110.308	684.211	-154.05	39
227	5.3	58.9604	11.1246	50.6166	15.3384	4.5962	39.538	7.8978	0.9865	0.952	0.9977	0.01223	0	0	751.868	663.736	57.2	14.3
228	31.3	24.7513	0.7908	176.47	6.0229	0	17.5018	3.8169	0.2155	-1	1	0.7555	0.9727	0.6208	453.395	259.5	-24.05	-5.85
229	13.7	50.5038	3.6864	102.02	8.7196	0	29.9635	6.7461	0.6378	-0.3893	1	0.4408	0.6154	0.433	325.88	37.6861	-26.65	42.9
230	8.9	1.95	0.2191	28.7534	4.1672	0	16.25	4.0301	-0.5432	-1	1	0.6703	1	0.8889	450.303	1018.21	0	1.95
231	5.1	0.65	0.1275	5.7385	1.8511	0	4.5962	1.871	-0.1491	-0.7071	0.7071	0.7528	1	1	293.853	826.471	-0.65	0
232	10.9	2.68	0.2459	23.9477	2.6908	0	7.2672	1.9288	0.1171	-1	1	0.7524	1	0.7347	844.073	271.509	-2.6	0.65
233	13.1	6.1321	0.4681	100.951	9.0947	0	35.8974	7.8011	-0.2737	-1	0.9967	0.65	0.9369	0.8977	52.874	428.069	3.25	5.2
234	6.3	2.68	0.4254	30.686	7.1363	0	21.8017	6.9971	0.1784	-1	1	0.8839	1	0.4783	1018.24	488.04	-2.6	0.65
235	24.5	54.0752	2.2071	115.739	5.144	0	17.5018	3.2014	0.6251	-0.9965	1	0.6385	0.9644	0.2732	373.031	285.314	48.75	-23.4
236	6.5	5.2	0.8	23.2789	5.1731	0	11.718	3.5327	-0.1379	-0.863	0.9383	0.7542	1	0.68	398.769	200.031	0	-5.2
237	4.9	20.2441	4.1315	24.2508	8.3623	0	29.9635	8.9429	0.7477	0.2685	0.9989	0.3178	0.4828	0.3333	972.827	309.765	1.95	-20.15
238	29.7	22.526	0.7585	200.315	7.2316	0	18.9506	4.544	0.09636	-1	1	0.7475	1	0.698	545.264	918.158	-16.25	15.6
239	27.3	52.2957	1.9156	159.084	6.2879	0	41.3657	5.4435	0.4328	-1	1	0.6873	0.8142	0.4386	899.086	41.3626	27.95	-44.2
240	5.7	9.5971	1.6837	19.6712	5.3165	0	14.5344	3.9799	0.9555	0.7071	1	0.08138	1	0.05882	80.2544	177.061	-8.45	-4.55
241	46.1	24.1289	0.5234	197.156	4.4707	0	42.3748	4.7263	-0.2851	-1	1	0.7068	0.9864	0.847	305.797	623.474	24.05	-1.95
242	5.7	2.7577	0.4838	31.7123	8.5709	0	22.75	5.6984	-0.09971	-0.9762	0.9487	0.6548	1	0.875	870.746	253.202	-1.95	-1.95
243	6.1	0	0	25.4116	6.1979	0	13.4001	3.4043	0.1024	-1	1	0.7643	1	0.7	478.082	393.164	0	0
244	45.7	34.9432	0.7646	292.282	6.6884	0	46.5329	6.0627	-0.1383	-1	1	0.7418	0.9748	0.8016	950.918	769.021	11.05	-33.15
245	14.9	22.7035	1.5237	104.457	8.0975	0	26.2023	6.4759	0.3593	-0.9721	0.9999	0.6082	0.9535	0.6132	653.295	133.946	5.2	-22.1
246	14.5	81.5096	5.6214	135.273	10.8219	0	45.1504	6.9254	0.9871	0.8838	1	0.0183	0.136	0	27.9034	245.686	-32.5	-74.75
247	6.5	29.2139	4.4944	57.4681	12.7707	3.25	42.3748	10.2444	0.1971	-1	1	0.6756	0.6444	0.72	97.4923	131.754	-24.7	15.6
248	9.5	5.886	0.6196	31.7141	4.2285	0	11.718	2.8782	0.2372	-0.9806	1	0.76	1	0.5435	538.026	166.174	0.65	5.85
249	6.5	17.6819	2.7203	26.876	5.9724	0	11.718	2.9	0.9863	0.9417	0.9999	0.01704	0.9778	0	862.277	44.3385	16.9	-5.2
250	16.7	33.099	1.982	78.9643	5.3717	0	16.5718	3.3423	0.2832	-1	1	0.8382	0.9864	0.4672	39.2964	632.946	-11.05	31.2
251	7.7	0.65	0.08442	4.55	0.7982	0	3.25	1.4114	1	1	1	0	1	0	819.513	554.052	-0.65	0
252	8.1	0.65	0.08025	3.25	0.5328	0	3.25	1.2132	NaN	Infinity	#NAME?	NaN	1	NaN	1019	588.068	0	0.65
253	21.5	58.7307	2.7317	103.074	5.2858	0	16.5718	3.1234	0.9133	0.3714	1	0.1271	0.9949	0.1143	948.8	504.126	-52	27.3
254	5.7	1.8385	0.3225	14.1537	3.8253	0	7.2672	2.1491	0.4424	-0.2425	0.8	0.2682	1	0.9375	174.93	355.579	-1.3	-1.3
255	5.1	0.65	0.1275	7.1173	2.2959	0	4.5962	1.9254	-0.4875	-1	0.4472	0.6245	1	1	386.873	1001.96	-0.65	0
256	13.1	23.5619	1.7986	60.0061	5.406	0	33.4608	5.738	0.3816	-0.4472	0.9983	0.4717	1	0.7473	645.813	655.744	-9.75	-21.45
257	7.3	29.7015	4.0687	35.8541	6.7649	0	17.5018	4.2606	0.5373	-0.4583	0.9997	0.5272	0.5849	0.4848	30.589	293.589	27.3	11.7
258	22.3	129.821	5.8216	170.052	8.3769	0	33.931	4.3768	0.9738	0.7713	1	0.03829	0.1773	0	366.76	102.289	-11.05	-129.35
259	6.1	36.7983	6.0325	39.6692	9.6754	0	32.6621	7.5981	0.9874	0.9091	1	0.02206	0.1707	0	818.041	25.2131	-11.05	-35.1
260	5.7	0.65	0.114	1.8385	0.4969	0	4.5962	1.4469	-1	-1	-1	1.7206e-08	1	1	258.035	29.9386	0	0.65
261	24.5	5.9927	0.2446	119.62	5.3164	0	24.7513	4.0446	0.189	-1	1	0.6793	1	0.7617	517.343	927.537	-3.9	-4.55
262	5.1	1.4534	0.285	8.4173	2.7153	0	4.5962	1.7158	0.473	-0.9615	1	0.7051	1	0.7	26.4706	482.657	1.3	0.65
263	14.3	7.15	0.5	67.0721	5.453	0	26.2023	4.9476	-0.4937	-1	0.9487	0.5697	1	0.9286	63.4196	373.661	0	7.15
264	44.7	27.6154	0.6178	232.435	5.4434	0	27.9576	4.3981	0.008588	-1	1	0.7314	0.9977	0.7405	836.234	287.817	-12.35	24.7
265	11.5	4.162	0.3619	51.6345	5.4352	0	20.8102	4.3487	-0.5317	-1	0.9487	0.6333	1	0.9265	856.57	722.878	-3.25	2.6
266	11.3	4.3603	0.3859	44.9857	4.8372	0	16.25	4.0375	-0.3447	-1	0.9487	0.6479	1	0.913	468.907	148.947	1.95	3.9
267	16.9	51.0695	3.0219	145.252	9.7485	0	25.3833	5.8311	0.882	0.124	1	0.1327	0.7517	0.1318	490.311	233.308	-34.45	-37.7
268	4.9	6.5324	1.3331	4.7635	1.6426	0	4.5962	1.9022	0.8778	0.7593	0.9985	0.0948	1	0	650.786	676.612	0.65	-6.5
269	6.7	1.3	0.194	21.444	4.5625	0	16.25	4.5805	0.224	-1	1	0.9366	1	0.4286	1016.34	0.08955	1.3	0
270	20.9	19.2492	0.921	146.512	7.752	0	20.8102	5.3146	0.1039	-1	1	0.6935	0.9471	0.7222	118.715	1000.77	18.85	3.9
271	6.1	2.6	0.4262	23.8771	5.8237	0	20.8102	5.9341	0.1434	-1	1	0.9485	1	0.5	0.1967	65.7213	0	-2.6
272	30.1	205.26	6.8193	226.786	8.0707	0	16.25	3.437	0.9689	0.6321	1	0.05287	0.01779	0.01149	114.309	724.242	-159.9	128.7
273	43.5	39.6979	0.9126	207.5	5	0	27.9576	4.2763	0.2836	-1	1	0.7501	1	0.5553	612.197	670.088	1.95	-39.65
274	4.9	10.4	2.1224	22.662	7.8145	3.25	32.5	7.655	0.2993	-0.4472	0.9878	0.484	0.7931	0.75	162.082	300.918	-10.4	0
275	41.1	186.944	4.5485	246.363	6.3008	0	16.5718	3.0892	0.9094	-0.4472	1	0.2119	0.4373	0.07588	424.418	782.984	159.9	96.85
276	43.1	38.7064	0.8981	391.438	9.524	0	32.5	6.1507	0.194	-1	1	0.7149	0.9343	0.6486	36.1334	905.347	29.25	-25.35
277	10.1	54.5109	5.3971	64.3233	7.9411	0	20.5548	4.5732	0.9821	0.9089	1	0.02244	0.08642	0	231.446	667.51	-7.8	53.95
278	7.5	19.9392	2.6586	52.1154	9.4755	3.25	20.8102	4.7113	0.8684	0.5812	0.9999	0.1109	1	0.1143	151.24	146.22	-6.5	-18.85
279	5.9	0.65	0.1102	0.65	0.1667	0	3.25	0.7262	NaN	Infinity	#NAME?	NaN	1	NaN	579	830.059	0	0.65
280	6.1	14.8223	2.4299	16.3416	3.9858	0	10.2774	2.4823	-0.8068	-1	-0.3387	0.2342	0.7317	1	270.951	331.787	14.3	3.9
281	5.3	13.6655	2.5784	31.8792	9.6604	3.25	19.769	5.4028	0.2161	-0.6601	0.9986	0.4914	0.8788	0.9231	932.726	349.915	12.35	-5.85
282	4.7	1.8385	0.3912	11.0824	4.1046	0	9.1924	2.6992	0.1422	-0.8944	0.8396	0.7245	1	0.7143	820.894	753.957	1.3	-1.3
283	42.7	3.25	0.07611	256.942	6.3131	0	30.8322	4.8018	-0.2781	-1	1	0.731	1	0.8412	207.17	718.377	-1.95	2.6
284	16.9	35.7677	2.1164	95.6146	6.4171	0	20.8102	4.2418	0.2339	-1	1	0.8134	0.7383	0.5289	902.675	641.639	-11.7	33.8
285	26.9	113.51	4.2197	166.674	6.6937	0	33.4608	4.3571	0.6413	-0.9994	1	0.6569	0.5622	0.2389	743.435	67.7732	-106.6	39
286	42.5	1.8385	0.04326	200.113	4.9411	0	21.8017	4.2161	-0.1528	-1	1	0.7046	1	0.8409	869.624	951.268	1.3	-1.3
287	13.3	74.0116	5.5648	110.895	9.8137	0	21.8017	4.1391	0.9727	0.8373	1	0.02841	0.09735	0	978.226	342.665	9.1	-73.45
288	5.5	6.1321	1.1149	8.6635	2.4753	0	6.5	1.9861	0.1635	-0.9806	1	0.7929	1	0.8571	162.755	737.982	3.25	5.2
289	7.5	1.3	0.1733	22.8824	4.1604	0	13.4001	4.0983	-0.3813	-1	0.9899	0.7403	1	0.7941	303.853	625.467	1.3	0
290	9.9	4.5962	0.4643	61.7481	7.8162	0	32.5	7.8328	-0.04195	-1	1	0.8081	1	0.6842	428.046	740.449	0.65	4.55
291	11.3	13.7118	1.2134	64.9786	6.987	0	27.9576	4.8416	0.2394	-1	1	0.7012	0.9892	0.589	311.323	164.274	13.65	1.3
292	12.1	9.2382	0.7635	59.8751	5.9282	0	45.5	7.3464	-0.1814	-1	0.9959	0.6177	0.8614	0.9136	51.4835	328.236	5.85	7.15
293	7.3	16.9499	2.3219	35.739	6.7432	0	22.981	5.698	0.4918	-0.3511	0.9978	0.4315	1	0.6562	301.767	925.288	9.1	-14.3
294	5.1	2.9069	0.57	11.3612	3.6649	0	7.2672	1.93	-0.7824	-1	-0.2425	0.2917	1	1	932.902	557.314	-1.3	2.6
295	16.7	5.9927	0.3588	56.2783	3.8285	0	10.2774	2.608	0.07154	-1	1	0.7706	1	0.708	793.599	796.021	-1.3	5.85
296	27.7	59.5912	2.1513	211.631	8.2347	0	33.1436	6.4172	0.2545	-0.9989	1	0.7596	0.786	0.583	282.283	958.372	-57.85	14.3
297	12.9	3.9538	0.3065	53.5867	4.9162	0	20.5548	4.4949	-0.2802	-1	1	0.7914	1	0.8148	487.845	726.888	3.9	0.65
298	11.9	0.9192	0.07725	42.9095	4.3343	0	14.5344	3.5499	-0.4734	-1	1	0.626	1	0.9412	215.719	27.9706	-0.65	0.65
299	21.1	18.8612	0.8939	76.5544	4.0081	0	25.3833	3.7168	0.004658	-1	1	0.7266	1	0.8	329.002	392.879	0.65	-18.85
300	5.1	3.25	0.6373	16.0071	5.1636	0	11.718	3.2903	-0.2397	-0.9923	0.9983	0.7549	1	0.7778	276.902	563.461	-2.6	-1.95
301	15.3	0.9192	0.06008	36.1387	2.7172	0	4.5962	2.0208	-0.7113	-1	1	0.5985	1	0.9302	146.533	672.585	-0.65	0.65
302	7.5	8.5494	1.1399	25.3238	4.6043	0	39.2699	6.1539	-0.2339	-1	1	0.8112	1	0.7667	855.587	1.4067	1.3	-8.45
303	18.7	39.586	2.1169	91.8927	5.5026	0	14.5344	3.1736	0.5029	-1	1	0.6924	0.988	0.3862	308.246	705.912	19.5	-34.45
304	41.5	42.964	1.0353	206.743	5.234	0	22.981	3.5855	0.4344	-1	1	0.5797	1	0.5571	806.967	606.219	-42.25	7.8
305	41.3	71.2781	1.7259	277.116	7.0513	0	26.2023	4.6949	0.639	-0.9985	1	0.5458	0.715	0.3279	67.5593	910.437	15.6	-69.55
306	5.5	64.3763	11.7048	48.9566	13.9876	7.2672	29.9635	5.0065	0.9949	0.9828	1	0.005165	0	0	428.018	846.991	13	-63.05
307	10.3	17.55	1.7039	62.5474	7.5358	0	45.5	8.245	0.3636	-1	1	0.9078	1	0.3509	323.752	1018.83	-17.55	0
308	7.3	55.4027	7.5894	50.7209	9.57	0	17.5018	4.65	0.9923	0.9651	1	0.008681	0	0	367.295	693.041	-47.45	-28.6
309	7.3	27.9576	3.8298	65.1696	12.2962	3.25	33.931	6.7655	0.5894	-0.9529	1	0.4844	0.5094	0.4242	544.61	202.98	-27.95	-0.65
310	5.5	13.3369	2.4249	18.4132	5.2609	0	14.5344	3.5378	0.8556	0.5665	0.9965	0.1411	0.9143	0.2667	799.846	765.636	9.75	9.1
311	8.7	54.8047	6.2994	49.5517	7.3958	0	16.25	3.6892	0.9586	0.7568	1	0.05468	0.3433	0	22.4195	936.632	30.55	-45.5
312	5.5	4.162	0.7567	18.4119	5.2606	0	20.8102	5.4412	0.1253	-0.8087	1	0.6959	1	0.7143	922.464	1.1273	3.25	-2.6
313	15.5	31.9096	2.0587	147.754	10.9448	3.25	26.2023	5.5728	0.5458	-1	1	0.5889	0.6296	0.4087	324.513	353.926	-1.95	31.85
314	18.7	16.3666	0.8752	83.5717	5.0043	0	22.75	4.2886	0.2425	-1	1	0.6145	1	0.7324	363.505	412.308	16.25	1.95
315	24.3	46.0584	1.8954	128.972	5.7835	0	20.8102	4.6976	0.8969	0.1738	1	0.1515	1	0.1337	495.136	196.335	-45.5	7.15
316	14.3	1.3	0.09091	10.4	0.8455	0	3.25	1.4317	-0.7055	-1	0.7071	0.4413	1	1	449.916	11.1189	0	-1.3
317	4.9	32.7912	6.6921	24.5174	8.4543	0	16.25	4.7481	0.9483	0.8824	0.9985	0.03853	0	0	241.418	813.755	-31.85	7.8
318	16.9	5.9927	0.3546	76.5225	5.1357	0	29.0689	5.2753	-0.3607	-1	1	0.7374	1	0.873	864.104	235.254	-4.55	3.9
319	10.3	3.3144	0.3218	51.5919	6.2159	0	37.9012	6.1054	0.4548	-0.9993	1	0.6006	1	0.5161	853.519	183.461	0.65	3.25
320	5.1	2.0555	0.403	16.7285	5.3963	0	13.4001	3.6353	-0.9045	-0.9923	-0.7894	0.06978	1	1	544.657	471.598	1.95	-0.65
321	8.3	22.981	2.7688	46.5932	7.3958	0	30.6604	5.8918	-0.2189	-1	0.9923	0.8352	0.9683	0.7907	16.488	569.464	-20.15	11.05
322	11.7	60.854	5.2012	85.7235	8.8375	3.25	23.4361	4.0321	0.8893	0.5444	0.9995	0.1228	0.3196	0.1558	243.38	862.026	-24.05	55.9
323	40.5	44.7179	1.1041	208.387	5.4127	0	20.5548	3.6568	0.5262	-1	1	0.6339	0.9688	0.3895	681.409	78.0173	-24.05	-37.7
324	6.7	30.8801	4.609	36.2413	7.7109	0	20.5548	4.8733	0.909	0.7593	0.9982	0.07549	0.4255	0	6.6866	153.694	-15.6	26.65
325	5.7	2.68	0.4702	22.9358	6.1989	3.25	18.3848	3.6091	0.3239	-0.8321	1	0.5903	1	0.8	203.474	171.482	2.6	-0.65
326	40.1	15.7214	0.3921	151.865	3.986	0	16.25	3.3299	-0.1464	-1	1	0.6995	1	0.8382	868.809	800.785	-13.65	-7.8
327	7.1	11.05	1.5563	26.7707	5.2492	0	41.1096	7.5657	0.4828	-0.9806	0.977	0.6255	0.9804	0.4333	882.859	704.204	-5.2	9.75
328	39.9	11.718	0.2937	242.109	6.3881	0	32.0088	4.8814	-0.07971	-1	1	0.7167	1	0.7981	518.138	230.234	-6.5	-9.75
329	30.9	162.31	5.2528	297.64	10.2989	0	27.768	5.5069	0.7998	-0.7512	1	0.3294	0.3772	0.223	199.413	588.125	82.55	139.75
330	6.5	6.5	1	13.9285	3.0952	0	7.2672	2.146	0.2728	-0.9231	1	0.6934	1	0.6	632.123	173.831	6.5	0
331	5.1	1.8385	0.3605	19.4741	6.282	3.25	20.5548	4.4869	0.4212	-1	0.7071	0.4926	1	1	35.1569	566.549	1.3	1.3
332	14.3	12.2642	0.8576	63.8369	5.19	0	46.8722	7.8917	-0.1533	-1	1	0.7247	0.8455	0.8061	84.5524	316.517	-10.4	-6.5
333	10.9	13	1.1927	46.0629	5.1756	0	20.8102	4.5343	-0.2251	-1	1	0.9321	1	0.661	612.908	1018.72	-13	0
334	4.9	7.9076	1.6138	15.1003	5.207	0	35.8974	8.763	-0.05195	-0.9918	0.5547	0.7708	1	1	430.714	587.163	-1.3	7.8
335	14.9	72.6722	4.8773	134.67	10.4395	0	26.2023	6.3001	0.9074	-0.3375	1	0.1921	0.3953	0.06422	226.295	239.315	32.5	65
336	7.1	1.8385	0.2589	28.9418	5.6749	0	30.6604	5.8048	-0.03067	-1	0.9934	0.9183	1	0.5862	477.845	389.141	1.3	1.3
337	6.9	2.68	0.3884	39.196	7.9992	0	29.25	6.8005	-0.4467	-0.9965	0.9985	0.5752	1	0.9655	2.4058	212.239	2.6	0.65
338	7.3	1.4534	0.1991	24.8066	4.6805	0	10.2774	2.7443	-0.2213	-1	0.9615	0.6667	1	0.9286	907.575	536.527	1.3	-0.65
339	5.9	1.95	0.3305	19.5871	5.0223	0	13.7886	3.1131	-0.3986	-1	0.8321	0.5789	1	0.9444	152.814	598.585	0	1.95
340	39.3	0	0	192.847	5.1702	0	32.5	5.5326	-0.3646	-1	1	0.6678	1	0.8876	584.046	740.697	0	0
341	9.5	73.4759	7.7343	73.2207	9.7628	0	33.1436	6.2678	0.98	0.8487	1	0.02728	0	0	958.289	814.542	73.45	1.95
342	14.1	11.718	0.8311	99.77	8.2455	0	20.8102	4.8311	0.5691	-0.9971	1	0.556	0.7521	0.4653	852.599	884.376	0.65	-11.7
343	14.9	8.475	0.5688	99.0568	7.6788	0	26	6.4865	-0.04549	-1	1	0.8673	1	0.6966	162.513	1017.72	-7.15	-4.55
344	6.9	6.4018	0.9278	47.159	9.6243	3.25	32.1734	7.4215	0.006292	-0.9923	1	0.63	1	0.8077	936.899	706.79	2.6	-5.85
345	6.5	22.0713	3.3956	35.0994	7.7999	0	16.25	3.9138	0.9024	0.3162	1	0.1443	0.7556	0.08	978.431	378.146	-5.2	-21.45
346	4.9	3.5004	0.7144	13.7888	4.7548	0	10.2774	4.0242	-0.3377	-0.8944	0.6727	0.5615	1	1	214.051	294.898	3.25	1.3
347	7.9	30.8322	3.9028	63.3111	10.7307	0	34.548	8.919	0.4332	-0.8101	1	0.6394	0.3729	0.4359	378.779	516.133	-9.75	-29.25
348	22.9	14.6069	0.6379	120.627	5.7717	0	16.25	3.2645	0.197	-0.9983	1	0.6263	1	0.6949	229.904	782.216	-7.8	12.35
349	5.1	11.3518	2.2258	43.4473	14.0153	3.25	34.548	9.4101	0.4837	-0.6662	0.9451	0.5315	0.3226	0.5455	207.186	584.02	-4.55	-10.4
350	38.9	92.3846	2.3749	201.303	5.4554	0	13.4001	3.2381	0.7354	-1	1	0.5253	0.9919	0.1971	820.784	317.551	65	65.65
351	5.1	8.6721	1.7004	22.2178	7.167	0	14.5344	4.1639	-0.2194	-0.9872	0.8742	0.7348	1	0.8182	583.794	204.48	1.95	-8.45
352	5.9	12.503	2.1192	17.8268	4.571	0	11.718	3.2437	0.8711	0.5704	0.9976	0.1377	1	0.2105	445.483	119.822	12.35	-1.95
353	4.9	10.2774	2.0974	27.3312	9.4246	0	26.8002	7.3737	0.3501	-0.9878	1	0.7808	0.9655	0.5556	877.643	768.418	-8.45	5.85
354	14.5	13.7118	0.9456	55.6384	4.4511	0	14.5344	3.4228	0.1993	-1	1	0.8597	1	0.5196	96.6241	193.669	-7.15	-11.7
355	12.1	3.25	0.2686	79.2551	7.847	0	43.6033	11.0605	-0.3418	-1	0.9899	0.6718	1	0.8933	969.835	939.153	2.6	1.95
356	7.1	8.7449	1.2317	37.7845	7.4087	0	41.1096	9.8574	-0.5853	-0.9995	0.8682	0.5715	0.8039	0.9655	840.676	829.514	-6.5	-5.85
357	36.5	37.7056	1.033	218.29	6.3272	0	35.1541	4.8256	0.503	-1	1	0.6707	0.9797	0.4038	851.556	262.152	37.7	-0.65
358	17.9	29.5446	1.6505	93.4906	5.8799	0	19.769	3.6889	0.7714	-0.7071	1	0.331	1	0.2847	982.282	231.656	-22.75	18.85
359	11.7	5.8138	0.4969	27.6521	2.8507	0	9.1924	2.0547	0.1109	-1	1	0.7927	1	0.6197	346.991	707.624	-2.6	-5.2
360	6.7	0.65	0.09701	8.125	1.7287	0	3.25	1.6392	-0.2845	-1	1	1.0014	1	0.6667	356.47	977.97	-0.65	0
361	37.9	3.677	0.09702	189.095	5.2673	0	21.8017	4.1297	-0.3163	-1	1	0.71	1	0.8444	671.232	166.478	2.6	-2.6
362	5.7	2.0555	0.3606	26.2487	7.0942	0	13.4001	3.3259	-0.05316	-0.9701	0.9487	0.6512	1	0.875	615.956	36.8333	-0.65	-1.95
363	4.7	3.7901	0.8064	11.7281	4.3437	0	9.1924	3.1721	-0.8606	-1	-0.5369	0.1704	1	1	61.3085	112.628	3.25	1.95
364	37.7	59.5061	1.5784	217.022	6.079	0	29.25	5.1155	0.3339	-1	1	0.6581	0.9832	0.5969	761.651	311.904	-38.35	-45.5
365	6.5	4.55	0.7	33.3849	7.4189	0	32.5	8.2206	-0.3544	-1	1	0.9056	1	0.7273	0.2154	65.5	0	4.55
366	19.1	110.14	5.7665	141.659	8.2842	0	26.8002	4.1558	0.9003	-0.5755	1	0.2742	0.2339	0.1192	71.1047	171.534	-55.9	94.9
367	9.3	1.4534	0.1563	16.7608	2.296	0	7.2672	2.2842	-0.1969	-0.8944	0.9487	0.7257	1	0.8148	578.199	425.022	0.65	-1.3
368	37.7	2.9069	0.07711	183.292	5.1342	0	25.3833	4.6221	0.2393	-1	1	0.7115	0.9776	0.6038	252.602	1009.37	-1.3	2.6
369	9.5	0.65	0.06842	8.9885	1.1985	0	4.5962	1.6812	-0.5584	-1	1	0.7425	1	0.8261	94.4737	160.984	0	0.65
370	9.3	6.5	0.6989	62.6542	8.5828	0	24.7513	6.222	-0.08552	-1	1	0.6392	1	0.8958	198.688	974.925	6.5	0
371	4.9	6.6922	1.3657	18.1194	6.2481	0	26.2023	6.3775	-0.4184	-0.9717	0.4167	0.5788	1	1	736.316	924.296	-5.85	3.25
372	13.1	2.0555	0.1569	59.2981	5.3422	0	16.25	4.2044	-0.325	-1	1	0.6766	1	0.8514	408.706	297.836	0.65	1.95
373	13.1	25.006	1.9089	79.666	7.1771	0	17.5018	4.8471	0.8411	0.1414	1	0.191	1	0.2967	1011.36	643.221	-11.7	-22.1
374	13.7	17.6819	1.2907	78.5864	6.7168	0	27.5772	5.6876	0.1569	-0.9585	0.9985	0.6172	1	0.7396	335.255	32.3869	10.4	-14.3
375	4.9	22.5354	4.5991	22.8536	7.8805	3.25	20.8102	5.745	0.9904	0.9648	1	0.01146	0.7586	0	928.888	1012.26	18.85	-12.35
376	7.7	2.6	0.3377	41.7937	7.3322	0	30.8322	7.2005	-0.4794	-1	1	0.6719	1	0.8571	1017.91	3.5065	0	-2.6
377	22.7	123.543	5.4424	155.849	7.5289	0	20.5548	3.4868	0.7749	-0.9923	1	0.4945	0.2802	0.1979	808.315	340.304	-96.85	-76.7
378	14.5	9.3744	0.6465	67.022	5.3618	0	37.0557	7.7041	-0.08771	-1	1	0.8096	1	0.7527	454.49	1017.26	5.2	7.8
379	36.7	211.267	5.7566	311.17	8.9674	0	17.5018	3.3068	0.8843	-0.8306	1	0.3442	0.1585	0.104	922.887	302.301	-33.15	-208.65
380	9.3	6.7862	0.7297	57.0076	7.8093	0	22.981	5.1319	-0.0414	-0.995	0.9959	0.7099	1	0.7547	356.57	170.435	-6.5	1.95
381	14.3	7.9076	0.553	76.7875	6.2429	0	29.9635	4.7913	0.01701	-1	1	0.6989	1	0.7822	940.888	559.629	-7.8	-1.3
382	5.5	27.4235	4.9861	20.6927	5.9122	0	19.769	6.0847	0.2138	-0.07408	0.6807	0.2251	0.9143	1	271.073	339	-14.3	-23.4
383	4.7	3.677	0.7823	5.7942	2.146	0	4.5962	1.7135	0.6196	0.2425	0.8682	0.2692	1	0.5714	503.553	175.617	-2.6	-2.6
384	7.3	0	0	2.6	0.4906	0	3.25	1.1746	-1	-1	-1	0	1	1	463.027	35.0274	0	0
385	11.1	4.5962	0.4141	67.1404	7.3781	0	18.9506	4.7347	0.1036	-0.9981	0.987	0.6738	1	0.806	901.599	368.905	3.25	-3.25
386	36.1	91.4931	2.5344	204.898	6.0087	0	39.1352	4.0323	0.8152	-0.8944	1	0.3178	0.8651	0.21	962.008	372.68	-66.3	63.05
387	22.7	109.343	4.8169	132.148	6.384	0	22.981	3.878	0.9419	0.2809	1	0.1044	0.401	0.04278	566.606	44.4163	86.45	-66.95
388	6.3	2.7577	0.4377	27.6521	6.4307	3.25	13	2.7762	0.4019	-0.9037	0.9813	0.6197	1	0.5652	269.659	602.183	-1.95	-1.95
389	5.3	20.7695	3.9188	22.9995	6.9695	0	25.3833	7.0186	0.9178	0.8638	0.9869	0.0545	0.4545	0	2.7642	431.943	-7.15	-19.5
390	9.5	44.3193	4.6652	55.9503	7.46	3.25	17.5018	3.5206	0.9775	0.8321	1	0.03382	0.5333	0	895.837	785.474	-3.25	44.2
391	5.3	2.9069	0.5485	17.4952	5.3016	0	18.9506	4.1504	0.1656	-0.9995	1	0.9522	1	0.4615	160.358	736.943	1.3	2.6
392	9.5	0	0	3.575	0.4767	0	3.25	1.1575	-1	-1	-1	0	1	1	446.958	839	0	0
393	15.1	8.475	0.5613	68.0052	5.1912	0	16.25	3.569	-0.1102	-1	1	0.7016	1	0.8286	502.573	912.626	-8.45	-0.65
394	18.5	56.0359	3.029	119.528	7.2441	0	16.25	3.5278	0.8651	-0.05121	1	0.203	0.9879	0.1517	449.011	886.249	-55.9	-3.9
395	17.5	1.4534	0.08305	68.4087	4.4135	0	19.769	4.167	-0.2984	-1	1	0.757	1	0.819	177.446	857.02	1.3	0.65
396	16.9	35.1842	2.0819	87.3483	5.8623	0	16.25	4.1058	0.3204	-1	1	0.7828	0.9664	0.4882	18.7544	818.21	-31.85	-14.95
397	5.1	4.5962	0.9012	33.084	10.6722	0	23.6604	6.6796	-0.7883	-0.9939	0.7071	0.4978	1	1	942.147	681.48	4.55	0.65
398	10.7	63.7564	5.9585	64.6803	7.4345	0	16.5718	3.9918	0.9614	0.8472	0.9999	0.04477	0.1494	0	526.981	829.117	58.5	25.35
399	20.5	46.7142	2.2787	126.799	6.854	0	21.8017	3.7898	0.4781	-0.9487	1	0.6108	0.8595	0.4845	302.3	918.605	-43.55	16.9
400	6.3	3.5004	0.5556	18.7811	4.3677	0	9.75	2.5737	-0.5748	-1	0.9615	0.5792	1	0.9545	287.897	493.508	3.25	1.3
401	9.1	3.25	0.3571	46.0651	6.488	0	27.768	5.0951	-0.4235	-1	1	0.614	1	0.9184	34.2582	20.3516	1.95	2.6
402	4.9	4.111	0.839	13.8045	4.7602	0	10.2774	3.1788	-0.3446	-0.7071	0.7071	0.4558	1	1	338.286	56.1633	3.9	1.3
403	9.1	0.65	0.07143	24.4442	3.4429	0	10.2774	3.2109	-0.23	-1	1	0.8931	1	0.75	723.819	690.33	0.65	0
404	6.1	37.968	6.2243	32.3371	7.8871	3.25	18.9506	4.1282	0.9867	0.9339	1	0.01869	0.07317	0	298.607	782.016	-23.4	29.9
405	6.7	3.25	0.4851	13.2692	2.8232	0	22.75	4.9459	-0.2583	-1	1	0.944	1	0.64	390.321	1018.85	-3.25	0
406	9.5	5.8138	0.612	48.5335	6.4711	0	37.9012	6.0762	0.2273	-0.9231	0.9971	0.5891	1	0.7308	247.095	930.168	-5.2	-2.6
407	28.5	40.3052	1.4142	117.753	4.4435	0	16.25	3.0442	0.3348	-1	1	0.6929	1	0.6211	22.3474	473.503	-24.7	31.85
408	12.5	44.5048	3.5604	90.9852	8.6653	0	42.3748	8.1598	0.856	0.3515	0.9999	0.2057	0.7048	0.2118	522.08	432.512	-44.2	5.2
409	11.1	44.8123	4.0371	84.454	9.2807	0	22.981	4.9639	0.1935	-0.9999	1	0.8337	0.4835	0.5352	903.991	440.869	-18.2	40.95
410	8.7	19.8968	2.287	59.0114	8.8077	0	25.3833	5.7962	0.8756	0.0995	1	0.1729	1	0.1489	86.8218	821.264	-12.35	-15.6
411	34.3	81.6417	2.3802	199.287	6.1699	0	19.5	3.6128	0.8063	-0.6	1	0.3345	1	0.2013	970.644	833.117	65	-49.4
412	30.9	4.111	0.133	146.154	5.0572	0	33.4608	6.5175	-0.1674	-1	1	0.7309	1	0.8078	246.952	964.55	3.9	-1.3
413	34.1	70.638	2.0715	147.339	4.59	0	39.2699	4.0123	0.6308	-1	1	0.4898	0.9751	0.4485	878.403	832.893	-69.55	12.35
414	34.1	41.1353	1.2063	190.989	5.9498	0	29.9635	5.0354	0.3074	-1	1	0.7084	1	0.569	144.811	937.064	-40.95	-3.9
415	8.1	2.0555	0.2538	25.2751	4.1435	0	11.718	2.3679	-0.1565	-1	1	0.7378	1	0.8	717.969	75.3025	1.95	0.65
416	33.9	146.647	4.3259	261.432	8.1954	0	33.4608	6.19	0.4677	-1	1	0.6528	0.605	0.4692	345.938	442.791	-32.5	143
417	33.9	283.532	8.3638	329.515	10.3296	0	25.3833	4.5178	0.9542	0.1871	1	0.1157	0.04075	0.05686	412.409	349.127	-271.05	-83.2
418	14.3	15.9879	1.118	72.3568	5.8827	0	19.769	4.3941	0.3173	-0.9762	1	0.6919	1	0.5773	853.752	376.259	-7.15	-14.3
419	17.3	23.4901	1.3578	84.8619	5.5465	0	18.9506	4.7696	0.4937	-1	1	0.5827	0.9673	0.5469	845.055	4.8179	22.75	-5.85
420	4.9	9.1924	1.876	18.999	6.5514	0	39.1352	9.5971	-0.6722	-1	-0.1414	0.3109	1	1	395.612	196.122	1.3	9.1
421	4.9	1.8385	0.3752	5.9477	2.0509	0	7.2672	2.2526	0.1788	-0.9487	0.9487	0.6971	1	0.8889	254.857	883	-1.3	-1.3
422	5.3	2.7577	0.5203	21.7519	6.5915	0	16.25	4.4226	0.4945	-0.7071	0.9899	0.5356	1	0.5385	524.066	145.217	1.95	1.95
423	8.9	4.162	0.4676	37.4336	5.4252	0	20.5548	4.3125	-0.05469	-1	0.9995	0.848	1	0.6667	128.764	166.489	-2.6	-3.25
424	14.9	3.25	0.2181	87.0737	6.7499	0	29.9635	6.7587	-0.4835	-1	1	0.629	1	0.8899	547.218	468.812	1.95	-2.6
425	19.5	99.0243	5.0782	187.813	10.7322	0	27.768	5.8028	0.9398	0.424	1	0.09676	0.4571	0.04516	681.02	549.833	-26	-95.55
426	8.3	36.5968	4.4093	44.961	7.1367	0	13.4001	3.8547	0.9873	0.9297	1	0.01681	0.5238	0	795.813	104.392	20.15	-30.55
427	6.5	11.9854	1.8439	27.447	6.0993	0	18.3848	4.7631	0.3813	-0.9138	1	0.6056	1	0.68	270.938	706.585	11.7	2.6
428	6.5	3.25	0.5	26.0601	5.7911	0	22.75	5.7163	-0.4322	-1	0.9231	0.6714	1	0.92	792.485	723.015	-3.25	0
429	6.5	1.95	0.3	17.6965	3.9325	0	11.718	3.6042	-0.2613	-1	1	0.7364	1	0.8947	320.877	620.239	0	1.95
430	16.9	139.986	8.2832	161.378	10.8307	0	39.1352	6.1632	0.978	0.841	1	0.02861	0.04027	0	607.793	302.672	-42.9	-133.25
431	15.5	57.0002	3.6774	58.8301	4.3578	0	11.718	2.6971	0.9822	0.8541	1	0.02907	1	0	199.468	901.365	-56.55	-7.15
432	12.7	5.2	0.4094	69.9933	6.5414	0	23.4361	4.5255	0.03894	-0.9923	1	0.6742	1	0.7711	712.748	545.622	-5.2	0
433	17.1	7.0308	0.4112	94.4389	6.2542	0	29.25	5.8549	-0.3706	-1	1	0.6735	1	0.8702	624.991	111.62	5.85	-3.9
434	6.3	0	0	41.461	9.6421	0	39.1352	9.9986	-0.53	-0.9999	0.9975	0.6763	0.6744	0.9565	901.476	721.492	0	0
435	11.9	3.5004	0.2941	50.6381	5.115	0	13.4001	3.2464	-0.5804	-1	0.9833	0.559	1	0.9577	756.534	173.908	-3.25	-1.3
436	32.7	59.6939	1.8255	168.199	5.4788	0	19.5	3.6763	0.5926	-1	1	0.6662	0.9772	0.266	794.439	908.378	34.45	-48.75
437	11.5	4.162	0.3619	43.3917	4.5675	0	14.5344	3.8711	-0.107	-1	0.9942	0.7775	1	0.8056	555.383	229.865	2.6	3.25
438	7.3	2.0555	0.2816	31.5963	5.9616	0	33.931	8.3063	-0.2553	-1	1	0.7167	1	0.8966	856.87	722.13	1.95	-0.65
439	7.3	8.1445	1.1157	62.918	11.8713	0	43.3604	11.1026	0.5311	-0.8222	1	0.5803	0.9623	0.4688	217.61	590	-7.15	-3.9
440	10.3	2.3436	0.2275	61.347	7.3912	0	33.1436	6.8636	-0.4849	-1	0.9701	0.6575	1	0.9206	680.971	772.141	-1.3	-1.95
441	17.9	13.9106	0.7771	70.7085	4.4471	0	11.718	2.6658	-0.01371	-1	1	0.7383	1	0.7692	398.17	80.0251	-8.45	11.05
442	5.3	21.9946	4.1499	25.4374	7.7083	0	18.9506	5.4915	0.9175	0.8196	1	0.07259	0.5152	0	48.7925	116.462	-18.2	12.35
443	32.3	71.8096	2.2232	155.317	5.126	0	13.4001	3.1641	0.9108	0.5547	1	0.09617	1	0.0742	464.334	128.875	11.7	70.85
444	9.1	10.1741	1.118	37.8051	5.3247	0	33.4608	5.8062	0.05678	-0.9983	0.9975	0.6076	1	0.8636	291.225	505.791	4.55	9.1
445	20.9	114.478	5.4774	158.493	8.3859	0	27.9576	4.661	0.9573	0.5125	1	0.08065	0.3175	0.02959	53.122	648.921	-21.45	-112.45
446	17.5	4.162	0.2378	71.9317	4.6408	0	39.538	6.3827	-0.3773	-1	1	0.728	1	0.822	424.363	739.646	3.25	2.6
447	9.1	5.2405	0.5759	43.2018	6.0848	0	35.75	7.015	-0.3141	-1	0.9285	0.5834	1	0.9388	485.753	432.198	-0.65	-5.2
448	32.1	33.4103	1.0408	253.492	8.4217	0	45.9619	8.3132	-0.09451	-1	1	0.7349	0.7907	0.7463	735.681	925.154	-20.15	26.65
449	9.5	3.7901	0.399	40.8454	5.4461	0	14.5344	3.8603	-0.277	-1	0.9833	0.6523	1	0.8654	149.174	169.805	-3.25	-1.95
450	21.9	0	0	92.8353	4.6651	0	22.75	5.0496	-0.2673	-1	1	0.7398	1	0.8214	1018.3	852.831	0	0
451	4.7	0	0	4.225	1.5648	0	3.25	1.6548	-1	-1	-1	0	1	1	110.872	557.787	0	0
452	31.9	30.3488	0.9514	140.035	4.6834	0	39.1352	4.6578	0.2081	-1	1	0.7678	0.9833	0.6097	85.4075	539.558	-22.1	-20.8
453	6.3	26.073	4.1386	39.9225	9.2843	0	45.6159	8.944	0.9421	0.1414	1	0.1762	0.9535	0.04348	37.3254	471.302	-1.95	-26
454	7.9	74.987	9.492	76.9976	13.0504	0	23.4361	6.0751	0.9916	0.9723	1	0.007048	0	0	535.165	514.335	50.7	55.25
455	8.5	7.2672	0.855	31.9488	4.9152	0	30.8322	5.3945	0.03111	-0.9965	0.9965	0.7923	1	0.7556	510.318	1001.26	6.5	3.25
456	5.3	2.68	0.5057	15.9581	4.8358	0	9.1924	2.2207	-0.6217	-1	0.7071	0.478	1	1	905.226	538.726	2.6	0.65
457	15.9	8.45	0.5314	96.8558	6.968	0	17.5018	4.3922	-0.2638	-1	1	0.7076	0.9928	0.8649	219.054	300.906	8.45	0
458	5.7	0.65	0.114	0.65	0.1757	0	3.25	0.745	NaN	Infinity	#NAME?	NaN	1	NaN	579	829.974	0	-0.65
459	16.1	109.503	6.8014	138.772	9.842	0	21.8017	5.2039	0.8886	0.1056	1	0.1806	0.2199	0.1322	916.298	452.941	-42.9	100.75
460	10.5	0.65	0.0619	60.8674	7.1609	0	26.8002	5.4631	0.01028	-1	1	0.7773	1	0.7049	574.571	111.967	0	0.65
461	9.9	25.9023	2.6164	54.9347	6.9538	0	18.9506	3.5743	0.7654	-0.7593	0.9999	0.4034	0.7722	0.2881	612.485	696.667	7.8	-24.7
462	28.5	19.6511	0.6895	165.974	6.2632	0	24.7513	4.6988	0.06197	-1	1	0.7426	0.9811	0.7511	304.167	167.872	-11.05	-16.25
463	16.7	78.3917	4.6941	137.65	9.3639	0	20.8102	4.2757	0.4069	-0.9098	1	0.6202	0.4286	0.5484	887.063	646.18	-47.45	62.4
464	30.9	1.3	0.04207	135.06	4.6734	0	26	4.8046	-0.4376	-1	1	0.8887	1	0.7286	0.06472	67.0421	0	-1.3
465	30.7	37.7056	1.2282	161.382	5.6231	0	22.981	4.3309	0.5225	-1	1	0.6063	1	0.4633	172.585	876.43	-30.55	22.1
466	8.3	6.1664	0.7429	51.4528	8.1671	0	21.8017	5.7513	-0.3136	-1	0.9864	0.6705	1	0.8947	636.102	169.922	1.95	-5.85
467	19.9	75.3832	3.7881	106.267	5.9367	0	35.8974	4.8885	0.7377	-0.4789	1	0.3514	0.7151	0.3208	50.8769	988.063	74.75	-9.75
468	15.3	32.5584	2.128	70.9512	5.3347	0	17.5018	3.6188	0.7814	-0.4472	1	0.287	1	0.2679	324.722	578.405	29.25	14.3
469	29.9	71.9976	2.4079	174.458	6.253	0	21.8017	4.0758	0.5118	-1	1	0.7174	0.6774	0.352	588.415	317.018	-71.5	8.45
470	30.5	9.9431	0.326	150.107	5.2669	0	35.0036	4.4752	-0.2243	-1	1	0.7041	1	0.8182	820.323	552.166	-1.95	-9.75
471	23.9	3.5004	0.1465	101.691	4.6434	0	14.5344	3.0097	0.006806	-1	1	0.759	1	0.7487	38.8285	420.931	1.3	-3.25
472	6.7	2.68	0.4	11.9597	2.5446	0	9.1924	2.3567	0.06812	-1	1	0.7885	1	0.6923	193.769	44.403	-0.65	2.6
473	4.9	53.4425	10.9066	33.8874	11.6853	6.5	16.5718	2.6132	0.9788	0.8828	0.9985	0.03819	0	0	541.633	367	53.3	-3.9
474	23.9	20.688	0.8656	160.364	7.3225	0	29.0689	5.4821	-0.002619	-1	1	0.6984	1	0.7801	576.22	415.54	14.95	-14.3
475	28.3	20.1814	0.7131	152.122	5.7841	0	40.7224	6.6076	-0.1349	-1	1	0.729	0.9924	0.8161	60.4134	321.502	-19.5	5.2
476	5.3	9.7716	1.8437	29.8051	9.0319	0	42.7471	10.4232	-0.3313	-0.9971	0.7071	0.474	1	1	679.651	274.028	0.65	-9.75
477	20.5	49.6091	2.42	183.371	9.9119	0	26.8002	6.43	0.7393	-0.9709	1	0.4362	0.9568	0.2284	577.271	981.244	4.55	-49.4
478	26.3	1.95	0.07414	146.745	6.0389	0	29.25	6.7698	-0.2929	-1	1	0.9213	1	0.675	25.6711	1018.75	1.95	0
479	7.9	2.9069	0.368	34.8143	5.9007	0	14.5344	3.7571	-0.2518	-1	0.9899	0.6906	1	0.8438	339.924	190.658	-2.6	1.3
480	7.5	20.15	2.6867	35.7376	6.4977	0	36.3361	9.394	-0.08537	-0.819	0.9962	0.626	0.7091	0.9118	1014.73	156.34	0	-20.15
481	5.1	0.65	0.1275	10.075	3.25	0	6.5	2.3735	-0.6	-1	1	0.8433	1	0.8	328.539	1019	-0.65	0
482	5.7	6.5324	1.146	31.388	8.4832	0	20.5548	5.0787	0.06177	-0.6727	0.9312	0.6352	1	0.8235	1003.71	460.07	-0.65	-6.5
483	9.1	1.3	0.1429	58.417	8.2278	0	27.768	6.1414	-0.4957	-1	1	0.7085	1	0.875	617.033	43.2418	1.3	0
484	27.5	72.5034	2.6365	159.219	6.2439	0	18.9506	3.6524	0.6423	-0.9906	1	0.5486	0.6784	0.2974	345.373	511.104	-7.15	72.15
485	17.9	55.162	3.0817	97.7344	6.1468	0	18.3848	4.0325	0.54	-0.9379	1	0.6042	0.6604	0.446	657.249	428.885	-38.35	-39.65
486	8.7	8.3241	0.9568	31.7303	4.7359	0	9.75	2.4246	-0.174	-0.9968	0.9983	0.7825	1	0.7391	168.828	313.839	-6.5	-5.2
487	29.1	6.4347	0.2211	126.333	4.6617	0	16.5718	3.4792	-0.01621	-1	1	0.7571	1	0.7636	849.404	178.778	4.55	4.55
488	21.9	156.304	7.1372	169.826	8.534	0	18.3848	3.306	0.9848	0.8944	1	0.02078	0.005025	0	147.368	208.37	-130.65	85.8
489	13.5	5.5915	0.4142	50.1677	4.3624	0	23.6604	4.3773	0.02771	-1	1	0.7183	1	0.8276	401.685	108.552	4.55	3.25
490	20.7	44.8264	2.1655	123.438	6.6009	0	32.5	4.7992	0.7698	-0.4472	1	0.3356	0.9786	0.2874	989.734	103.304	39	-22.1
491	11.5	0.65	0.05652	16.25	1.7105	0	3.25	1.6314	-0.5395	-1	1	0.7551	1	0.9167	316.052	690.657	0	-0.65
492	4.9	0	0	1.3	0.4483	0	3.25	1.1405	-1	-1	-1	0	1	1	463	35.0408	0	0
493	28.5	21.9946	0.7717	120.976	4.5651	0	18.9506	3.2754	0.5444	-0.9762	1	0.5201	1	0.5	475.179	728.791	20.8	-7.15
494	5.9	4.5962	0.779	26.9552	6.9116	0	17.5018	5.1554	0.3342	-0.4961	0.9021	0.3816	1	0.8824	282.483	819.805	-4.55	0.65
495	28.5	67.0131	2.3513	139.785	5.2749	0	11.718	2.6455	0.7727	-1	1	0.5122	1	0.1513	832.228	994.735	66.3	9.75
496	8.9	0	0	10.4	1.5072	0	6.5	1.9769	-0.8889	-1	1	0.4714	1	0.9444	837.82	608	0	0
497	14.9	0	0	17.875	1.3857	0	3.25	1.6135	-0.7297	-1	1	0.6932	1	0.8649	899.067	0	0	0
498	8.5	57.5424	6.7697	52.2575	8.0396	0	19.769	3.6842	0.9673	0.8614	0.9998	0.03467	0	0	353.377	727.171	-42.9	38.35
499	28.1	17.2709	0.6146	151.825	5.817	0	23.6604	4.841	-0.01327	-1	1	0.8059	1	0.704	375.176	584.642	-16.25	-5.85
500	10.1	7.6081	0.7533	44.8152	5.5327	0	16.25	3.2143	0.03274	-1	0.9997	0.7558	1	0.7213	790.485	752.46	2.6	7.15
501	7.5	5.2405	0.6987	36.6203	6.6582	0	17.5018	3.91	0.5001	-0.7071	1	0.5125	1	0.5455	497.88	940.073	-5.2	0.65
[truncated: 344 more rows]

## Sheet: ACP5-cl2-1-3
trackID	trackLength(s)	totalDisplacement(um)	meanVelocity(um/s)	totalDistance(um)	meanSpeed(um/s)	minSpeed(um/s)	maxSpeed(um/s)	stdevSpeed(um/s)	meanPersistence	minPersistence	maxPersistence	stdevPersistence	tumblingPropensityV	tumblingPropensityP	positionX(px)	positionY(px)	displacementX(um)	displacementY(um)
[truncated: 802 more rows]

[truncated: 6 more sheets: ACP5-cl2-2-1, ACP5-cl2-2-2, ACP5-cl2-2-3, ACP5-cl2-3-1, ACP5-cl2-3-2, ACP5-cl2-3-3]
