# Supplementary material for: Cyclic AMP signalling and glucose metabolism mediate pH taxis by African trypanosomes
Source: Nat Commun. 2022 Feb 1;13:603. doi: 10.1038/s41467-022-28293-w (PMC8807625; doi:10.1038/s41467-022-28293-w)
Supplement: Supplementary file 12 — Source Data [file 41467_2022_28293_MOESM12_ESM.zip › Source Data/Source Data motility/Suppl. Fig. 4a/C3KOCl2S2.xlsx]

## Sheet: C3KOCl2S2V1
trackID	trackLength(s)	totalDisplacement(um)	meanVelocity(um/s)	totalDistance(um)	meanSpeed(um/s)	minSpeed(um/s)	maxSpeed(um/s)	stdevSpeed(um/s)	meanPersistence	minPersistence	maxPersistence	stdevPersistence	tumblingPropensityV	tumblingPropensityP	positionX(px)	positionY(px)	displacementX(um)	displacementY(um)	Spalte1
0	10.7	59.927	5.6007	67.6789	7.7792	0	19.769	3.8638	0.9428	0.722	1	0.06365	0.2874	0.01493	635.346	225.224	59.8	3.9	0.719958
1	13.7	7.2672	0.5305	85.2071	7.2827	0	16.5718	4.0542	0.4621	-0.8824	1	0.4835	1	0.6316	1208.96	838.639	-1.3	7.15	0.0728439
2	7.1	72.1968	10.1686	63.0219	12.3572	4.5962	16.5718	3.4302	0.9926	0.9599	1	0.009085	0	0	376.634	473.838	67.6	-25.35	0.822889
3	5.7	33.1755	5.8203	32.1559	8.6908	0	18.3848	5.1222	0.963	0.8259	0.9984	0.0469	0.05405	0	564.702	117.886	27.3	-18.85	0.669708
4	9.1	10.5812	1.1628	32.997	4.6475	0	7.2672	1.6395	0.2966	-0.9701	0.9995	0.6887	1	0.549	1093.19	1008.24	-7.15	-7.8	0.250199
5	19.9	56.5351	2.841	135.671	7.5794	0	22.981	4.9473	0.3606	-1	0.9998	0.7242	0.6704	0.4774	862.362	408.028	-55.9	-8.45	0.374832
6	11.9	24.286	2.0408	46.0101	4.6475	0	11.718	2.8725	0.7727	-0.8	1	0.4094	0.9899	0.2051	1019.26	602.58	-23.4	6.5	0.439118
7	7.1	6.5	0.9155	39.415	7.7284	0	13.7886	3.8893	0.1266	-0.7071	0.9943	0.6253	1	0.8065	325.901	1037.45	6.5	0	0.118459
8	10.1	26.2989	2.6039	38.803	4.7905	0	11.718	3.126	0.9606	0.2425	1	0.1113	0.8148	0.03279	821.975	645.545	20.15	16.9	0.543555
9	6.7	32.7138	4.8827	40.3591	8.587	3.25	17.5018	4.3363	0.9603	0.8213	1	0.04633	0.1064	0	703.321	57.0746	-30.55	-11.7	0.568615
10	7.7	14.0014	1.8184	43.3506	7.6054	3.25	16.25	3.0045	0.7723	0.3022	0.9998	0.1818	1	0.4324	826.948	358.922	-5.2	13	0.239093
11	20.5	25.607	1.2491	113.223	6.1201	0	14.5344	3.3109	0.4837	-1	1	0.6829	1	0.3827	1051.61	689.537	-10.4	-23.4	0.204098
12	6.1	40.321	6.61	32.4588	7.9168	0	17.5018	3.6954	0.9738	0.9285	1	0.02189	0	0	593.492	982.754	-14.3	37.7	0.834933
13	7.3	10.4809	1.4357	35.6505	6.7265	0	24.7513	6.1461	-0.09659	-0.9899	0.9998	0.5935	1	0.8485	666.466	424.397	10.4	1.3	0.213439
14	6.5	49.8512	7.6694	46.7834	10.3963	3.25	18.3848	4.1726	0.9946	0.9672	0.9998	0.007614	0	0	1212.1	166.1	-38.35	-31.85	0.737705
15	10.1	39.4738	3.9083	58.5799	7.2321	0	16.25	3.757	0.8358	0.4061	0.9999	0.1681	0.6543	0.3443	849.02	991.554	11.7	-37.7	0.54041
16	20.1	78.1975	3.8904	146.459	8.0917	0	18.9506	4.6785	0.4882	-1	1	0.675	0.4917	0.4304	1040.41	966.801	-34.45	-70.2	0.480789
17	10.9	7.854	0.7205	127.971	14.3788	4.5962	24.7513	5.564	0.117	-0.8603	0.9982	0.6069	0.5506	0.7826	1139.67	447.06	3.25	-7.15	0.0501085
18	10.9	48.2097	4.4229	71.6446	8.05	3.25	19.769	3.5666	0.9152	0.6357	1	0.08771	0.3933	0.05797	531.835	244.445	-48.1	3.25	0.549429
19	10.7	31.3755	2.9323	74.1317	8.5209	3.25	20.8102	3.9645	0.8003	-0.4472	0.9999	0.2616	1	0.1791	1119.02	915.808	20.15	-24.05	0.34413
20	5.5	4.55	0.8273	24.1507	6.9002	0	19.769	4.9924	0.1697	-0.9119	1	0.6045	1	0.7333	219.664	763.255	4.55	0	0.119895
21	28.1	50.4536	1.7955	152.991	5.8617	0	16.25	3.4909	0.3001	-1	1	0.827	0.8161	0.4553	904.514	877.797	39.65	31.2	0.30631
22	10.1	46.5193	4.6059	82.5571	10.1922	0	26.8002	7.2615	0.9745	0.8275	1	0.03471	0.3951	0	2.7079	978.777	5.85	-46.15	0.451904
23	6.9	45.2206	6.5537	57.1639	11.6661	3.25	17.5018	4.5392	0.9758	0.9021	0.9999	0.02811	0.1429	0	173.217	893.957	-14.3	-42.9	0.561773
24	7.5	68.1261	9.0835	52.2453	9.4991	6.5	16.25	2.2614	0.9951	0.9832	1	0.004877	0	0	301.473	981.68	-65.65	-18.2	0.956248
25	34.5	58.1705	1.6861	218.824	6.7331	0	19.769	3.8007	0.6056	-0.9762	1	0.5499	0.6277	0.3787	580.125	774.175	-18.2	-55.25	0.25042
26	4.9	11.1072	2.2668	18.5526	6.3974	0	11.718	3.2285	0.8899	0.7071	0.979	0.08856	0.8966	0.1111	807.796	777.041	-10.4	-3.9	0.354331
27	6.7	53.1094	7.9268	44.6693	9.5041	0	17.5018	4.3673	0.9929	0.963	1	0.0086	0	0	927.761	132.149	19.5	49.4	0.83404
28	15.3	58.4313	3.819	135.9	10.218	0	23.4361	5.5021	0.8566	-0.6668	1	0.27	0.4436	0.177	1353.19	122.248	-26.65	-52	0.373752
29	11.9	2.3436	0.1969	63.9402	6.4586	0	20.5548	4.4172	0.5339	-0.7454	1	0.4899	0.9495	0.5455	1096.2	198.429	1.95	1.3	0.0304865
30	6.7	12.503	1.8661	33.5247	7.1329	0	16.5718	4.2485	0.1231	-0.9939	1	0.8897	0.8723	0.5	1135.83	584.739	-5.85	11.05	0.261619
31	9.1	10.4	1.1429	55.0261	7.7502	0	16.5718	4.295	0.4369	-0.8575	1	0.5514	1	0.6122	900.835	513.374	10.4	0	0.147467
32	5.9	47.9593	8.1287	46.8289	12.0074	4.5962	19.769	5.3155	0.9893	0.9578	0.9999	0.01174	0	0	86.5763	647.356	-26	40.3	0.676974
33	4.9	19.6726	4.0148	27.1044	9.3464	0	17.5018	5.3248	0.9294	0.8014	0.9986	0.05999	0.9655	0	617.633	690.143	-19.5	-2.6	0.429556
34	12.5	51.7434	4.1395	89.7035	8.5432	0	21.8017	4.667	0.9293	0.2983	1	0.1213	0.5143	0.07059	858.508	262.36	46.15	23.4	0.484537
35	13.3	11.1262	0.8366	56.057	4.9608	0	10.2774	2.6546	0.5534	-0.8682	1	0.4554	1	0.5495	1344.57	499.282	1.3	11.05	0.168642
36	9.3	59.2891	6.3752	73.8082	10.1107	3.25	20.8102	3.971	0.9869	0.8944	1	0.01833	0	0	203.989	489.914	15.6	-57.2	0.63054
37	5.3	3.7901	0.7151	8.3804	2.5395	0	7.2672	2.2874	-0.3842	-0.9701	0.9701	0.7393	1	0.9231	1121.73	711.443	3.25	-1.95	0.281591
38	8.1	43.787	5.4058	56.6388	9.285	3.25	16.25	4.0919	0.8808	0.5245	0.9999	0.154	0.1311	0.2439	36.7469	272.08	-43.55	4.55	0.582208
39	5.7	0	0	21.9013	5.9193	0	27.768	6.4151	-0.02221	-0.9955	0.8682	0.728	1	0.9375	352.509	1036.96	0	0	0
40	13.1	16.6481	1.2708	86.7916	7.8191	0	19.5	5.106	0.6777	-0.3328	1	0.3262	0.991	0.5	808.626	234.351	10.4	13	0.162525
41	9.1	20.2441	2.2246	56.3919	7.9425	0	18.3848	5.1381	0.3831	-0.9662	0.9993	0.4513	0.9718	0.7755	734.72	952.972	13.65	-14.95	0.280088
42	5.5	41.8279	7.6051	38.0752	10.8786	3.25	17.5018	4.0521	0.9686	0.9103	0.9963	0.02378	0	0	579.609	76.2182	22.75	-35.1	0.699088
43	7.5	23.8471	3.1796	48.204	8.7644	3.25	18.9506	5.1009	0.937	0.6402	1	0.07534	1	0.02857	271.513	310.367	7.15	-22.75	0.362786
44	14.1	75.3832	5.3463	105.921	8.7538	0	18.3848	3.8587	0.9808	0.9012	1	0.01986	0.06612	0	973.394	481.578	65.65	-37.05	0.61074
45	28.7	101.183	3.5255	281.041	10.5259	0	25.3833	5.669	0.6015	-1	1	0.6383	0.3446	0.3224	892.906	544.237	94.9	35.1	0.334936
46	5.3	66.9784	12.6374	49.0232	14.8555	4.5962	25.3833	5.219	0.9967	0.989	1	0.003427	0	0	472.991	836.424	1.95	66.95	0.850688
47	10.5	46.8045	4.4576	50.4796	5.9388	0	11.718	2.4867	0.9825	0.9076	1	0.02062	0.6588	0	952.371	60.6714	41.6	21.45	0.750589
48	10.5	7.827	0.7454	59.457	6.9949	0	36.3361	5.9785	0.1391	-0.9985	0.9997	0.6704	1	0.8	1306.06	82.5286	-5.2	5.85	0.106563
49	4.9	28.2208	5.7593	24.4736	8.4392	3.25	13.4001	2.7784	0.986	0.9636	0.9992	0.01165	0.03448	0	523.275	552.959	7.15	-27.3	0.682446
50	10.1	46.9622	4.6497	78.0012	9.6298	3.25	22.981	4.9538	0.9663	0.7526	1	0.04112	0.321	0	567.059	625.564	46.8	-3.9	0.482845
51	4.7	35.6079	7.5761	26.8162	9.9319	6.5	18.9506	2.9791	0.9515	0.9114	0.9853	0.03036	0	0	295.457	716.574	33.15	-13	0.762805
52	15.1	87.1097	5.7689	111.995	8.5492	0	17.5018	4.0162	0.9917	0.9438	1	0.01122	0.1221	0	15.9272	136.742	-1.3	87.1	0.674788
53	9.9	40.7224	4.1134	51.8349	6.5614	0	17.5018	3.5297	0.6937	0.1597	1	0.2461	0.6329	0.5254	1260.63	620.419	19.5	35.75	0.626909
54	26.7	110.011	4.1203	181.504	7.3484	0	26.8002	4.3032	0.9067	0.3258	1	0.1431	0.5547	0.1366	595.695	597.023	21.45	107.9	0.560707
55	41.1	63.2607	1.5392	198.243	5.0702	0	20.8102	3.3943	0.5535	-1	1	0.6414	0.7059	0.376	765.402	573.937	-10.4	-62.4	0.303578
56	5.5	31.0711	5.6493	25.6798	7.3371	0	11.718	3.1342	0.9912	0.955	1	0.01315	0	0	130.855	126.645	-29.9	8.45	0.769964
57	8.5	62.8386	7.3928	77.3328	11.8974	3.25	16.5718	3.3731	0.9925	0.963	1	0.008401	0	0	158.147	578.253	-48.75	39.65	0.621379
58	6.5	6.9096	1.063	21.7477	4.8328	0	10.2774	2.6609	0.1626	-1	0.9955	0.8276	1	0.7083	1147.67	557.2	-4.55	5.2	0.219955
59	8.7	5.886	0.6766	42.9538	6.411	0	17.5018	4.0657	0.1742	-0.9904	0.9884	0.6745	1	0.7174	743.833	138.052	0.65	-5.85	0.105537
60	8.7	97.0744	11.158	78.0862	11.6547	3.25	19.5	3.3803	0.9955	0.9765	1	0.005916	0	0	642.379	25.2874	91	33.8	0.957382
61	9.1	105.599	11.6042	96.1368	13.5404	3.25	24.7513	6.2102	0.9971	0.9829	1	0.003785	0	0	912.154	837.258	-96.2	-43.55	0.857006
62	13.5	24.7513	1.8334	40.4707	3.5192	0	16.5718	3.7051	0.2109	-0.9806	1	0.8394	0.8522	0.5	829.967	786.33	-12.35	21.45	0.520971
63	6.5	93.3921	14.368	89.1886	19.8197	3.25	43.7243	9.6566	0.9464	0.8269	0.9991	0.04859	0	0	1210.83	63.5077	-89.7	-26	0.724935
64	28.3	212.371	7.5043	272.346	10.3554	0	27.9576	4.8769	0.9791	0.7381	1	0.04493	0.05703	0.01235	939.346	927.316	-206.7	-48.75	0.724675
65	8.3	65.5502	7.8976	77.3819	12.2828	3.25	23.4361	5.4468	0.9843	0.9338	1	0.01877	0	0	860.584	45.753	-25.35	60.45	0.64298
66	12.3	102.56	8.3382	121.643	11.81	0	22.981	4.8581	0.9839	0.895	1	0.02079	0	0	356.772	516.854	88.4	52	0.706029
67	12.1	68.42	5.6545	84.0277	8.3196	3.25	17.5018	3.6648	0.9808	0.873	1	0.02307	0.07921	0	1014.11	493.95	-42.9	53.3	0.67966
68	10.1	2.68	0.2653	57.0676	7.0454	0	26.2023	5.8629	-0.6764	-1	0.6	0.401	1	1	22.4802	881.851	-0.65	2.6	0.0376558
69	9.7	37.249	3.8401	88.6021	11.5068	3.25	24.7513	5.4888	0.7951	-0.04757	1	0.2709	0.5455	0.3158	1116.4	976.99	32.5	18.2	0.333724
70	5.3	7.4111	1.3983	23.6469	7.1657	0	17.5018	5.9866	0.2142	-0.9247	0.9806	0.7791	1	0.5385	212.255	766.84	5.85	-4.55	0.195138
71	26.3	94.259	3.584	197.447	8.1254	0	19.5	4.0892	0.9336	0.1961	1	0.09953	0.8025	0.04484	474.8	738.388	-82.55	45.5	0.441086
72	7.1	21.2223	2.9891	36.7874	7.2132	0	18.9506	4.1052	0.9004	0.6668	0.9976	0.1022	0.9412	0.129	164.669	1022.81	13.65	-16.25	0.414393
73	11.1	62.0265	5.588	79.5224	8.7387	0	18.9506	4.1406	0.8936	0.3951	1	0.1427	0.2198	0.169	549.824	263.797	38.35	-48.75	0.639454
74	24.3	190.338	7.8328	198.483	8.9006	0	20.8102	3.5939	0.9805	0.8944	1	0.02589	0	0	491.975	862.152	-76.7	174.2	0.880031
75	13.5	33.9123	2.512	91.0992	7.9217	0	16.5718	4.4505	0.7412	-0.9994	1	0.3598	0.9913	0.3263	835.693	400.47	-7.15	-33.15	0.317104
76	12.9	55.2653	4.2841	73.3838	6.7325	0	16.25	3.7691	0.979	0.8636	1	0.02659	0.7248	0	768.62	975.291	1.3	-55.25	0.636331
77	20.7	94.1064	4.5462	155.991	8.3417	0	29.0689	4.9534	0.8851	0.4633	1	0.1475	0.2406	0.2216	68.9662	540.973	-93.6	-9.75	0.544997
78	6.3	13.1615	2.0891	35.7736	8.3194	3.25	16.25	3.892	0.6332	0.1961	0.9886	0.2702	0.9767	0.6087	1074.77	178.198	7.15	-11.05	0.251112
79	9.5	12.2124	1.2855	42.1077	5.6144	0	13.7886	3.1875	-0.3563	-1	1	0.7767	1	0.7925	481.484	89.3	5.2	11.05	0.228965
80	32.3	56.9112	1.762	162.653	5.3681	0	19.769	3.4705	0.5787	-0.8944	1	0.4993	0.9637	0.4591	1091.47	599.481	-55.25	-13.65	0.328235
81	5.3	10.1533	1.9157	26.5823	8.0552	3.25	16.25	4.3481	0.3478	-0.7835	0.9983	0.7412	1	0.5	1101.13	209.151	7.8	-6.5	0.237822
82	5.7	9.4641	1.6604	18.6259	5.034	0	10.2774	2.3753	-0.3873	-0.9558	0.8437	0.6084	1	0.9375	459.421	157.667	-9.1	-2.6	0.329837
83	5.7	31.4428	5.5163	27.1872	7.3479	3.25	13.4001	2.9604	0.9941	0.9755	1	0.007038	0	0	629	804.211	-27.3	15.6	0.750732
84	36.3	4.111	0.1132	176.158	5.1358	0	16.5718	3.3871	0.6112	-1	1	0.5109	0.9738	0.4075	1143.33	333.537	3.9	1.3	0.0220414
85	8.5	23.0819	2.7155	36.9183	5.6797	0	16.5718	3.9488	0.8676	0.1414	1	0.1817	1	0.2222	752.659	12.3353	3.9	-22.75	0.478106
86	16.1	69.1143	4.2928	145.865	10.345	3.25	25.3833	4.7447	0.967	0.8137	1	0.03954	0.6809	0	841.475	149.984	59.15	-35.75	0.414964
87	4.9	21.9946	4.4887	30.1203	10.3863	0	39.6713	11.1374	0.8032	0.3406	0.999	0.2653	0.4138	0.3333	659.775	416.52	-18.2	12.35	0.432175
88	18.1	12.82	0.7083	74.7122	4.6405	0	20.5548	3.7123	-0.3118	-1	1	0.5973	1	0.9118	553.851	491.699	6.5	11.05	0.152634
89	5.7	10.5812	1.8564	31.5163	8.5179	0	16.5718	5.2193	0.7778	0.1414	0.9872	0.2313	1	0.4118	1184.33	354.658	-10.4	1.95	0.217941
90	31.3	40.2895	1.2872	304.881	10.4055	3.25	29.43	4.8059	0.1147	-1	1	0.6921	0.5188	0.6996	1152.33	458.433	-7.15	-39.65	0.123704
91	5.9	31.1526	5.2801	31.1806	7.995	0	14.5344	3.8014	0.7843	0.5089	0.9999	0.1866	0.4359	0.4211	1069.77	99.9153	12.35	-28.6	0.660425
92	12.1	57.0002	4.7108	83.8014	8.2972	0	16.5718	4.7177	0.82	-0.2268	1	0.3332	0.3564	0.2222	1245.44	977.326	40.95	-39.65	0.567758
93	10.7	67.4999	6.3084	86.5981	9.9538	3.25	18.3848	4.1603	0.9771	0.8762	1	0.02832	0.02299	0	164.149	991.28	18.2	-65	0.633768
94	8.5	42.6432	5.0168	73.3249	11.2808	3.25	37.9012	9.5438	0.9007	0.3642	1	0.1177	0.3538	0.06667	229.365	981.329	26	33.8	0.44472
95	5.1	36.2255	7.103	27.96	9.0193	0	17.5018	4.9733	0.9732	0.9487	0.9923	0.01437	0	0	679.971	480.441	35.75	-5.85	0.787533
96	25.7	159.016	6.1874	235.996	9.9577	0	24.7513	5.122	0.9736	0.1104	1	0.08674	0.1013	0.02304	1015.87	757.897	143	-69.55	0.621368
97	7.9	15.0766	1.9084	40.6679	6.8929	0	43.6033	8.0587	0.0214	-0.9326	0.9995	0.6829	0.8475	0.8421	784.513	220.601	1.95	14.95	0.276865
98	10.7	75.9861	7.1015	95.5222	10.9796	0	22.981	4.8946	0.9854	0.9439	1	0.0156	0	0	1028.78	128.425	-74.75	13.65	0.64679
99	4.9	20.4104	4.1654	13.9612	4.8142	0	9.75	2.6323	0.633	0.2524	0.9973	0.2482	0.6207	0.6667	106.561	780.663	20.15	-3.25	0.865232
100	8.3	37.249	4.4878	54.4809	8.6478	3.25	18.3848	4.3083	0.9759	0.8545	1	0.03648	0.4444	0	1049.65	232.916	32.5	-18.2	0.518953
101	13.5	20.1919	1.4957	126.527	11.0024	0	26.8002	5.1839	0.4246	-1	0.9999	0.6981	1	0.4783	1292.47	102.441	16.9	-11.05	0.135943
102	19.3	94.1984	4.8807	145.45	8.4075	0	20.5548	4.379	0.8975	0.3077	1	0.1663	0.3988	0.1438	62.2306	380.464	-90.35	26.65	0.580517
103	15.7	101.608	6.4719	114.727	8.3742	3.25	16.5718	3.8152	0.9907	0.9487	1	0.01155	0.146	0	1311.95	543.911	-97.5	28.6	0.772838
104	7.7	41.5695	5.3986	48.0404	8.4281	3.25	16.25	3.7277	0.9645	0.7752	1	0.04461	0.2807	0	1021.38	290.954	-40.95	7.15	0.640548
105	19.5	16.9499	0.8692	109.441	6.2538	0	26.2023	4.9647	-0.01295	-0.9999	0.9998	0.6781	0.9829	0.8378	194.769	771.472	16.9	1.3	0.138987
106	10.9	69.334	6.3609	83.1234	9.3397	0	20.8102	4.8995	0.9854	0.9266	1	0.01618	0.03371	0	976.537	323.344	-43.55	53.95	0.68106
107	4.7	6.5	1.383	6.825	2.5278	0	9.75	3.1656	-0.4286	-1	1	0.9759	1	0.7143	1391	150.34	0	6.5	0.547116
108	6.3	56.6247	8.988	42.3299	9.8442	3.25	18.9506	4.2401	0.9962	0.9884	0.9999	0.003537	0	0	405.794	60.5635	37.7	42.25	0.913025
109	13.9	45.9298	3.3043	78.946	6.6341	0	14.5344	3.1826	0.9385	0.2169	1	0.1174	0.7395	0.0404	1025.61	922.086	-40.95	20.8	0.498078
110	11.9	45.8929	3.8566	96.5441	9.7519	3.25	16.5718	4.174	0.9504	0.6536	1	0.07061	0.8687	0.01266	566.155	160.496	12.35	44.2	0.395472
111	22.3	100.985	4.5285	164.052	8.0814	0	20.8102	4.2709	0.8686	0.05547	1	0.2201	0.4778	0.1585	1043.53	269.917	28.6	-96.85	0.560361
112	18.1	28.1233	1.5538	114.591	7.1175	0	23.6604	5.8581	0.1752	-1	1	0.7203	0.795	0.6641	206.442	858.889	-15.6	-23.4	0.218307
113	5.5	41.9237	7.6225	48.8558	13.9588	3.25	32.0088	8.9066	0.9886	0.9744	0.9998	0.00905	0	0	607.346	611.436	5.2	41.6	0.546071
114	29.7	80.3717	2.7061	131.812	4.7586	0	13	2.8629	0.7645	0.1414	1	0.2168	1	0.4336	686.822	491.008	-26	-76.05	0.568676
115	12.5	84.1543	6.7323	93.0029	8.8574	0	27.5772	4.3359	0.9396	0.5369	1	0.1041	0.08571	0.09412	716.484	333.156	-33.15	77.35	0.760076
116	8.3	33.2073	4.0009	40.4094	6.4142	0	16.25	3.4437	0.9815	0.9067	1	0.0199	0.6825	0	675.452	785.247	-33.15	1.95	0.623757
117	18.3	99.4861	5.4364	130.546	8.0089	0	23.4361	5.1838	0.7378	-0.5914	1	0.4232	0.5521	0.2676	58.3579	310.932	31.85	-94.25	0.678795
118	13.3	164.239	12.3488	154.516	13.674	4.5962	20.8102	4.5307	0.9973	0.9789	1	0.004221	0	0	551.259	639.241	-73.45	146.9	0.903086
119	5.3	56.0736	10.5799	36.6426	11.1038	0	18.3848	4.2139	0.993	0.9868	0.9988	0.003955	0	0	437.802	245.198	46.15	-31.85	0.952818
120	10.9	111.908	10.2668	117.397	13.1907	0	23.6604	5.1611	0.9946	0.9639	1	0.007629	0	0	497.473	248.184	111.15	13	0.778336
121	8.7	37.9736	4.3648	65.589	9.7894	3.25	19.769	3.8186	0.9613	0.8097	1	0.05268	0.7164	0	579.356	56.4195	37.7	-4.55	0.44587
122	6.1	38.0847	6.2434	39.8667	9.7236	0	18.9506	5.3649	0.9719	0.9069	0.9999	0.02785	0.07317	0	1077.34	689.934	-17.55	33.8	0.642087
123	5.5	17.0988	3.1089	28.8986	8.2568	0	16.25	4.3209	0.8938	0.6292	0.9997	0.1182	0.9714	0.2	1155.69	488.6	-2.6	16.9	0.376526
124	19.7	48.5111	2.4625	110.682	6.2532	0	23.4361	4.685	0.6525	-1	1	0.6266	0.8983	0.2611	634.982	284.632	-46.15	14.95	0.393798
125	8.3	30.3349	3.6548	38.3311	6.0843	0	13.4001	3.6733	0.9763	0.8721	1	0.02648	0.4127	0	1167.99	502.885	-21.45	21.45	0.600694
126	17.3	100.361	5.8012	151.975	9.933	0	47.9857	6.9436	0.847	-0.2399	1	0.3147	0.1242	0.1429	1202.27	911.867	80.6	59.8	0.584033
127	27.9	80.6419	2.8904	239.163	9.2341	0	29.9635	6.9391	0.6113	-0.9996	1	0.5571	0.529	0.3975	722.19	74.6201	28.6	75.4	0.313014
128	13.7	83.6962	6.1092	96.662	8.2617	0	18.9506	4.2561	0.9816	0.8682	0.9999	0.02131	0.2137	0	79.4599	818.27	-61.1	57.2	0.73946
129	8.1	35.6079	4.396	41.0303	6.7263	0	18.9506	4.6856	0.9709	0.7346	1	0.05268	0.7869	0.02439	1196.61	84.4938	-33.15	13	0.653554
130	20.9	66.7003	3.1914	178.335	9.4357	0	26.2023	5.3049	0.8784	-0.6974	1	0.275	0.5926	0.08284	1333.17	635.179	40.95	-52.65	0.338226
131	24.9	87.7717	3.525	175.347	7.6571	0	29.0689	4.6804	0.8813	0.206	1	0.1631	0.6026	0.134	485.942	380.375	1.95	-87.75	0.460357
132	26.7	88.8053	3.326	174.303	7.0568	0	16.5718	3.8347	0.54	-0.9986	1	0.6226	0.502	0.3911	669.875	188.227	-87.75	-13.65	0.471318
133	7.7	43.4918	5.6483	60.7214	10.6529	0	22.981	6.2423	0.9638	0.8437	1	0.03673	0.1579	0	426.649	178.097	42.9	-7.15	0.530212
134	15.9	64.5107	4.0573	105.297	7.5753	0	18.3848	3.5518	0.9046	0.3022	1	0.1364	0.7554	0.08403	230.965	694.965	42.25	-48.75	0.535596
135	6.7	34.4745	5.1455	45.6994	9.7233	3.25	14.5344	3.5639	0.9289	0.7203	1	0.07382	0.617	0.03704	1014.78	693.798	1.3	34.45	0.529193
136	24.1	119.748	4.9688	162.597	7.3573	0	23.4361	4.6709	0.9624	0.4734	1	0.0797	0.3167	0.02985	1247.5	695.548	63.7	-101.4	0.675356
137	5.1	11.9854	2.3501	21.3481	6.8865	0	19.5	4.433	0.7929	0.4472	0.9562	0.1433	1	0.1818	770.784	1030.12	-2.6	-11.7	0.341262
138	14.3	73.2426	5.1219	97.8212	7.9529	0	18.3848	4.5438	0.926	0.7187	1	0.06597	0.4146	0.009709	351.503	991.633	62.4	-38.35	0.644029
139	5.1	19.6726	3.8574	24.7985	7.9995	0	16.5718	4.3679	0.01945	-1	0.7124	0.6209	0.7097	1	1380.43	162.706	-19.5	2.6	0.482205
140	4.9	47.8931	9.7741	32.5902	11.238	6.5	16.25	3.0866	0.9964	0.9904	0.9999	0.003469	0	0	1079.04	1028.74	-45.5	14.95	0.869737
141	5.5	11.9501	2.1727	21.9626	6.275	0	17.5018	4.546	0.9523	0.7809	0.9998	0.06405	0.9714	0	1282.88	164.973	-11.05	-4.55	0.346247
142	10.3	71.2336	6.9159	71.6937	8.6378	3.25	16.25	3.6016	0.991	0.9342	1	0.01284	0	0	682.102	991.413	33.15	63.05	0.800655
143	5.7	12.503	2.1935	26.239	7.0916	0	26.2023	5.8045	0.5338	-0.9971	0.9806	0.7832	0.9189	0.2353	1169.5	34.307	12.35	1.95	0.30931
144	7.3	24.1814	3.3125	42.3557	7.9916	0	16.25	4.451	0.6134	-0.4309	1	0.4843	0.5849	0.4242	474.521	722.164	19.5	-14.3	0.414498
145	4.7	30.8185	6.5571	20.2662	7.506	0	14.5344	3.9795	0.9566	0.9195	0.9817	0.02174	0	0	1067.49	267.043	-14.3	27.3	0.873581
146	22.7	147.193	6.4843	197.148	9.524	0	27.768	5.0701	0.9577	0.7271	1	0.05493	0.09179	0.0107	355.436	375.22	44.2	-140.4	0.680838
147	21.5	131.43	6.113	193.144	9.9048	0	20.5548	4.7064	0.9783	0.854	1	0.02695	0.1026	0	628.43	634.972	5.85	131.3	0.617176
148	11.5	94.9734	8.2586	110.203	11.6003	0	22.981	5.3602	0.9791	0.8772	1	0.02361	0	0	1231.71	457.183	-92.95	-19.5	0.71193
149	8.3	23.4901	2.8301	46.458	7.3743	0	16.5718	4.2022	0.8866	0.6169	1	0.1074	0.9841	0.1163	753.307	76.5964	-5.85	-22.75	0.383779
150	5.3	65.9101	12.4359	47.1728	14.2948	3.25	29.43	5.3768	0.9844	0.9721	0.9972	0.007368	0	0	51.4245	946.368	-65.65	5.85	0.86996
151	4.9	44.9253	9.1684	32.4586	11.1926	4.5962	19.769	4.3452	0.9976	0.9903	1	0.003273	0	0	323.276	158.367	44.85	2.6	0.819148
152	6.5	79.9923	12.3065	62.0195	13.7821	6.5	18.9506	2.7174	0.9938	0.9852	1	0.00438	0	0	1310.12	1001.98	62.4	-50.05	0.892934
153	5.3	50.966	9.6162	44.1788	13.3875	4.5962	25.3833	5.9721	0.9864	0.9586	0.9998	0.01474	0	0	40	970.283	-50.7	5.2	0.718297
154	19.3	107.555	5.5728	133.81	7.7347	0	18.9506	3.9272	0.8881	-0.9899	1	0.357	0.2717	0.1046	804.357	780.223	-106.6	14.3	0.720493
155	13.5	37.1809	2.7541	90.1915	7.8427	0	23.6604	4.8638	0.7386	-0.3939	1	0.4067	0.5391	0.2211	901.622	562.052	22.1	29.9	0.351167
156	7.1	32.7332	4.6103	30.9227	6.0633	3.25	13.4001	2.496	0.9917	0.9376	1	0.01313	0.7059	0	707.775	243.972	-3.9	-32.5	0.760362
157	4.9	39.6713	8.0962	28.9745	9.9912	3.25	23.4361	5.7592	0.9946	0.9671	0.9998	0.01063	0	0	386.888	120.592	-22.75	-32.5	0.810333
158	10.3	19.6726	1.91	50.6024	6.0967	0	20.5548	3.8475	0.3385	-0.9648	0.9995	0.6409	0.8072	0.5968	956.35	390.99	-2.6	19.5	0.313284
159	19.3	130.415	6.7573	164.933	9.5337	0	29.9635	5.3052	0.9641	0.4404	1	0.0863	0.2023	0.04575	1082.42	983.181	130	10.4	0.70878
160	13.1	24.1814	1.8459	71.8405	6.4721	0	14.5344	3.5978	0.07321	-0.851	1	0.6083	1	0.7865	1183.79	994.504	-14.3	19.5	0.285209
161	9.3	56.2203	6.0452	60.5328	8.2922	3.25	21.8017	4.0495	0.9806	0.8944	0.9999	0.02322	0.1644	0	902.914	412.317	-10.4	-55.25	0.729022
162	5.5	54.6503	9.9364	48.3863	13.8246	4.5962	30.8322	7.1747	0.9886	0.9312	1	0.01771	0	0	618.964	425.536	-24.7	48.75	0.718748
163	10.1	66.3796	6.5722	80.3777	9.9232	0	16.25	3.8604	0.9786	0.8657	1	0.02849	0.02469	0	403.262	884.446	-3.25	66.3	0.662307
164	17.7	69.8682	3.9474	134.971	8.5969	0	17.5018	5.2331	0.5368	-1	1	0.739	0.465	0.3088	823.907	117.952	-48.75	-50.05	0.459166
165	6.7	7.2672	1.0847	40.9707	8.7172	0	23.4361	5.1358	0.02984	-0.8164	0.9162	0.6416	0.766	0.7778	998.478	523.858	1.3	7.15	0.124432
166	17.5	55.9944	3.1997	136.109	8.7812	0	29.0689	6.3313	0.5458	-1	1	0.6761	0.4	0.3471	849.766	865.963	-55.9	-3.25	0.364381
167	11.5	107.094	9.3125	119.883	12.6193	3.25	27.768	5.3078	0.8897	0.423	1	0.172	0.01053	0.2	1196.44	748.97	104.65	-22.75	0.737957
168	7.3	61.8355	8.4706	62.783	11.8458	0	30.6604	6.9659	0.9813	0.9341	1	0.02039	0	0	854.842	661.144	-39.65	-47.45	0.715072
169	6.3	28.0631	4.4545	28.2325	6.5657	0	11.718	2.5819	0.9689	0.8944	0.9999	0.03929	0.6512	0	707.921	706.794	6.5	27.3	0.67845
170	8.1	66.2139	8.1746	61.3444	10.0565	0	21.8017	5.6283	0.8596	0.527	1	0.1713	0	0.2683	359.309	806.438	15.6	64.35	0.812867
171	4.9	2.68	0.5469	16.4858	5.6848	0	26.2023	6.7637	0.07701	-0.4472	0.7071	0.4299	1	1	682.082	796.5	2.6	0.65	0.0962039
172	5.3	46.0217	8.6833	47.7193	14.4604	3.25	27.9576	6.7908	0.9934	0.9798	1	0.00699	0	0	991.264	427.783	27.3	37.05	0.600488
173	15.5	10.1533	0.6551	97.5827	7.2283	0	26.8002	5.7961	-0.4046	-1	1	0.5454	1	0.9643	546.084	473.613	6.5	7.8	0.0906299
174	11.7	2.7577	0.2357	59.5761	6.1419	0	18.3848	4.7905	-0.539	-1	0.7071	0.4965	1	1	1251.17	299.167	-1.95	1.95	0.0383757
175	11.1	66.2873	5.9718	73.9072	8.1217	3.25	16.25	3.1717	0.923	0.6952	1	0.08784	0.06593	0.05634	655.171	118.432	-28.6	-59.8	0.735289
176	10.5	88.1343	8.3937	82.9088	9.754	3.25	16.5718	3.3711	0.9916	0.9633	1	0.009267	0	0	1047.02	778.848	20.15	85.8	0.860539
177	6.1	30.743	5.0398	39.8449	9.7183	3.25	21.8017	4.6928	0.9443	0.8	0.9994	0.05985	0.4878	0	125.131	951.434	-29.9	7.15	0.518589
178	5.7	22.1382	3.8839	26.503	7.163	3.25	11.718	2.4387	0.9172	0.8222	0.9993	0.06521	0.7568	0	455.825	704.035	-16.9	14.3	0.542217
179	5.5	3.25	0.5909	20.776	5.936	0	13.4001	3.5358	-0.9023	-0.9985	-0.7071	0.0872	1	1	320.782	958.809	-2.6	1.95	0.0995451
180	9.7	68.9031	7.1034	82.4597	10.7091	0	19.769	5.0564	0.9663	0.8333	1	0.04139	0	0	546.907	388.088	-68.9	-0.65	0.663305
181	6.1	27.3309	4.4805	26.3177	6.4189	0	11.718	3.2526	0.98	0.935	0.9992	0.01802	0.8537	0	1247.89	834.885	-24.7	-11.7	0.698017
182	7.5	8.3241	1.1099	62.9746	11.4499	0	37.0557	9.0243	0.222	-0.8854	1	0.6619	0.9636	0.6857	1263.27	392.107	5.2	-6.5	0.0969353
183	13.1	38.619	2.948	83.9527	7.5633	0	14.5344	3.4066	0.4145	-0.8682	1	0.6096	0.5586	0.5169	759.447	356.729	38.35	4.55	0.389777
184	5.9	28.7767	4.8774	36.1915	9.2799	0	22.75	5.4289	0.9531	0.8064	1	0.06705	0.6923	0	337.509	236.102	9.1	-27.3	0.525588
185	12.7	46.8586	3.6897	78.2944	7.3172	0	16.5718	4.7519	0.6533	-0.7071	1	0.4446	0.5888	0.3448	119.35	1007.57	-18.85	-42.9	0.50425
186	12.1	88.4812	7.3125	98.9813	9.8001	0	19.769	4.8492	0.9898	0.9643	1	0.009244	0.0396	0	645.971	101.905	-86.45	-18.85	0.746166
187	6.5	10.5011	1.6155	25.9029	5.7562	0	19.769	4.592	0.5855	-0.9778	0.9984	0.4923	0.9778	0.48	1278.93	81.6615	-9.75	-3.9	0.280654
188	7.7	25.4913	3.3106	49.0116	8.5985	0	23.6604	5.2837	0.7619	0.03123	0.9993	0.3121	0.9474	0.3243	58.6818	522.305	-8.45	24.05	0.385021
189	9.3	54.0712	5.8141	67.7184	9.2765	3.25	16.5718	3.495	0.9886	0.901	1	0.01559	0.1507	0	701.968	614.968	48.1	-24.7	0.626756
190	11.3	102.973	9.1127	96.9822	10.4282	4.5962	18.9506	2.8046	0.9948	0.9664	1	0.007158	0	0	109.863	191.389	-90.35	49.4	0.873852
191	10.9	67.4028	6.1837	90.061	10.1192	0	27.768	5.6842	0.9799	0.907	1	0.02432	0.1011	0	257.881	396.527	7.8	66.95	0.611086
192	10.9	81.1485	7.4448	88.8188	9.9796	0	22.981	4.7481	0.9643	0.8	1	0.04513	0.1124	0	1156.62	914.995	-52.65	61.75	0.746002
193	10.5	18.4765	1.7597	55.9246	6.5794	0	13.7886	2.7387	0.8676	-0.05547	1	0.2184	1	0.1385	776.752	118.686	-14.3	-11.7	0.267456
194	6.5	20.3066	3.1241	38.7624	8.6139	0	26.2023	5.6268	0.4497	-0.8768	0.9997	0.7494	0.2889	0.36	1176.91	425.569	-13	-15.6	0.362681
195	5.7	54.4217	9.5477	46.9921	12.7006	3.25	19.769	5.7057	0.9941	0.9839	1	0.005134	0	0	1071.59	262.36	7.15	-53.95	0.751752
196	6.3	47.4455	7.531	41.5375	9.6599	3.25	18.3848	4.3753	0.9823	0.9231	0.9997	0.01853	0	0	317.048	8.5079	-46.8	-7.8	0.779615
197	9.1	57.9084	6.3636	65.3419	9.2031	0	19.5	4.4912	0.9748	0.8037	1	0.03625	0.1408	0	378.313	498.297	57.85	2.6	0.691463
198	4.7	2.0555	0.4373	13.6948	5.0721	0	14.5344	3.5623	-0.9156	-0.9971	-0.7634	0.08988	1	1	211.075	861.287	0.65	-1.95	0.0862168
199	9.3	25.64	2.757	40.5445	5.554	0	13.4001	3.2456	0.6741	-0.2169	0.9999	0.3697	1	0.434	140.645	722.366	13	22.1	0.496399
200	5.9	27.4928	4.6598	33.5143	8.5934	0	22.981	6.0879	0.8902	0.6579	0.9985	0.1096	0.6923	0.2105	190.492	353.873	-27.3	3.25	0.542253
201	6.1	42.5489	6.9752	37.4906	9.144	0	17.5018	4.5512	0.9884	0.9216	1	0.01927	0	0	1356.49	415.5	40.3	-13.65	0.762817
202	9.1	67.6906	7.4385	70.0953	9.8726	3.25	18.9506	5.2092	0.9826	0.8642	0.9999	0.02443	0	0	1113.74	720.165	13.65	66.3	0.753449
203	8.7	3.3144	0.381	41.1765	6.1458	0	20.8102	4.955	-0.433	-1	0.7071	0.5617	1	1	948.638	380.029	-3.25	-0.65	0.0619936
204	8.7	74.8517	8.6036	71.507	10.6727	3.25	20.8102	5.2232	0.9942	0.9683	1	0.006918	0	0	236.465	595.552	-29.25	-68.9	0.806132
205	8.5	56.0849	6.5982	67.5688	10.3952	3.25	26.2023	5.2815	0.9781	0.8836	1	0.02467	0.01538	0	410.788	386.382	55.9	4.55	0.634735
206	7.3	15.708	2.1518	40.6105	7.6624	3.25	20.8102	3.8083	0.3517	-0.7174	0.9992	0.5507	0.9434	0.6667	1356.14	186.918	6.5	14.3	0.280826
207	8.3	69.4771	8.3707	65.6007	10.4128	0	19.769	5.3704	0.9717	0.8987	1	0.02857	0	0	362.56	780.12	51.35	46.8	0.803886
208	8.1	73.3147	9.0512	77.907	12.7716	4.5962	32.5	5.4704	0.9238	0.7634	0.999	0.06292	0	0	371.056	349.994	-70.85	-18.85	0.708697
209	8.1	48.4414	5.9804	60.903	9.9841	0	19.769	4.9701	0.9694	0.8688	1	0.03268	0.2951	0	1226.2	73.4506	47.45	9.75	0.598992
210	5.1	47.1463	9.2444	38.4943	12.4175	4.5962	23.6604	4.4582	0.9931	0.9828	0.9989	0.005307	0	0	63.3333	682.245	-45.5	12.35	0.744465
211	7.9	15.7348	1.9918	65.3536	11.0769	3.25	26.2023	6.1935	0.1136	-0.8768	0.8944	0.6691	0.8814	0.7179	1102.4	916.677	12.35	9.75	0.179816
212	7.5	34.7492	4.6332	39.6898	7.2163	0	16.25	4.001	0.958	0.8542	1	0.04412	0.7091	0	122.913	49.98	4.55	-34.45	0.642046
213	7.7	61.6987	8.0128	66.5929	11.683	3.25	19.5	4.0141	0.9948	0.9785	1	0.006141	0.1053	0	1155.45	991.305	17.55	59.15	0.685851
214	6.5	27.6766	4.2579	33.1255	7.3612	3.25	13.7886	3.4694	0.8932	0.4008	0.9998	0.1388	0.6222	0.08	222.385	734.423	-27.3	4.55	0.578425
215	7.5	23.6604	3.1547	36.1337	6.5698	0	11.718	3.1662	0.8766	0.6508	1	0.1116	0.9818	0.1714	358.653	37.9933	14.3	18.85	0.480182
216	4.7	36.8671	7.8441	38.6004	14.2964	3.25	29.0689	8.2991	0.9784	0.9574	0.9951	0.01324	0	0	201.096	229.638	5.85	36.4	0.548677
217	6.1	70.1067	11.4929	54.0298	13.178	7.2672	18.9506	3.1641	0.997	0.982	1	0.004096	0	0	453.525	990.238	-20.8	66.95	0.872128
218	5.9	26.6817	4.5223	25.6662	6.5811	0	17.5018	4.7766	0.8167	0.5804	0.9778	0.1232	0.5128	0.2105	1226.53	980.729	-26.65	1.3	0.687165
219	5.5	12.6207	2.2947	21.4025	6.115	0	17.5018	4.2846	0.5613	0.1961	0.9982	0.28	0.9714	0.7143	199.091	716.209	-10.4	7.15	0.375258
220	5.7	37.1411	6.516	27.2555	7.3664	0	11.718	2.9628	0.9937	0.9665	0.9999	0.008367	0	0	1285.14	907.921	31.2	20.15	0.884557

## Sheet: V2
trackID	trackLength(s)	totalDisplacement(um)	meanVelocity(um/s)	totalDistance(um)	meanSpeed(um/s)	minSpeed(um/s)	maxSpeed(um/s)	stdevSpeed(um/s)	meanPersistence	minPersistence	maxPersistence	stdevPersistence	tumblingPropensityV	tumblingPropensityP	positionX(px)	positionY(px)	displacementX(um)	displacementY(um)	Spalte1
0	9.3	20.9316	2.2507	55.6453	7.6226	0	24.7513	5.0294	0.8857	0.2747	1	0.1553	1	0.1321	562.495	1026.51	9.1	-18.85	0.295267
1	9.3	46.442	4.9938	74.8218	10.2496	0	23.4361	5.7828	0.971	0.7772	1	0.03889	0.3288	0	1183.65	1000.99	-5.2	-46.15	0.487219
2	5.7	16.4438	2.8849	19.7586	5.3402	0	10.2774	3.3437	0.9504	0.8396	0.9997	0.05556	0.9189	0	785.702	103.947	15.6	5.2	0.540223
3	7.7	4.5962	0.5969	30.5546	5.3605	0	13	2.8458	0.4374	-0.9762	0.9806	0.5126	0.9474	0.6944	67.9935	949.617	-3.25	-3.25	0.111352
4	7.3	34.6701	4.7493	40.4113	7.6248	3.25	19.5	3.7784	0.9775	0.8638	1	0.03449	0.6226	0	272.918	107.431	-3.9	34.45	0.622875
5	7.9	6.5324	0.8269	39.3005	6.6611	0	19.769	4.0068	0.08169	-0.9989	0.9864	0.6547	1	0.7941	638.81	281.74	-6.5	-0.65	0.124139
6	8.5	33.2772	3.915	58.177	8.9503	3.25	29.43	6.3332	0.9808	0.9276	1	0.01869	0.5385	0	230.024	877.406	32.5	-7.15	0.437416
7	18.1	37.8566	2.0915	82.0294	5.095	0	16.5718	3.8908	0.671	-0.9839	1	0.5038	0.913	0.3404	178.884	847.204	-10.4	36.4	0.4105
8	6.1	14.3884	2.3587	33.2039	8.0985	0	18.3848	4.433	0.4743	-0.669	0.9191	0.3893	0.9756	0.85	1048.66	329.107	-4.55	13.65	0.291251
9	14.5	30.8254	2.1259	71.9308	5.7545	0	13.7886	3.552	0.2591	-1	1	0.7823	0.952	0.5149	1281.22	528.721	20.8	-22.75	0.369433
10	7.3	74.1114	10.1522	92.0874	17.375	3.25	30.6604	7.9633	0.9724	0.8107	1	0.04117	0	0	828.438	930.794	71.5	-19.5	0.584299
11	7.5	5.8138	0.7752	27.1743	4.9408	0	10.2774	2.5746	-0.1945	-0.9896	0.9125	0.6421	1	0.8286	379.093	171.84	5.2	2.6	0.156898
12	9.1	23.1458	2.5435	67.5369	9.5122	0	19.5	4.8015	0.2476	-0.9999	1	0.9115	0.1972	0.4118	90.033	577.714	18.2	14.3	0.267393
13	5.1	14.7365	2.8895	27.3732	8.8301	0	21.8017	5.4759	0.5303	0.2941	0.8944	0.1838	1	0.8182	211.461	330.186	9.75	-11.05	0.327233
14	14.7	96.9808	6.5973	115.67	9.1078	3.25	26.2023	4.3872	0.9778	0.8679	1	0.03147	0.189	0	1159.22	744.48	58.5	-77.35	0.724357
15	34.1	104.723	3.071	220.614	6.8727	0	18.3848	3.5534	0.8839	0.09054	1	0.1712	0.972	0.1495	1232.37	199.32	-104.65	-3.9	0.44684
16	32.1	37.4131	1.1655	138.613	4.6051	0	20.8102	3.1991	0.4694	-1	1	0.6372	0.9801	0.4627	118.46	923.922	-37.05	-5.2	0.253089
17	22.9	79.14	3.4559	170.432	8.1546	0	22.981	4.6686	0.8515	-0.9998	1	0.3814	0.555	0.133	676.035	186.052	-53.3	-58.5	0.423798
18	11.7	2.68	0.2291	40.4164	4.1666	0	13.7886	3.1914	0.5092	-0.5547	0.9989	0.3572	1	0.7333	709.897	106.927	2.6	-0.65	0.0549849
19	7.9	4.7321	0.599	23.5524	3.9919	0	10.2774	2.3755	-0.5011	-1	0.4138	0.4174	1	1	14.6582	499.93	1.3	4.55	0.150054
20	24.3	55.5398	2.2856	119.366	5.3527	0	18.3848	3.5178	0.93	0.124	1	0.1481	1	0.05419	1359.59	880.732	-31.85	45.5	0.426999
21	10.5	31.9758	3.0453	48.5452	5.7112	0	11.718	2.7356	0.7517	-0.05872	1	0.3717	0.7765	0.2903	161.971	1019.01	-28.6	-14.3	0.533215
22	4.7	36.7696	7.8233	24.4183	9.0438	4.5962	18.3848	3.428	0.9997	0.9989	1	0.0003893	0	0	542.383	280.553	-36.4	-5.2	0.865046
23	28.1	237.512	8.4524	270.713	10.3721	0	25.3833	4.5814	0.9905	0.9371	1	0.01205	0	0	1194.91	313.886	-176.8	158.6	0.814917
24	21.3	60.1733	2.825	112.681	5.8384	0	25.3833	4.3386	0.7603	-0.7071	1	0.3637	0.9741	0.2775	448.054	377.777	-26.65	-53.95	0.483865
25	6.1	25.2832	4.1448	45.5729	11.1153	3.25	23.4361	4.9932	0.9629	0.8614	0.9991	0.03906	0.7561	0	298.033	1004.63	-18.2	-17.55	0.372891
26	7.5	42.285	5.638	61.4048	11.1645	0	34.548	6.5294	0.9726	0.7171	1	0.04834	0.3091	0.02857	447.147	403.667	-29.9	-29.9	0.504994
27	8.9	46.278	5.1998	70.4512	10.2103	3.25	22.981	4.6629	0.9272	0.7344	0.9975	0.06412	0.3333	0.02041	1103.12	208.219	-45.5	8.45	0.50927
28	5.7	21.5188	3.7752	33.9053	9.1636	3.25	33.4608	8.1223	0.3031	-0.4748	0.999	0.6123	0.6216	0.5882	1137.11	128.86	19.5	-9.1	0.411978
29	6.1	52.0041	8.5253	42.6739	10.4083	3.25	18.9506	3.7934	0.9634	0.8832	0.9994	0.04126	0	0	328.197	177.893	-49.4	-16.25	0.819087
30	11.7	31.4697	2.6897	86.1806	8.8846	0	23.4361	4.8874	0.9022	-0.3162	1	0.2001	0.9897	0.1039	400.274	85.5043	-19.5	24.7	0.302737
31	10.9	10.8182	0.9925	78.6811	8.8406	0	22.981	5.0736	0.1989	-0.9864	1	0.6464	1	0.7121	868.298	179.752	5.85	-9.1	0.112266
32	4.9	38.6135	7.8803	24.7331	8.5286	0	16.25	3.8988	0.987	0.965	0.9994	0.01463	0	0	656.459	724.306	-22.75	31.2	0.923985
33	8.7	38.7009	4.4484	53.3712	7.9659	0	16.25	3.7633	0.9262	-0.05547	1	0.2075	0.3284	0.08511	1288.29	833.103	-18.85	33.8	0.55843
34	17.1	104.073	6.0861	176.042	11.6584	0	24.7513	5.5086	0.9805	0.8205	1	0.02739	0.1192	0	737.731	236.012	36.4	-97.5	0.522036
35	7.5	29.2789	3.9038	51.3942	9.3444	3.25	19.769	4.6665	0.9726	0.9044	1	0.02309	0.8364	0	152.667	937.887	-1.3	-29.25	0.417769
36	6.1	14.3148	2.3467	37.0041	9.0254	0	20.8102	4.4742	0.847	-0.6549	1	0.4326	0.9756	0.09524	889.73	421.967	0.65	-14.3	0.260011
37	9.7	42.1749	4.3479	63.5526	8.2536	0	18.9506	3.8091	0.8733	0.3987	1	0.1489	0.7143	0.1754	143.727	706.16	17.55	-38.35	0.526788
38	5.3	10.4203	1.9661	15.8373	4.7992	0	9.75	3.149	0.9673	0.8742	0.9997	0.03618	1	0	115.641	263.349	10.4	-0.65	0.409672
39	11.1	69.8531	6.2931	72.0515	7.9178	0	16.25	3.9493	0.985	0.9059	0.9998	0.01739	0.04396	0	220.631	987.806	-6.5	69.55	0.794804
40	16.1	68.949	4.2825	111.153	7.8832	0	18.9506	4.7529	0.813	-0.2162	1	0.3512	0.4752	0.1653	306.149	767.87	-2.6	-68.9	0.543244
41	7.1	42.0143	5.9175	45.9366	9.0072	0	22.981	6.1196	0.9673	0.8559	1	0.03384	0.07843	0	1204.39	257.894	-34.45	-24.05	0.656974
42	7.3	14.1962	1.9447	22.9734	4.3346	0	9.75	2.6557	0.744	0.1961	0.9998	0.2446	1	0.4516	385.473	133.452	-13.65	-3.9	0.448646
43	7.5	17.7415	2.3655	39.6841	7.2153	0	17.5018	4.3986	0.5603	-0.1305	0.9992	0.3902	0.8	0.5714	52.6333	1023.63	8.45	-15.6	0.327845
44	27.3	42.5489	1.5586	150.61	5.953	0	19.769	3.8202	0.5217	-1	1	0.5967	0.8458	0.4405	49.63	325.079	35.1	-24.05	0.261818
45	14.3	81.0808	5.67	119.085	9.6817	0	23.6604	5.5552	0.8825	0.4853	1	0.149	0.2439	0.2039	777.518	870.063	-79.3	16.9	0.585641
46	5.7	54.6966	9.5959	47.9951	12.9716	3.25	29.9635	5.5128	0.9539	0.913	0.9872	0.02042	0	0	1376.71	523.561	3.25	-54.6	0.739762
47	10.7	12.9021	1.2058	50.4771	5.802	0	16.5718	3.4289	0.2138	-0.9989	0.9996	0.7911	1	0.6667	266.986	606.556	-8.45	9.75	0.207825
48	9.9	57.4101	5.799	82.97	10.5025	4.5962	20.5548	3.7349	0.9357	0.6391	1	0.07251	0.1899	0.0339	1055.1	686.136	15.6	55.25	0.552154
49	5.5	9.0301	1.6418	33.3533	9.5295	3.25	17.5018	3.8246	0.649	-0.7682	1	0.4988	1	0.4667	643.891	686.9	7.8	4.55	0.172286
50	5.1	22.7035	4.4517	18.8423	6.0782	0	13.4001	3.0587	0.9306	0.8838	0.9927	0.0413	0.7742	0	577.765	214.49	-9.1	20.8	0.732404
51	7.5	42.5489	5.6732	48.4929	8.8169	0	22.75	5.9864	0.9814	0.9104	0.9999	0.02026	0.1636	0	609.227	907.207	35.1	-24.05	0.643446
52	4.7	36.4522	7.7558	29.1756	10.8058	6.5	16.5718	2.6682	0.9365	0.848	0.9955	0.05531	0	0	629.096	973.34	-18.85	-31.2	0.717744
53	13.9	56.978	4.0991	123.191	10.3522	0	36.3361	5.6341	0.4438	-0.9997	0.9993	0.7288	0.4958	0.4021	677.151	154.187	26	-50.7	0.395964
54	4.7	49.4684	10.5252	29.4346	10.9017	6.5	13.4001	2.6435	0.998	0.9954	1	0.001885	0	0	429.851	179.766	-49.4	2.6	0.965464
55	5.5	26.5547	4.8281	41.0023	11.7149	3.25	23.4361	6.0863	0.9504	0.8762	1	0.04966	0.2	0	945.036	140.627	24.7	9.75	0.412133
56	8.9	11.718	1.3166	58.6905	8.5059	0	20.8102	5.3949	-0.03427	-0.9989	0.9983	0.7733	1	0.7292	748.337	107.478	11.7	-0.65	0.154787
57	17.3	48.0868	2.7796	80.2369	5.2442	0	11.718	2.4956	0.8705	-0.6757	1	0.3548	0.9935	0.06767	347.59	164.165	46.8	11.05	0.530033
58	7.9	50.9535	6.4498	59.8675	10.147	0	27.5772	5.5292	0.7967	0.1255	0.9981	0.2611	0.1864	0.359	585.734	317.196	-46.8	20.15	0.635636
59	8.7	26.65	3.0632	36.9091	5.5088	0	16.5718	3.889	0.9028	0.2095	1	0.1623	0.6269	0.1277	1065.3	143.155	26	5.85	0.556056
60	7.1	25.3166	3.5657	30.5249	5.9853	0	16.25	3.471	0.9947	0.9674	1	0.008444	0.8627	0	1337.13	469.479	-18.85	16.9	0.595743
61	14.1	53.4464	3.7905	104.997	8.6774	0	18.9506	3.9294	0.9818	0.8836	1	0.02226	0.9917	0	1207.36	1029.21	-52	-12.35	0.436824
62	7.3	22.5354	3.087	30.3197	5.7207	0	13.4001	3.2119	0.9544	0.8143	1	0.04848	1	0	1006.39	611.664	12.35	-18.85	0.539619
63	10.5	60.0327	5.7174	65.141	7.6637	0	13.7886	3.481	0.9916	0.9606	1	0.008776	0.02353	0	724.233	563.129	-33.15	50.05	0.746037
64	19.5	110.404	5.6618	196.56	11.232	0	20.8102	4.6345	0.9623	0.5566	1	0.06232	0.2286	0.02581	321.803	279.003	-74.75	-81.25	0.504078
65	8.5	48.1176	5.6609	58.1212	8.9417	0	16.5718	4.4125	0.9781	0.8623	1	0.03202	0.03077	0	1298.25	764.929	1.3	48.1	0.63309
66	8.1	47.4901	5.863	41.3482	6.7784	0	13	3.0733	0.9864	0.9529	1	0.01302	0.06557	0	587.525	78.4012	-47.45	-1.95	0.864953
67	5.1	29.25	5.7353	28.871	9.3132	3.25	18.9506	4.3779	0.9442	0.8944	0.981	0.02966	0.09677	0	12.7157	907.667	17.55	-23.4	0.615825
68	18.3	71.8919	3.9285	101.403	6.221	0	19.769	4.0995	0.7405	-0.6644	1	0.5106	0.5031	0.2028	838.041	211.148	-69.55	-18.2	0.63149
69	24.7	52.0852	2.1087	182.589	8.0436	0	22.981	4.3375	0.7368	-0.9671	1	0.4183	0.467	0.2621	425.024	113.682	-45.5	-25.35	0.262159
70	5.1	6.1664	1.2091	31.9158	10.2954	0	16.5718	4.9257	-0.2636	-0.943	0.8944	0.6249	0.9677	0.9	1091.74	836.363	1.95	5.85	0.117441
71	5.3	41.0479	7.7449	51.7487	15.6814	4.5962	29.25	7.6806	0.9928	0.9793	1	0.006421	0	0	1328	539.698	-7.8	40.3	0.493891
72	5.7	17.7535	3.1146	32.3198	8.7351	3.25	16.25	3.6625	0.9204	0.6468	1	0.1088	0.9189	0.1176	973.728	551.219	-16.25	7.15	0.356561
73	6.9	17.3076	2.5083	38.9616	7.9513	0	27.9576	6.3406	0.9126	0.7134	1	0.07789	0.8571	0.03448	599.841	281.123	-14.3	-9.75	0.315458
74	7.3	14.8508	2.0344	61.1685	11.5412	3.25	22.981	4.7191	0.5416	-0.9701	1	0.6603	0.9245	0.3636	291.199	159.884	13.65	5.85	0.176273
75	8.9	20.688	2.3245	68.4209	9.9161	3.25	16.25	3.5177	0.8297	0.2747	1	0.1887	1	0.2449	307.753	568.039	-14.3	14.95	0.234417
76	15.9	91.6131	5.7618	115.232	8.2901	0	29.25	5.1728	0.9566	0.748	1	0.05321	0.3525	0.008403	713.978	972.975	-38.35	-83.2	0.695022
77	6.9	87.9904	12.7522	66.5909	13.59	0	26.2023	6.0298	0.9719	0.9396	0.9966	0.01912	0	0	1205.21	572.841	-57.85	66.3	0.938352
78	8.1	77.7205	9.5951	109.47	17.9459	3.25	29.9635	7.9507	0.9015	0.6251	0.9996	0.09905	0	0.09756	589.222	1007.76	67.6	-38.35	0.534668
79	5.5	60.4535	10.9915	42.6766	12.1933	7.2672	19.769	3.3601	0.9991	0.9981	1	0.0006311	0	0	555.209	178.391	-60.45	0.65	0.901438
80	7.1	23.2005	3.2677	29.1763	5.7208	0	16.5718	3.8448	0.2043	-0.9833	0.9985	0.7485	0.6471	0.5806	281.739	599.81	-22.75	4.55	0.571196
81	9.1	52.1015	5.7254	58.5501	8.2465	0	16.25	4.4099	0.9515	0.8765	1	0.04024	0.09859	0	212.962	706.154	-3.25	52	0.694282
82	6.3	5.9927	0.9512	28.0223	6.5168	0	39.2699	8.2572	0.1275	-1	1	0.9362	0.7674	0.5	1.3016	294.786	1.3	5.85	0.145961
83	6.5	26.1054	4.0162	27.8286	6.1841	0	16.5718	4.1882	0.9436	0.8474	0.9974	0.04099	0.9778	0	67.8308	1013.24	-24.7	-8.45	0.64944
84	13.1	69.5773	5.3112	101.303	9.1264	0	26.2023	4.8177	0.9062	-0.06508	1	0.1987	0.3784	0.1538	1342.48	39.0573	60.45	34.45	0.58196
85	11.5	60.2259	5.237	78.1198	8.2231	0	22.981	4.1303	0.9878	0.9191	1	0.01592	0.2211	0	674.987	789.443	7.15	-59.8	0.636864
86	4.7	10.4809	2.23	39.9656	14.8021	4.5962	37.9012	11.4005	0.5823	-0.9487	0.9701	0.7086	1	0.2857	1288.79	559.83	-1.3	10.4	0.150654
87	7.5	38.1733	5.0898	41.2465	7.4994	0	13.7886	3.4585	0.9823	0.9326	0.9998	0.01822	0.3455	0	957.553	240	-27.95	26	0.678694
88	4.7	3.25	0.6915	18.2076	6.7435	3.25	27.9576	6.461	-0.9916	-1	-0.966	0.01219	0.963	1	531.979	480.5	2.6	1.95	0.102543
89	5.1	32.6427	6.4005	25.3546	8.1789	3.25	11.718	2.8252	0.9905	0.9791	0.9972	0.004903	0	0	642.402	1025.01	26.65	18.85	0.782562
90	4.7	60.2014	12.8088	35.3288	13.0847	4.5962	18.9506	4.6989	0.9994	0.9983	0.9999	0.0005575	0	0	1119.78	576.074	37.05	47.45	0.978914
91	5.5	41.6051	7.5646	48.317	13.8048	3.25	30.6604	7.9318	0.9922	0.9678	0.9995	0.008837	0	0	1351.74	469	-20.15	36.4	0.547969
92	7.9	75.4448	9.55	68.195	11.5585	0	26.8002	6.9041	0.9953	0.9664	1	0.006084	0	0	902.886	777.481	75.4	-2.6	0.826232
93	4.7	1.3	0.2766	13.3154	4.9316	0	16.25	3.9203	-0.8675	-0.9899	-0.5547	0.1568	1	1	946.553	529.064	-1.3	0	0.0560873
94	15.3	68.5218	4.4786	117.531	8.8369	0	22.981	4.8396	0.8247	-0.2631	1	0.2948	0.4211	0.1802	943.882	428.049	-46.8	-50.05	0.506807
95	16.1	4.162	0.2585	72.4945	5.1415	0	13.7886	4.2118	-0.006933	-1	1	0.6977	1	0.8349	859.177	1036.16	3.25	2.6	0.0502772
96	6.9	19.5108	2.8277	37.7021	7.6943	0	27.9576	5.7902	0.9122	0.3162	0.9998	0.1934	0.9388	0.1379	1095.58	38.0072	-16.9	-9.75	0.367506
97	5.3	15.7214	2.9663	18.8447	5.7105	0	10.2774	2.8215	0.746	0.4332	0.9357	0.1799	0.5758	0.4615	327.67	806.321	-13.65	7.8	0.519447
98	4.9	47.9813	9.7921	34.47	11.8862	3.25	20.8102	5.2871	0.9937	0.9649	1	0.01163	0	0	897.051	965.327	-27.95	39	0.823821
99	14.3	0	0	88.382	7.1855	0	18.3848	4.5178	0.1012	-1	1	0.8028	0.9024	0.64	804.378	1000.01	0	0	0
100	4.7	4.3603	0.9277	31.0271	11.4915	4.5962	20.8102	4.3435	-0.3907	-0.9899	0.7071	0.7775	1	1	631.202	299.979	1.95	3.9	0.0807292
101	22.3	151.667	6.8012	178.464	8.7913	0	16.5718	3.4951	0.9829	0.8379	1	0.02728	0.2562	0	946.978	568.832	-139.1	-60.45	0.773628
102	9.7	31.9758	3.2965	77.6974	10.0906	0	18.9506	4.0964	0.4139	-0.8725	1	0.7575	0.2078	0.4035	638.124	832.639	-28.6	14.3	0.32669
103	10.1	14.6069	1.4462	50.9842	6.2943	0	17.5018	3.8656	0.4894	-0.9939	1	0.5673	1	0.5	1084.68	895.713	12.35	7.8	0.229763
104	5.1	14.0316	2.7513	22.4777	7.2509	3.25	13.4001	3.2875	0.9844	0.9542	1	0.01814	0.871	0	224.99	839.088	3.25	13.65	0.379443
105	13.1	80.6419	6.1559	94.8548	8.5455	0	18.9506	4.4106	0.9688	0.7874	1	0.04458	0.1351	0	123.298	174.267	-75.4	-28.6	0.720367
106	13.3	131.224	9.8665	122.946	10.8802	6.5	19.769	2.7902	0.9948	0.9773	1	0.005851	0	0	231.996	426.955	-129.35	22.1	0.906831
107	5.9	33.0031	5.5937	28.1073	7.207	3.25	16.5718	2.9926	0.9784	0.9083	1	0.02672	0.2308	0	612.72	682.585	17.55	27.95	0.776148
108	13.9	7.5802	0.5453	29.4958	2.4786	0	9.1924	2.0464	0.5294	-0.4472	1	0.3968	1	0.6	497.058	180.475	-6.5	-3.9	0.220003
109	4.7	3.9538	0.8412	27.1441	10.0534	3.25	21.8017	5.2807	-0.7753	-0.9701	-0.584	0.1611	0.9259	1	914.33	368.638	0.65	3.9	0.0836732
110	17.9	49.3743	2.7583	111.621	7.0202	0	26.8002	5.107	0.8558	-0.9558	1	0.3475	0.9308	0.1079	682.818	120.109	46.15	17.55	0.392909
111	5.1	20.3586	3.9919	36.0649	11.6338	3.25	30.6604	7.5002	0.9314	0.7975	0.9999	0.08237	0.6452	0	250.608	129.088	-19.5	5.85	0.34313
112	4.9	9.6629	1.972	15.08	5.2	0	9.1924	2.2783	0.4182	0.03569	0.9487	0.3032	1	0.7778	476.776	431.765	-6.5	-7.15	0.379231
113	5.9	34.4009	5.8307	33.8301	8.6744	3.25	20.8102	4.479	0.9946	0.9701	0.9999	0.007749	0.05128	0	337.415	606.729	-31.85	-13	0.672173
114	9.9	8.7449	0.8833	41.0407	5.195	0	18.9506	4.3252	0.6444	0.06508	0.9985	0.2208	1	0.6441	713.692	101.424	-5.85	-6.5	0.170029
115	9.7	59.7505	6.1598	77.4952	10.0643	0	21.8017	5.2272	0.7985	-0.04344	0.9998	0.2606	0.4156	0.2982	772.015	690.479	8.45	-59.15	0.612045
116	6.7	3.25	0.4851	20.8178	4.4293	0	13	3.6714	-0.5147	-0.9991	0.9899	0.5414	1	0.9583	949.866	528.903	-2.6	-1.95	0.109521
117	5.3	30.6604	5.785	30.1108	9.1245	3.25	22.981	5.386	0.9455	0.7953	0.9997	0.07352	0.06061	0	135.387	3.4906	30.55	-2.6	0.634007
118	8.5	16.263	1.9133	46.9123	7.2173	0	23.4361	5.4117	-0.01193	-0.9923	1	0.7441	0.8615	0.8409	1188.31	865.524	16.25	-0.65	0.265099
119	9.9	40.0529	4.0457	43.6819	5.5294	0	11.718	2.7124	0.9281	0.7692	1	0.06237	0.4937	0	779.929	472.601	29.9	26.65	0.731671
120	20.9	33.5805	1.6067	120.144	6.3568	0	16.5718	3.4589	0.8011	-0.9285	1	0.3177	1	0.2727	1201.97	622.787	24.7	22.75	0.252753
121	24.3	23.4361	0.9644	105.787	4.7438	0	14.5344	3.0529	0.409	-0.9991	1	0.6151	1	0.5864	121.502	787.288	23.4	-1.3	0.203297
122	7.1	48.1614	6.7833	67.3777	13.2113	3.25	26.8002	6.0846	0.9854	0.9021	1	0.02057	0.1569	0	55.6127	399.57	-17.55	-44.85	0.513447
123	4.7	16.1457	3.4352	24.0615	8.9117	3.25	20.8102	5.0183	0.9645	0.9253	0.9955	0.03078	0.963	0	124.447	823.436	10.4	-12.35	0.385471
124	14.3	52.1703	3.6483	103.997	8.4551	0	22.981	4.5157	0.9249	0.1644	1	0.1107	0.8618	0.03883	123.759	168.773	-26.65	-44.85	0.431491
125	6.7	5.5536	0.8289	30.2482	6.4358	0	26.2023	6.1496	-0.4644	-1	0.9333	0.6857	1	0.8889	43.4179	66.4104	5.2	-1.95	0.128795
126	22.9	134.744	5.884	193.649	9.2655	0	29.9635	5.3054	0.6513	-0.9955	1	0.5653	0.4019	0.3069	127.037	639.725	131.95	-27.3	0.635044
127	21.1	118.95	5.6374	163.061	8.5372	0	16.25	3.8458	0.9488	0.4802	1	0.08502	0.04188	0.04678	1186.37	88.9313	0	-118.95	0.660334
128	19.1	63.3208	3.3152	109.736	6.4173	0	34.548	4.9684	0.8016	-0.7474	1	0.319	0.7836	0.2252	324.929	672.249	5.85	-63.05	0.516604
129	6.7	17.5018	2.6122	29.8972	6.3611	0	17.5018	4.3378	0.5164	-0.2137	1	0.3558	0.8936	0.6296	1012.46	841.381	16.9	4.55	0.410652
130	6.9	3.25	0.471	40.435	8.252	0	26.8002	6.0092	0.5017	-0.8321	1	0.5856	1	0.4138	814.254	787.652	3.25	0	0.0570771
131	6.3	7.1795	1.1396	35.3577	8.2227	0	13.7886	3.8108	-0.4626	-1	0.978	0.6871	1	0.913	30.1508	141.421	-0.65	7.15	0.138592
132	21.5	74.7076	3.4748	196.895	10.0972	0	26.2023	5.5305	0.8395	-0.2425	1	0.2071	0.7897	0.2184	74.7977	302.388	-13.65	-73.45	0.344135
133	10.5	16.8625	1.6059	54.5734	6.4204	0	17.5018	3.4974	0.7167	-0.4594	1	0.3664	1	0.3692	1155.84	256.214	-7.8	14.95	0.250125
134	4.7	14.9641	3.1839	36.8304	13.6409	7.2672	25.3833	4.6119	0.9133	0.7831	0.9987	0.08724	0.963	0	1321.67	737.606	-0.65	14.95	0.233408
135	6.9	1.8385	0.2664	14.8204	3.0246	0	9.75	2.7578	-0.309	-0.9487	0.8944	0.6465	1	0.92	1150.2	315.377	-1.3	-1.3	0.0880778
136	9.7	59.3354	6.1171	56.333	7.316	0	14.5344	3.853	0.9952	0.9617	1	0.007686	0.05195	0	1341.57	679.32	43.55	40.3	0.836126
137	9.5	6.6287	0.6978	49.3023	6.5736	0	17.5018	4.1415	-0.3366	-0.9997	0.9939	0.5829	1	0.9091	965.547	5.7158	-1.3	-6.5	0.106152
138	7.1	5.85	0.8239	21.485	4.2127	0	11.718	2.7696	-0.5286	-1	0.8944	0.54	1	0.9667	476.901	433.627	0	-5.85	0.195575
139	14.5	58.7882	4.0544	77.3996	6.192	0	13.7886	3.4566	0.9309	0.5145	1	0.07676	0.68	0.0381	1352.52	816.828	48.1	33.8	0.65478
140	11.1	78.1434	7.0399	86.4609	9.5012	0	36.3361	5.4948	0.9333	0.7962	1	0.05237	0	0	1140.55	527.914	-76.7	-14.95	0.740949
141	8.7	39.3505	4.523	55.7082	8.3147	3.25	16.25	3.5438	0.9841	0.9499	1	0.01447	0.5224	0	275.845	573.575	-20.15	-33.8	0.543976
142	9.7	115.955	11.9542	108.008	14.027	3.25	39	6.3119	0.9717	0.8738	1	0.02741	0	0	232.876	263.577	78	85.8	0.852228
143	8.3	32.2717	3.8882	67.4869	10.7122	3.25	30.6604	5.9894	0.4464	-0.6198	0.9993	0.6945	0.2063	0.4186	1371.71	686.524	10.4	-30.55	0.362969
144	5.1	40.8001	8	32.3219	10.4264	3.25	16.5718	4.2352	0.994	0.9762	1	0.00687	0	0	751.039	28.8824	-15.6	37.7	0.767283
145	13.3	93.9469	7.0637	130.256	11.5271	0	22.981	5.3233	0.9799	0.8641	1	0.02561	0.06195	0	443.169	606.553	-92.95	-13.65	0.612791
146	11.9	37.4301	3.1454	64.139	6.4787	0	16.25	3.7229	0.2245	-0.9978	1	0.7032	0.7273	0.6835	1210.48	833.21	-35.1	13	0.485499
147	5.7	9.5971	1.6837	21.4283	5.7914	0	22.75	5.2936	0.4831	-0.5145	0.9721	0.4028	1	0.7059	335.044	340.517	8.45	-4.55	0.290724
148	18.3	42.4446	2.3194	87.3109	5.3565	0	16.5718	3.0345	0.4764	-0.9978	1	0.5633	1	0.5603	274.038	131.618	27.3	32.5	0.433007
149	4.9	34.0553	6.9501	38.7019	13.3455	3.25	26.2023	6.812	0.9257	0.7472	0.9999	0.08566	0.03448	0.1111	691.459	27.7959	-33.15	7.8	0.520782
150	5.9	21.607	3.6622	28.6803	7.3539	3.25	13	2.9972	0.9913	0.9654	0.9998	0.01001	0.9231	0	1381.51	340.364	-15.6	14.95	0.497994
151	6.9	82.8259	12.0038	67.1612	13.7064	0	29.0689	6.4402	0.9971	0.9836	1	0.003819	0	0	885.754	907.514	42.9	-70.85	0.875781
152	6.9	18.2116	2.6394	39.8873	8.1403	3.25	18.9506	4.34	0.889	0.1644	1	0.1924	0.8571	0.1429	975.884	362.486	-18.2	0.65	0.324239
153	14.9	47.1687	3.1657	90.0665	6.9819	0	18.9506	4.4284	0.8188	-0.02325	1	0.2266	0.7597	0.2477	276.822	414.574	-9.75	-46.15	0.453415
154	4.9	13.081	2.6696	24.2454	8.3605	0	16.25	4.8006	0.9062	0.5547	0.9968	0.1475	0.7586	0.1111	53.1327	432.367	5.85	-11.7	0.319311
155	16.7	70.1157	4.1985	126.648	8.6155	0	22.981	4.7508	0.9579	0.755	1	0.04945	0.5442	0	339.036	93.9641	-68.9	13	0.487319
156	7.9	42.4943	5.379	57.7203	9.7831	3.25	18.3848	3.7783	0.9662	0.8222	0.9995	0.04061	0.1186	0	632.627	1033.35	-42.25	4.55	0.549826
157	16.5	32.2717	1.9559	94.5286	6.5192	0	16.25	3.6594	0.5873	-0.5547	1	0.3657	1	0.561	639.249	316.973	10.4	-30.55	0.300021
158	6.9	2.68	0.3884	41.1891	8.4059	0	43.7243	9.7071	-0.9259	-1	-0.2873	0.1468	1	1	97.5072	910.819	-2.6	-0.65	0.0462056
159	7.9	5.85	0.7405	46.7928	7.931	0	42.25	9.029	0.3186	-0.2316	0.9989	0.3998	0.8136	0.7838	983.127	503.639	0	5.85	0.0933678
160	12.1	15.5049	1.2814	53.0741	5.2549	0	13.4001	3.1334	-0.04697	-1	1	0.7997	0.9703	0.7375	122.992	899.946	13	8.45	0.243849
161	15.9	112.818	7.0954	135.892	9.7764	0	22.981	4.6146	0.766	-0.4961	1	0.4504	0.2158	0.1681	1048.79	503.777	-84.5	74.75	0.725768
162	15.7	2.6	0.1656	72.319	5.2788	0	35.0036	5.3648	0.3602	-0.9021	0.9952	0.5825	1	0.7094	706.968	111.586	0	2.6	0.0313708
163	5.3	26.5547	5.0103	26.1747	7.9317	3.25	10.2774	2.7219	0.1599	-0.1875	0.9973	0.3854	0.1212	0.8462	460.066	212.151	9.75	24.7	0.63168
164	4.7	46.9172	9.9824	36.0047	13.3351	0	23.4361	6.8185	0.9895	0.9664	0.9995	0.01144	0	0	104.649	420.713	-46.15	8.45	0.748581
165	4.7	2.9069	0.6185	10.8913	4.0338	0	11.718	3.7926	-0.5239	-0.8944	-0.3939	0.1849	1	1	950.021	527.085	-2.6	1.3	0.153329
166	7.3	30.2721	4.1469	37.3888	7.0545	3.25	10.2774	2.8249	0.98	0.8878	1	0.02604	0.9623	0	1010.08	735.897	7.8	29.25	0.587838
167	14.5	127.096	8.7653	128.103	10.2482	3.25	29.9635	5.0474	0.9862	0.9154	1	0.01767	0.008	0	1129.28	447.8	79.95	-98.8	0.855301
168	14.5	128.516	8.8632	165.536	13.2428	0	25.3833	6.6783	0.964	0.8384	1	0.04136	0	0	413.062	865.062	127.4	-16.9	0.669284
169	11.5	31.3688	2.7277	57.8708	6.0917	0	20.5548	4.0814	0.4803	-1	1	0.7352	0.7368	0.3067	336.265	752.644	3.25	31.2	0.447773
170	5.7	12.3329	2.1637	32.3687	8.7483	3.25	37.9012	8.1594	-0.06124	-0.8137	0.9806	0.594	0.973	0.875	1312.91	211.228	3.9	-11.7	0.247328
171	8.9	49.8258	5.5984	68.1723	9.88	3.25	27.9576	5.4229	0.7103	0.03634	0.9987	0.3241	0.3478	0.4286	800.056	34.5618	6.5	-49.4	0.56664
172	6.5	28.3179	4.3566	59.9849	13.33	0	27.768	7.7312	0.8716	0.6568	1	0.1119	0.7333	0.2	1303.72	64.6231	-24.05	14.95	0.326827
173	13.5	136.5	10.1111	130.141	11.3166	3.25	23.6604	3.9765	0.9838	0.9191	1	0.01909	0	0	995.311	396.178	109.2	81.9	0.893475
174	9.9	35.322	3.5679	60.9214	7.7116	0	16.5718	4.5847	0.7915	-0.1607	1	0.3072	0.7089	0.2586	74.6566	42.1768	-7.8	34.45	0.462667
175	13.3	49.4684	3.7194	91.4357	8.0917	0	23.4361	4.6526	0.6034	-0.9991	1	0.5785	0.5221	0.3407	193.925	922.744	-49.4	2.6	0.459656
176	8.9	59.0213	6.6316	70.0871	10.1576	0	25.3833	5.3023	0.9353	0.8468	1	0.04317	0.1739	0	700.523	762.977	56.55	-16.9	0.652871
177	5.5	33.4103	6.0746	35.9695	10.277	0	42.25	8.866	0.9393	0.877	0.993	0.03814	0.05714	0	944.064	87.4091	26.65	-20.15	0.591087
178	7.9	11.2207	1.4203	37.4895	6.3542	0	16.5718	3.6329	0.4964	-0.4172	0.9983	0.3915	1	0.5897	508.158	693.108	1.95	11.05	0.223521
179	8.9	57.2775	6.4357	61.997	8.9851	0	29.9635	6.4835	0.9767	0.9318	0.9999	0.02165	0.07246	0	518.034	195.455	-50.7	-26.65	0.716264
180	9.5	80.4767	8.4712	80.3696	10.716	3.25	17.5018	3.6752	0.9758	0.916	1	0.02009	0	0	940.532	411.632	47.45	65	0.790519
181	11.3	19.5433	1.7295	45.4497	4.8871	0	14.5344	3.4838	0.5577	-0.6459	1	0.5856	1	0.3889	472.743	453.965	1.3	-19.5	0.353891
182	5.1	5.2	1.0196	25.2523	8.1459	0	27.768	8.3547	0.3342	-0.1414	0.9744	0.4357	1	0.7273	202.373	1036.22	5.2	0	0.125167
183	8.1	33.5554	4.1426	51.5642	8.4531	0	16.5718	4.6596	-0.104	-1	0.9996	0.8663	0.6066	0.675	908.864	830.438	31.2	12.35	0.490069
184	5.5	17.0617	3.1021	21.1247	6.0356	0	16.25	3.7922	0.9406	0.7399	0.9926	0.06351	0.8571	0.06667	753	593.718	13	11.05	0.513967
185	5.7	24.7086	4.3348	41.9689	11.3429	0	22.981	6.347	0.9464	0.7388	1	0.0692	0.8108	0.05882	1362.9	98.6667	-11.05	22.1	0.38216
186	5.5	57.2591	10.4107	41.2991	11.7997	3.25	19.769	4.6511	0.9979	0.9952	1	0.001827	0	0	279.527	3.9091	57.2	2.6	0.882285
187	8.5	0.65	0.07647	8.45	1.3	0	3.25	1.6046	-0.5714	-1	1	0.8516	1	0.7857	858.394	1035	-0.65	0	0.0588231
188	5.3	38.7009	7.3021	26.9942	8.18	3.25	14.5344	3.765	0.9684	0.9338	0.9941	0.01721	0	0	639.028	89.0377	-38.35	-5.2	0.892677
189	6.7	3.25	0.4851	17.4744	3.7179	0	13	3.1963	0.8708	0.4472	1	0.145	1	0.1667	1389.72	785.351	0	3.25	0.130477
190	6.1	42.964	7.0433	36.1087	8.807	3.25	14.5344	3.3667	0.8998	0.6854	0.9999	0.09358	0.09756	0.09524	499.787	1005.32	-13	40.95	0.799739
191	11.1	93.8997	8.4594	94.0784	10.3383	3.25	29.9635	5.1636	0.9921	0.9595	1	0.009638	0	0	1234.73	269.027	73.45	-58.5	0.818258
192	10.9	52.666	4.8317	102.567	11.5244	0	27.9576	5.9597	0.9377	0.67	1	0.07258	0.3596	0.02899	192.083	491.115	-48.1	-21.45	0.419258
193	5.3	39.243	7.4043	38.0826	11.5402	0	21.8017	5.2945	0.9524	0.9071	0.9976	0.0342	0	0	66.1604	78.2075	-17.55	35.1	0.641609
194	10.7	32.7138	3.0574	73.7661	8.4789	0	19.769	4.6474	0.7722	-0.03515	1	0.238	0.9655	0.3433	558.621	919.421	21.45	24.7	0.360589
195	6.1	1.8385	0.3014	34.7543	8.4767	3.25	16.5718	4.4529	-0.7443	-1	-0.3162	0.2449	1	1	1172.52	249.295	1.3	-1.3	0.0355563
196	5.7	68.25	11.9737	63.2853	17.1041	7.2672	29.9635	6.157	0.973	0.8437	0.9999	0.03918	0	0	636.877	403.833	0	-68.25	0.700049
197	10.1	41.8632	4.1449	62.4479	7.7096	0	16.5718	3.8315	0.9554	0.8118	1	0.05171	0.5185	0	1289.23	890.753	-33.8	24.7	0.537628
198	7.3	53.3475	7.3079	54.6273	10.307	0	40.2003	8.467	0.9269	0.8465	0.9999	0.04618	0.01887	0	1343.93	1009.22	36.4	39	0.709023
199	4.7	54.9279	11.6868	33.105	12.2611	0	25.3833	5.9694	0.9993	0.9985	1	0.0007107	0	0	415.681	235.351	35.1	-42.25	0.953161
200	5.3	39.6713	7.4852	32.7894	9.9362	0	19.5	5.5569	0.9968	0.9913	1	0.002636	0	0	1286.87	753.349	-1.3	-39.65	0.753326
201	6.9	30.2163	4.3792	46.6094	9.5121	0	19.5	4.8127	0.9589	0.8805	1	0.03601	0.6122	0	766.935	913.986	-9.75	-28.6	0.460382
202	9.1	58.5902	6.4385	72.5469	10.2179	3.25	18.9506	4.3465	0.9283	0.4834	1	0.1212	0.169	0.07843	110.846	187.555	58.5	3.25	0.63012
203	7.5	4.5962	0.6128	32.9389	5.9889	0	13.4001	2.8054	0.4663	-1	1	0.5272	1	0.6667	1133.75	192.1	-4.55	-0.65	0.102323
204	7.9	46.601	5.8989	62.1538	10.5345	3.25	22.981	4.8677	0.9408	0.8379	0.9976	0.04825	0.2373	0	909.089	942.177	-42.9	-18.2	0.55996
205	6.1	103.662	16.9938	70.3799	17.1658	9.75	24.7513	4.5444	0.9986	0.994	1	0.001774	0	0	353.238	496.09	-99.45	29.25	0.98998
206	4.7	4.6872	0.9973	17.3288	6.4181	3.25	13.4001	2.7566	-0.5939	-0.9899	0.2873	0.5175	0.8889	1	961.915	847.808	-2.6	3.9	0.155389
207	7.5	3.7901	0.5053	47.4501	8.6273	0	25.3833	5.4962	-0.2519	-0.9701	0.9899	0.6502	1	0.9143	1353.46	1033.71	-3.25	1.95	0.0585699
208	6.5	6.5	1	34.7537	7.7231	0	41.1096	9.0991	0.6609	-0.3162	1	0.3432	1	0.45	343.908	346.139	-3.9	5.2	0.129482
209	7.3	29.9635	4.1046	48.0142	9.0593	3.25	17.5018	3.7489	0.9478	0.8087	0.9993	0.05603	0.7736	0	1080.15	100.377	6.5	-29.25	0.453081
210	6.3	35.316	5.6057	32.2078	7.4902	0	19.769	3.9995	0.9801	0.8843	1	0.02834	0.04651	0	360.714	651.635	3.9	-35.1	0.748405
211	7.3	34.8827	4.7784	57.753	10.8968	3.25	33.931	6.2643	0.8075	-0.5145	0.9998	0.362	0.5094	0.1875	1052.97	317.959	15.6	-31.2	0.438514
212	6.7	7.8	1.1642	34.097	7.2547	0	20.5548	5.8455	-0.2187	-0.9326	0.8944	0.5675	1	0.8889	1324.61	647.537	-7.8	0	0.160475
213	5.7	23.2005	4.0703	37.074	10.02	4.5962	16.25	3.3958	0.8979	0.6459	0.9923	0.1058	0.9189	0.1176	1347.2	47.5526	-22.75	4.55	0.406218
214	6.1	18.3848	3.0139	40.8316	9.9589	3.25	23.6604	5.4629	0.6407	-0.1961	0.9981	0.3341	0.9024	0.5238	891.869	348.869	2.6	18.2	0.302634
215	6.1	3.5004	0.5738	15.7996	3.8536	0	7.2672	1.6538	-0.4605	-1	1	0.645	1	0.9	921.738	96.041	-1.3	3.25	0.1489
216	5.7	49.1814	8.6283	38.8446	10.4985	3.25	20.5548	4.4636	0.9897	0.9575	1	0.0115	0	0	668.518	911.368	34.45	35.1	0.82186
217	5.9	13	2.2034	27.4299	7.0333	3.25	13.4001	2.8563	0.07893	-0.9353	0.9746	0.731	0.8974	0.6842	1004.25	701.509	7.8	10.4	0.313281
218	5.9	10.5812	1.7934	28.7283	7.3662	0	13	3.5622	0.7464	-0.05121	1	0.3641	1	0.3333	442.127	714.136	1.95	10.4	0.243463
219	5.7	3.5004	0.6141	24.9234	6.736	0	18.9506	4.4024	-0.2756	-0.9487	0.2375	0.4306	1	1	310.754	154.026	1.3	3.25	0.0911669
220	5.5	29.3941	5.3444	31.5851	9.0243	4.5962	17.5018	3.3043	0.9264	0.7318	0.9993	0.08982	0.4286	0.06667	1031.66	269.036	24.05	16.9	0.592223
221	5.3	18.7489	3.5375	30.5268	9.2505	0	23.6604	6.9336	0.8865	0.6292	0.9999	0.1215	0.8788	0.1538	81.4717	882.793	10.4	15.6	0.382412
222	5.3	7.5802	1.4302	20.5955	6.2411	0	14.5344	3.4618	0.9112	0.6668	0.9997	0.1158	1	0.1538	464.736	295.34	-3.9	-6.5	0.229158
223	5.1	2.0555	0.403	8.3037	2.6786	0	7.2672	2.0505	-0.4341	-0.8682	0.7071	0.7646	1	1	500.304	193.088	0.65	-1.95	0.150452
224	4.9	22.526	4.5972	15.4467	5.3264	0	13.4001	3.5869	0.9593	0.8648	0.9999	0.04256	0.5172	0	924.857	522.337	15.6	16.25	0.863097
225	4.7	19.801	4.213	50.4068	18.6692	4.5962	39.538	10.8366	0.887	0.8126	0.9996	0.07856	0.5926	0	1228.77	870.532	7.8	18.2	0.225666

## Sheet: V3
trackID	trackLength(s)	totalDisplacement(um)	meanVelocity(um/s)	totalDistance(um)	meanSpeed(um/s)	minSpeed(um/s)	maxSpeed(um/s)	stdevSpeed(um/s)	meanPersistence	minPersistence	maxPersistence	stdevPersistence	tumblingPropensityV	tumblingPropensityP	positionX(px)	positionY(px)	displacementX(um)	displacementY(um)	Spalte1
0	15.3	65.8813	4.306	141.052	10.6054	0	23.6604	4.7901	0.9094	0.5547	1	0.09272	0.4586	0.07965	540.569	975.154	33.8	56.55	0.40602
1	5.5	10.1116	1.8385	12.9382	3.6966	0	10.2774	2.9345	0.8655	0.6247	0.9995	0.1542	1	0.2667	1232.14	566.882	-7.15	-7.15	0.497349
2	49.5	274.489	5.5452	476.295	10.0273	0	26.2023	4.111	0.9171	-0.9177	1	0.2917	0.05684	0.04835	589.666	443.068	273.65	21.45	0.55301
3	4.9	5.5915	1.1411	17.0655	5.8847	0	18.9506	4.7146	-0.2794	-1	0.9231	0.7633	1	0.8889	742.071	281.194	3.25	4.55	0.19391
4	29.7	67.7155	2.28	357.494	12.9059	0	30.8322	6.6338	0.4906	-0.9947	1	0.56	0.5596	0.5433	46.0387	550.983	63.05	-24.7	0.176663
5	29.9	87.8847	2.9393	202.404	7.2546	0	23.4361	4.5247	0.4429	-1	1	0.7362	0.6057	0.4102	225.261	862.798	65	-59.15	0.405164
6	8.9	7.4111	0.8327	74.7391	10.8318	0	22.981	5.3542	-0.1456	-0.9965	1	0.7033	1	0.8163	483.736	74.2416	-1.95	7.15	0.0768755
7	5.9	29.1052	4.9331	43.2934	11.1009	0	27.768	6.4571	0.9681	0.7861	0.9998	0.05281	0.2308	0	1033.3	402.695	-26.65	-11.7	0.444387
8	5.1	3.7901	0.7432	21.0175	6.7798	3.25	11.718	2.3053	-0.8981	-0.9541	-0.6626	0.08098	0.6452	1	438.696	672.853	3.25	1.95	0.10962
9	31.3	132.606	4.2366	221.097	7.546	0	21.8017	4.2802	0.8663	0.1674	1	0.1898	0.2935	0.1685	577.268	701.227	-132.6	-1.3	0.561437
10	13.5	27.768	2.0569	44.1198	3.8365	0	9.1924	2.3725	0.8541	0.1961	1	0.2164	0.9391	0.1895	1255.51	17.6741	26.65	7.8	0.53614
11	10.3	61.8355	6.0034	62.6365	7.5466	3.25	13.4001	2.6973	0.9494	0.7774	1	0.06578	0.2651	0	958.432	170.18	-51.35	-34.45	0.795511
12	7.5	40.7068	5.4276	54.5816	9.9239	3.25	21.8017	5.6323	0.9416	0.6736	0.9997	0.07458	0.3636	0.02857	271.567	907.633	-25.35	-31.85	0.546922
13	16.1	104.688	6.5024	123.44	8.7546	3.25	19.769	3.1062	0.8998	0.1939	1	0.1688	0.234	0.1157	866.876	845.124	-44.2	94.9	0.742741
14	38.3	42.295	1.1043	196.49	5.413	0	20.8102	4.046	0.242	-1	1	0.7471	1	0.571	522.996	198.132	-42.25	-1.95	0.204009
15	30.3	269.882	8.907	349.661	12.3555	0	33.931	4.3613	0.9927	0.9364	1	0.01004	0	0	1287.21	375.515	50.05	265.2	0.720894
16	49.5	51.8902	1.0483	243.108	5.1181	0	25.3833	4.1558	0.4441	-1	1	0.6655	0.9747	0.4807	748.545	17.5303	50.7	11.05	0.204822
17	49.5	121.012	2.4447	310.926	6.5458	0	26.2023	3.6263	0.6567	-1	1	0.5281	0.7768	0.3002	1186.21	535.687	-93.6	-76.7	0.373476
18	8.7	19.9392	2.2919	56.1929	8.387	0	17.5018	3.9564	0.5418	-0.4373	0.9955	0.4196	0.6716	0.5333	774.529	88.7529	6.5	-18.85	0.273268
19	10.9	84.6224	7.7635	97.7257	10.9804	3.25	29.43	5.5872	0.9313	0.5219	1	0.1145	0.1348	0.1014	1088.46	684.317	-84.5	-4.55	0.707033
20	5.3	23.553	4.444	19.3808	5.873	0	10.2774	2.7093	0.9718	0.9044	1	0.03139	0.9394	0	488.462	795.793	11.05	20.8	0.756683
21	5.5	40.8208	7.422	32.7616	9.3605	3.25	16.5718	3.7251	0.9813	0.9341	0.9999	0.02144	0	0	301.255	83.1091	-40.3	6.5	0.792906
22	5.9	59.3069	10.052	46.6566	11.9632	4.5962	18.9506	4.1029	0.9904	0.9653	0.9998	0.00943	0	0	319.339	679.398	-42.9	40.95	0.840243
23	29.9	109.094	3.6486	189.32	6.7857	0	14.5344	3.661	0.776	-0.9923	1	0.4688	0.4014	0.1797	307.018	284.398	-81.25	72.8	0.53769
24	5.1	13.081	2.5649	20.2399	6.529	0	13.4001	3.9756	0.9521	0.8412	0.9999	0.04993	0.871	0	1223.6	224.765	-5.85	11.7	0.392847
25	9.3	122.02	13.1204	106.281	14.5591	3.25	23.6604	4.1082	0.9855	0.9513	1	0.01148	0	0	329.237	322.258	29.9	118.3	0.901182
26	8.5	67.453	7.9356	72.3897	11.1369	0	25.3833	7.2301	0.9908	0.9374	1	0.01302	0.04615	0	359.165	961.006	57.2	35.75	0.71255
27	49.5	52.7502	1.0657	262.563	5.5276	0	27.9576	4.2875	0.0695	-1	1	0.7787	0.9705	0.6583	1129.43	887.732	-52.65	-3.25	0.192796
28	12.1	59.2891	4.8999	74.803	7.4062	0	21.8017	3.9604	0.9837	0.8985	1	0.02649	0.3267	0	1015.44	259.157	57.2	15.6	0.661594
29	5.9	51.939	8.8032	45.5388	11.6766	3.25	19.5	4.6437	0.9842	0.9591	1	0.01286	0	0	669.89	608.068	-51.35	-7.8	0.753918
30	46.7	84.0086	1.7989	282.52	6.3204	0	35.75	4.0408	0.614	-0.9578	1	0.4372	0.8255	0.4953	893.612	896.994	-31.2	-78	0.284618
31	9.7	16.263	1.6766	49.8153	6.4695	0	20.8102	3.7997	0.473	-0.6654	1	0.6281	1	0.4386	540.964	887.428	-0.65	16.25	0.259154
32	15.1	103.236	6.8368	134.459	10.2641	0	29.0689	6.1493	0.9825	0.8619	1	0.02753	0.1832	0	110.205	167.619	93.6	43.55	0.666089
33	5.9	11.8614	2.0104	29.068	7.4533	0	47.3207	10.0294	0.3401	-0.9806	0.9945	0.6792	0.9744	0.5556	367.924	84.2712	-1.95	11.7	0.269733
34	7.1	11.9501	1.6831	45.3611	8.8943	3.25	22.981	5.5542	0.7636	-0.273	1	0.3119	1	0.2903	263.965	34.6831	11.05	4.55	0.189234
35	40.5	146.263	3.6114	292.132	7.5879	0	26.2023	4.2556	0.7333	-1	1	0.4361	0.5481	0.2582	441.29	843.893	-99.45	107.25	0.475942
36	16.9	125.047	7.3992	132.913	8.9204	0	22.75	3.5087	0.9944	0.9572	1	0.007166	0	0	378.754	143.334	124.15	14.95	0.82947
37	28.7	29.43	1.0254	157.811	5.9105	0	21.8017	3.6414	0.4638	-0.9997	1	0.7387	0.9139	0.3704	79.4791	649.406	-29.25	-3.25	0.173488
38	13.3	60.5617	4.5535	80.7558	7.1465	0	16.5718	3.693	0.9138	0.5787	0.9999	0.1078	0.2655	0.1075	1281.94	175.143	59.15	-13	0.637165
39	8.3	28.5556	3.4404	77.3243	12.2737	3.25	27.9576	6.1566	0.6969	-0.572	0.9998	0.3321	0.6984	0.4186	444.271	966.669	21.45	-18.85	0.280307
40	4.9	13.4001	2.7347	24.7263	8.5263	3.25	19.5	4.8519	0.7157	0.1888	0.9923	0.3348	0.931	0.5	839.52	629.449	-3.25	-13	0.320737
41	5.7	6.1664	1.0818	27.0127	7.3007	0	26.2023	6.3467	0.3026	-0.7831	1	0.7586	0.9459	0.5294	20.1667	134.57	-1.95	5.85	0.148178
42	8.1	28.2208	3.484	45.2869	7.4241	0	22.75	4.9944	0.8957	0.5105	1	0.1182	0.459	0.122	17.3148	396.778	-17.55	-22.1	0.469282
43	14.3	139.55	9.7588	139.813	11.3669	0	20.8102	5.0828	0.8367	-0.9999	1	0.4327	0.1463	0.1359	210.011	952.671	53.95	128.7	0.858528
44	6.1	13.7733	2.2579	24.1837	5.8985	0	13.7886	4.0446	0.3121	-0.9994	0.9987	0.8591	1	0.4	788.549	740.721	4.55	13	0.382792
45	12.9	36.781	2.8512	56.7975	5.2108	0	13.4001	2.9636	0.8827	0.53	1	0.1156	1	0.1236	804.857	434.485	26.65	-25.35	0.547171
46	15.7	24.6658	1.5711	101.977	7.4436	0	20.5548	4.6662	0.5529	-0.6668	0.9998	0.5346	0.7591	0.4359	766.592	361.541	-7.8	-23.4	0.211067
47	7.5	22.981	3.0641	34.436	6.2611	0	11.718	3.5347	0.9241	0.5547	1	0.08783	0.9091	0.02857	995.927	432.753	-3.25	-22.75	0.489387
48	5.5	12.6207	2.2947	18.2554	5.2158	0	10.2774	2.8883	0.6614	0.02289	0.9939	0.3134	0.9714	0.5714	391.018	478.627	10.4	7.15	0.439952
49	10.1	30.6811	3.0377	59.9074	7.396	0	22.981	4.5168	0.8423	-0.124	1	0.2236	0.7654	0.1333	726.98	34.604	-18.2	24.7	0.410722
50	20.3	35.8621	1.7666	134.998	7.3769	0	21.8017	4.7585	0.3774	-0.9762	1	0.6749	0.8907	0.525	1366.32	32.7488	24.7	-26	0.239477
51	14.1	110.312	7.8236	122.637	10.1353	0	18.9506	3.8708	0.9804	0.876	1	0.02391	0.01653	0	942.543	74.6631	-77.35	-78.65	0.771916
52	27.7	64.0077	2.3107	159.573	6.2091	0	19.769	4.3847	0.8284	-0.09054	1	0.1992	0.9689	0.2638	626.175	1004.92	52.65	36.4	0.372147
53	18.1	99.1607	5.4785	207.367	12.8799	0	34.548	6.2005	0.8717	0.4218	1	0.1491	0.205	0.2057	1258.82	785.782	98.8	8.45	0.425353
54	10.3	0.65	0.06311	65.0887	7.842	0	19.5	5.1856	0.1732	-0.9899	1	0.7831	0.9639	0.6885	1053.98	3.3398	-0.65	0	0.00804769
55	6.7	71.9976	10.7459	62.992	13.4026	3.25	24.7513	5.1767	0.9959	0.9782	1	0.006234	0	0	776.03	623.231	-71.5	-8.45	0.801777
56	11.9	95.2311	8.0026	94.5663	9.5522	3.25	13.7886	2.2696	0.9866	0.9231	1	0.01704	0	0	1051.82	439.592	93.6	17.55	0.837776
57	5.3	40.0107	7.5492	27.4866	8.3293	3.25	14.5344	2.8291	0.9702	0.9318	0.9978	0.02471	0	0	1366.79	585.726	-27.3	-29.25	0.906343
58	4.9	3.5004	0.7144	11.232	3.8731	0	13.4001	2.9972	0.2889	-0.6675	0.8944	0.519	1	0.75	1233.34	200.633	3.25	-1.3	0.184452
59	11.7	49.2715	4.2112	87.613	9.0323	0	14.5344	3.8654	0.967	0.8575	1	0.03662	0.5052	0	227.774	1009.69	-29.25	39.65	0.466238
60	5.9	63.9119	10.8325	48.882	12.5338	7.2672	19.769	3.5738	0.9944	0.9826	1	0.005851	0	0	1354.29	651.22	-5.2	-63.7	0.864263
61	26.3	15.6541	0.5952	100.509	4.1362	0	37.0557	4.7292	0.2583	-1	1	0.7013	0.9918	0.6359	290.262	590.293	-1.3	-15.6	0.1439
62	24.1	121.05	5.0228	201.1	9.0995	0	22.981	5.0896	0.7847	-0.9656	1	0.5159	0.2217	0.1493	520.678	667.488	98.15	70.85	0.551986
63	5.3	14.8508	2.802	29.1401	8.8303	3.25	23.6604	6.1981	0.6352	-0.9298	0.9967	0.6194	0.6364	0.3077	651.934	173.123	-5.85	13.65	0.317317
64	7.7	33.8999	4.4026	61.9556	10.8694	0	26	5.8661	0.405	-0.7541	1	0.4809	0.6667	0.7027	1316.3	664.922	-18.2	-28.6	0.405045
65	4.9	23.8383	4.865	19.5754	6.7501	0	17.5018	4.3819	0.9678	0.85	0.9981	0.04865	0.4138	0	66.2245	856.827	23.4	-4.55	0.72073
66	10.7	29.9282	2.797	62.269	7.1574	0	24.7513	5.1393	0.9066	-0.9939	1	0.3423	0.954	0.04545	569.336	791.832	-24.7	16.9	0.390784
67	12.5	26.7765	2.1421	69.2466	6.5949	0	13.4001	2.6596	0.5558	-0.9285	1	0.5047	1	0.5422	826.776	713.012	-2.6	26.65	0.324812
68	11.1	35.0578	3.1584	85.4	9.3846	0	20.8102	4.496	0.8593	0.4022	0.9983	0.142	0.9451	0.1972	136.905	1028.86	-34.45	6.5	0.336551
69	5.9	45.4303	7.7001	35.4682	9.0944	0	18.9506	4.4304	0.8555	0.6757	0.9727	0.109	0	0.2105	206.263	555.237	-25.35	-37.7	0.846686
70	6.7	12.7705	1.906	46.9517	9.9897	0	41.6203	9.1038	0.07236	-0.9985	0.9985	0.7295	0.7872	0.7037	7.7537	197.261	3.25	-12.35	0.190797
71	12.9	25.483	1.9754	76.672	7.0341	0	18.3848	4.547	0.6852	-0.9839	1	0.5412	0.9725	0.2727	53.5581	948.639	15.6	-20.15	0.280832
72	5.3	41.4627	7.8231	36.9284	11.1904	3.25	16.25	4.4414	0.9684	0.9377	0.9995	0.02023	0	0	984.406	960.679	9.75	40.3	0.69909
73	5.3	47.5212	8.9663	35.0579	10.6236	3.25	19.769	4.3144	0.9414	0.9081	0.9804	0.02381	0	0	309.774	779.707	36.4	30.55	0.843998
74	9.9	47.4856	4.7965	66.9122	8.4699	0	18.9506	4.9705	0.2019	-0.9138	0.9961	0.6843	0.6076	0.6786	1333.45	1022.11	-44.85	-15.6	0.566299
75	5.5	50.5874	9.1977	34.6331	9.8952	3.25	18.9506	4.3728	0.9951	0.9867	1	0.003749	0	0	317.873	528.591	23.4	44.85	0.929511
76	4.7	39.1999	8.3404	23.8675	8.8398	3.25	16.25	3.6754	0.9964	0.9907	0.9993	0.003122	0	0	765.436	820.149	25.35	29.9	0.943506
77	5.9	6.6287	1.1235	26.1021	6.6928	0	13.7886	3.8601	0.4194	-0.9417	1	0.5848	1	0.6667	960.322	394.576	6.5	1.3	0.167867
78	4.9	52.7502	10.7653	37.2741	12.8531	7.2672	18.3848	2.7757	0.9875	0.965	0.9988	0.0112	0	0	104.418	973.051	3.25	52.65	0.837564
79	10.9	60.715	5.5702	72.8754	8.1883	0	19.5	4.5046	0.9879	0.9115	1	0.01787	0.1011	0	372.532	615.849	22.1	-56.55	0.680263
80	6.1	17.931	2.9395	54.6123	13.3201	0	33.931	9.0374	0.3629	-0.7519	1	0.6881	0.6098	0.4762	764.672	711.172	13	12.35	0.220682
81	10.3	49.1342	4.7703	60.7335	7.3173	0	16.25	3.6823	0.9214	0.6637	0.9999	0.08022	0.241	0.04762	1033.71	206.17	-43.55	-22.75	0.651921
82	5.9	7.3539	1.2464	27.6589	7.092	3.25	13.4001	2.6513	0.7256	-0.5547	0.9983	0.3896	1	0.3333	699.831	1034.9	-5.2	5.2	0.175747
83	19.5	78.4375	4.0224	138.164	7.8951	0	20.8102	3.4429	0.9533	0.3773	1	0.0872	0.6514	0.03226	1233.99	983.367	44.85	64.35	0.509481
84	7.1	33.7812	4.7579	61.1598	11.9921	0	35.75	9.2909	0.5887	-0.3939	0.9999	0.4563	0.5686	0.4828	987.944	480.599	16.9	-29.25	0.396753
85	4.7	56.115	11.9394	32.8348	12.161	3.25	20.8102	4.9765	0.993	0.9878	0.9956	0.002816	0	0	328.989	395.362	24.05	-50.7	0.981778
86	4.9	4.111	0.839	26.1339	9.0117	0	32.5	8.489	-0.9025	-0.9839	-0.5369	0.1476	1	1	288.143	931.102	3.9	-1.3	0.0931012
87	4.7	23.2551	4.9479	17.7675	6.5805	3.25	11.718	2.6516	0.948	0.9269	0.9839	0.02101	0	0	1189.26	1011.77	-10.4	20.8	0.751903
88	10.1	14.5344	1.4391	57.7344	7.1277	0	16.25	4.0036	0.463	-0.8838	0.9994	0.4991	0.963	0.6721	882.733	50.0792	-14.3	2.6	0.201902
89	4.9	41.9338	8.5579	29.2915	10.1005	0	16.5718	4.4246	0.986	0.9703	0.9986	0.009591	0	0	1297.21	1012.15	13.65	39.65	0.847275
90	5.3	15.2161	2.871	26.5266	8.0384	0	22.981	6.5285	0.05328	-0.9987	0.9912	0.5546	0.7576	0.8333	418.226	162.094	5.2	-14.3	0.357161
91	11.3	22.2524	1.9692	48.0327	5.1648	0	14.5344	4.082	0.5585	-0.9615	0.9986	0.5188	0.9892	0.4521	681.425	1008.32	-22.1	2.6	0.381273
92	5.3	2.7577	0.5203	16.6212	5.0367	0	20.5548	5.4122	-0.741	-1	0.7071	0.4679	1	1	480.896	73.4434	1.95	1.95	0.103302
93	35.9	111.015	3.0923	239.274	7.0582	0	16.5718	3.6533	0.8769	-0.07975	1	0.2105	0.6047	0.1505	748.043	525.968	37.05	104.65	0.438115
94	12.5	37.1809	2.9745	103.791	9.8848	0	35.0036	9.2457	0.6463	-0.07462	1	0.2889	0.819	0.5765	1369.87	206.944	29.9	-22.1	0.300917
95	6.1	80.2691	13.1589	66.8841	16.3132	9.1924	29.9635	5.139	0.9877	0.9701	0.9984	0.00851	0	0	1139.73	1006.19	-79.95	-7.15	0.806641
96	10.3	52.4047	5.0878	80.1983	9.6624	3.25	33.931	6.0415	0.8887	0.06303	1	0.2131	0.2771	0.127	848.116	26.9223	26	45.5	0.526557
97	5.3	21.4894	4.0546	29.4002	8.9091	3.25	21.8017	6.1883	0.7885	0.4805	0.9963	0.1339	0.6667	0.3077	1184.6	842.877	-1.3	-21.45	0.455108
98	20.1	112.711	5.6075	158.969	8.7828	0	36.7696	5.1738	0.7126	-0.9995	1	0.5956	0.2044	0.205	1291.92	509.463	111.8	14.3	0.638464
99	6.7	40.0318	5.9749	41.5673	8.8441	3.25	14.5344	3.2834	0.8464	0.4046	0.9999	0.1672	0.2979	0.2593	1231.01	935.94	21.45	-33.8	0.67558
100	8.1	5.0767	0.6267	22.2545	3.6483	0	16.25	3.6125	-0.7065	-1	0.3714	0.429	1	1	617.043	5.1975	3.25	-3.9	0.171779
101	9.3	20.8	2.2366	40.5604	5.5562	0	26.2023	4.8242	0.6916	-0.5547	1	0.3812	1	0.3585	947.14	1034.29	-20.8	0	0.402541
102	26.3	2.3436	0.08911	137.312	5.6507	0	20.8102	4.4042	0.08834	-0.9968	0.9939	0.656	1	0.8084	1073.54	459.411	-1.95	-1.3	0.0157697
103	8.1	53.4425	6.5978	51.6986	8.4752	0	22.75	4.4833	0.9817	0.9113	1	0.02311	0	0	1189.9	145.518	40.3	35.1	0.778483
104	5.7	35.3937	6.2094	33.6033	9.082	3.25	16.5718	3.1616	0.9733	0.8343	1	0.04685	0.2432	0	1216.01	313.93	25.35	-24.7	0.683704
105	10.1	89.6246	8.8737	87.1598	10.7605	3.25	18.3848	3.7422	0.9936	0.9709	1	0.007356	0	0	708.842	220.307	36.4	81.9	0.824655
106	4.7	20.4104	4.3426	22.4943	8.3312	0	20.5548	6.066	0.6842	0.5702	0.8239	0.08521	0.5926	0.8571	891.308	681.798	-16.25	12.35	0.521245
107	6.1	83.6103	13.7066	59.0943	14.4132	9.1924	22.981	3.2344	0.9987	0.995	1	0.001443	0	0	1275.75	388.402	72.15	42.25	0.950975
108	5.7	67.1894	11.7876	45.2875	12.2399	3.25	22.981	4.6028	0.9992	0.9961	1	0.001059	0	0	596.298	332.237	14.3	65.65	0.963047
109	6.7	7.2672	1.0847	47.3428	10.0729	3.25	23.4361	6.0521	-0.1119	-0.9261	0.9945	0.6557	0.9574	0.8148	757.978	700.567	7.15	-1.3	0.107685
110	9.5	62.6601	6.5958	57.6777	7.6904	0	16.25	4.0876	0.9894	0.9572	1	0.01024	0	0	1220.58	636.005	-37.7	-50.05	0.857667
111	4.9	22.1096	4.5122	25.9504	8.9484	3.25	22.981	5.1808	0.9758	0.9212	0.9996	0.02676	0.6207	0	1383.67	1022.26	9.1	-20.15	0.504247
112	4.9	17.0617	3.482	24.2934	8.377	0	16.25	3.9486	0.7903	0.5638	0.935	0.1351	0.8621	0.3333	295.714	965.418	-13	-11.05	0.415662
113	14.3	68.349	4.7796	132.269	10.7536	0	29.0689	5.8656	0.9593	0.8222	1	0.04082	0.4634	0	44.6958	931.734	57.85	-36.4	0.444465
114	21.5	157.366	7.3193	195.207	10.0106	0	18.9506	4.4939	0.986	0.8507	1	0.02619	0.0359	0	1069.33	121.949	-4.55	-157.3	0.731155
115	17.3	16.0801	0.9295	112.273	7.3381	0	29.9635	5.46	0.09569	-1	1	0.7826	0.8627	0.5985	259.237	976.289	3.9	15.6	0.126668
116	10.3	52.0325	5.0517	84.0419	10.1255	0	26.2023	5.8463	0.8679	0.1537	1	0.1993	0.2289	0.2222	1254.13	437.786	11.7	50.7	0.498909
117	7.7	31.9559	4.1501	60.2003	10.5614	0	25.3833	6.1428	0.6904	-0.219	0.9998	0.3692	0.5439	0.3784	256.481	233.981	2.6	-31.85	0.39295
118	7.7	5.886	0.7644	57.3107	10.0545	0	33.1436	7.1026	-0.5562	-0.9999	0.9979	0.728	0.9825	0.8889	668.071	119.877	0.65	-5.85	0.0760257
119	16.3	163.44	10.027	166.215	11.6234	3.25	20.8102	3.3614	0.9825	0.8587	1	0.032	0	0	1027.76	667.905	-132.6	95.55	0.862656
120	19.3	112.066	5.8065	163.602	9.4568	0	17.5018	3.7274	0.9712	0.7657	1	0.04039	0.1908	0	334.598	496.041	-90.35	66.3	0.614003
121	6.7	77.6335	11.5871	59.5683	12.6741	6.5	18.9506	3.3962	0.9903	0.962	0.9999	0.009008	0	0	1329.5	1001.28	-76.05	-15.6	0.914235
122	13.5	48.1614	3.5675	103.74	9.0209	0	23.6604	4.0152	0.9506	0.6738	1	0.06416	0.8261	0.02105	1342.62	91.7519	40.95	-25.35	0.395471
123	6.3	40.5352	6.4342	52.3198	12.1674	3.25	26.2023	5.9823	0.9496	0.8149	1	0.05721	0.1163	0	877.198	656.302	11.05	-39	0.528806
124	14.9	43.5936	2.9257	95.3505	7.3915	0	16.5718	3.6194	0.8098	-0.3162	1	0.2796	0.8837	0.2593	1130.51	164.191	40.95	14.95	0.39582
125	6.1	58.4639	9.5842	57.3229	13.9812	3.25	26.2023	6.4436	0.9888	0.9412	1	0.0147	0	0	873.959	355.123	57.85	8.45	0.685506
126	13.7	41.9237	3.0601	91.6614	7.8343	0	17.5018	4.4975	0.4924	-0.9908	1	0.6983	0.4188	0.4536	1283.61	624.445	-41.6	5.2	0.390603
127	6.7	31.7437	4.7379	35.2558	7.5012	0	13.7886	3.5415	0.9635	0.9007	0.9997	0.02934	0.4043	0	753.388	482.157	-31.2	-5.85	0.631619
128	11.5	48.7153	4.2361	81.1363	8.5407	0	23.4361	5.5482	0.4147	-1	1	0.7646	0.5789	0.4054	904.591	707.604	-41.6	25.35	0.49599
129	9.7	60.254	6.2118	74.5659	9.6839	0	19.769	5.0757	0.957	0.6306	1	0.06722	0.3766	0.03509	1018.74	942.149	44.2	-40.95	0.641456
130	14.5	33.931	2.3401	99.0858	7.9269	0	16.5718	3.591	0.8802	0.05872	0.9997	0.1855	1	0.1143	494.783	540.414	-20.15	-27.3	0.29521
131	12.3	53.304	4.3337	104.174	10.114	0	30.8322	5.3023	0.9294	0.3684	1	0.09913	0.6893	0.06024	985.333	859.199	-14.3	-51.35	0.428485
132	6.9	60.4884	8.7664	46.9655	9.5848	0	14.5344	2.997	0.9847	0.9511	1	0.01335	0	0	1348.57	335.551	59.8	9.1	0.914615
133	6.1	33.7124	5.5266	30.2486	7.3777	0	14.5344	3.9711	0.9751	0.9104	0.9997	0.02568	0	0	211.877	436.057	-18.85	-27.95	0.749095
134	7.9	2.9069	0.368	48.2934	8.1853	3.25	22.981	4.8797	0.1372	-0.9998	0.9959	0.7254	1	0.7179	890.329	38.5063	-1.3	2.6	0.0449586
135	7.5	16.5463	2.2062	41.9222	7.6222	0	14.5344	3.8168	0.6771	-0.4577	0.9987	0.4222	1	0.3714	939.013	532.8	11.7	-11.7	0.289444
136	8.1	20.9316	2.5841	31.9765	5.2421	0	35.0036	6.5446	0.8105	-0.6783	1	0.3835	0.9344	0.2632	1225.89	168.29	-9.1	18.85	0.492951
137	26.7	115.7	4.3333	225.638	9.1351	0	19.769	4.7458	0.7447	-0.9983	1	0.4987	0.4656	0.207	1092.13	1008.69	104	-50.7	0.474357
138	8.7	37.9012	4.3565	50.8045	7.5828	0	23.4361	5.7037	0.9199	0.3714	1	0.1247	0.5075	0.06383	333.759	1027.68	35.1	-14.3	0.574524
139	11.5	39.6553	3.4483	64.6464	6.8049	0	13.4001	3.4758	0.8907	0.5145	1	0.125	0.8211	0.1467	369.552	743.117	0.65	39.65	0.506738
140	6.9	60.2575	8.733	64.9721	13.2596	4.5962	23.6604	5.5578	0.9897	0.9055	1	0.01877	0.04082	0	416.37	281.399	55.25	24.05	0.658617
141	9.1	15.8285	1.7394	34.1109	4.8044	0	16.5718	3.4927	0.1446	-0.9648	1	0.8121	1	0.54	583.995	760.407	-14.95	5.2	0.362043
142	23.1	37.5709	1.6264	136.334	6.4613	0	19.769	4.9289	0.2681	-1	1	0.7454	0.8389	0.5421	72.0216	493.816	32.5	18.85	0.251714
143	9.1	9.0301	0.9923	50.2113	7.072	0	37.9012	6.2129	-0.4509	-1	1	0.6727	1	0.8824	318.467	987.132	-4.55	-7.8	0.140314
144	9.1	57.5131	6.3201	67.0447	9.4429	0	35.0036	5.624	0.9637	0.7451	0.9991	0.04048	0	0.01961	446.379	517.198	-47.45	-32.5	0.669297
145	15.3	95.5323	6.2439	116.314	8.7454	3.25	19.5	4.1281	0.8839	0.1644	1	0.2179	0.1805	0.1504	147.565	154.046	-94.25	-15.6	0.713964
146	5.9	27.6537	4.6871	29.3755	7.5322	0	17.5018	5.4158	0.9703	0.8064	0.9999	0.04862	0.2564	0	6.6017	747.144	-11.05	-25.35	0.622275
147	5.1	2.6	0.5098	46.0386	14.8512	3.25	46.5329	11.7133	0.4096	-0.1607	0.995	0.4525	1	0.6364	739.078	424.902	0	2.6	0.0343272
148	9.5	29.1994	3.0736	79.5284	10.6038	3.25	27.768	4.6056	0.7951	-0.7372	1	0.4426	0.8	0.1091	802.721	546.953	27.95	-8.45	0.289858
149	7.3	40.4099	5.5356	50.5987	9.5469	0	24.7513	5.5504	0.9073	0.3987	0.9999	0.1472	0.4528	0.1212	1148.78	447.87	-36.4	-17.55	0.579832
150	7.5	16.0801	2.144	44.3992	8.0726	0	24.7513	5.2268	-0.05742	-0.9349	0.9937	0.7712	0.2545	0.6857	250.667	586.413	-15.6	-3.9	0.26559
151	21.1	63.3708	3.0034	138.243	7.2378	0	22.981	3.7407	0.4719	-0.9648	1	0.5379	0.7068	0.5497	52.8341	110.661	-62.4	-11.05	0.41496
152	5.1	8.841	1.7335	25.3306	8.1711	0	27.9576	6.5282	0.2173	-0.9995	0.9859	0.7062	0.9032	0.9	737.069	997.843	-7.15	5.2	0.21215
153	5.5	27.5465	5.0085	36.4374	10.4107	0	22.75	6.8004	0.78	0.1414	0.9999	0.3289	0.5714	0.2667	881.982	727.164	-9.1	-26	0.481092
154	4.7	15.5049	3.2989	38.4169	14.2285	0	27.768	7.948	0.6574	0.4633	0.9806	0.162	1	0.8571	106.947	764.66	8.45	-13	0.231852
155	11.3	22.7871	2.0166	81.8917	8.8056	0	21.8017	5.1084	0.5097	-0.8486	1	0.5734	0.8387	0.4571	765.235	941.301	22.75	1.3	0.229013
156	7.9	8.0401	1.0177	31.8128	5.392	0	16.25	3.8074	0.1293	-0.9965	0.9995	0.6923	0.8983	0.7692	1117.65	85.0886	1.95	7.8	0.188743
157	4.7	6.5	1.383	10.8827	4.0306	0	9.75	3.0879	-0.3491	-0.9231	0.6644	0.5344	1	1	1239.72	850.447	-6.5	0	0.343125
158	5.3	37.232	7.0249	32.0184	9.7026	0	26.2023	6.3688	0.9921	0.9756	0.9999	0.00852	0	0	362.34	538.67	-10.4	35.75	0.724022
159	7.5	16.289	2.1719	46.4638	8.448	3.25	22.981	4.6465	-0.2292	-0.9999	0.9648	0.7392	0.7091	0.9143	507.093	219.253	-14.3	-7.8	0.25709
160	10.9	104.658	9.6017	106.302	11.9441	0	25.3833	6.6274	0.957	0.8277	1	0.05056	0.01124	0	152.248	707.913	45.5	-94.25	0.803886
161	18.3	59.1643	3.233	111.079	6.8146	0	19.769	4.3209	0.6586	-0.9856	1	0.5125	0.7791	0.2887	899.139	633.776	59.15	-1.3	0.474423
162	13.3	77.6117	5.8355	106.836	9.4546	0	29.43	6.5123	0.9727	0.6377	0.9999	0.05137	0.1327	0.02151	741.211	647.026	28.6	72.15	0.617213
163	15.7	34.7492	2.2133	107.646	7.8573	0	41.1096	7.7143	0.6336	-0.9899	1	0.5333	0.8613	0.2821	653.799	128.621	34.45	4.55	0.281687
164	9.5	18.2464	1.9207	41.4949	5.5327	0	13	3.3077	0.3945	-0.8548	0.9997	0.6971	0.72	0.4528	323.263	124.074	18.2	-1.3	0.347154
165	18.9	52.5214	2.7789	125.924	7.4512	0	33.4608	5.798	0.5824	-0.9965	1	0.4474	0.7988	0.5405	1287.94	184.645	42.25	31.2	0.372947
166	6.1	56.9928	9.3431	41.1663	10.0406	0	18.3848	4.4109	0.997	0.9929	0.9999	0.001754	0	0	774.393	821.066	-40.3	40.3	0.930532
167	5.3	50.8913	9.6021	37.9985	11.5147	0	19.5	5.2581	0.9937	0.9864	0.9999	0.004642	0	0	634.16	74.2736	24.05	44.85	0.833899
168	7.3	59.6089	8.1656	60.7714	11.4663	0	27.5772	7.5319	0.9843	0.8651	1	0.02562	0	0	1277.02	997.24	-25.35	-53.95	0.712139
169	17.5	90.3874	5.165	133.482	8.6118	0	20.8102	4.7841	0.9145	0.5235	1	0.1235	0.2194	0.1333	979.626	66.1943	-90.35	-2.6	0.599758
170	11.5	51.4979	4.4781	78.8565	8.3007	0	19.769	4.3744	0.9756	0.8415	1	0.03674	0.4211	0	331.587	431.374	-51.35	-3.9	0.539485
171	4.7	3.25	0.6915	14.3778	5.3251	0	10.2774	3.0907	-0.4719	-0.9985	0.4472	0.492	1	1	976.149	969.032	2.6	-1.95	0.129857
172	9.3	45.2626	4.8669	67.3323	9.2236	3.25	17.5018	4.2998	0.8683	0.4491	1	0.1716	0.4247	0.2264	183.086	931.79	-44.2	9.75	0.527657
173	4.9	46.9802	9.5878	29.178	10.0614	3.25	17.5018	3.9358	0.9884	0.9702	0.9999	0.0104	0	0	191.755	589.714	-45.5	11.7	0.952929
174	6.1	3.677	0.6028	42.8757	10.4575	3.25	23.6604	5.1002	-0.4484	-0.9721	1	0.6889	0.6829	0.9	736.77	175.18	-2.6	2.6	0.0576428
175	7.7	8.841	1.1482	49.9898	8.7701	0	26.8002	5.9537	0.08691	-1	1	0.8381	0.9474	0.6216	1380.85	888.013	8.45	2.6	0.130922
176	7.9	90.6395	11.4733	75.1435	12.7362	3.25	34.548	6.2124	0.9914	0.9708	1	0.008814	0	0	362.285	192.684	66.95	61.1	0.900842
177	16.1	109.913	6.8269	140.579	9.9701	0	18.3848	4.1206	0.9813	0.8536	1	0.02653	0.007092	0	1202.33	88.736	56.55	94.25	0.684737
178	4.7	13.081	2.7832	23.1309	8.567	0	35.8974	8.9775	0.9201	0.6891	0.9966	0.1081	0.8519	0.1429	469.766	863.372	11.7	5.85	0.324875
179	8.3	6.9096	0.8325	47.2026	7.4925	0	14.5344	4.0477	0.1598	-1	1	0.7833	1	0.641	1045.78	123.217	-4.55	5.2	0.111111
180	7.5	5.2	0.6933	26.5115	4.8203	0	9.75	2.2119	0.7149	-0.2425	1	0.3092	1	0.4	287.24	605.973	0	-5.2	0.143829
181	7.9	6.5324	0.8269	40.3331	6.8361	0	16.5718	3.5949	0.1298	-1	0.9973	0.6039	1	0.8421	322.019	995.38	0.65	-6.5	0.120961
182	14.9	61.6678	4.1388	132.829	10.2968	0	27.5772	6.707	0.7683	0.07298	0.9998	0.2343	0.5504	0.2963	743.168	788.742	-52	-33.15	0.40195
183	4.7	4.162	0.8855	14.6166	5.4136	0	13.4001	3.4375	-0.05962	-0.9191	0.9567	0.8817	1	0.7143	1173.81	743.798	2.6	3.25	0.16357
184	14.3	50.8207	3.5539	91.7675	7.4608	0	18.9506	3.8903	0.3489	-1	1	0.8008	0.4553	0.4158	545.748	749.444	-18.2	47.45	0.476343
185	4.9	44.7746	9.1377	35.5263	12.2504	7.2672	17.5018	2.6747	0.9875	0.9735	1	0.007726	0	0	396.388	1004.7	10.4	-43.55	0.74591
186	13.5	20.0238	1.4832	69.5216	6.0454	0	17.5018	4.1968	0.0489	-0.9983	0.9999	0.726	0.887	0.7204	1110.69	106.393	16.25	-11.7	0.245344
187	13.3	32.688	2.4577	66.1737	5.8561	0	16.25	3.3657	0.7384	-0.3846	1	0.2986	1	0.3871	1357.02	480.884	-31.2	9.75	0.419682
188	8.1	2.68	0.3309	35.065	5.7484	0	13.4001	3.413	-0.07868	-1	1	0.8107	1	0.775	48.1914	266.321	0.65	2.6	0.0575638
189	11.5	31.9096	2.7748	55.6747	5.8605	0	19.769	4.2546	0.7344	-0.774	1	0.4004	0.9263	0.3014	372.726	691.17	-1.95	31.85	0.473475
190	5.5	16.3019	2.964	24.9257	7.1216	0	20.5548	4.8891	0.9584	0.8334	1	0.04599	0.9429	0	1002.42	879.554	-1.3	16.25	0.416199
191	9.7	43.9556	4.5315	56.3464	7.3177	0	13.7886	3.4093	0.6717	-0.4614	1	0.399	0.4675	0.3509	703.021	55.2216	-27.3	-34.45	0.619252
192	9.1	56.6843	6.229	84.5465	11.908	0	19.769	4.2524	0.7845	0.02127	1	0.2751	0.2394	0.3529	1013.09	145.088	56.55	3.9	0.523094
193	5.3	48.7543	9.1989	34.8792	10.5694	4.5962	19.769	3.9795	0.9428	0.8984	0.996	0.02887	0	0	842.462	332.274	35.75	-33.15	0.870333
194	4.9	31.2	6.3673	47.6747	16.4396	3.25	27.768	6.8114	0.967	0.8847	1	0.03633	0	0	1389.24	181.755	0	-31.2	0.387315
195	4.7	46.8045	9.9584	31.1501	11.5371	4.5962	18.9506	5.0089	0.9907	0.9588	0.9998	0.01458	0	0	405.553	161.266	-28.6	37.05	0.863163
196	10.9	36.4232	3.3416	54.9733	6.1768	0	19.769	3.5758	0.9176	-0.1104	1	0.2015	0.9663	0.07246	376.009	900.596	29.9	20.8	0.540992
197	10.3	91.6892	8.9019	115.489	13.9143	0	50.5581	7.6862	0.9886	0.8853	1	0.02208	0.0241	0	237.723	596.432	-86.45	30.55	0.639766
198	7.1	53.8246	7.5809	41.7673	8.1897	0	18.9506	5.5566	0.9683	0.8864	0.9998	0.03188	0	0	1320.28	945.542	-36.4	-39.65	0.925663
199	10.3	15.8685	1.5406	92.3351	11.1247	0	26	6.9455	0.1414	-0.9363	0.9998	0.6417	0.8554	0.7742	123.204	675.048	9.1	13	0.138485
200	10.9	53.7971	4.9355	118.606	13.3265	0	35.8974	8.4832	0.8689	0.3162	0.9996	0.1171	0.2247	0.1014	439.087	893.739	11.05	-52.65	0.370352
201	9.7	69.9498	7.2113	74.8182	9.7166	3.25	20.8102	4.1968	0.993	0.9522	1	0.009059	0	0	44.6701	963.201	42.9	-55.25	0.742163
202	7.1	46.6961	6.5769	46.3249	9.0833	0	18.9506	4.746	0.9318	0.6389	1	0.1127	0.3529	0.129	1096.73	803.514	-36.4	-29.25	0.724065
203	5.1	45.3186	8.886	31.3951	10.1275	0	22.981	5.6907	0.9878	0.969	1	0.01145	0	0	594.137	740.284	-6.5	-44.85	0.877413
204	10.3	87.75	8.5194	79.6528	9.5967	0	17.5018	3.9691	0.9944	0.9715	1	0.006321	0	0	284.597	281.845	-87.75	0	0.887743
205	5.1	23.4361	4.5953	15.8331	5.1074	0	11.718	3.7264	0.9617	0.8632	1	0.0417	0.6129	0	175.882	779.196	22.1	-7.8	0.899734
206	8.7	54.8008	6.2989	65.6861	9.8039	0	20.5548	5.5765	0.9895	0.9341	1	0.01506	0	0	430.184	405.782	-20.8	50.7	0.642489
207	9.9	61.9686	6.2595	72.3231	9.1548	0	29.0689	5.3219	0.9781	0.9317	1	0.01886	0	0	969.172	598.237	5.2	61.75	0.68374
208	9.7	10.1533	1.0467	84.5759	10.9839	3.25	23.6604	5.0086	0.05556	-0.9935	0.9976	0.7877	0.7792	0.6667	337.278	25.5361	-7.8	-6.5	0.095294
209	9.9	32.6621	3.2992	48.549	6.1454	0	13.7886	2.91	0.8952	-0.7894	1	0.3262	0.6709	0.0678	942.348	266.879	27.95	16.9	0.536857
210	9.7	54.8471	5.6543	81.031	10.5235	0	32.1734	8.258	0.8893	0.3234	0.9999	0.1531	0.2338	0.1754	301.515	916.01	-54.6	5.2	0.537302
211	4.9	16.25	3.3163	20.3231	7.008	3.25	11.718	3.0808	0.8678	0.6075	0.9979	0.1631	0.9655	0.3333	1131.35	421.541	-15.6	-4.55	0.473216
212	9.1	14.1962	1.56	36.3103	5.1141	0	11.718	2.6686	0.4072	-0.7894	1	0.5	1	0.6531	483.06	941.956	-13.65	3.9	0.305039
213	8.9	97.7705	10.9854	79.4623	11.5163	4.5962	16.25	3.0176	0.9933	0.9725	1	0.006815	0	0	369.185	292.382	-77.35	59.8	0.9539
214	4.7	5.85	1.2447	15.2589	5.6515	0	21.8017	6.9925	-0.3768	-0.8944	0.5547	0.5071	1	1	259.117	506.936	-5.85	0	0.220242
215	8.5	8.5494	1.0058	77.2977	11.892	3.25	29.0689	6.6597	-0.3714	-0.9993	0.9999	0.6172	0.6	0.9111	1305.39	293.324	1.3	-8.45	0.0845779
216	8.3	39.5433	4.7643	52.7752	8.377	0	16.5718	4.1777	0.9864	0.9112	1	0.02106	0.4444	0	1193.35	703.765	-16.9	35.75	0.568736
217	5.5	43.7001	7.9455	31.8641	9.104	0	18.9506	4.506	0.99	0.9651	0.9999	0.009228	0.02857	0	559.273	468.382	16.9	-40.3	0.872748
218	7.9	21.1724	2.6801	30.9451	5.2449	0	13	3.9191	0.8042	0.306	1	0.1862	1	0.3846	1184.4	1033.29	20.15	6.5	0.510992
219	7.9	11.772	1.4901	42.5333	7.209	0	17.5018	4.2825	0.03045	-0.9998	0.9894	0.8011	1	0.7632	1262.76	694.582	11.7	-1.3	0.2067
220	6.7	20.5548	3.0679	33.5694	7.1424	0	26.8002	5.7503	0.8795	0.3939	0.9999	0.1555	1	0.2308	906.537	883.731	-19.5	-6.5	0.429533
221	7.7	58.2576	7.5659	69.0564	12.1152	0	23.6604	6.1408	0.9708	0.9261	1	0.02331	0	0	1349.68	124.26	-47.45	33.8	0.624497
222	7.7	6.1664	0.8008	39.7814	6.9792	3.25	16.5718	3.0446	-0.1548	-0.9383	0.9734	0.5969	0.9298	0.8889	814.149	997.136	-1.95	5.85	0.114741
223	7.5	87.644	11.6859	66.3983	12.0724	6.5	17.5018	2.9702	0.998	0.9912	1	0.002223	0	0	486.667	582.087	-87.1	-9.75	0.967985
224	7.3	47.6765	6.531	41.0949	7.7538	3.25	13	2.9322	0.9904	0.9683	1	0.01009	0	0	1070.04	568.219	-46.8	9.1	0.842297
225	7.3	24.5284	3.36	47.4391	8.9508	3.25	18.3848	4.3696	0.9436	0.7682	1	0.06279	0.8491	0	781.178	170.069	-20.8	13	0.375385
226	7.1	24.5714	3.4608	44.6988	8.7645	3.25	20.8102	4.931	0.977	0.9272	1	0.01926	0.9216	0	424.141	121.922	19.5	-14.95	0.394866
227	6.9	9.0535	1.3121	24.9878	5.0995	0	14.5344	3.6142	0.7563	0.2747	1	0.2047	1	0.4483	282.862	619.341	3.25	-8.45	0.2573
228	6.1	21.2521	3.484	27.6562	6.7454	0	13.4001	4.026	0.2591	-0.206	0.9968	0.3791	0.8537	0.8571	498.09	344.459	-8.45	-19.5	0.5165
229	6.7	1.8385	0.2744	20.8786	4.4423	0	11.718	2.8426	0.04867	-0.8575	0.9806	0.5458	1	0.875	1310.52	109.045	-1.3	-1.3	0.0617698
230	6.7	7.9076	1.1802	42.6072	9.0654	0	29.43	7.761	-0.6637	-1	-0.3162	0.1537	1	1	1026.48	653.164	7.8	-1.3	0.130187
231	6.7	3.9538	0.5901	21.8827	4.6559	0	9.75	2.7753	-0.5017	-0.9899	0.8	0.4886	1	0.963	325.642	998.992	-3.9	-0.65	0.126742
232	6.5	10.2774	1.5811	30.0241	6.672	0	19.769	4.309	-0.298	-0.9927	0.8346	0.6659	0.9111	0.92	408.377	510.762	-9.75	3.25	0.236975
233	6.5	9.2382	1.4213	20.5045	4.5566	0	14.5344	3.5852	0.2882	-0.9939	0.9806	0.5848	1	0.7826	33.5308	659.408	7.15	-5.85	0.311921
234	6.3	9.3744	1.488	36.5814	8.5073	0	32.5	9.5462	-0.08191	-0.9888	1	0.9118	0.814	0.6087	752.508	588	-7.8	5.2	0.174909
235	4.7	14.0316	2.9854	28.5205	10.5631	0	20.8102	5.6212	0.9239	0.6247	1	0.1352	1	0.1429	493.628	718.223	3.25	13.65	0.282625
236	5.5	57.7477	10.4996	41.991	11.9974	3.25	19.769	4.2097	0.996	0.9902	1	0.002886	0	0	1070.81	930.164	56.55	11.7	0.875156
237	6.1	31.3081	5.1325	33.8143	8.2474	0	13.4001	3.74	0.9813	0.8217	1	0.04151	0.1951	0	269.836	757.197	-2.6	31.2	0.622317
238	5.5	4.55	0.8273	17.0208	4.8631	0	9.75	2.7097	0.09525	-1	0.9487	0.6338	1	0.9286	1082.38	459.136	0	-4.55	0.170118
239	5.3	57.0817	10.7701	46.5225	14.0977	4.5962	25.3833	5.7183	0.9945	0.9802	0.9992	0.005977	0	0	287.151	850.245	49.4	-28.6	0.763961
240	5.1	31.4428	6.1653	22.9563	7.4053	0	17.5018	4.5211	0.7899	0.7071	0.9059	0.06735	0.129	0.4545	141.118	975.843	-15.6	27.3	0.832552
241	5.1	50.5665	9.915	51.4522	16.5975	3.25	24.7513	6.8815	0.8545	0.6749	0.9936	0.09887	0	0.1818	1188.29	414.196	-36.4	-35.1	0.597379
242	5.1	18.3042	3.5891	24.85	8.0161	3.25	16.5718	4.2544	0.8877	0.6459	0.9987	0.1172	1	0.1818	761.99	1036.29	17.55	5.2	0.447736
243	5.1	5.36	1.051	28.8651	9.3113	3.25	26	6.2948	-0.3996	-0.9701	0.2631	0.4071	1	1	338.294	351.333	-5.2	-1.3	0.112874
244	4.9	49.2501	10.051	32.3734	11.1633	0	19.769	5.822	0.9728	0.9469	0.9913	0.01433	0	0	459.541	65.5306	-18.85	45.5	0.900361
245	4.7	22.6383	4.8167	33.6132	12.4493	3.25	18.9506	4.0222	0.9942	0.987	0.9997	0.004819	0.3704	0	265.266	201.575	-17.55	-14.3	0.386905
