# Supplementary material for: Cyclic AMP signalling and glucose metabolism mediate pH taxis by African trypanosomes
Source: Nat Commun. 2022 Feb 1;13:603. doi: 10.1038/s41467-022-28293-w (PMC8807625; doi:10.1038/s41467-022-28293-w)
Supplement: Supplementary file 12 — Source Data [file 41467_2022_28293_MOESM12_ESM.zip › Source Data/Source Data motility/Suppl. Fig. 4a/TrypKOS1.xlsx]

## Sheet: TrypKOS1V1
trackID	trackLength(s)	totalDisplacement(um)	meanVelocity(um/s)	totalDistance(um)	meanSpeed(um/s)	minSpeed(um/s)	maxSpeed(um/s)	stdevSpeed(um/s)	meanPersistence	minPersistence	maxPersistence	stdevPersistence	tumblingPropensityV	tumblingPropensityP	positionX(px)	positionY(px)	displacementX(um)	displacementY(um)	Spalte1
0	13.1	10.4809	0.8001	34.1623	3.0777	0	7.2672	2.2867	0.7091	-0.5145	1	0.3232	1	0.3837	947.931	347.771	-1.3	10.4	0.259967
1	6.3	7.9076	1.2552	12.127	2.8202	0	6.5	1.8508	0.9594	0.8682	1	0.0463	1	0	1088.19	953.683	-1.3	7.8	0.445075
2	49.5	74.0943	1.4969	192.906	4.0612	0	16.25	3.1501	0.8052	-0.9417	1	0.3034	1	0.2428	387.748	779.888	-9.75	73.45	0.368586
3	23.5	22.3377	0.9505	95.8512	4.4582	0	13.4001	3.1058	0.4041	-1	1	0.6503	1	0.5508	428.86	1005.09	-22.1	-3.25	0.213203
4	6.3	5.886	0.9343	14.0357	3.2641	0	7.2672	2.2775	0.3082	-0.8575	1	0.6332	1	0.6818	608.944	447.563	0.65	5.85	0.286235
5	49.5	46.442	0.9382	168.146	3.5399	0	13.4001	3.0022	0.2232	-1	1	0.5765	0.9979	0.7661	816.813	952.826	-31.85	33.8	0.265036
6	12.1	7.4111	0.6125	29.5516	2.9259	0	7.2672	1.8709	0.1971	-0.8321	1	0.6876	1	0.64	1042.29	364.178	-4.55	5.85	0.209337
7	18.1	21.4598	1.1856	67.276	4.1786	0	16.25	3.7042	0.3771	-0.8087	1	0.6062	1	0.5735	534.826	848.196	-0.65	21.45	0.283731
8	44.1	37.0728	0.8407	153.12	3.6371	0	11.718	2.481	0.6125	-1	1	0.464	1	0.4716	875.683	386.554	-1.3	37.05	0.231146
9	49.5	43.3896	0.8766	137.509	2.8949	0	14.5344	2.3983	0.6301	-0.9487	1	0.4123	1	0.4751	1263.43	749.315	-6.5	42.9	0.302808
10	33.5	28.9597	0.8645	124.215	3.9433	0	20.8102	3.408	0.5753	-0.9806	1	0.484	1	0.5018	722.333	309.296	-4.55	28.6	0.219233
11	37.5	29.2789	0.7808	101.77	2.8668	0	10.2774	2.1698	0.5104	-1	1	0.6209	1	0.4618	527.259	659.481	-1.3	29.25	0.272359
12	14.9	11.1262	0.7467	42.3765	3.285	0	11.718	2.8467	0.4425	-0.8944	1	0.4861	1	0.6571	316.463	881.909	-1.3	11.05	0.227306
13	23.3	17.2097	0.7386	87.8219	4.1231	0	13.7886	2.4163	0.5775	-0.8944	1	0.4359	1	0.5187	1090.51	695.232	3.25	16.9	0.179137
14	8.3	2.68	0.3229	28.9847	4.6007	0	10.2774	3.1905	-0.5658	-1	1	0.6121	1	0.9268	703.753	749.385	0.65	2.6	0.070185
15	21.1	13.1454	0.623	73.518	3.8491	0	13	2.6789	0.07236	-1	1	0.7634	1	0.72	352.528	463.711	-1.95	13	0.161856
16	49.5	37.7895	0.7634	135.855	2.8601	0	9.1924	2.1328	0.6933	-0.7071	1	0.3613	1	0.4208	1165.03	796.077	2.6	37.7	0.266914
17	49.5	35.4652	0.7165	180.648	3.8031	0	16.25	2.5049	0.2292	-1	1	0.6389	1	0.725	548.8	51.5869	-15.6	31.85	0.188399
18	49.5	33.8062	0.683	189.746	3.9947	0	25.3833	3.9478	0.175	-1	1	0.7432	1	0.6532	1020.36	843.194	-0.65	33.8	0.170977
19	9.3	6.5	0.6989	41.8971	5.7393	0	16.5718	3.9683	0.557	-0.7071	1	0.4443	1	0.5686	525.925	1008.13	-3.9	5.2	0.121774
20	49.5	32.5584	0.6577	168.625	3.55	0	10.2774	2.2993	0.184	-1	1	0.7049	1	0.6843	901.9	239.176	-1.95	32.5	0.185268
21	26.5	26.8002	1.0113	116.871	4.7702	0	17.5018	3.5928	0.1405	-0.9995	1	0.6274	1	0.79	334.189	477.343	6.5	26	0.212004
22	30.7	23.4	0.7622	76.3613	2.6607	0	9.1924	2.1542	0.6539	-0.3162	1	0.3709	1	0.4431	871.896	915.521	0	23.4	0.286466
23	12.3	10.4	0.8455	36.4842	3.5422	0	9.75	2.5061	0.7162	0.05872	1	0.2881	1	0.4595	638.098	411.431	0	10.4	0.238693
24	5.7	5.0767	0.8906	16.9042	4.5687	0	26.2023	7.204	0.3468	-0.6278	0.8137	0.5057	1	0.6471	641.632	259.991	3.9	3.25	0.194935
25	9.9	3.3144	0.3348	33.7638	4.2739	0	14.5344	3.4984	-0.0173	-1	1	0.8303	1	0.6731	649.056	35.1263	0.65	3.25	0.0783359
26	13.9	13.0648	0.9399	21.7654	1.829	0	4.5962	1.8028	0.9097	0.4472	1	0.1271	1	0.1111	732.374	195.655	-1.3	13	0.513887
27	43.5	31.2068	0.7174	164.883	3.9731	0	16.25	3.084	0.6015	-0.9806	1	0.4836	1	0.4558	287.691	619.34	-0.65	31.2	0.180564
28	18.7	18.3848	0.9831	43.6609	2.6144	0	11.718	2.6206	0.8049	-0.7071	1	0.2575	1	0.2555	513.267	833.941	-2.6	18.2	0.376033
29	20.9	17.0121	0.814	45.57	2.4111	0	7.2672	1.9686	0.7683	-0.7071	1	0.3491	1	0.2763	600.715	725.474	-1.95	16.9	0.337605
30	9.5	9.75	1.0263	16.7935	2.2391	0	9.75	2.6284	0.8632	0.3162	1	0.1626	1	0.1818	87.7263	261.1	0	9.75	0.458354
31	49.5	65.2757	1.3187	196.562	4.1382	0	14.5344	2.5592	0.2814	-1	1	0.6869	1	0.6045	675.691	152.355	40.3	51.35	0.318665
32	49.5	30.0128	0.6063	159.227	3.3522	0	14.5344	2.335	0.5376	-1	1	0.5405	1	0.5194	1212.1	934.61	2.6	29.9	0.180866
33	9.3	8.475	0.9113	30.6328	4.1963	0	10.2774	2.3704	0.4772	-0.9806	1	0.5312	1	0.6078	731.909	824.059	4.55	7.15	0.217168
34	18.3	16.5718	0.9056	154.567	9.4826	0	24.7513	7.5331	0.1304	-1	1	0.733	1	0.7015	487.32	326.407	3.25	16.25	0.0955012
35	4.7	7.827	1.6653	3.7885	1.4031	0	4.5962	1.9087	0.1388	-1	0.7071	0.8805	1	1	985.298	101.904	-7.8	0.65	1.18687
36	7.7	11.9854	1.5565	23.9048	4.1938	0	10.2774	2.7152	0.7697	-0.229	1	0.2543	1	0.3514	1254.39	604.494	-2.6	11.7	0.371143
37	18.5	11.4997	0.6216	44.4043	2.6912	0	9.1924	2.268	0.5196	-0.9487	1	0.5387	1	0.529	1124.63	590.76	7.8	8.45	0.230975
38	5.3	13.6655	2.5784	8.4919	2.5733	0	7.2672	2.3904	0.5841	0.1351	0.9806	0.3185	0.697	0.6154	68.8962	441.028	12.35	5.85	1.00198
39	47.7	29.9071	0.627	132.006	2.8885	0	11.718	2.3871	0.5399	-1	1	0.5094	1	0.549	1345.79	499.927	0.65	29.9	0.217068
40	49.5	31.8566	0.6436	123.635	2.6028	0	17.5018	2.5913	0.4688	-1	1	0.5462	1	0.586	1228.14	541.947	0.65	31.85	0.247272
41	5.9	12.143	2.0581	11.8208	3.031	0	7.2672	2.3625	0.945	0.6476	0.9999	0.08629	1	0.05263	1064.91	23.5763	3.25	11.7	0.679017
42	10.5	4.55	0.4333	41.391	4.8695	0	11.718	3.2919	0.2179	-1	1	0.7259	1	0.7037	881.895	121.557	0	4.55	0.0889824
43	19.9	13.8192	0.6944	94.9868	5.3065	0	14.5344	3.2114	0.3359	-0.9978	1	0.6175	1	0.6424	730.256	656.98	-10.4	9.1	0.130858
44	11.3	10.8182	0.9574	71.0766	7.6426	0	20.8102	6.4085	-0.117	-1	0.9983	0.6783	1	0.831	141.465	48.9115	5.85	9.1	0.125272
45	49.5	35.5842	0.7189	122.955	2.5885	0	13.4001	2.474	0.5513	-0.8944	1	0.517	1	0.493	1308.08	22.503	5.85	35.1	0.277728
46	6.5	7.854	1.2083	21.189	4.7087	0	16.25	3.9056	0.6544	-0.2425	0.9985	0.4089	1	0.44	433.669	976.639	-3.25	7.15	0.25661
47	4.7	4.3603	0.9277	10.3862	3.8467	0	7.2672	2.1307	0.8029	0.4472	0.9971	0.24	1	0.3333	1333.05	165.362	1.95	3.9	0.241168
48	25.5	14.8223	0.5813	103.142	4.389	0	13.7886	2.8299	0.1304	-1	1	0.6437	1	0.791	1003.56	157.839	9.1	11.7	0.132445
49	8.5	8.1445	0.9582	27.9441	4.2991	0	13.4001	3.307	0.421	-0.9852	1	0.4133	1	0.7619	1196.84	4.3588	-3.9	7.15	0.222884
50	44.9	32.5065	0.724	127.039	2.9613	0	13.4001	2.4731	0.6083	-1	1	0.4734	1	0.4728	1110.61	900.559	0.65	32.5	0.244487
51	10.3	11.05	1.0728	27.7714	3.346	0	11.718	2.8718	0.7003	0.1029	1	0.267	1	0.4355	366.913	974.743	0	11.05	0.320622
52	10.3	9.1924	0.8925	15.9712	1.9242	0	4.5962	1.8267	0.8414	0.1961	1	0.1594	1	0.2097	879.699	507.087	-1.3	9.1	0.463829
53	6.7	6.4018	0.9555	18.0746	3.8457	0	9.75	2.7607	0.6013	-0.9487	1	0.5573	1	0.3333	971.716	198.5	-2.6	5.85	0.248459
54	6.1	1.3	0.2131	11.3981	2.78	0	6.5	1.7801	-0.1264	-0.8944	0.9806	0.7285	1	0.8889	1083.49	731.18	-1.3	0	0.0766547
55	11.5	9.4641	0.823	39.6327	4.1719	0	13.4001	3.0624	0.7162	-0.5547	1	0.3684	1	0.3973	882.052	823.826	2.6	9.1	0.197272
56	14.5	14.1962	0.979	31.005	2.4804	0	7.2672	2.0261	0.8714	0.3846	1	0.1413	1	0.1714	497.772	10.1483	-3.9	13.65	0.394694
57	10.3	7.6081	0.7386	52.0741	6.274	0	16.25	4.3171	-0.04644	-0.9864	0.9899	0.7024	1	0.8276	757.335	789.136	-7.15	-2.6	0.117724
58	12.7	10.0907	0.7945	62.2796	5.8205	0	17.5018	4.939	0.1704	-0.9162	1	0.6134	1	0.7711	1196.2	357.823	-2.6	9.75	0.1365
59	6.1	3.9538	0.6482	19.6293	4.7876	0	26	5.5352	0.6441	-0.5547	1	0.5464	1	0.2857	150.959	184.443	-0.65	3.9	0.135391
60	23.9	18.8948	0.7906	90.5882	4.1364	0	13.4001	2.9552	0.3613	-1	1	0.6532	1	0.5969	1275.82	863.699	-12.35	14.3	0.191132
61	6.5	1.4534	0.2236	29.2433	6.4985	0	23.4361	5.5881	-0.7782	-0.9985	0.3162	0.3008	1	1	735.592	521.323	0.65	1.3	0.0344079
62	25.9	17.55	0.6776	63.6813	2.6645	0	9.1924	2.1521	0.5354	-0.8944	1	0.5251	1	0.5271	868.371	448.06	0	17.55	0.254307
63	49.5	30.8801	0.6238	168.974	3.5573	0	22.75	3.1593	0.3314	-1	1	0.6769	1	0.5958	604.523	993.106	-15.6	26.65	0.175358
64	6.5	1.3	0.2	14.4251	3.2056	0	9.1924	1.9734	-0.361	-1	0.7071	0.6751	1	1	528.446	830.785	0	1.3	0.0623908
65	49.5	43.6033	0.8809	185.89	3.9135	0	10.2774	2.0645	0.6744	-0.8575	1	0.3552	1	0.4621	980.358	110.21	7.8	42.9	0.225093
66	49.5	68.8663	1.3912	239.822	5.0489	0	14.5344	2.9048	0.8315	-0.6139	1	0.2174	1	0.2522	922.851	409.846	38.35	57.2	0.275545
67	49.5	35.4831	0.7168	130.948	2.7568	0	11.718	2.1644	0.5606	-1	1	0.4867	1	0.5179	858.553	922.721	-5.2	35.1	0.260012
68	7.9	8.841	1.1191	12.452	2.1105	0	4.5962	1.8165	0.9207	0.7071	1	0.08541	1	0.05128	336.43	12.3481	-5.2	7.15	0.530253
69	6.3	4.111	0.6525	9.527	2.2156	0	4.5962	1.8775	0.8167	-0.9487	1	0.412	1	0.1304	1320.1	74.6032	-1.3	3.9	0.294503
70	39.9	27.3309	0.685	147.91	3.9026	0	14.5344	2.9692	0.1441	-1	1	0.6783	1	0.7434	1378.49	86.995	-1.3	27.3	0.175524
71	17.3	4.111	0.2376	131.974	8.6258	0	29.43	6.3718	-0.3137	-1	1	0.6428	1	0.8739	590.468	910.919	-3.9	-1.3	0.0275453
72	7.7	3.5004	0.4546	43.9064	7.7029	0	18.9506	6.0772	-0.2499	-0.9965	1	0.7567	1	0.8438	417.831	819.474	1.3	-3.25	0.0590167
73	11.3	11.3518	1.0046	45.2877	4.8696	0	17.5018	3.5893	0.6971	-0.3162	1	0.3187	1	0.411	288.296	467.929	-4.55	10.4	0.2063
74	5.5	5.886	1.0702	7.2289	2.0654	0	4.5962	1.7506	0.8312	0.5692	1	0.1125	1	0.1333	1259.45	259.009	0.65	5.85	0.518156
75	47.9	36.4522	0.761	188.596	4.1088	0	11.718	2.497	0.4339	-1	1	0.5719	1	0.5946	1227.68	116.873	-1.95	36.4	0.185212
76	15.3	18.3848	1.2016	47.9126	3.6025	0	16.25	3.4943	0.7926	-0.8	1	0.3215	1	0.2252	18.0261	219.542	-2.6	18.2	0.333546
77	20.3	21.4598	1.0571	87.983	4.8078	0	16.25	3.3857	0.7106	-0.3571	1	0.3139	1	0.4233	185.204	934.963	-0.65	21.45	0.219872
78	13.1	5.5915	0.4268	37.2729	3.3579	0	18.3848	3.4991	0.3408	-1	1	0.6419	1	0.6265	1126.59	477.599	-3.25	4.55	0.127103
79	20.3	3.9538	0.1948	39.0604	2.1345	0	13.7886	2.4219	0.2765	-1	1	0.7294	1	0.6429	400.219	467.931	-0.65	3.9	0.0912626
80	14.3	14.6647	1.0255	60.7522	4.9392	0	22.981	4.8787	0.6284	-0.87	1	0.4231	1	0.4455	110.248	364.741	3.25	14.3	0.207625
81	24.7	14.95	0.6053	74.2191	3.2696	0	14.5344	2.8538	0.3825	-1	1	0.6596	1	0.5871	469.174	246.589	0	14.95	0.18513
82	4.7	4.3603	0.9277	14.4713	5.3597	0	13	3.9583	0.6694	0.3162	0.9648	0.2126	1	0.7143	275.415	262.489	1.95	3.9	0.173088
83	24.3	40.9706	1.686	105.358	4.7246	0	17.5018	3.5491	0.837	-0.2631	1	0.2236	1	0.2525	41.0453	159.706	-1.3	40.95	0.356856
84	14.1	15.6135	1.1073	30.8097	2.5463	0	6.5	1.798	0.8644	0.2631	1	0.153	1	0.1683	614.606	630.858	0.65	15.6	0.434866
85	49.5	1.4534	0.02936	95.153	2.0032	0	11.718	2.1763	-0.3735	-1	1	0.7025	1	0.8943	808.851	443.748	1.3	0.65	0.0146565
86	8.1	4.111	0.5075	7.9534	1.3038	0	7.2672	2.0633	0.158	-1	1	0.7939	1	0.76	744.444	111.099	-1.3	3.9	0.389247
87	4.7	3.9	0.8298	9.2186	3.4143	0	9.75	2.9348	0.3216	-0.4961	0.7071	0.3912	1	1	361.553	414.511	0	3.9	0.243037
88	10.3	8.475	0.8228	35.5274	4.2804	0	9.75	2.2989	0.4962	-0.9806	1	0.534	1	0.5574	433.879	329.723	-0.65	8.45	0.192225
89	4.7	4.111	0.8747	5.8362	2.1615	0	7.2672	2.4732	0.823	0.4472	0.9899	0.1943	1	0.2857	1303.21	895.638	-1.3	3.9	0.404673
90	4.7	4.6872	0.9973	4.977	1.8433	0	4.5962	2.1439	0.8407	0.7071	0.9806	0.1053	1	0.2857	111.894	959.106	-3.9	2.6	0.541041
91	5.7	7.4111	1.3002	8.1747	2.2094	0	10.2774	2.5921	0.1658	-0.8944	1	0.7295	1	0.6429	62.5877	958.465	1.95	-7.15	0.588486
92	15.3	17.562	1.1478	59.3044	4.459	0	11.718	3.1071	0.6728	-0.9923	1	0.5091	1	0.3304	515.278	779.637	-0.65	17.55	0.257412
93	12.3	7.9343	0.6451	54.6163	5.3026	0	43.7243	6.617	0.4132	-0.8944	1	0.5514	1	0.6875	694.451	714.699	-4.55	6.5	0.121657
94	10.9	9.1924	0.8433	50.1907	5.6394	0	16.25	3.9657	0.5373	-0.7071	1	0.4942	1	0.5079	406.312	192.376	-1.3	9.1	0.149537
95	8.1	2.9069	0.3589	26.6362	4.3666	0	11.718	3.5075	-0.243	-1	0.9998	0.7159	1	0.85	904.235	773.593	-1.3	2.6	0.0821921
96	8.9	4.9503	0.5562	21.1531	3.0657	0	9.1924	2.1079	0.5217	-0.6	1	0.4476	1	0.6757	1377.02	260.253	-1.95	4.55	0.181427
97	4.9	2.9069	0.5932	10.5262	3.6297	0	13.4001	3.24	-0.6216	-0.8944	-0.3644	0.1887	1	1	1172.41	565.02	-1.3	2.6	0.163429
98	6.1	4.7321	0.7757	16.0914	3.9247	0	20.8102	5.9086	0.6448	-0.7071	0.9829	0.5279	1	0.2632	190.803	442.5	-1.3	4.55	0.197646
99	4.7	0.65	0.1383	12.3301	4.5667	0	10.2774	3.2306	-0.9738	-1	-0.9231	0.03043	1	1	1166.34	668.053	0	0.65	0.0302845
100	10.5	6.9096	0.6581	26.7929	3.1521	0	11.718	2.7477	0.3723	-0.4281	1	0.4095	1	0.8033	1262.1	391.024	-5.2	4.55	0.208781
101	9.9	5.85	0.5909	30.8051	3.8994	0	10.2774	2.8806	-0.1818	-0.9899	0.9899	0.6935	1	0.8367	195.167	792.747	-5.85	0	0.151536
102	8.1	7.9076	0.9762	38.9829	6.3906	0	24.7513	7.7154	-0.4475	-1	0.9971	0.7667	1	0.8286	905.37	918.395	-7.8	1.3	0.152756
103	10.5	7.827	0.7454	18.5574	2.1832	0	7.2672	2.0568	0.8497	0.3162	1	0.1831	1	0.2154	901.805	12.0095	-0.65	7.8	0.341425
104	14.3	8.45	0.5909	57.8661	4.7046	0	16.25	4.1535	0.05744	-1	1	0.7895	1	0.6979	868.636	280.654	0	8.45	0.1256
105	36.5	20.0238	0.5486	95.5447	2.7694	0	46.8722	4.07	0.4712	-1	1	0.512	1	0.5839	462.12	558.623	-11.7	16.25	0.198093
106	11.7	4.111	0.3514	28.6515	2.9538	0	17.5018	4.7939	-0.594	-1	0.9487	0.5046	1	0.9767	808.957	614.803	-1.3	3.9	0.118965
107	16.1	16.0932	0.9996	139.137	9.8679	0	53.304	10.571	0.04699	-1	1	0.8334	0.8014	0.6273	1111.09	5.5	-11.7	11.05	0.101298
108	4.7	2.3436	0.4986	9.7919	3.6266	0	7.2672	1.845	-0.03275	-0.7071	0.7071	0.6572	1	1	260.34	205.096	-1.3	1.95	0.137484
109	7.1	4.162	0.5862	26.3144	5.1597	0	10.2774	3.4839	0.08537	-0.9487	1	0.7002	1	0.7586	1109.21	793.035	-2.6	-3.25	0.113611
110	7.1	13.3369	1.8784	33.6541	6.5988	0	17.5018	4.3784	0.7113	-0.8682	1	0.5058	1	0.2581	208.155	319.514	9.1	9.75	0.284658
111	4.7	2.68	0.5702	21.6138	8.0051	0	22.981	6.721	-0.8969	-0.9935	-0.7682	0.08049	1	1	1043.45	572.564	-2.6	-0.65	0.0712296
112	36.9	48.5372	1.3154	155.161	4.4459	0	14.5344	3.1063	0.7511	-0.9899	1	0.3741	1	0.2888	488.114	610.74	6.5	48.1	0.295868
113	6.9	2.3436	0.3397	13.2785	2.7099	0	7.2672	2.2949	0.3059	-0.8944	1	0.7656	1	0.5455	266.681	734.355	1.3	1.95	0.125355
114	5.7	9.5971	1.6837	20.7714	5.6139	0	11.718	2.9964	-0.04789	-1	1	0.8852	1	0.7059	991.535	546.64	-8.45	4.55	0.299916
115	11.9	10.4	0.8739	45.2583	4.5715	0	23.4361	3.8443	0.3217	-0.8944	1	0.5627	1	0.6849	622.244	209.219	0	10.4	0.191163
116	8.1	3.7901	0.4679	20.0442	3.2859	0	7.2672	2.505	-0.3443	-1	1	0.7357	1	0.8158	571.796	333.031	-3.25	-1.95	0.142396
117	6.3	1.95	0.3095	25.541	5.9398	0	23.4361	6.3902	-0.1581	-1	1	0.9999	1	0.5882	738.452	1038.81	1.95	0	0.0521061
118	7.7	1.4534	0.1888	13.8635	2.4322	0	6.5	1.9939	-0.2221	-1	1	0.7124	1	0.8846	57.5649	79.6753	-0.65	1.3	0.0776252
119	7.5	3.25	0.4333	25.7139	4.6753	0	18.9506	5.1422	-0.378	-0.999	0.9923	0.63	1	0.9643	343.84	824.073	0	-3.25	0.0926785
120	26.1	5.85	0.2241	70.7012	2.9337	0	23.6604	3.1302	0.1663	-1	1	0.6588	1	0.7876	1304.87	884.086	0	5.85	0.0763882
121	42.7	41.4627	0.971	153.161	3.7632	0	13.4001	2.7293	0.3677	-1	1	0.703	1	0.5028	1114.93	948.105	-40.95	-6.5	0.258025
122	7.9	1.4534	0.184	14.2231	2.4107	0	10.2774	2.544	-0.6735	-1	0.7071	0.4143	1	1	752.867	401.253	0.65	-1.3	0.0763264
123	5.3	6.5324	1.2325	10.3151	3.1258	0	10.2774	2.26	0.9065	0.6402	0.9701	0.1088	1	0.1	973.67	188.547	0.65	6.5	0.394299
124	5.1	4.5962	0.9012	20.3343	6.5595	0	19.769	8.0208	0.4282	0.08082	0.8437	0.2929	1	0.8	639.147	253.637	-0.65	4.55	0.137389
125	22.3	14.9641	0.671	56.9205	2.804	0	10.2774	2.695	0.5706	-0.9648	1	0.4671	1	0.5325	1114.72	745.37	0.65	14.95	0.239301
126	5.9	3.7901	0.6424	24.9289	6.392	0	26.2023	8.3217	-0.8175	-1	-0.2631	0.2161	1	1	250.975	539.653	3.25	-1.95	0.100501
127	4.9	2.3436	0.4783	9.8338	3.391	0	7.2672	2.3331	-0.6999	-0.9701	-0.5578	0.1566	1	1	218.745	379.102	1.95	1.3	0.14105
128	9.9	5.9927	0.6053	18.3996	2.3291	0	7.2672	2.063	0.7123	-0.3162	1	0.3415	1	0.4364	1258.17	245.258	1.3	5.85	0.259886
129	6.1	1.8385	0.3014	11.8474	2.8896	0	10.2774	2.7952	-0.2629	-0.9923	0.8321	0.5794	1	0.9412	1075.38	310.721	-1.3	1.3	0.104305
130	5.1	2.7577	0.5407	9.7404	3.1421	0	9.1924	2.3753	-0.5215	-0.9285	0.7071	0.4852	1	1	716.206	392.99	-1.95	-1.95	0.172082
131	12.3	8.7449	0.711	57.3988	5.5727	0	45.6159	9.0914	-0.2398	-1	1	0.6769	1	0.9231	1165.29	563.756	5.85	6.5	0.127586
132	5.3	1.8385	0.3469	16.8255	5.0986	0	13.4001	3.0822	0.1158	-0.9487	1	0.6689	1	0.8182	703.076	744.34	1.3	1.3	0.0680383
133	5.7	7.854	1.3779	11.7281	3.1698	0	9.1924	3.1493	0.5075	-0.6	0.9976	0.5675	1	0.5	1105.46	876.132	-3.25	7.15	0.434696
134	5.7	2.0555	0.3606	4.8192	1.3025	0	4.5962	1.7178	0.9548	0.7071	1	0.09306	1	0.1	1.0614	35.7632	1.95	-0.65	0.276852
135	12.9	3.7901	0.2938	59.4384	5.4531	0	20.8102	4.3349	-0.2806	-0.9899	1	0.602	1	0.9359	276.5	260.717	-1.95	3.25	0.0538776
136	20.1	3.7901	0.1886	55.5143	3.0671	0	9.75	2.0951	-0.4268	-1	1	0.6577	1	0.9225	1051.18	994.798	3.25	-1.95	0.0614913
137	12.1	7.4111	0.6125	16.0827	1.5923	0	4.5962	1.7428	0.7697	-0.3162	1	0.2692	1	0.4103	174.682	118.781	-1.95	7.15	0.384664
138	8.3	3.3144	0.3993	19.1559	3.0406	0	13.7886	3.1395	0.4304	-0.3162	1	0.4545	1	0.6944	747.801	108.235	3.25	-0.65	0.131323
139	6.7	5.5915	0.8346	20.1618	4.2897	0	11.718	2.9584	0.2366	-0.3714	0.9231	0.4326	1	0.84	722.694	815.052	3.25	4.55	0.194559
140	8.7	3.9	0.4483	31.3705	4.6822	0	26	4.3812	-0.06645	-1	1	0.853	1	0.6923	63.4828	958.609	0	-3.9	0.0957456
141	5.5	1.4534	0.2643	10.1212	2.8918	0	4.5962	1.6989	-0.3243	-1	1	0.659	1	0.9167	487.918	868.891	0.65	1.3	0.0913964
142	7.1	3.9538	0.5569	36.9917	7.2533	0	39.1352	9.0649	-0.7251	-0.9784	0.1653	0.2686	0.7647	1	916.183	576.824	3.9	0.65	0.0767788
143	19.1	12.9512	0.6781	75.552	4.4182	0	16.5718	3.0627	0.4756	-0.9864	1	0.5963	1	0.5145	435.639	314.495	-3.9	12.35	0.153479
144	6.5	3.677	0.5657	44.6722	9.9272	0	42.25	9.142	-0.4338	-1	0.8137	0.5754	1	0.9583	1276.88	991.492	2.6	2.6	0.0569848
145	10.1	5.2	0.5149	23.3894	2.8876	0	11.718	2.7687	0.5955	-0.6	1	0.4011	1	0.5263	1313.98	626.881	0	5.2	0.178314
146	8.9	3.7901	0.4259	17.4204	2.5247	0	7.2672	2.1356	0.3883	-0.9995	0.9487	0.6467	1	0.5333	1084.47	722.612	3.25	-1.95	0.168693
147	8.1	7.5802	0.9358	20.6651	3.3877	0	21.8017	4.3141	0.3994	-0.8838	1	0.6719	1	0.5641	1368.88	258.839	3.9	-6.5	0.276235
148	12.1	6.5324	0.5399	39.0605	3.8674	0	11.718	2.7382	0.2793	-0.9806	1	0.669	1	0.6842	847.946	661.942	0.65	6.5	0.139603
149	15.5	9.75	0.629	34.2341	2.5359	0	7.2672	2.0403	0.5579	-0.7071	1	0.4478	1	0.6038	447.361	981.358	0	9.75	0.248038
150	5.9	3.5004	0.5933	5.2	1.3333	0	6.5	1.9325	0.5685	0.1961	1	0.2667	1	0.7222	84.5085	253.008	1.3	3.25	0.444986
151	4.9	3.3144	0.6764	11.9135	4.1081	0	6.5	1.8079	0.9556	0.8944	1	0.03728	1	0	194.194	363.684	-0.65	3.25	0.16465
152	21.5	10.7201	0.4986	78.5337	4.0274	0	17.5018	3.263	0.4529	-0.9998	1	0.6662	1	0.5094	667.186	722.967	-10.4	2.6	0.123802
153	4.9	9.1232	1.8619	15.2349	5.2534	0	35.8974	8.9265	0.4613	-0.1713	0.8072	0.4245	1	0.5	1270.15	396.959	0.65	-9.1	0.354418
154	12.5	7.8	0.624	31.1628	2.9679	0	7.2672	1.9499	0.7114	-0.8321	1	0.405	1	0.4177	1144.26	234.712	0	7.8	0.21025
155	27.9	28.872	1.0348	110.04	4.2487	0	16.25	3.3023	0.6093	-0.5145	1	0.3667	1	0.5439	1245	567.394	14.95	24.7	0.243557
156	5.1	3.5004	0.6863	5.7385	1.8511	0	6.5	2.2157	0.4974	-0.4961	1	0.5318	1	0.7	1228.86	978.618	-1.3	3.25	0.370753
157	8.7	4.162	0.4784	32.8104	4.8971	0	29.9635	5.6559	0.3699	-0.7071	1	0.5898	1	0.6341	129.856	595.598	-3.25	2.6	0.0976905
158	9.1	5.5536	0.6103	45.5614	6.4171	0	19.769	5.0078	0.5265	-0.4856	1	0.4692	1	0.549	167.797	236.549	-1.95	5.2	0.0951053
159	11.3	3.25	0.2876	44.6705	4.8033	0	13.4001	3.5837	-0.4604	-1	1	0.6088	1	0.9385	365.128	94.1327	-1.95	2.6	0.0598755
160	4.9	9.9005	2.0205	23.0837	7.9599	0	23.4361	7.3457	0.4743	0.0521	0.8	0.2806	1	0.6667	532.694	114	-3.9	9.1	0.253835
161	17.7	6.6922	0.3781	39.497	2.5157	0	7.2672	2.1603	0.3056	-1	1	0.7109	1	0.6339	878.568	496.11	3.25	5.85	0.150296
162	6.3	6.1664	0.9788	43.0858	10.02	0	33.1436	8.6754	-0.05174	-0.9701	0.9967	0.7651	1	0.7727	834.944	143.468	-5.85	-1.95	0.0976846
163	13.1	4.9503	0.3779	26.7747	2.4121	0	9.1924	2.3159	0.4927	-0.8107	1	0.5809	1	0.5301	905.462	4.4313	-1.95	4.55	0.156668
164	4.7	2.3436	0.4986	23.4423	8.6823	0	26.8002	7.0489	0.5187	-0.3162	0.8944	0.5618	1	0.5	1390.39	747	-1.95	1.3	0.0574272
165	6.1	3.7901	0.6213	18.4312	4.4954	0	16.25	4.0967	0.3773	-0.5369	1	0.58	1	0.6667	583.566	261.451	-1.95	3.25	0.138208
166	7.1	2.68	0.3775	52.6472	10.323	0	37.0557	8.5428	-0.1809	-0.9943	0.9701	0.7053	1	0.931	531.697	998.606	-0.65	2.6	0.0365688
167	8.1	3.25	0.4012	9.3135	1.5268	0	4.5962	1.7571	0.3848	-1	1	0.7362	1	0.4828	124.049	947.13	0	3.25	0.262772
168	5.9	0.65	0.1102	26.2101	6.7205	0	23.4361	5.145	-0.1057	-1	0.9806	0.7688	1	0.7222	414.22	816.534	0	0.65	0.0163976
169	17.1	10.2774	0.601	70.4167	4.6634	0	21.8017	4.0078	0.2339	-1	1	0.6117	1	0.7143	517.857	759.225	-3.25	9.75	0.128876
170	33.3	19.0285	0.5714	82.4702	2.6348	0	11.718	2.3654	0.4389	-0.9701	1	0.5373	1	0.6292	15.6817	194.947	2.6	18.85	0.216867
171	23.1	16.0801	0.6961	51.8743	2.4585	0	7.2672	1.8664	0.4603	-1	1	0.5652	1	0.5581	293.727	443.619	-3.9	15.6	0.28314
172	9.5	1.8385	0.1935	18.8962	2.5195	0	4.5962	1.6436	0.0009675	-1	1	0.7195	1	0.7556	489.884	867.853	-1.3	1.3	0.076801
173	4.7	2.6	0.5532	6.175	2.287	0	6.5	1.9779	0.2216	-0.1961	0.7071	0.3773	1	1	341.213	821.404	2.6	0	0.241889
174	7.3	5.2405	0.7179	22.4016	4.2267	0	13	2.6799	0.4516	-0.8	1	0.6	1	0.5	137.144	190.753	0.65	5.2	0.169849
175	7.9	4.162	0.5268	29.5804	5.0136	0	13.7886	3.7103	0.1252	-1	1	0.6276	1	0.8286	577.43	330.335	-2.6	3.25	0.105074
176	5.9	2.9069	0.4927	17.8406	4.5745	0	39.2699	8.3483	0.3645	-0.5595	0.9285	0.3841	1	0.8889	906.356	574.627	2.6	-1.3	0.107706
177	5.5	1.95	0.3545	9.8477	2.8136	0	7.2672	1.829	-0.8872	-1	-0.5547	0.1381	1	1	639.164	550.773	0	1.95	0.125995
178	4.7	3.7901	0.8064	10.4419	3.8674	0	9.75	2.9737	0.9261	0.8682	0.9995	0.04162	1	0	605.011	379.33	-1.95	3.25	0.208512
179	31.1	27.2845	0.8773	54.4488	1.8711	0	43.7243	3.8904	0.7461	-0.5547	1	0.3149	1	0.3798	636.133	226.821	5.85	26.65	0.468869
180	5.3	7.4111	1.3983	14.6981	4.454	0	29.9635	6.9187	0.607	0.124	1	0.3951	1	0.5	917.764	32.0472	-1.95	7.15	0.313943
181	5.5	1.3	0.2364	10.6554	3.0444	0	7.2672	1.9538	-0.4334	-1	1	0.6609	1	0.9167	1231.22	975.291	0	1.3	0.0776508
182	26.9	10.4809	0.3896	117.341	4.7125	0	23.4361	4.7398	0.2145	-1	1	0.7587	1	0.615	730.216	1029.91	5.2	9.1	0.0826737
183	5.5	5.5915	1.0166	28.3637	8.1039	0	38.0403	8.6954	-0.3404	-0.9487	0.8944	0.6097	1	0.8667	1279.23	986.755	-3.25	-4.55	0.125446
184	24.1	2.68	0.1112	100.402	4.5431	0	36.3361	6.1632	-0.1792	-1	1	0.6819	1	0.8703	192.199	792.683	2.6	0.65	0.0244767
185	10.1	3.7901	0.3753	25.155	3.1056	0	7.2672	2.0886	0.2043	-1	1	0.7428	1	0.6667	584.381	77.8663	-1.95	3.25	0.120846
186	5.1	3.25	0.6373	11.916	3.8439	0	11.718	3.6402	0.4015	-0.1961	0.9806	0.4326	1	0.6667	1079.43	1.7941	0	3.25	0.165795
187	9.1	4.3603	0.4792	23.5943	3.3231	0	14.5344	3.0529	0.1545	-0.9417	1	0.6602	1	0.7143	1116.57	585.467	3.9	1.95	0.144203
188	13.7	38.3995	2.8029	109.775	9.3825	0	22.981	5.3377	0.9452	0.5735	1	0.0743	0.9915	0.03093	1195.3	687.77	31.85	21.45	0.298737
189	11.1	5.886	0.5303	20.4097	2.2428	0	4.5962	1.8018	0.7636	-0.3162	1	0.2853	1	0.3768	1216.67	202.788	0.65	5.85	0.236446
190	8.7	2.9069	0.3341	31.8941	4.7603	0	22.981	4.4234	-0.4158	-1	1	0.6302	1	0.8667	740.598	654.184	1.3	2.6	0.0701847
191	5.1	3.7901	0.7432	8.4919	2.7393	0	9.1924	2.6521	-0.5834	-1	-0.3162	0.237	1	1	636.265	396.833	-1.95	3.25	0.27131
192	7.3	2.9069	0.3982	11.5327	2.176	0	6.5	1.977	-0.4327	-1	0.9487	0.6342	1	0.9231	1163.29	555.384	2.6	1.3	0.182996
193	28.1	14.9641	0.5325	58.2004	2.2299	0	11.718	2.2366	0.534	-1	1	0.5301	1	0.5415	602.817	705.682	-0.65	14.95	0.2388
194	7.1	4.111	0.579	25.4603	4.9922	0	13.7886	3.4903	0.2678	-1	0.9899	0.6035	1	0.7586	438.591	958.028	-1.3	3.9	0.115981
195	27.9	59.7505	2.1416	246.882	9.5321	0	22.981	5.3034	0.6635	-0.9985	1	0.3927	0.9884	0.416	1257.01	775.45	42.25	42.25	0.224672
196	6.3	6.7862	1.0772	15.8025	3.675	0	7.2672	2.2438	0.7698	0.4472	0.9487	0.1194	1	0.3913	416.087	471.81	-1.95	6.5	0.293116
197	8.7	6.5	0.7471	39.3775	5.8772	0	27.768	6.7048	0.09922	-0.9487	1	0.779	1	0.6444	1200.34	427.805	0	6.5	0.127118
198	9.3	5.8138	0.6251	16.802	2.3016	0	4.5962	2.0044	0.5824	-0.3162	1	0.4202	1	0.5714	177.441	108.527	2.6	5.2	0.271594
199	27.1	18.85	0.6956	114.581	4.565	0	18.9506	3.4991	0.1052	-1	1	0.6721	1	0.7512	353.14	439.685	0	18.85	0.152377
200	13.1	10.2774	0.7845	57.2542	5.158	0	13.7886	3.0268	0.2616	-0.9923	1	0.6575	1	0.6667	992.248	579.996	-3.25	9.75	0.152094
201	8.5	8.475	0.9971	35.4237	5.4498	0	14.5344	3.1265	0.3834	-0.9567	1	0.6544	1	0.5385	179.7	911.865	0.65	8.45	0.182961
202	26.9	11.05	0.4108	138.851	5.5763	0	17.5018	3.4837	-0.1632	-1	1	0.7222	1	0.8049	282.519	251.48	-9.75	5.2	0.0736689
203	5.5	6.7862	1.2339	19.3069	5.5163	0	14.5344	4.4649	0.1832	-0.7474	0.9971	0.7468	1	0.6	910.373	933	-1.95	-6.5	0.223683
204	9.7	5.886	0.6068	48.433	6.29	0	18.3848	4.4671	0.3425	-0.9216	1	0.6272	1	0.6111	530.232	103.789	0.65	5.85	0.0964706
205	6.3	2.0555	0.3263	16.6001	3.8605	0	10.2774	2.4222	0.02345	-0.9899	1	0.7178	1	0.8235	414.024	814.309	1.95	0.65	0.0845227
206	26.5	11.0691	0.4177	65.464	2.672	0	7.2672	2.0428	0.2852	-1	1	0.6916	1	0.655	617.908	610.375	0.65	11.05	0.156325
207	10.9	8.0401	0.7376	39.8888	4.4819	0	16.25	3.7593	0.4642	-0.8321	1	0.4858	1	0.6119	169.959	225.468	1.95	7.8	0.164573
208	9.1	6.4018	0.7035	47.3537	6.6695	0	20.8102	6.6377	-0.1889	-1	1	0.7916	1	0.7727	1333.64	145.214	-2.6	5.85	0.10548
209	5.3	3.3144	0.6254	7.6327	2.3129	0	4.5962	1.8426	0.8727	0.6	1	0.1405	1	0.3077	693.802	690.84	-0.65	3.25	0.270396
210	12.1	3.3144	0.2739	32.7554	3.2431	0	9.75	2.3079	0.05957	-0.9487	1	0.6754	1	0.8056	869.764	748.69	0.65	-3.25	0.0844562
211	11.1	13.6655	1.2311	50.5953	5.5599	0	23.4361	5.1805	0.1839	-0.9806	0.9998	0.5727	1	0.7647	527.509	802.951	0.65	13.65	0.221425
212	8.5	2.3436	0.2757	31.4179	4.8335	0	13	3.6388	-0.1658	-1	0.9806	0.7269	1	0.8649	881.606	118.965	1.95	-1.3	0.0570394
213	25.7	15.2992	0.5953	71.8201	3.0304	0	7.2672	2.0175	0.464	-1	1	0.5893	1	0.5588	1092.54	667.901	-3.25	14.95	0.196443
214	6.1	5.2405	0.8591	22.4126	5.4665	0	26.2023	6.2305	-0.02275	-0.8793	0.9567	0.6503	1	0.7619	1068.28	557.156	-2.6	-4.55	0.157157
215	20.7	11.9501	0.5773	77.7905	4.1599	0	16.5718	4.0133	0.2027	-1	1	0.7058	1	0.6434	960.65	321.225	-4.55	11.05	0.138777
216	7.7	2.6	0.3377	23.6463	4.1485	0	16.5718	4.4317	0.09087	-1	0.9247	0.712	1	0.7037	199.922	430.026	0	2.6	0.0814029
217	5.3	0.65	0.1226	10.4238	3.1587	0	7.2672	2.5582	-0.3603	-1	0.9487	0.7094	1	0.9091	340.83	819.915	0	-0.65	0.0388134
218	4.7	1.95	0.4149	15.2655	5.6539	0	16.5718	5.0705	-0.7854	-1	-0.1414	0.3341	1	1	650.383	27.0957	0	1.95	0.073383
219	8.3	7.15	0.8614	27.8388	4.4189	0	45.2673	8.1463	0.2565	-0.7917	1	0.6015	0.7937	0.619	84.1988	241.241	7.15	0	0.194935
220	5.3	9.8363	1.8559	32.9111	9.9731	0	30.8322	9.8218	0.374	-0.9959	0.9162	0.7796	1	0.4615	44.4906	118.462	-1.3	9.75	0.186091
221	5.5	5.85	1.0636	4.875	1.3929	0	3.25	1.6318	1	1	1	0	1	0	0	329.991	0	5.85	0.763587
222	6.3	5.85	0.9286	12.2246	2.8429	0	7.2672	2.012	0.8776	0.7071	1	0.07859	1	0.08696	468.238	229.214	0	5.85	0.326638
223	6.3	4.9503	0.7858	24.1838	5.6241	0	13.4001	3.6243	0.5952	-0.943	1	0.6058	1	0.4348	601.817	440.754	4.55	1.95	0.13972
224	7.5	4.9503	0.66	23.4548	4.2645	0	16.5718	4.2028	0.3767	-0.6847	0.9701	0.4932	1	0.7143	356.86	304.687	-1.95	4.55	0.154766
225	7.9	0	0	12.8885	2.1845	0	4.5962	1.6717	-0.2209	-1	1	0.8506	1	0.8	750.367	105.646	0	0	0
226	8.5	5.2	0.6118	27.6656	4.2562	0	19.769	4.9342	-0.2013	-1	1	0.7437	1	0.8605	1369.78	258.659	-5.2	0	0.143743
227	7.9	4.5962	0.5818	16.0508	2.7205	0	7.2672	2.5483	-0.121	-1	1	0.7155	1	0.7895	53.9304	70.4367	3.25	3.25	0.213858
228	5.7	10.2774	1.8031	10.4462	2.8233	0	6.5	2.3031	0.9041	0.6644	0.9999	0.1276	1	0.1765	181.904	252.798	3.25	9.75	0.63865
229	11.3	38.2673	3.3865	45.4074	4.8825	0	10.2774	2.3984	0.9296	0.4116	1	0.1071	0.828	0.05479	495.562	947.544	13.65	35.75	0.6936
230	18.5	11.2207	0.6065	29.0731	1.762	0	4.5962	1.8212	0.6442	-0.7071	1	0.3933	1	0.5323	867.808	430.203	1.95	11.05	0.344211
231	8.9	8.7207	0.9799	35.5317	5.1495	0	13	2.8358	-0.1273	-0.9899	0.9971	0.7098	1	0.7907	1109.08	778.056	-7.8	3.9	0.19029
232	5.5	1.4534	0.2643	13.102	3.7434	0	9.75	1.8117	-0.2511	-1	0.3162	0.5059	1	1	923.336	814.255	0.65	-1.3	0.0706043
233	22.9	34.3456	1.4998	116.068	5.5535	0	18.9506	4.0169	0.7809	-0.9701	1	0.3571	1	0.2513	1018.39	748.585	29.9	16.9	0.270064
234	8.3	1.8385	0.2215	22.9948	3.65	0	11.718	3.2379	-0.09744	-1	0.9487	0.8093	1	0.8438	238.072	249.494	1.3	1.3	0.0606849
235	8.5	4.5962	0.5407	18.3147	2.8177	0	10.2774	2.4759	0.2875	-0.9864	0.9939	0.6048	1	0.7568	325.394	454.241	0.65	4.55	0.191894
236	5.3	2.68	0.5057	9.3692	2.8392	0	6.5	2.0567	0.6723	0.1961	1	0.2779	1	0.6364	516.33	814.038	-0.65	2.6	0.178114
237	13.5	9.6629	0.7158	45.6919	3.9732	0	13.4001	3.0911	0.3092	-0.9995	1	0.6345	1	0.6966	149.652	627.056	-6.5	7.15	0.180157
238	10.7	5.5915	0.5226	34.4277	3.9572	0	10.2774	2.6694	0.182	-0.9899	1	0.6505	1	0.7119	996.949	148.547	4.55	3.25	0.132063
239	14.5	4.55	0.3138	27.9404	2.2352	0	6.5	1.7961	-0.01125	-1	1	0.7984	1	0.7283	125.31	939.245	0	4.55	0.14039
240	7.1	5.886	0.829	11.477	2.2504	0	4.5962	1.8123	-0.2499	-0.9191	0.7071	0.5747	1	1	1144.95	221.444	0.65	5.85	0.368379
241	6.7	2.3436	0.3498	36.4037	7.7455	0	27.5772	6.9779	-0.1566	-0.9829	1	0.6696	1	0.8889	1035.66	180.179	-1.95	1.3	0.0451617
242	12.9	6.9096	0.5356	57.6417	5.2882	0	39.6713	8.9356	-0.1852	-0.9994	1	0.6904	1	0.8095	407.225	471.508	5.2	-4.55	0.101282
243	16.3	10.4	0.638	69.3834	4.852	0	17.5018	3.9171	0.2793	-0.9744	1	0.5939	1	0.7119	619.159	185.098	0	10.4	0.131492
244	6.3	2.3436	0.372	18.9231	4.4007	0	29.9635	6.0835	-0.566	-0.9999	0.9091	0.6793	1	0.8636	650.46	24.627	1.3	-1.95	0.084532
245	7.1	3.3144	0.4668	26.7823	5.2514	0	19.5	4.5696	-0.2877	-0.9806	0.8944	0.6714	1	0.9	543.768	623.852	3.25	0.65	0.0888906
246	6.7	2.7577	0.4116	16.3758	3.4842	0	7.2672	2.3466	-0.3547	-1	0.7071	0.6307	1	1	340.903	816.127	-1.95	1.95	0.118133
247	18.7	8.475	0.4532	95.386	5.7117	0	21.8017	6.5788	0.04316	-1	0.9998	0.7353	1	0.7737	637.281	538.634	-0.65	8.45	0.0793459
248	5.3	2.68	0.5057	7.4981	2.2722	0	4.5962	1.805	0.6192	0.124	1	0.2676	1	0.6923	1224.76	783.547	-0.65	2.6	0.22256
249	6.1	5.886	0.9649	28.6232	6.9813	0	32.0088	9.0157	0.2095	-0.9734	0.9939	0.7341	1	0.65	397.647	638.156	-0.65	5.85	0.138212
250	6.1	2.3436	0.3842	12.5077	3.0507	0	6.5	2.1726	0.4585	-0.4472	0.9899	0.5332	1	0.6154	321.41	856.27	-1.3	1.95	0.125938
251	4.7	3.9	0.8298	5.6827	2.1047	0	4.5962	1.9827	0.02973	-0.1414	0.4472	0.2273	1	1	447.894	970.745	0	3.9	0.39426
252	18.1	11.3518	0.6272	101.687	6.316	0	18.3848	3.6423	0.4621	-1	1	0.6154	1	0.5333	590.047	1029.12	-4.55	10.4	0.0993034
253	9.1	2.9069	0.3194	52.756	7.4304	0	42.3748	7.9597	0.07641	-0.9923	1	0.789	0.9577	0.64	1161.32	558.637	-1.3	2.6	0.0429856
254	4.9	3.25	0.6633	14.8829	5.132	0	11.718	3.1129	0.2394	-0.3714	1	0.5425	1	0.7778	554.878	985.133	0	3.25	0.129248
255	10.5	9.6629	0.9203	30.9561	3.6419	0	11.718	2.9083	0.2691	-1	1	0.6559	1	0.6984	1114.42	726.971	3.25	9.1	0.252698
256	5.7	0.65	0.114	9.5646	2.585	0	7.2672	2.458	-0.2446	-1	0.9487	0.7425	1	0.9412	139.307	587.667	0.65	0	0.0441006
257	12.3	4.3603	0.3545	62.6235	6.0799	0	23.6604	5.485	0.1596	-0.9701	1	0.681	1	0.6623	439.508	302.585	-1.95	3.9	0.0583069
258	16.9	10.5011	0.6214	37.2401	2.4993	0	7.2672	1.8678	0.5418	-0.8	1	0.5262	1	0.5667	178.834	94.9497	-3.9	9.75	0.24863
259	5.1	2.3436	0.4595	38.3469	12.37	3.25	35.1541	10.1031	-0.1915	-0.9806	0.8321	0.6417	1	0.8	172.578	896.726	-1.95	1.3	0.0371463
260	16.5	8.5494	0.5181	71.8839	4.9575	0	22.981	5.7428	0.1877	-0.9487	1	0.6655	1	0.7374	1066.43	553.961	1.3	8.45	0.104508
261	8.9	6.1321	0.689	31.6383	4.5853	0	22.981	5.399	0.219	-0.7071	1	0.5342	1	0.7955	640.32	387.876	-3.25	5.2	0.150263
262	16.3	9.8363	0.6035	58.803	4.1121	0	30.8322	6.1777	0.4103	-1	1	0.6459	1	0.6148	1120.23	568.199	-1.3	9.75	0.146762
263	7.1	5.5915	0.7875	23.6759	4.6423	0	25.3833	5.3193	0.6769	-0.7452	1	0.4171	1	0.4333	530.077	97.1901	3.25	4.55	0.169636
264	7.9	2.9069	0.368	15.1635	2.5701	0	9.75	2.1803	0.3489	-0.9487	1	0.7609	1	0.5294	869.089	119.278	-2.6	1.3	0.143185
265	6.3	6.5	1.0317	14.5039	3.373	0	22.981	4.6959	0.6275	-1	1	0.5033	1	0.5	833.667	834.429	6.5	0	0.30587
266	8.3	5.886	0.7092	14.6112	2.3192	0	7.2672	1.9324	0.7543	-0.2169	1	0.2647	1	0.4048	517.476	805.813	0.65	5.85	0.305795
267	6.5	7.0007	1.077	15.568	3.4596	0	7.2672	2.2458	0.6736	-0.2631	0.9899	0.34	1	0.4348	524.739	745.554	-2.6	6.5	0.311308
268	5.7	5.8138	1.02	25.4429	6.8765	0	22.981	6.2787	-0.3556	-1	0.9971	0.8039	1	0.8125	361.14	385.684	2.6	5.2	0.148331
269	12.9	6.1321	0.4754	49.7048	4.5601	0	13	2.6795	0.1555	-1	1	0.6795	1	0.7179	737.903	640.589	-3.25	5.2	0.104252
270	11.5	37.3	3.2435	62.6233	6.5919	0	17.5018	4.4367	0.9664	0.7894	0.9993	0.04014	1	0	1134.59	659.313	34.45	14.3	0.492043
271	15.1	8.45	0.5596	38.1607	2.913	0	7.2672	2.4146	0.6073	-0.9971	1	0.5325	1	0.4135	851.066	643.334	0	8.45	0.192104
272	5.5	2.6	0.4727	13.7896	3.9399	0	9.75	2.3359	0.3944	-0.4472	0.8944	0.455	1	0.8	1372.31	254.818	0	2.6	0.119978
273	7.1	3.3144	0.4668	12.7212	2.4944	0	4.5962	1.7776	0.6331	0.3162	1	0.2014	1	0.7143	1262.01	392.401	0.65	3.25	0.187139
274	5.3	0.9192	0.1734	12.6516	3.8338	0	14.5344	4.416	-0.528	-0.9806	1	0.625	1	0.9231	1198.86	423.142	-0.65	-0.65	0.0452293
275	9.5	3.9538	0.4162	14.5742	1.9432	0	7.2672	2.1765	0.5881	-0.7071	1	0.3494	1	0.6923	1040.46	342.684	0.65	3.9	0.214183
276	13.1	9.3066	0.7104	17.002	1.5317	0	4.5962	1.7623	0.7876	-0.1961	1	0.2668	1	0.3448	877.172	477.183	-1.95	9.1	0.463798
277	6.5	1.3	0.2	13.5015	3.0003	0	7.2672	1.9381	-0.06498	-0.9965	0.8944	0.6855	1	0.913	765.846	335.277	1.3	0	0.06666
278	11.1	8.2219	0.7407	21.1016	2.3189	0	7.2672	2.2379	0.5647	-0.9191	1	0.5245	1	0.4478	1311.55	874.937	-2.6	7.8	0.319419
279	6.5	9.5971	1.4765	25.386	5.6413	0	13.4001	3.1148	0.8615	0.0767	1	0.204	1	0.2	129.515	203.546	4.55	-8.45	0.26173
280	9.3	7.9343	0.8531	30.5582	4.1861	0	13	2.9888	0.2987	-0.8944	1	0.695	1	0.5962	169.473	350.941	6.5	4.55	0.203794
281	11.7	11.1072	0.9493	50.3904	5.1949	0	13.7886	2.486	0.2179	-0.985	1	0.6453	1	0.7467	994.556	563.957	3.9	10.4	0.182737
282	9.7	6.5	0.6701	35.83	4.6532	0	14.5344	2.8184	0.3732	-1	1	0.6323	1	0.6122	47.3918	91.2165	0	6.5	0.144008
283	7.1	8.5494	1.2041	42.9749	8.4265	3.25	25.3833	5.3828	0.5816	-0.9864	1	0.553	1	0.4667	608.507	933.303	1.3	-8.45	0.142894
284	7.3	8.6721	1.188	32.5788	6.1469	0	29.9635	5.6724	0.4701	-0.6508	1	0.5231	1	0.5312	1339.91	371.089	-8.45	-1.95	0.193268
285	9.3	2.9069	0.3126	22.0809	3.0248	0	6.5	1.9061	-0.1166	-0.9487	1	0.6571	1	0.8372	45.9677	824.193	1.3	2.6	0.103346
286	10.7	7.4111	0.6926	25.3539	2.9142	0	10.2774	2.6237	0.4377	-0.7071	1	0.4901	1	0.7419	319.659	846.621	1.95	7.15	0.237664
287	5.9	1.4534	0.2463	16.4315	4.2132	0	7.2672	1.7846	0.3257	-0.9899	0.9833	0.8025	1	0.5	575.636	253.017	0.65	1.3	0.0584591
288	8.9	1.95	0.2191	24.5136	3.5527	0	11.718	2.5097	-0.3671	-1	1	0.7768	1	0.8205	93.3652	650.618	1.95	0	0.0616714
289	10.3	8.45	0.8204	30.295	3.65	0	26	4.7249	0.09423	-0.9923	0.9935	0.6652	1	0.7627	1231.62	298.636	0	8.45	0.224767
290	10.1	9.0301	0.8941	37.9814	4.6891	0	18.3848	4.1808	0.1743	-1	0.9899	0.4782	1	0.9286	524.342	781.545	-4.55	7.8	0.190676
291	5.5	8.7449	1.59	21.0227	6.0065	0	18.9506	5.2715	0.7596	-0.1414	0.9991	0.3253	1	0.4	929.709	921.918	-6.5	5.85	0.264713
292	5.5	1.8385	0.3343	11.0962	3.1703	0	9.1924	2.8798	0.2439	-0.4472	0.9701	0.5164	1	0.8	338.636	816.855	1.3	1.3	0.105447
293	9.5	1.4534	0.153	40.3823	5.3843	0	24.7513	4.8109	-0.1068	-1	1	0.777	1	0.8049	38.0895	753.768	-0.65	-1.3	0.028416
294	4.7	3.3144	0.7052	8.1669	3.0248	0	7.2672	1.9761	-0.2354	-0.7071	0.1961	0.362	1	1	204.968	986.968	-0.65	3.25	0.233139
295	5.9	1.4534	0.2463	8.9327	2.2904	0	4.5962	1.7979	-0.3481	-1	1	0.8428	1	0.8667	531.754	827.186	0.65	-1.3	0.107536
296	8.9	0.9192	0.1033	29.3652	4.2558	0	11.718	3.2899	-0.3014	-1	0.8944	0.6671	1	0.9524	892.86	626.792	-0.65	0.65	0.0242728
297	4.7	0.65	0.1383	3.5192	1.3034	0	4.5962	1.7637	-0.7835	-1	-0.7071	0.1312	1	1	60.4681	386.947	0	0.65	0.106107
298	8.9	4.111	0.4619	64.0324	9.2801	0	26.2023	7.9356	0.2519	-0.8944	1	0.6952	1	0.6122	426.157	151.36	-1.3	-3.9	0.0497732
299	8.5	7.1795	0.8446	25.2467	3.8841	0	10.2774	2.3394	0.6612	-0.4472	1	0.4432	1	0.3864	523.818	735.429	0.65	7.15	0.217451
300	5.9	2.68	0.4542	11.5189	2.9536	0	9.1924	2.9726	-0.7703	-0.9892	-0.4961	0.1624	1	1	756.415	97.7797	-0.65	2.6	0.153778
301	5.5	0.9192	0.1671	5.7385	1.6396	0	4.5962	1.8563	-0.9508	-1	-0.7071	0.1092	1	1	1162.54	561.864	-0.65	0.65	0.101915
302	5.5	4.6872	0.8522	10.8227	3.0922	0	9.75	2.5123	0.4529	-0.3162	0.9231	0.4203	1	0.7333	1146.6	208.509	-3.9	2.6	0.275597
303	8.3	6.1321	0.7388	35.4151	5.6214	0	19.5	3.6806	0.4609	-0.6	0.9899	0.4495	1	0.6905	172.223	209.024	3.25	5.2	0.131426
304	5.9	0.65	0.1102	14.0819	3.6108	0	9.1924	2.6811	-0.7188	-1	0.8944	0.5247	1	0.9286	365.102	939.466	0	0.65	0.0305196
305	8.1	4.55	0.5617	30.8875	5.0635	0	13	3.3284	-0.8282	-1	0.02631	0.2337	1	1	982.593	580.228	0	4.55	0.110931
306	4.9	2.3436	0.4783	12.1712	4.197	0	13.4001	4.3273	-0.07073	-0.8944	0.9648	0.721	1	0.875	319.388	68.3776	1.3	-1.95	0.113962
307	7.9	10.2774	1.3009	30.0738	5.0973	0	13.4001	3.1611	0.5151	-0.3939	0.9939	0.4094	1	0.6053	1222.6	540.665	5.85	8.45	0.255214
308	7.7	4.5962	0.5969	15.9112	2.7914	0	9.1924	2.2961	0.8785	0.07975	1	0.1987	1	0.1515	325.786	441.292	0.65	4.55	0.213835
309	7.7	2.0555	0.2669	24.1495	4.2368	0	11.718	2.7513	-0.1328	-0.9971	0.9806	0.594	1	0.9375	1378.29	67.5519	0.65	1.95	0.0629957
310	7.3	6.5	0.8904	22.3025	4.208	0	7.2672	1.92	-0.1967	-1	1	0.7899	1	0.7857	1086.11	722.233	3.9	-5.2	0.211597
311	7.7	7.15	0.9286	42.1996	7.4034	0	35.1541	9.1122	-0.3999	-1	0.9936	0.6549	1	0.8667	176.727	890.214	0	7.15	0.125429
312	7.5	12.3329	1.6444	35.4388	6.4434	0	20.8102	5	0.7423	-0.5369	0.9991	0.3969	1	0.2647	907.107	548.4	-11.7	3.9	0.255207
313	7.5	5.2405	0.6987	39.8997	7.2545	0	21.8017	7.0063	0.05489	-0.9487	1	0.6559	1	0.8667	874.18	120.24	-4.55	-2.6	0.0963126
314	7.3	4.111	0.5631	28.9002	5.4529	0	17.5018	4.5919	-0.0841	-0.9487	0.9899	0.7167	1	0.7586	156.123	618.219	-1.3	3.9	0.103266
315	7.3	11.0691	1.5163	30.7121	5.7947	0	16.25	4.7164	0.7899	0.2425	0.9995	0.2295	1	0.375	1184.55	1034.75	8.45	7.15	0.26167
316	7.1	3.3144	0.4668	9.0261	1.7698	0	7.2672	2.2924	0.5298	-0.4472	1	0.3993	1	0.6538	1224.96	777.951	-0.65	3.25	0.263759
317	6.9	10.4809	1.519	18.33	3.7408	0	9.1924	2.1539	0.625	-0.4008	1	0.4367	1	0.4138	489.667	564.116	-5.2	9.1	0.406063
318	6.9	2.3436	0.3397	12.6921	2.5902	0	10.2774	2.4319	-0.5759	-1	0.4472	0.3878	1	1	1273	991.428	-1.3	1.95	0.131148
319	5.5	1.4534	0.2643	12.3557	3.5302	0	7.2672	3.0885	-0.4504	-1	1	0.736	1	0.9231	236.436	248.918	1.3	0.65	0.0748683
320	5.9	3.3144	0.5618	11.9554	3.0655	0	7.2672	2.1287	-0.08918	-0.9983	1	0.8743	1	0.7857	976.364	117.805	-0.65	3.25	0.183265
321	5.3	6.1664	1.1635	11.3612	3.4428	0	9.1924	2.5023	0.4054	-0.7071	1	0.582	1	0.5833	572.519	452.953	5.85	1.95	0.337952
322	6.7	1.95	0.291	13.6962	2.9141	0	4.5962	1.5314	-0.3157	-1	1	0.7572	1	0.8	63.9851	956.291	0	1.95	0.0998593
323	6.5	1.8385	0.2828	21.7359	4.8302	0	33.1436	9.0291	-0.3486	-0.952	1	0.5345	1	0.9524	572.154	332.646	-1.3	-1.3	0.0585483
324	6.1	9.1924	1.5069	18.416	4.4917	0	11.718	2.8466	0.7919	0.3939	0.9976	0.1739	1	0.381	570.508	424.59	6.5	6.5	0.335485
325	5.9	0.65	0.1102	24.4192	6.2613	0	25.3833	6.31	-0.1825	-1	1	0.7638	1	0.8824	274.11	612.424	-0.65	0	0.0176002
326	4.7	2.3436	0.4986	19.502	7.223	3.25	13.4001	2.5206	-0.6679	-0.7761	-0.4834	0.1007	1	1	184.745	497.989	1.3	1.95	0.0690295
327	5.7	0.9192	0.1613	4.2481	1.1481	0	4.5962	1.8275	-0.621	-1	1	0.5708	1	0.9091	353.886	295.447	-0.65	0.65	0.140493
328	5.5	4.3603	0.7928	23.0279	6.5794	0	16.25	5.6993	0.3098	-0.5145	1	0.5053	1	0.7333	1390.08	741.927	1.95	3.9	0.120497
329	5.1	1.4534	0.285	6.3885	2.0608	0	4.5962	1.8323	0.2603	-0.7071	0.8944	0.6568	1	0.9	832.265	146.078	-0.65	1.3	0.138296
330	5.1	1.3	0.2549	5.525	1.7823	0	3.25	1.6441	-0.5	-1	1	1	1	0.75	1114.73	0	1.3	0	0.143017
331	4.9	2.3436	0.4783	23.0345	7.9429	0	39.6713	9.431	-0.3371	-0.9955	0.9656	0.898	1	0.7778	1029.18	672.051	1.3	1.95	0.0602173
332	4.9	2.3436	0.4783	14.4793	4.9929	0	26.2023	7.359	-0.6351	-0.9328	-0.1104	0.3367	1	1	926.49	805.459	-1.3	1.95	0.095796
333	4.9	4.162	0.8494	8.7612	3.0211	0	7.2672	2.3741	0.6813	-0.3162	1	0.4721	1	0.375	139.133	579.122	-3.25	2.6	0.281156
334	4.7	1.4534	0.3092	19.4785	7.2142	0	13.7886	3.6593	0.226	-0.4472	0.8944	0.6075	1	0.6667	748.862	980.638	-0.65	-1.3	0.0428599
335	4.7	5.9927	1.275	22.4584	8.3179	0	19.769	5.9499	0.4505	-0.9923	0.9778	0.7486	1	0.4286	442.808	298.649	1.3	5.85	0.153284

## Sheet: V2
trackID	trackLength(s)	totalDisplacement(um)	meanVelocity(um/s)	totalDistance(um)	meanSpeed(um/s)	minSpeed(um/s)	maxSpeed(um/s)	stdevSpeed(um/s)	meanPersistence	minPersistence	maxPersistence	stdevPersistence	tumblingPropensityV	tumblingPropensityP	positionX(px)	positionY(px)	displacementX(um)	displacementY(um)	Spalte1
0	6.3	11.6276	1.8456	13.2764	3.0875	0	7.2672	2.0179	0.9319	0.8137	0.9985	0.05555	1	0	191.254	310.952	-10.4	5.2	0.597765
1	19.5	9.5971	0.4922	75.1026	4.2916	0	16.25	3.5005	0.03823	-1	1	0.6864	1	0.8	509.972	486.228	4.55	8.45	0.114689
2	26.5	16.9499	0.6396	95.7131	3.9067	0	11.718	2.7523	0.2404	-1	1	0.7	1	0.6651	375.306	966.898	-14.3	9.1	0.163719
3	5.7	2.3436	0.4112	8.2596	2.2323	0	4.5962	1.5833	0.1356	-0.8944	0.9762	0.6924	1	0.8333	458.781	467.421	-1.95	-1.3	0.184205
4	18.1	9.7716	0.5399	49.4217	3.0697	0	10.2774	2.3034	0.2431	-0.9762	1	0.7162	1	0.6577	44.6713	215.854	-0.65	9.75	0.17588
5	49.5	26.2023	0.5293	179.877	3.7869	0	14.5344	2.8563	0.05665	-1	1	0.7273	1	0.7429	507.382	65.2354	26	3.25	0.139771
6	47.7	41.1764	0.8632	139.727	3.0575	0	10.2774	2.38	0.4252	-1	1	0.5513	1	0.6296	298.565	964.553	8.45	40.3	0.282322
7	49.5	27.6537	0.5587	171.195	3.6041	0	21.8017	3.8375	0.1016	-1	1	0.6715	1	0.7605	1236.42	485.104	13.65	24.05	0.155018
8	4.7	13.5724	2.8877	9.8853	3.6612	0	7.2672	2.2745	-0.3439	-0.8742	0.1961	0.3818	0.963	1	519.128	790.936	-13	-3.9	0.78873
9	49.5	15.1744	0.3066	167.429	3.5248	0	16.25	2.7211	0.06396	-1	1	0.7063	1	0.764	423.468	51.3838	-11.05	10.4	0.0869837
10	49.5	24.9129	0.5033	102.95	2.1674	0	7.2672	2.018	0.5962	-0.9487	1	0.4732	1	0.4897	583.9	531.758	3.25	24.7	0.232214
11	42.1	28.85	0.6853	183.856	4.5849	0	13.4001	2.8838	0.004998	-1	1	0.6145	1	0.8661	702.659	881.519	-11.05	26.65	0.149469
12	49.5	56.5201	1.1418	281.045	5.9167	0	24.7513	4.5172	-0.2436	-1	1	0.6119	0.9853	0.8847	1176.02	90.9192	-48.75	-28.6	0.192979
13	7.7	6.6922	0.8691	38.5234	6.7585	0	33.1436	7.0365	-0.1161	-1	0.9899	0.7605	1	0.75	247.656	844.461	5.85	-3.25	0.128594
14	7.3	6.9096	0.9465	16.3758	3.0898	0	9.1924	2.7818	0.9035	0.7071	1	0.1027	1	0.1818	272.644	353.048	-5.2	4.55	0.306331
15	49.5	49.4385	0.9988	256.48	5.3996	0	18.9506	3.6834	0.5109	-0.9806	1	0.5691	1	0.4989	203.812	869.043	23.4	43.55	0.184977
16	6.5	3.25	0.5	14.4439	3.2098	0	7.2672	2.251	0.08678	-0.7071	0.7071	0.5191	1	1	827.877	185.223	0	3.25	0.155773
17	49.5	40.3471	0.8151	126.833	2.6702	0	9.1924	2.0972	0.6831	-0.4961	1	0.3318	1	0.4749	811.985	926.093	1.95	40.3	0.305258
18	5.1	0.65	0.1275	10.1819	3.2845	0	9.1924	3.0452	-0.7091	-1	0.7071	0.5439	1	1	1331.53	786.48	0	-0.65	0.0388187
19	7.1	9.9005	1.3944	19.4663	3.8169	0	10.2774	2.6664	0.8364	-0.7071	1	0.3255	1	0.1613	700.183	5.8732	-3.9	9.1	0.365323
20	24.3	9.75	0.4012	41.0886	1.8425	0	6.5	1.9056	0.3707	-1	1	0.6072	1	0.6605	1176.35	940.953	0	9.75	0.217748
21	32.3	15.6135	0.4834	69.3683	2.2894	0	9.1924	2.1294	0.3565	-0.9648	1	0.6187	1	0.6274	844.026	799.331	0.65	15.6	0.211147
22	49.5	57.9813	1.1713	222.947	4.6936	0	14.5344	3.0384	0.5982	-0.9558	1	0.5134	1	0.4234	1232.51	285.308	3.9	57.85	0.249553
23	7.5	4.55	0.6067	30.7213	5.5857	3.25	13.4001	2.6734	0.5858	-0.4472	1	0.4252	1	0.4706	836.493	251.42	0	4.55	0.108617
24	15.9	9.0301	0.5679	57.7326	4.1534	0	13.7886	2.7801	0.4512	-0.8	1	0.5259	1	0.6204	567.89	621.314	-4.55	7.8	0.136731
25	31.3	13.6655	0.4366	63.8194	2.1781	0	6.5	1.9433	0.2761	-1	1	0.7163	1	0.6438	8.7971	146.088	0.65	13.65	0.20045
26	17.9	11.9501	0.6676	67.214	4.2273	0	14.5344	2.7727	0.5565	-0.7071	1	0.3974	1	0.6231	119.137	688.265	4.55	11.05	0.157926
27	7.3	0.65	0.08904	14.9919	2.8287	0	9.75	2.4624	-0.2734	-1	1	0.7605	1	0.8276	1107.56	311.445	0	-0.65	0.0314774
28	49.5	27.9802	0.5653	204.07	4.2962	0	23.4361	3.5794	0.287	-1	1	0.7175	1	0.6143	1336.29	907.967	-14.3	24.05	0.131581
29	49.5	31.2271	0.6308	195.292	4.1114	0	17.5018	3.0913	0.3108	-1	1	0.6056	1	0.6986	1279.04	113.8	1.3	31.2	0.153427
30	24.5	20.688	0.8444	87.2241	3.8766	0	11.718	2.3972	0.6045	-1	1	0.4057	1	0.5282	528.218	363.996	14.95	14.3	0.21782
31	31.9	19.0285	0.5965	121.85	4.0753	0	11.718	2.655	0.177	-1	1	0.6636	1	0.7434	550.627	47.8856	-2.6	18.85	0.14637
32	49.5	34.6701	0.7004	173.242	3.6472	0	17.5018	3.1835	0.4124	-1	1	0.5884	1	0.6185	881.166	607.146	-3.9	34.45	0.192038
33	49.5	35.7736	0.7227	141.825	2.9858	0	10.2774	2.1842	0.6699	-0.8321	1	0.3879	1	0.4457	961.607	83.2303	14.95	32.5	0.242046
34	43.1	19.3259	0.4484	137.87	3.3545	0	14.5344	3.1005	0.2889	-1	1	0.6778	1	0.6398	474.457	13.4246	6.5	18.2	0.133671
35	7.9	4.5962	0.5818	11.6304	1.9713	0	7.2672	2.1034	0.775	0.3162	1	0.1987	1	0.3421	324.994	150.5	-3.25	3.25	0.295135
36	40.3	22.1096	0.5486	92.661	2.4193	0	9.1924	1.9937	0.3567	-1	1	0.6711	1	0.56	1277.72	944.511	0.65	22.1	0.22676
37	49.5	29.8293	0.6026	193.06	4.0644	0	18.3848	3.1635	0.3262	-1	1	0.6329	1	0.6559	936.902	753.056	5.85	29.25	0.148263
38	14.5	13.0648	0.901	44.6615	3.5729	0	11.718	3.1152	0.4373	-1	1	0.6804	1	0.4421	826.759	871.041	1.3	13	0.252176
39	15.3	9.75	0.6373	26.0743	1.9605	0	9.1924	2.2382	0.6974	-0.1414	1	0.3117	1	0.4505	512.17	839.297	0	9.75	0.32507
40	5.3	0.65	0.1226	8.4738	2.5678	0	7.2672	2.8379	0.3102	-0.7071	0.9487	0.7266	1	0.5833	177	359.028	0	0.65	0.0477452
41	24.7	18.9283	0.7663	93.028	4.0982	0	13.4001	2.9568	0.127	-0.9989	1	0.6703	1	0.759	538.231	634.3	-5.2	18.2	0.186985
42	49.5	35.7559	0.7223	200.197	4.2147	0	19.769	3.2334	0.4219	-0.9648	1	0.5447	1	0.6038	685.854	557.191	16.25	31.85	0.171376
43	10.7	3.9538	0.3695	22.2481	2.5573	0	4.5962	1.757	-0.1066	-1	1	0.6869	1	0.8269	1260.51	735.028	0.65	3.9	0.144488
44	13.3	1.95	0.1466	37.7051	3.3367	0	19.5	3.6451	-0.03052	-1	1	0.7392	1	0.7907	1102.09	691.252	0	-1.95	0.0439356
45	26.7	33.0031	1.2361	78.4388	3.1757	0	10.2774	2.418	0.6561	-0.7071	1	0.4458	1	0.3801	409.493	974.242	17.55	27.95	0.389237
46	27.7	12.82	0.4628	193.573	7.532	0	26.2023	5.3958	0.06127	-1	1	0.7122	1	0.7241	1128.41	85.917	-11.05	6.5	0.0614445
47	49.5	23.4361	0.4735	225.934	4.7565	0	24.7513	4.1813	0.1343	-1	1	0.7351	1	0.6912	1257.76	404.38	-1.3	23.4	0.099548
48	34.5	49.0782	1.4226	127.61	3.9265	0	13.7886	2.9205	0.7278	-0.5547	1	0.3762	1	0.32	784.63	765.542	9.75	48.1	0.362307
49	42.5	13.7886	0.3244	145.651	3.5963	0	10.2774	2.3933	0.1998	-1	1	0.7331	1	0.6676	738.749	407.705	-1.95	13.65	0.0902038
50	7.3	5.36	0.7343	17.885	3.3745	0	7.2672	2.2919	0.4555	-0.8321	1	0.5954	1	0.5	675.986	782.452	-1.3	5.2	0.217603
51	11.3	2.0555	0.1819	18.8824	2.0304	0	7.2672	2.2655	-0.7559	-1	0.7071	0.3137	1	1	737.703	995.562	-1.95	-0.65	0.0895883
52	16.9	15.9349	0.9429	67.7606	4.5477	0	13.4001	3.1412	0.5459	-0.8222	1	0.4994	1	0.5417	115.382	367.26	-3.25	15.6	0.207336
53	49.5	28.0179	0.566	193.231	4.068	0	13.4001	2.9736	0.3663	-1	1	0.6267	1	0.6232	759.276	816.068	1.95	27.95	0.139135
54	49.5	30.6604	0.6194	101.923	2.1457	0	7.2672	1.9517	0.5022	-1	1	0.5266	1	0.585	1067.57	622.191	-2.6	30.55	0.28867
55	18.7	11.6276	0.6218	57.5886	3.4484	0	10.2774	2.4713	0.5548	-0.9487	1	0.561	1	0.4552	448.733	282.765	-5.2	10.4	0.180316
56	49.5	33.3089	0.6729	106.12	2.2341	0	9.1924	2.0279	0.5798	-1	1	0.5459	1	0.447	568.397	130.965	-3.25	33.15	0.301195
57	9.5	7.9343	0.8352	33.5249	4.47	0	19.769	4.1062	0.5433	-0.8575	1	0.5283	1	0.48	1062.18	232.79	4.55	6.5	0.186846
58	10.5	8.7207	0.8305	22.8381	2.6868	0	7.2672	1.8732	0.5536	-0.3162	1	0.3945	1	0.6271	1321.31	691.552	3.9	7.8	0.309104
59	7.1	0.65	0.09155	7.4192	1.4548	0	4.5962	1.7063	0.1115	-0.7071	1	0.6504	1	0.9091	512.197	454.458	0	0.65	0.0629296
60	5.3	3.25	0.6132	10.4	3.1515	0	9.75	3.6774	0.1111	-1	1	1.0541	1	0.4444	1204.73	0	-3.25	0	0.194574
61	12.7	3.9538	0.3113	36.8693	3.4457	0	9.1924	2.3775	-0.1449	-1	1	0.6986	1	0.8636	667.043	584.504	-0.65	3.9	0.0903445
62	13.1	4.3603	0.3328	57.5661	5.1861	0	13.7886	3.2699	0.2803	-0.9923	1	0.6703	1	0.6962	1170.22	1012.55	3.9	-1.95	0.0641715
63	6.5	3.9	0.6	24.0212	5.3381	0	14.5344	3.5196	-0.5811	-1	0.8575	0.5186	1	0.96	702.538	235.308	0	-3.9	0.1124
64	21.7	30.8185	1.4202	108.596	5.5125	0	14.5344	3.1425	0.2257	-0.9976	0.9999	0.6884	0.9442	0.7045	425.76	472.193	-27.3	-14.3	0.257633
65	12.1	2.3436	0.1937	63.306	6.2679	0	16.5718	4.3157	-0.3766	-1	1	0.5838	1	0.9342	1301.56	318.756	1.3	1.95	0.0309035
66	33.9	5.5915	0.1649	180.631	5.6624	0	14.5344	3.6798	-0.09325	-1	1	0.6977	1	0.8258	986.527	336.382	-3.25	4.55	0.0291219
67	9.7	10.4203	1.0743	30.705	3.9877	0	16.5718	3.3361	0.02092	-0.9567	1	0.7023	1	0.7778	513.644	882.485	-0.65	10.4	0.269403
68	6.9	1.4534	0.2106	27.2792	5.5672	0	13	3.5173	-0.3189	-1	1	0.7153	1	0.8148	206.152	924.739	-0.65	1.3	0.0378287
69	16.7	33.3786	1.9987	57.4796	3.9102	0	9.75	2.7458	0.5283	-1	1	0.6137	1	0.4472	853.386	991.144	-33.15	-3.9	0.51115
70	5.3	1.4534	0.2742	13.293	4.0282	0	7.2672	2.1729	-0.7247	-0.9487	-0.3162	0.1645	1	1	479.16	417.321	0.65	1.3	0.0680701
71	49.5	55.5588	1.1224	182.841	3.8493	0	17.5018	3.0288	0.4025	-1	1	0.6153	0.9979	0.6176	964.965	237.752	-26.65	48.75	0.291585
72	31.5	20.066	0.637	148.165	5.0225	0	21.8017	3.8402	0.3208	-1	1	0.6953	1	0.5945	323.589	226.279	8.45	18.2	0.126829
73	7.9	2.68	0.3392	31.1845	5.2855	0	13.7886	4.0698	-0.09272	-0.9829	1	0.7718	1	0.697	1376.34	577.747	-0.65	2.6	0.0641756
74	10.3	5.2405	0.5088	30.1465	3.6321	0	16.25	3.1765	0.5633	-0.9191	1	0.4968	1	0.6071	612.112	288.922	-0.65	5.2	0.140084
75	22.5	18.7489	0.8333	122.147	5.9584	0	18.3848	3.7456	0.3263	-1	1	0.612	1	0.6629	864.089	293.351	10.4	-15.6	0.139853
76	5.7	4.6872	0.8223	12.628	3.413	0	18.9506	4.4071	-0.1814	-1	0.8682	0.6755	1	0.9333	1256.09	55.0877	-3.9	2.6	0.240932
77	8.5	5.0767	0.5973	25.2605	3.8862	0	16.25	3.2515	-0.1475	-1	1	0.7517	1	0.7317	85.5588	883.565	-3.25	3.9	0.153698
78	10.1	4.5962	0.4551	20.8881	2.5788	0	7.2672	2.1498	-0.05595	-1	1	0.8171	1	0.7544	585.728	491.243	0.65	4.55	0.176477
79	7.5	4.111	0.5481	16.1623	2.9386	0	7.2672	2.4238	0.5967	-0.5145	1	0.389	1	0.5312	1112.44	795.387	-1.3	3.9	0.186517
80	11.7	44.2048	3.7782	94.8505	9.7784	0	34.548	5.7348	0.9372	0.4542	1	0.09396	0.8351	0.06494	78.3974	998.274	-14.95	41.6	0.386382
81	5.7	0.65	0.114	2.8692	0.7755	0	4.5962	1.5218	-0.143	-0.7071	1	0.7955	1	0.7	1247.61	179.868	0	-0.65	0.147002
82	6.1	11.3704	1.864	27.1027	6.6104	3.25	11.718	3.3056	0.8949	0.5547	1	0.1292	1	0.1429	20.3361	94.2213	-9.75	5.85	0.28198
83	34.7	18.7601	0.5406	78.9939	2.4157	0	7.2672	2.1094	0.5207	-0.9806	1	0.5173	1	0.587	198.834	661.487	-4.55	18.2	0.223786
84	8.9	1.4534	0.1633	32.949	4.7752	0	18.3848	3.822	-0.4796	-1	0.9487	0.6039	1	0.9318	845.753	712.713	-1.3	0.65	0.0341975
85	6.9	5.85	0.8478	19.6077	4.0016	0	14.5344	3.406	-0.06561	-0.9487	0.9487	0.5069	1	0.9655	881.928	394.384	0	5.85	0.211865
86	28.7	18.3963	0.641	121.62	4.5551	0	11.718	2.8147	0.3425	-1	1	0.6806	1	0.5609	1007.5	679.911	-15.6	-9.75	0.140721
87	9.3	2.9069	0.3126	38.8659	5.3241	0	36.3361	7.3385	-0.5716	-1	1	0.6376	1	0.9111	1025.31	507.398	-1.3	2.6	0.0587141
88	4.7	5.0767	1.0801	28.526	10.5652	0	46.5329	14.7656	-0.5214	-0.9964	0.4472	0.662	0.8889	1	1051.35	811.128	-3.25	3.9	0.102232
89	8.1	8.2219	1.0151	68.9081	11.2964	0	42.3748	9.5681	0.1735	-0.9997	0.9998	0.8762	0.7869	0.4878	395.432	389.667	-7.8	-2.6	0.0898605
90	14.3	9.1924	0.6428	41.2179	3.351	0	10.2774	2.1669	0.7222	-0.9487	1	0.4378	1	0.2917	1050.37	91.0909	1.3	9.1	0.191823
91	5.5	2.68	0.4873	20.3568	5.8162	0	20.5548	5.8432	0.4073	-0.7071	1	0.5896	1	0.5714	1012.92	42.2182	-0.65	-2.6	0.0837832
92	7.7	3.25	0.4221	20.4036	3.5796	0	16.25	4.383	0.5115	-0.7071	1	0.5733	1	0.5	1342.41	98.4416	-1.95	-2.6	0.117918
93	47.9	20.1919	0.4215	121.934	2.6565	0	11.718	2.1441	0.2114	-1	1	0.6829	1	0.6929	462.374	737.074	1.3	20.15	0.158667
94	4.7	1.95	0.4149	5.952	2.2044	0	4.5962	2.073	0.6914	-0.3162	1	0.4763	1	0.4286	338.83	315.755	0	-1.95	0.188214
95	9.9	4.5962	0.4643	48.7827	6.175	0	20.8102	4.8094	-0.1661	-1	1	0.8105	1	0.7368	1208.21	106.783	0.65	4.55	0.0751903
96	15.7	8.2219	0.5237	50.2359	3.6669	0	11.718	2.4071	0.5013	-0.9487	1	0.579	1	0.4706	1104.76	351.267	-2.6	7.8	0.142818
97	5.7	5.2405	0.9194	12.3937	3.3496	0	10.2774	3.3257	0.2433	-0.6	1	0.5491	1	0.6923	382.307	346.842	-0.65	5.2	0.274481
98	9.7	9.9431	1.0251	22.5131	2.9238	0	7.2672	2.2579	0.7058	-0.2425	1	0.2855	1	0.4107	847.954	885.459	1.95	9.75	0.350605
99	19.5	15.8685	0.8138	84.6782	4.8388	0	16.5718	3.4938	0.3763	-1	1	0.6123	1	0.6069	1123.98	20.5385	9.1	13	0.168182
100	8.1	4.5962	0.5674	19.5093	3.1982	0	9.75	2.6842	0.2052	-0.6	1	0.576	1	0.6757	1110.29	981.722	0.65	4.55	0.177412
101	6.3	5.2405	0.8318	14.5554	3.385	0	9.75	2.4748	0.422	-0.7071	0.9985	0.671	1	0.4783	93.9603	646	4.55	-2.6	0.245731
102	5.9	2.0555	0.3484	7.0385	1.8047	0	4.5962	1.8244	0.864	0.7071	1	0.1347	1	0.3636	1349.13	590.669	0.65	1.95	0.193051
103	4.7	9.9218	2.111	24.7612	9.1708	3.25	29.9635	9.411	0.3967	0.1961	0.6139	0.1332	1	1	179.575	350.862	-5.2	8.45	0.230187
104	10.9	4.9503	0.4542	15.4885	1.7403	0	6.5	1.8489	0.2087	-0.9487	0.9899	0.7257	1	0.6545	67.5459	588.647	-1.95	4.55	0.260989
105	7.9	3.677	0.4654	55.0718	9.3342	0	39.1352	9.7437	-0.3493	-0.991	0.9806	0.7487	1	0.8235	1008.95	36.7468	2.6	2.6	0.0498597
106	4.7	8.475	1.8032	20.0077	7.4103	0	39.2699	10.6011	-0.1105	-0.8944	0.9179	0.7129	1	0.7143	617.926	886.585	4.55	-7.15	0.243337
107	5.1	0.65	0.1275	6.1192	1.9739	0	4.5962	1.7365	-0.7614	-1	-0.4472	0.2104	1	1	1229.55	40.8725	0	0.65	0.0645929
108	42.3	38.372	0.9071	136.77	3.3938	0	11.718	2.2898	0.4692	-1	1	0.5882	1	0.5	228.44	295.45	-29.9	24.05	0.267282
109	42.1	67.5625	1.6048	314.208	7.8356	0	24.7513	5.1901	0.536	-1	1	0.5788	0.9975	0.4251	79.0095	76.1425	-66.3	13	0.204809
110	6.1	3.5004	0.5738	15.6657	3.8209	0	7.2672	2.4283	-0.152	-0.9939	1	0.7617	1	0.8421	1343.57	184.287	1.3	3.25	0.150174
111	41.7	44.3717	1.0641	196.454	4.9485	0	19.769	3.5618	0.5029	-1	1	0.568	1	0.5179	294.259	318.01	-23.4	37.7	0.215035
112	16.1	4.3603	0.2708	93.602	6.6384	0	45.1504	7.0977	0.1132	-0.9991	1	0.7437	1	0.6957	245.963	837.444	3.9	-1.95	0.040793
113	5.1	7.4111	1.4532	16.2148	5.2306	0	33.4608	7.7298	0.3724	-0.7593	0.9806	0.6325	1	0.6364	711.951	2.4412	-7.15	-1.95	0.277827
114	8.3	1.95	0.2349	52.416	8.32	0	41.6203	10.6047	-0.2702	-1	1	0.6838	1	0.878	150.705	2.0723	1.95	0	0.0282332
115	41.3	17.5018	0.4238	152.423	3.8784	0	22.981	3.2054	0.2457	-1	1	0.6348	1	0.6842	1118.25	775.943	-6.5	16.25	0.109272
116	5.5	1.4534	0.2643	6.3096	1.8027	0	4.5962	1.6934	-0.5544	-1	0.4472	0.5555	1	1	329.436	145.482	-1.3	0.65	0.146613
117	9.7	4.6872	0.4832	21.9608	2.8521	0	7.2672	2.1319	0.2268	-0.9806	1	0.7034	1	0.6667	1374.51	569.629	-3.9	2.6	0.169419
118	11.9	8.7207	0.7328	45.9537	4.6418	0	11.718	2.7867	-0.2542	-1	1	0.6904	1	0.859	895.84	868.084	-7.8	3.9	0.15787
119	8.1	3.25	0.4012	11.5515	1.8937	0	7.2672	2.1918	0.1931	-0.7071	1	0.52	1	0.875	720.593	1036.54	0	3.25	0.21186
120	8.1	7.2672	0.8972	32.0521	5.2544	0	14.5344	3.3448	0.8827	0.2425	1	0.182	1	0.1707	842.253	240.876	-3.25	6.5	0.170752
121	10.1	5.2	0.5149	27.3785	3.3801	0	9.75	2.9382	0.3188	-0.9487	1	0.7147	1	0.5862	85.6634	877.545	0	5.2	0.152333
122	5.9	2.68	0.4542	11.6311	2.9823	0	7.2672	3.036	0.07229	-1	1	0.8753	1	0.7059	848.975	712.237	-0.65	2.6	0.152299
123	18.9	9.3066	0.4924	45.2955	2.6802	0	7.2672	1.8941	0.3961	-1	1	0.6718	1	0.5556	364.987	371.101	-1.95	9.1	0.183718
124	4.9	7.854	1.6029	17.9457	6.1882	0	21.8017	7.1326	0.7038	0.4472	0.8944	0.132	1	0.6667	93.1735	56.4592	-3.25	7.15	0.259025
125	4.7	7.1795	1.5275	12.2385	4.5328	0	13	3.3412	0.7482	0.4315	0.995	0.1939	1	0.5714	889.777	144.564	-0.65	7.15	0.336988
126	6.5	5.9927	0.922	14.0798	3.1288	0	9.1924	2.6518	0.4686	-0.7682	0.9997	0.5043	1	0.6667	1154.14	171.592	3.9	4.55	0.294682
127	7.7	5.9927	0.7783	30.1606	5.2913	0	16.25	3.9545	0.07941	-0.9923	1	0.7786	1	0.6875	514.338	870.344	1.3	5.85	0.147091
128	7.5	0.9192	0.1226	11.3054	2.0555	0	7.2672	2.121	0.101	-1	1	0.8134	1	0.6818	822.18	997.567	0.65	-0.65	0.0596449
129	38.9	65.7272	1.6896	209.896	5.6882	0	16.5718	3.644	0.8382	-0.8944	1	0.2838	1	0.1868	1355.17	992.107	-46.8	46.15	0.297036
130	38.3	24.9129	0.6505	127.32	3.5074	0	14.5344	3.104	-0.04169	-1	1	0.6113	1	0.881	796.288	625.689	-3.25	24.7	0.185465
131	38.1	26.7212	0.7013	190.789	5.285	0	18.9506	3.8886	0.3358	-1	1	0.6051	1	0.6505	1152.84	36.7677	1.95	26.65	0.132696
132	6.9	5.2405	0.7595	31.3702	6.4021	0	16.5718	4.0041	-0.391	-0.9912	0.9997	0.4743	1	0.9615	688.659	237.594	4.55	-2.6	0.118633
133	8.7	2.9069	0.3341	27.5589	4.1133	0	13	3.1162	-0.1685	-1	1	0.8194	1	0.825	128.816	522.989	-1.3	2.6	0.0812243
134	17.3	7.9076	0.4571	45.8206	2.9948	0	11.718	2.7532	0.6186	-0.7071	1	0.4348	1	0.4783	1320.74	678.832	-1.3	7.8	0.152631
135	8.3	4.7321	0.5701	31.698	5.0314	0	18.3848	4.9703	0.6921	-0.7593	1	0.4165	1	0.425	1258.98	729.139	-1.3	4.55	0.113308
136	7.3	4.111	0.5631	14.3838	2.7139	0	7.2672	2.5111	0.4433	-0.5547	1	0.4706	1	0.6786	537.726	419.753	1.3	3.9	0.207487
137	4.7	1.3	0.2766	3.7885	1.4031	0	4.5962	1.9087	0.4465	0.3162	0.7071	0.2257	1	1	838.872	448.957	0	-1.3	0.197135
138	5.5	1.8385	0.3343	20.4884	5.8538	0	18.9506	5.6964	0.06394	-1	1	0.7966	1	0.6923	1225.11	538.764	1.3	-1.3	0.0571082
139	24.3	18.4077	0.7575	103.607	4.646	0	13.4001	2.969	0.5089	-1	1	0.5431	1	0.5079	172.825	1029.02	-12.35	13.65	0.163043
140	12.1	1.4534	0.1201	37.0881	3.6721	0	9.75	2.6416	-0.1576	-1	1	0.7061	1	0.8507	1057.74	228.806	1.3	0.65	0.0327061
141	15.1	7.5802	0.502	36.2694	2.7687	0	11.718	2.4674	0.4335	-0.8575	1	0.5336	1	0.663	680.563	945.609	3.9	6.5	0.181313
142	35.1	19.8862	0.5666	113.864	3.44	0	13.7886	2.4801	0.4675	-0.9864	1	0.6216	1	0.5395	333.299	130.763	-3.9	19.5	0.164709
143	6.1	8.0401	1.318	21.4042	5.2205	0	26.2023	5.8412	-0.3019	-0.9785	0.4116	0.4966	1	1	171.434	636.803	-1.95	7.8	0.252466
144	10.3	4.55	0.4417	31.3841	3.7812	0	11.718	3.0591	0.1926	-0.9923	1	0.5913	1	0.7885	1352.86	766.937	0	4.55	0.116815
145	9.7	3.9538	0.4076	25.2666	3.2814	0	9.75	2.6494	0.4476	-1	1	0.6251	1	0.5102	1193.92	1036.72	-0.65	3.9	0.124215
146	5.1	1.4534	0.285	4.4942	1.4498	0	4.5962	1.7633	-0.839	-1	-0.7071	0.1204	1	1	224.392	636.735	-1.3	0.65	0.196579
147	9.3	11.6276	1.2503	35.494	4.8622	0	11.718	3.0548	0.4087	-0.7071	1	0.5734	1	0.5714	99.7097	47.5054	-10.4	5.2	0.257147
148	34.1	31.6571	0.9284	149.187	4.6476	0	11.718	2.7527	0.6526	-0.7071	1	0.3894	1	0.4426	429.018	985.284	-10.4	29.9	0.199759
149	9.7	5.2	0.5361	70.8139	9.1966	0	23.6604	6.2652	-0.2212	-0.9999	0.9954	0.7699	1	0.7857	1360.05	412.918	-5.2	0	0.0582933
150	10.3	8.2731	0.8032	39.2426	4.728	0	33.4608	7.7836	0.4171	-0.8944	1	0.6416	1	0.5862	351.587	8.2184	5.85	5.85	0.169882
151	12.1	3.25	0.2686	47.4348	4.6965	0	13.7886	2.8719	0.3681	-0.9762	1	0.5985	1	0.6615	883.818	72.5248	-2.6	1.95	0.0571915
152	9.3	5.2405	0.5635	34.3745	4.7088	0	13.4001	3.0822	0.3981	-0.9899	1	0.574	1	0.5918	232.828	400.339	-2.6	4.55	0.11967
153	7.1	2.3436	0.3301	15.4558	3.0306	0	4.5962	1.4281	0.1772	-1	1	0.7671	1	0.6333	92.2394	648.796	1.3	-1.95	0.108922
154	6.1	2.3436	0.3842	13.3129	3.2471	0	10.2774	3.4115	-0.2583	-0.9939	0.9899	0.699	1	0.8	897.475	36.4344	-1.3	1.95	0.118321
155	7.3	1.3	0.1781	13.975	2.6368	0	13	3.3761	-0.2727	-1	1	0.977	1	0.6364	1391	210.575	0	1.3	0.067544
156	15.5	10.5812	0.6827	55.3405	4.0993	0	14.5344	3.6523	0.3687	-0.9701	1	0.6207	1	0.6	826.687	851.097	-1.95	10.4	0.166541
157	6.5	3.25	0.5	12.2246	2.7166	0	7.2672	2.275	0.2653	-0.9806	1	0.8088	1	0.5417	1258.28	38.5154	0	3.25	0.184054
158	5.7	8.3241	1.4604	13.8873	3.7533	0	9.1924	3.0952	0.7904	0.5369	0.9962	0.152	1	0.5294	1145.28	162.263	6.5	5.2	0.389098
159	5.1	4.7321	0.9279	6.1192	1.9739	0	4.5962	1.7365	0.949	0.8321	1	0.06067	1	0	514.647	825.343	-1.3	4.55	0.470085
160	18.7	13.5256	0.7233	78.7169	4.7136	0	11.718	2.7715	0.4997	-1	1	0.5776	1	0.5352	851.209	228.377	-7.8	11.05	0.15345
161	8.3	3.3144	0.3993	25.6292	4.0681	0	13	2.8978	-0.6779	-1	0.7071	0.4746	1	1	986.235	278.813	-3.25	-0.65	0.0981539
162	9.3	2.0555	0.221	31.5656	4.324	0	10.2774	2.3228	-0.2022	-1	1	0.7199	1	0.8636	1079.37	942.446	1.95	0.65	0.0511101
163	11.9	5.5536	0.4667	32.4446	3.2772	0	9.1924	2.2587	0.508	-0.9762	1	0.5422	1	0.5479	679.752	771.227	1.95	5.2	0.142408
164	5.9	1.8385	0.3116	11.477	2.9428	0	6.5	1.8282	-0.5066	-1	1	0.6938	1	0.8824	644.271	411.441	-1.3	1.3	0.105886
165	30.9	14.3884	0.4656	93.7117	3.2426	0	16.25	2.8036	0.1039	-1	1	0.738	1	0.7284	48.8333	197.034	-4.55	13.65	0.143588
166	15.5	11.718	0.756	60.6206	4.4904	0	11.718	2.6529	0.4211	-0.9285	1	0.5791	1	0.6273	119.532	346.536	0.65	11.7	0.168359
167	6.7	2.7577	0.4116	25.1654	5.3543	0	17.5018	4.2975	-0.2292	-0.9923	0.8944	0.6675	1	0.8846	357.261	458.903	-1.95	-1.95	0.0768728
168	6.1	3.25	0.5328	13.8916	3.3882	0	7.2672	2.3794	0.5061	-0.6	1	0.5544	1	0.5714	631.795	920.115	-1.95	2.6	0.157252
169	4.7	2.68	0.5702	9.3161	3.4504	0	11.718	3.9066	0.4038	-0.2425	0.8944	0.5088	1	0.6667	785.415	92.3404	-0.65	2.6	0.165256
170	19.7	9.7716	0.496	66.4642	3.755	0	23.4361	4.555	0.366	-0.9298	1	0.5583	1	0.7353	573.231	600.378	-0.65	9.75	0.132091
171	5.5	5.85	1.0636	12.2246	3.4928	0	7.2672	2.2693	-0.07572	-0.5145	0.8944	0.5372	1	0.8667	895	134.591	0	5.85	0.304512
172	5.3	1.4534	0.2742	20.3303	6.1607	3.25	16.5718	4.0389	-0.3961	-0.9806	0.5369	0.543	1	1	683.849	260.142	-1.3	0.65	0.0445079
173	8.9	3.5004	0.3933	26.0562	3.7763	0	9.1924	2.3923	-0.2598	-0.9934	1	0.6889	1	0.8409	1358.3	608.556	-1.3	3.25	0.10415
174	6.7	0.9192	0.1372	28.0538	5.9689	0	22.75	6.1453	-0.1257	-1	0.9701	0.729	1	0.8636	1379.34	832.216	0.65	0.65	0.0229858
175	9.5	5.5915	0.5886	52.6291	7.0172	0	22.75	7.0818	-0.2151	-1	0.9968	0.7194	1	0.7925	849.521	703.353	-4.55	3.25	0.0838796
176	13.5	12.143	0.8995	68.1673	5.9276	0	23.6604	6.3882	0.3242	-0.9899	1	0.5914	1	0.6667	1108.57	335.452	3.25	11.7	0.151748
177	10.7	5.5536	0.519	27.0451	3.1086	0	16.5718	3.2764	0.09367	-1	1	0.7323	1	0.7705	724.266	1027.11	-1.95	5.2	0.166956
178	8.7	2.3436	0.2694	7.6885	1.1475	0	4.5962	1.6805	0.803	0.4472	1	0.177	1	0.5714	1250.41	182.695	-1.3	-1.95	0.234771
179	6.5	0.65	0.1	10.9058	2.4235	0	4.5962	1.8961	-0.181	-0.9487	1	0.6952	1	0.8235	340.2	308.238	0	-0.65	0.0412626
180	4.7	3.7901	0.8064	12.968	4.803	0	9.75	2.7806	0.6279	0.1961	0.8944	0.2605	1	0.5714	1138.82	1.9043	-1.95	3.25	0.167895
181	5.3	3.3144	0.6254	11.9139	3.6103	0	11.718	3.6462	-0.09091	-1	0.7071	0.7687	1	1	1260.03	722.085	-0.65	3.25	0.173227
182	13.7	9.75	0.7117	66.146	5.6535	0	23.6604	4.8465	-0.4003	-1	0.9806	0.5738	1	0.9574	888.445	848.923	0	9.75	0.125887
183	5.9	1.3	0.2203	17.875	4.5833	0	16.5718	4.8732	-0.5458	-0.9878	0.3162	0.3824	1	1	887.136	376.458	1.3	0	0.0480658
184	6.3	5.2405	0.8318	18.605	4.3267	0	16.25	4.4513	0.3361	-1	1	0.9044	1	0.5	1232.63	0.05556	-5.2	0.65	0.192248
185	8.5	3.25	0.3824	18.7108	2.8786	0	7.2672	2.1112	0.3845	-0.9487	1	0.6749	1	0.5238	84.4	868.3	0	3.25	0.132842
186	4.7	1.4534	0.3092	13.2344	4.9016	3.25	9.75	1.9732	-0.6986	-1	-0.4472	0.2719	1	1	189.191	714.564	1.3	0.65	0.0630814
187	5.5	2.0555	0.3737	22.3456	6.3845	0	27.9576	9.5233	-0.8318	-1	0.9487	0.5171	1	0.9286	1176.41	260.191	-0.65	-1.95	0.0585324
188	8.1	1.4534	0.1794	23.6878	3.8832	0	9.75	2.4792	-0.09541	-0.9997	1	0.7072	1	0.75	1302.01	305.883	1.3	-0.65	0.046199
189	6.9	3.7901	0.5493	19.9508	4.0716	0	9.75	2.3026	0.03518	-0.9899	0.9762	0.7405	1	0.7857	1075.17	430.964	3.25	1.95	0.13491
190	4.7	0.9192	0.1956	6.175	2.287	0	6.5	2.3531	0.09625	-0.8944	0.9285	0.839	1	0.8	1072.69	979.287	0.65	-0.65	0.0855269
191	4.9	2.6	0.5306	15.3056	5.2778	0	11.718	3.5561	-0.523	-1	0.7071	0.5647	1	1	92.1429	650.878	-2.6	0	0.100534
192	7.3	5.886	0.8063	11.8954	2.2444	0	7.2672	2.241	0.5838	-0.5145	0.9983	0.4037	1	0.56	1155.9	971.158	-0.65	5.85	0.35925
193	25.1	15.7214	0.6264	102.946	4.4565	0	20.8102	4.3108	0.3575	-1	1	0.6197	1	0.6439	1388	198.136	1.95	15.6	0.140559
194	7.9	2.68	0.3392	27.3464	4.635	0	19.5	5.6453	-0.3132	-1	1	0.6414	1	0.9143	1116.65	9.8165	2.6	0.65	0.0731823
195	19.1	8.841	0.4629	121.428	7.101	0	20.5548	4.3365	0.07795	-1	1	0.6212	1	0.7793	1256.5	203.77	8.45	2.6	0.065188
196	4.7	2.7577	0.5867	4.55	1.6852	0	3.25	1.6548	0.2118	-0.4472	0.9487	0.6647	1	0.75	67.2021	575.436	1.95	1.95	0.348149
197	18.7	13.0162	0.6961	61.7517	3.6977	0	18.9506	3.2088	0.373	-1	1	0.5922	1	0.6515	432.73	882.941	0.65	13	0.188252
198	4.7	1.3	0.2766	4.8192	1.7849	0	4.5962	1.7865	0.6129	-0.7071	1	0.7389	1	0.2	922.787	138.872	0	1.3	0.154967
199	5.3	2.6	0.4906	5.525	1.6742	0	3.25	1.6494	0.5412	0.1961	0.9864	0.2304	1	0.8333	635.151	915.736	0	2.6	0.293035
200	6.3	0.9192	0.1459	20.209	4.6998	0	13	3.0946	-0.06794	-0.8944	0.8575	0.6602	1	0.8421	1374.44	557.595	0.65	0.65	0.0310439
201	4.7	0	0	12.3738	4.5829	3.25	7.2672	1.7235	-0.8649	-1	-0.6508	0.1663	1	1	988.787	281.106	0	0	0
202	10.3	4.111	0.3991	35.3895	4.2638	0	22.981	4.2183	0.2034	-0.9487	1	0.6386	1	0.8036	238.709	392.418	-1.3	3.9	0.093602
203	21.9	4.111	0.1877	67.901	3.4121	0	11.718	2.6702	0.02008	-1	1	0.6858	1	0.7964	398.813	942.785	-1.3	3.9	0.0550101
204	11.1	13.5256	1.2185	55.9225	6.1453	0	23.4361	5.667	0.7801	-0.7809	1	0.3874	1	0.2222	1.7658	581.914	-7.8	11.05	0.198282
205	4.9	2.3436	0.4783	8.2827	2.8561	0	9.1924	2.3471	-0.01821	-1	0.7071	0.7184	1	1	1008.3	32.9796	1.95	-1.3	0.167466
206	14.1	2.9069	0.2062	90.2961	7.4625	0	26.8002	5.4468	-0.2007	-1	1	0.704	1	0.8191	1138.7	80.9858	-2.6	1.3	0.0276315
207	17.1	8.6721	0.5071	59.4253	3.9355	0	9.75	2.4835	0.3293	-1	1	0.6144	1	0.6967	461.594	270.155	-8.45	1.95	0.128853
208	5.9	5.0767	0.8605	8.7981	2.2559	0	4.5962	1.7651	0.8086	0.4472	0.9995	0.1926	1	0.4211	833.525	173.669	3.9	3.25	0.381444
209	7.5	4.5962	0.6128	45.9412	8.3529	0	20.5548	7.3567	-0.1793	-1	1	0.7297	1	0.7714	381.02	990.46	-3.25	3.25	0.0733637
210	18.9	5.36	0.2836	39.9978	2.3667	0	7.2672	1.9321	-0.1476	-1	1	0.7206	1	0.839	1058.7	228.55	1.3	5.2	0.119829
211	5.3	4.111	0.7757	37.0256	11.2199	0	23.6604	9.187	-0.8546	-0.9923	-0.2249	0.1989	1	1	1179.3	257.642	-3.9	-1.3	0.0691361
212	5.5	1.4534	0.2643	11.152	3.1863	0	6.5	1.7051	-0.2091	-0.9701	1	0.6877	1	0.8462	1115.31	856.191	1.3	0.65	0.0829489
213	4.7	3.7901	0.8064	11.9742	4.4349	3.25	7.2672	1.5249	0.5975	-0.1961	0.9833	0.4169	1	0.5714	237.5	1022.52	-1.95	3.25	0.18183
214	5.1	2.0555	0.403	19.437	6.27	3.25	13.4001	3.2294	0.6651	-0.3162	1	0.5049	1	0.3636	679.931	244.441	1.95	0.65	0.0642743
215	10.3	4.7321	0.4594	18.6131	2.2425	0	7.2672	2.1379	0.5429	-0.4472	1	0.3884	1	0.6346	366.631	359.82	-1.3	4.55	0.204861
216	18.9	9.3066	0.4924	46.219	2.7349	0	9.1924	2.0421	0.4476	-1	1	0.5275	1	0.635	1039.26	70.1164	1.95	9.1	0.180043
217	15.3	2.6	0.1699	65.689	4.939	0	27.9576	5.8374	-0.4059	-1	1	0.6643	1	0.9245	1289.41	836.425	0	-2.6	0.0343997
218	4.9	3.25	0.6633	8.9812	3.097	0	10.2774	2.5816	0.8253	0.5547	1	0.1653	1	0.25	0.9796	14.9286	0	3.25	0.214175
219	5.9	7.6081	1.2895	33.8294	8.6742	3.25	27.5772	7.0573	-0.7395	-1	1	0.6793	1	0.875	719.551	0.5085	-7.15	-2.6	0.148659
220	12.5	5.2405	0.4192	46.0284	4.3837	0	13.7886	3.1544	0.04494	-1	1	0.8179	1	0.7237	247.704	840.852	2.6	4.55	0.095627
221	5.3	3.25	0.6132	12.9819	3.9339	0	13	3.1807	0.156	-1	1	0.9302	1	0.4545	753.519	909	-3.25	0	0.155876
222	6.3	3.3144	0.5261	16.919	3.9346	0	13.4001	3.7183	0.353	-0.8548	1	0.6893	1	0.5217	84.3889	863.611	0.65	3.25	0.133711
223	5.3	0.9192	0.1734	11.1686	3.3844	0	7.2672	2.0884	-0.4348	-1	0.7071	0.5728	1	1	883.255	297.33	0.65	-0.65	0.0512351
224	12.7	4.111	0.3237	52.7721	4.932	0	20.5548	5.4272	0.2043	-1	1	0.7433	1	0.6571	1197.23	1033.54	3.9	1.3	0.0656326
225	16.5	5.9927	0.3632	66.1848	4.5645	0	21.8017	4.8296	0.3633	-1	1	0.657	1	0.5893	648.485	646.53	-3.9	4.55	0.0795706
226	16.3	9.9431	0.61	50.5545	3.5353	0	11.718	2.5114	0.4719	-1	1	0.5778	1	0.5478	852.083	685.549	-1.95	9.75	0.172545
227	10.1	6.4018	0.6338	37.4459	4.6229	0	22.981	5.0232	0.5048	-1	1	0.6427	1	0.4565	360.475	457.936	2.6	5.85	0.1371
228	9.9	4.162	0.4204	37.4816	4.7445	0	16.25	4.2221	0.1703	-1	0.9971	0.6907	1	0.6977	1101.93	691.222	-3.25	2.6	0.0886079
229	11.1	3.5004	0.3153	26.5794	2.9208	0	11.718	2.3611	0.06817	-1	1	0.7724	1	0.7143	520.122	450.766	-3.25	-1.3	0.10795
230	15.5	16.4438	1.0609	57.7254	4.276	0	13	2.8812	0.6968	-0.4961	1	0.3131	1	0.4505	831.071	830.342	-5.2	15.6	0.248106
231	15.1	8.7207	0.5775	62.0677	4.738	0	13.4001	3.1688	0.4257	-0.9701	1	0.6062	1	0.5588	987.576	330.808	3.9	7.8	0.121887
232	5.5	7.5802	1.3782	23.2278	6.6365	0	40.7224	9.9402	-0.2424	-1	0.9603	0.7896	1	0.8182	190.546	624.873	-3.9	-6.5	0.20767
233	14.9	24.5025	1.6445	45.1385	3.4991	0	13.7886	2.5446	0.8644	-0.7071	1	0.3211	1	0.156	115.879	21.6678	-9.1	22.75	0.469978
234	5.1	3.9538	0.7753	21.2817	6.8651	0	24.7513	8.0637	0.06551	-0.8506	1	0.8678	1	0.5455	121.451	336.48	-3.9	0.65	0.112934
235	6.5	7.2672	1.118	24.0423	5.3427	0	42.3748	8.4066	-0.6803	-1	0.4472	0.3662	0.9333	1	554.231	613.239	1.3	-7.15	0.209257
236	14.3	18.3042	1.28	100.122	8.14	0	19.769	4.8564	0.6658	-0.7399	0.9994	0.4041	1	0.4	41.451	329.147	1.95	18.2	0.157248
237	9.7	5.9927	0.6178	47.5689	6.1778	0	20.5548	5.0125	-0.1751	-1	0.9936	0.7276	1	0.8679	225.124	632.397	-1.3	5.85	0.100003
238	10.5	3.677	0.3502	42.2146	4.9664	0	16.25	3.9249	-0.1562	-1	1	0.6851	1	0.807	1178.46	258.381	-2.6	2.6	0.0705139
239	5.3	7.6081	1.4355	20.1081	6.0934	0	29.43	8.0022	0.4858	-0.9806	0.9965	0.8018	1	0.2308	1304.68	207.877	2.6	7.15	0.235583
240	7.9	28.1608	3.5647	44.0042	7.4583	0	41.1096	7.0546	0.9393	0.6214	1	0.08192	0.7288	0.02564	1307.92	24.3228	9.1	26.65	0.477951
241	5.7	8.2731	1.4514	11.9554	3.2312	0	13.7886	3.3578	0.867	0.6508	1	0.09	1	0.05882	893.711	126.044	-5.85	5.85	0.449183
242	13.5	13.65	1.0111	52.7148	4.5839	0	13.7886	3.1225	0.2643	-0.9648	1	0.5789	1	0.7143	884.896	830.73	0	13.65	0.220576
243	5.7	7.9076	1.3873	4.225	1.1419	0	3.25	1.5729	0.7412	0.3162	1	0.2213	1	0.4706	108.526	1038.49	-7.8	1.3	1.2149
244	13.1	6.9096	0.5274	32.9231	2.966	0	7.2672	2.3711	0.08073	-1	1	0.7366	1	0.7262	674.233	755.908	4.55	5.2	0.177815
245	12.7	7.1795	0.5653	50.3665	4.7072	0	16.25	3.9872	0.03419	-1	1	0.7448	1	0.7108	858.917	212.595	-0.65	7.15	0.120093
246	12.5	5.2405	0.4192	16.4077	1.5626	0	9.1924	1.9574	0.3437	-1	1	0.6141	1	0.7042	718.632	1017.94	2.6	4.55	0.268271
247	8.7	2.3436	0.2694	50.6436	7.5587	0	22.981	6.7723	-0.001551	-0.8944	0.9899	0.6527	1	0.8636	430.851	358.454	-1.3	-1.95	0.035641
248	5.7	4.6872	0.8223	15.8238	4.2767	0	11.718	3.4228	0.7899	0.4961	0.9995	0.1337	1	0.4	1359.98	747.684	-2.6	3.9	0.192274
249	8.3	2.3436	0.2824	30.2821	4.8067	0	18.3848	4.0271	0.1915	-1	1	0.7169	1	0.7143	252.729	600.602	1.95	-1.3	0.0587513
250	11.9	3.9538	0.3323	32.9739	3.3307	0	9.75	2.3679	0.4415	-0.8437	1	0.6287	1	0.4935	777.5	723.445	-0.65	3.9	0.0997688
251	11.9	5.85	0.4916	32.7835	3.3115	0	9.75	2.2077	0.4747	-0.8944	1	0.5398	1	0.6056	551.622	23.979	0	5.85	0.148452
252	8.5	7.9076	0.9303	18.4973	2.8457	0	7.2672	2.3395	0.7401	-0.2425	1	0.2972	1	0.3778	842.671	774.612	-1.3	7.8	0.326914
253	8.5	2.68	0.3153	20.8931	3.2143	0	7.2672	2.1657	0.07225	-1	1	0.6819	1	0.8	886.035	71.3353	-2.6	-0.65	0.0980929
254	10.3	5.0767	0.4929	31.8562	3.8381	0	19.769	3.8529	0.06317	-1	1	0.7101	1	0.8269	849.141	116.32	-3.25	3.9	0.128423
255	9.9	4.9503	0.5	31.3841	3.9727	0	13	3.3518	0.09987	-0.8321	1	0.5978	1	0.7451	243.571	385.995	-1.95	4.55	0.125859
256	9.9	5.36	0.5414	13.7338	1.7385	0	7.2672	2.3097	0.5682	-0.8321	1	0.4542	1	0.5263	64.9596	559.253	1.3	5.2	0.311418
257	9.7	6.5324	0.6734	20.317	2.6386	0	7.2672	2.0839	0.4942	-0.7071	0.9989	0.526	1	0.5273	574.036	586.031	0.65	6.5	0.255211
258	7.5	1.4534	0.1938	44.5596	8.1018	0	39.1352	10.068	0.1306	-0.9959	0.9806	0.8213	1	0.625	245.567	982.52	0.65	-1.3	0.0239206
259	9.3	13.1615	1.4152	33.2103	4.5494	0	18.9506	4.0346	0.202	-0.9923	0.9839	0.6453	1	0.8113	499.737	762.769	7.15	11.05	0.311074
260	9.3	8.7207	0.9377	23.4057	3.2063	0	9.75	2.7871	0.5402	-0.6139	1	0.5113	1	0.4615	86.043	855.581	-3.9	7.8	0.292455
261	9.1	2.3436	0.2575	20.1362	2.8361	0	7.2672	2.0895	-0.09964	-1	0.9487	0.6953	1	0.9643	986.824	761.082	1.3	1.95	0.0907937
262	8.1	3.7901	0.4679	22.8779	3.7505	0	18.9506	5.2197	-0.01228	-0.8542	1	0.703	1	0.7419	1232.34	774.179	-1.95	-3.25	0.124757
263	8.7	4.9503	0.569	18.1904	2.715	0	4.5962	1.6123	0.3335	-1	1	0.5858	1	0.7273	1278.13	923.293	-1.95	4.55	0.209576
264	8.5	5.2405	0.6165	16.5581	2.5474	0	10.2774	2.6968	0.1663	-1	1	0.7549	1	0.6757	285.859	791.1	-5.2	-0.65	0.242011
265	8.3	2.3436	0.2824	19.9544	3.1674	0	16.5718	3.2543	-0.3177	-0.9899	1	0.7472	1	0.7941	887.265	293.416	-1.3	1.95	0.0891583
266	6.9	2.9069	0.4213	21.7886	4.4467	0	16.5718	4.4074	0.5273	-0.7071	1	0.4392	1	0.7083	310.696	203.29	-1.3	2.6	0.0947444
267	5.1	11.05	2.1667	20.5928	6.6428	0	26.8002	5.9777	0.7747	0.3714	1	0.2424	1	0.3636	1092.61	353.284	5.2	9.75	0.326173
268	6.1	1.95	0.3197	16.5285	4.0313	0	9.1924	2.1135	-0.5485	-1	0.4472	0.3978	1	1	1380.07	802.041	0	1.95	0.0793044
269	6.9	5.0767	0.7357	27.0007	5.5103	0	16.5718	3.0452	0.09721	-0.8944	1	0.591	1	0.8519	714.384	854.681	-3.25	3.9	0.133514
270	6.9	3.3144	0.4803	20.6505	4.2144	0	10.2774	2.2791	0.02381	-0.8944	1	0.6456	1	0.8333	9.8768	491.732	-0.65	3.25	0.113966
271	6.5	10.7594	1.6553	46.0784	10.2396	0	27.9576	8.7687	0.2094	-1	1	0.8083	1	0.625	738.639	116.823	4.55	9.75	0.161657
272	5.7	1.3	0.2281	12.1088	3.2727	0	7.2672	2.6248	-0.4879	-1	0.9971	0.7218	1	0.8667	1363.28	25.9123	1.3	0	0.0696978
273	5.7	3.25	0.5702	12.5866	3.4018	0	9.75	2.3897	0.44	-0.7071	1	0.5129	1	0.7647	124.149	330.719	-1.95	2.6	0.167617
274	5.5	2.7577	0.5014	6.1192	1.7484	0	4.5962	1.7512	-0.534	-0.8944	0.7071	0.5825	1	1	1155.15	955.645	1.95	1.95	0.286776
275	5.5	1.3	0.2364	17.5602	5.0172	0	23.4361	7.1939	-0.002614	-1	0.9701	0.9036	1	0.6667	359.218	455.454	0	-1.3	0.0471179
276	5.3	3.3144	0.6254	9.5827	2.9039	0	6.5	1.8754	-0.8573	-0.9989	-0.4472	0.1729	1	1	613.726	893.406	-0.65	3.25	0.215366
277	5.3	6.5	1.2264	34.6048	10.4863	3.25	16.25	4.8563	-0.102	-1	0.9848	0.8859	1	0.6923	665.924	272.113	0	-6.5	0.116953
278	5.3	2.0555	0.3878	14.9913	4.5428	0	13.4001	3.2257	0.09497	-0.7071	0.9899	0.6299	1	0.8462	1103.25	687.651	0.65	-1.95	0.0853659
279	5.1	5.36	1.051	20.427	6.5894	0	19.769	6.1254	0.2173	-0.5369	0.9558	0.5389	1	0.8182	1140.33	351.373	1.3	5.2	0.159499
280	4.9	5.2	1.0612	12.025	4.1466	0	9.75	3.1193	-0.01671	-0.3714	0.3939	0.3152	1	1	959.429	1037.29	0	5.2	0.255921
281	4.9	3.7901	0.7735	13.7974	4.7577	0	10.2774	2.9996	-0.4634	-0.8321	0.3162	0.3975	1	1	895.296	119.949	-1.95	3.25	0.162579
282	4.7	0.65	0.1383	15.8692	5.8775	0	22.75	7.6934	-0.997	-1	-0.9864	0.004993	1	1	713.904	0.08511	0.65	0	0.0235304
283	4.7	0.9192	0.1956	6.277	2.3248	0	4.5962	2.0341	-0.6111	-0.7071	-0.4472	0.1288	1	1	603.67	329.16	-0.65	0.65	0.0841363

## Sheet: V3
trackID	trackLength(s)	totalDisplacement(um)	meanVelocity(um/s)	totalDistance(um)	meanSpeed(um/s)	minSpeed(um/s)	maxSpeed(um/s)	stdevSpeed(um/s)	meanPersistence	minPersistence	maxPersistence	stdevPersistence	tumblingPropensityV	tumblingPropensityP	positionX(px)	positionY(px)	displacementX(um)	displacementY(um)	Spalte1
0	6.1	10.2774	1.6848	26.0082	6.3435	0	23.4361	7.336	0.6964	-0.05872	0.9757	0.2653	1	0.5238	754.025	8.6639	-3.25	9.75	0.265595
1	5.3	4.7321	0.8928	9.4669	2.8688	0	7.2672	1.9303	0.6203	-0.3162	0.9762	0.373	1	0.5385	1073.47	1004.27	-1.3	4.55	0.31121
2	49.5	30.887	0.624	199.252	4.1948	0	18.9506	3.3998	0.2589	-1	1	0.6323	1	0.688	71.6798	954.542	4.55	30.55	0.148756
3	49.5	34.8402	0.7038	190.375	4.0079	0	26.2023	3.9794	0.3451	-1	1	0.6575	1	0.5881	310.435	163.426	-8.45	33.8	0.175603
4	4.9	5.2	1.0612	9.6804	3.3381	0	7.2672	2.2489	0.8415	0.4961	1	0.1787	1	0.2222	278.286	417.429	0	5.2	0.317905
5	29.5	27.768	0.9413	147.349	5.3582	0	17.5018	2.9485	0.5578	-0.9899	1	0.5036	1	0.4938	751.429	644.129	-9.75	26	0.175675
6	6.7	2.68	0.4	8.3385	1.7741	0	6.5	2.0327	0.4502	-0.7071	1	0.5297	1	0.6667	941.478	277.903	-2.6	-0.65	0.225466
7	49.5	24.7769	0.5005	133.064	2.8014	0	10.2774	2.4167	0.3993	-1	1	0.6732	1	0.5061	952.484	760.8	-1.95	24.7	0.178661
8	49.5	82.4348	1.6653	238.004	5.0106	0	22.75	3.8407	0.6278	-1	1	0.5175	1	0.3792	1040.79	522.521	65	50.7	0.332355
9	49.5	39.2645	0.7932	244.279	5.1427	0	18.9506	3.8369	0.5031	-1	1	0.5822	1	0.4894	848.276	602.667	-4.55	39	0.154238
10	24.1	26.323	1.0922	108.522	4.9105	0	25.3833	3.7856	0.2438	-0.9864	1	0.6282	1	0.7448	36.8714	870.71	9.1	24.7	0.222421
11	49.5	26.9339	0.5441	162.664	3.4245	0	18.3848	2.8893	0.2228	-1	1	0.7262	1	0.6241	606.145	711.498	3.9	26.65	0.158885
12	19.5	11.8614	0.6083	96.7332	5.5276	0	17.5018	3.4297	-0.1843	-1	1	0.7272	1	0.8069	523.777	1023.13	-1.95	11.7	0.110048
13	49.5	27.4235	0.554	161.055	3.3906	0	11.718	2.4024	0.01838	-1	1	0.6619	1	0.8314	1155.16	632.644	-2.6	27.3	0.163393
14	43.7	25.7141	0.5884	158.491	3.8007	0	19.5	3.5904	0.5336	-0.9923	1	0.5192	1	0.5163	165.92	631.328	-9.1	24.05	0.154814
15	4.7	2.9069	0.6185	7.6327	2.8269	0	6.5	2.0724	0.409	-0.2425	0.8944	0.4895	1	0.6667	668.021	460.085	-1.3	2.6	0.218791
16	39.9	21.5286	0.5396	165.398	4.3641	0	20.5548	3.4769	0.0734	-1	1	0.6911	1	0.7574	216.285	550.115	-18.85	10.4	0.123645
17	31.7	38.3885	1.211	168.686	5.6797	0	16.25	3.4365	0.6514	-0.9806	1	0.4083	0.9697	0.4327	1339.78	28.5868	-18.2	33.8	0.213215
18	31.5	67.0635	2.129	153.367	5.1989	0	11.718	2.9065	0.9185	-0.03701	1	0.1331	1	0.08	1023.07	54.9857	-3.9	66.95	0.40951
19	10.7	5.886	0.5501	51.6234	5.9337	0	24.7513	5.2917	-0.2878	-1	1	0.7357	1	0.85	1092.72	961.164	0.65	5.85	0.0927078
20	16.9	38.0403	2.2509	91.5719	6.1458	0	18.3848	3.9732	0.8628	-0.6	1	0.2553	1	0.1349	788.263	603.426	-11.05	36.4	0.36625
21	49.5	31.9096	0.6446	159.319	3.3541	0	7.2672	2.0689	0.355	-1	1	0.5986	1	0.6329	1115.37	401.001	-1.95	31.85	0.192183
22	49.5	39.8413	0.8049	301.325	6.3437	0	19.769	3.7417	0.3855	-1	1	0.6668	1	0.5369	937.891	419.051	22.1	-33.15	0.126882
23	26.3	19.769	0.7517	120.907	4.9756	0	18.9506	3.8605	0.1691	-1	1	0.7669	1	0.6456	1363.25	792.27	3.25	19.5	0.151077
24	5.3	8.841	1.6681	31.6584	9.5935	0	19.769	5.4341	0.9132	0.7071	1	0.1008	1	0.1538	15.5283	570.462	2.6	8.45	0.173878
25	10.7	6.1321	0.5731	40.0859	4.6076	0	10.2774	2.3018	0.4721	-0.9965	1	0.653	1	0.5	538.416	190.477	-3.25	5.2	0.124381
26	6.1	4.55	0.7459	17.3955	4.2428	0	13	3.2551	-0.7832	-1	0.1351	0.383	1	1	1062.92	634.303	0	4.55	0.175804
27	49.5	38.482	0.7774	195.173	4.1089	0	14.5344	2.7435	0.4404	-1	1	0.5939	1	0.5628	685.279	899.742	-23.4	30.55	0.189199
28	21.7	14.8223	0.6831	100.373	5.0951	0	16.25	3.5193	0.05574	-1	1	0.7051	1	0.7758	608.207	95.0507	-3.9	14.3	0.13407
29	6.9	4.162	0.6032	28.2865	5.7728	0	18.9506	5.676	0.08096	-0.9162	1	0.7582	1	0.6429	1296.14	28.0652	2.6	3.25	0.10449
30	36.1	91.4677	2.5337	161.488	4.7357	0	16.5718	3.2784	0.9579	0.6757	1	0.05784	0.9971	0.01869	789.112	773.107	-57.85	70.85	0.535021
31	13.7	6.4018	0.4673	51.4876	4.4006	0	13	2.79	0.2403	-0.8944	1	0.6096	1	0.7143	719.73	777.741	2.6	5.85	0.10619
32	5.5	0.65	0.1182	6.1612	1.7603	0	7.2672	2.347	-0.8558	-1	-0.7071	0.1369	1	1	860.491	1018.54	0	0.65	0.0671476
33	49.5	101.419	2.0489	274.887	5.7871	0	17.5018	3.6563	0.8939	0.1414	1	0.1328	1	0.1275	881.413	521.657	1.95	101.4	0.354046
34	6.5	1.4534	0.2236	24.68	5.4845	0	19.769	4.4327	-0.4651	-1	1	0.6666	1	0.9091	1175.24	752.385	-0.65	1.3	0.0407694
35	39.1	31.9096	0.8161	209.737	5.6533	0	23.4361	5.6227	0.3599	-0.9923	1	0.6012	1	0.6377	956.607	145.942	17.55	26.65	0.144358
36	6.3	2.0555	0.3263	10.0612	2.3398	0	7.2672	2.1106	0.2521	-1	1	0.7245	1	0.6667	413.056	361.325	-0.65	1.95	0.139456
37	15.3	4.9503	0.3235	39.8081	2.9931	0	7.2672	2.2665	0.08637	-1	1	0.6319	1	0.8171	743.997	177.533	-1.95	4.55	0.108082
38	10.3	2.0555	0.1996	20.6746	2.4909	0	7.2672	1.9738	-0.6867	-1	0.7071	0.4352	1	1	246.189	223.238	-1.95	0.65	0.0801317
39	10.7	5.5915	0.5226	34.4477	3.9595	0	24.7513	4.445	-0.04476	-1	1	0.6885	1	0.8246	948.005	538.388	3.25	4.55	0.131986
40	20.7	24.9129	1.2035	84.8905	4.5396	0	13	2.7908	0.4926	-0.9785	1	0.5435	1	0.5494	527.63	27.6377	24.05	-6.5	0.265111
41	10.9	3.9	0.3578	45.3617	5.0968	0	20.5548	3.8752	-0.08098	-1	1	0.8033	1	0.7458	1014.92	327.853	0	3.9	0.0702009
42	45.9	41.7824	0.9103	232.151	5.2882	0	23.4361	4.2093	0.5288	-1	1	0.5432	1	0.5103	1162.13	33.8431	-3.9	41.6	0.172138
43	4.9	2.7577	0.5628	5.4692	1.8859	0	6.5	2.4747	0.7994	0.4472	1	0.1735	1	0.4444	1133.11	247.194	1.95	1.95	0.298425
44	7.5	2.0555	0.2741	21.8407	3.971	0	7.2672	2.0692	-0.5545	-1	0.8944	0.4932	1	0.9706	901.967	316.673	-0.65	1.95	0.0690254
45	27.3	3.25	0.119	107.248	4.2391	0	27.768	4.7025	-0.2903	-1	1	0.6781	1	0.8844	1242.21	434.216	-1.95	-2.6	0.028072
46	5.7	12.4182	2.1786	17.9695	4.8566	3.25	10.2774	2.0538	0.6405	-0.3457	0.9971	0.3488	1	0.5294	858.737	137.307	-1.3	12.35	0.448585
47	6.3	4.3603	0.6921	22.193	5.1612	0	18.3848	4.7722	0.0153	-0.9417	0.9487	0.7618	1	0.7143	118.675	994.524	1.95	-3.9	0.134097
48	4.7	3.3144	0.7052	6.5419	2.4229	0	7.2672	2.2975	-0.3602	-0.4472	-0.2169	0.1195	1	1	949.883	595.394	-0.65	3.25	0.291056
49	4.7	2.68	0.5702	11.5497	4.2777	0	13.4001	3.8888	0.5926	0.3162	1	0.2711	1	0.6667	354.043	225.543	-2.6	0.65	0.133296
50	9.3	3.25	0.3495	24.6723	3.3798	0	9.75	2.5132	-0.2316	-1	0.9995	0.725	1	0.8043	395.059	112.441	1.95	2.6	0.103408
51	5.3	2.9069	0.5485	16.0756	4.8714	0	23.6604	6.3682	-0.4027	-0.9989	0.9971	0.6614	1	0.9231	676.34	180.208	2.6	1.3	0.112596
52	46.3	40.457	0.8738	162.218	3.6618	0	13	2.6714	0.5781	-1	1	0.478	0.9977	0.5114	750.34	909.871	16.25	37.05	0.238626
53	14.1	0.65	0.0461	67.8483	5.6073	0	25.3833	5.461	-0.4421	-1	0.9985	0.6893	1	0.8723	1294.49	216.546	0.65	0	0.00822143
54	4.9	1.4534	0.2966	9.0442	3.1187	0	6.5	1.9708	-0.5126	-0.8944	0.4472	0.4818	1	1	1089.05	160.306	-0.65	1.3	0.0951037
55	4.7	1.8385	0.3912	5.2419	1.9415	0	7.2672	2.4157	0.8736	0.8321	0.8944	0.03601	1	0	371.745	350.787	-1.3	-1.3	0.201494
56	5.5	2.68	0.4873	19.1328	5.4665	0	11.718	3.3894	0.3273	-0.8944	1	0.6547	1	0.6923	1347.75	937.791	-2.6	0.65	0.089143
57	7.9	1.4534	0.184	45.8781	7.7759	0	23.6604	6.6694	-0.2881	-0.9285	0.9285	0.5351	1	0.9429	1169.17	473.456	-0.65	-1.3	0.0236629
58	6.9	5.9927	0.8685	13.5108	2.7573	0	7.2672	2.4253	0.2439	-0.5547	0.9701	0.4139	1	0.8519	1241	1033.76	-1.3	5.85	0.314982
59	7.5	1.95	0.26	48.7262	8.8593	0	36.3361	10.0786	-0.3525	-1	1	0.8321	0.9455	0.7576	980.227	0.54	0	-1.95	0.0293477
60	8.1	13	1.6049	29.4643	4.8302	0	33.4608	7.4379	0.3216	-0.3162	0.9648	0.368	1	0.8684	459.803	766.864	10.4	7.8	0.332264
61	6.1	5.36	0.8787	28.3588	6.9168	3.25	17.5018	4.6046	-0.2796	-1	0.9864	0.8549	1	0.6842	762.918	288.557	-1.3	5.2	0.127039
62	5.5	2.68	0.4873	8.5477	2.4422	0	7.2672	2.314	0.6541	0.1644	0.9806	0.314	1	0.625	270.073	949.536	2.6	0.65	0.199533
63	9.9	1.4534	0.1468	7.15	0.9051	0	6.5	1.6405	0.4817	-0.7071	1	0.6086	1	0.5217	546.5	66.798	0.65	-1.3	0.162192
64	11.9	4.3603	0.3664	52.2541	5.2782	0	11.718	2.9888	-0.3091	-1	1	0.6703	1	0.8919	1161.74	385.151	-1.95	-3.9	0.0694176
65	5.5	5.0767	0.923	8.7054	2.4873	0	7.2672	2.2641	0.7509	0.1961	1	0.28	1	0.2667	214.373	785.909	-3.25	3.9	0.371085
66	7.5	4.111	0.5481	45.0483	8.1906	0	26.8002	7.9446	-0.8708	-0.9998	-0.442	0.1313	1	1	800.347	358.307	3.9	1.3	0.0669182
67	24.1	22.6756	0.9409	84.3069	3.8148	0	10.2774	2.6341	0.3147	-1	1	0.6484	1	0.6085	996.473	402.421	-10.4	20.15	0.246645
68	10.5	5.9927	0.5707	43.0187	5.061	0	13	2.7439	-0.2215	-0.9487	0.8944	0.5269	1	0.9841	463.886	339.233	3.9	4.55	0.112764
69	6.1	4.9503	0.8115	14.727	3.5919	0	9.75	2.2934	0.7598	0.1414	1	0.2581	1	0.4762	277.664	409.139	1.95	4.55	0.225925
70	10.3	4.9503	0.4806	29.3996	3.5421	0	7.2672	2.3373	0.01053	-0.9962	1	0.6667	1	0.8214	287.937	880.345	-1.95	4.55	0.135682
71	17.9	14.9641	0.836	46.2986	2.9119	0	9.1924	2.3748	0.5697	-0.8944	1	0.4429	1	0.5489	1073.85	989.506	-0.65	14.95	0.287098
72	43.3	39.8784	0.921	175.914	4.2594	0	26.2023	3.7639	0.1939	-1	1	0.7054	1	0.6274	601.393	793.074	13	37.7	0.216228
73	4.9	11.9854	2.446	11.2077	3.8647	0	9.75	2.3781	0.9695	0.9285	0.9985	0.03164	1	0	401.429	744.837	-7.8	-9.1	0.632908
74	6.5	2.3436	0.3606	21.1247	4.6944	0	13	3.2542	0.03009	-0.9899	1	0.7903	1	0.7083	385.954	652.285	1.3	-1.95	0.0768149
75	10.1	9.0535	0.8964	62.962	7.7731	0	24.7513	6.7653	-0.2948	-1	0.9864	0.6867	1	0.9153	672.886	465.896	-3.25	-8.45	0.115321
76	5.7	0.9192	0.1613	5.4692	1.4782	0	4.5962	1.7423	-0.7335	-1	-0.3162	0.2248	1	1	507.377	282.412	0.65	0.65	0.109119
77	8.3	5.886	0.7092	27.6697	4.392	0	20.8102	4.6321	-0.1528	-0.9648	1	0.7761	1	0.7381	619.596	254.5	-0.65	5.85	0.161475
78	4.9	2.68	0.5469	3.1942	1.1015	0	4.5962	1.7009	0.301	-0.7071	0.9487	0.7358	1	0.6667	869.286	535.929	2.6	-0.65	0.496505
79	5.3	1.95	0.3679	10.2327	3.1008	0	6.5	1.7197	-0.4498	-1	0.7071	0.631	1	1	851.123	38.3962	-1.95	0	0.118647
80	39.9	95.5854	2.3956	143.067	3.7748	0	10.2774	2.2284	0.8783	-0.8944	1	0.222	1	0.1397	965.942	217.595	-31.2	90.35	0.63463
81	14.9	12.3329	0.8277	80.4923	6.2397	0	21.8017	3.9019	0.03423	-1	1	0.6831	1	0.7736	1091.28	145.443	-3.9	11.7	0.132651
82	9.1	6.7862	0.7457	52.6433	7.4146	0	23.6604	7.7345	0.1391	-1	1	0.6493	1	0.7551	678.753	172.494	-1.95	6.5	0.100572
83	11.5	6.6922	0.5819	44.4689	4.6809	0	26.2023	4.7279	-0.3476	-1	0.9806	0.7536	1	0.8243	208.248	142.796	-5.85	3.25	0.124314
84	7.9	0.9192	0.1164	45.739	7.7524	0	30.6604	8.7175	-0.3011	-1	1	0.8063	1	0.8286	1098.88	712.943	-0.65	-0.65	0.0150147
85	8.9	1.95	0.2191	12.9347	1.8746	0	4.5962	1.9723	-0.07059	-1	1	0.8095	1	0.871	1297.22	498.444	0	1.95	0.116878
86	13.9	2.0555	0.1479	34.3151	2.8836	0	7.2672	1.6474	-0.1683	-1	1	0.7558	1	0.8667	86.2914	795.529	1.95	-0.65	0.0512901
87	11.7	7.827	0.669	50.4382	5.1998	0	23.6604	4.6402	-0.07862	-1	0.9899	0.6906	1	0.8028	582.248	289.962	7.8	0.65	0.128659
88	13.9	17.0121	1.2239	61.7066	5.1854	0	16.5718	4.1893	0.5146	-0.9806	1	0.6266	1	0.4468	862.737	111.029	-1.95	16.9	0.236028
89	14.3	13.6655	0.9556	47.2463	3.8412	0	18.3848	3.8722	-0.06315	-1	1	0.6957	1	0.8283	1231.95	1019.07	5.85	12.35	0.248776
90	11.5	4.162	0.3619	20.28	2.1347	0	7.2672	2.1985	0.07244	-1	1	0.7899	1	0.6842	249.709	225.565	-3.25	-2.6	0.169532
91	7.1	3.25	0.4577	19.3643	3.7969	0	10.2774	2.5751	-0.09745	-1	0.9899	0.8031	1	0.7917	30.0986	551.176	2.6	1.95	0.120546
92	5.1	1.4534	0.285	5.1442	1.6594	0	6.5	2.1327	0.3918	-0.4472	1	0.6205	1	0.6667	829.363	277.216	-0.65	1.3	0.171749
93	5.3	3.25	0.6132	10.3304	3.1304	0	7.2672	1.9384	0.6776	0.1414	1	0.2898	1	0.3846	500.113	590.783	0	3.25	0.195886
94	12.5	6.4018	0.5121	44.1162	4.2015	0	10.2774	2.4995	-0.1431	-1	0.9701	0.6952	1	0.8732	543.344	180.268	-2.6	5.85	0.121885
95	38.1	21.6948	0.5694	159.959	4.431	0	21.8017	3.6896	0.1921	-1	1	0.6438	1	0.734	1095.82	937.573	-3.25	21.45	0.128504
96	4.7	0.65	0.1383	4.2481	1.5734	0	4.5962	1.9822	-0.7929	-0.9487	-0.7071	0.119	1	1	650.862	74.5106	0.65	0	0.0878988
97	29.3	71.0138	2.4237	116.823	4.2792	0	17.5018	2.506	0.8926	0.3162	1	0.1295	0.989	0.1146	400.225	805.713	28.6	-65	0.566391
98	5.9	1.95	0.3305	22.8639	5.8625	0	29.43	8.3544	-0.8574	-1	0.3162	0.302	1	1	1263.84	960.763	1.95	0	0.0563753
99	7.5	5.36	0.7147	23.6536	4.3007	0	13.7886	3.0861	0.3918	-0.5812	1	0.5506	1	0.6571	1298	11.16	1.3	5.2	0.166182
100	4.7	9.9005	2.1065	7.9577	2.9473	0	6.5	1.9948	0.8287	0.4472	0.9994	0.2293	1	0.3333	1225.32	926.426	-9.1	3.9	0.714722
101	10.1	8.0401	0.796	18.7108	2.31	0	7.2672	2.2126	0.7325	-0.3162	1	0.2694	1	0.45	1239.34	55.2871	1.95	7.8	0.344589
102	14.1	8.6721	0.615	62.4721	5.163	0	26.2023	5.7654	0.1109	-0.9971	1	0.6736	1	0.8	1134.11	242.401	1.95	8.45	0.119117
103	5.7	5.0767	0.8906	21.7709	5.884	0	17.5018	4.1508	0.5698	-0.7071	0.9899	0.5469	1	0.3529	998.386	118.816	3.9	3.25	0.15136
104	5.3	3.5004	0.6604	32.0507	9.7123	0	36.3361	11.9453	-0.345	-0.9829	1	0.8035	1	0.7692	452.245	765.859	-1.3	3.25	0.0679963
105	36.3	17.3076	0.4768	134.464	3.9202	0	13	2.6937	0.2237	-1	1	0.6663	1	0.6979	41.9215	525.463	-9.75	14.3	0.121626
106	5.1	1.8385	0.3605	7.0385	2.2705	0	4.5962	1.7672	0.2306	-0.6332	0.9487	0.5498	1	0.75	727.098	814.118	-1.3	-1.3	0.158776
107	6.5	4.6872	0.7211	20.0314	4.4514	0	11.718	2.6193	0.4173	-1	0.9899	0.5879	1	0.6111	715.231	770.985	2.6	3.9	0.161994
108	13.5	3.7901	0.2807	57.9999	5.0435	0	22.981	4.9463	-0.3682	-1	1	0.7409	1	0.8519	1141.26	571.878	-1.95	3.25	0.0556558
109	18.9	16.9	0.8942	54.8078	3.2431	0	10.2774	2.3751	0.2372	-0.9899	1	0.6233	1	0.7007	365.302	1020.87	6.5	15.6	0.275724
110	8.1	4.5962	0.5674	26.3897	4.3262	0	22.981	5.4852	0.3326	-0.8253	0.9971	0.5276	1	0.7436	1364.56	397.92	4.55	0.65	0.131154
111	11.1	10.7201	0.9658	36.6026	4.0223	0	13.4001	3.0949	0.5378	-1	1	0.4389	1	0.6825	1351.68	1030.3	-2.6	10.4	0.240111
112	5.7	2.3436	0.4112	12.3362	3.3341	0	7.2672	2.4261	-0.3935	-0.9487	1	0.6414	1	0.875	828.667	866.307	-1.3	1.95	0.123332
113	15.5	3.3144	0.2138	100.066	7.4123	0	26.2023	6.124	-0.4374	-1	0.9989	0.5563	1	0.9381	2.6806	957.642	-0.65	3.25	0.0288439
114	9.1	2.9069	0.3194	33.6936	4.7456	0	16.25	3.6774	-0.4116	-1	0.9983	0.6931	1	0.8511	1049.32	370.527	-2.6	-1.3	0.0673045
115	10.7	6.5	0.6075	55.6807	6.4001	0	22.75	6.2654	-0.006093	-0.9363	1	0.657	1	0.7969	395.729	231.421	5.2	3.9	0.0949204
116	21.5	42.25	1.9651	127.217	6.5239	0	16.5718	3.6016	0.888	0.09054	1	0.1333	1	0.12	814.539	75.8256	39	16.25	0.301216
117	10.3	5.5915	0.5429	38.485	4.6367	0	16.25	3.4622	-0.06078	-1	1	0.7186	1	0.7636	459.918	328.131	3.25	4.55	0.117088
118	6.3	5.5536	0.8815	38.6677	8.9925	0	26.2023	6.3789	0.5723	-0.8321	1	0.5078	1	0.5238	210.429	693.056	-5.2	-1.95	0.0980261
119	5.3	0.65	0.1226	5.525	1.6742	0	3.25	1.6494	0	-1	1	1.1547	1	0.5	1391	276.726	0	0.65	0.073229
120	4.9	4.6872	0.9566	20.3152	7.0053	0	17.5018	5.3988	0.002197	-0.8321	0.9806	0.7539	1	0.6667	212.449	771.939	-3.9	2.6	0.136554
121	28.9	15.6	0.5398	109.593	4.0741	0	25.3833	3.597	-0.243	-1	1	0.6575	1	0.8899	674.353	456.689	0	15.6	0.132496
122	4.7	2.3436	0.4986	12.2392	4.533	0	9.75	2.5072	-0.9279	-1	-0.6	0.1467	1	1	410.064	452.606	-1.3	1.95	0.109993
123	30.7	35.1842	1.1461	166.363	5.7966	0	30.8322	3.6966	0.6702	-0.9487	1	0.4901	1	0.3536	435.943	784.959	14.95	-31.85	0.197719
124	5.5	0.9192	0.1671	32.4408	9.2688	0	41.3657	14.2792	0.1343	-0.9995	1	0.8297	1	0.6154	222.136	826.809	0.65	0.65	0.0180282
125	8.9	1.95	0.2191	16.0646	2.3282	0	14.5344	2.7473	-0.07146	-1	1	0.7436	1	0.8462	14.073	1037.72	1.95	0	0.094107
126	22.5	49.5409	2.2018	96.6195	4.7131	0	20.8102	3.3277	0.9328	0.507	1	0.09254	0.961	0.07568	825.287	519.169	-16.25	46.8	0.467166
127	7.1	3.9538	0.5569	36.0218	7.0631	0	22.981	7.1371	-0.4866	-1	1	0.64	1	0.8929	461.43	117.437	0.65	3.9	0.0788464
128	5.9	5.886	0.9976	10.2327	2.6238	0	6.5	1.943	0.4629	-0.7071	0.9899	0.6119	1	0.5625	821.924	481.941	-5.85	-0.65	0.380212
129	4.7	3.3144	0.7052	15.436	5.717	0	14.5344	4.4366	-0.6185	-0.7071	-0.4961	0.07179	1	1	1298.9	1.0957	-0.65	3.25	0.123351
130	4.7	4.6872	0.9973	14.7192	5.4515	0	11.718	3.7182	-0.7061	-0.9939	-0.1414	0.3525	1	1	880.617	787.83	-3.9	-2.6	0.18294
131	12.5	46.3738	3.7099	64.6971	6.1616	0	29.9635	4.6357	0.9812	0.6577	1	0.04049	0.6286	0.01176	1219.97	21.98	-39.65	-24.05	0.6021
132	28.5	39.2699	1.3779	144.572	5.4555	0	19.769	3.6186	0.4407	-1	1	0.6823	1	0.4737	486.693	52.0719	18.85	-34.45	0.252571
133	9.5	10.1741	1.071	38.8491	5.1799	0	37.0557	6.9918	-0.005178	-0.9927	1	0.7906	1	0.6863	126.658	987.789	-4.55	9.1	0.206761
134	6.1	3.677	0.6028	54.0522	13.1835	0	30.8322	10.722	-0.005698	-0.9954	0.8913	0.7877	0.9756	0.7778	561.082	355.967	2.6	2.6	0.0457238
135	5.7	2.3436	0.4112	7.3034	1.9739	0	7.2672	2.052	-0.08229	-0.7071	1	0.6052	1	0.8462	1221.87	675.263	1.95	1.3	0.208319
136	7.1	1.3	0.1831	16.4916	3.2336	0	9.1924	2.4969	-0.3237	-1	1	0.7927	1	0.875	385.634	656.183	1.3	0	0.0566242
137	5.5	1.95	0.3545	23.9651	6.8472	3.25	26.2023	5.7828	-0.7671	-1	0.4472	0.3857	1	1	180.745	485.027	0	-1.95	0.051773
138	8.9	4.162	0.4676	15.0751	2.1848	0	9.75	2.3256	0.5866	-0.7071	1	0.4017	1	0.6154	915.472	257.039	-2.6	-3.25	0.214024
139	4.9	4.6872	0.9566	11.7324	4.0456	0	7.2672	1.5123	0.6427	-0.6247	1	0.5375	1	0.375	1356.69	397.408	3.9	2.6	0.236454
140	7.1	5.886	0.829	22.631	4.4375	0	10.2774	2.5142	0.7774	-0.3162	0.9983	0.2717	1	0.2581	1020.67	573.739	-0.65	5.85	0.186817
141	10.9	1.95	0.1789	15.7577	1.7705	0	4.5962	1.7524	-0.4581	-1	1	0.6457	1	0.9038	254.61	229.138	-1.95	0	0.101045
142	8.7	7.2672	0.8353	22.0105	3.2852	0	10.2774	2.3512	0.8002	-0.3714	1	0.3375	1	0.2174	287.397	394.172	-3.25	6.5	0.254262
143	25.3	10.4809	0.4143	84.4792	3.6257	0	10.2774	2.3278	0.2296	-1	1	0.6905	1	0.629	804.822	547.174	-1.3	10.4	0.114268
144	5.3	1.3	0.2453	7.577	2.296	0	4.5962	1.9508	-0.7137	-0.8944	-0.4472	0.1486	1	1	1038.79	1015.58	-1.3	0	0.106838
145	5.7	4.5962	0.8063	21.1804	5.7244	0	24.7513	5.2015	-0.1106	-0.9692	0.9701	0.7784	1	0.6923	902.939	300.746	-0.65	4.55	0.140853
146	11.5	5.2405	0.4557	43.9533	4.6267	0	13	3.5392	-0.09018	-0.8376	1	0.568	1	0.9028	1072.06	973.93	0.65	5.2	0.0984935
147	5.7	4.5962	0.8063	28.9152	7.8149	0	25.3833	8.4968	0.1108	-0.8944	0.7809	0.511	1	0.9412	365.307	731.851	3.25	-3.25	0.103175
148	4.7	4.9503	1.0532	16.4124	6.0787	0	18.9506	6.1647	0.1838	-0.8	0.9806	0.885	1	0.5714	32.0106	840.5	-1.95	4.55	0.173261
149	24.7	22.5635	0.9135	108.338	4.7726	0	13.4001	3.2535	0.4089	-1	1	0.6204	1	0.5544	1171.84	370.004	-4.55	22.1	0.191405
150	8.9	12.3329	1.3857	48.5438	7.0353	0	35.1541	6.7539	0.2605	-0.9487	0.9986	0.6129	0.913	0.7551	804.933	324.011	-3.9	11.7	0.196964
151	12.1	11.0691	0.9148	45.1324	4.4686	0	17.5018	2.9798	0.2949	-0.9899	1	0.6451	1	0.6447	323.227	67.1529	-0.65	11.05	0.204717
152	6.9	2.3436	0.3397	11.2635	2.2987	0	6.5	1.9048	0.1832	-1	1	0.723	1	0.6538	1159.26	714.645	-1.3	-1.95	0.147779
153	4.9	3.3144	0.6764	21.4105	7.3829	0	16.5718	5.6741	-0.0003472	-0.9888	0.8944	0.8312	1	0.75	582.092	285.173	3.25	-0.65	0.0916171
154	6.3	4.5962	0.7296	45.569	10.5975	0	22.981	8.4333	-0.4348	-1	0.9959	0.6982	1	0.9091	1163.37	476.056	0.65	-4.55	0.0688464
155	6.5	3.677	0.5657	19.0734	4.2385	0	7.2672	1.9879	-0.08397	-1	0.8944	0.781	1	0.7368	1182.72	573.308	2.6	2.6	0.133467
156	5.3	3.9538	0.746	16.5473	5.0143	0	16.25	3.5623	0.4659	-0.124	0.9839	0.3375	1	0.7692	610.047	81.283	-0.65	3.9	0.148775
157	5.5	6.5324	1.1877	30.1346	8.6099	0	27.5772	8.7484	0.2471	-0.5775	0.9899	0.5785	1	0.7333	1355.15	932.355	-6.5	0.65	0.137946
158	4.7	13.6655	2.9075	19.7509	7.3152	0	41.1096	10.783	0.7944	0.6703	0.9104	0.0837	0.4074	0.2857	395.968	231.457	-5.85	12.35	0.39746
159	8.5	1.95	0.2294	15.377	2.3657	0	6.5	2.0539	0.1918	-1	1	0.8282	1	0.5758	1265.32	951.759	0	1.95	0.0969692
160	7.3	4.9503	0.6781	19.2588	3.6337	0	9.75	2.0528	0.5154	-0.3714	1	0.3484	1	0.7188	946.007	536.815	-1.95	4.55	0.186614
161	5.7	6.7862	1.1906	16.1143	4.3552	0	10.2774	2.4558	0.7311	-0.6247	0.9744	0.426	1	0.2308	91.7982	157.053	-1.95	6.5	0.273374
162	10.5	4.111	0.3915	26.6987	3.141	0	33.4608	5.4545	0.4976	-0.8575	1	0.5072	1	0.6271	1243.02	433.229	1.3	3.9	0.124642
163	7.1	12.503	1.761	39.1567	7.6778	0	16.25	4.3694	0.8443	0.1961	1	0.1782	1	0.2258	707.556	909.866	-5.85	11.05	0.229363
164	20.1	6.5	0.3234	57.2848	3.1649	0	16.5718	3.0483	0.3932	-1	1	0.6464	1	0.6331	427.642	757.254	3.9	5.2	0.102183
165	5.3	4.162	0.7853	13.2494	4.015	0	11.718	2.7932	0.08648	-0.9487	0.9998	0.78	1	0.6154	244.858	171.868	-3.25	-2.6	0.195592
166	7.1	3.7901	0.5338	25.035	4.9088	0	13.7886	3.0713	-0.06667	-1	0.9995	0.8098	1	0.76	1126.27	808.613	1.95	-3.25	0.108743
167	4.9	22.3849	4.5684	18.9321	6.5283	0	27.5772	6.2932	0.9945	0.9827	0.9999	0.005793	0.5172	0	38.4388	12.949	9.75	-20.15	0.699784
168	6.3	1.95	0.3095	20.5862	4.7875	0	10.2774	3.2381	-0.2233	-1	0.9487	0.7513	1	0.8824	831.865	470.095	1.95	0	0.0646475
169	5.9	4.9503	0.839	16.2763	4.1734	0	21.8017	5.4457	-0.5709	-1	0.9701	0.6283	1	0.9375	1288.75	218.466	-4.55	-1.95	0.201035
170	4.9	8.2731	1.6884	11.5502	3.9828	0	20.8102	6.7407	0.05855	-0.9997	0.9261	0.8424	1	0.6667	224.663	139.071	-5.85	5.85	0.423923
171	17.3	3.3144	0.1916	39.1353	2.5579	0	27.9576	5.1131	0.2243	-1	1	0.717	1	0.7465	86.9277	794.783	-0.65	3.25	0.0749052
172	7.3	2.6	0.3562	9.6385	1.8186	0	4.5962	1.7689	0.3414	-0.4472	1	0.4774	1	0.7692	448.767	160.863	0	2.6	0.195865
173	18.5	23.553	1.2731	83.3091	5.049	0	18.9506	4.0108	0.7803	0.124	1	0.1942	1	0.4	1366.79	997.659	-11.05	20.8	0.252149
174	18.1	8.1445	0.45	81.7617	5.0784	0	16.25	3.1977	0.1952	-1	1	0.7165	1	0.6565	871.204	78.0359	-3.9	7.15	0.0886106
175	4.7	5.2405	1.115	12.1689	4.507	0	9.1924	2.5555	-0.5412	-0.7682	-0.3571	0.1368	1	1	212.223	762.34	0.65	5.2	0.247393
176	9.7	7.9343	0.818	47.859	6.2154	0	26.8002	6.7659	0.1755	-1	0.9971	0.7669	1	0.6364	4.3351	904.918	-4.55	6.5	0.131609
177	8.3	7.0007	0.8435	25.1524	3.9924	0	18.9506	4.2078	0.4025	-0.9487	1	0.5732	1	0.6111	1165.05	475.458	6.5	2.6	0.211276
178	8.3	4.111	0.4953	24.0919	3.8241	0	13	3.1101	0.4481	-1	1	0.6927	1	0.5526	756.458	832.783	1.3	3.9	0.129521
179	6.7	1.3	0.194	17.139	3.6466	0	10.2774	3.3826	-0.581	-1	1	0.6466	1	0.9167	381.507	653.298	1.3	0	0.0532002
180	16.5	25.2916	1.5328	49.4328	3.4092	0	9.1924	2.2078	0.9305	0.3162	1	0.09832	1	0.04839	1174.63	556.154	11.05	22.75	0.449607
181	6.3	1.3	0.2063	20.7488	4.8253	0	10.2774	2.6636	0.2669	-0.8944	0.9648	0.7063	1	0.6364	18.619	212.714	0	1.3	0.0427538
182	5.5	5.2405	0.9528	14.1865	4.0533	0	19.769	4.3375	-0.7543	-0.9971	0.1414	0.347	1	1	1037.52	1020.4	0.65	-5.2	0.235068
183	5.1	1.4534	0.285	35.4074	11.4217	0	29.9635	8.4567	-0.05806	-0.9658	0.9701	0.7684	1	0.7273	1182.03	753.922	0.65	1.3	0.0249525
184	7.3	0.9192	0.1259	66.9151	12.6255	0	37.0557	9.3366	-0.6332	-1	1	0.5039	1	0.9697	980.76	5.7329	-0.65	-0.65	0.00997188
185	15.1	39.8413	2.6385	90.8646	6.9362	0	23.6604	4.0443	0.9126	0.4961	1	0.1133	1	0.09009	447.755	279.772	-3.9	39.65	0.380396
186	9.5	4.5962	0.4838	26.1627	3.4884	0	14.5344	2.7138	-0.4517	-1	1	0.6443	1	0.8913	829.711	264.605	3.25	3.25	0.138688
187	14.5	5.36	0.3697	49.1494	3.932	0	13.4001	3.211	0.0356	-1	1	0.7729	1	0.6923	678.938	155.607	-1.3	5.2	0.0940234
188	5.9	4.3603	0.739	23.6947	6.0756	0	32.5	7.7969	-0.4846	-0.9902	0.8042	0.5425	1	0.9444	369.907	725.864	-1.95	-3.9	0.121634
189	14.1	10.1533	0.7201	57.255	4.7318	0	20.8102	3.874	0.3353	-1	1	0.7074	1	0.5765	1387.52	534.085	6.5	7.8	0.152183
190	7.1	3.25	0.4577	16.1332	3.1634	0	11.718	2.7068	0.4503	-0.9487	1	0.7164	1	0.4286	1089.82	123.845	1.95	2.6	0.144686
191	13.9	14.0316	1.0095	81.0749	6.813	0	25.3833	4.5576	0.7702	-0.9899	0.9992	0.3289	1	0.3093	759.752	600.615	-3.25	13.65	0.148173
192	6.7	4.9503	0.7388	13.92	2.9617	0	9.75	2.7514	0.6399	-0.6	1	0.4702	1	0.3846	290.202	379.634	1.95	4.55	0.249451
193	5.1	1.95	0.3824	11.3612	3.6649	0	9.75	2.4161	-0.392	-1	0.7071	0.7054	1	1	999.294	864.794	0	1.95	0.104341
194	13.3	3.25	0.2444	16.7885	1.4857	0	6.5	2.0915	0.316	-1	1	0.8944	1	0.3971	589.868	845.045	3.25	0	0.164502
195	9.7	5.2	0.5361	41.4289	5.3804	0	16.25	3.5361	0.1748	-1	1	0.7705	1	0.6182	457.093	315.237	0	5.2	0.0996394
196	13.1	11.2207	0.8565	40.3676	3.6367	0	13.7886	3.0678	0.3302	-0.8	1	0.5042	1	0.7073	1072.61	960.584	1.95	11.05	0.235516
197	5.1	2.0555	0.403	15.7343	5.0756	0	14.5344	4.2121	-0.9083	-0.9899	-0.7399	0.07848	1	1	646.461	989.206	1.95	-0.65	0.0793995
198	5.9	10.6608	1.8069	17.449	4.4741	0	27.768	6.105	0.9694	0.8682	1	0.03594	1	0	840.847	712.314	-6.5	8.45	0.403858
199	4.9	2.9069	0.5932	19.89	6.8586	0	26.8002	8.373	0.09251	-0.7619	0.8944	0.5287	1	0.8889	557.714	532.551	-1.3	2.6	0.08649
200	5.9	1.4534	0.2463	7.9055	2.027	0	10.2774	2.9273	-0.2896	-1	0.8944	0.8835	1	0.8667	1370.46	452.754	1.3	-0.65	0.12151
201	9.5	14.3148	1.5068	59.9855	7.9981	0	16.5718	4.3206	0.4785	-0.7071	0.9996	0.4555	1	0.6111	720.211	887.605	-9.1	11.05	0.188395
202	12.5	2.68	0.2144	27.2251	2.5929	0	6.5	1.9166	-0.1856	-1	0.9806	0.7152	1	0.875	260.136	230.348	-2.6	-0.65	0.0826873
203	9.9	13.8192	1.3959	56.4986	7.1517	0	33.931	7.9477	0.4335	-0.9487	1	0.6321	0.9747	0.5439	941.566	533.879	9.1	10.4	0.195184
204	6.3	6.1664	0.9788	25.2037	5.8613	0	27.768	7.4575	-0.05824	-0.9965	1	0.6896	1	0.8636	1263.99	954.992	1.95	5.85	0.166994
205	12.3	5.5915	0.4546	52.4969	5.0968	0	20.8102	4.8128	0.009444	-1	1	0.7548	1	0.7975	22.6707	42.4268	3.25	-4.55	0.0891932
206	4.7	1.4534	0.3092	2.925	1.0833	0	3.25	1.5612	0.7071	0.7071	0.7071	0	1	1	1160.2	901.17	-0.65	1.3	0.285424
207	6.5	8.7449	1.3454	14.7643	3.281	0	11.718	3.4345	0.6253	0.1789	0.9811	0.1842	1	0.8	407.177	217.738	-5.85	-6.5	0.410058
208	12.1	10.2774	0.8494	70.4962	6.9798	0	27.9576	4.6209	-0.2883	-1	0.9987	0.5997	1	0.9241	8.8388	945.194	-3.25	9.75	0.121694
209	7.3	1.4534	0.1991	13.7939	2.6026	0	7.2672	2.254	0.1603	-1	1	0.8211	1	0.6296	1258.95	907.041	0.65	1.3	0.0765004
210	5.9	4.5962	0.779	17.585	4.509	0	11.718	3.2896	0.2603	-0.6	0.9985	0.5958	1	0.7368	880.263	787.364	4.55	0.65	0.172766
211	11.9	14.6647	1.2323	36.5667	3.6936	0	13.7886	3.2021	0.7256	-1	1	0.4466	1	0.3077	328.013	41.4706	-3.25	14.3	0.333631
212	5.5	2.3436	0.4261	12.3866	3.539	0	9.1924	3.2259	0.08485	-0.4472	0.7071	0.4531	1	1	1357.47	766.627	-1.3	1.95	0.120401
213	4.7	3.677	0.7823	5.6596	2.0962	0	4.5962	1.6582	-0.3642	-0.7071	-0.1104	0.2154	1	1	1376.89	890.532	2.6	2.6	0.373199
214	7.7	3.5004	0.4546	9.9077	1.7382	0	4.5962	1.8269	0.5006	-0.4472	1	0.4069	1	0.7879	1241.87	33.1104	1.3	3.25	0.261535
215	5.9	1.95	0.3305	25.0721	6.4287	0	23.4361	7.0419	-0.8667	-0.9947	-0.3162	0.1812	1	1	247.017	176.28	0	1.95	0.0514101
216	6.9	0	0	53.0124	10.8188	0	21.8017	6.4662	-0.5408	-1	1	0.7238	1	0.8462	1289.78	214.899	0	0	0
217	7.3	7.827	1.0722	22.7106	4.285	0	17.5018	3.5735	0.01951	-1	0.9899	0.6995	1	0.8333	568.219	327.171	7.8	0.65	0.250222
218	4.7	4.7321	1.0068	10.3123	3.8194	0	7.2672	2.8298	0.5725	-0.7071	0.9806	0.5995	1	0.4286	604.692	819.617	-4.55	-1.3	0.263602
219	9.3	4.5962	0.4942	50.4994	6.9177	0	14.5344	4.5684	-0.6868	-1	0.4472	0.3414	1	1	516.446	1009.62	0.65	4.55	0.0714399
220	4.7	3.25	0.6915	5.2	1.9259	0	9.75	2.7428	0	-1	1	1.0954	1	0.5	0.04255	843.734	0	3.25	0.359053
221	6.9	5.2405	0.7595	19.2795	3.9346	0	11.718	3.0467	-0.004855	-0.9529	0.9899	0.6888	1	0.84	354.203	1001.01	2.6	4.55	0.193031
222	5.3	4.5962	0.8672	22.6499	6.8636	0	16.25	5.0026	-0.8636	-1	-0.6	0.144	1	1	237.896	960.915	-3.25	-3.25	0.126348
223	5.3	5.8138	1.0969	15.6928	4.7554	0	27.768	8.1927	-0.4048	-1	0.8321	0.7279	1	0.875	755.151	529.453	5.2	2.6	0.230664
224	8.9	10.1533	1.1408	25.0985	3.6375	0	10.2774	2.3833	0.6829	-0.1414	1	0.2799	1	0.4898	708.191	1032.87	6.5	7.8	0.313622
225	6.5	4.5962	0.7071	16.8819	3.7515	0	30.8322	6.1983	0.3687	-0.3162	1	0.4762	1	0.8095	1162.68	471.438	-3.25	3.25	0.188485
226	5.3	1.95	0.3679	8.9327	2.7069	0	4.5962	1.6359	-0.02085	-0.9701	0.9487	0.8848	1	0.6	1038.33	1007.19	1.95	0	0.135912
227	6.3	3.7901	0.6016	34.0209	7.9118	0	19.769	5.3583	-0.4218	-0.9285	0.8944	0.4797	1	0.9444	798.881	2.1508	-1.95	3.25	0.0760383
228	8.1	23.4811	2.8989	29.1875	4.7848	0	9.75	2.5446	0.9408	0.8222	1	0.04847	1	0	355.327	868.605	17.55	-15.6	0.605856
229	8.1	6.6287	0.8184	21.7241	3.5613	0	18.9506	3.7704	0.6	-0.3417	1	0.3624	1	0.5854	98.2593	144.407	6.5	1.3	0.229804
230	5.5	3.9538	0.7189	14.0379	4.0108	0	13.7886	3.422	0.0247	-1	0.9806	0.8199	1	0.6667	19.9455	532.264	3.9	-0.65	0.179241
231	7.9	10.4809	1.3267	51.6976	8.7623	0	49.7154	10.3051	-0.5098	-0.9984	1	0.5859	0.7797	0.9189	370.633	721.468	-1.3	10.4	0.15141
232	7.7	0	0	10.725	1.8816	0	9.75	2.3746	0.1	-1	1	1.0208	1	0.45	1391	273.091	0	0	0
233	7.5	7.3539	0.9805	26.9735	4.9043	0	46.8722	9.5448	-0.6966	-1	1	0.5461	1	0.9429	972.453	424.533	5.2	-5.2	0.199927
234	7.5	14.8508	1.9801	37.2836	6.7788	0	17.5018	4.2816	0.8574	0.2169	0.9998	0.1691	1	0.2	503.393	734.18	-13.65	5.85	0.292102
235	6.9	2.6	0.3768	25.7478	5.2547	0	23.4361	7.0973	-0.373	-1	0.9785	0.6581	1	0.931	1045.7	360.71	2.6	0	0.0717072
236	5.5	7.2672	1.3213	18.1337	5.1811	0	13.4001	3.6993	0.1871	-0.7682	0.9958	0.7353	1	0.6667	227.491	1035.65	1.3	7.15	0.255023
237	7.1	10.4	1.4648	20.5043	4.0205	0	10.2774	3.0472	0.5942	0.1104	1	0.2546	1	0.7097	85.2958	830.423	0	10.4	0.364333
238	6.9	4.111	0.5958	24.2152	4.9419	0	10.2774	2.803	-0.5449	-0.9985	0.9762	0.5882	1	0.9615	710.725	756.42	-1.3	3.9	0.120561
239	4.9	4.9503	1.0103	11.1338	3.8393	0	9.1924	2.8499	-0.3957	-0.9806	0.7071	0.6921	1	1	880.051	153.99	1.95	4.55	0.263147
240	6.5	7.9076	1.2166	7.4981	1.6662	0	4.5962	1.8445	0.01124	-1	1	0.7396	1	0.8889	916.154	254.415	-7.8	1.3	0.730164
241	5.5	0	0	10.5954	3.0272	0	13	3.5089	-0.9056	-0.9487	-0.7071	0.07614	1	1	1319.85	301.654	0	0	0
242	6.5	11.9854	1.8439	22.4925	4.9983	0	10.2774	2.9626	0.8054	0.2425	0.9994	0.1961	1	0.32	854.354	695.277	-7.8	9.1	0.368905
243	6.3	3.3144	0.5261	30.355	7.0593	0	24.7513	6.7118	-0.3034	-1	0.7761	0.6583	1	0.8947	935.04	158.04	3.25	0.65	0.0745258
244	6.1	3.9538	0.6482	17.5859	4.2892	0	10.2774	2.6496	0.4475	-0.3714	1	0.4745	1	0.619	1242.27	1000.56	-0.65	3.9	0.151124
245	6.1	0	0	8.9103	2.1733	0	7.2672	2.6034	-0.3908	-1	0.7071	0.8515	1	1	1159.93	906.459	0	0	0
246	5.5	6.4347	1.1699	13.39	3.8257	0	7.2672	2.1945	0.244	-0.8944	0.9923	0.624	1	0.8	182.427	607.464	-4.55	4.55	0.3058
247	5.5	2.68	0.4873	18.0043	5.1441	0	16.25	4.7398	-0.1251	-1	0.8944	0.7338	1	0.8667	859.164	117.682	-2.6	0.65	0.0947299
248	5.5	10.7201	1.9491	18.806	5.3731	0	10.2774	2.8603	0.5053	0.0767	0.9487	0.3187	1	0.6	47.0727	785.436	-2.6	10.4	0.362751
249	5.1	1.4534	0.285	13.0705	4.2163	0	13.4001	3.7913	-0.5629	-1	0.7071	0.5963	1	1	147.402	105.078	0.65	-1.3	0.0675948
250	5.1	2.7577	0.5407	9.0862	2.931	0	7.2672	2.0371	0.3433	-0.7071	0.9839	0.725	1	0.5	289.226	371.637	1.95	1.95	0.184476
251	4.7	1.4534	0.3092	11.6758	4.3244	0	10.2774	3.0699	-0.4142	-0.9487	0.8321	0.7202	1	0.8	1228.96	712.84	-1.3	0.65	0.0715012
252	4.7	4.55	0.9681	23.3003	8.6297	3.25	27.9576	8.4709	-0.7658	-0.9817	-0.5547	0.1588	1	1	877.755	782	-4.55	0	0.112182
