# Supplementary material for: Cyclic AMP signalling and glucose metabolism mediate pH taxis by African trypanosomes
Source: Nat Commun. 2022 Feb 1;13:603. doi: 10.1038/s41467-022-28293-w (PMC8807625; doi:10.1038/s41467-022-28293-w)
Supplement: Supplementary file 12 — Source Data [file 41467_2022_28293_MOESM12_ESM.zip › Source Data/Source Data motility/Suppl. Fig. 4a/WT S1.xlsx]

## Sheet: WT S1 V1
trackID	trackLength(s)	totalDisplacement(um)	meanVelocity(um/s)	totalDistance(um)	meanSpeed(um/s)	minSpeed(um/s)	maxSpeed(um/s)	stdevSpeed(um/s)	meanPersistence	minPersistence	maxPersistence	stdevPersistence	tumblingPropensityV	tumblingPropensityP	positionX(px)	positionY(px)	displacementX(um)	displacementY(um)	Spalte1
0	12.7	35.3638	2.7846	104.101	9.729	0	23.4361	6.3381	0.7112	-0.439	1	0.3883	0.5981	0.3953	613.976	816.323	-28.6	20.8	0.286216
1	4.9	67.3307	13.741	43.0419	14.842	9.75	18.9506	2.4714	0.9988	0.9959	0.9999	0.001314	0	0	1052.72	43.8673	34.45	57.85	0.925819
2	11.7	14.3884	1.2298	76.9893	7.937	0	16.5718	3.7451	0.4262	-0.9923	0.9998	0.577	1	0.6234	571.064	870.756	-4.55	13.65	0.154945
3	26.9	37.4583	1.3925	156.261	6.2755	0	32.0088	5.8321	-0.3064	-1	1	0.5671	0.8554	0.9692	1286.84	824.957	23.4	-29.25	0.221895
4	18.3	43.0867	2.3545	79.2866	4.8642	0	35.1541	4.3922	0.6199	-0.938	1	0.6309	0.9448	0.2465	1360.5	746.309	-35.75	24.05	0.484047
5	14.7	16.0801	1.0939	64.2227	5.0569	0	13.4001	2.9029	0.2192	-1	0.9986	0.7727	0.9843	0.5849	731.429	401.844	-15.6	-3.9	0.216318
6	9.1	25.5575	2.8085	48.108	6.7758	0	22.981	4.6838	0.4093	-0.5791	0.9999	0.5082	0.7324	0.5882	665.83	146.61	-3.25	25.35	0.41449
7	15.3	36.1437	2.3623	72.0529	5.4175	0	18.3848	4.0248	0.7063	-1	1	0.5415	0.8496	0.2655	654.209	581.294	-22.1	-28.6	0.43605
8	5.1	0.65	0.1275	13.644	4.4013	0	16.25	3.9869	-0.162	-1	0.9762	0.9566	1	0.6364	1127.1	838.539	0	-0.65	0.0289687
9	15.9	15.0766	0.9482	47.253	3.3995	0	11.718	2.7376	0.6453	-1	1	0.4714	1	0.4741	883.506	821.097	-14.95	1.95	0.278923
10	8.3	15.8285	1.9071	50.2208	7.9715	0	22.981	5.6741	0.6241	-0.9947	1	0.6215	1	0.2791	1237.58	852.663	-14.95	5.2	0.23924
11	6.7	5.2405	0.7822	24.2585	5.1614	0	11.718	3.048	0.3336	-0.8944	1	0.7309	1	0.5556	1060.22	963.873	5.2	0.65	0.151548
12	6.9	4.3603	0.6319	18.7999	3.8367	0	7.2672	2.3319	0.3829	-0.6	1	0.4932	1	0.75	306.065	562.797	-1.95	3.9	0.164699
13	7.5	4.111	0.5481	18.2419	3.3167	0	7.2672	1.9135	-0.01609	-0.9899	0.9567	0.7223	1	0.7576	728.493	971.133	3.9	1.3	0.165255
14	7.5	64.1428	8.5524	53.0138	9.6389	3.25	16.5718	3.9612	0.9845	0.9508	0.9996	0.0131	0	0	500.7	753.94	-60.45	21.45	0.88728
15	6.5	7.827	1.2042	19.468	4.3262	0	9.75	2.4133	0.4251	-0.9839	0.9999	0.6397	1	0.6	1324.67	878.815	0.65	7.8	0.278351
16	16.5	70.4193	4.2678	90.9064	6.2694	0	14.5344	2.7005	0.9003	-0.7071	1	0.2072	0.2897	0.072	1122.85	426.382	-64.35	28.6	0.680735
17	10.1	53.9539	5.342	85.5276	10.559	3.25	32.6621	6.9706	0.9329	0.6946	1	0.06972	0.321	0.03279	1193.13	927.441	-50.05	-20.15	0.505919
18	13.5	12.2642	0.9085	94.41	8.2096	0	26.2023	5.387	-0.3533	-1	0.9959	0.6679	1	0.8764	872.97	958.837	-6.5	-10.4	0.110663
19	4.7	6.1321	1.3047	8.3761	3.1023	0	7.2672	2.3331	0.2799	-0.9487	0.9899	0.7627	1	0.7143	306.808	493.862	5.2	3.25	0.420559
20	5.9	35.8444	6.0753	48.0094	12.3101	3.25	29.9635	7.5205	0.9259	0.7541	1	0.09271	0.02564	0	380.619	754.203	35.75	2.6	0.493522
21	30.1	42.1048	1.3988	175.464	6.2443	0	16.5718	3.6528	0.2652	-1	1	0.7669	0.6441	0.5483	1209.66	184.671	-41.6	6.5	0.224012
22	15.1	45.3791	3.0052	115.437	8.812	0	26.8002	6.7148	0.07376	-1	1	0.8005	0.7252	0.604	1080.63	33.2616	27.95	35.75	0.341035
23	7.1	24.468	3.4462	24.0642	4.7185	0	9.75	3.1342	0.9903	0.9468	1	0.01189	1	0	974.31	606.204	23.4	7.15	0.730359
24	6.7	11.3704	1.6971	27.5671	5.8653	0	10.2774	2.6646	0.6676	-0.8742	1	0.5711	1	0.2593	1351.81	978.306	5.85	-9.75	0.289346
25	8.3	2.0555	0.2476	36.7879	5.8393	0	19.769	4.3412	-0.2519	-1	1	0.646	1	0.878	656.175	609.066	-0.65	-1.95	0.0424023
26	8.3	6.7862	0.8176	26.1386	4.149	0	11.718	2.6534	-0.3505	-0.9701	0.8805	0.5128	1	0.973	1036.93	754.904	-1.95	6.5	0.19706
27	8.9	29.9282	3.3627	45.0914	6.535	0	16.25	4.0772	0.8766	0.5199	1	0.1498	0.913	0.2245	1222.44	736.483	-24.7	-16.9	0.514568
28	5.3	29.8788	5.6375	24.981	7.57	3.25	13.7886	3.2482	0.9391	0.7866	1	0.08399	0.4545	0	1096.4	870.104	-20.8	21.45	0.744716
29	7.9	7.854	0.9942	38.0799	6.4542	0	13.7886	3.8717	0.3266	-0.9285	1	0.6608	1	0.5789	871.639	175.209	-3.25	7.15	0.154039
30	4.7	18.7601	3.9915	25.8968	9.5914	3.25	18.3848	5.6594	0.9502	0.7831	0.9987	0.0779	0.8519	0	636.649	472.192	4.55	18.2	0.416154
31	43.3	163.128	3.7674	370.193	8.9635	0	24.7513	5.192	0.8637	-0.229	1	0.2232	0.6053	0.1429	849.457	127.166	-14.3	162.5	0.420305
32	5.5	2.68	0.4873	18.1408	5.1831	0	13.7886	3.7382	0.0285	-0.9829	0.9806	0.709	1	0.8462	627.364	400.918	-2.6	0.65	0.0940171
33	7.9	19.769	2.5024	37.1546	6.2974	0	29.0689	6.1024	0.8053	-0.8742	1	0.4503	1	0.07692	554.07	257.202	17.55	-9.1	0.39737
34	6.1	48.1044	7.886	41.8599	10.2097	3.25	22.981	5.1228	0.9662	0.7939	0.9995	0.04796	0.1463	0	260.016	776.139	-48.1	-0.65	0.772403
35	8.1	24.3381	3.0047	54.735	8.973	0	26.2023	5.3406	0.3457	-0.9979	0.9997	0.8276	0.4754	0.4146	1092.06	521.031	-13.65	20.15	0.33486
36	4.9	38.482	7.8535	26.7153	9.2122	3.25	20.8102	5.0648	0.9968	0.9934	1	0.002859	0	0	124.98	610.378	-23.4	30.55	0.852511
37	6.1	12.503	2.0497	28.2904	6.9001	0	20.5548	4.8257	0.9399	0.7071	1	0.07947	1	0.04762	92.4344	882.434	-5.85	-11.05	0.297054
38	4.7	10.1741	2.1647	31.3326	11.6047	3.25	21.8017	5.3235	0.7968	0.3162	0.9792	0.2432	1	0.2857	1223.48	823.957	-4.55	9.1	0.186536
39	12.1	53.304	4.4053	66.5836	6.5924	0	17.5018	4.0778	0.904	0.3684	0.9999	0.1348	0.5545	0.09877	530.029	336.264	-42.25	32.5	0.668239
40	12.9	57.6195	4.4666	79.8369	7.3245	0	23.6604	4.2579	0.9178	0.3457	1	0.1543	0.3853	0.1348	1375.93	421.988	-11.05	56.55	0.609816
41	9.3	9.5971	1.0319	67.2132	9.2073	0	30.6604	4.9512	0.2763	-0.9998	1	0.6076	1	0.7	398.307	292.758	8.45	-4.55	0.112074
42	6.3	0.65	0.1032	15.702	3.6516	0	9.75	1.9238	-0.5196	-0.9947	0.8944	0.5213	1	0.9565	643.262	803.603	-0.65	0	0.0282616
43	8.1	54.9279	6.7812	62.0833	10.1776	0	20.5548	5.6571	0.9328	0.6292	0.9993	0.07251	0.1803	0.02439	1223.99	404.296	42.25	35.1	0.666287
44	4.9	14.3884	2.9364	20.8272	7.1818	3.25	20.8102	5.1894	0.432	-0.1414	0.9881	0.4004	0.8966	0.6667	685.071	755.929	4.55	13.65	0.408867
45	4.9	18.9506	3.8675	21.6564	7.4677	3.25	18.3848	4.3814	0.863	0.499	0.9999	0.19	0.4483	0.3333	924.561	280.786	-1.95	18.85	0.517897
46	7.1	29.9	4.2113	54.7017	10.7258	0	26.8002	7.2311	0.632	-0.02051	0.9104	0.2635	0.1961	0.4839	157.197	130.042	0	-29.9	0.392633
47	8.7	49.2329	5.659	60.3383	9.0057	3.25	18.9506	4.7088	0.9597	0.7633	1	0.06019	0.07463	0	1163.91	29.0345	-33.15	-36.4	0.62838
48	12.7	28.5112	2.245	70.5577	6.5942	0	14.5344	3.3631	0.8756	0.4079	1	0.1318	1	0.1839	935.89	723.079	-26	-11.7	0.340451
49	4.7	8.3241	1.7711	24.6036	9.1125	3.25	29.43	6.9746	0.1863	-0.999	0.9987	0.9138	0.8889	0.5714	1089.64	199.404	6.5	-5.2	0.194359
50	6.3	15.1605	2.4064	17.2798	4.0186	0	11.718	2.9778	0.8568	0.3162	0.9999	0.1652	1	0.1739	217.857	281.286	-7.8	13	0.598816
51	14.1	111.687	7.921	110.205	9.1078	3.25	16.25	3.2462	0.9869	0.9162	1	0.01692	0	0	809.957	532.192	85.8	71.5	0.869694
52	5.9	54.3402	9.2102	39.7228	10.1853	3.25	18.3848	4.8595	0.9983	0.9924	1	0.00192	0	0	895.093	385.61	-43.55	-32.5	0.904264
53	5.7	14.2556	2.501	32.1901	8.7	3.25	19.5	5.2477	0.1295	-0.3417	0.8	0.3836	1	0.9412	312.956	296.561	-5.85	13	0.287471
54	6.9	30.2442	4.3832	46.1038	9.4089	3.25	23.6604	4.8821	0.8326	0.3062	0.9977	0.1908	0.6327	0.2759	339.529	948.188	-4.55	-29.9	0.465857
55	14.7	20.6573	1.4053	82.4325	6.4907	0	26.2023	4.9766	0.6114	-0.9943	1	0.5764	1	0.3301	1070.21	767.248	4.55	-20.15	0.21651
56	19.1	92.1672	4.8255	115.367	6.7466	0	23.4361	4.0815	0.9777	0.6184	1	0.0559	0.386	0.02649	1119.93	727.83	9.75	91.65	0.715249
57	4.9	10.4203	2.1266	15.5496	5.3619	0	11.718	3.1356	0.9699	0.8908	0.9989	0.03722	1	0	205.102	355.276	10.4	0.65	0.396613
58	4.9	7.4111	1.5125	17.3582	5.9856	0	25.3833	6.7179	0.7489	0.3987	0.8838	0.1457	1	0.4444	1130.7	835.418	-4.55	5.85	0.25269
59	21.5	157.328	7.3176	169.473	8.6909	3.25	16.5718	2.9197	0.9923	0.935	1	0.009132	0	0	167.165	442.046	147.55	54.6	0.841984
60	10.3	100.966	9.8025	91.8605	11.0675	3.25	19.5	4.3879	0.992	0.96	1	0.009376	0	0	150.262	839.078	98.8	-20.8	0.885701
61	8.7	44.3622	5.0991	59.3328	8.8556	0	22.981	4.7764	0.3089	-0.9915	1	0.8839	0.209	0.383	1210.26	451.397	43.55	-8.45	0.575805
62	42.7	22.1096	0.5178	224.592	5.5182	0	19.5	3.5509	0.3142	-1	1	0.7169	0.9779	0.5646	90.5035	474.116	22.1	0.65	0.0938349
63	7.5	20.5548	2.7406	39.6068	7.2012	0	16.25	3.4816	-0.2904	-0.9975	0.8222	0.639	0.7455	0.8857	852.253	934.467	-11.7	-16.9	0.380575
64	38.9	59.9482	1.5411	222.772	6.0372	0	22.981	4.4429	0.363	-1	1	0.7013	0.832	0.5058	1051.47	916.012	9.75	59.15	0.255267
65	5.3	31.6971	5.9806	24.5222	7.431	3.25	11.718	2.6	0.9889	0.9504	0.9997	0.01385	0	0	317.953	716.915	27.95	14.95	0.804818
66	9.9	17.4413	1.7618	91.557	11.5895	0	22.75	5.3758	0.6674	-0.2747	1	0.3721	1	0.4483	318.343	9.8586	15.6	-7.8	0.152017
67	5.5	0.9192	0.1671	16.9187	4.8339	0	13.4001	4.3019	-0.322	-0.9983	0.995	0.7939	1	0.9286	783.191	480.573	0.65	0.65	0.0345684
68	5.5	6.7862	1.2339	29.9579	8.5594	3.25	21.8017	5.4961	-0.2509	-0.9955	0.9829	0.5858	1	0.9333	1247.66	606.4	1.95	-6.5	0.144157
69	8.1	9.1924	1.1349	40.9629	6.7152	0	14.5344	3.2655	0.8642	-0.2169	1	0.2338	1	0.1842	107.457	888.247	-6.5	-6.5	0.169005
70	7.1	4.5962	0.6474	36.212	7.1004	0	16.5718	4.2765	-0.3384	-0.9997	0.9856	0.6737	0.9608	0.9032	527.641	278.725	3.25	-3.25	0.091178
71	5.9	27.3077	4.6284	27.2597	6.9897	3.25	13.4001	3.0566	0.8655	0.7871	0.9741	0.05718	0.5128	0	802.814	402.127	16.9	-21.45	0.662174
72	7.3	14.3	1.9589	36.9626	6.9741	0	20.5548	6.2442	0.8079	0.3547	1	0.1863	1	0.3333	1388.81	646.164	0	-14.3	0.280882
73	34.1	33.931	0.995	223.916	6.9756	0	20.5548	4.0349	0.6899	-0.9037	1	0.4286	0.9252	0.3515	1168.52	785.469	-20.15	27.3	0.14264
74	9.9	41.053	4.1468	72.0421	9.1193	0	27.9576	6.0692	0.5364	-0.5522	0.9999	0.6318	0.2532	0.339	971.576	36.6212	-37.7	16.25	0.454728
75	40.3	111.38	2.7638	271.171	7.0802	0	20.8102	4.0944	0.7773	-0.9997	1	0.3854	0.8433	0.2417	839.798	974.979	-111.15	7.15	0.390356
76	6.9	3.25	0.471	24.8063	5.0625	0	13.7886	3.5758	-0.3563	-0.9989	1	0.7027	1	0.8462	306.246	1011.7	-2.6	1.95	0.093037
77	4.9	9.0535	1.8476	29.05	10.0172	0	25.3833	6.853	0.9491	0.8682	0.9994	0.04961	1	0	311.52	293.908	3.25	-8.45	0.184443
78	21.5	19.5541	0.9095	103.767	5.3214	0	14.5344	2.8694	0.2208	-1	1	0.6633	1	0.6959	950.816	620.939	-7.15	-18.2	0.170914
79	8.9	23.2005	2.6068	39.5957	5.7385	0	16.25	3.2231	0.8835	-0.06161	1	0.2233	0.8406	0.102	1384.79	902.927	4.55	22.75	0.454265
80	6.7	8.841	1.3195	19.5778	4.1655	0	10.2774	2.9845	0.214	-1	0.999	0.7243	1	0.6957	357.619	99.806	7.15	5.2	0.316769
81	9.9	64.0209	6.4668	86.4732	10.946	0	23.6604	6.0003	0.8911	0.3036	1	0.166	0.3038	0.1695	41.3586	540.162	42.25	-48.1	0.590791
82	6.1	29.8293	4.89	33.8947	8.267	0	23.4361	5.9643	0.9588	0.8287	0.9999	0.05043	0.5122	0	1173.78	935.861	-29.25	-5.85	0.591508
83	6.3	10.5011	1.6668	28.5259	6.6339	0	11.718	3.2048	0.8686	0.4472	0.9979	0.1277	1	0.1304	299.905	626.627	-3.9	9.75	0.251255
84	6.9	4.111	0.5958	16.868	3.4425	0	7.2672	2.3466	-0.1817	-0.7071	0.8944	0.4985	1	0.9231	197.478	352.29	1.3	3.9	0.173072
85	7.3	9.3066	1.2749	22.7806	4.2982	0	11.718	3.3817	0.6495	0.0995	1	0.2134	1	0.7273	330.836	271.952	-9.1	1.95	0.296613
86	6.3	86.8109	13.7795	61.7174	14.3529	6.5	22.981	4.0229	0.9882	0.9583	1	0.01353	0	0	741.889	769.706	-16.9	-85.15	0.96005
87	6.7	28.5408	4.2598	27.729	5.8998	0	11.718	3.6843	0.9733	0.8742	1	0.02983	0.6809	0	301.731	686.836	-24.7	-14.3	0.722024
88	20.5	35.1842	1.7163	105.02	5.6768	0	20.5548	4.4732	0.7685	-0.4808	1	0.33	1	0.2733	1047.64	186.729	-34.45	-7.15	0.302336
89	5.1	2.9069	0.57	27.6941	8.9336	0	29.0689	7.065	0.001713	-0.9962	0.9581	0.7726	1	0.7273	684.294	742.961	1.3	2.6	0.0638041
90	11.7	15.6541	1.338	115.754	11.9334	0	26.2023	6.9041	0.09413	-1	1	0.7885	0.9588	0.6623	246.171	621.367	10.4	-11.7	0.112122
91	18.7	35.0036	1.8718	103.022	6.169	0	18.3848	3.4706	0.8017	-0.0767	1	0.2829	0.8503	0.226	1026.33	1012.95	13	32.5	0.30342
92	4.9	8.2731	1.6884	13.3747	4.612	0	10.2774	3.3416	-0.7197	-0.8838	-0.4997	0.1194	0.8966	1	738.725	1036.89	-5.85	5.85	0.366088
93	7.1	46.442	6.5411	39.1514	7.6768	0	16.25	3.9658	0.9965	0.9807	1	0.003857	0	0	493.986	717.599	33.8	-31.85	0.852061
94	5.7	2.0555	0.3606	21.4382	5.7941	0	16.5718	5.0639	-0.07084	-0.9833	1	0.813	1	0.7647	642.009	622.675	1.95	0.65	0.0622357
95	14.1	29.43	2.0872	71.2376	5.8874	0	18.9506	3.6328	0.4122	-1	0.9997	0.7363	0.9835	0.3838	767.677	409.514	21.45	20.15	0.35452
96	5.5	33.5491	6.0998	27.3348	7.8099	3.25	17.5018	4.5584	0.9513	0.8453	0.988	0.04588	0.4286	0	804.273	150.145	-19.5	-27.3	0.781034
97	16.9	28.7767	1.7028	117.877	7.9112	0	33.4608	6.2544	0.2326	-0.9998	1	0.7294	0.7517	0.584	611.319	812.533	27.3	-9.1	0.215239
98	5.1	7.0308	1.3786	15.4824	4.9943	0	10.2774	3.3979	-0.1396	-0.8288	0.6	0.5408	1	1	1125.8	78.5784	3.9	5.85	0.276035
99	33.1	32.2782	0.9752	214.212	6.8878	0	16.25	3.2871	0.5187	-0.9999	1	0.6072	0.5273	0.446	1329.73	569.406	13.65	-29.25	0.141584
100	6.5	50.3698	7.7492	43.9581	9.7685	0	19.769	4.2844	0.998	0.9937	1	0.001853	0	0	1039.83	603.838	48.1	14.95	0.793285
101	5.1	17.658	3.4624	18.5016	5.9683	0	13	4.0444	0.9769	0.9247	0.9967	0.02018	1	0	946.343	431.01	-17.55	1.95	0.580132
102	5.5	26.5229	4.8223	19.8745	5.6784	0	16.5718	4.2868	0.9885	0.9448	1	0.01621	0.1143	0	1228.93	1019.25	7.8	-25.35	0.849236
103	8.5	10.4809	1.2331	58.2198	8.9569	0	43.7243	10.3995	0.07303	-1	1	0.811	1	0.6667	532.918	275.682	-5.2	9.1	0.13767
104	7.3	7.1795	0.9835	44.7659	8.4464	0	19.769	4.7702	0.1018	-1	0.9945	0.6844	1	0.7576	540.911	612.418	-7.15	-0.65	0.11644
105	10.9	7.2672	0.6667	50.6521	5.6912	0	13	3.0809	0.271	-0.9959	1	0.6539	1	0.6719	312.174	1008.2	-6.5	-3.25	0.117146
106	15.9	54.6503	3.4371	95.4478	6.8667	0	20.5548	4.8117	0.8195	-0.3714	0.9999	0.25	0.8058	0.1949	907.459	1002.61	-24.7	-48.75	0.500546
107	5.3	43.1406	8.1397	35.9284	10.8874	0	22.981	5.2551	0.9672	0.8978	0.9983	0.03141	0	0	793.217	154.151	4.55	-42.9	0.747626
108	4.7	41.9237	8.9199	31.3021	11.5934	3.25	22.981	6.259	0.9965	0.9874	1	0.00443	0	0	34.8936	851.298	41.6	5.2	0.769395
109	9.9	69.4406	7.0142	65.3309	8.2697	0	18.3848	4.4389	0.9928	0.9597	1	0.01019	0	0	956.838	492.722	-40.3	56.55	0.848181
110	20.5	25.7551	1.2563	102.734	5.5532	0	26.8002	4.3318	0.4258	-1	1	0.6587	1	0.5031	518.344	624.841	4.55	-25.35	0.22623
111	6.1	9.8363	1.6125	26.3841	6.4351	0	13.4001	3.6065	0.7981	0.1961	1	0.2729	1	0.3	630.287	222.836	-9.75	1.3	0.250579
112	9.1	77.8536	8.5553	76.7208	10.8057	0	17.5018	4.5487	0.9942	0.9605	1	0.00872	0	0	833.753	699.28	29.25	72.15	0.79174
113	5.3	17.9781	3.3921	21.129	6.4027	3.25	14.5344	3.4434	0.9689	0.7826	0.9999	0.0586	1	0	257.462	951	17.55	-3.9	0.529792
114	20.7	133.226	6.436	157.242	8.4086	3.25	16.25	3.0445	0.9868	0.9403	1	0.01376	0.02674	0	1296.55	134.761	-111.15	-73.45	0.765407
115	19.5	76.9008	3.9436	123.668	7.0668	0	20.5548	4.1856	0.7436	-0.9973	1	0.4933	0.44	0.2194	1366.44	980.603	29.9	-70.85	0.558046
116	6.3	1.3	0.2063	11.9039	2.7684	0	6.5	2.1744	-0.3221	-0.7682	0.4472	0.3095	1	1	1379.49	739.413	-1.3	0	0.0745196
117	9.7	42.0043	4.3303	52.5543	6.8252	3.25	16.25	3.9701	0.9218	0.5204	1	0.1322	0.3636	0.1228	1004.79	314	15.6	-39	0.634458
118	5.3	0.9192	0.1734	31.6636	9.595	3.25	19.769	5.086	-0.9211	-1	-0.6508	0.1117	1	1	924.406	513.745	-0.65	-0.65	0.0180719
119	5.7	5.9927	1.0514	31.1419	8.4167	3.25	16.25	3.6274	-0.379	-0.9806	0.05872	0.301	1	1	200.772	802.026	-1.3	-5.85	0.124918
120	10.1	23.5619	2.3329	77.1712	9.5273	0	47.9857	12.3003	0.2026	-0.9999	0.9996	0.8426	0.679	0.5667	621.817	256.371	21.45	9.75	0.244865
121	9.5	19.801	2.0843	48.6105	6.4814	0	11.718	2.6369	0.8893	0.518	1	0.1252	1	0.1818	629.642	327.863	18.2	-7.8	0.321582
122	21.5	41.5848	1.9342	164.305	8.4259	0	19.5	4.0503	0.7405	-0.5463	1	0.3154	0.9744	0.3429	65.214	306.463	37.7	-17.55	0.229554
123	13.7	20.3482	1.4853	65.292	5.5805	0	16.25	3.7208	0.5187	-1	0.9997	0.5712	1	0.4536	1072.99	804.854	-9.1	-18.2	0.266159
124	6.3	27.9576	4.4377	41.8444	9.7313	0	19.5	4.3858	0.9312	0.7534	0.9999	0.07995	0.3721	0	807.865	558.532	-27.95	0.65	0.456023
125	15.9	31.3755	1.9733	79.5339	5.7219	0	14.5344	3.2163	0.2949	-0.9971	1	0.6615	0.777	0.6034	153.827	86.5566	-30.55	-7.15	0.344868
126	9.3	8.45	0.9086	32.3285	4.4286	0	11.718	2.9533	0.4828	-0.8321	1	0.5443	1	0.5098	973.629	881.301	3.25	7.8	0.205166
127	4.9	32.2717	6.5861	25.9318	8.942	0	20.5548	5.4752	0.9948	0.9833	0.9999	0.006065	0	0	1226.78	908.806	-10.4	30.55	0.736535
128	6.9	6.9096	1.0014	25.3617	5.1759	0	10.2774	2.9935	0.2535	-0.8232	1	0.7286	1	0.5862	642.116	618.37	-5.2	4.55	0.193474
129	8.9	54.2	6.0899	60.9859	8.8385	0	19.769	4.6076	0.9789	0.8693	1	0.02896	0.04348	0	433.753	356.916	-20.8	-50.05	0.68902
130	6.9	0.9192	0.1332	20.0108	4.0838	0	14.5344	2.5962	-0.2984	-0.9995	0.9968	0.7779	1	0.7931	907.833	819.5	-0.65	-0.65	0.0326167
131	6.3	5.0767	0.8058	44.7231	10.4007	3.25	26.2023	6.512	-0.7287	-0.9992	-0.3363	0.1826	1	1	324.643	33.4921	-3.25	-3.9	0.0774756
132	5.9	13.7118	2.324	24.6353	6.3168	0	17.5018	4.2069	0.6644	-0.05547	0.9673	0.232	1	0.6316	1081.72	695.407	-7.15	11.7	0.367908
133	5.5	25.7551	4.6827	26.8356	7.6673	0	13.4001	4.2885	0.9197	0.7474	0.9938	0.08632	0.4286	0.06667	688.355	236.845	-4.55	-25.35	0.610737
134	4.9	18.3157	3.7379	18.8994	6.517	3.25	10.2774	2.33	0.1562	-0.2255	0.6158	0.3241	0.8276	1	990.235	854.725	8.45	16.25	0.573561
135	14.5	71.5266	4.9329	111.035	8.8828	0	27.768	5.9257	0.9842	0.8635	1	0.02053	0.352	0	1161.68	535.717	-1.95	71.5	0.555332
136	7.5	22.1859	2.9581	45.8013	8.3275	0	13.4001	3.3943	0.9129	0.6268	1	0.08866	0.8727	0.05714	18.28	86.66	22.1	-1.95	0.355221
137	4.7	24.2686	5.1635	17.6677	6.5436	0	16.5718	4.0082	0.9603	0.936	0.9829	0.02124	0.3704	0	961.564	156.819	8.45	-22.75	0.789092
138	12.1	35.1842	2.9078	83.0378	8.2216	0	17.5018	5.0835	0.345	-0.9839	0.9999	0.8244	0.5545	0.4	399.897	720.574	31.85	14.95	0.353678
139	5.5	60.2259	10.9502	39.8077	11.3736	4.5962	19.769	4.1468	0.9892	0.9803	0.9939	0.004628	0	0	177.145	455.736	57.2	18.85	0.962773
140	9.1	5.5154	0.6061	50.5632	7.1216	3.25	14.5344	2.8303	-0.6992	-1	0.7071	0.3594	1	1	571.286	206.088	3.9	-3.9	0.0851073
141	9.7	59.6621	6.1507	113.222	14.7042	3.25	36.3361	9.4225	0.9224	0.5009	1	0.106	0.1558	0.08772	1279.12	19.3144	-54.6	-24.05	0.418295
142	5.9	7.1795	1.2169	23.4986	6.0253	0	23.6604	6.1699	-0.3143	-1	0.9916	0.7964	1	0.7778	1233.38	335.754	-7.15	0.65	0.201965
143	19.3	124.829	6.4678	168.304	9.7286	0	20.5548	5.1913	0.7366	-1	1	0.4708	0.5145	0.281	108.873	582.098	-124.15	13	0.664823
144	4.7	16.9499	3.6064	20.5491	7.6108	0	21.8017	5.9769	0.949	0.819	0.9995	0.0648	0.9259	0	1196.17	10.5319	-9.1	-14.3	0.473853
145	5.5	33.4608	6.0838	32.863	9.3894	0	19.5	5.6805	0.9741	0.8956	1	0.03302	0.2	0	441.573	83.5727	-13.65	-30.55	0.647943
146	4.9	5.9927	1.223	28.904	9.9669	3.25	36.7696	8.906	-0.5565	-0.9961	-0.2425	0.2835	1	1	1282.19	772.286	-4.55	3.9	0.122706
147	5.5	8.45	1.5364	35.1921	10.0549	0	40.2003	9.6377	-0.1886	-0.9947	1	0.8012	1	0.7857	1207.83	776.673	-3.25	7.8	0.152801
148	7.7	19.769	2.5674	37.349	6.5525	0	13.7886	3.9401	0.5898	-0.2222	0.9833	0.3445	1	0.6486	425.39	679.552	14.3	-13.65	0.39182
149	16.7	61.1726	3.663	110.365	7.5078	0	19.5	3.7126	0.9315	0.1789	1	0.1255	0.6327	0.05512	876.353	598.404	-41.6	-44.85	0.487893
150	6.3	12.3671	1.963	29.0533	6.7566	0	16.5718	4.3184	-0.2081	-0.9899	1	0.6142	0.8372	0.913	1252.42	837.008	12.35	-0.65	0.290531
151	5.3	34.7188	6.5507	31.4908	9.5427	0	29.9635	6.7368	0.9875	0.9648	1	0.01259	0.0303	0	1008.69	420.264	-21.45	27.3	0.686462
152	21.7	237.396	10.9399	264.732	13.4382	0	26.2023	6.0399	0.9704	0.7331	1	0.05008	0	0.00565	727.723	164.21	-97.5	-216.45	0.81409
153	5.3	3.5004	0.6604	12.5454	3.8016	0	7.2672	2.2138	0.8027	0.4472	1	0.1971	1	0.3846	626.887	787.859	1.3	3.25	0.173716
154	5.3	37.1809	7.0153	26.7862	8.117	3.25	19.769	4.2668	0.9894	0.9356	0.9997	0.01732	0	0	25.4151	383.189	29.9	22.1	0.864273
155	7.9	17.1605	2.1722	50.2567	8.5181	0	16.25	4.2398	0.3807	-0.9743	0.9998	0.8497	0.5593	0.3684	384.317	64.4241	-10.4	13.65	0.25501
156	20.9	57.0225	2.7283	164.868	8.7232	0	18.3848	4.9176	0.2767	-1	1	0.7732	0.4127	0.4702	943.345	811.139	41.6	-39	0.312764
157	17.9	45.2673	2.5289	125.222	7.8756	0	20.5548	4.3289	0.5949	-0.9996	1	0.6084	0.8679	0.3669	237.215	758.746	-24.05	-38.35	0.321106
158	7.7	16.1457	2.0968	25.6463	4.4994	0	11.718	2.9054	0.2855	-1	0.9998	0.794	0.9298	0.5429	926.065	368.76	-10.4	-12.35	0.466018
159	4.7	13.6655	2.9075	21.4837	7.9569	0	18.9506	4.7765	0.8573	0.7772	0.9806	0.06785	0.9259	0	564.415	294.947	-13.65	0.65	0.365406
160	6.7	60.0855	8.968	49.5999	10.5532	3.25	22.981	5.3454	0.9787	0.9317	1	0.0238	0	0	369.433	310.664	-59.8	-5.85	0.84979
161	20.1	127.023	6.3196	200.78	11.0928	3.25	35.75	5.3314	0.6657	-0.998	1	0.6118	0.3204	0.2658	829.341	804.219	-74.75	-102.7	0.569703
162	14.9	72.7303	4.8812	113.359	8.7875	0	16.5718	3.5521	0.9721	0.6568	1	0.04411	0.4109	0.009174	373.43	893.866	35.1	63.7	0.555471
163	5.1	21.1625	4.1495	32.2604	10.4066	4.5962	21.8017	5.0404	0.6161	0.1644	0.9447	0.2828	0.5484	0.5455	197.412	62.2549	-14.3	-15.6	0.398737
164	17.3	4.162	0.2406	87.0502	5.6896	0	19.769	3.893	0.1008	-1	1	0.7807	1	0.6694	24.9682	808.324	-3.25	2.6	0.0422877
165	18.3	8.841	0.4831	59.2009	3.632	0	21.8017	3.4958	-0.4428	-1	1	0.6688	1	0.9118	1387.86	738.23	-8.45	-2.6	0.133012
166	5.7	14.3148	2.5114	19.5974	5.2966	0	11.718	2.7475	0.9345	0.6919	0.9997	0.08979	1	0.05882	967.746	434.14	-11.05	-9.1	0.474153
167	10.3	20.9316	2.0322	36.4577	4.3925	0	13.4001	3.1573	0.8162	0.07298	1	0.2749	1	0.2222	1085.42	1001.76	12.35	16.9	0.462652
168	12.3	18.8612	1.5334	63.9457	6.2083	0	18.3848	4.2951	0.6253	-1	1	0.4758	1	0.4337	42.939	476.094	0.65	18.85	0.246992
169	15.9	75.6517	4.758	105.22	7.5698	0	18.3848	3.2017	0.7261	-0.9923	1	0.6024	0.3525	0.1681	1332.53	105.846	57.85	-48.75	0.62855
170	10.3	41.483	4.0275	50.1814	6.046	0	18.9506	3.4938	0.9818	0.8957	1	0.02386	0.8675	0	643.136	18.2282	-33.8	-24.05	0.666143
171	15.1	81.0026	5.3644	105.367	8.0433	0	16.5718	3.6574	0.9714	0.852	1	0.02899	0.145	0	817.705	514.42	77.35	24.05	0.66694
172	5.9	13.1615	2.2308	20.6469	5.2941	0	17.5018	4.8181	0.9177	0.7071	1	0.08294	1	0.05263	241.364	255.483	12.35	-4.55	0.421375
173	8.3	10.2774	1.2382	21.6734	3.4402	0	7.2672	2.2761	0.1021	-0.9998	1	0.7823	1	0.6585	537.404	940.922	3.25	9.75	0.359921
174	6.9	22.6383	3.2809	47.5396	9.702	0	29.9635	6.6396	0.4279	-1	0.9987	0.8895	0.2449	0.2759	242.572	330.696	-17.55	-14.3	0.338167
175	11.3	26.7765	2.3696	48.1444	5.1768	0	35.75	5.1725	0.535	-0.6644	0.9997	0.5002	0.9785	0.5479	969.487	671.721	-2.6	-26.65	0.457735
176	8.9	7.0308	0.79	27.5799	3.9971	0	9.1924	2.543	-0.2929	-1	0.9191	0.7113	1	0.881	1128.1	824.073	-3.9	5.85	0.197643
177	5.7	10.1116	1.774	33.06	8.9351	0	16.25	4.5749	0.6259	-0.5199	0.9945	0.4085	1	0.4706	340.254	69.0614	-7.15	-7.15	0.198543
178	13.3	30.3349	2.2808	60.2804	5.3345	0	13	3.4273	0.6072	-0.9985	1	0.6362	0.7168	0.2688	1313.48	1018.39	21.45	-21.45	0.427556
179	4.9	1.3	0.2653	12.2882	4.2373	0	10.2774	3.1139	0.3821	-0.5547	1	0.7512	1	0.4286	634.082	47.3673	0	1.3	0.0626106
180	8.9	18.8948	2.123	48.942	7.093	0	16.5718	4.7021	0.8386	0.0767	0.9994	0.1621	1	0.2041	946.174	376.382	-18.85	-1.3	0.299309
181	10.9	39.0541	3.5829	51.2542	5.7589	0	11.718	2.7181	0.9626	0.8339	0.9998	0.0417	0.9888	0	272.555	34.2706	37.05	12.35	0.62215
182	10.3	52.0852	5.0568	78.3411	9.4387	0	22.981	4.9853	0.9942	0.9681	1	0.006637	0.3253	0	835.481	421.243	-25.35	45.5	0.535752
183	11.7	33.7812	2.8873	67.1751	6.9253	0	18.9506	3.8905	0.9197	0.4331	1	0.1131	1	0.1169	166.278	504.308	33.15	6.5	0.416921
184	11.9	4.6872	0.3939	42.7941	4.3226	0	11.718	3.2808	-0.1707	-1	1	0.8054	1	0.7391	719.345	956.403	-2.6	3.9	0.0911257
185	11.5	1.95	0.1696	54.3059	5.7164	0	16.25	4.2282	-0.2386	-1	1	0.695	1	0.8462	982.848	444.383	-1.95	0	0.029669
186	11.3	11.9854	1.0607	92.8947	9.9887	3.25	22.981	5.189	0.2928	-0.7634	0.9998	0.5947	1	0.6806	1349.58	56.2743	-2.6	-11.7	0.10619
187	9.7	14.8223	1.5281	43.1935	5.6095	0	14.5344	3.4088	0.7972	0.1065	1	0.265	1	0.2807	759.691	635.423	-9.1	11.7	0.272413
188	6.5	6.1321	0.9434	18.5143	4.1143	0	13.4001	3.3904	0.7884	-0.1414	1	0.2969	1	0.32	1041.72	727.115	-5.2	3.25	0.229298
189	10.7	2.68	0.2505	36.691	4.2174	0	11.718	2.9217	-0.5138	-1	0.9487	0.5476	1	0.9516	613.126	162.701	-0.65	2.6	0.0593968
190	5.7	7.0007	1.2282	11.9742	3.2363	0	7.2672	2.3804	0.8245	0.3939	1	0.2326	1	0.3125	143.79	22.1579	-6.5	2.6	0.379507
191	5.7	6.4018	1.1231	15.117	4.0857	0	9.1924	2.3935	0.7873	-0.4472	1	0.3492	1	0.2353	682.368	743.746	-2.6	5.85	0.274886
192	10.3	35.9621	3.4915	57.1085	6.8805	0	18.9506	3.8985	0.8124	0.2763	1	0.1828	0.9759	0.3651	1057.76	543.048	35.75	-3.9	0.507449
193	9.9	64.3369	6.4987	79.4646	10.0588	0	26.2023	5.3863	0.7009	-0.3018	1	0.411	0.1899	0.339	441.909	627.934	-55.9	31.85	0.646071
194	5.7	4.111	0.7212	12.7631	3.4495	0	7.2672	2.12	0.6825	0.1821	0.9091	0.1907	1	0.5882	510.246	685.526	1.3	-3.9	0.209074
195	8.5	4.111	0.4836	38.6876	5.9519	0	13.7886	3.2244	-0.1013	-1	1	0.7752	1	0.7436	411.106	676.871	1.3	3.9	0.0812514
196	8.5	13.9106	1.6365	41.2989	6.3537	0	16.25	3.736	0.8665	0.3363	1	0.1644	1	0.2222	1371.24	374.865	-11.05	8.45	0.257566
197	8.9	7.4111	0.8327	35.5193	5.1477	0	13.7886	3.9391	0.09817	-1	1	0.7968	1	0.625	1328.6	225.039	-7.15	-1.95	0.161762
198	8.9	17.0617	1.917	51.8956	7.5211	0	13.4001	3.6861	0.4817	-0.8	0.9965	0.4401	1	0.6939	384.466	818.832	-11.05	-13	0.254883
199	8.7	33.7812	3.8829	65.4252	9.765	0	20.8102	5.0941	0.9502	0.6	1	0.07614	0.7612	0.02128	865.506	336.718	6.5	33.15	0.397634
200	6.7	56.2766	8.3995	53.8536	11.4582	3.25	21.8017	5.584	0.9919	0.9662	0.9999	0.01032	0	0	1261.93	661.508	-55.9	-6.5	0.733056
201	7.9	55.7107	7.052	52.069	8.8253	0	16.25	3.8631	0.9745	0.9186	1	0.02224	0	0	354.146	658.677	7.15	-55.25	0.799066
202	7.1	55.7107	7.8466	48.1166	9.4346	3.25	16.5718	4.1927	0.9913	0.9526	1	0.01211	0	0	1041.25	132.768	55.25	7.15	0.831683
203	7.3	3.5004	0.4795	38.5107	7.2662	0	18.3848	4.707	-0.159	-1	0.999	0.6846	1	0.8438	29.6027	330.651	1.3	-3.25	0.0659905
204	5.3	47.5567	8.973	31.8517	9.652	3.25	19.769	4.8729	0.9698	0.9474	0.9925	0.01556	0	0	32.4245	880.019	-17.55	44.2	0.929652
205	6.5	12.6207	1.9416	35.0649	7.7922	0	19.769	5.0993	-0.2499	-0.8695	0.9986	0.6693	0.4889	0.8	316.846	994.085	10.4	-7.15	0.249172
206	6.5	24.1552	3.7162	23.8344	5.2965	0	10.2774	2.9186	0.9831	0.9144	1	0.02019	0.9556	0	1277.38	1022.43	-9.75	-22.1	0.701633
207	6.3	16.0538	2.5482	24.6318	5.7283	0	13.4001	3.266	0.9315	0.8339	0.9998	0.04778	1	0	1069.66	972.722	8.45	13.65	0.444844
208	6.3	9.4641	1.5022	20.1042	4.6754	0	9.75	2.7472	0.6664	-0.3714	0.9995	0.4493	1	0.3636	597.222	557.095	-9.1	-2.6	0.321299
209	6.1	6.5	1.0656	26.6252	6.4939	0	13	3.8215	0.4154	-0.8412	0.9923	0.5454	1	0.7619	7.4918	865.984	5.2	-3.9	0.164092
210	6.1	21.9946	3.6057	25.9173	6.3213	0	13.7886	3.4045	0.9649	0.8087	0.9994	0.04603	1	0	1092.06	795.443	-7.15	20.8	0.570405
211	5.7	17.562	3.0811	32.5933	8.809	0	22.981	5.5286	0.5219	-0.6	1	0.5924	0.5405	0.4706	795.079	35.8333	-11.05	-13.65	0.349767
212	5.5	1.3	0.2364	26.8639	7.6754	0	24.7513	6.5663	-0.1903	-0.9833	0.9487	0.7459	1	0.9231	950.909	1007.2	-1.3	0	0.0307997
213	5.3	75.47	14.2396	48.7254	14.7653	3.25	22.75	4.5915	0.9856	0.9752	0.9952	0.005986	0	0	553.076	55.8208	-10.4	-74.75	0.964396
214	5.1	16.0801	3.153	13.655	4.4048	0	9.75	3.0864	0.9669	0.9363	0.9762	0.01183	1	0	527.667	723.706	3.9	15.6	0.71581
215	5.1	29.7086	5.8252	23.2131	7.4881	3.25	29.9635	6.9054	0.9839	0.9481	0.9999	0.01778	0.09677	0	632	955.049	5.2	-29.25	0.777928
216	4.9	11.7	2.3878	15.562	5.3662	0	10.2774	2.3739	0.2936	0.2504	0.4281	0.05994	0.8966	1	1211.12	841.367	11.7	0	0.44497

## Sheet: WT S1 V2
trackID	trackLength(s)	totalDisplacement(um)	meanVelocity(um/s)	totalDistance(um)	meanSpeed(um/s)	minSpeed(um/s)	maxSpeed(um/s)	stdevSpeed(um/s)	meanPersistence	minPersistence	maxPersistence	stdevPersistence	tumblingPropensityV	tumblingPropensityP	positionX(px)	positionY(px)	displacementX(um)	displacementY(um)	Spalte1
0	4.9	8.7207	1.7797	23.5961	8.1366	0	20.5548	6.2101	0.5802	-0.4472	0.8944	0.4206	1	0.5556	60.9592	287.939	3.9	7.8	0.218728
1	22.9	40.0529	1.749	85.9713	4.1135	0	13	2.8963	0.7855	-0.7071	1	0.2692	1	0.2834	926.437	788.238	29.9	-26.65	0.425185
2	40.9	120.76	2.9526	282.342	7.2582	0	26.2023	4.4329	0.6497	-0.9995	1	0.5649	0.4653	0.3149	706.531	87.0147	-117	29.9	0.406795
3	10.3	53.2405	5.169	55.1131	6.6401	0	17.5018	3.2407	0.7573	0.124	0.9999	0.2569	0.3494	0.3968	273.796	567.684	50.7	-16.25	0.778452
4	28.7	5.5536	0.1935	203.188	7.6101	0	32.1734	5.7412	-0.2614	-1	1	0.6555	1	0.8894	96.831	137.666	-1.95	-5.2	0.0254267
5	12.1	45.4303	3.7546	58.8832	5.83	0	13.4001	3.0659	0.9366	0.3417	1	0.1192	0.7921	0.06173	918.636	570.599	42.9	-14.95	0.644014
6	9.7	96.2395	9.9216	93.5436	12.1485	0	30.8322	5.704	0.9945	0.9649	1	0.007392	0.01299	0	702.015	79.9021	44.85	85.15	0.816693
7	31.3	241.289	7.7089	292.825	9.994	0	29.25	4.6251	0.9698	0.5123	1	0.06962	0.1092	0.03297	465.466	200.591	-40.3	237.9	0.771353
8	11.7	36.3361	3.1056	74.1337	7.6426	0	16.5718	4.2426	0.5643	-0.9998	1	0.6559	0.5155	0.3506	718.188	526.483	-32.5	16.25	0.406354
9	6.1	28.1233	4.6104	32.6189	7.9558	0	13.7886	3.4206	0.9905	0.9252	1	0.01738	0.2195	0	520.902	1017.95	-15.6	23.4	0.579502
10	29.3	111.302	3.7987	201.484	7.3804	0	16.25	3.1043	0.822	-0.9989	1	0.4539	0.4652	0.1186	215.476	58.7167	-90.35	65	0.514701
11	12.9	85.8394	6.6542	94.0919	8.6323	3.25	21.8017	3.7401	0.6819	-0.9997	1	0.5098	0.2661	0.3034	949.861	142.876	49.4	70.2	0.770849
12	16.7	55.4027	3.3175	131.024	8.9132	0	29.25	6.6013	0.6329	-1	1	0.6257	0.5306	0.2778	1057.84	895.18	-51.35	20.8	0.372201
13	6.7	8.0401	1.2	22.9157	4.8757	0	26.8002	5.8731	0.2482	-1	1	0.7346	1	0.6923	1057.61	21.5448	-7.8	1.95	0.246119
14	19.5	39.3451	2.0177	95.5543	5.4602	0	13.4001	3.502	0.88	-0.1789	1	0.1876	1	0.1699	537.446	109.344	-39	-5.2	0.369529
15	5.9	33.1054	5.6111	30.4851	7.8167	3.25	14.5344	3.4731	0.9846	0.9548	0.9998	0.01267	0.07692	0	21.0085	112.992	24.05	-22.75	0.717835
16	7.1	44.4906	6.2663	46.6003	9.1373	0	19.769	5.1567	0.9061	0.464	0.9999	0.1359	0.4314	0.1379	1248.43	372.296	-43.55	9.1	0.685793
17	48.3	95.1601	1.9702	333.123	7.1949	0	37.0557	5.4367	0.3871	-1	1	0.7395	0.8834	0.4543	973.936	555.343	57.2	-76.05	0.273833
18	7.9	44.1857	5.5931	50.8291	8.6151	3.25	17.5018	4.2337	0.9928	0.9518	1	0.01011	0.1525	0	651.842	327.19	39.65	19.5	0.649221
19	8.7	46.0446	5.2925	43.5411	6.4987	0	17.5018	3.625	0.9924	0.9457	1	0.009484	0.1194	0	128.328	295.983	-14.95	43.55	0.814394
20	4.9	16.0932	3.2843	32.4275	11.1819	3.25	22.981	5.3793	0.908	0.6983	0.9999	0.09621	0.7931	0.1111	861.633	34.1735	11.7	11.05	0.293716
21	41.3	12.0907	0.2928	192.843	4.907	0	16.25	3.4749	-0.1197	-1	1	0.6339	1	0.8599	15.253	863.442	-9.75	-7.15	0.0596699
22	14.7	94.4985	6.4285	112.064	8.8239	0	18.3848	3.6257	0.9836	0.9086	1	0.02019	0.07874	0	309.66	471.265	-93.6	13	0.728533
23	17.9	4.9503	0.2766	59.1587	3.7207	0	11.718	2.6571	-0.1064	-1	1	0.665	1	0.8676	229.271	436.137	-1.95	4.55	0.0743408
24	43.1	116.901	2.7123	311.69	7.5837	0	25.3833	4.1207	0.5841	-1	1	0.6519	0.4988	0.3205	1211.19	712.299	105.95	49.4	0.357649
25	17.7	100.647	5.6863	135.186	8.6106	0	21.8017	3.8941	0.8088	-0.874	1	0.5262	0.1019	0.1022	828.045	956.181	-58.5	-81.9	0.660384
26	10.9	98.307	9.019	93.2254	10.4748	3.25	20.5548	4.2642	0.9879	0.9419	1	0.01735	0	0	694.344	576.766	-94.25	27.95	0.861019
27	4.9	28.1308	5.741	25.2977	8.7234	3.25	16.5718	4.4744	0.9698	0.9229	0.9992	0.02898	0.2759	0	289.459	747.755	-21.45	-18.2	0.658115
28	17.1	5.8138	0.34	67.7131	4.4843	0	16.25	3.3199	-0.08549	-1	1	0.7041	1	0.7822	821.415	728.643	-5.2	2.6	0.0758201
29	30.9	121.52	3.9327	208.387	7.2106	0	24.7513	4.8312	0.7796	-1	1	0.4002	0.6298	0.2463	508.657	299.427	107.9	-55.9	0.545405
30	5.1	5.36	1.051	25.602	8.2587	3.25	18.3848	4.3531	0.2356	-0.6485	0.774	0.4524	1	0.9091	1289.02	446.784	-5.2	1.3	0.12726
31	5.7	4.5962	0.8063	25.1107	6.7867	0	13.7886	3.7784	-0.4543	-0.9965	0.9701	0.5908	1	0.9333	601.588	471.605	3.25	3.25	0.118806
32	18.5	27.4312	1.4828	64.4058	3.9034	0	10.2774	2.4864	0.5212	-0.9567	1	0.484	1	0.5764	1034.16	405.913	-26.65	6.5	0.379874
33	14.5	48.7153	3.3597	83.3974	6.6718	0	23.4361	4.0253	0.4557	-0.9345	1	0.6765	0.792	0.4078	649.2	830.576	-41.6	25.35	0.503567
34	6.9	38.3885	5.5636	36.8411	7.5186	3.25	14.5344	3.5341	0.9698	0.8679	1	0.04145	0	0	1201.65	870.058	-33.8	-18.2	0.739978
35	4.7	2.0555	0.4373	25.0644	9.2831	3.25	18.9506	4.4487	-0.9564	-0.9923	-0.9237	0.0272	1	1	1246.12	865.713	-0.65	1.95	0.0471071
36	22.7	67.753	2.9847	141.093	6.8161	0	18.9506	4.2815	0.8162	-0.2983	1	0.2689	0.6377	0.2727	63.5815	851.042	-10.4	-66.95	0.43789
37	7.9	80.6943	10.2145	71.6478	12.1437	3.25	22.981	5.2137	0.9845	0.9665	0.9986	0.008503	0	0	717.177	408.76	3.9	-80.6	0.841136
38	49.5	51.2141	1.0346	255.113	5.3708	0	17.5018	4.052	0.2427	-1	1	0.7221	0.9958	0.6174	908.562	924.61	-46.8	-20.8	0.192634
39	6.3	8.841	1.4033	32.3302	7.5187	0	24.7513	8.2076	-0.2535	-0.9965	0.9899	0.7632	1	0.8261	682.794	181.5	2.6	8.45	0.186641
40	19.3	67.0131	3.4722	125.219	7.2381	0	20.5548	4.3343	0.7567	-0.4925	1	0.3458	0.6936	0.3137	1080.69	724.948	9.75	66.3	0.479712
41	6.5	3.7901	0.5831	39.9729	8.8829	0	45.9619	12.98	-0.577	-0.9927	0.5145	0.4529	0.9778	1	497.762	628.315	-1.95	-3.25	0.065643
42	25.3	239.187	9.454	250.313	10.743	3.25	19.769	3.2923	0.992	0.9381	1	0.01023	0	0	186.769	526.059	-224.25	-83.2	0.880015
43	5.3	13.4001	2.5283	20.2417	6.1339	0	13.4001	3.4208	-0.01932	-0.7447	0.4138	0.3633	0.9091	1	200.302	63.5755	-10.4	8.45	0.412185
44	7.1	4.6872	0.6602	24.1285	4.7311	0	14.5344	3.1148	0.1948	-0.9923	1	0.5881	1	0.7407	438.887	939.563	2.6	-3.9	0.139545
45	9.5	8.2731	0.8709	27.2244	3.6299	0	13	3.0328	0.1094	-0.9923	0.9939	0.7736	1	0.7273	849.732	588.868	5.85	-5.85	0.239924
46	10.9	47.0207	4.3138	78.061	8.7709	3.25	18.3848	3.4086	0.9584	0.802	0.9998	0.03817	0.3933	0	234.729	483.303	4.55	46.8	0.491831
47	4.7	2.6	0.5532	13.7921	5.1082	0	11.718	3.3906	0.4145	-0.3714	0.9701	0.5149	1	0.7143	1357.53	357.489	2.6	0	0.108296
48	9.5	54.6619	5.7539	60.0886	8.0118	0	17.5018	4.1938	0.9765	0.7826	1	0.03633	0.2267	0	1309.79	549.99	2.6	54.6	0.718178
49	16.1	60.5059	3.7581	101.967	7.2317	0	29.25	4.7486	0.3258	-0.9992	1	0.84	0.4043	0.405	798.898	511.839	-60.45	2.6	0.51967
50	5.5	7.854	1.428	32.6385	9.3253	3.25	29.0689	6.9804	-0.1487	-0.9762	1	0.7994	1	0.7857	369.573	940.627	3.25	-7.15	0.153132
51	12.7	61.6815	4.8568	72.9469	6.8175	0	18.3848	4.2371	0.7553	-0.9864	1	0.4587	0.4579	0.2442	425.504	490.949	29.9	53.95	0.712402
52	15.5	28.9888	1.8702	89.0253	6.5945	0	44.2048	6.0489	0.2205	-0.9923	1	0.6057	0.9407	0.7043	690.252	486.332	-27.3	-9.75	0.2836
53	8.3	1.4534	0.1751	22.76	3.6127	0	9.75	2.4818	-0.2623	-0.9762	1	0.6446	1	0.9268	1324.52	766.313	0.65	1.3	0.0484679
54	47.1	64.1791	1.3626	252.759	5.6044	0	20.8102	3.6251	0.5798	-1	1	0.5415	1	0.4052	378.107	43.2654	-35.75	-53.3	0.24313
55	16.9	139.724	8.2677	150.517	10.1018	3.25	19.769	3.6383	0.9898	0.8833	1	0.01646	0.03356	0	317.325	592.698	-98.8	-98.8	0.818438
56	10.1	73.1965	7.2472	69.2502	8.5494	3.25	16.25	3.1148	0.9865	0.9604	1	0.0138	0.02469	0	536.01	528.985	54.6	-48.75	0.847685
57	13.9	25.3833	1.8261	59.9081	5.0343	0	17.5018	3.2838	0.1428	-0.9978	1	0.8358	1	0.5876	19.4604	660.644	19.5	-16.25	0.362732
58	8.7	5.2405	0.6024	19.764	2.9499	0	16.5718	3.1703	0.785	-0.9701	1	0.5097	1	0.1064	986.034	555.822	-2.6	-4.55	0.20421
59	20.5	66.9532	3.266	161.356	8.7219	0	29.25	5.5965	0.7696	-0.6306	1	0.3554	0.8486	0.2622	967.051	868.944	66.95	0.65	0.37446
60	6.3	8.841	1.4033	32.5371	7.5668	0	21.8017	4.9875	0.4844	-0.8697	1	0.6538	1	0.4091	758.691	375.857	-8.45	2.6	0.185455
61	7.3	19.8117	2.7139	34.4393	6.498	0	17.5018	4.8569	0.6914	-0.006944	0.9995	0.3061	0.9623	0.4242	1383.62	941.178	-14.95	13	0.417652
62	13.1	53.95	4.1183	90.7312	8.174	3.25	20.8102	4.5633	0.9602	0.6644	1	0.06508	0.4595	0.02198	742.809	78.5	0	53.95	0.503829
63	9.1	24.1901	2.6583	66.7226	9.3976	0	24.7513	5.4985	0.5964	-0.5547	0.9998	0.435	0.9859	0.551	709.923	513.643	-20.8	12.35	0.28287
64	5.7	7.827	1.3732	15.9797	4.3188	0	10.2774	2.211	0.701	0.4472	0.9806	0.1358	1	0.7059	776.184	1029.16	5.85	-5.2	0.317959
65	6.5	7.15	1.1	20.0722	4.4605	0	29.9635	6.4114	0.3983	-0.3939	1	0.472	1	0.6667	1141.93	369.215	-7.15	0	0.246609
66	9.1	29.3149	3.2214	77.1312	10.8636	0	27.9576	5.7315	0.6987	-0.2496	1	0.3897	0.8028	0.3922	411.478	179.5	1.95	29.25	0.296532
67	9.1	59.4208	6.5298	58.2537	8.2048	0	27.768	5.2763	0.9917	0.9359	1	0.01072	0	0	124.945	38.2033	29.9	51.35	0.795851
68	8.5	13.7118	1.6131	48.9222	7.5265	0	22.981	5.2875	0.6706	-0.9231	1	0.4921	1	0.3864	59.6941	270.947	-1.3	13.65	0.214323
69	5.1	24.3988	4.7841	28.1623	9.0846	3.25	13.7886	3.3973	0.6515	0.1009	0.9717	0.2838	0.4839	0.5455	87.2843	301.451	-16.25	-18.2	0.526616
70	10.7	19.3259	1.8062	64.502	7.414	0	19.5	5.0452	0.519	-0.2169	0.9994	0.3586	0.8046	0.5606	26.972	489.065	18.2	-6.5	0.24362
71	4.9	0.9192	0.1876	13.9435	4.8081	0	16.25	4.9719	-0.5911	-0.9923	0.4472	0.4729	1	1	767.725	668.275	-0.65	0.65	0.0390175
72	42.9	25.35	0.5909	244.68	5.9824	0	49.6091	5.3851	0.3262	-1	1	0.7008	0.9756	0.5524	48.1084	408.324	9.75	-23.4	0.0987731
73	12.7	123.768	9.7455	128.311	11.9917	3.25	26.8002	5.3781	0.9924	0.9594	1	0.009746	0	0	684.287	600.016	-98.15	-75.4	0.812687
74	11.3	110.05	9.7389	117.254	12.6079	3.25	27.9576	5.3187	0.9397	0.7371	1	0.06931	0.01075	0.0274	586.283	520.199	109.2	-13.65	0.772444
75	8.5	11.718	1.3786	32.9505	5.0693	0	19.769	5.0718	0.6671	-0.4472	1	0.3722	1	0.5	1383.41	261.082	11.05	3.9	0.271951
76	42.5	97.9971	2.3058	332.378	8.2069	0	20.8102	4.0697	0.7943	-0.9988	1	0.4051	0.5605	0.1974	596.189	248.458	96.85	-14.95	0.280959
77	18.3	44.2048	2.4156	115.799	7.1042	0	14.5344	3.6394	0.707	-0.943	1	0.5301	0.8528	0.2308	688.757	579.098	-14.95	-41.6	0.340024
78	18.7	184.879	9.8866	182.35	10.9191	3.25	19.769	4.2803	0.9889	0.9421	1	0.01375	0	0	604.492	216.973	-182	32.5	0.905441
79	17.3	112.542	6.5053	133.345	8.7154	0	16.5718	3.8809	0.7034	-0.9231	1	0.5534	0.2288	0.2424	242.396	36.5289	102.05	-47.45	0.746414
80	20.9	92.8863	4.4443	151.818	8.0327	0	29.0689	5.5357	0.7995	-0.9992	1	0.3746	0.3492	0.2143	439.012	728.034	-72.15	-58.5	0.553276
81	15.3	81.5096	5.3274	99.5126	7.4822	0	14.5344	4.0707	0.961	0.7407	1	0.06206	0.391	0.0177	221.67	447.373	-43.55	-68.9	0.71201
82	32.9	201.902	6.1368	283.927	9.1886	0	35.0036	5.531	0.8305	-1	1	0.46	0.4142	0.128	1325.43	795.973	-97.5	-176.8	0.667871
83	19.1	125.802	6.5865	180.759	10.5707	0	20.5548	4.0882	0.9733	0.7372	1	0.03997	0.1287	0.006623	1008.02	999.756	118.95	-40.95	0.62309
84	6.3	73.5994	11.6824	59.3109	13.7932	4.5962	36.7696	6.9393	0.9906	0.9433	0.9998	0.01239	0	0	872.302	455.786	45.5	-57.85	0.846968
85	20.3	61.6987	3.0393	121.652	6.6477	0	16.5718	3.4439	0.6889	-0.9701	1	0.5289	0.7213	0.3129	553.273	282.145	-17.55	-59.15	0.457196
86	11.3	95.4682	8.4485	115.776	12.4491	0	20.8102	5.7945	0.9635	0.839	1	0.04446	0	0	923.407	323.575	-10.4	94.9	0.678643
87	5.9	33.3786	5.6574	36.9578	9.4764	0	27.9576	8.0377	0.879	0.06238	0.9996	0.2091	0.2821	0.1053	1165.03	85.0169	-33.15	3.9	0.596999
88	6.3	38.608	6.1283	36.9597	8.5953	0	21.8017	4.7374	0.9898	0.9465	1	0.01529	0.02326	0	264.778	146.349	-27.3	-27.3	0.712983
89	13.1	45.2766	3.4562	73.5743	6.6283	0	14.5344	3.3704	0.595	-1	1	0.5983	0.5135	0.3846	527.473	748.939	28.6	35.1	0.521431
90	19.5	104.634	5.3658	143.855	8.2203	0	19.769	4.0891	0.9547	0.5922	1	0.06991	0.1257	0.03226	1297.9	950.764	-34.45	-98.8	0.65275
91	10.9	62.4271	5.7273	74.6458	8.3872	3.25	16.5718	3.5883	0.9772	0.8461	1	0.02721	0.1124	0	972.193	142	53.3	-32.5	0.682862
92	11.9	16.7745	1.4096	70.3931	7.1104	0	22.981	6.6648	0.4501	-0.8944	1	0.5526	1	0.5443	601.139	859.752	-13.65	-9.75	0.198245
93	7.9	41.9489	5.31	47.3161	8.0197	0	19.769	4.9353	0.9637	0.7247	1	0.06317	0.322	0.02564	418.266	30.5886	-9.1	40.95	0.66212
94	10.7	8.2219	0.7684	74.5485	8.5688	0	23.4361	6.6145	0.1097	-1	1	0.7349	1	0.7273	898.234	372.318	2.6	-7.8	0.0896742
95	12.5	6.5	0.52	54.2368	5.1654	0	16.25	3.672	-0.2539	-1	0.9899	0.7403	1	0.825	1066.08	242.784	-5.2	-3.9	0.10067
96	11.7	30.2163	2.5826	72.3413	7.4579	0	14.5344	3.6066	0.95	0.6593	1	0.06449	1	0.02597	808.338	336.145	9.75	-28.6	0.346291
97	19.3	76.3854	3.9578	134.194	7.7569	0	25.3833	5.0937	0.9534	0.723	1	0.05856	0.7399	0.01307	1065.91	351.381	56.55	51.35	0.51023
98	7.9	38.1346	4.8272	35.8472	6.0758	0	13.4001	3.7881	0.9691	0.9024	1	0.02974	0.4068	0	491.158	1015.47	-18.85	33.15	0.794496
99	33.5	109.765	3.2766	230.987	7.3329	0	30.8322	4.2636	0.3901	-1	1	0.7601	0.6032	0.4437	440.181	590.021	20.15	-107.9	0.446835
100	9.5	31.7504	3.3421	51.9285	6.9238	0	21.8017	4.8472	0.8409	-0.7372	1	0.3705	0.72	0.1455	1293.07	159.079	29.25	12.35	0.482697
101	5.3	17.9781	3.3921	24.5027	7.4251	0	16.25	4.9674	0.8447	0.6247	0.9994	0.1447	1	0.3077	1297.67	490.585	13.65	11.7	0.456842
102	5.1	6.1664	1.2091	16.8279	5.4283	0	10.2774	3.3836	0.9772	0.9487	0.9992	0.01785	1	0	1319.32	484.226	1.95	5.85	0.22274
103	12.3	98.0143	7.9686	94.7222	9.1963	0	21.8017	4.8301	0.9911	0.9549	1	0.01036	0	0	479.069	887.15	-89.05	-40.95	0.866501
104	11.9	54.3052	4.5635	77.6705	7.8455	0	16.25	3.8857	0.878	-0.9685	1	0.2808	0.2727	0.1392	879.227	489.588	40.3	36.4	0.581671
105	17.5	2.68	0.1531	128.978	8.3211	0	24.7513	5.9139	-0.06437	-1	1	0.7378	1	0.7442	843.057	593.049	-2.6	0.65	0.018399
106	8.3	32.817	3.9538	36.9145	5.8594	0	13.4001	3.7653	0.8695	0.5264	1	0.1386	0.6984	0.186	623.657	791.349	-4.55	-32.5	0.674779
107	7.9	24.7086	3.1277	43.3335	7.3447	0	25.3833	5.939	0.455	-0.8575	1	0.6177	0.6949	0.6154	718.367	503.842	22.1	11.05	0.425844
108	27.5	123.456	4.4893	217.037	8.5113	0	18.9506	4.0688	0.846	-0.9956	1	0.4134	0.2	0.1073	279.453	332.824	-92.95	81.25	0.527452
109	13.1	47.946	3.66	87.7818	7.9083	0	21.8017	4.8678	0.7256	-0.2707	1	0.316	0.7477	0.3778	1144	458.553	-13	46.15	0.462805
110	35.3	65.447	1.854	235.014	7.0575	0	21.8017	4.7785	-0.03108	-1	1	0.7659	0.8619	0.7101	908.531	117.171	37.05	-53.95	0.262699
111	8.7	28.5112	3.2772	65.1833	9.7289	0	23.6604	6.244	0.4819	-0.5064	0.999	0.6329	0.5075	0.383	396.241	172.563	26	-11.7	0.336852
112	19.9	61.8355	3.1073	124.663	6.9644	0	16.5718	3.8519	0.5139	-0.9991	1	0.6627	0.6983	0.3439	51.892	833.214	61.75	-3.25	0.446169
113	5.9	43.4772	7.369	37.6946	9.6653	3.25	35.1541	7.7498	0.9547	0.9017	0.9761	0.01912	0	0	368.551	407.466	22.75	37.05	0.762418
114	6.7	37.7895	5.6402	56.229	11.9636	0	25.3833	5.8907	0.9706	0.7809	0.9999	0.0488	0.1064	0	677.552	119.537	-28.6	24.7	0.471447
115	23.5	206.765	8.7985	222.616	10.3542	3.25	19.769	3.5874	0.9798	0.8497	1	0.02559	0	0	592.375	687.604	-202.8	40.3	0.849752
116	21.3	45.8377	2.152	126.402	6.5493	0	16.25	3.605	0.7982	-0.3328	1	0.2923	0.9741	0.2558	33.3005	232.138	14.3	43.55	0.328585
117	7.1	40.0529	5.6412	59.8283	11.731	0	21.8017	5.2712	0.4339	-0.2329	0.9991	0.4376	0.2941	0.6452	855.028	211.697	29.9	26.65	0.48088
118	6.7	25.9512	3.8733	23.8291	5.07	0	9.75	2.6945	0.9618	0.8311	0.9952	0.03931	0.7872	0	214.739	18.1418	9.75	24.05	0.763964
119	16.5	38.482	2.3322	109.183	7.5298	0	20.8102	4.5934	0.4386	-0.9795	1	0.6047	0.7586	0.5537	42.597	519.745	-30.55	23.4	0.309729
120	6.3	11.4997	1.8253	30.6055	7.1176	0	29.25	6.9626	-0.0002452	-0.8944	0.9995	0.7629	0.8372	0.6818	195.286	421.754	7.8	-8.45	0.256449
121	19.1	20.7695	1.0874	154.432	9.0311	0	23.6604	5.0507	0.3839	-0.9829	1	0.6959	0.6784	0.4867	1339.76	313.497	7.15	19.5	0.120406
122	32.7	34.1049	1.043	230.262	7.5004	0	27.768	5.4259	0.4427	-0.9978	1	0.6005	0.987	0.518	688.486	539.118	33.8	-4.55	0.139059
123	5.7	4.162	0.7302	6.5767	1.7775	0	7.2672	1.8711	-0.3341	-0.8575	0.3162	0.5134	1	1	978.921	559.158	-3.25	-2.6	0.410802
124	16.1	41.2174	2.5601	81.9163	5.8097	0	13.4001	2.8204	0.7069	-0.1674	1	0.3201	0.9362	0.405	1053.46	964.478	-25.35	-32.5	0.44066
125	9.1	11.518	1.2657	57.9845	8.1668	0	36.3361	6.9234	0.5382	-0.5647	1	0.5118	0.9155	0.451	470.203	429.258	11.05	3.25	0.154981
126	11.9	75.872	6.3758	91.428	9.2352	0	26	5.1972	0.9839	0.925	1	0.01853	0.0404	0	897.395	561.887	-67.6	-34.45	0.69038
127	7.5	60.854	8.1139	54.6466	9.9357	0	16.5718	4.5526	0.9703	0.9013	0.9998	0.0257	0	0	969.1	221.96	-24.05	-55.9	0.816641
128	31.3	40.7224	1.301	134.335	4.5848	0	35.75	3.9845	0.6335	-0.9487	1	0.5125	1	0.3911	1144.61	756.743	19.5	35.75	0.283764
129	11.1	81.6675	7.3574	81.4607	8.9517	3.25	14.5344	2.9394	0.9952	0.9722	1	0.004786	0	0	126.347	271.752	44.85	-68.25	0.8219
130	8.1	22.6103	2.7914	41.9311	6.8739	0	13.4001	3.5631	0.738	-0.2152	0.9983	0.3122	0.9016	0.3902	1144.94	236.957	7.15	21.45	0.406087
131	20.5	87.9712	4.2913	164.172	8.8742	0	18.9506	4.6068	0.8568	0.3534	1	0.1818	0.2324	0.2485	1014.29	96.1268	12.35	87.1	0.48357
132	11.7	87.9832	7.5199	91.2193	9.4041	0	23.4361	4.8733	0.9889	0.9313	1	0.01355	0	0	27.2607	662.201	-26.65	83.85	0.799641
133	9.9	33.8062	3.4148	62.1757	7.8703	0	14.5344	4.1911	0.7461	-0.9916	1	0.5716	0.7342	0.1579	408.884	916.838	26.65	-20.8	0.433884
134	11.1	58.4603	5.2667	97.3139	10.6938	3.25	24.7513	5.2601	0.951	0.6985	1	0.06484	0.2088	0.01408	164.689	155.135	43.55	-39	0.4925
135	8.9	65.74	7.3865	64.3502	9.3261	0	20.8102	4.9039	0.9784	0.9069	1	0.02388	0.1304	0	409.315	374.32	45.5	-47.45	0.792025
136	21.1	136.125	6.4514	149.403	7.8221	0	14.5344	3.6723	0.9441	0.6051	1	0.08819	0.2251	0.04678	903.765	746.144	92.95	99.45	0.824766
137	12.9	5.2405	0.4062	48.2128	4.4232	0	13.4001	2.868	0.4598	-1	1	0.7637	1	0.3678	507.868	979.167	5.2	-0.65	0.091834
138	4.9	9.3744	1.9131	18.1742	6.267	0	33.1436	7.8695	0.716	0.2425	0.9983	0.2869	1	0.4444	427.143	950.51	7.8	-5.2	0.305266
139	5.3	2.7577	0.5203	14.3662	4.3534	0	13.4001	3.0286	0.595	-0.2941	0.9908	0.3838	1	0.5833	236.292	204.821	1.95	1.95	0.119516
140	22.3	85.8025	3.8476	176.068	8.6733	0	18.9506	4.0729	0.6452	-0.7147	1	0.5271	0.3251	0.3388	513.785	901.697	23.4	-82.55	0.443614
141	7.5	2.0555	0.2741	23.294	4.2353	0	18.9506	3.9705	-0.5639	-1	1	0.5673	1	0.9394	77.26	760.087	1.95	-0.65	0.064718
142	4.9	2.0555	0.4195	12.9024	4.4491	0	13.4001	3.7184	-0.635	-0.8321	-0.3162	0.1813	1	1	237.99	437.724	-0.65	1.95	0.0942887
143	6.9	39	5.6522	44.9646	9.1764	3.25	29.9635	6.2296	0.9538	0.816	0.9999	0.05063	0.102	0	740.928	691.696	23.4	-31.2	0.61595
144	22.1	239.773	10.8494	253.674	12.6206	0	40.2003	6.6405	0.9912	0.9287	1	0.01152	0	0	740.124	508.991	-131.95	-200.2	0.859658
145	28.1	78.5452	2.7952	133.958	5.1325	0	14.5344	3.136	0.9045	-0.08103	1	0.1919	0.9732	0.07469	898.685	434.052	-13.65	-77.35	0.544608
146	5.9	4.111	0.6968	17.9031	4.5905	0	9.75	2.2487	0.4511	-1	1	0.6125	1	0.625	677.458	838.034	-3.9	1.3	0.151792
147	6.3	7.2672	1.1535	29.7062	6.9084	0	18.9506	4.2466	-0.1567	-0.9971	0.995	0.6838	1	0.8182	710.5	479.73	7.15	1.3	0.166971
148	18.3	118.23	6.4607	142.245	8.7267	0	19.769	3.794	0.9878	0.9042	1	0.01761	0.1166	0	654.659	327.066	79.95	-87.1	0.740337
149	16.1	41.483	2.5766	89.4339	6.3428	0	19.5	3.7253	0.5419	-1	1	0.6898	0.9504	0.325	532.497	446.519	33.8	-24.05	0.406224
150	10.1	46.5193	4.6059	60.7083	7.4949	0	29.0689	6.1044	0.991	0.9558	1	0.01116	0.4691	0	197.728	603.559	46.15	5.85	0.614538
151	5.3	16.5718	3.1268	21.4408	6.4972	3.25	10.2774	2.8791	0.9064	0.6757	0.9785	0.09694	0.9091	0.07692	1005.78	192.877	-16.25	-3.25	0.481253
152	16.5	64.5434	3.9117	91.1275	6.2847	0	13.4001	3.1444	0.7437	-0.9968	1	0.6098	0.4	0.1532	1035.87	336.733	-63.7	-10.4	0.622416
153	26.3	52.6821	2.0031	142.935	5.8821	0	22.981	5.0704	0.5202	-1	1	0.6516	0.9424	0.3973	1078.67	270.19	8.45	-52	0.340542
154	8.5	57.0002	6.7059	52.0001	8	0	20.5548	4.5629	0.9908	0.9487	1	0.01261	0	0	441.806	718.959	56.55	7.15	0.838237
155	12.5	71.1683	5.6935	77.6843	7.3985	0	16.5718	4.1535	0.9473	0.6951	1	0.07733	0.3524	0.04706	1009.82	618.392	-70.2	-11.7	0.769548
156	7.5	77.84	10.3787	62.2643	11.3208	4.5962	17.5018	2.9885	0.9812	0.947	1	0.01448	0	0	323.96	998.14	-58.5	51.35	0.916781
157	21.5	4.5962	0.2138	103.502	5.3078	0	25.3833	4.1863	0.01221	-1	1	0.7516	1	0.7394	826.984	732.635	-4.55	0.65	0.0402803
158	25.5	17.0988	0.6705	213.59	9.0889	0	30.8322	6.5141	0.1345	-1	1	0.7022	1	0.6732	1234.97	594.208	16.9	-2.6	0.0737713
159	23.7	25.5575	1.0784	84.9282	3.9137	0	9.75	2.5049	0.165	-1	1	0.7143	1	0.6771	1053.39	378.433	3.25	25.35	0.275545
160	14.3	41.0325	2.8694	82.9594	6.7447	3.25	16.25	3.3583	0.8293	-0.4916	0.9999	0.3127	0.8943	0.1765	925.098	892.605	-31.2	-26.65	0.42543
161	10.1	16.5718	1.6408	76.5956	9.4562	0	25.3833	6.1263	0.2081	-0.9939	0.9999	0.667	0.7037	0.7833	1102.27	537.025	11.05	-12.35	0.173516
162	7.3	68.5342	9.3882	54.3389	10.2526	3.25	14.5344	2.7984	0.9951	0.9648	1	0.009108	0	0	776.247	902.706	-55.9	-39.65	0.91569
163	18.7	37.509	2.0058	152.307	9.1202	0	26.2023	5.4155	0.5372	-0.998	0.9999	0.6723	0.509	0.3846	56.6765	538.126	-33.15	-17.55	0.219929
164	24.7	129.82	5.2559	199.22	8.7762	0	20.5548	4.0659	0.875	0.04994	1	0.1796	0.37	0.2174	629.719	732.251	-118.95	-52	0.598881
165	24.3	38.482	1.5836	149.276	6.694	0	19.5	3.7841	0.1305	-1	1	0.8051	0.9462	0.596	329.726	544.165	37.05	10.4	0.23657
166	16.7	134.563	8.0576	170.743	11.6152	0	23.6604	6.1653	0.9514	0.4686	1	0.09576	0.05442	0.06299	1297.39	369.389	-70.85	114.4	0.693712
167	19.7	60.001	3.0457	105.161	5.9413	0	19.5	4.2253	0.8828	-0.1414	1	0.1949	0.9209	0.1465	148.505	816.335	55.25	-23.4	0.512632
168	15.7	94.8755	6.043	108.758	7.9385	0	17.5018	3.8876	0.9271	0.2706	0.9999	0.1432	0.2847	0.07692	197.64	155.758	-50.05	-80.6	0.761227
169	23.1	58.7774	2.5445	117.408	5.5644	0	17.5018	3.7292	0.9388	0.5145	1	0.08168	1	0.03665	390.987	527.76	-49.4	-31.85	0.457282
170	21.1	68.3613	3.2399	112.496	5.8898	0	16.25	3.3152	0.8467	-0.5547	1	0.2603	0.6021	0.2105	1023.25	978.801	-68.25	3.9	0.550087
171	14.1	100.315	7.1145	117.16	9.6826	0	20.8102	4.6343	0.9455	0.5721	1	0.1103	0.1322	0.1089	38.273	975.337	30.55	95.55	0.734772
172	5.7	40.5352	7.1114	34.9768	9.4532	3.25	16.5718	4.1594	0.9902	0.9594	1	0.01489	0	0	362.412	687.316	-11.05	-39	0.752274
173	8.7	56.7588	6.524	64.1009	9.5673	0	23.6604	6.1246	0.8748	0.5034	0.999	0.1359	0.08955	0.1489	1361.52	984.609	-43.55	36.4	0.681906
174	6.1	38.7827	6.3578	37.6234	9.1764	0	23.4361	5.8169	0.9687	0.7847	1	0.06007	0.04878	0	1105.52	767.279	-37.7	9.1	0.692843
175	5.3	2.3436	0.4422	31.5574	9.5629	0	21.8017	6.7072	-0.4153	-1	0.9806	0.6187	1	0.9167	1168.11	559.632	1.3	1.95	0.0462412
176	6.1	40.9294	6.7097	33.5567	8.1846	3.25	19.769	3.8447	0.9951	0.9791	1	0.006575	0	0	591.549	641.656	34.45	-22.1	0.819796
177	21.5	32.817	1.5264	131.735	6.7556	0	22.981	4.3305	0.5813	-0.9806	1	0.5016	1	0.4598	247.237	584.374	-32.5	-4.55	0.225946
178	6.7	7.827	1.1682	25.5148	5.4287	0	20.8102	4.8125	0.7164	0.2169	0.9989	0.2223	1	0.5185	591.769	77.2388	5.85	-5.2	0.21519
179	7.5	22.0713	2.9428	29.9531	5.446	0	10.2774	2.6374	0.8414	-0.09054	0.9995	0.2608	0.9273	0.1429	546.153	658.6	21.45	-5.2	0.54036
180	21.5	52.97	2.4637	142.266	7.2957	0	19.769	4.1633	0.3344	-0.9993	1	0.7103	0.6359	0.5172	240.767	776.012	13	-51.35	0.337692
181	4.7	3.9	0.8298	9.3554	3.465	0	7.2672	1.8374	0.697	0.4472	0.9923	0.2067	1	0.5714	758.426	670.66	3.9	0	0.239481
182	18.5	38.6518	2.0893	97.4014	5.9031	0	16.25	3.7181	0.6613	-0.368	1	0.308	0.9818	0.5035	645.427	942.643	13	36.4	0.353933
183	5.7	12.9021	2.2635	18.5216	5.0058	0	13.4001	3.3488	0.9624	0.8682	0.9999	0.03789	1	0	597.5	139.904	-9.75	-8.45	0.452175
184	10.1	70.5272	6.9829	88.9397	10.9802	3.25	35.0036	6.9175	0.8228	0.04163	1	0.2723	0.1975	0.3115	681.936	759.832	24.05	-66.3	0.635954
185	6.9	72.1617	10.4582	61.5819	12.5677	4.5962	24.7513	5.4559	0.9974	0.9877	1	0.003402	0	0	475.355	687.246	9.75	-71.5	0.832149
186	13.3	86.0753	6.4718	116.327	10.2945	0	45.2673	5.9962	0.984	0.9021	1	0.02087	0.1416	0	309.18	445.384	78	-36.4	0.628666
187	5.9	21.0021	3.5597	42.6155	10.9271	3.25	22.981	5.9912	0.8925	0.4518	0.9999	0.1618	0.5897	0.1053	1155.63	122.847	-7.8	-19.5	0.325768
188	20.3	20.4104	1.0054	110.283	6.0264	0	21.8017	4.2058	0.3524	-1	1	0.5893	1	0.6538	100.988	152.367	-16.25	-12.35	0.166833
189	20.3	64.5598	3.1803	190.617	10.4162	0	22.981	4.9326	0.7488	-1	1	0.6032	0.1257	0.1481	153.934	434.892	-34.45	54.6	0.305322
190	12.1	14.5344	1.2012	80.5769	7.9779	0	32.0088	5.5858	0.01727	-1	0.9939	0.703	0.9406	0.7654	417.025	955.727	-2.6	-14.3	0.150566
191	8.1	34.7431	4.2893	38.1608	6.2559	0	11.718	2.6531	0.9459	0.7905	0.9994	0.05302	0.5574	0	408.42	535.636	10.4	33.15	0.685641
192	19.7	11.718	0.5948	142.675	8.0607	0	19.5	4.363	0.352	-0.9968	1	0.6752	0.7401	0.5669	849.533	449.109	11.7	-0.65	0.0737901
193	5.9	58.8385	9.9726	43.7269	11.212	3.25	21.8017	4.7696	0.9825	0.9565	0.9993	0.01344	0	0	72.5508	245.636	16.25	56.55	0.889458
194	5.3	24.2686	4.579	29.3314	8.8883	0	19.5	4.881	0.1703	-0.7731	1	0.6684	0.4848	0.6923	1335.12	40.2925	-24.05	3.25	0.515172
195	8.3	43.2433	5.21	45.8751	7.2818	0	17.5018	3.7995	0.9934	0.9532	1	0.01021	0.3175	0	1227.85	1016.77	31.85	29.25	0.715482
196	5.1	0.65	0.1275	15.4161	4.9729	0	13.4001	3.8646	-0.6835	-1	0.3714	0.4321	1	1	617.716	858.294	0.65	0	0.025639
197	5.1	54.569	10.6998	40.4297	13.0418	4.5962	26.2023	6.8636	0.9987	0.9927	1	0.002137	0	0	896.039	166.569	-53.3	-11.7	0.820424
198	8.1	48.1176	5.9404	50.1948	8.2287	3.25	16.25	3.3027	0.9734	0.8851	0.9999	0.02763	0	0	585.42	362.704	-1.3	-48.1	0.721912
199	6.9	54.4334	7.8889	44.342	9.0494	0	16.5718	3.2195	0.9844	0.9377	1	0.01843	0	0	518.717	177.696	11.05	-53.3	0.871759
200	6.1	7.2672	1.1913	26.1059	6.3673	0	17.5018	4.1629	0.2701	-0.8222	0.9994	0.5938	1	0.6667	897.721	207.566	1.3	7.15	0.187097
201	4.7	9.6629	2.0559	33.9147	12.561	0	33.4608	9.49	0.6505	-0.1961	0.9487	0.4204	1	0.4286	842.872	593.692	6.5	-7.15	0.163673
202	17.1	14.9641	0.8751	122.545	8.1155	0	26.2023	6.048	-0.08036	-0.9988	0.9995	0.7547	0.8212	0.7209	1352.57	224.64	-14.95	-0.65	0.107831
203	6.5	46.8812	7.2125	42.8439	9.5209	3.25	26.2023	6.3281	0.9973	0.9904	1	0.002868	0.06667	0	924.562	10.3308	-44.85	13.65	0.757544
204	14.9	54.6773	3.6696	159.072	12.3311	0	23.6604	5.4876	0.9436	0.6432	1	0.07118	0.9302	0.0367	938.678	437.805	16.9	52	0.297589
205	10.9	23.6604	2.1707	72.4952	8.1455	0	22.981	5.4552	0.4355	-0.9806	1	0.624	0.9213	0.5672	139.596	582.61	14.3	18.85	0.266491
206	15.7	10.1533	0.6467	86.1471	6.2881	0	16.25	4.0303	0.3776	-0.9734	1	0.7419	0.9124	0.4425	1104.15	287	-7.8	6.5	0.102845
207	5.9	9.1232	1.5463	20.3824	5.2263	0	13.4001	3.2988	0.6019	-1	1	0.7078	1	0.2222	47.6186	544.881	-0.65	9.1	0.295869
208	13.5	123.625	9.1574	129.213	11.2359	3.25	20.5548	3.355	0.9841	0.907	1	0.01986	0	0	505.6	892.078	-115.7	43.55	0.815013
209	5.1	24.4334	4.7909	29.5421	9.5297	3.25	14.5344	3.5831	0.8788	0.7749	0.9848	0.06424	0.129	0	1052.91	38.1961	21.45	11.7	0.502734
210	11.3	36.1437	3.1986	99.0526	10.6508	3.25	20.8102	3.8364	0.8648	0.2772	0.9997	0.1539	0.6237	0.137	181.239	613.434	28.6	-22.1	0.300315
211	15.1	60.2224	3.9882	91.833	7.0101	0	20.5548	4.2233	0.2632	-1	0.9999	0.858	0.5725	0.4848	1158.74	791.841	-58.5	14.3	0.568922
212	9.1	23.6604	2.6	50.3044	7.0851	0	16.25	4.0288	0.8319	0.2941	0.9998	0.1511	1	0.1961	312.522	150.099	-18.85	-14.3	0.366967
213	4.7	9.75	2.0745	33.6184	12.4513	3.25	39	9.7646	-0.1233	-0.9744	0.9247	0.9069	1	0.7143	910.468	63.4787	0	-9.75	0.166609
214	5.1	21.4894	4.2136	24.1362	7.7859	3.25	16.5718	4.0716	0.9535	0.8551	0.9986	0.04775	0.5484	0	1088.48	194.745	-21.45	1.3	0.541183
215	14.3	82.3758	5.7605	150.64	12.2472	3.25	23.4361	5.2333	0.9678	0.8642	0.9999	0.03557	0.2114	0	768.822	106.734	55.25	61.1	0.470352
216	5.7	7.2672	1.275	29.0307	7.8461	3.25	19.769	5.1487	0.3503	-0.9191	0.999	0.5097	1	0.7059	520.211	666.746	6.5	3.25	0.162501
217	4.9	27.6537	5.6436	30.9607	10.6761	3.25	23.4361	5.5299	0.8949	0.7286	1	0.09028	0.06897	0.1111	1374.81	54.0918	-24.05	-13.65	0.52862
218	7.7	24.468	3.1777	43.135	7.5676	0	20.5548	4.5541	0.9161	0.3429	0.9999	0.136	1	0.05405	790.208	563.461	-23.4	-7.15	0.419909
219	8.7	17.1605	1.9725	55.9571	8.3518	0	22.75	4.8757	0.4415	-0.9993	0.9999	0.7095	0.9104	0.4348	1153.32	151.805	13.65	-10.4	0.236177
220	8.3	61.062	7.3569	111.155	17.6437	0	29.9635	6.4902	0.9766	0.7748	1	0.03814	0	0	803.494	995.608	26	55.25	0.41697
221	10.9	32.5	2.9817	68.885	7.7399	0	33.931	5.6741	0.6091	-0.9487	0.9993	0.5222	0.9101	0.3582	44.5596	169.789	19.5	26	0.385238
222	7.7	32.0088	4.157	44.415	7.7921	3.25	13.7886	2.7585	0.9679	0.8575	0.9999	0.03568	0.7895	0	1272.1	349.182	-29.25	-13	0.533489
223	4.7	4.111	0.8747	18.9903	7.0334	3.25	18.9506	4.9184	0.2894	-0.3162	0.9875	0.5668	1	0.7143	706.702	482.085	-3.9	1.3	0.124364
224	12.5	30.4461	2.4357	57.2196	5.4495	0	29.0689	4.0158	0.9058	-0.9648	1	0.236	0.981	0.1176	618.42	889.596	-8.45	-29.25	0.446958
225	12.3	69.9166	5.6843	102.787	9.9793	0	33.1436	6.7338	0.3579	-0.9959	1	0.7245	0.5534	0.4938	467.793	852.549	-7.15	-69.55	0.569609
226	9.1	53.3634	5.8641	96.1169	13.5376	3.25	29.9635	7.5133	0.4582	-0.9778	1	0.6084	0.2535	0.44	993.374	175.044	-44.2	29.9	0.433171
227	4.7	0.9192	0.1956	19.6467	7.2765	0	26.8002	7.8492	-0.4732	-0.9839	-0.2329	0.2615	1	1	844.117	600.436	0.65	0.65	0.0268811
228	5.5	11.4997	2.0908	15.6359	4.4674	0	10.2774	2.3561	0.8102	0.4472	0.9994	0.1599	1	0.2667	68.7636	509.973	-7.8	-8.45	0.468013
229	11.5	46.1912	4.0166	58.4285	6.1504	0	20.8102	3.684	0.9389	0.6111	1	0.07224	0.6632	0.02667	776.848	326.656	-46.15	1.95	0.653063
230	9.1	48.7283	5.3548	42.2219	5.9467	0	17.5018	3.2334	0.9926	0.9589	1	0.009945	0.1268	0	881.868	189.198	-7.8	-48.1	0.900466
231	11.5	44.3003	3.8522	78.2261	8.2343	3.25	16.5718	3.5817	0.931	0.6068	1	0.1072	0.8	0.1067	1254.51	839.552	-42.9	11.05	0.467824
232	5.9	4.3603	0.739	33.5222	8.5954	0	20.8102	5.1443	0.5476	-0.8	0.9899	0.482	1	0.6667	902.153	204.263	-3.9	1.95	0.0859762
233	8.1	80.0028	9.8769	67.3183	11.0358	3.25	22.981	5.6549	0.9863	0.9125	1	0.02026	0	0	37.3642	101.506	22.75	76.7	0.894987
234	9.1	27.2225	2.9915	67.2907	9.4776	0	23.4361	5.0679	0.5408	-0.499	1	0.5505	0.5634	0.4314	1317.21	487.379	-22.75	14.95	0.315639
235	10.7	32.9519	3.0796	69.5442	7.9936	0	13.4001	3.5515	0.843	-0.5369	1	0.3671	0.9885	0.1493	1283.29	385.033	-12.35	30.55	0.385258
236	7.7	40.9706	5.3209	44.5999	7.8245	0	16.25	3.8013	0.8721	0.3968	1	0.1431	0.4386	0.1622	95.8377	778.597	30.55	-27.3	0.680031
237	6.7	61.873	9.2348	49.9544	10.6286	0	17.5018	4.6044	0.9794	0.9557	1	0.01443	0	0	664.134	889.097	3.9	-61.75	0.868863
238	9.7	4.6872	0.4832	66.7716	8.6716	3.25	18.9506	3.9772	0.3524	-0.8321	0.9999	0.5702	0.987	0.7273	534.515	521.711	-3.9	2.6	0.0557221
239	9.1	22.0713	2.4254	68.042	9.5834	0	18.9506	5.0596	-0.2021	-0.9979	1	0.6556	0.6338	0.8824	915.423	984.769	-21.45	5.2	0.253083
240	8.9	47.9857	5.3916	57.6573	8.3561	0	21.8017	4.577	0.8737	0.5185	0.9996	0.1221	0.1884	0.1633	1031.14	74.5	-7.15	-47.45	0.645229
241	5.3	7.8	1.4717	25.7985	7.8177	0	13.4001	3.4016	0.758	-0.1104	0.9997	0.3456	1	0.3077	995.151	5.434	0	7.8	0.188252
242	8.1	50.7042	6.2598	56.9816	9.3413	3.25	26.2023	5.6145	0.9899	0.9487	1	0.01164	0.2623	0	556.29	427.716	40.95	-29.9	0.670121
243	9.1	46.7006	5.1319	58.2945	8.2105	0	26.2023	5.9657	0.9876	0.8847	1	0.02103	0.2254	0	1148.61	186.764	-46.15	7.15	0.625041
244	5.5	3.9538	0.7189	45.264	12.9326	4.5962	41.6203	11.2555	-0.003858	-0.9982	0.9734	0.863	0.9714	0.6667	691.2	363.791	-3.9	-0.65	0.0555882
245	8.7	17.0617	1.9611	49.1967	7.3428	0	19.5	4.8667	0.7209	0.1961	0.9998	0.2316	1	0.5	805.374	769.713	-16.25	-5.2	0.267078
246	8.5	32.1076	3.7774	59.6106	9.1709	0	24.7513	5.7227	0.7239	-0.1104	1	0.3344	0.5846	0.3409	662.682	1017.48	-29.9	11.7	0.41189
247	4.7	85.6669	18.227	56.751	21.0189	9.75	32.0088	5.6176	0.9932	0.9862	0.9997	0.004596	0	0	1232.9	77.734	83.85	17.55	0.867172
248	7.9	56.7328	7.1814	61.4175	10.4097	3.25	17.5018	4.3037	0.9945	0.953	1	0.008768	0	0	573.399	45.0823	-56.55	4.55	0.689876
249	7.9	16.7745	2.1234	55.4073	9.3911	3.25	23.4361	4.2967	0.2959	-0.7049	0.9997	0.6883	0.5593	0.5	616.196	385.424	9.75	-13.65	0.226108
250	7.7	6.6922	0.8691	19.69	3.4544	0	17.5018	3.726	0.2515	-0.6139	1	0.5738	1	0.6944	975.123	560.006	5.85	-3.25	0.251592
251	7.5	19.2492	2.5666	33.6569	6.1194	0	21.8017	5.1956	0.07111	-0.9985	0.9042	0.7188	0.9455	0.9091	418.5	961.533	18.85	3.9	0.41942
252	7.5	14.359	1.9145	39.0907	7.1074	0	46.5329	10.0849	-0.01565	-1	0.9998	0.8026	0.9091	0.6571	1132.53	359.893	14.3	1.3	0.269367
253	7.5	22.7035	3.0271	44.2388	8.0434	0	16.25	4.2906	0.1602	-0.8716	0.9762	0.4899	0.9818	0.9143	1317.96	211.16	22.1	5.2	0.376346
254	7.3	7.6081	1.0422	27.335	5.1575	0	13.4001	3.9683	-0.6199	-1	0.6508	0.4143	1	1	583.822	433.432	-2.6	-7.15	0.202075
255	6.1	32.8877	5.3914	37.9021	9.2444	3.25	16.25	3.4194	0.8875	-0.4315	0.9999	0.309	0.2439	0.09524	285.229	216.689	-31.2	-10.4	0.583207
256	4.7	39.538	8.4123	28.0027	10.3714	4.5962	19.769	4.8137	0.9926	0.978	1	0.007709	0	0	733.553	824.362	-35.1	18.2	0.811106
257	6.7	12.143	1.8124	36.974	7.8668	0	17.5018	4.3557	0.2654	-0.9529	0.9778	0.7809	0.8936	0.4815	1041.26	24.5373	3.25	11.7	0.230386
258	5.5	5.2	0.9455	36.7703	10.5058	0	23.6604	6.9898	-0.1256	-0.9701	1	0.7029	1	0.8667	1298.4	494.764	0	5.2	0.0899979
259	6.5	8.841	1.3601	27.4774	6.1061	0	14.5344	3.5384	0.886	0.4997	0.9992	0.1314	1	0.16	798.992	373.846	-8.45	2.6	0.222744
260	5.7	33.4608	5.8703	31.3498	8.4729	0	18.9506	5.3765	0.7985	0.6821	0.9762	0.09214	0.3243	0.3529	485.36	540.43	30.55	-13.65	0.692832
261	5.3	34.4745	6.5046	37.5639	11.383	3.25	44.2048	9.77	0.9321	0.7071	0.9995	0.08746	0.1818	0.07692	25.3113	561.887	34.45	-1.3	0.571431
262	5.9	37.2547	6.3144	31.9025	8.1801	0	18.3848	5.055	0.9385	0.779	0.9984	0.0649	0	0	315.619	349.627	37.05	-3.9	0.771922
263	5.9	4.111	0.6968	22.7102	5.8231	0	32.1734	6.9704	-0.03551	-0.8	0.8222	0.5027	1	0.8824	354.254	185.932	3.9	-1.3	0.119661
264	5.7	21.4598	3.7649	39.6691	10.7214	3.25	26	6.5077	0.6571	0.1333	0.8944	0.2275	0.7297	0.5882	1236.27	7.1316	-17.55	-12.35	0.351157
265	5.5	29.43	5.3509	28.0181	8.0052	3.25	13.4001	2.8776	0.9819	0.9086	1	0.02412	0.2	0	595.227	234.027	-29.25	-3.25	0.668428
266	5.5	32.1076	5.8378	34.9689	9.9911	0	23.6604	5.58	0.9722	0.8535	0.9993	0.04172	0	0	1151.11	503.382	29.9	11.7	0.5843
267	4.9	10.1533	2.0721	19.0319	6.5627	3.25	14.5344	3.4059	-0.919	-0.9989	-0.7879	0.0809	0.8621	1	808.286	572.714	6.5	7.8	0.315739
268	4.9	33.825	6.9031	33.2289	11.4582	0	20.8102	5.647	0.9778	0.8869	0.9997	0.0379	0	0	218.939	469.061	33.8	-1.3	0.602459
269	4.7	12.4182	2.6422	34.0226	12.6009	4.5962	26.2023	6.8385	-0.1514	-0.9817	0.9856	0.8753	0.9259	0.8571	774.053	125.255	8.45	-9.1	0.209683

## Sheet: WT S1 V3
trackID	trackLength(s)	totalDisplacement(um)	meanVelocity(um/s)	totalDistance(um)	meanSpeed(um/s)	minSpeed(um/s)	maxSpeed(um/s)	stdevSpeed(um/s)	meanPersistence	minPersistence	maxPersistence	stdevPersistence	tumblingPropensityV	tumblingPropensityP	positionX(px)	positionY(px)	displacementX(um)	displacementY(um)	Spalte1
0	15.7	16.8625	1.074	48.6069	3.548	0	9.75	2.4252	0.4009	-1	1	0.665	1	0.5478	709.561	936.583	-7.8	14.95	0.302706
1	8.7	25.3583	2.9148	57.641	8.6031	0	20.5548	4.1673	0.9425	0.3162	1	0.1156	0.8507	0.04255	632.075	959.466	-0.65	-25.35	0.338808
2	11.1	14.8223	1.3353	62.1478	6.8294	0	17.5018	3.9385	0.2965	-0.9997	0.9998	0.7013	0.7033	0.5634	1080.48	768.126	-3.9	-14.3	0.195522
3	39.5	89.5609	2.2674	193.334	5.1556	0	20.5548	3.7137	0.4441	-1	1	0.7218	0.8827	0.4097	938.751	989.013	86.45	-23.4	0.439794
4	28.3	33.6622	1.1895	140.35	5.3365	0	16.5718	3.3472	-0.05547	-1	0.9994	0.7028	0.9278	0.8	1095.49	691.588	5.85	-33.15	0.222899
5	40.3	34.603	0.8586	248.591	6.4906	0	32.0088	4.5399	0.4276	-0.9985	1	0.6541	0.8903	0.4986	1222.03	735.82	-34.45	3.25	0.132284
6	8.3	46.2278	5.5696	41.8062	6.6359	3.25	10.2774	2.3111	0.7472	0.2273	0.9999	0.2304	0.3968	0.3953	859.922	524.633	-21.45	40.95	0.839313
7	16.5	19.0285	1.1532	145.81	10.0559	0	26.2023	5.2084	0.5679	-0.9857	1	0.5329	0.9517	0.4355	1147.08	877.667	-18.85	2.6	0.114679
8	18.7	60.5617	3.2386	109.004	6.5272	0	29.0689	4.6676	0.8719	0.2169	1	0.1623	0.8862	0.1429	710.123	218.703	13	59.15	0.49617
9	49.5	40.321	0.8146	142.283	2.9954	0	10.2774	2.0331	0.5012	-1	1	0.5692	1	0.5283	494.146	177.083	-14.3	-37.7	0.27195
10	13.7	47.9416	3.4994	95.5545	8.1671	0	17.5018	4.6077	0.9216	0.2279	1	0.141	0.7009	0.09278	307.562	907.781	46.8	10.4	0.428475
11	14.7	6.5	0.4422	71.3234	5.616	0	17.5018	3.8387	-0.2057	-0.9998	1	0.7712	1	0.7979	99.9864	835.401	-5.2	3.9	0.0787393
12	20.9	34.1235	1.6327	145.708	7.7094	0	22.981	4.0677	0.004322	-1	1	0.7534	0.836	0.7178	1294.08	199.297	22.1	26	0.21178
13	7.3	33.2518	4.555	56.2068	10.6051	0	30.6604	8.3307	0.5784	-0.972	0.9999	0.5842	0.3962	0.3667	1192.48	1020.86	2.6	-33.15	0.42951
14	6.3	20.1605	3.2001	22.6588	5.2695	0	13.7886	3.9791	0.9222	0.5145	0.9999	0.1111	1	0.04348	328.421	113.151	-18.85	7.15	0.607287
15	31.1	70.1157	2.2545	173.26	5.954	0	16.5718	3.1955	0.8161	-0.9333	1	0.2815	0.8832	0.2333	963.733	106.441	68.9	-13	0.378653
16	10.3	32.0088	3.1076	75.135	9.0524	0	26	5.584	0.9137	0.5547	0.9999	0.1163	0.9398	0.1111	1356.88	297.379	-27.95	15.6	0.34329
17	5.5	8.2219	1.4949	24.5783	7.0224	0	13.4001	3.6376	0.05606	-0.7071	0.8944	0.4289	1	0.9286	362.527	763.745	-7.8	-2.6	0.212876
18	22.7	65.2854	2.876	157.983	7.632	0	29.0689	5.2789	0.5765	-1	0.9999	0.5951	0.7585	0.3533	1179.17	93.9031	37.7	53.3	0.376834
19	10.1	54.3868	5.3848	66.6923	8.2336	0	17.5018	4.6409	0.9347	0.7071	1	0.07109	0.08642	0.01639	1331.53	79.5941	22.75	-49.4	0.654003
20	49.5	51.5512	1.0414	324.734	6.8365	0	22.981	4.0613	0.4685	-1	1	0.6325	0.7284	0.4824	1256.4	532.73	20.15	47.45	0.152329
21	7.9	52.5054	6.6462	47.4221	8.0376	3.25	16.5718	3.1688	0.9736	0.9298	1	0.02237	0.2373	0	82.7722	13.1076	-50.7	13.65	0.826889
22	8.7	70.4223	8.0945	90.3252	13.4814	3.25	24.7513	6.8493	0.9918	0.9108	1	0.01727	0	0	682.04	28.0287	69.55	11.05	0.60042
23	6.5	43.5694	6.703	49.0571	10.9016	3.25	20.8102	4.346	0.9664	0.8979	0.9994	0.02534	0.06667	0	1347.18	960.954	43.55	1.3	0.614864
24	9.3	11.9854	1.2888	53.4116	7.3167	0	14.5344	3.5108	0.3083	-0.9899	1	0.7202	1	0.5577	1279.34	38.7527	2.6	-11.7	0.176145
25	10.1	71.2336	7.0528	67.7677	8.3664	0	18.3848	4.0823	0.9558	0.7071	1	0.07162	0.06173	0.01639	1020.18	447.421	-63.05	33.15	0.842991
26	15.1	102.942	6.8174	124.664	9.5163	0	17.5018	4.2071	0.8535	-0.0137	1	0.2531	0.2366	0.1712	889.46	172.315	57.85	85.15	0.716392
27	47.1	11.718	0.2488	252.243	5.593	0	23.4361	5.112	-0.01381	-1	1	0.7099	1	0.8	504.312	688.557	11.7	-0.65	0.0444842
28	29.7	19.304	0.65	210.037	7.5826	0	25.3833	4.7121	0.1322	-1	1	0.7377	0.9567	0.6693	249.958	417.157	-13.65	13.65	0.0857226
29	9.7	1.4534	0.1498	36.7918	4.7782	0	17.5018	3.0416	0.06782	-1	0.9971	0.7057	1	0.7925	591.376	25.0103	-0.65	1.3	0.0313507
30	9.1	21.0925	2.3179	45.6523	6.4299	0	16.25	4.5813	0.8232	-0.3162	1	0.2428	1	0.24	741.571	324.918	-11.7	17.55	0.360488
31	23.3	78.521	3.37	131.235	6.1613	0	20.5548	4.2321	0.7646	-0.4191	1	0.3909	0.662	0.2332	389.423	1004.45	-63.05	-46.8	0.546962
32	4.7	3.9538	0.8412	25.1999	9.3333	0	36.3361	12.7209	0.4212	-0.237	1	0.5611	1	0.5714	93.117	538.851	0.65	3.9	0.0901289
33	5.3	5.9927	1.1307	13.5108	4.0942	0	7.2672	1.7829	0.05443	-0.6139	1	0.5985	1	0.7692	487.33	907.924	-5.85	-1.3	0.276171
34	5.3	54.1064	10.2088	38.6837	11.7223	4.5962	17.5018	3.2847	0.9946	0.9867	0.9987	0.003306	0	0	599.66	263.198	-52	14.95	0.870887
35	7.7	36.3361	4.719	39.8352	6.9886	3.25	17.5018	3.7469	0.8981	0.5408	0.9999	0.1264	0.3509	0.1351	864.11	875.065	26.65	24.7	0.675243
36	9.7	25.6153	2.6408	47.1387	6.1219	0	26.2023	4.8577	0.2862	-0.9839	1	0.6248	0.6364	0.614	1042.09	511.134	14.95	-20.8	0.431369
37	14.9	18.0251	1.2097	60.7348	4.7081	0	14.5344	3.0843	0.7018	-0.124	1	0.3161	1	0.4381	146.46	695.953	16.25	7.8	0.25694
38	16.3	58.4277	3.5845	119.544	8.3597	0	18.9506	4.5789	0.8341	0.2666	1	0.1685	0.6923	0.281	1130.68	373.313	31.2	-49.4	0.428783
39	4.9	3.25	0.6633	15.1025	5.2077	0	13.7886	4.19	-0.2562	-0.9899	0.9487	0.7269	1	0.875	77.7653	108.816	1.95	2.6	0.127369
40	14.1	31.4495	2.2305	74.5345	6.1599	0	16.5718	3.6617	0.08123	-0.9999	0.9997	0.742	0.8843	0.66	357.968	491.475	-9.75	29.9	0.3621
41	4.9	4.162	0.8494	22.6596	7.8137	3.25	19.769	4.8507	0.1622	-0.9487	0.8944	0.7076	1	0.7778	624.582	329.612	-3.25	2.6	0.108707
42	13.3	5.36	0.403	50.7125	4.4878	0	29.25	4.6627	0.0535	-1	0.9995	0.7816	1	0.6591	491.481	856.977	-5.2	1.3	0.089799
43	9.1	54.9433	6.0377	82.9544	11.6837	0	32.5	6.6876	0.428	-0.9947	1	0.7569	0.3662	0.3922	773.538	868.709	-10.4	53.95	0.516763
44	15.3	14.8365	0.9697	86.6042	6.5116	0	18.9506	4.5269	0.216	-1	0.9999	0.7251	0.9925	0.5841	1228.06	812.833	13	-7.15	0.148919
45	6.7	8.5494	1.276	28.3027	6.0218	0	29.9635	7.3088	-0.4997	-0.9997	0.9701	0.6552	1	0.9231	1038.69	819.873	1.3	-8.45	0.211897
46	4.9	44.3003	9.0409	25.739	8.8755	3.25	14.5344	2.9912	0.9977	0.9941	0.9999	0.002625	0	0	1356.94	213.214	-42.9	11.05	1.01864
47	10.5	56.4453	5.3757	71.67	8.4318	3.25	16.25	4.2089	0.9527	0.568	1	0.08076	0.3882	0.01538	1361.71	166.529	-32.5	-46.15	0.637551
48	18.5	71.0733	3.8418	116.719	7.0739	0	18.9506	4.1648	0.7982	-0.8	1	0.322	0.5939	0.2639	684.724	157.227	54.6	45.5	0.543095
49	8.1	9.3066	1.149	38.6211	6.3313	0	22.75	5.2656	0.5564	-0.9957	1	0.6461	1	0.4	1057.67	1.0926	-9.1	1.95	0.181479
50	13.1	47.3832	3.617	88.7576	7.9962	0	21.8017	5.0546	0.8413	-0.5812	1	0.3008	0.4234	0.1648	19.0878	406.431	-21.45	42.25	0.45234
51	14.7	11.05	0.7517	83.1268	6.5454	0	33.931	7.2492	0.4169	-0.9899	1	0.5786	1	0.6263	71.1224	806.146	-5.2	9.75	0.114844
52	5.3	7.5802	1.4302	18.2413	5.5277	0	13.4001	3.7471	-0.2396	-0.8666	0.9021	0.6907	1	0.7692	498.075	493.925	-6.5	3.9	0.258733
53	20.5	5.2405	0.2556	99.9112	5.4006	0	22.75	4.7808	-0.02911	-1	1	0.6876	1	0.78	1228.37	142.063	0.65	5.2	0.0473281
54	5.3	3.25	0.6132	8.4919	2.5733	0	7.2672	2.3904	-0.04049	-0.7071	0.5145	0.4971	1	1	67.0189	725.613	0	-3.25	0.238293
55	8.3	10.4809	1.2628	28.7197	4.5587	0	26	3.6929	0.03154	-1	1	0.8443	1	0.5854	916.843	620.265	10.4	-1.3	0.277009
56	6.7	5.2405	0.7822	22.6557	4.8204	0	19.769	6.0728	0.4682	-0.4472	0.9648	0.495	1	0.5417	1100.92	578.105	-0.65	5.2	0.162269
57	9.3	3.3144	0.3564	38.7196	5.304	0	19.5	4.2748	-0.8365	-1	0.8944	0.2866	1	0.9811	680.36	959.296	-3.25	-0.65	0.0671946
58	12.1	68.7527	5.682	84.3106	8.3476	0	20.8102	4.1454	0.9748	0.879	1	0.02974	0.1287	0	11.1901	317.587	18.2	-66.3	0.680675
59	4.7	7.2672	1.5462	24.519	9.0811	3.25	33.931	9.0408	-0.8743	-1	-0.5547	0.1646	1	1	448.766	252.011	-1.3	-7.15	0.170266
60	6.9	44.883	6.5048	42.8856	8.7522	3.25	23.6604	4.2387	0.9532	0.9101	0.9847	0.01857	0	0	57.6232	617.725	44.2	7.8	0.743219
61	4.7	2.7577	0.5867	9.924	3.6756	0	10.2774	3.6872	-0.7615	-0.9899	-0.2425	0.3483	1	1	591.819	845.074	1.95	-1.95	0.15962
62	6.3	6.6287	1.0522	35.7118	8.3051	0	22.981	5.3357	0.3262	-0.3162	1	0.5196	1	0.6	1065.1	727.73	6.5	1.3	0.126693
63	9.3	4.5962	0.4942	52.3427	7.1702	0	25.3833	5.6769	0.1232	-1	1	0.8841	0.8356	0.5283	8.2204	236.607	3.25	3.25	0.0689242
64	39.9	37.554	0.9412	213.03	5.6208	0	16.5718	3.5198	0.2624	-1	1	0.694	1	0.6514	806.232	719.457	34.45	-14.95	0.167449
65	41.3	157.366	3.8103	286.523	7.2907	0	22.981	4.0652	0.7031	-1	1	0.5516	0.626	0.2151	35.8462	848.012	4.55	-157.3	0.522625
66	10.3	43.0769	4.1822	86.5824	10.4316	0	33.1436	6.3891	0.6114	-0.9864	1	0.6479	0.494	0.2903	699.252	291.252	-3.9	-42.9	0.400916
67	4.7	4.5962	0.9779	28.8994	10.7035	0	44.2048	12.2627	-0.542	-0.8682	-0.08305	0.3116	1	1	770.521	1006.73	0.65	-4.55	0.0913626
68	5.9	40.0318	6.785	35.4774	9.0968	3.25	20.5548	4.1331	0.9841	0.9516	1	0.01412	0	0	117.331	272.61	21.45	-33.8	0.745867
69	18.1	32.5779	1.7999	134.254	8.3387	0	24.7513	5.3718	0.2137	-1	1	0.766	0.8758	0.5693	183.84	438.917	-28.6	15.6	0.215849
70	5.1	7.8	1.5294	21.4978	6.9348	0	27.768	7.2151	-0.182	-0.6016	0.8321	0.5481	1	0.9091	347.686	437.118	0	-7.8	0.22054
71	4.7	44.6612	9.5024	32.8803	12.1779	3.25	22.981	6.339	0.9645	0.9237	0.9983	0.02703	0	0	1362.06	908.968	41.6	16.25	0.780299
72	11.7	85.1798	7.2803	103.356	10.6553	0	23.4361	5.3625	0.9133	0.4392	0.9998	0.1166	0.2474	0.07792	404.876	473.701	-56.55	63.7	0.683256
73	13.5	25.7551	1.9078	83.8511	7.2914	0	25.3833	5.0401	0.2922	-0.9909	1	0.7445	0.8783	0.5484	725.159	475.13	18.85	-17.55	0.261651
74	5.1	5.36	1.051	16.3599	5.2774	0	20.5548	5.5745	0.9169	0.7071	0.9965	0.08906	1	0.09091	1001.04	272.255	-1.3	5.2	0.199151
75	36.1	53.9539	1.4946	171.981	5.0434	0	16.5718	3.1717	0.2788	-1	1	0.6308	1	0.6178	1070.81	1006.69	-31.85	-43.55	0.296348
76	5.7	19.5541	3.4305	45.3592	12.2592	3.25	43.3604	10.5249	0.4322	-0.3342	0.9958	0.3955	0.5135	0.7059	1048.39	7.1228	-18.85	-5.2	0.279831
77	6.5	35.5069	5.4626	28.3741	6.3054	3.25	10.2774	2.4799	0.9935	0.9773	1	0.007123	0.08889	0	867.739	938.739	14.3	-32.5	0.866337
78	4.7	5.5536	1.1816	26.5917	9.8488	3.25	16.25	3.983	0.8652	0.3939	0.9985	0.2218	1	0.1429	950.383	382.415	-5.2	-1.95	0.119974
79	10.5	49.7154	4.7348	82.2952	9.6818	0	21.8017	4.5087	0.9454	0.7021	1	0.07752	0.4588	0.04615	419.529	813.129	-37.05	-33.15	0.489041
80	9.3	93.1339	10.0144	79.9743	10.9554	3.25	18.9506	3.8399	0.994	0.9787	1	0.005841	0	0	1337.36	978.876	60.45	-70.85	0.914106
81	5.5	9.1232	1.6588	35.0845	10.0241	3.25	20.5548	5.1398	0.8822	0.7071	0.9999	0.0862	1	0.1333	451.409	873.927	0.65	9.1	0.165481
82	6.9	1.95	0.2826	37.602	7.6739	0	22.981	7.1268	-0.3876	-1	1	0.5785	1	0.931	1322.17	692.616	0	-1.95	0.0368261
83	11.5	13.1454	1.1431	51.0877	5.3776	0	20.5548	3.8934	0.5002	-0.5812	1	0.4167	1	0.6338	638.061	328.074	-13	-1.95	0.212567
84	9.3	81.6417	8.7787	72.9514	9.9933	3.25	20.8102	3.8454	0.9854	0.9549	1	0.01263	0	0	632.355	425.065	49.4	-65	0.878459
85	5.7	1.95	0.3421	19.3643	5.2336	0	13	3.6357	0.1545	-1	1	0.7417	1	0.75	449.447	252.421	-1.95	0	0.0653661
86	5.1	11.0691	2.1704	18.0389	5.819	0	10.2774	2.8222	0.8105	0.1821	0.9998	0.2719	1	0.2727	827.853	47.2059	8.45	-7.15	0.372985
87	7.1	43.9892	6.1957	43.3472	8.4995	0	19.769	4.933	0.9724	0.918	0.9999	0.02654	0.2745	0	936.183	959.746	-36.4	24.7	0.728949
88	24.7	68.0889	2.7566	167.715	7.3883	0	24.7513	4.4403	0.7311	-0.8222	1	0.424	0.9471	0.2802	1287.02	981.468	-63.7	-24.05	0.373103
89	15.1	92.3023	6.1127	135.142	10.3162	0	25.3833	5.0276	0.9683	0.8029	1	0.04444	0.1221	0	1311.65	146.384	51.35	76.7	0.592534
90	15.3	52.9062	3.4579	112.98	8.4947	0	19.769	4.9836	0.7135	0.02289	1	0.2527	0.6241	0.5133	430.915	622.389	5.2	-52.65	0.407066
91	40.9	187.272	4.5788	289.339	7.438	0	21.8017	3.4864	0.8483	-1	1	0.4174	0.3136	0.1014	1273.69	388.697	-5.2	187.2	0.615596
92	8.5	3.9538	0.4652	16.2266	2.4964	0	7.2672	2.1362	-0.4871	-1	0.7071	0.5712	1	1	430.365	665.253	3.9	-0.65	0.186348
93	10.9	11.3518	1.0414	38.3401	4.3079	0	10.2774	2.9117	0.3654	-1	1	0.6378	1	0.5312	393.262	374.78	11.05	2.6	0.241742
94	12.7	2.3436	0.1845	60.7465	5.6772	0	16.5718	4.6554	-0.6482	-1	0.9487	0.4169	1	0.9878	1041.09	820.842	1.95	1.3	0.0324984
95	13.3	39.1082	2.9405	104.347	9.2342	0	26.8002	6.2992	0.707	-0.9965	1	0.45	0.8584	0.2609	723.399	744.722	10.4	-37.7	0.318436
96	4.7	25.886	5.5077	14.7608	5.467	0	16.5718	4.4434	0.7623	-0.02325	0.9673	0.3657	0.3704	0.2857	16.4149	763.479	16.25	20.15	1.00744
97	8.5	82.5602	9.713	74.5778	11.4735	0	21.8017	4.9572	0.9406	0.5775	1	0.09818	0.06154	0.06667	693.135	856.059	-73.45	-37.7	0.846559
98	4.7	1.3	0.2766	33.6558	12.4651	0	30.6604	8.9646	-0.4516	-0.9778	0.4315	0.5854	1	1	64.5319	574.277	-1.3	0	0.02219
99	16.3	43.4529	2.6658	109.243	7.6394	0	20.5548	4.1082	0.3331	-1	1	0.8069	0.6643	0.479	1284.3	623.018	-16.25	40.3	0.348954
100	13.5	97.1658	7.1975	113.163	9.8403	0	21.8017	4.7522	0.925	0.1961	1	0.1789	0.2348	0.08421	158.989	962.478	35.75	90.35	0.731431
101	6.7	2.7577	0.4116	62.4115	13.279	0	22.981	5.8955	-0.003951	-1	0.9965	0.7881	1	0.7826	33.1866	1027.63	1.95	-1.95	0.0309963
102	13.1	97.6991	7.4579	116.625	10.5068	0	26	5.8705	0.9753	0.8424	1	0.02982	0.1171	0	1105.1	81.5649	-41.6	-88.4	0.709816
103	14.1	8.3241	0.5904	75.4043	6.2318	0	29.0689	5.8071	-0.4642	-1	1	0.6171	1	0.91	1370.24	283.908	6.5	5.2	0.0947399
104	15.9	11.05	0.695	56.5966	4.0717	0	13	3.0285	0.1605	-0.9487	0.9997	0.6319	1	0.7345	910.352	142.815	5.2	9.75	0.17069
105	9.3	5.0767	0.5459	49.4772	6.7777	0	25.3833	5.8655	0.1809	-0.9959	1	0.6874	1	0.6415	908.936	941.145	-3.9	3.25	0.0805435
106	6.1	3.9538	0.6482	20.4097	4.978	0	13	3.2014	-0.3144	-0.9971	0.9701	0.6606	1	0.9	918.607	521.303	-3.9	-0.65	0.130213
107	28.1	26.7212	0.9509	128.247	4.9137	0	13	2.7221	0.08921	-1	1	0.7925	0.9195	0.6304	515.461	352.269	20.15	17.55	0.19352
108	5.3	61.5169	11.607	43.5807	13.2063	0	43.7243	10.3751	0.9847	0.9661	1	0.01045	0	0	163.613	939.189	38.35	-48.1	0.878899
109	17.1	61.6987	3.6081	106.71	7.0669	0	16.25	3.9542	0.4057	-0.9991	1	0.7824	0.5166	0.3969	1198.62	340.664	-17.55	59.15	0.510563
110	20.3	18.8948	0.9308	80.929	4.4224	0	16.25	3.1884	0.3736	-0.9991	1	0.6862	1	0.5031	851.286	504.367	16.9	8.45	0.210474
111	36.9	64.7656	1.7552	314.601	9.0144	0	32.5	5.5068	0.3712	-1	1	0.6712	0.7364	0.5477	213.458	325.995	-11.7	-63.7	0.194711
112	9.1	77.8753	8.5577	69.3738	9.771	0	39.1352	7.4846	0.9903	0.9648	1	0.01142	0	0	590.522	770.522	-47.45	-61.75	0.875826
113	17.9	53.2405	2.9743	116.539	7.3295	0	19.5	3.9239	0.615	-0.7424	1	0.5257	0.7736	0.3406	1099.67	502.83	50.7	-16.25	0.405798
114	21.5	7.1795	0.3339	132.779	6.8092	0	18.3848	3.9117	0.1823	-1	1	0.7365	0.8564	0.6092	1069.81	19.5372	0.65	7.15	0.0490366
115	4.9	33.825	6.9031	23.8679	8.2303	0	16.5718	5.1395	0.988	0.974	0.9997	0.01002	0	0	875.367	1013.45	1.3	33.8	0.838742
116	18.5	55.65	3.0081	107.759	6.5308	0	20.5548	4.4374	0.8157	-0.3881	1	0.3118	0.9636	0.1862	1381	552.781	-21.45	51.35	0.460602
117	8.3	5.9927	0.722	21.5981	3.4283	0	9.75	1.9751	-0.4661	-0.9971	0.7071	0.4713	1	1	493.446	860.115	3.9	-4.55	0.2106
118	6.5	31.3081	4.8166	33.5277	7.4506	3.25	17.5018	3.9043	0.9667	0.9013	0.9999	0.03166	0.2444	0	18.0308	352.215	20.8	23.4	0.646471
119	7.5	26.5547	3.5406	55.5332	10.0969	0	37.0557	8.428	0.7303	-0.1961	1	0.3729	0.5818	0.3429	629.547	15.98	-24.7	9.75	0.350662
120	35.1	19.769	0.5632	264.915	8.0035	0	23.6604	5.075	0.4581	-1	1	0.7162	0.7462	0.4175	173.127	549.143	17.55	9.1	0.0703692
121	17.3	66.5576	3.8473	128.414	8.3931	0	16.5718	3.9154	0.9667	0.8057	1	0.04333	0.9477	0	315.543	891.309	-35.1	-56.55	0.458388
122	9.9	56.1037	5.667	98.2159	12.4324	4.5962	26	5.4578	0.9451	0.5547	0.9999	0.07684	0.3291	0.01695	844.247	624.803	55.25	-9.75	0.455825
123	15.5	84.0714	5.424	111.111	8.2305	0	19.769	5.0003	0.7648	-0.9985	1	0.5327	0.4074	0.1739	712.645	271.784	-26	79.95	0.659012
124	8.1	2.9069	0.3589	50.5215	8.2822	0	27.9576	7.9149	-0.3702	-0.9978	0.8	0.6344	1	0.9231	104.802	833.086	-1.3	2.6	0.0433339
125	11.7	21.9946	1.8799	103.694	10.6901	0	23.4361	4.9703	0.4577	-1	1	0.7609	0.2474	0.3766	137.645	251.137	7.15	20.8	0.175854
126	6.9	40.5821	5.8815	40.4016	8.2452	3.25	16.5718	3.5608	0.9602	0.6302	1	0.0728	0	0.03448	1005.69	622.051	34.45	-21.45	0.713324
127	5.7	8.5494	1.4999	15.9183	4.3022	0	9.1924	2.3085	0.8962	0.5547	0.9973	0.1289	1	0.125	1082.19	498.64	-1.3	-8.45	0.348636
128	14.1	83.1238	5.8953	136.831	11.3083	0	29.0689	5.8143	0.9699	0.736	1	0.04171	0.1157	0.009901	140.372	151.748	68.25	47.45	0.521325
129	6.3	5.8138	0.9228	20.6395	4.7999	0	10.2774	2.3633	0.6614	-0.7809	1	0.5167	1	0.3913	346.73	439.73	5.2	2.6	0.192254
130	15.9	106.636	6.7066	135.445	9.7443	0	21.8017	5.0217	0.8036	-0.8321	1	0.4045	0.2878	0.2017	45.1604	146.67	-74.75	-76.05	0.688259
131	8.1	5.85	0.7222	27.7462	4.5486	0	9.1924	2.3178	0.4372	-0.7593	1	0.5794	1	0.6	71.0617	796.611	0	5.85	0.158774
132	30.7	17.8484	0.5814	165.79	5.7766	0	20.8102	3.6427	0.2624	-0.9996	1	0.6527	0.9512	0.6489	1009.74	550.152	-14.95	9.75	0.100647
133	6.1	1.4534	0.2383	27.3343	6.6669	0	18.3848	4.5229	-0.2159	-0.9899	0.6757	0.573	1	1	455.68	396.639	-0.65	-1.3	0.0357437
134	5.9	2.0555	0.3484	20.6203	5.2873	0	29.0689	5.983	-0.6663	-0.9487	-0.1961	0.2076	1	1	697.432	554.602	-0.65	-1.95	0.0658937
135	8.1	26.5229	3.2744	66.8715	10.9625	0	27.9576	6.4177	0.8156	-0.124	1	0.2878	0.6557	0.2	615.691	172.043	-15.6	21.45	0.298691
136	5.1	3.25	0.6373	38.6487	12.4673	0	22.981	7.0161	-0.2335	-0.9839	0.8838	0.6662	1	0.9	31.7549	1030.31	-1.95	-2.6	0.0511177
137	14.7	8.0401	0.5469	100.218	7.8912	0	24.7513	5.2936	0.4155	-0.9312	1	0.5814	1	0.5794	226.361	821.609	-7.8	-1.95	0.069305
138	15.9	72.2787	4.5458	112.165	8.0694	0	49.6091	6.6404	0.8561	0.008772	1	0.2028	0.4964	0.1513	753.871	904.849	-53.95	-48.1	0.563338
139	5.3	2.7577	0.5203	20.5308	6.2215	0	13.7886	3.5449	-0.9256	-1	-0.5812	0.1315	1	1	1337.99	113.424	-1.95	1.95	0.0836293
140	14.7	135.962	9.2491	131.096	10.3225	3.25	19.769	4.2337	0.9857	0.9113	1	0.02032	0	0	536.374	487.724	-124.8	-53.95	0.896014
141	8.1	34.21	4.2235	65.5811	10.751	3.25	23.4361	5.8211	0.7	0.04849	0.9923	0.2368	0.5738	0.525	254.586	1015.4	21.45	26.65	0.392847
142	6.5	83.3471	12.8226	62.4215	13.8714	4.5962	20.8102	3.8026	0.9931	0.9807	1	0.005231	0	0	270.792	89.5615	51.35	65.65	0.924391
143	14.1	16.0932	1.1414	78.137	6.4576	0	22.981	4.6655	0.2964	-0.9989	0.9998	0.7175	0.9917	0.54	663.713	540.213	11.05	-11.7	0.176753
144	4.9	3.9538	0.8069	12.9526	4.4664	0	20.5548	6.65	0.2238	-0.9487	0.9864	0.8631	1	0.4444	349.714	543.031	3.9	-0.65	0.18066
145	30.3	69.6016	2.2971	242.141	8.5562	0	21.8017	4.4282	0.9071	-0.1644	1	0.1326	0.9788	0.09886	115.48	999.487	-68.25	13.65	0.268472
146	4.7	13.4001	2.8511	32.3235	11.9717	3.25	26.2023	5.8639	0.9436	0.8253	1	0.05902	0.8519	0	231.638	254.33	5.2	-12.35	0.238153
147	19.9	97.0222	4.8755	182.416	10.1908	0	29.0689	6.0852	0.8878	-0.03173	1	0.2057	0.2905	0.1321	1305.09	67.2462	-92.3	29.9	0.478422
148	6.3	34.8827	5.5369	38.3306	8.9141	3.25	13.7886	3.0303	0.9668	0.8363	1	0.04856	0	0	764.54	270.238	-31.2	15.6	0.62114
149	13.1	84.0413	6.4154	93.7884	8.4494	0	16.5718	3.7281	0.9367	0.5692	1	0.1066	0.3243	0.0989	1319.34	918.332	74.1	-39.65	0.759273
150	12.9	76.3605	5.9194	85.907	7.8814	0	14.5344	3.3681	0.8882	0.2747	1	0.1852	0.06422	0.1573	364.446	832.512	74.75	-15.6	0.751059
151	4.9	3.3144	0.6764	11.0635	3.815	0	9.1924	2.1312	-0.4861	-0.7399	-0.3162	0.142	1	1	493.235	82.7245	-0.65	-3.25	0.1773
152	29.5	139.478	4.7281	234.503	8.5274	0	20.8102	4.8722	0.7203	-0.9939	1	0.5355	0.3345	0.1793	1260.66	492.298	138.45	-16.9	0.55446
153	6.7	7.4111	1.1061	26.8931	5.7219	0	13.4001	3.2961	-0.3906	-0.9997	0.7071	0.554	1	1	556.664	460.933	4.55	5.85	0.19331
154	6.7	2.6	0.3881	37.3292	7.9424	0	16.5718	4.3208	0.04885	-1	0.9999	0.9274	0.5106	0.5556	1190.78	1027.72	-2.6	0	0.0488643
155	19.5	161.184	8.2659	165.344	9.4482	3.25	21.8017	3.8564	0.9811	0.8682	1	0.02565	0	0	1041.42	403.826	120.9	-106.6	0.874865
156	9.1	3.5004	0.3847	27.7464	3.9079	0	18.9506	3.8912	-0.09862	-1	1	0.7598	1	0.7255	818.181	63.2747	-3.25	-1.3	0.0984416
157	8.7	47.4455	5.4535	46.5181	6.943	0	14.5344	3.3762	0.869	0.4491	1	0.1553	0.5075	0.2128	641.195	894.942	7.8	-46.8	0.785467
158	28.9	26.871	0.9298	74.5917	2.7729	0	9.1924	2.0457	0.3866	-1	1	0.7285	1	0.486	721.981	938.564	-22.75	-14.3	0.335317
159	28.9	234.153	8.1022	300.279	11.1628	0	25.3833	4.717	0.8695	-0.9994	1	0.3865	0.1264	0.1084	1353.37	850.09	-8.45	234	0.725821
160	9.3	9.9431	1.0691	32.6866	4.4776	0	16.25	4.6349	-0.3228	-1	1	0.6844	1	0.8077	382.554	371.726	9.75	1.95	0.238766
161	10.3	0	0	41.6867	5.0225	0	18.3848	4.7584	-0.1615	-1	1	0.6406	1	0.88	1389.85	373.922	0	0	0
162	28.7	131.7	4.5889	221.81	8.3075	0	23.4361	4.0567	0.8803	-0.5895	1	0.3026	0.2509	0.1053	782.611	470.92	27.95	-128.7	0.55238
163	20.7	173.483	8.3808	234.406	12.5351	4.5962	26.2023	4.01	0.9802	0.7311	1	0.03607	0.05348	0.005988	874.539	893.447	55.25	164.45	0.668587
164	28.1	113.772	4.0488	241.418	9.2497	0	30.8322	5.5083	0.5828	-1	1	0.6963	0.4943	0.2887	958.868	766.222	113.1	-12.35	0.437722
165	8.9	66.5036	7.4723	54.2106	7.8566	3.25	19.769	3.6712	0.9895	0.9552	0.9999	0.01226	0	0	1165.56	583.854	-5.2	66.3	0.951086
166	6.5	65.052	10.008	47.7571	10.6127	4.5962	18.3848	3.2926	0.9911	0.9473	1	0.01249	0	0	631.785	705.246	-65	2.6	0.943021
167	10.9	20.1605	1.8496	63.1686	7.0976	0	32.0088	5.317	0.607	-0.9993	0.9983	0.5103	1	0.4638	1273.56	200.179	7.15	-18.85	0.260595
168	8.5	2.7577	0.3244	57.5204	8.8493	0	35.75	10.0097	-0.2809	-0.9971	0.995	0.7523	1	0.8444	1098.85	259.665	1.95	-1.95	0.0366583
169	27.5	11.718	0.4261	147.009	5.7651	0	22.75	4.4332	0.08264	-1	1	0.7143	1	0.7117	667.335	335.787	-11.7	0.65	0.0739103
170	16.9	21.2918	1.2599	73.2106	4.9135	0	40.2003	6.5734	0.4966	-0.9487	1	0.607	0.9933	0.5161	490.932	876.373	4.55	-20.8	0.256416
171	11.7	4.5962	0.3928	137.014	14.1252	0	25.3833	6.0956	-0.3521	-1	1	0.715	1	0.8429	31.0043	1030.22	0.65	4.55	0.0278085
172	8.9	17.9781	2.02	49.204	7.131	0	16.5718	4.1488	-0.2497	-0.9994	0.997	0.6821	0.971	0.8478	273.09	185.444	3.9	17.55	0.28327
173	22.5	38.2838	1.7015	149.655	7.3002	0	21.8017	4.1689	0.3026	-1	1	0.7073	0.878	0.5489	1145.8	781.402	-24.7	29.25	0.233076
174	6.9	13.9561	2.0226	53.5922	10.9372	0	33.1436	7.3734	0.01478	-0.9231	0.9971	0.6915	1	0.7586	683.413	852.275	12.35	6.5	0.184929
175	8.9	27.4004	3.0787	51.2267	7.4242	0	21.8017	4.874	0.9668	0.7657	0.999	0.0407	0.9855	0	1133.12	187.466	-10.4	-25.35	0.414684
176	6.5	2.68	0.4123	7.6284	1.6952	0	7.2672	2.0056	-0.3971	-1	0.9899	0.7313	1	0.8571	1101.67	576.108	0.65	2.6	0.243216
177	11.3	3.7901	0.3354	50.6332	5.4444	0	18.9506	3.2853	0.1927	-1	1	0.6395	1	0.75	109.403	830.084	-3.25	-1.95	0.0616046
178	5.1	18.8612	3.6983	18.6349	6.0112	0	13.4001	3.8886	0.8934	0.7203	0.9675	0.06937	0.6452	0.09091	1010.03	801.755	18.85	0.65	0.615235
179	6.3	36.781	5.8383	36.6855	8.5315	0	17.5018	3.9705	0.9518	0.8806	0.9989	0.03325	0	0	1182.28	92.627	-26.65	-25.35	0.684323
180	6.3	2.3436	0.372	55.808	12.9786	0	26.8002	6.1881	-0.3632	-1	0.9487	0.66	1	0.9091	1324.67	689.722	-1.3	1.95	0.0286626
181	13.9	21.607	1.5545	77.4522	6.5086	0	20.5548	4.5545	0.4533	-0.9971	1	0.5494	0.9916	0.567	219.32	259.194	5.85	20.8	0.238838
182	6.5	4.162	0.6403	23.5856	5.2413	0	13.4001	3.0974	-0.1241	-0.9995	0.9231	0.7057	1	0.88	1220.14	139.685	-2.6	-3.25	0.122164
183	4.9	9.3066	1.8993	32.1924	11.1008	0	20.8102	6.1009	-0.1931	-0.9111	0.7894	0.5861	1	0.875	439.939	224.296	-9.1	1.95	0.171096
184	8.5	4.5962	0.5407	47.0049	7.2315	0	36.7696	8.426	-0.6552	-1	0.9899	0.3558	1	0.9778	1368.05	279.112	-0.65	4.55	0.0747701
185	6.3	3.7901	0.6016	15.129	3.5184	0	10.2774	3.6025	0.5198	-0.9923	1	0.6022	1	0.5714	283.595	661.309	-1.95	-3.25	0.170987
186	11.5	44.7746	3.8934	60.7689	6.3967	0	16.5718	4.1461	0.6165	-0.669	1	0.55	0.4632	0.3333	119.257	1024.81	-34.45	28.6	0.608658
187	5.7	2.7577	0.4838	12.3571	3.3398	0	7.2672	2.1618	0.4895	-0.7071	1	0.618	1	0.5	700.746	558.658	-1.95	-1.95	0.144859
188	8.5	58.1741	6.844	65.9456	10.1455	0	26.2023	5.7679	0.789	0.1737	1	0.2467	0	0.3556	1363.24	100.571	-13.65	-56.55	0.674585
189	4.7	25.35	5.3936	31.6149	11.7092	0	23.4361	7.5826	0.9439	0.8898	0.9987	0.05011	0.1481	0	361.553	198.011	-23.4	9.75	0.460629
190	12.5	49.1814	3.9345	95.1331	9.0603	0	22.981	5.0787	0.6453	-0.5343	1	0.5147	0.4	0.2588	690.196	757.248	-24.05	42.9	0.434257
191	23.7	106.111	4.4773	154.414	7.1159	0	32.0088	5.8118	0.7102	-0.9872	1	0.4562	0.8157	0.3163	826.112	144.892	-81.25	-68.25	0.629197
192	9.9	38.9566	3.935	58.0287	7.3454	0	16.25	4.1053	0.8686	0.4472	1	0.1397	0.5949	0.2034	1336.71	767.687	-16.9	-35.1	0.535709
193	23.3	51.5962	2.2144	154.611	7.2587	0	38.0403	6.0163	0.6032	-0.9939	0.9999	0.3856	0.939	0.5288	285.35	928.485	-48.75	-16.9	0.305068
194	14.1	40.095	2.8436	98.7968	8.165	0	35.0036	6.2746	0.8488	-0.1104	1	0.1869	0.8595	0.2079	114.117	906.362	13.65	-37.7	0.348267
195	10.9	50.9204	4.6716	73.8179	8.2942	0	48.3147	7.3113	0.9024	0.4741	1	0.09049	0.4045	0.02899	780.307	606.56	12.35	49.4	0.563237
196	5.3	2.0555	0.3878	36.4091	11.0331	0	27.5772	9.6938	-0.5826	-0.9762	0.4281	0.5014	1	1	4.4811	550.519	-1.95	-0.65	0.0351488
197	11.3	4.6872	0.4148	55.7892	5.9988	0	16.5718	4.3014	-0.3702	-1	1	0.5862	1	0.9242	973.212	181.504	2.6	-3.9	0.0691472
198	11.1	81.5407	7.346	91.2634	10.0289	0	27.5772	5.497	0.4842	-1	1	0.7492	0.3846	0.3571	146.495	184.626	-80.6	-12.35	0.732483
199	22.1	12.3329	0.558	125.238	6.2307	0	19.769	5.0727	-0.07013	-1	1	0.7787	1	0.7381	786.597	253.611	11.7	-3.9	0.0895566
200	7.3	61.1138	8.3718	73.585	13.884	0	34.548	7.9065	0.8833	0.6616	0.9999	0.1074	0	0.1515	1218.86	1024.11	55.9	24.7	0.602982
201	17.3	63.2407	3.6555	122.33	7.9954	0	19.769	3.9717	0.6032	-1	1	0.5745	0.3464	0.3759	712.639	160.251	-61.75	-13.65	0.4572
202	21.3	25.886	1.2153	135.268	7.0087	0	32.1734	6.234	0.3933	-1	1	0.7221	1	0.4765	941.918	925.636	-16.25	-20.15	0.173399
203	8.9	5.85	0.6573	34.2072	4.9576	0	22.75	5.0232	0.1008	-1	1	0.6542	1	0.766	1337.15	1028.51	0	5.85	0.132584
204	19.5	46.8451	2.4023	120.122	6.8641	0	27.768	5.1291	0.6793	-0.361	1	0.3026	0.6857	0.4968	1071.66	680.828	22.75	40.95	0.34998
205	20.7	81.3435	3.9296	156.609	8.3748	0	18.3848	3.7625	0.6556	-0.9833	1	0.6169	0.5829	0.2229	106.761	369.019	81.25	-3.9	0.469217
206	5.5	1.4534	0.2643	12.4974	3.5707	0	10.2774	2.9362	-0.1029	-0.9998	0.9971	0.8431	1	0.6429	70.0727	611.3	1.3	-0.65	0.0740191
207	9.3	5.2405	0.5635	49.1562	6.7337	0	30.6604	5.7148	0.1585	-0.9989	1	0.69	1	0.6667	462.559	396.554	-5.2	0.65	0.0836836
208	20.5	156.716	7.6447	193.992	10.4861	0	32.6621	5.2662	0.9809	0.8805	1	0.02462	0.04865	0	1298.59	191.632	-128.05	90.35	0.729032
209	5.9	50.5581	8.5692	42.5601	10.9129	3.25	19.5	3.6634	0.8754	0.7099	0.99	0.08445	0	0.05263	140.653	504.89	7.15	-50.05	0.785236
210	11.1	60.1101	5.4153	105.331	11.5748	3.25	23.4361	5.2599	0.9671	0.6014	1	0.05884	0.1319	0.01408	592.486	789.901	-55.9	22.1	0.467853
211	9.7	15.5049	1.5984	31.372	4.0743	0	14.5344	2.8633	0.8356	0.156	0.9997	0.2291	1	0.1579	1341.28	16.3402	8.45	-13	0.392313
212	6.1	46.6961	7.6551	46.6659	11.3819	3.25	37.0557	7.2333	0.9904	0.9641	1	0.009475	0	0	823.918	545.336	-36.4	29.25	0.672568
213	11.3	53.0378	4.6936	73.296	7.8813	0	20.5548	4.3931	0.7601	-0.4692	1	0.459	0.2473	0.1806	904.031	82.7743	-50.05	17.55	0.595536
214	11.5	68.6943	5.9734	85.7857	9.0301	0	26.2023	5.4321	0.9396	-0.9487	0.9997	0.2283	0.3579	0.02703	1383.49	704.248	-7.8	-68.25	0.661499
215	11.5	41.8481	3.639	80.6111	8.4854	0	18.3848	4.0837	0.429	-0.9991	1	0.8053	0.7368	0.3014	49.7478	77.8652	28.6	30.55	0.428854
216	8.5	44.9253	5.2853	57.0705	8.7801	3.25	19.769	4.0949	0.9532	0.7894	0.9995	0.05658	0.4308	0	181.818	479.306	44.85	2.6	0.601964
217	5.5	2.3436	0.4261	21.7574	6.2164	0	14.5344	4.5264	0.1311	-0.9487	0.9806	0.7287	1	0.6667	375.4	194.1	1.3	1.95	0.0685445
218	8.5	30.8254	3.6265	51.4957	7.9224	0	37.0557	6.8914	0.9634	0.8695	1	0.03665	0.8462	0	364.082	1018.57	-13	27.95	0.457753
219	5.7	4.3603	0.765	32.5016	8.7842	3.25	22.981	6.1926	-0.3071	-1	0.7071	0.5313	1	1	525.096	80.9123	-1.95	3.9	0.0870882
220	6.9	75.9054	11.0008	54.4944	11.1213	3.25	20.5548	3.7594	0.9958	0.987	1	0.004366	0	0	1366.6	359.217	-31.85	-68.9	0.989165
221	4.7	23.8028	5.0644	28.414	10.5237	4.5962	21.8017	5.4794	0.9842	0.9632	1	0.01529	0.4815	0	1224.83	126.032	-19.5	-13.65	0.481238
222	10.5	16.3019	1.5526	66.9667	7.8784	0	14.5344	3.6423	0.4633	-0.9929	0.9999	0.6336	1	0.5156	156.109	829.476	-14.95	-6.5	0.19707
223	12.7	41.6457	3.2792	89.2916	8.345	0	16.5718	4.6237	0.8652	-0.3162	1	0.2512	0.5607	0.1279	35.7756	1023.3	-34.45	-23.4	0.392954
224	17.9	85.2987	4.7653	127.993	8.0498	0	19.5	4.3691	0.8402	-0.908	1	0.3314	0.5597	0.1583	1215.69	240.709	-42.25	-74.1	0.591977
225	10.7	62.7376	5.8633	92.6684	10.6515	3.25	39.2699	7.0919	0.9782	0.8969	1	0.02604	0.1379	0	69.6262	79.4112	-35.1	-52	0.550467
226	16.9	77.4155	4.5808	156.129	10.4785	0	20.8102	4.2838	0.8285	-0.6805	1	0.2855	0.4094	0.1783	547.275	836.604	-70.85	31.2	0.437162
227	7.3	46.9622	6.4332	56.3365	10.6295	3.25	16.25	3.9306	0.8382	0.5579	0.9999	0.1697	0.07547	0.3636	989.575	825.164	-31.2	-35.1	0.605221
228	4.7	1.4534	0.3092	30.1488	11.1662	3.25	20.8102	4.3361	-0.2109	-0.9701	0.7071	0.6613	1	1	568.617	294.777	-1.3	-0.65	0.0276907
229	16.5	40.8001	2.4727	99.3335	6.8506	0	21.8017	4.4892	0.4478	-1	1	0.745	0.7241	0.4052	647.424	503.394	15.6	37.7	0.360946
230	6.5	18.3848	2.8284	44.7007	9.9335	3.25	20.5548	4.5861	0.8572	-0.9899	0.9997	0.3941	0.9556	0.12	1101.95	240.415	2.6	-18.2	0.284733
231	11.9	3.9	0.3277	29.8673	3.0169	0	29.25	4.4857	0.09249	-0.9734	1	0.6843	1	0.7436	1105.34	581.067	-3.9	0	0.108621
232	4.9	41.161	8.4002	31.0451	10.7052	3.25	16.5718	4.2265	0.9923	0.9781	0.9999	0.007987	0	0	760.153	111.582	-14.95	38.35	0.784684
233	6.3	20.2441	3.2134	27.5623	6.4098	0	13.4001	4.4499	-0.5386	-0.9989	0.9915	0.7483	0.6047	0.8261	1040.53	96.9444	-20.15	-1.95	0.501326
234	13.7	4.3603	0.3183	104.801	8.9573	0	35.0036	7.5695	-0.4413	-0.9997	0.9987	0.6202	1	0.9072	271.996	400.62	1.95	-3.9	0.0355353
235	6.7	10.4809	1.5643	45.1159	9.5991	0	24.7513	6.8607	-0.6596	-0.9899	-0.229	0.2402	1	1	460.075	212.866	-5.2	9.1	0.162963
236	5.3	9.7716	1.8437	23.6835	7.1768	0	17.5018	4.5267	-0.1328	-0.589	0.9852	0.536	0.9697	0.8462	682.198	544.293	-9.75	0.65	0.256897
237	5.5	56.9669	10.3576	42.2308	12.0659	3.25	22.981	5.562	0.9938	0.9798	0.9996	0.005283	0	0	39.6	59.8636	-54.6	16.25	0.858419
238	15.1	56.5351	3.744	112.346	8.576	0	21.8017	4.3773	0.8053	-0.2763	1	0.3002	0.313	0.2613	286.765	698.483	8.45	-55.9	0.436567
239	8.5	74.6369	8.7808	60.5125	9.3096	0	16.25	3.5799	0.9885	0.9672	1	0.01057	0	0	737.659	32.1941	-62.4	-40.95	0.943198
240	14.7	10.7201	0.7293	80.8885	6.3692	0	16.5718	3.7443	0.2499	-1	1	0.7295	0.9764	0.6262	1255.59	199.742	-10.4	-2.6	0.114504
241	8.1	11.718	1.4467	41.4034	6.7874	0	25.3833	6.2928	0.4445	-0.4268	0.9995	0.4153	1	0.625	831.179	470.346	-9.75	6.5	0.213145
242	5.7	5.9927	1.0514	40.9971	11.0803	3.25	32.5	8.267	-0.009761	-0.9896	0.9903	0.6459	1	0.8824	656.5	824.035	-4.55	3.9	0.0948891
243	11.3	55.25	4.8894	99.7687	10.7278	0	29.25	5.4709	0.9084	0.7122	1	0.07652	0.1505	0.0411	1348.39	284.85	48.75	26	0.455769
244	14.1	28.3403	2.01	59.9663	4.9559	0	13	2.9763	0.7962	-0.6877	1	0.3365	0.9752	0.2871	972.567	1006.35	-16.9	22.75	0.405577
245	13.9	44.2096	3.1805	79.5599	6.6857	0	16.25	3.5072	0.9317	0.6805	1	0.08179	0.9916	0.05051	442.73	32.0971	29.25	33.15	0.475717
246	13.9	11.4997	0.8273	73.0218	6.1363	0	20.8102	4.905	0.3134	-0.9965	1	0.6818	1	0.6022	1233.37	13.9388	-7.8	-8.45	0.134821
247	13.7	9.0301	0.6591	67.0227	5.7284	0	29.0689	5.6896	-0.3659	-1	0.9923	0.5637	1	0.957	105.12	830.912	4.55	7.8	0.115058
248	13.5	106.689	7.9029	115.232	10.0202	0	17.5018	4.0478	0.9572	0.6668	1	0.06627	0.1391	0.02105	233.496	613.426	-35.1	100.75	0.788697
249	5.3	41.3606	7.8039	32.2419	9.7703	3.25	18.9506	3.8866	0.9928	0.9434	1	0.01537	0	0	337.368	209.509	35.75	-20.8	0.798737
250	12.9	29.6517	2.2986	85.2379	7.82	0	23.4361	4.9143	0.3941	-0.9558	0.9998	0.6951	0.5229	0.5618	16.7752	235.841	-13	-26.65	0.293939
251	12.7	28.5556	2.2485	73.3869	6.8586	0	18.9506	3.7146	0.6086	-0.5914	1	0.4191	0.6729	0.4828	437.965	838.839	-18.85	-21.45	0.327837
252	12.5	25.483	2.0386	79.0158	7.5253	0	14.5344	3.5207	0.4108	-0.9977	1	0.7734	0.5619	0.4353	159.252	979.424	25.35	-2.6	0.270899
253	12.3	37.6159	3.0582	76.3806	7.4156	0	42.7471	7.4206	0.5631	-0.9487	1	0.6662	0.9126	0.3133	1265.69	928.476	11.7	35.75	0.412401
254	9.5	52.0365	5.4775	109.159	14.5545	3.25	29.0689	7.6111	-0.1929	-1	0.9615	0.6821	0.4267	0.8909	1188.85	967.553	-39	34.45	0.376344
255	7.3	30.5569	4.1859	39.8384	7.5167	0	19.769	5.9021	0.8636	-0.597	1	0.327	0.3019	0.1515	753.856	590.925	27.95	-12.35	0.55688
256	9.3	2.68	0.2882	44.0246	6.0308	0	13	3.1031	-0.3225	-1	1	0.5935	1	0.9362	991.774	225.478	2.6	0.65	0.047788
257	5.7	25.8043	4.5271	40.2545	10.8796	0	20.8102	6.4176	0.3144	-0.3846	0.9135	0.4495	0.5676	0.7647	1026.35	363.561	-16.9	-19.5	0.416109
258	5.7	39.65	6.9561	30.2556	8.1772	3.25	16.25	3.7044	0.9983	0.9899	1	0.002505	0.05405	0	1284.31	989.86	-7.15	-39	0.85067
259	10.5	17.0617	1.6249	56.7552	6.6771	0	17.5018	3.9839	0.8734	-0.3807	1	0.2504	1	0.125	1237.31	159.31	-13	-11.05	0.243354
260	6.3	18.3848	2.9182	35.1341	8.1707	0	29.0689	6.4068	0.981	0.913	0.9999	0.02437	0.9767	0	902.651	110.286	-2.6	18.2	0.357154
261	11.7	97.1658	8.3048	100.815	10.3933	0	34.548	6.6836	0.9902	0.9656	1	0.009189	0	0	1088.9	991.338	90.35	-35.75	0.799053
262	4.9	12.8035	2.613	36.9094	12.7274	0	23.6604	7.3256	0.6823	0.0995	0.9995	0.3177	1	0.5556	344.796	1.5918	-11.7	5.2	0.205305
263	6.3	32.6621	5.1845	36.8048	8.5593	0	16.5718	4.422	0.9858	0.9496	1	0.01437	0.2791	0	1192.31	250.698	-27.95	-16.9	0.605715
264	8.7	30.8185	3.5424	43.799	6.5372	0	14.5344	3.5988	0.5412	-0.8	1	0.5105	0.7313	0.5333	426.058	164.322	14.3	-27.3	0.541883
265	6.9	22.981	3.3306	38.3088	7.8181	0	16.25	3.8239	0.9819	0.8944	1	0.02586	0.9796	0	334.993	276.891	16.25	16.25	0.426011
266	7.9	48.5241	6.1423	50.8082	8.6116	3.25	14.5344	2.3281	0.9739	0.8916	1	0.02979	0	0	1142.27	283.196	37.7	-30.55	0.713259
267	7.5	2.9069	0.3876	41.6177	7.5668	3.25	16.5718	3.6432	-0.5058	-1	0.9899	0.5386	1	0.9706	1136.43	714.493	-2.6	-1.3	0.0512238
268	11.1	49.8512	4.4911	73.5119	8.0782	0	20.8102	5.0787	0.8055	-0.2631	1	0.2597	0.5934	0.2676	1135.62	655.302	38.35	31.85	0.555953
269	6.9	5.5536	0.8049	28.6549	5.8479	0	13.4001	3.5525	-0.1605	-0.8517	0.9487	0.7404	0.8367	0.7586	743.58	921.152	-5.2	1.95	0.137639
270	6.3	1.8385	0.2918	26.577	6.1807	0	18.3848	4.7438	0.2178	-0.9487	1	0.6809	1	0.7143	675.286	669.127	-1.3	-1.3	0.0472115
271	4.7	3.25	0.6915	22.9093	8.4849	0	18.3848	4.5504	-0.7506	-0.9923	-0.5324	0.1838	1	1	688.16	1035.64	3.25	0	0.0814977
272	10.9	14.0316	1.2873	53.4253	6.0028	0	20.5548	5.0726	0.4686	-0.8944	1	0.5639	1	0.5797	479.078	405.5	-13.65	-3.25	0.21445
273	10.7	28.3179	2.6465	75.7382	8.7055	0	20.8102	5.6048	0.9213	0.05547	1	0.1407	0.9655	0.0597	723.706	526.379	4.55	-27.95	0.304003
274	10.7	73.7514	6.8927	100.923	11.6004	3.25	20.5548	4.5909	0.9578	0.509	1	0.07951	0.1724	0.02985	1038.68	925.294	27.95	-68.25	0.594178
275	5.3	8.45	1.5943	23.961	7.2609	0	20.8102	6.1955	0.368	-0.4961	0.9417	0.3867	1	0.9167	1367.28	272.821	0	8.45	0.219573
276	5.7	6.1664	1.0818	35.405	9.5689	0	20.5548	7.3326	-0.7741	-0.9995	0.1961	0.3284	1	1	1191.73	114.412	-5.85	-1.95	0.113054
277	10.3	20.8406	2.0234	83.5727	10.069	3.25	32.6621	7.2345	0.5855	-0.5199	1	0.3955	0.9639	0.5484	580.961	927.116	-20.8	1.3	0.200953
278	10.1	12.3329	1.2211	61.8598	7.637	0	22.981	4.9119	0.06607	-0.9864	1	0.6663	1	0.7586	512.713	326.881	3.9	11.7	0.159893
279	9.9	9.5971	0.9694	49.6299	6.2823	0	16.25	4.2569	-0.3829	-1	0.9965	0.7371	1	0.8475	381.702	982.369	-4.55	8.45	0.154307
280	7.7	31.2609	4.0599	33.8292	5.9349	0	9.1924	2.211	0.9597	0.8541	1	0.04287	1	0	145.896	401.266	31.2	1.95	0.684072
281	9.7	21.2918	2.195	72.2478	9.3828	0	37.0557	7.173	0.7342	-0.4138	1	0.3477	0.987	0.3571	1092.25	272.825	4.55	-20.8	0.233939
282	9.7	4.55	0.4691	21.52	2.7948	0	7.2672	2.1757	0.1354	-1	1	0.7876	1	0.6981	903.83	130.299	-4.55	0	0.167847
283	5.7	7.0308	1.2335	21.0681	5.6941	0	17.5018	4.1047	0.4487	-0.5145	1	0.5129	1	0.5882	1270.6	907.167	3.9	-5.85	0.216628
284	8.9	39.1082	4.3942	53.919	7.8144	0	18.3848	4.8606	0.8345	0.1151	1	0.2078	0.3768	0.2857	742.27	494.438	37.7	10.4	0.562321
285	5.3	5.36	1.0113	31.1645	9.4438	0	26.8002	8.682	-0.119	-1	0.9899	0.7633	1	0.8333	833.283	390.415	-5.2	1.3	0.107086
286	8.7	39.9102	4.5874	58.0717	8.6674	0	20.5548	4.9398	0.6264	-0.6402	0.9997	0.4334	0.5672	0.4681	1233.05	601.362	-24.05	-31.85	0.529271
287	5.1	8.0401	1.5765	28.7792	9.2836	0	45.1504	10.5154	-0.09448	-0.9947	0.9285	0.7701	1	0.8182	649.255	824.226	7.8	-1.95	0.169816
288	8.1	9.3066	1.149	51.6366	8.465	0	20.8102	5.7861	0.3389	-0.8944	1	0.6044	1	0.6579	1388.44	935.895	3.9	8.45	0.135735
289	7.9	26.9103	3.4064	32.2013	5.4579	0	10.2774	2.4369	0.9421	0.7295	1	0.06792	1	0.02564	1378.6	389.829	16.25	21.45	0.624123
290	7.9	22.1382	2.8023	53.3386	9.0404	0	23.4361	5.9817	0.3846	-0.851	0.9987	0.5761	0.661	0.6154	1060	207.089	22.1	1.3	0.309975
291	7.3	35.9856	4.9295	33.3056	6.2841	0	11.718	3.1821	0.9502	0.8378	0.9995	0.04293	0.4906	0	305.678	110	-12.35	33.8	0.78444
292	7.3	11.718	1.6052	53.8245	10.1556	0	49.5025	15.4719	-0.4166	-1	0.999	0.7754	1	0.8	124.123	868.664	6.5	9.75	0.158061
293	5.9	55.9038	9.4752	41.961	10.7592	0	17.5018	5.3135	0.987	0.9581	1	0.01325	0	0	855.237	522.466	55.9	0.65	0.88066
294	4.9	2.68	0.5469	10.5584	3.6408	0	7.2672	2.4263	-0.8655	-0.9701	-0.7071	0.1149	1	1	1289.76	733.908	2.6	-0.65	0.150214
295	6.9	60.4745	8.7644	47.8522	9.7658	0	16.25	3.6809	0.9839	0.9536	1	0.01454	0	0	736.232	787.681	26	54.6	0.897458
296	6.7	21.8017	3.254	51.0375	10.859	0	47.3207	10.5562	0.7021	-0.9975	0.9998	0.5921	0.3404	0.2222	830.045	767.649	-3.9	21.45	0.299659
297	6.7	36.9758	5.5188	50.5804	10.7618	4.5962	18.9506	3.9414	0.9074	0.6499	0.9986	0.1048	0.08511	0.1111	1126.7	551.851	36.4	-6.5	0.512814
298	6.3	25.3166	4.0185	31.9044	7.4196	3.25	16.25	3.8808	0.8663	-0.1933	0.9999	0.2746	0.3721	0.1304	1214.64	150.048	-12.35	-22.1	0.541606
299	6.1	5.9927	0.9824	26.3101	6.4171	3.25	14.5344	3.2564	-0.3376	-0.9806	0.8742	0.5255	1	0.9524	26.418	47.7541	-5.85	1.3	0.153091
300	6.1	4.5962	0.7535	24.6773	6.0189	0	18.3848	4.4615	-0.258	-0.9701	0.6139	0.5776	1	1	444.074	476.418	3.25	3.25	0.125189
301	5.9	6.6922	1.1343	16.9824	4.3545	0	7.2672	2.5278	0.006061	-0.9701	0.7894	0.5699	1	0.9444	598.89	350.67	-3.25	5.85	0.260489
302	5.5	2.0555	0.3737	15.9476	4.5564	0	25.3833	7.847	0.1088	-0.9701	1	0.7649	1	0.8	423.027	657.336	-1.95	0.65	0.0820165
303	5.3	7.4111	1.3983	19.6455	5.9532	0	18.9506	5.6372	-0.3079	-0.9923	0.07975	0.304	1	1	1006.03	393.462	5.85	-4.55	0.234882
304	5.3	10.0907	1.9039	22.3817	6.7823	0	13	3.2644	0.9094	0.7211	0.9999	0.08746	1	0.07692	262.679	231.538	-2.6	-9.75	0.280716
305	5.1	19.769	3.8763	15.5251	5.0081	0	11.718	2.8697	0.9839	0.9711	0.9991	0.008319	0.871	0	327.774	713.196	13.65	-14.3	0.774006
306	5.1	12.2124	2.3946	23.0267	7.428	0	14.5344	4.9313	-0.2244	-0.7634	0.1961	0.2419	1	1	902.765	83.0686	-5.2	11.05	0.322375
307	5.1	0.65	0.1275	37.2011	12.0004	0	23.6604	6.6697	-0.07228	-0.9959	0.9398	0.6939	1	0.9	939.177	382.755	0	-0.65	0.0106246
308	4.7	4.7321	1.0068	14.4881	5.366	0	10.2774	2.7339	-0.5025	-0.9806	0.05547	0.4106	1	1	765.872	715.67	1.3	-4.55	0.187626
