# Supplementary material for: Cyclic AMP signalling and glucose metabolism mediate pH taxis by African trypanosomes
Source: Nat Commun. 2022 Feb 1;13:603. doi: 10.1038/s41467-022-28293-w (PMC8807625; doi:10.1038/s41467-022-28293-w)
Supplement: Supplementary file 12 — Source Data [file 41467_2022_28293_MOESM12_ESM.zip › Source Data/Source Data motility/Suppl. Fig. 4a/C3KOCl1S1.xlsx]

## Sheet: C3KOCl1S1V1
trackID	trackLength(s)	totalDisplacement(um)	meanVelocity(um/s)	totalDistance(um)	meanSpeed(um/s)	minSpeed(um/s)	maxSpeed(um/s)	stdevSpeed(um/s)	meanPersistence	minPersistence	maxPersistence	stdevPersistence	tumblingPropensityV	tumblingPropensityP	positionX(px)	positionY(px)	displacementX(um)	displacementY(um)	Spalte1
0	17.3	80.812	4.6712	116.296	7.601	3.25	18.3848	3.4077	0.9843	0.7247	1	0.03101	0.5033	0.007519	710.512	608.509	-72.15	36.4	0.614551
1	5.5	25.2414	4.5894	23.348	6.6708	0	13.7886	4.9397	0.9897	0.9623	1	0.01068	0.4286	0	19.3273	37.4727	24.7	-5.2	0.687983
2	49.5	58.1123	1.174	297.79	6.2693	0	30.6604	4.6576	0.3062	-1	1	0.6954	0.9916	0.6047	634.474	360.519	34.45	46.8	0.187262
3	13.7	27.3309	1.995	74.8916	6.401	0	20.5548	4.9136	0.8549	0.07526	1	0.1871	0.9915	0.2083	528.394	440.015	24.7	11.7	0.31167
4	12.7	10.896	0.858	36.5187	3.413	0	10.2774	2.7519	0.6394	-0.7071	1	0.3851	1	0.5	606.409	961.721	10.4	-3.25	0.251392
5	30.1	118.877	3.9494	161.682	5.7538	0	33.1436	4.4513	0.9573	0.2346	1	0.07946	0.7117	0.01916	565.94	140.036	27.3	115.7	0.686399
6	6.3	32.6362	5.1804	29.3559	6.827	3.25	11.718	2.2009	0.9607	0.8542	1	0.04822	0.2791	0	172.69	418.651	22.75	-23.4	0.758811
7	49.5	12.8035	0.2587	198.786	4.185	0	40.2003	3.6699	-0.02406	-1	1	0.6829	0.96	0.8383	213.41	44.0747	-11.7	5.2	0.061816
8	10.1	53.2246	5.2698	67.1475	8.2898	0	22.75	4.284	0.934	0.8075	0.9997	0.05802	0.2346	0	859.48	580.792	-52.65	-7.8	0.635697
9	23.5	67.6406	2.8783	112.415	5.2286	0	13.7886	3.0342	0.817	-0.124	1	0.2533	0.9256	0.2872	614.366	211.292	45.5	50.05	0.550492
10	6.3	31.2676	4.9631	36.3641	8.4568	0	20.8102	5.8666	0.9867	0.8944	1	0.02283	0.6047	0	893.087	779.008	-11.05	29.25	0.586877
11	7.3	1.95	0.2671	30.6155	5.7765	0	20.5548	5.1696	-0.3563	-1	1	0.7427	1	0.7857	946.171	614.192	-1.95	0	0.0462391
12	16.3	55.8244	3.4248	96.3533	6.738	0	13.7886	2.786	0.8399	0.0147	1	0.2064	0.4895	0.2846	625.159	468.724	-26	49.4	0.508281
13	13.9	10.1533	0.7305	66.7844	5.6121	0	13.7886	3.068	0.6045	-0.9864	1	0.4799	1	0.4681	663.619	1024.4	6.5	7.8	0.130165
14	15.5	5.886	0.3797	68.1565	5.0486	0	11.718	3.1543	0.03635	-1	1	0.7567	1	0.717	976.158	1027.86	-5.85	0.65	0.075209
15	49.5	123.884	2.5027	244.896	5.1557	0	18.9506	3.2038	0.9196	0.2425	1	0.125	1	0.09451	1130.91	500.712	-66.3	104.65	0.485424
16	7.9	16.263	2.0586	28.9975	4.9148	0	16.25	3.9361	0.7979	0.3162	1	0.1875	1	0.359	984.525	852.082	0.65	16.25	0.418857
17	49.5	14.5344	0.2936	196.01	4.1265	0	17.5018	3.4276	-0.03788	-1	1	0.7367	1	0.7748	805.82	459.826	6.5	13	0.0711499
18	23.5	44.0708	1.8754	156.636	7.2854	0	18.9506	4.0089	0.8481	0.1674	1	0.1788	1	0.2154	288.083	428.983	-26.65	35.1	0.257419
19	21.1	45.3512	2.1493	137.989	7.2246	0	20.8102	4.9859	0.7466	-0.3528	1	0.3321	0.8586	0.3077	41.7393	355.502	-40.3	20.8	0.297497
20	6.1	1.3	0.2131	15.9506	3.8904	0	10.2774	3.0939	-0.1004	-1	0.7071	0.744	1	1	656.967	253.672	0	1.3	0.0547759
21	17.3	78.3998	4.5318	104.263	6.8146	0	16.25	3.8861	0.9737	0.7526	1	0.03649	0.4837	0	52.2023	726.728	50.7	59.8	0.665013
22	21.3	15.7348	0.7387	102.387	5.305	0	19.769	4.2007	0.1458	-1	1	0.7062	1	0.7239	1353.45	306.35	12.35	9.75	0.139246
23	13.3	5.5536	0.4176	41.8028	3.6994	0	13.4001	3.2874	0.293	-1	1	0.7671	1	0.5116	53.2632	77.1541	5.2	1.95	0.112883
24	15.7	6.4018	0.4078	46.9521	3.4272	0	13.7886	2.697	0.2517	-0.9864	1	0.6332	1	0.6698	107.783	300.717	2.6	5.85	0.118989
25	8.5	20.8912	2.4578	39.7927	6.122	0	18.3848	4.3823	0.8767	0.5547	1	0.1084	1	0.1111	542.3	290.282	-1.95	20.8	0.40147
26	17.1	3.3144	0.1938	96.0137	6.3585	0	26.8002	6.3188	0.08949	-1	0.9993	0.765	1	0.672	458.979	753.652	3.25	0.65	0.0304789
27	19.7	4.55	0.231	98.1452	5.5449	0	29.9635	6.6676	-0.4553	-1	1	0.5583	1	0.9375	606.228	369.865	0	4.55	0.0416599
28	10.3	5.9927	0.5818	30.7348	3.703	0	11.718	2.3875	0.08618	-0.8222	1	0.5413	1	0.8103	995.918	974.505	5.85	1.3	0.157116
29	8.3	4.9503	0.5964	32.5182	5.1616	0	13.7886	3.2785	0.2326	-1	1	0.7659	1	0.5854	1116.74	230.753	4.55	1.95	0.115546
30	28.3	28.6664	1.0129	136.966	5.2078	0	19.769	3.8186	0.3857	-1	1	0.6603	1	0.5455	36.636	467.136	28.6	-1.95	0.194497
31	24.9	14.3884	0.5778	118.623	5.1801	0	26.2023	4.7705	0.003489	-1	1	0.7376	0.9694	0.7755	247.741	327.315	13.65	4.55	0.111542
32	4.9	6.5	1.3265	12.0008	4.1382	0	10.2774	2.676	-0.1164	-0.9744	0.7071	0.6878	1	1	84.2857	419.959	-5.2	-3.9	0.32055
33	44.5	11.4997	0.2584	209.256	4.9237	0	26.8002	4.0133	-0.09293	-1	1	0.7414	1	0.7857	1058.15	185.276	-8.45	7.8	0.0524809
34	4.9	30.0761	6.138	25.9419	8.9455	3.25	17.5018	4.9249	0.9862	0.9762	1	0.00851	0	0	826.102	182.806	-29.9	-3.25	0.686155
35	8.3	10.2774	1.2382	51.555	8.1833	0	26.2023	7.3323	-0.247	-1	1	0.7095	1	0.8537	295.741	156.368	-9.75	3.25	0.151308
36	20.3	4.111	0.2025	77.7964	4.2512	0	14.5344	3.5397	-0.5449	-1	1	0.5209	1	0.943	154.611	184.335	3.9	-1.3	0.0476336
37	42.5	28.2208	0.664	174.975	4.3204	0	22.981	3.4615	0.2085	-1	1	0.6783	1	0.6846	197.221	463.401	-22.1	17.55	0.153689
38	49.5	72.1617	1.4578	261.608	5.5075	0	16.5718	3.3808	0.5828	-1	1	0.5887	0.9979	0.3775	565.352	695.836	72.15	1.3	0.264694
39	12.5	82.1832	6.5747	97.8186	9.3161	0	42.25	5.354	0.9298	0.6536	1	0.08719	0.1619	0.05882	1095.47	286.428	81.25	12.35	0.705735
40	8.7	3.3144	0.381	27.2674	4.0698	0	16.5718	3.7301	-0.7087	-1	0.4472	0.4041	1	1	1039.42	275.879	-0.65	3.25	0.0936164
41	8.3	73.404	8.8439	69.5825	11.0448	0	32.5	6.0858	0.9951	0.9679	1	0.006983	0	0	769.699	847.753	46.8	56.55	0.80073
42	18.5	3.9538	0.2137	89.4965	5.424	0	16.5718	3.7933	-0.2472	-1	1	0.7008	1	0.8592	762.757	716.9	3.9	0.65	0.039399
43	42.3	4.3603	0.1031	222.739	5.527	0	21.8017	4.1532	-0.02188	-1	1	0.7287	1	0.769	770.715	177.915	1.95	-3.9	0.0186539
44	35.7	35.7736	1.0021	185.665	5.5093	0	26.8002	4.4417	0.4311	-1	1	0.6466	1	0.5244	1284.03	173.878	32.5	14.95	0.181892
45	9.1	1.8385	0.202	26.8177	3.7771	0	9.1924	2.9609	-0.6064	-1	0.7071	0.4649	1	1	548.945	672.912	1.3	1.3	0.0534802
46	49.5	15.2992	0.3091	277.824	5.8489	0	25.3833	4.6649	-0.3377	-1	1	0.6238	1	0.908	1357.57	369.508	-3.25	14.95	0.0528475
47	8.1	27.4004	3.3828	38.3391	6.2851	0	11.718	2.6492	0.6584	0.1728	0.9996	0.2824	0.9836	0.5366	529.488	611.642	25.35	-10.4	0.538225
48	11.7	31.53	2.6949	56.3016	5.8043	0	11.718	3.1048	0.3011	-0.938	0.9999	0.6848	0.9485	0.5584	902.867	640.709	4.55	-31.2	0.464294
49	49.5	119.014	2.4043	319.272	6.7215	0	32.5	4.8194	0.597	-1	1	0.6138	0.6737	0.3311	980.99	912.053	-113.1	37.05	0.357703
50	22.3	13.4001	0.6009	65.9999	3.2512	0	10.2774	2.4612	-0.01772	-1	1	0.6963	1	0.8204	345.747	267.175	-3.25	13	0.184824
51	17.9	5.0767	0.2836	75.5601	4.7522	0	18.3848	3.3617	0.2716	-1	1	0.7041	1	0.6063	1283.2	453.472	3.9	3.25	0.0596776
52	49.5	8.841	0.1786	282.837	5.9545	0	18.9506	4.1249	-0.2449	-1	1	0.6886	1	0.8722	937.24	437.062	5.2	7.15	0.0299941
53	27.3	11.1262	0.4076	103.7	4.0988	0	13.4001	2.9991	-0.5559	-1	1	0.5625	1	0.9327	499.399	338.566	-1.3	11.05	0.0994437
54	9.5	12.2124	1.2855	33.7836	4.5045	0	13	3.0676	0.4856	-0.995	1	0.5039	1	0.6154	1349.01	646.495	11.05	-5.2	0.285381
55	7.3	5.2	0.7123	22.9898	4.3377	0	10.2774	2.7632	-0.3985	-1	0.9648	0.6176	1	0.9375	938.137	181.37	0	5.2	0.164211
56	49.5	22.8334	0.4613	181.026	3.8111	0	16.25	2.9398	-0.0712	-1	1	0.6667	1	0.8318	1011.65	257.035	-1.95	22.75	0.121041
57	7.1	8.841	1.2452	43.6271	8.5543	0	20.8102	4.8788	-0.3829	-0.9899	0.9701	0.5454	1	0.9655	142.486	454.028	8.45	2.6	0.145564
58	49.5	65.9838	1.333	188.331	3.9649	0	19.769	3.1949	0.4085	-1	1	0.6718	1	0.5112	1263.67	129.34	-54.6	37.05	0.3362
59	49.5	10.7594	0.2174	200.648	4.2242	0	27.9576	4.1222	-0.2947	-1	1	0.6876	1	0.8818	105.936	362.342	4.55	9.75	0.0514654
60	11.1	1.8385	0.1656	53.5996	5.8901	0	23.4361	5.4287	-0.7517	-1	0.9162	0.3807	1	0.9857	403.667	170.622	-1.3	-1.3	0.028115
61	6.9	48.8669	7.0822	58.684	11.9763	0	25.3833	6.4764	0.9832	0.9363	1	0.01861	0.02041	0	1041.68	18.058	42.9	-23.4	0.591351
62	7.1	5.5154	0.7768	18.6217	3.6513	0	11.718	2.9296	0.144	-0.7071	0.9864	0.5566	1	0.8571	1282.59	985.437	-3.9	-3.9	0.212746
63	15.5	92.3137	5.9557	163.192	12.0883	3.25	24.7513	5.1337	0.9719	0.7568	1	0.04329	0.01481	0	655.377	634.345	11.05	-91.65	0.492683
64	20.1	4.111	0.2045	96.3758	5.3246	0	19.769	3.7774	-0.1497	-1	1	0.7318	1	0.8311	189.672	863.413	-3.9	-1.3	0.0384066
65	7.9	4.111	0.5204	28.0117	4.7477	0	11.718	2.8336	0.1059	-1	1	0.7556	1	0.6857	288.886	701.823	3.9	1.3	0.109611
66	4.7	44.9676	9.5676	27.2289	10.0848	3.25	29.43	6.716	0.9975	0.9906	0.9998	0.003219	0	0	1140.22	444.053	44.85	3.25	0.948715
67	6.3	8.475	1.3452	29.0964	6.7666	0	23.6604	7.4821	-0.4704	-0.9512	0.4472	0.5157	0.9767	1	448.056	158.77	0.65	8.45	0.1988
68	6.5	3.9538	0.6083	25.4862	5.6636	0	13	3.4417	-0.2598	-0.9923	1	0.7724	1	0.75	1144.03	173.792	3.9	0.65	0.107405
69	9.3	5.886	0.6329	42.7112	5.8508	0	13.4001	3.6419	0.278	-0.9417	1	0.6452	1	0.6522	1383.89	24.6613	0.65	5.85	0.108173
70	26.3	65.74	2.4996	138.834	5.7134	0	20.5548	3.9696	0.7961	-0.7071	1	0.2977	0.9506	0.2825	502.416	537.84	16.25	-63.7	0.437498
71	11.9	3.9538	0.3323	48.4059	4.8895	0	19.5	4.4524	-0.5653	-1	0.9923	0.539	1	0.9615	1215.49	42.3109	-0.65	3.9	0.067962
72	8.5	27.9122	3.2838	36.4186	5.6029	0	13.7886	3.0622	0.9524	0.8417	1	0.05325	0.9538	0	465.659	29.1294	13	-24.7	0.586089
73	31.7	15.4503	0.4874	136.994	4.6126	0	22.75	3.7246	-0.1875	-1	1	0.6738	1	0.8521	1263.82	71.5678	14.95	3.9	0.105667
74	6.3	51.6126	8.1925	38.8967	9.0457	0	18.3848	4.6476	0.9974	0.9887	1	0.002654	0	0	31.8095	1011.09	41.6	30.55	0.905679
75	5.3	5.9927	1.1307	21.0814	6.3883	0	17.5018	4.755	-0.6687	-0.9939	-0.3881	0.1812	1	1	1163.31	626.623	5.85	-1.3	0.176995
76	47.5	59.0356	1.2429	294.366	6.4696	0	22.981	4.1911	0.4598	-0.9995	1	0.6351	0.9407	0.4836	1345.74	819.506	-20.8	55.25	0.192114
77	6.1	3.9	0.6393	21.3192	5.1998	0	24.7513	6.1675	-0.8908	-1	-0.6	0.1205	1	1	319.066	503	3.9	0	0.122947
78	7.7	34.0243	4.4187	72.8374	12.7785	3.25	30.8322	8.2037	0.04936	-0.9967	0.9995	0.7852	0.7018	0.6757	1054.56	784.753	24.7	-23.4	0.345792
79	5.3	20.1605	3.8039	34.7147	10.5196	0	16.5718	4.7468	-0.8375	-0.963	-0.5711	0.1361	0.4848	1	495.047	867.293	7.15	-18.85	0.361601
80	11.7	1.4534	0.1242	39.1145	4.0324	0	16.5718	3.4259	0.2603	-0.9923	1	0.7797	1	0.5915	208.03	217.658	-0.65	1.3	0.0308005
81	5.9	4.111	0.6968	27.2088	6.9766	0	16.5718	4.9537	0.4228	-0.9789	1	0.7046	1	0.5556	1383.98	837.373	-3.9	1.3	0.0998767
82	8.1	6.5324	0.8065	51.9608	8.5182	0	37.0557	9.2302	-0.4443	-0.9693	0.9977	0.6034	0.9016	0.9756	533.173	539.599	-6.5	0.65	0.0946796
83	12.7	1.3	0.1024	29.6759	2.7734	0	10.2774	2.278	0.5606	-0.8	1	0.3457	1	0.6941	952.701	855.165	1.3	0	0.0369222
84	27.5	7.3539	0.2674	110.387	4.3289	0	20.5548	4.2658	-0.2352	-1	0.9923	0.6692	1	0.8795	220.622	1005.9	5.2	5.2	0.0617709
85	11.3	2.68	0.2372	55.6099	5.9796	0	19.769	4.7821	-0.227	-1	0.9895	0.6967	1	0.8873	954.633	776.982	0.65	2.6	0.0396682
86	8.7	89.5609	10.2944	74.5104	11.121	3.25	26.8002	6.407	0.9928	0.9743	1	0.00628	0	0	178.046	635.477	23.4	86.45	0.925672
87	21.5	43.8545	2.0397	114.821	5.8883	0	14.5344	3.4286	0.745	-0.8944	1	0.3558	0.9949	0.3121	234.898	758.298	9.1	-42.9	0.346399
88	5.9	4.3603	0.739	27.5484	7.0637	0	21.8017	6.4521	0.003902	-0.957	0.9487	0.7494	1	0.7778	823.619	649.356	-1.95	-3.9	0.104619
89	11.1	1.4534	0.1309	24.668	2.7108	0	9.75	2.4868	-0.1276	-1	1	0.6204	1	0.8154	121.293	188.432	-0.65	-1.3	0.0482883
90	46.3	16.61	0.3587	154.072	3.4779	0	16.25	2.8533	-0.01037	-1	1	0.7172	1	0.7553	608.165	55.7322	8.45	14.3	0.103137
91	46.1	126.389	2.7416	294.31	6.6737	0	22.981	4.0948	0.4945	-1	1	0.6755	0.6576	0.3865	1040.89	382.07	78	99.45	0.410807
92	8.9	43.6711	4.9069	63.3803	9.1856	0	22.981	5.2997	0.9557	0.8471	1	0.03909	0.4348	0	349.208	776.253	-11.05	-42.25	0.534195
93	45.7	65.5727	1.4349	181.683	4.1575	0	17.5018	3.0693	0.4403	-1	1	0.6342	1	0.5207	645.021	129.912	20.15	62.4	0.345135
94	5.3	3.7901	0.7151	40.1396	12.1635	3.25	30.8322	7.5296	0.4164	-0.5547	0.9997	0.6574	1	0.4545	757.67	571.406	3.25	1.95	0.0587906
95	15.5	35.8503	2.3129	117.02	8.6682	0	36.3361	6.5101	0.3486	-1	0.9999	0.7171	0.6815	0.5263	884.771	35.571	13.65	-33.15	0.266826
96	45.3	16.6608	0.3678	195.196	4.508	0	22.981	4.3556	-0.3469	-1	1	0.6331	1	0.9036	1237.56	994.543	-5.85	15.6	0.0815883
97	19.3	25.0144	1.2961	69.0974	3.9941	0	11.718	3.122	0.4797	-0.8944	1	0.5063	1	0.5839	145.798	1024.56	10.4	22.75	0.324504
98	8.5	2.0555	0.2418	38.8256	5.9732	0	29.9635	7.1116	-0.406	-0.9983	1	0.6551	1	0.881	14.0647	535.618	-1.95	0.65	0.0404808
99	6.1	10.896	1.7862	31.9223	7.7859	0	26.2023	6.6544	0.5571	-0.9648	0.9972	0.5802	1	0.5238	347.262	874.09	-10.4	-3.25	0.229415
100	9.5	5.2405	0.5516	62.8375	8.3783	0	40.2003	8.8245	-0.3395	-0.9994	1	0.6347	1	0.9273	1384.9	482.611	0.65	5.2	0.0658367
101	12.1	41.6203	3.4397	46.892	4.6428	0	10.2774	2.8311	0.9889	0.9066	1	0.01694	1	0	872.785	224.223	-41.6	-1.3	0.740868
102	24.1	40.7431	1.6906	131.234	5.9382	0	25.3833	4.4325	0.2011	-1	0.9998	0.7074	0.9367	0.6567	877.917	172.55	-33.8	22.75	0.284699
103	4.7	2.3436	0.4986	13.8273	5.1212	0	14.5344	3.6032	-0.5559	-0.9487	0.7071	0.7127	1	1	135.713	784.596	1.95	-1.3	0.09736
104	43.9	24.286	0.5532	178.435	4.2586	0	35.0036	4.0794	-0.08646	-1	1	0.7468	0.9976	0.7793	521.888	839.371	-6.5	23.4	0.129902
105	8.9	3.3144	0.3724	21.2767	3.0836	0	10.2774	2.1903	0.2848	-1	1	0.5895	1	0.7949	885.062	530.489	0.65	-3.25	0.120768
106	4.9	0.65	0.1327	19.4238	6.6979	0	14.5344	4.548	-0.4169	-0.9998	0.7071	0.6107	1	1	360.776	69.051	0	0.65	0.0198122
107	14.1	41.1353	2.9174	78.144	6.4582	0	14.5344	4.1345	0.6979	-1	1	0.5683	0.7438	0.2376	651.596	574.706	-3.9	40.95	0.451736
108	7.3	2.0555	0.2816	17.327	3.2692	0	13	2.9337	-0.1024	-0.9839	0.9939	0.8347	1	0.6667	892.048	268.527	-0.65	-1.95	0.0861373
109	8.1	48.9532	6.0436	58.6647	9.6172	0	20.8102	4.9796	0.951	0.6585	0.9999	0.07556	0.1967	0.04878	950.728	52.8025	48.1	-9.1	0.628416
110	7.5	5.36	0.7147	41.4107	7.5292	0	19.769	5.6433	-0.4725	-1	0.9487	0.4619	1	0.9706	962.6	950.32	1.3	5.2	0.0949238
111	22.5	25.3833	1.1281	87.7031	4.2782	0	14.5344	3.3269	0.7148	-0.3511	1	0.3011	1	0.4121	180.778	25.8111	24.7	5.85	0.263686
112	5.7	2.3436	0.4112	21.7765	5.8856	0	23.4361	5.8505	-0.4769	-0.9958	0.9997	0.6787	1	0.9412	321.623	499.561	-1.95	-1.3	0.0698654
113	11.5	57.9777	5.0415	87.8824	9.2508	0	29.9635	6.0646	0.969	0.8518	1	0.03738	0.2632	0	466.557	895.887	42.9	-39	0.54498
114	41.9	11.1262	0.2655	207.413	5.1983	0	19.769	3.9845	-0.2433	-1	1	0.6462	1	0.8846	1283.04	978.553	-1.3	11.05	0.0510744
115	6.1	18.4879	3.0308	31.1344	7.5938	0	45.9619	9.4357	0.9352	0.723	1	0.07519	0.9756	0.04762	143.303	431.672	3.25	18.2	0.399115
116	4.9	1.8385	0.3752	7.5727	2.6113	0	7.2672	2.4008	0.2965	0.1414	0.7071	0.2749	1	1	660.755	248.082	-1.3	1.3	0.143683
117	19.5	14.9641	0.7674	116.201	6.64	0	30.8322	4.9246	0.0248	-1	1	0.7551	0.9943	0.7465	142.638	468.408	0.65	-14.95	0.115572
118	5.1	54.6077	10.7074	35.4461	11.4342	4.5962	16.5718	3.2655	0.9957	0.9877	1	0.003947	0	0	998.52	423.324	53.95	8.45	0.936436
119	40.9	123.784	3.0265	262.496	6.748	0	32.6621	4.875	0.7152	-0.9971	1	0.3495	0.874	0.3984	422.903	588.385	116.35	42.25	0.448503
120	7.1	4.111	0.579	44.5181	8.729	0	26.2023	6.5178	-0.3103	-1	0.8944	0.5789	1	0.9667	875.197	296.225	-1.3	-3.9	0.0663306
121	10.5	12.3329	1.1746	82.1098	9.66	0	40.2003	9.7762	-0.09913	-0.9962	0.9976	0.7499	0.9412	0.7385	452.686	56.4381	3.9	11.7	0.121594
122	5.1	0.9192	0.1802	12.0197	3.8773	0	11.718	3.5541	0.0251	-1	1	0.8213	1	0.7	1114.01	228.206	-0.65	0.65	0.0464756
123	6.1	49.1299	8.0541	48.4607	11.8197	3.25	24.7513	7.2073	0.9602	0.8734	1	0.04144	0	0	1020.35	846.328	14.95	-46.8	0.681413
124	4.9	3.25	0.6633	8.5665	2.954	0	7.2672	2.6089	0.7061	0.3162	0.9923	0.2494	1	0.5556	710.633	778.296	-2.6	1.95	0.224543
125	4.7	2.68	0.5702	13.601	5.0374	0	11.718	3.936	0.5615	-0.2425	0.9191	0.4874	1	0.4	234.362	122.713	-2.6	0.65	0.113193
126	6.1	13.7118	2.2478	19.8407	4.8392	0	11.718	2.5227	0.5329	-0.4741	0.9993	0.4745	1	0.55	689.869	607.697	11.7	-7.15	0.464498
127	4.7	1.3	0.2766	13.3669	4.9507	0	16.25	3.947	0.6826	0.3162	1	0.2806	1	0.75	0.2979	670.383	0	1.3	0.0558709
128	24.5	72.9044	2.9757	182.012	8.0894	0	22.981	4.8848	0.7661	-0.9923	1	0.5008	0.6756	0.1512	381.776	147.322	-67.6	27.3	0.367852
129	7.1	10.7201	1.5099	59.7545	11.7166	0	27.9576	7.8023	0.5346	-0.4116	0.9971	0.4671	1	0.5172	415.127	910.465	2.6	-10.4	0.128868
130	17.5	8.0401	0.4594	49.1525	3.1711	0	10.2774	2.2594	0.08993	-1	1	0.7004	1	0.7459	546.871	663.737	-1.95	7.8	0.144871
131	12.9	10.5812	0.8203	92.3572	8.4731	0	29.9635	7.5323	-0.1407	-1	1	0.804	0.9908	0.7381	444.046	327.833	-7.8	7.15	0.0968123
132	5.3	48.7976	9.2071	37.0723	11.234	3.25	16.5718	3.8415	0.988	0.9712	0.9966	0.008789	0	0	509.679	170.66	-36.4	32.5	0.819575
133	20.9	37.8566	1.8113	115.627	6.1178	0	20.8102	3.9113	0.8214	0.03123	1	0.2113	0.9894	0.2934	411.129	675.804	-36.4	10.4	0.29607
134	5.9	3.5004	0.5933	26.6086	6.8227	0	13.4001	3.7697	0.03042	-0.9748	0.9862	0.7961	1	0.6111	1350.65	885.203	3.25	1.3	0.0869597
135	5.7	4.162	0.7302	25.0786	6.778	0	18.3848	4.6931	-0.77	-1	-0.124	0.2702	1	1	411.105	325.64	2.6	3.25	0.107731
136	11.5	10.4	0.9043	50.994	5.3678	0	20.5548	5.1589	0.2518	-0.9353	0.9997	0.6268	1	0.6944	1386.63	87.9391	0	10.4	0.168468
137	8.5	5.0767	0.5973	33.8681	5.2105	0	27.768	5.419	-0.5716	-1	0.7452	0.5734	1	1	450.912	151.929	3.25	3.9	0.114634
138	11.9	6.1321	0.5153	58.0956	5.8682	0	16.25	3.5547	-0.7135	-1	0.9487	0.3931	1	0.9733	282.748	706.5	5.2	-3.25	0.0878123
139	7.9	28.1983	3.5694	50.3489	8.5337	3.25	33.1436	6.1726	0.8772	-0.2425	1	0.2171	0.678	0.1282	118.171	445.652	-25.35	-12.35	0.418271
140	4.9	2.3436	0.4783	25.8906	8.9278	3.25	33.931	8.5803	0.08707	-0.9487	0.9965	0.8719	1	0.6667	545.388	630.827	1.3	1.95	0.0535742
141	8.7	5.5915	0.6427	31.6892	4.7297	0	14.5344	3.6904	-0.6321	-1	1	0.4762	1	0.9556	658.96	468.684	-3.25	4.55	0.135886
142	14.9	67.4248	4.5252	97.89	7.5884	0	25.3833	4.4663	0.9032	0.28	1	0.1592	0.5504	0.1376	1314.13	906.859	-37.7	55.9	0.596331
143	6.1	2.3436	0.3842	26.2297	6.3975	0	19.769	4.6	-0.8674	-1	0.02468	0.2272	1	1	661.418	890.049	-1.95	1.3	0.0600547
144	9.3	9.3066	1.0007	77.4156	10.6049	3.25	35.1541	7.2444	-0.042	-0.9995	0.9989	0.7615	1	0.75	1327.67	277.344	-1.95	-9.1	0.094362
145	7.1	53.8246	7.5809	47.1532	9.2457	0	29.9635	6.6008	0.9515	0.8711	1	0.03842	0	0	1090.27	790.113	-39.65	-36.4	0.819938
146	6.9	6.6287	0.9607	13.2396	2.702	0	13.4001	2.6174	0.7135	0.2425	1	0.2217	1	0.4828	375	441.855	-1.3	-6.5	0.355551
147	5.3	7.2672	1.3712	41.9434	12.7101	3.25	43.6033	14.3664	-0.635	-1	0.6369	0.5111	1	1	939.321	160.726	6.5	-3.25	0.107883
148	14.5	43.6275	3.0088	58.8519	4.7081	0	11.718	3.139	0.9526	0.6999	1	0.06345	1	0.01905	155.628	517.362	18.2	39.65	0.639069
149	13.9	3.7901	0.2727	44.7394	3.7596	0	10.2774	2.4808	-0.1876	-1	1	0.6635	1	0.8953	1064.1	760.903	3.25	1.95	0.0725343
150	8.1	8.3241	1.0277	53.945	8.8434	0	30.8322	9.843	-0.1293	-0.9502	1	0.7005	1	0.7805	895.457	762.111	-6.5	5.2	0.116211
151	8.1	8.841	1.0915	30.2045	4.9516	0	16.5718	3.0662	-0.2497	-0.9999	0.824	0.569	1	0.925	657.185	798.34	-2.6	-8.45	0.220434
152	18.5	22.4415	1.2131	63.1913	3.8298	0	13.4001	2.8811	0.5232	-0.999	1	0.5792	1	0.461	603.297	986.508	3.9	-22.1	0.316753
153	35.3	102.449	2.9022	239.884	7.2037	0	34.548	5.9211	0.7134	-0.9762	1	0.4393	0.7958	0.2922	737.372	277.602	-78.65	65.65	0.402876
154	4.7	0	0	15.1812	5.6227	0	10.2774	2.7919	-0.7933	-1	-0.3162	0.2887	1	1	907.234	409.277	0	0	0
155	18.3	67.7904	3.7044	163.483	10.0296	0	25.3833	6.2736	0.908	0.2231	1	0.127	0.8282	0.1049	1224.67	833.724	16.9	-65.65	0.369347
156	15.1	112.677	7.4621	138.728	10.5899	0	23.6604	4.7452	0.9785	0.8737	1	0.025	0.08397	0	1236.37	300.03	112.45	7.15	0.704643
157	10.3	16.5718	1.6089	80.2429	9.6678	0	29.0689	7.8594	0.4534	-0.9711	1	0.5706	0.9759	0.623	133.083	400.306	-12.35	11.05	0.166418
158	7.3	6.5324	0.8949	47.8785	9.0337	3.25	18.3848	3.7577	0.4178	-0.7071	0.9939	0.5298	1	0.6364	110.548	183.801	6.5	0.65	0.0990624
159	16.1	23.0544	1.4319	66.6486	4.7268	0	14.5344	3.3273	0.4435	-0.9417	1	0.6074	0.9929	0.5583	612.276	429.823	21.45	8.45	0.302932
160	10.7	3.3144	0.3098	80.7095	9.2769	0	37.0557	8.9496	-0.245	-0.9998	1	0.7054	1	0.8594	1148.29	442.238	3.25	0.65	0.0333948
161	32.7	5.2405	0.1603	138.135	4.4995	0	13.4001	3.253	-0.03328	-1	1	0.6943	1	0.7986	1205.12	42.2217	5.2	0.65	0.0356262
162	6.9	11.9324	1.7293	45.6067	9.3075	0	17.5018	4.3785	0.8641	0.3162	1	0.1703	1	0.2069	1084.36	726.138	-10.4	5.85	0.185796
163	22.1	7.5802	0.343	127.333	6.335	0	30.8322	5.0782	0.01992	-1	0.9989	0.7179	1	0.7644	553.778	622.303	-6.5	3.9	0.0541436
164	5.1	6.4018	1.2552	12.4416	4.0134	0	10.2774	2.7657	0.6693	0.1961	0.9138	0.2733	1	0.5	676.735	610.941	5.85	2.6	0.312752
165	13.9	11.5729	0.8326	73.899	6.21	0	32.5	5.7357	-0.135	-1	1	0.7327	1	0.8211	447.23	743.464	9.1	7.15	0.134074
166	31.7	119.182	3.7597	174.411	5.8724	0	14.5344	3.0066	0.9697	0.6111	1	0.05509	0.963	0.01444	864.871	553.337	-115.7	28.6	0.640232
167	8.7	3.7901	0.4356	60.1162	8.9726	0	43.3604	11.5136	-0.3377	-0.9998	0.9899	0.6562	1	0.875	1378.9	476.052	3.25	1.95	0.0485478
168	10.9	4.162	0.3818	46.1484	5.1852	0	14.5344	3.8338	-0.4087	-1	1	0.5741	1	0.9403	1112.01	224.638	2.6	-3.25	0.0736326
169	6.5	41.8481	6.4382	41.0598	9.1244	0	22.981	5.6569	0.9141	0.7795	1	0.0785	0.3333	0	841.346	28.4615	30.55	28.6	0.705603
170	11.5	3.677	0.3197	14.1885	1.4935	0	4.5962	1.7072	0.4697	-0.7071	1	0.5238	1	0.6842	879.417	532.017	2.6	2.6	0.214061
171	5.3	18.9506	3.5756	28.4561	8.6231	0	19.769	5.2871	0.8635	0.6827	0.9817	0.09771	0.8182	0.1538	204.085	811.745	-16.25	9.75	0.414654
172	5.5	12.82	2.3309	24.2931	6.9409	3.25	13.4001	2.807	0.8041	0.2841	0.9998	0.2277	1	0.2667	916.8	683.3	-6.5	-11.05	0.335821
173	30.7	68.2469	2.223	110.028	3.8337	0	13	2.5104	0.8122	0.06652	1	0.219	1	0.2981	1013.52	547.433	44.2	-52	0.579858
174	14.1	20.9316	1.4845	76.9196	6.357	0	22.75	5.0354	0.1339	-1	1	0.7496	1	0.67	367.964	880.443	-9.1	-18.85	0.233522
175	22.7	33.8062	1.4893	130.499	6.3043	0	23.6604	4.8094	0.46	-1	1	0.6361	0.7874	0.5543	218.985	495.723	-0.65	33.8	0.236236
176	8.9	11.183	1.2565	51.7088	7.494	0	18.3848	4.4087	-0.115	-0.9983	0.9983	0.6818	1	0.8889	998.843	877.056	6.5	9.1	0.167667
177	30.1	43.787	1.4547	153.388	5.4586	0	19.769	3.7976	0.687	-0.9701	1	0.3802	0.9751	0.4246	1264.26	880.453	43.55	4.55	0.266497
178	6.3	2.9069	0.4614	31.6614	7.3631	0	29.9635	7.0972	-0.5895	-1	0.5547	0.515	1	1	448.635	145.698	2.6	1.3	0.0626638
179	5.9	11.9854	2.0314	40.7869	10.4582	0	36.3361	10.7164	0.01554	-0.9999	0.7295	0.7152	0.8205	1	120.237	80.8644	-2.6	11.7	0.19424
180	4.9	1.3	0.2653	13.5943	4.6877	0	13.4001	3.7192	-0.837	-0.9939	-0.1414	0.3086	1	1	659.02	463.265	0	-1.3	0.0565949
181	7.5	8.5494	1.1399	31.2087	5.6743	0	16.25	4.3859	0.4108	-0.6432	1	0.5773	1	0.6129	544.453	528.927	1.3	8.45	0.200888
182	29.3	15.7214	0.5366	137.078	5.0212	0	24.7513	4.0403	-0.3576	-1	1	0.6866	1	0.8638	952.41	166.544	-15.6	1.95	0.106867
183	5.5	16.3666	2.9757	27.6198	7.8914	0	14.5344	4.1951	0.7968	0.4945	0.9608	0.127	1	0.2	274.354	467.591	-1.95	16.25	0.377081
184	5.1	2.3436	0.4595	15.1315	4.8811	0	16.25	3.8943	-0.2116	-0.9701	0.9487	0.7512	1	0.8182	599.412	363.52	1.3	1.95	0.0941386
185	5.3	12.7705	2.4095	21.1709	6.4154	0	18.3848	4.2767	0.6893	0.1843	1	0.2842	1	0.5833	979.877	811.236	3.25	12.35	0.375581
186	5.5	2.3436	0.4261	18.688	5.3394	0	25.3833	5.6162	-0.6696	-0.9798	0.9417	0.4603	1	0.9333	1144.5	165.709	1.95	-1.3	0.079803
187	5.7	2.3436	0.4112	23.4176	6.3291	0	17.5018	3.9315	-0.597	-0.9989	0.8321	0.6818	1	0.875	984.491	1028.03	-1.3	1.95	0.0649697
188	19.7	9.9431	0.5047	113.503	6.4126	0	27.9576	6.0748	0.06065	-1	1	0.6103	1	0.8188	195.373	855.302	-1.95	9.75	0.0787044
189	9.1	11.0691	1.2164	49.3194	6.9464	0	26.2023	5.8481	-0.4136	-0.9995	0.8944	0.6055	1	0.9412	951.5	607.357	8.45	7.15	0.175112
190	7.9	2.3436	0.2967	44.2864	7.5062	0	26.8002	6.0694	-0.1205	-0.9899	0.9923	0.6834	1	0.8158	865.202	292.006	1.3	1.95	0.0395273
191	5.9	5.886	0.9976	25.1635	6.4522	0	13	3.3463	0.7054	-0.7634	1	0.5514	1	0.2105	416.381	323.703	0.65	5.85	0.154614
192	6.5	4.7321	0.728	10.1212	2.2492	0	4.5962	1.9257	0.9327	0.4472	1	0.1285	1	0.08	903.562	404.215	4.55	-1.3	0.323671
193	9.3	51.0819	5.4927	57.765	7.913	0	22.75	4.4871	0.9796	0.8307	1	0.03059	0.2055	0	1302.31	580.183	-13	-49.4	0.694136
194	18.9	16.263	0.8605	113.052	6.6895	0	20.8102	4.6439	0.323	-1	1	0.7201	1	0.5563	1256.79	580.653	0.65	16.25	0.128634
195	15.9	6.5	0.4088	79.7713	5.7389	0	23.6604	5.4395	-0.6461	-1	1	0.4827	1	0.9825	71.1824	321.667	-5.2	3.9	0.0712332
196	17.3	4.3603	0.252	44.7055	2.9219	0	7.2672	1.8136	0.3905	-1	1	0.6482	1	0.5669	111.778	288.896	1.95	3.9	0.0862453
197	6.7	4.162	0.6212	23.6681	5.0358	0	17.5018	5.1199	0.2841	-0.6	0.9923	0.4989	1	0.72	893.776	756.276	2.6	-3.25	0.123357
198	27.3	4.5962	0.1684	159.004	6.2848	0	22.75	4.9852	-0.2129	-1	1	0.7071	1	0.8502	670.702	807.723	-3.25	3.25	0.0267948
199	13.7	78.8217	5.7534	95.1555	8.133	0	22.981	4.7551	0.8849	0.1451	1	0.1948	0.2393	0.134	888.215	572.46	-66.95	41.6	0.707414
200	9.1	1.95	0.2143	39.4459	5.5558	0	45.1504	7.231	0.4919	-0.9171	0.9989	0.4474	1	0.6863	1333.62	286.802	-1.95	0	0.0385723
201	5.1	7.6081	1.4918	10.8398	3.4967	0	11.718	3.1462	0.9862	0.9487	1	0.01616	1	0	498.137	236.069	2.6	-7.15	0.426631
202	7.1	2.9069	0.4094	17.4897	3.4293	0	9.75	3.1582	-0.09228	-1	0.8944	0.6586	1	0.8947	8.1972	542.239	-2.6	1.3	0.119383
203	6.5	2.9069	0.4472	29.733	6.6073	0	23.6604	5.4119	-0.5341	-0.9971	1	0.5206	1	0.96	1142.78	269.031	-2.6	-1.3	0.0676827
204	17.3	1.8385	0.1063	117.163	7.6577	0	42.3748	7.6836	-0.2277	-1	1	0.6687	1	0.8828	276.757	694.913	-1.3	-1.3	0.0138815
205	15.7	13.0648	0.8322	60.0778	4.3852	0	10.2774	2.9437	0.01933	-1	1	0.6962	1	0.8113	453.127	921.911	-1.3	13	0.189775
206	7.7	9.1924	1.1938	51.2614	8.9932	0	33.931	7.7635	0.5836	-0.6	1	0.4463	0.9825	0.4595	460.701	317.805	-6.5	6.5	0.132745
207	25.7	10.896	0.424	110.379	4.6573	0	14.5344	2.8249	0.08183	-1	1	0.6873	1	0.765	208.243	205.397	-3.25	10.4	0.0910399
208	19.3	4.55	0.2358	72.2451	4.176	0	18.9506	3.826	-0.549	-1	0.9899	0.5706	1	0.931	756.197	711.961	0	4.55	0.0564655
209	5.1	2.7577	0.5407	19.2099	6.1967	0	22.981	6.0308	-0.5901	-0.9899	0.09632	0.4618	1	1	229.716	324.814	1.95	1.95	0.0872561
210	5.9	11.4997	1.9491	21.2525	5.4494	0	13	3.2651	0.742	-0.7295	0.9989	0.456	1	0.1579	403.805	957.695	8.45	7.8	0.357672
211	5.1	6.5	1.2745	21.7378	7.0122	0	13.4001	3.8768	0.1432	-0.8	0.8944	0.6487	1	0.8	830.628	660.667	-5.2	3.9	0.181755
212	15.1	49.3701	3.2695	90.85	6.9351	0	19.5	3.4969	0.4329	-1	1	0.7521	0.5954	0.4	847.02	289.573	-7.8	-48.75	0.471442
213	24.7	16.3666	0.6626	86.0662	3.7915	0	13	2.4844	-0.06429	-1	1	0.7001	1	0.7843	182.5	567.079	-1.95	16.25	0.174759
214	12.5	39.6713	3.1737	74.7665	7.1206	0	13.7886	3.1864	0.917	0.5264	0.9998	0.09477	1	0.05882	970.616	768.244	1.3	-39.65	0.445707
215	22.3	76.7688	3.4425	108.459	5.3428	0	11.718	2.976	0.9689	0.7772	1	0.04112	0.9261	0	1101.86	913.292	55.25	53.3	0.644325
216	23.7	172.461	7.2768	196.925	9.0749	0	17.5018	3.455	0.9864	0.9312	1	0.01496	0	0	1283.24	840.179	146.9	-90.35	0.80186
217	23.1	17.9781	0.7783	169.687	8.0421	0	39.6713	8.0051	-0.04355	-1	0.9983	0.7342	1	0.7594	658.429	222.578	3.9	17.55	0.0967782
218	4.9	2.3436	0.4783	33.5968	11.5851	0	35.0036	12.4895	-0.678	-0.9785	0.6	0.4855	1	1	1229.22	582.459	-1.3	1.95	0.0412858
219	13.5	7.827	0.5798	93.1287	8.0981	0	20.5548	4.8511	0.5123	-0.9995	0.9999	0.7274	0.9478	0.3053	748.348	522.656	-7.8	0.65	0.071597
220	5.5	2.0555	0.3737	18.823	5.378	0	21.8017	5.5782	-0.2274	-0.9091	0.4472	0.4612	1	1	1076.3	366.136	0.65	-1.95	0.0694868
221	22.5	8.2219	0.3654	85.9411	4.1922	0	13.4001	3.3972	-0.1477	-1	1	0.7526	1	0.8225	219.462	117.533	7.8	2.6	0.0871619
222	22.1	44.8924	2.0313	116.517	5.7969	0	22.981	4.0562	0.6868	-0.9998	1	0.555	1	0.2155	198.681	817.984	25.35	-37.05	0.350411
223	6.9	2.9069	0.4213	36.4856	7.446	0	29.9635	6.8107	-0.5455	-1	0.8031	0.5244	1	0.9286	1374.04	469.826	-2.6	1.3	0.0565807
224	7.1	2.9069	0.4094	20.3358	3.9874	0	7.2672	1.7339	-0.07536	-1	0.9701	0.6904	1	0.88	767.704	920.014	2.6	1.3	0.102673
225	21.9	39.538	1.8054	112.642	5.6604	0	18.9506	3.1782	0.4965	-1	1	0.6616	1	0.4124	1305.94	686.489	35.1	18.2	0.318953
226	10.3	22.5354	2.1879	47.6654	5.7428	0	18.3848	4.1366	0.3614	-0.9993	1	0.7207	1	0.5	374.869	251.383	-12.35	18.85	0.380981
227	14.3	9.3066	0.6508	65.9696	5.3634	0	14.5344	4.1196	-0.2531	-1	0.9989	0.6657	1	0.898	589.091	353.976	-3.9	8.45	0.121341
228	6.9	3.3144	0.4803	16.634	3.3947	0	10.2774	2.506	0.007998	-0.9899	0.9806	0.7086	1	0.8077	703.587	772.428	-0.65	3.25	0.141485
229	6.3	5.9927	0.9512	44.4906	10.3466	0	32.0088	7.8364	-0.05001	-0.9846	0.9627	0.6824	1	0.7826	1311.38	264.944	-3.9	-4.55	0.0919336
230	5.1	10.4203	2.0432	23.4656	7.5696	3.25	29.43	7.1901	-0.3674	-1	0.9487	0.7902	1	0.8182	666.059	890.971	-10.4	0.65	0.269922
231	19.7	25.2414	1.2813	95.0613	5.3707	0	24.7513	4.5148	0.5737	-0.9816	1	0.4456	1	0.5686	220.233	309.041	14.3	20.8	0.238572
232	6.7	6.1321	0.9152	24.0747	5.1223	0	11.718	3.3285	-0.08464	-0.9864	0.9994	0.7654	1	0.7308	945.291	601.925	3.25	5.2	0.17867
233	19.5	23.8471	1.2229	108.944	6.2254	0	45.1504	7.3457	0.2445	-1	1	0.8313	0.9486	0.449	887.413	405.459	22.75	-7.15	0.196437
234	14.1	3.677	0.2608	68.579	5.6677	0	16.25	4.0246	-0.2522	-1	1	0.6774	1	0.875	864.397	421.021	-2.6	2.6	0.0460151
235	4.9	2.7577	0.5628	14.045	4.8431	0	18.3848	5.3403	-0.3799	-0.5812	-0.1644	0.1411	1	1	982.48	1037.85	-1.95	-1.95	0.116207
236	19.3	56.1639	2.91	92.4341	5.343	0	14.5344	3.5604	0.4697	-1	0.9998	0.7279	0.7283	0.375	112.028	422.515	22.75	51.35	0.544638
237	14.5	15.6541	1.0796	71.805	5.7444	0	46.8722	7.7959	0.1852	-1	1	0.7712	1	0.6635	846.552	117.738	1.3	15.6	0.18794
238	14.5	4.111	0.2835	50.7644	4.0611	0	13.7886	3.1	-0.185	-1	1	0.6944	1	0.8788	584.793	588.621	1.3	3.9	0.0698087
239	16.3	76.6256	4.701	109.774	7.6765	0	16.5718	4.7333	0.9672	0.6936	1	0.04785	0.3427	0.00813	1097.38	47.7822	41.6	64.35	0.612388
240	7.3	1.4534	0.1991	13.0419	2.4607	0	7.2672	1.8916	-0.4211	-0.9487	0.9899	0.5443	1	0.9655	642.808	35.1575	-1.3	-0.65	0.0809119
241	8.3	3.677	0.443	37.9794	6.0285	0	16.5718	3.6508	-0.7483	-1	0.5145	0.285	1	1	147.795	188.578	-2.6	2.6	0.0734843
242	6.5	3.9	0.6	34.165	7.5922	0	35.8974	9.1587	-0.2676	-0.9986	0.8944	0.5422	1	0.9524	1047.25	277.154	3.9	0	0.0790285
243	4.7	7.2672	1.5462	37.7911	13.9967	0	42.3748	13.2357	-0.6345	-0.9991	0.5547	0.5812	1	1	534.16	522.957	-7.15	1.3	0.110469
244	18.5	19.5	1.0541	73.6004	4.4606	0	32.0088	4.3749	0.1517	-0.9939	1	0.6723	1	0.7429	443.632	134.6	15.6	11.7	0.236314
245	17.1	27.5848	1.6131	75.0463	4.97	0	18.3848	3.3449	0.7255	-0.6247	1	0.3683	1	0.3178	1101.3	211.436	15.6	22.75	0.324567
246	8.5	5.9927	0.705	29.8678	4.5951	0	24.7513	5.8033	-0.5731	-0.9879	0.7452	0.5104	1	1	1142.51	271.235	-5.85	-1.3	0.153424
247	18.3	7.6081	0.4157	97.2996	5.9693	0	25.3833	5.0499	-0.1018	-1	1	0.6453	1	0.8731	1060.68	751.975	2.6	7.15	0.0696397
248	5.9	1.4534	0.2463	10.0624	2.5801	0	10.2774	2.4401	-0.6379	-1	0.8944	0.6105	1	0.9231	998.669	589.169	-0.65	-1.3	0.0954614
249	6.9	17.5018	2.5365	17.9074	3.6546	0	9.1924	2.3001	0.7281	0.2425	0.9992	0.2502	1	0.4138	432.065	12.7971	4.55	16.9	0.694057
250	18.1	5.85	0.3232	64.226	3.9892	0	16.5718	3.3147	-0.2539	-1	1	0.6805	1	0.8837	364.696	55.7431	0	5.85	0.0810188
251	7.1	57.2923	8.0693	52.8443	10.3616	0	21.8017	4.4941	0.947	0.7765	0.9993	0.06689	0	0	1084.86	270.176	57.2	3.25	0.77877
252	10.3	5.5915	0.5429	51.7254	6.232	0	14.5344	3.4948	0.4136	-0.8944	0.9997	0.579	0.988	0.5873	49.3738	111.044	-3.25	4.55	0.0871149
253	8.7	16.289	1.8723	89.5216	13.3614	3.25	29.9635	7.9866	0.4533	-0.9954	0.9992	0.6448	0.9851	0.5106	423.54	727.919	14.3	7.8	0.140128
254	8.3	5.2405	0.6314	37.5827	5.9655	0	29.0689	6.2425	0.1702	-1	1	0.6943	1	0.6744	43.6024	58.6807	2.6	4.55	0.105842
255	11.7	3.7901	0.3239	58.9214	6.0744	0	29.43	5.5021	-0.2267	-1	0.9959	0.664	1	0.8904	474.876	303.902	1.95	3.25	0.0533221
256	10.1	7.2672	0.7195	29.7594	3.674	0	7.2672	1.9731	-0.2819	-1	1	0.667	1	0.9	989.262	965.861	7.15	-1.3	0.195836
257	9.1	5.8138	0.6389	42.844	6.0344	0	19.769	4.777	0.01176	-0.9965	1	0.7352	1	0.8	860.22	889.945	5.2	-2.6	0.105876
258	6.9	19.8117	2.8713	19.9675	4.075	0	9.1924	2.8904	0.9711	0.9255	0.9986	0.02226	1	0	526.783	1029.4	13	14.95	0.704613
259	5.5	7.0308	1.2783	20.6448	5.8985	0	10.2774	2.5971	0.09035	-0.5145	1	0.5073	1	0.9231	686.982	346.827	3.9	-5.85	0.216716
260	11.1	6.5324	0.5885	61.0063	6.704	0	26.2023	5.6478	-0.1047	-1	1	0.6851	1	0.8235	11.0315	545.586	-0.65	6.5	0.0877834
261	6.5	2.0555	0.3162	18.7331	4.1629	0	10.2774	2.5064	-0.5571	-1	0.8321	0.5352	1	0.9583	157.7	34.6692	-1.95	0.65	0.0759567
262	6.3	5.5154	0.8755	12.5805	2.9257	0	10.2774	2.5151	0.02797	-1	1	0.7487	1	0.6818	898.984	370.508	3.9	-3.9	0.299245
263	17.1	31.7171	1.8548	58.8531	3.8976	0	10.2774	2.856	0.8366	-0.7071	1	0.3296	1	0.1692	399.512	304.485	22.75	22.1	0.475883
264	6.9	6.6287	0.9607	15.9609	3.2573	0	10.2774	2.8059	0.6726	0.08305	1	0.3148	1	0.5	761.87	74.3478	-6.5	-1.3	0.294938
265	10.7	10.4809	0.9795	33.8938	3.8958	0	9.75	2.3506	-0.0649	-1	1	0.7364	1	0.7937	638.645	968.084	1.3	-10.4	0.251425
266	7.9	4.6872	0.5933	27.3718	4.6393	0	16.5718	3.6902	-0.479	-1	0.9806	0.5904	1	0.9118	1216.52	738.519	2.6	3.9	0.127886
267	16.7	44.5902	2.6701	74.2745	5.0527	0	16.25	3.0036	0.9369	0.6585	1	0.07476	0.9932	0.03937	564.123	1020.18	38.35	-22.75	0.52845
268	4.9	10.5011	2.1431	22.8478	7.8785	3.25	16.25	4.1008	0.9233	0.816	1	0.07726	1	0	220.347	734.5	3.9	9.75	0.272019
269	14.1	109.248	7.7481	130.576	10.7914	0	23.4361	4.9105	0.916	0.4364	1	0.1432	0.1488	0.1386	1293.78	586.585	109.2	3.25	0.717988
270	4.7	4.111	0.8747	20.595	7.6278	0	25.3833	6.3505	-0.5485	-0.9487	-0.0767	0.2955	1	1	830.808	650.638	1.3	3.9	0.114673
271	6.7	2.3436	0.3498	12.2804	2.6129	0	7.2672	2.0116	0.625	-0.3162	1	0.3598	1	0.5417	561.948	1035.82	1.95	-1.3	0.133874
272	14.7	7.3539	0.5003	39.8739	3.1397	0	9.1924	2.6768	0.6316	-1	1	0.5437	1	0.4138	882.02	531.66	5.2	-5.2	0.159346
273	8.5	7.854	0.924	55.6467	8.561	0	39.1352	9.4925	-0.6258	-0.9996	0.3867	0.4062	1	1	670.088	890.488	-7.15	3.25	0.107931
274	14.7	16.7745	1.1411	72.5327	5.7112	0	27.9576	5.5979	0.411	-0.9932	1	0.6135	1	0.5481	298.881	545.922	9.75	-13.65	0.1998
275	14.3	4.7321	0.3309	36.7666	2.9892	0	9.1924	2.2783	0.02828	-1	1	0.7714	1	0.7529	548.769	649.584	1.3	4.55	0.110699
276	13.9	19.5973	1.4099	49.8949	4.1928	0	13.7886	2.9305	0.5222	-0.6839	1	0.4834	1	0.5426	718.644	1021.48	-1.95	19.5	0.336267
277	13.3	49.8258	3.7463	64.7199	5.7274	0	16.25	3.5557	0.9113	0.6579	1	0.0914	0.823	0.04301	1245.86	133.338	13	48.1	0.654101
278	7.7	1.95	0.2532	30.828	5.4084	0	13.4001	3.8881	-0.4189	-0.9899	0.9985	0.7124	1	0.8571	1250.16	76.7532	1.95	0	0.0468161
279	6.3	9.0301	1.4333	22.11	5.1419	0	16.25	3.4877	0.5028	-0.3714	0.9899	0.3605	1	0.7273	938.944	590.429	4.55	7.8	0.278749
280	12.1	2.9069	0.2402	34.0053	3.3669	0	24.7513	4.3434	-0.2209	-1	1	0.5924	1	0.9	899.388	264.471	1.3	-2.6	0.0713416
281	4.9	11.9854	2.446	13.3609	4.6072	0	10.2774	2.9277	0.4357	-0.0767	0.9934	0.3627	0.8966	0.7778	675.51	456.592	-11.7	2.6	0.530908
282	11.9	8.2731	0.6952	56.3475	5.6917	0	22.981	4.739	-0.1424	-1	1	0.6398	1	0.8442	79.8025	314.702	-5.85	-5.85	0.122143
283	11.9	5.886	0.4946	28.1898	2.8475	0	10.2774	2.7073	0.02854	-0.9806	1	0.6462	1	0.8472	758.55	967.971	0.65	5.85	0.173696
284	11.9	15.2992	1.2856	58.4611	5.9052	0	23.6604	5.0665	0.2526	-0.9841	0.9987	0.7008	1	0.6582	1287	427.197	3.25	14.95	0.217706
285	5.3	3.677	0.6938	15.6032	4.7282	0	10.2774	2.1614	-0.1011	-0.6	0.8321	0.443	1	0.9091	1231.91	707.906	2.6	-2.6	0.146737
286	10.3	2.68	0.2602	53.347	6.4273	0	26.8002	6.9165	-0.2083	-1	1	0.6893	1	0.8548	26.9466	1035.99	0.65	2.6	0.0404836
287	7.5	5.0767	0.6769	41.5041	7.5462	0	34.548	7.4069	-0.09479	-1	0.9997	0.821	0.9636	0.6667	1132.44	601.753	3.9	3.25	0.0897008
288	7.7	2.3436	0.3044	24.7822	4.3478	0	10.2774	2.3784	-0.4669	-0.9487	0.6	0.3164	1	1	112.61	282.019	-1.3	1.95	0.0700124
289	8.7	21.8501	2.5115	41.2357	6.1546	0	11.718	3.0917	0.561	-0.466	0.9994	0.5221	0.8507	0.383	648.845	524.695	-20.15	-8.45	0.408069
290	10.1	5.85	0.5792	42.253	5.2164	0	16.25	3.4343	-0.07312	-0.9899	0.9806	0.5592	1	0.9138	146.693	178.282	0	5.85	0.111034
291	5.3	9.0301	1.7038	18.4718	5.5975	0	13	3.5467	0.5859	0.01754	0.9978	0.3749	0.9697	0.5385	278.745	808.453	-4.55	-7.8	0.304386
292	9.5	96.8762	10.1975	98.2731	13.1031	3.25	26.2023	5.1233	0.9735	0.8879	1	0.02761	0.01333	0	168.216	369.568	-82.55	-50.7	0.778251
293	9.5	5.2	0.5474	34.2771	4.5703	0	10.2774	2.4971	0.4328	-1	1	0.6577	1	0.5435	454.326	907.789	0	5.2	0.119773
294	9.5	6.6922	0.7044	36.6812	4.8908	0	16.5718	3.8557	0.1014	-1	1	0.7453	1	0.6735	665.132	998.595	3.25	5.85	0.144026
295	5.5	3.7901	0.6891	9.6385	2.7539	0	6.5	2.4212	0.1326	-0.5463	0.8	0.4531	1	0.8462	324.5	427.336	-1.95	-3.25	0.250227
296	9.3	33.8	3.6344	44.7095	6.1246	0	18.9506	4.1739	0.9687	0.8376	1	0.04166	0.8904	0	1152.26	705.731	13	-31.2	0.59341
297	9.1	4.162	0.4574	22.6708	3.1931	0	9.75	2.4092	0.1131	-1	1	0.7723	1	0.64	501.286	322.83	2.6	3.25	0.143246
298	6.3	3.3144	0.5261	22.0977	5.139	0	19.769	4.1803	-0.2324	-0.9806	0.8575	0.5718	1	0.9545	347.722	248.722	0.65	3.25	0.102374
299	8.7	37.7056	4.334	52.8872	7.8936	0	17.5018	4.1141	0.9661	0.866	1	0.03267	0.597	0	534.77	62.2701	22.1	-30.55	0.549052
300	5.9	11.2207	1.9018	38.7665	9.9401	0	49.1814	12.5449	-0.09342	-1	0.9727	0.8777	0.9744	0.6316	943.737	708.347	11.05	1.95	0.191326
301	5.5	7.827	1.4231	22.3834	6.3952	3.25	13.4001	3.7171	0.4514	-0.03224	0.9487	0.3375	1	0.7857	1340.67	249.5	-5.2	5.85	0.222526
302	4.7	3.5004	0.7448	10.9246	4.0462	0	9.1924	2.481	0.3212	-0.04757	0.7071	0.2866	1	1	64.6064	406.17	-3.25	1.3	0.184074
303	7.5	32.526	4.3368	39.4755	7.1774	0	18.3848	4.3279	0.8639	0.3216	1	0.1732	0.7455	0.1714	880.013	706.027	1.3	32.5	0.60423
304	7.5	0.65	0.08667	5.525	1.0045	0	3.25	1.5157	-0.5478	-1	1	0.6952	1	0.9231	981.16	1029.5	0	-0.65	0.0862817
305	5.1	4.5962	0.9012	22.4367	7.2377	0	14.5344	3.6702	-0.4099	-0.9899	0.7071	0.6965	1	1	1086.79	455.598	3.25	3.25	0.124515
306	7.3	15.8685	2.1738	20.4292	3.8546	0	9.75	2.6065	0.8047	0.5647	0.9998	0.1119	1	0.303	495.753	995.959	9.1	13	0.56395
307	5.7	50.5581	8.8698	37.6697	10.181	0	18.9506	4.7193	0.9979	0.992	0.9999	0.002249	0	0	1365.8	558.553	35.75	35.75	0.871211
308	6.7	6.4347	0.9604	20.8158	4.4289	0	19.769	4.2515	-0.5934	-0.9864	0.7071	0.4638	1	1	592.187	346.619	4.55	4.55	0.216848
309	6.7	2.0555	0.3068	32.1304	6.8363	0	33.4608	7.2521	-0.4661	-0.999	0.9967	0.7097	1	0.8462	1376.54	467.903	-0.65	1.95	0.0448781
310	6.7	0.9192	0.1372	15.9059	3.3842	0	11.718	3.1069	-0.1152	-0.8944	0.9487	0.5878	1	0.913	1161.16	366.798	-0.65	0.65	0.0405413
311	5.7	25.607	4.4925	25.206	6.8124	0	13.7886	4.1405	0.9577	0.8417	0.9973	0.04011	0.2973	0	170.772	287.772	-23.4	10.4	0.659459
312	6.5	5.2405	0.8062	30.0677	6.6817	0	22.981	5.6461	0.1811	-1	0.9899	0.6714	1	0.64	332.069	936.477	0.65	5.2	0.120658
313	6.3	4.55	0.7222	6.4442	1.4987	0	4.5962	1.7268	0.4173	-0.7071	0.9648	0.458	1	0.8261	389.619	557.437	0	4.55	0.481884
314	5.9	5.2405	0.8882	28.9983	7.4355	0	26.2023	5.844	-0.01946	-0.8321	1	0.5388	1	0.8824	934.517	582.61	-0.65	5.2	0.119454
315	5.9	2.0555	0.3484	20.2547	5.1935	0	19.769	4.5172	-0.7135	-0.9979	0.1644	0.3062	1	1	1145.35	158.551	-1.95	0.65	0.0670839
316	5.9	3.25	0.5508	15.3473	3.9352	0	16.5718	3.3685	0.3112	-0.4472	0.9806	0.4518	1	0.6842	16.0339	544.771	-2.6	1.95	0.139967
317	5.5	45.3186	8.2397	31.8728	9.1065	4.5962	13.7886	3.0122	0.9924	0.9744	1	0.007517	0	0	990.346	900.1	-6.5	44.85	0.904815
318	5.3	2.68	0.5057	22.6811	6.873	3.25	17.5018	3.6069	-0.0369	-0.9487	0.7894	0.6565	1	0.8462	1058.97	221.453	-0.65	-2.6	0.0735778
319	5.3	2.6	0.4906	17.2652	5.2319	0	13	3.1195	0.2895	-1	0.9899	0.6584	1	0.75	680.377	456.906	0	2.6	0.0937709
320	5.3	1.95	0.3679	15.3031	4.6373	0	9.75	2.7442	-0.7209	-0.9785	0.7071	0.4741	1	1	6.9906	490.321	1.95	0	0.079335
321	5.1	14.8223	2.9063	19.9757	6.4438	0	16.5718	4.563	0.9476	0.7071	1	0.08313	1	0.09091	541.372	383.745	14.3	-3.9	0.451023
322	4.9	10.896	2.2237	41.669	14.3686	0	35.0036	11.9911	-0.3978	-0.7728	0.4808	0.442	1	1	218.122	438.459	10.4	3.25	0.154761
323	4.7	4.7321	1.0068	18.6551	6.9093	0	21.8017	7.1821	0.1752	-0.1961	0.6668	0.3963	1	1	769.926	383.234	4.55	1.3	0.145717

## Sheet: V2
trackID	trackLength(s)	totalDisplacement(um)	meanVelocity(um/s)	totalDistance(um)	meanSpeed(um/s)	minSpeed(um/s)	maxSpeed(um/s)	stdevSpeed(um/s)	meanPersistence	minPersistence	maxPersistence	stdevPersistence	tumblingPropensityV	tumblingPropensityP	positionX(px)	positionY(px)	displacementX(um)	displacementY(um)	Spalte1
0	9.3	16.61	1.786	67.7858	9.2857	0	32.0088	8.505	0.6072	-0.9285	1	0.5211	1	0.3654	758.22	77.9785	-8.45	14.3	0.192339
1	14.9	37.6159	2.5246	133.97	10.3853	3.25	29.43	6.3898	0.6052	-0.9997	1	0.5741	0.8605	0.367	78.7517	374.715	-11.7	35.75	0.243094
2	23.7	76.1388	3.2126	126.188	5.8151	0	13.7886	3.2821	0.7546	-0.9959	1	0.4891	0.6544	0.2284	207.745	746.266	-39.65	65	0.552458
3	18.9	40.4935	2.1425	84.9452	5.0263	0	20.8102	3.7172	0.8801	-0.7894	1	0.222	0.9704	0.1409	796.069	957.41	13	38.35	0.426258
4	49.5	68.9429	1.3928	169.378	3.5658	0	24.7513	3.278	0.6922	-0.9899	1	0.4368	1	0.3096	623.456	285.678	-9.75	68.25	0.3906
5	21.7	28.7841	1.3265	44.3918	2.2534	0	10.2774	2.1187	0.8868	0.156	1	0.1425	1	0.1525	653.717	1014.55	-3.25	28.6	0.588666
6	24.5	24.7769	1.0113	115.689	5.1417	0	18.3848	3.9137	0.4502	-1	1	0.5386	1	0.6091	580.059	827.653	1.95	24.7	0.196686
7	9.3	3.25	0.3495	24.0959	3.3008	0	10.2774	2.8328	-0.2755	-1	0.9487	0.6771	1	0.8654	948.285	803.613	1.95	2.6	0.105883
8	14.5	9.7716	0.6739	116.082	9.2866	0	26.2023	5.9413	-0.1629	-1	1	0.6204	1	0.8713	14.8793	156.045	-9.75	0.65	0.0725669
9	6.1	11.718	1.921	25.3994	6.195	0	17.5018	4.2072	0.8957	0.3887	1	0.1687	1	0.15	1062.37	319.033	11.05	3.9	0.310089
10	49.5	87.4486	1.7666	213.091	4.4861	0	14.5344	3.0917	0.8461	-0.4961	1	0.2036	1	0.2048	1145.59	660.255	-16.9	85.8	0.393794
11	20.7	41.284	1.9944	143.402	7.6685	0	16.5718	4.1404	0.3847	-1	1	0.659	0.7647	0.509	840.857	27.7754	-22.75	34.45	0.260077
12	11.3	35.2322	3.1179	52.3574	5.6298	0	11.718	2.3943	0.9607	0.8227	1	0.04149	0.9892	0	728.827	456.58	-21.45	-27.95	0.553821
13	13.1	30.3488	2.3167	66.322	5.975	0	16.5718	3.942	0.9264	0.4796	1	0.09187	1	0.04396	794.122	565.641	-5.2	29.9	0.387732
14	23.5	30.1533	1.2831	94.0673	4.3752	0	13	2.9587	0.8419	-0.1414	1	0.1999	1	0.2423	291.54	742.464	-3.9	29.9	0.293267
15	8.1	6.1321	0.757	33.1868	5.4405	0	16.5718	3.4868	0.3063	-1	1	0.536	1	0.7692	483.512	1006.11	3.25	5.2	0.139142
16	43.5	61.7637	1.4199	162.31	3.9111	0	13.4001	2.668	0.7147	-0.9806	1	0.2966	1	0.4351	495.221	745.905	1.3	61.75	0.363044
17	5.7	5.8138	1.02	16.4873	4.456	0	9.75	2.3263	0.6293	0.1414	0.9947	0.2509	1	0.6471	868.842	382.193	-2.6	5.2	0.228905
18	26.5	41.1764	1.5538	85.7768	3.5011	0	13.4001	2.459	0.7844	-0.1129	1	0.2132	1	0.3363	545.994	133.23	-8.45	40.3	0.443803
19	22.5	37.7056	1.6758	102.842	5.0167	0	22.981	3.9317	0.6869	-0.9959	1	0.4529	1	0.3859	86.4556	73.8489	0.65	37.7	0.334044
20	33.7	45.75	1.3576	182.405	5.7541	0	23.4361	4.2537	0.7092	-0.9864	1	0.3573	1	0.387	353.105	952.479	-17.55	42.25	0.235936
21	21.7	41.9237	1.932	74.3137	3.7723	0	13.4001	2.5913	0.8315	0.124	1	0.1873	1	0.2542	456.23	292.783	5.2	41.6	0.512154
22	25.1	35.106	1.3986	128.106	5.5457	0	20.5548	4.3201	0.5778	-0.9487	1	0.4448	1	0.5455	62.01	277.996	0.65	35.1	0.252195
23	7.3	67.6562	9.268	60.6736	11.4478	4.5962	20.5548	4.2377	0.987	0.9363	0.9998	0.01247	0	0	940.829	575.185	66.95	9.75	0.809588
24	49.5	74.7952	1.511	181.005	3.8106	0	10.2774	2.379	0.8516	0.1414	1	0.1619	1	0.2048	531.061	903.502	2.6	74.75	0.396525
25	17.7	22.8242	1.2895	84.1594	5.3605	0	23.6604	4.227	0.2491	-0.9915	1	0.6645	1	0.6567	823.164	599.331	-7.8	21.45	0.240556
26	14.7	40.0529	2.7247	132.785	10.4555	0	39.2699	6.6442	0.5899	-0.9788	1	0.69	0.2047	0.271	1312.69	56.568	29.9	26.65	0.2606
27	7.5	7.4111	0.9882	12.5866	2.2885	0	4.5962	1.809	0.8049	-0.2425	1	0.3296	1	0.2059	210.94	234.353	1.95	7.15	0.431811
28	49.5	62.5657	1.264	254.743	5.363	0	20.8102	3.9426	0.546	-0.9852	1	0.5192	1	0.5285	759.056	164.653	-4.55	62.4	0.235689
29	10.9	12.4182	1.1393	36.2737	4.0757	0	11.718	3.3774	0.1129	-0.9971	1	0.7167	1	0.6923	571.917	484.885	-1.3	12.35	0.279535
30	11.7	13.6655	1.168	49.2588	5.0782	0	13.4001	2.4861	0.4693	-0.9487	1	0.533	1	0.589	759.637	507.526	-0.65	13.65	0.230003
31	49.5	44.7746	0.9045	210.11	4.4234	0	18.3848	3.2263	0.1691	-1	1	0.7169	1	0.6628	908.491	88.6919	10.4	43.55	0.204481
32	6.1	17.0617	2.797	16.1246	3.9328	0	9.75	2.3527	0.7955	0.4798	0.9998	0.1591	0.9756	0.381	171.91	79.0328	-16.25	-5.2	0.711198
33	49.5	60.7324	1.2269	182.787	3.8481	0	13.7886	2.8049	0.6019	-0.9899	1	0.4404	1	0.4568	254.13	656.635	5.85	60.45	0.318833
34	24.5	32.817	1.3395	103.272	4.5899	0	17.5018	3.6867	0.6567	-0.8575	1	0.3709	1	0.4627	260.022	205.543	-4.55	32.5	0.291836
35	49.5	113.677	2.2965	314.794	6.6272	0	36.7696	4.4405	0.8191	-0.5882	1	0.3378	0.6568	0.1762	281.712	518.518	100.75	52.65	0.346526
36	35.3	110.983	3.144	203.886	6.1227	0	18.9506	3.989	0.9118	0.2425	1	0.1138	0.9339	0.08946	998.506	553.584	-73.45	83.2	0.513499
37	8.3	5.36	0.6458	34.3383	5.4505	0	17.5018	4.1646	0.08657	-0.9762	0.9983	0.663	1	0.775	1181.94	643.626	1.3	-5.2	0.118485
38	6.3	18.4879	2.9346	24.8652	5.7826	0	20.5548	4.7276	0.6565	0.04757	1	0.3646	1	0.4348	785.635	1000.67	18.2	-3.25	0.507488
39	33.5	68.4725	2.044	168.394	5.3458	0	21.8017	4.4502	0.6104	-1	1	0.5797	0.9175	0.3596	1229.92	624.016	23.4	64.35	0.382356
40	7.3	6.7862	0.9296	23.4409	4.4228	0	10.2774	2.0078	0.6569	-0.124	1	0.3019	1	0.4848	1083.18	849.384	-1.95	6.5	0.210184
41	4.7	11.9324	2.5388	17.7884	6.5883	0	16.25	4.6422	0.6201	0.1763	0.9997	0.3925	0.963	0.5714	839.638	8.7766	-10.4	5.85	0.38535
42	15.1	111.34	7.3735	121.903	9.3055	3.25	18.3848	3.9808	0.9885	0.9313	1	0.0145	0	0	854.533	293.02	-107.25	29.9	0.792381
43	4.7	10.6608	2.2683	41.3019	15.297	7.2672	32.0088	6.7709	0.3582	-0.9959	0.9991	0.8042	1	0.4286	814.787	435.777	6.5	8.45	0.148284
44	12.5	22.3849	1.7908	68.5498	6.5286	0	16.5718	3.5957	0.4815	-0.9998	0.9999	0.7704	0.8095	0.3544	1298.37	929.116	-20.15	-9.75	0.274301
45	9.1	14.6069	1.6052	41.5719	5.8552	0	13.7886	3.7971	0.8278	0.2095	1	0.2003	1	0.28	438.758	473.258	-7.8	12.35	0.274149
46	43.5	65.8556	1.5139	231.655	5.5821	0	19.769	3.6798	0.8045	-0.5463	1	0.2552	1	0.264	366.894	655.631	5.2	65.65	0.271206
47	13.9	42.4893	3.0568	71.6218	6.0186	0	16.25	3.8418	0.8576	0.3162	1	0.1724	0.7731	0.2323	647.511	170.198	-20.8	-37.05	0.507892
48	8.3	19.5541	2.3559	24.6251	3.9087	0	10.2774	3.0575	0.4976	-0.4281	1	0.4785	0.9841	0.5814	376.964	120.717	5.2	-18.85	0.602732
49	49.5	74.8206	1.5115	221.329	4.6596	0	11.718	2.5623	0.7325	-0.8944	1	0.3617	1	0.3296	1074.86	46.3747	-42.25	61.75	0.324384
50	9.1	10.4203	1.1451	29.3662	4.1361	0	9.1924	2.3948	0.8919	0.3162	1	0.1391	1	0.09804	394.698	576.846	0.65	10.4	0.276855
51	49.5	56.6097	1.1436	203.088	4.2755	0	17.5018	3.4461	0.5252	-1	1	0.6141	1	0.4516	712.513	164.864	-2.6	56.55	0.267477
52	5.5	4.55	0.8273	14.8658	4.2474	0	17.5018	4.5357	0.05385	-0.6905	0.9487	0.5983	1	0.7333	1272.68	809.218	4.55	0	0.194778
53	49.5	62.4034	1.2607	224.442	4.7251	0	16.25	3.4591	0.4553	-1	1	0.6253	1	0.5126	836.544	321.103	-0.65	62.4	0.266809
54	14.9	61.8013	4.1477	172.487	13.3711	3.25	37.0557	6.9389	0.7667	-0.8944	1	0.3076	0.3953	0.3241	1096	560.302	-15.6	59.8	0.310199
55	9.1	8.475	0.9313	40.2785	5.673	0	16.5718	3.6371	0.6164	-0.3162	1	0.3305	1	0.5957	395.291	4.4451	-4.55	7.15	0.164164
56	5.3	10.5011	1.9813	20.663	6.2615	0	20.5548	5.3436	0.954	0.8222	1	0.06388	1	0	1246.58	826.67	-3.9	9.75	0.316426
57	37.7	139.803	3.7083	248.158	6.9512	0	26.2023	4.187	0.9613	0.6332	1	0.05899	0.9132	0.01484	171.825	835.416	-128.7	54.6	0.533476
58	26.9	33.5805	1.2483	113.654	4.5644	0	22.981	3.8712	0.6619	-0.9939	1	0.4073	1	0.4449	7.9684	525.874	-8.45	32.5	0.273486
59	9.3	16.5718	1.7819	35.7271	4.8941	0	14.5344	3.7422	0.5204	-0.8944	1	0.4871	1	0.5769	245.446	719.145	-12.35	11.05	0.364091
60	12.7	42.3748	3.3366	52.9133	4.9452	0	13	3.0322	0.9196	0.0767	1	0.1512	0.9439	0.09195	472.138	20.2953	27.95	31.85	0.674715
61	7.7	7.0308	0.9131	24.2529	4.2549	0	11.718	2.8247	0.1512	-0.8321	0.9971	0.6095	1	0.8571	1088.52	770.903	3.9	5.85	0.2146
62	7.9	4.111	0.5204	29.5317	5.0054	0	16.25	3.7216	0.108	-0.9923	1	0.6384	1	0.8333	56.8987	653.43	-1.3	3.9	0.103968
63	7.5	49.4385	6.5918	42.086	7.652	0	13.4001	3.8073	0.9673	0.9191	1	0.02456	0	0	664.64	597.807	31.2	38.35	0.861448
64	5.7	10.4	1.8246	10.8227	2.925	0	9.75	2.5423	0.8871	0.3162	1	0.1937	1	0.1765	407.947	377.526	0	10.4	0.623795
65	49.5	124.162	2.5083	300.347	6.3231	0	18.3848	3.6444	0.7942	-0.9701	1	0.3068	0.8842	0.2611	939.808	615.249	118.3	37.7	0.396688
66	7.1	37.1411	5.2311	47.1701	9.249	0	26.2023	5.6471	0.7241	-0.03569	0.9947	0.2541	0.451	0.4516	1239.35	849.725	-31.2	20.15	0.565585
67	21.9	19.5433	0.8924	102.731	5.1624	0	16.5718	3.4715	0.3366	-0.9923	1	0.5892	1	0.6648	187.187	557.142	1.3	19.5	0.172865
68	14.1	23.6604	1.678	62.0588	5.1288	0	13.7886	3.2182	0.6989	-0.3162	1	0.3372	1	0.4059	96.6879	982.734	-22.1	8.45	0.327172
69	17.9	57.1778	3.1943	129.615	8.1519	0	23.4361	4.7792	0.8489	0.2631	1	0.1586	0.9937	0.2302	1059.65	37.1872	-37.05	43.55	0.391847
70	11.5	33.5554	2.9179	58.8645	6.1963	0	17.5018	3.33	0.8991	0.4104	0.9999	0.1303	0.8737	0.16	119.483	602.052	12.35	31.2	0.47091
71	5.5	21.6461	3.9356	36.4294	10.4084	0	30.6604	7.0727	0.6441	-0.4191	0.9895	0.3692	0.5143	0.4	1268.18	12.3909	-14.3	16.25	0.378118
72	32.7	102.719	3.1412	192.651	6.2753	0	16.5718	3.473	0.8175	-1	1	0.402	0.5537	0.1643	1179.79	229.157	37.7	95.55	0.500566
73	5.1	0	0	8.227	2.6539	0	4.5962	1.8124	-0.7803	-1	-0.7071	0.1464	1	1	933.922	1021.43	0	0	0
74	49.1	38.8807	0.7919	253.468	5.3815	0	20.8102	3.7972	0.4719	-0.9939	1	0.5248	1	0.58	719.734	101.557	24.05	30.55	0.147152
75	7.5	36.7925	4.9057	35.1879	6.3978	3.25	16.25	3.5893	0.9873	0.9504	1	0.01238	0.1091	0	1345.23	161.427	31.2	19.5	0.766779
76	5.1	6.5	1.2745	18.4286	5.9447	0	21.8017	6.4533	0.4864	-0.7593	1	0.6228	1	0.5455	1114.51	427.039	-3.9	5.2	0.214393
77	9.7	28.0029	2.8869	72.7988	9.4544	0	26.2023	4.9371	0.4596	-0.8575	1	0.4657	0.8312	0.6842	1331.47	420.66	26	10.4	0.30535
78	8.5	4.162	0.4897	47.3995	7.2922	0	14.5344	3.7621	-0.07381	-0.9864	1	0.7439	1	0.7442	22.6294	900.294	3.25	-2.6	0.0671539
79	5.1	2.3436	0.4595	16.4293	5.2998	0	25.3833	6.5958	-0.2007	-1	0.9701	0.6834	1	0.8182	1002.89	1024.59	1.95	1.3	0.0867014
80	6.7	1.4534	0.2169	21.7606	4.6299	0	13.7886	3.9111	-0.1926	-1	0.9899	0.8987	1	0.6923	200.605	33.597	-0.65	1.3	0.0468477
81	47.5	136.05	2.8642	245.9	5.4044	0	23.4361	3.676	0.7174	-0.7071	1	0.3824	0.8923	0.3249	697.74	673.184	33.15	131.95	0.529976
82	9.7	4.5962	0.4738	40.7637	5.294	0	16.25	4.3903	-0.5534	-1	0.5369	0.4822	1	1	599.428	543.356	3.25	3.25	0.0894975
83	11.9	65.2077	5.4796	68.3943	6.9085	0	14.5344	3.0913	0.9335	0.4568	1	0.1026	0.3333	0.06329	26.9748	213.95	5.2	65	0.793168
84	28.3	39.783	1.4058	124.52	4.7346	0	13.4001	3.4006	0.5728	-0.9487	1	0.4685	1	0.519	503.55	27.8357	-3.25	39.65	0.296921
85	4.7	3.9538	0.8412	21.8091	8.0775	0	16.25	4.6059	-0.01212	-0.8575	0.7399	0.6645	1	1	257.106	169.181	3.9	0.65	0.104141
86	28.3	29.6018	1.046	113.924	4.3317	0	18.3848	3.2857	0.5234	-0.9996	1	0.5341	1	0.5108	1339.04	23.03	-4.55	29.25	0.241476
87	14.5	18.8612	1.3008	40.7231	3.2578	0	9.75	2.5676	0.8665	0.156	1	0.1934	1	0.1619	14.4448	820.052	-0.65	18.85	0.399288
88	9.3	12.5536	1.3498	20.8881	2.8614	0	9.1924	2.214	0.7449	0.4104	0.9998	0.1574	1	0.434	827.21	25.5914	-4.55	11.7	0.471727
89	6.5	39.4149	6.0638	35.6581	7.924	0	16.5718	4.1136	0.9444	0.7913	0.9994	0.05215	0.06667	0	926.269	691.4	-38.35	9.1	0.765245
90	5.5	5.5915	1.0166	25.0892	7.1683	0	29.43	8.4111	0.7231	0.2747	0.9345	0.1977	1	0.5	194.936	924.227	-4.55	3.25	0.141819
91	11.7	55.536	4.7467	67.1844	6.9262	0	13.7886	2.9565	0.9678	0.8679	1	0.0353	0.6289	0	1212.97	779.436	15.6	53.3	0.685325
92	45.5	97.0613	2.1332	329.848	7.5827	0	22.981	4.4919	0.6918	-0.8666	1	0.4483	0.8874	0.3276	289.126	243.071	-92.95	27.95	0.281325
93	5.9	9.3744	1.5889	43.0054	11.027	0	32.0088	7.7311	0.3361	-0.4303	0.9992	0.4632	0.9487	0.6842	1135.85	150.322	7.8	-5.2	0.144092
94	30.3	80.6236	2.6608	248.615	8.785	0	43.3604	5.165	0.6395	-0.9829	1	0.5311	0.5548	0.3194	804.388	425.132	-39.65	-70.2	0.30288
95	6.5	7.8	1.2	22.036	4.8969	0	11.718	2.8501	0.7604	-0.1414	1	0.258	1	0.36	342.631	199.046	0	7.8	0.245053
96	5.7	1.4534	0.255	21.5278	5.8183	0	19.5	5.9192	-0.6181	-0.9806	0.3162	0.4844	1	1	1057.14	622.991	1.3	-0.65	0.0438272
97	36.9	106.727	2.8923	262.305	7.5159	0	40.7224	6.0112	0.8579	-0.6644	1	0.226	0.6705	0.1884	721.512	220.005	59.8	88.4	0.384824
98	4.7	17.8839	3.8051	20.1558	7.4651	0	23.4361	8.2256	0.7398	0.1508	0.9896	0.2783	0.7037	0.2857	388.415	685.043	-5.85	16.9	0.509719
99	4.7	2.9069	0.6185	10.8131	4.0049	0	9.1924	2.3849	-0.1975	-0.9487	1	0.7187	1	0.8	243.383	298.894	2.6	-1.3	0.154436
100	4.9	4.55	0.9286	22.0475	7.6026	3.25	17.5018	4.4421	0.9556	0.8944	0.9991	0.0458	1	0	1178.29	744.378	0	4.55	0.122142
101	5.9	7.0007	1.1866	25.4637	6.5291	0	18.3848	4.2374	0.7182	-0.6508	1	0.4132	1	0.3158	607.593	1006.76	-2.6	6.5	0.18174
102	9.9	41.4779	4.1897	64.2352	8.131	0	16.5718	4.0398	0.9261	0.4666	1	0.1327	0.5316	0.1356	1307.75	120.586	35.1	-22.1	0.515275
103	27.1	25.1156	0.9268	102.883	4.0989	0	17.5018	3.6697	0.07869	-1	1	0.573	1	0.8905	184.625	56.8967	-4.55	24.7	0.226109
104	4.9	5.2405	1.0695	13.7338	4.7358	0	13.7886	3.905	0.1048	-0.124	0.3939	0.1726	1	1	410.827	361.735	0.65	5.2	0.225833
105	42.9	52.9062	1.2332	175.309	4.2863	0	13.4001	2.9694	0.6062	-0.9945	1	0.4484	1	0.4772	1046.68	275.91	5.2	52.65	0.287707
106	7.9	11.2207	1.4203	51.5586	8.7387	0	22.981	7.7925	-0.2543	-0.9965	0.9734	0.6828	1	0.8462	86.1076	731.728	1.95	11.05	0.16253
107	5.5	4.111	0.7474	15.3684	4.391	0	10.2774	3.2073	0.441	-0.7071	1	0.6125	1	0.4667	777.673	836.982	-1.3	3.9	0.170212
108	7.7	20.3482	2.6426	39.8761	6.9958	3.25	21.8017	4.3623	0.6289	-0.1029	0.9993	0.2949	0.9649	0.5676	710.052	1003.34	-9.1	18.2	0.377741
109	7.5	6.1664	0.8222	18.8642	3.4299	0	9.1924	2.2872	0.07691	-0.9487	1	0.6356	1	0.7879	877.14	373.313	-1.95	5.85	0.239715
110	6.9	3.7901	0.5493	14.1977	2.8975	0	7.2672	2.0476	0.2123	-0.9648	1	0.7721	1	0.5172	1265.69	479.688	3.25	1.95	0.189577
111	4.9	58.5902	11.9572	39.3269	13.561	3.25	20.8102	4.9931	0.9982	0.9953	0.9999	0.001814	0	0	958.714	36.0306	37.7	-44.85	0.881734
112	5.9	37.232	6.3105	50.4111	12.9259	3.25	26.2023	8.5353	0.6618	-0.9242	1	0.703	0.2051	0.2105	849.263	543.678	35.75	10.4	0.488206
113	19.9	109.867	5.521	181.416	10.135	0	48.75	6.7958	0.7734	-1	1	0.4733	0.2737	0.195	1283.75	726.214	1.95	109.85	0.544746
114	16.5	29.9071	1.8125	80.7343	5.5679	0	16.5718	4.0753	0.7413	-0.7593	1	0.3699	1	0.2742	637.942	1023.65	-20.15	22.1	0.325527
115	9.9	24.9129	2.5165	43.8795	5.5544	0	11.718	3.2967	0.8169	0.124	0.9999	0.2142	1	0.2881	743.571	999.657	24.05	6.5	0.453064
116	6.1	4.111	0.6739	25.6329	6.2519	0	14.5344	4.4288	-0.5788	-1	0.2631	0.4247	1	1	761.77	1021.1	1.3	3.9	0.107791
117	11.1	22.9718	2.0695	60.8143	6.6829	0	20.5548	4.6118	0.6477	-0.5292	1	0.3971	1	0.4058	261.986	18.7928	9.75	20.8	0.309671
118	11.1	43.994	3.9634	56.858	6.2481	0	14.5344	3.42	0.9698	0.7727	1	0.04034	0.8791	0	256.284	629.09	9.75	42.9	0.634337
119	5.1	3.3144	0.6499	17.0858	5.5115	0	13.7886	3.5526	-0.289	-0.9285	0.8	0.5333	1	0.9	302.931	249.48	0.65	3.25	0.117917
120	17.7	9.9005	0.5594	92.7901	5.9102	0	21.8017	4.6895	0.1659	-1	1	0.714	1	0.6538	1184.62	649.802	-9.1	3.9	0.0946499
121	6.5	25.2414	3.8833	37.9237	8.4275	0	26.8002	6.5811	0.973	0.8944	1	0.03086	0.9556	0	1098.28	293.938	-24.7	5.2	0.460789
122	23.1	47.6677	2.0635	99.637	4.7221	0	48.3147	5.3241	0.8164	0.1789	1	0.1863	0.9194	0.2984	762.245	32.5087	-4.55	47.45	0.436988
123	7.9	7.6081	0.963	39.5112	6.6968	0	22.981	4.9121	0.3516	-0.9487	1	0.5779	1	0.7105	947.057	336.823	-7.15	2.6	0.1438
124	39.9	47.45	1.1892	176.399	4.6543	0	16.25	3.5723	0.6641	-0.9487	1	0.3463	1	0.4718	442.198	428.395	0	47.45	0.255506
125	21.5	38.3885	1.7855	133.17	6.8292	0	35.8974	4.7705	0.5939	-0.7446	1	0.4887	0.7333	0.4386	414.549	969.605	18.2	33.8	0.261451
126	13.7	9.9005	0.7227	80.6766	6.8954	0	16.5718	4.119	-0.1833	-0.9997	0.9971	0.6963	1	0.8387	252.146	703.511	3.9	9.1	0.104809
127	9.5	8.0401	0.8463	29.9283	3.9904	0	13.4001	2.7487	0.6152	-0.4472	1	0.3824	1	0.5185	946.226	795.747	-1.95	7.8	0.212084
128	9.5	7.8	0.8211	36.1534	4.8204	0	19.769	3.9805	0.3538	-0.8321	1	0.5756	1	0.6909	1271.65	798.41	0	7.8	0.170339
129	5.1	4.9503	0.9706	17.8208	5.7486	0	11.718	3.4604	0.9628	0.8575	1	0.03971	1	0	1074.87	827.696	-1.95	4.55	0.168841
130	6.3	58.0505	9.2144	65.4071	15.2109	6.5	26.2023	5.403	0.993	0.9564	1	0.009309	0.06977	0	428.984	615.54	-32.5	48.1	0.605776
131	4.9	5.886	1.2012	11.5935	3.9977	0	7.2672	2.1383	0.9615	0.8944	0.9994	0.04128	1	0	1247.97	801.949	-0.65	5.85	0.300473
132	13.7	7.4111	0.541	44.1729	3.7755	0	22.75	4.6269	0.4266	-1	1	0.589	1	0.6092	936.018	1034.95	1.95	7.15	0.143292
133	8.3	4.5962	0.5538	17.7448	2.8166	0	13.4001	3.1348	0.1924	-0.9983	0.9899	0.6794	1	0.7805	814.729	800.211	0.65	4.55	0.19662
134	4.9	4.7321	0.9657	20.8829	7.201	0	16.5718	4.5396	-0.6851	-0.9648	-0.124	0.3391	1	1	1383.67	193.602	-1.3	-4.55	0.134106
135	6.7	7.6081	1.1355	28.7061	6.1077	0	42.25	10.2663	0.3084	-0.8	1	0.6977	1	0.5926	344.164	186.575	-2.6	7.15	0.185913
136	5.9	5.5536	0.9413	30.2791	7.7639	0	20.8102	5.9048	-0.08138	-1	0.9947	0.6982	1	0.8333	9.3305	2.3051	1.95	5.2	0.121241
137	16.5	25.006	1.5155	65.1026	4.4898	0	13.4001	2.9578	0.7865	-0.7071	1	0.3145	1	0.248	411.194	338.897	-3.9	24.7	0.337543
138	5.5	3.9538	0.7189	21.9498	6.2714	0	17.5018	5.2781	-0.04539	-0.6139	0.8944	0.5746	1	0.7857	599.8	776.173	-3.9	-0.65	0.114632
139	13.7	23.544	1.7185	76.0514	6.5001	0	42.7471	8.4112	0.4385	-0.9849	1	0.6409	0.9658	0.5368	483.036	976.803	-2.6	23.4	0.264381
140	23.9	28.6074	1.197	101.927	4.6542	0	16.25	3.6427	0.6368	-0.7071	1	0.3833	1	0.5103	504.96	1015.9	-0.65	28.6	0.257187
141	19.3	56.9817	2.9524	98.3498	5.685	0	22.981	3.8682	0.8444	-0.53	1	0.2759	0.9711	0.1699	1064.47	726.617	30.55	48.1	0.519332
142	5.1	8.2731	1.6222	23.3963	7.5472	3.25	22.75	5.2347	0.7693	0.1036	1	0.304	1	0.3636	1113.89	164.363	5.85	-5.85	0.214941
143	9.3	32.5065	3.4953	65.6958	8.9994	3.25	30.6604	6.3315	0.9112	0.6768	0.9999	0.077	0.9041	0.0566	1118.94	363.78	6.5	31.85	0.388393
144	35.9	51.4979	1.4345	156.624	4.6202	0	14.5344	3.5483	0.6788	-0.9923	1	0.4005	1	0.3924	804.487	493.712	-3.9	51.35	0.310484
145	21.5	166.873	7.7615	196.057	10.0542	0	22.981	4.7292	0.9586	0.4338	1	0.0739	0.09744	0.02857	669.593	469.958	160.55	45.5	0.771966
146	35.3	52.5054	1.4874	192.027	5.7666	0	20.5548	3.1638	0.6007	-1	1	0.6398	0.9279	0.2875	123.606	814.135	-19.5	-48.75	0.257934
147	4.9	7.9076	1.6138	38.7524	13.3629	3.25	39.538	10.1803	-0.8091	-0.9986	-0.1961	0.2624	0.9655	1	663.286	400.082	-1.3	-7.8	0.120767
148	9.1	41.7824	4.5915	46.4069	6.5362	0	14.5344	3.6611	0.9591	0.8444	0.9996	0.03939	0.3803	0	1313.65	323.681	3.9	-41.6	0.702472
149	8.1	13.1454	1.6229	24.8858	4.0796	0	9.1924	2.2549	0.5814	-0.7761	0.9949	0.4344	1	0.5385	300.228	239.518	1.95	13	0.397809
150	33.9	22.0713	0.6511	268.082	8.4038	0	27.9576	6.02	0.06713	-1	1	0.7235	1	0.7224	31.1298	131.108	-5.2	21.45	0.0774769
151	20.3	34.8402	1.7163	93.7655	5.1238	0	42.25	5.008	0.68	-0.7071	1	0.4649	0.8962	0.3006	1086.96	807.012	5.2	34.45	0.334966
152	33.7	60.0573	1.7821	202.214	6.379	0	25.3833	4.5735	0.6899	-0.9978	1	0.3844	1	0.3878	1199.29	679.729	-10.4	59.15	0.27937
153	5.3	29.0689	5.4847	24.5048	7.4257	0	13.4001	3.7111	0.9837	0.9567	0.9996	0.01471	0.06061	0	19.2264	108.717	-5.2	28.6	0.738611
154	10.9	43.5549	3.9959	68.7727	7.7273	0	26.2023	5.2983	0.775	-0.1414	0.9997	0.2867	0.573	0.2609	1237.49	996.518	0.65	43.55	0.517115
155	9.9	2.7577	0.2786	45.1392	5.7138	0	14.5344	3.8387	-0.03433	-1	1	0.7082	1	0.8545	339.773	95.0556	1.95	1.95	0.0487591
156	10.1	40.7224	4.0319	69.0903	8.5297	0	29.25	5.8032	0.9529	-0.1607	0.9999	0.1492	0.5802	0.01639	653.99	545.955	-19.5	-35.75	0.47269
157	5.3	4.3603	0.8227	12.7727	3.8705	0	7.2672	1.9224	0.8238	0.4472	1	0.1598	1	0.3077	622.443	991.566	-1.95	3.9	0.212557
158	7.7	6.1664	0.8008	27.1851	4.7693	0	11.718	3.3147	0.3419	-0.9285	0.9999	0.683	1	0.5429	15.1494	797.695	-1.95	5.85	0.167907
159	12.9	2.0555	0.1593	36.6174	3.3594	0	10.2774	2.3927	0.1007	-0.9648	1	0.7196	1	0.7125	845.5	1017.39	-0.65	1.95	0.0474192
160	6.3	3.5004	0.5556	16.0574	3.7343	0	20.8102	4.5198	-0.7035	-0.9965	-0.2169	0.2317	1	1	608.778	261.833	1.3	3.25	0.148783
161	31.1	34.45	1.1077	132.365	4.5486	0	21.8017	4.0842	0.2662	-1	1	0.5639	1	0.7559	203.035	878.397	0	34.45	0.243525
162	16.7	80.9139	4.8451	142.577	9.6991	0	23.4361	5.1511	0.8691	-0.1184	1	0.2382	0.2857	0.1496	1109.24	555.551	-32.5	74.1	0.499541
163	7.1	3.5004	0.493	31.2334	6.1242	0	26.8002	5.7573	-0.0906	-1	1	0.7092	1	0.8276	1259.91	484.451	3.25	1.3	0.0805003
164	5.7	7.827	1.3732	11.0919	2.9978	0	9.1924	2.5704	0.9063	0.5199	0.9995	0.1412	1	0.1176	1248.34	782.509	0.65	7.8	0.458069
165	5.3	3.3144	0.6254	22.8218	6.9157	0	17.5018	5.4679	-0.2997	-0.9939	0.9648	0.7871	1	0.7692	17.2547	891.896	0.65	3.25	0.0904319
166	14.3	11.05	0.7727	76.9815	6.2587	0	18.9506	4.4415	0.06799	-1	1	0.7326	1	0.7333	655.783	395.542	5.2	9.75	0.12346
167	8.5	4.3603	0.513	23.1462	3.5609	0	13.4001	3.093	-0.2045	-1	1	0.7121	1	0.8649	950.418	785.659	-1.95	3.9	0.144065
168	9.3	11.8614	1.2754	67.749	9.2807	0	33.1436	8.1225	-0.5646	-1	0.8396	0.4503	0.8219	0.98	345.871	169.435	11.7	-1.95	0.137425
169	9.3	53.0975	5.7094	58.3109	7.9878	0	17.5018	4.1787	0.9621	0.8372	1	0.04479	0	0	1029.09	314.097	-40.95	-33.8	0.714765
170	5.9	0.65	0.1102	51.8487	13.2945	3.25	29.0689	7.7018	-0.2859	-0.9956	0.8	0.6311	1	0.9412	958.644	753.636	0	0.65	0.00828914
171	29.1	61.3381	2.1078	174.144	6.426	0	42.7471	5.7446	0.4597	-0.995	1	0.557	0.9963	0.5429	952.314	140.601	-13.65	59.8	0.328011
172	12.7	10.0907	0.7945	53.4557	4.9959	0	16.5718	3.2062	0.2712	-1	1	0.7427	1	0.506	79.2795	2.2835	9.75	-2.6	0.15903
173	4.7	4.7321	1.0068	20.4754	7.5835	3.25	21.8017	5.0588	0.4496	-0.4472	0.9487	0.6174	1	0.5714	636.862	875.34	-4.55	1.3	0.132762
174	8.3	2.6	0.3133	26.926	4.274	0	14.5344	4.087	-0.4252	-1	1	0.5415	1	0.925	365.94	542.036	0	2.6	0.0733037
175	8.9	7.827	0.8794	46.2507	6.703	0	27.768	6.9335	-0.4142	-0.9945	0.9806	0.6022	1	0.9574	747.668	55.0899	-0.65	7.8	0.131195
176	7.1	43.214	6.0865	61.9868	12.1543	0	23.4361	6.7506	0.8196	0.04047	1	0.278	0	0.2581	629.042	246.225	5.2	42.9	0.500769
177	26.3	153.512	5.8369	201.78	8.3037	0	26.2023	4.4007	0.9743	0.6905	1	0.04392	0.2963	0.008969	123.407	593.808	153.4	5.85	0.702928
178	14.1	109.636	7.7756	145.304	12.0086	3.25	26.2023	4.9023	0.6099	-0.971	1	0.6552	0.2727	0.297	431.464	108.124	72.15	-82.55	0.647503
179	27.3	76.7688	2.812	105.754	4.18	0	13.4001	2.6097	0.955	0.1738	1	0.08934	1	0.02586	478.56	205.877	-32.5	69.55	0.672727
180	6.1	37.3283	6.1194	41.0963	10.0235	3.25	22.981	5.3157	0.9662	0.906	0.9998	0.03297	0	0	521.402	506.943	-21.45	30.55	0.610505
181	6.7	1.8385	0.2744	37.4573	7.9696	0	36.3361	8.9696	-0.1599	-0.9936	0.7071	0.5477	1	1	1199.7	477.433	1.3	-1.3	0.0344308
182	5.3	9.7716	1.8437	17.0979	5.1812	0	13	3.9021	0.476	-1	1	0.8158	1	0.25	87.9528	44.1415	-0.65	9.75	0.355844
183	11.1	12.2642	1.1049	39.9058	4.3852	0	13.7886	3.3271	0.5573	-0.6	1	0.4949	1	0.4706	1125.31	332.414	-6.5	10.4	0.251961
184	18.1	8.475	0.4682	84.3318	5.238	0	29.0689	5.1181	-0.07667	-1	1	0.7095	1	0.8102	600.754	524.539	7.15	4.55	0.0893853
185	8.7	49.8258	5.7271	90.9898	13.5806	3.25	23.6604	6.5626	0.9202	0.5727	1	0.09332	0.1194	0.04255	1151.38	393.678	-6.5	49.4	0.421712
186	25.5	38.438	1.5074	112.296	4.7786	0	13.7886	3.3456	0.5176	-0.9721	1	0.5173	1	0.5399	251.351	669.91	12.35	36.4	0.315448
187	25.5	41.964	1.6456	116.94	4.9762	0	43.7243	5.417	0.6722	-0.8321	1	0.3838	0.9872	0.4354	576.835	781.82	-11.7	40.3	0.330694
188	9.1	5.5915	0.6145	49.5885	6.9843	0	26.2023	6.2768	-0.4483	-1	1	0.7195	1	0.8723	711.907	766.775	-3.25	4.55	0.087983
189	7.5	15.1605	2.0214	48.6025	8.8368	0	39.2699	9.6632	0.05042	-0.8222	0.9333	0.6044	0.9636	0.7576	625.72	981.587	7.8	13	0.228748
190	5.3	11.05	2.0849	23.6779	7.1751	3.25	16.5718	4.2279	0.5719	-0.1414	0.8862	0.304	1	0.6154	1279.47	250.802	5.2	-9.75	0.290574
191	12.9	118.339	9.1736	111.559	10.2348	0	18.3848	4.5964	0.9849	0.9242	1	0.01285	0	0	1329.73	947.485	-55.25	104.65	0.896315
192	5.5	8.475	1.5409	16.1832	4.6238	0	7.2672	1.9434	0.6567	-0.9839	1	0.5653	1	0.3333	1149.32	880.664	0.65	8.45	0.333254
193	24.1	18.7601	0.7784	108.109	4.8918	0	13.7886	3.2891	0.3613	-1	1	0.6844	1	0.5648	36.695	704.83	-4.55	18.2	0.159123
194	6.5	9.0535	1.3928	34.9547	7.7677	0	20.8102	6.138	-0.448	-1	1	0.7759	1	0.7917	828.854	362.008	3.25	8.45	0.179307
195	23.3	50.4703	2.1661	119.014	5.5875	0	27.5772	4.0389	0.6896	-0.8944	1	0.4477	1	0.291	522.732	965.541	-50.05	6.5	0.387669
196	5.9	19.4783	3.3014	27.1065	6.9504	0	18.9506	4.5851	0.7902	0.2653	0.9997	0.2486	0.8462	0.3684	67.7203	238.008	8.45	17.55	0.474994
197	22.9	27.9576	1.2209	47.4128	2.2686	0	9.75	2.0797	0.9297	0.04757	1	0.1101	1	0.03704	768.111	1017.39	-0.65	27.95	0.538173
198	22.5	47.61	2.116	81.6856	3.9847	0	14.5344	2.8039	0.8987	0.3972	1	0.1286	1	0.1135	547.369	64.54	3.9	47.45	0.531031
199	11.9	8.6721	0.7287	37.3463	3.7724	0	11.718	2.3815	0.4498	-0.9899	1	0.665	1	0.4868	1246.71	765.021	1.95	8.45	0.193166
200	11.7	17.9781	1.5366	50.4967	5.2058	0	13.4001	3.3847	0.8018	-0.1821	1	0.2377	1	0.2895	283.94	15.4402	3.9	17.55	0.295171
201	6.3	10.1741	1.6149	15.6402	3.6372	0	10.2774	3.0149	0.6148	-0.8	0.9976	0.551	1	0.3913	1090.28	174.762	-4.55	9.1	0.443995
202	5.3	5.2405	0.9888	27.2297	8.2514	0	45.2673	14.0175	0.09314	-0.9778	0.9806	0.8109	0.9091	0.6154	960.302	751.689	5.2	-0.65	0.119834
203	8.1	8.3241	1.0277	57.1104	9.3624	0	33.931	10.5043	-0.2493	-1	0.9965	0.8474	1	0.7317	19.2346	784.444	-5.2	6.5	0.109769
204	8.9	4.111	0.4619	33.0128	4.7845	0	13.4001	2.9876	0.05479	-1	1	0.7568	1	0.6744	934.404	1020.88	3.9	1.3	0.0965409
205	20.9	16.7114	0.7996	70.9787	3.7555	0	11.718	2.6249	0.3916	-0.9985	1	0.5879	1	0.6211	643.254	981.347	3.9	16.25	0.212914
206	6.5	8.1445	1.253	25.3007	5.6224	0	14.5344	3.6113	0.8744	0.1414	0.9999	0.1983	1	0.16	1212.13	643.739	-7.15	3.9	0.222859
207	5.3	9.3066	1.756	32.0111	9.7003	3.25	27.768	6.5258	0.11	-0.9734	0.9899	0.7454	1	0.8462	469.255	162.283	-8.45	3.9	0.181025
208	8.1	8.6721	1.0706	30.0559	4.9272	0	19.769	4.3764	0.6698	-0.1961	0.9965	0.3227	1	0.4615	91.821	31.3148	-1.95	8.45	0.217284
209	10.7	12.4861	1.1669	45.245	5.2006	0	13	3.402	0.6524	-0.9762	1	0.4517	1	0.3788	12.5093	95.8224	-9.75	7.8	0.224378
210	20.5	60.5443	2.9534	113.967	6.1604	0	20.8102	4.2746	0.9237	0.4191	1	0.1084	0.9838	0.09091	1376.52	601.346	15.6	58.5	0.479417
211	6.1	10.5812	1.7346	47.5451	11.5964	0	43.7243	12.4714	0.122	-0.9111	0.9995	0.6543	0.9512	0.7619	1259.89	619.475	-7.15	-7.8	0.149581
212	16.9	9.0535	0.5357	114.208	7.665	0	29.43	6.6692	-0.4947	-1	1	0.5494	1	0.9426	1387.86	184.831	-3.25	8.45	0.0698891
213	19.7	27.3309	1.3874	75.0976	4.2428	0	34.548	5.082	0.626	-0.995	1	0.5137	1	0.3718	266.183	154.066	1.3	27.3	0.327001
214	5.1	9.75	1.9118	9.0304	2.913	0	7.2672	2.1472	0.7165	0.5384	0.9231	0.1246	1	0.5455	450.059	232.637	0	9.75	0.656299
215	6.3	5.5915	0.8875	15.457	3.5946	0	13.4001	3.0667	-0.02537	-0.9487	0.9839	0.7898	1	0.65	45.5159	670.325	-3.25	4.55	0.246898
216	13.9	70.5033	5.0722	101.701	8.5463	0	22.981	4.9626	0.9707	0.7861	1	0.0361	0.4454	0	1321.87	776.842	57.85	40.3	0.593497
217	7.7	5.5536	0.7212	31.9747	5.6096	0	17.5018	4.0784	0.1156	-1	0.913	0.6283	1	0.8	90.7468	704.26	-1.95	5.2	0.128565
218	7.9	17.0617	2.1597	21.6443	3.6685	0	13.7886	2.6931	0.6439	-0.09481	0.9984	0.3017	1	0.5128	408.835	299.69	5.2	16.25	0.588715
219	17.9	86.4866	4.8317	119.294	7.5028	0	21.8017	4.2377	0.9643	0.7693	1	0.04622	0.2893	0	1110.89	415.168	-58.5	-63.7	0.643986
220	17.5	132.871	7.5926	142.491	9.193	0	16.5718	3.7847	0.9894	0.9363	1	0.0122	0	0	387.083	89.0943	-109.85	74.75	0.825911
221	13.1	10.4203	0.7954	56.8161	5.1186	0	42.25	6.0538	0.1218	-0.9974	1	0.7004	0.973	0.6333	299.141	685.931	0.65	10.4	0.155394
222	15.7	1.4534	0.09258	54.9083	4.0079	0	19.769	3.977	-0.07447	-1	1	0.7211	1	0.781	581.449	285.879	0.65	1.3	0.0230994
223	16.9	52.3926	3.1002	93.7845	6.2943	0	26.8002	4.035	0.879	0.02017	1	0.163	0.9463	0.1562	279.13	130.37	41.6	31.85	0.492541
224	10.7	5.8138	0.5433	47.609	5.4723	0	19.769	4.4239	0.3817	-0.9162	1	0.5478	1	0.6515	573.523	118.047	5.2	-2.6	0.0992818
225	16.5	21.4894	1.3024	82.5084	5.6902	0	16.25	3.892	0.5832	-0.9717	1	0.4259	1	0.552	1094.95	762.882	-1.3	21.45	0.228885
226	8.7	46.8722	5.3876	64.7378	9.6624	3.25	29.43	5.8902	0.9643	0.4171	1	0.1061	0.2537	0.04255	1249	469.058	46.8	2.6	0.557584
227	15.7	30.9006	1.9682	77.955	5.6901	0	19.5	4.0677	0.5229	-0.9899	0.9999	0.5653	0.9927	0.4545	1200.99	551.643	11.7	28.6	0.345899
228	5.1	1.3	0.2549	19.9871	6.4474	0	22.981	6.2514	-0.9681	-1	-0.9104	0.02959	1	1	135.02	988.078	0	1.3	0.0395353
229	15.5	5.2	0.3355	43.7779	3.2428	0	13.4001	2.7736	-0.02689	-1	1	0.6617	1	0.8447	948.671	776.006	0	5.2	0.10346
230	7.9	48.3147	6.1158	47.5565	8.0604	0	18.9506	4.0729	0.9897	0.9459	1	0.01348	0	0	1375.75	898.449	-14.3	46.15	0.758746
231	14.7	82.7136	5.6268	93.4303	7.3567	0	13.4001	2.9986	0.9928	0.9542	1	0.00985	0	0	465.082	359.058	-5.2	-82.55	0.764854
232	6.7	5.9927	0.8944	40.9054	8.7033	0	26.2023	6.7589	-0.1926	-1	0.9806	0.7087	1	0.8846	1095.75	986.47	1.3	5.85	0.102766
233	14.3	19.5973	1.3704	59.3799	4.8276	0	11.718	2.8161	0.7149	-0.7071	1	0.3691	1	0.3762	179.675	347.454	-1.95	19.5	0.283868
234	13.7	71.5118	5.2198	91.5477	7.8246	0	23.4361	4.7599	0.9415	0.5331	1	0.07786	0.1966	0.03093	455.591	929.058	71.5	-1.3	0.667101
235	6.5	3.3144	0.5099	16.1563	3.5903	0	11.718	3.063	0.3833	-0.9487	0.9806	0.5483	1	0.6522	320.315	311.854	0.65	3.25	0.142022
236	8.5	7.0308	0.8272	40.9137	6.2944	0	16.5718	3.6378	0.437	-0.7809	1	0.5706	1	0.5814	465.447	160.488	3.9	5.85	0.131418
237	12.5	10.896	0.8717	58.351	5.5572	0	19.5	4.2038	0.39	-1	1	0.6145	1	0.622	505.076	984.216	-3.25	10.4	0.15686
238	6.1	2.68	0.4393	17.8683	4.3581	0	9.1924	2.4791	0.2341	-0.4472	0.9899	0.546	1	0.6316	367.762	907.82	-0.65	2.6	0.100801
239	12.1	20.5239	1.6962	45.3776	4.4928	0	32.6621	4.9287	0.8947	0.4594	1	0.1225	1	0.1235	25.2975	763.938	-3.9	20.15	0.377537
240	11.9	24.3642	2.0474	47.3069	4.7785	0	11.718	3.0086	0.8766	-0.03224	1	0.1755	1	0.1392	1071.08	754.954	3.9	24.05	0.428461
241	10.7	14.0014	1.3085	71.3774	8.2043	0	39.1352	9.2096	-0.008707	-0.9971	1	0.5496	1	0.9385	848.635	1029.41	5.2	13	0.15949
242	4.7	6.4018	1.3621	12.9217	4.7858	0	17.5018	3.5173	-0.5976	-0.8137	-0.3807	0.1592	1	1	647.447	385.223	2.6	5.85	0.284613
243	6.3	16.4438	2.6101	20.2017	4.6981	0	11.718	3.1774	0.7839	0.3714	0.9998	0.2103	1	0.4348	551.952	1028.11	-5.2	15.6	0.555565
244	11.3	7.0007	0.6195	54.5501	5.8656	0	27.768	5.1506	-0.02606	-1	1	0.6861	1	0.8451	1190.77	463.336	-2.6	6.5	0.105616
245	6.3	8.7449	1.3881	22.7746	5.2964	0	13.4001	4.0987	0.3039	-0.9994	1	0.7283	1	0.5652	1224.35	629.722	-6.5	5.85	0.262084
246	11.1	35.316	3.1816	63.2654	6.9522	0	23.6604	4.5524	0.8164	-0.9965	1	0.4306	0.5824	0.1549	1294.49	90.0811	3.9	-35.1	0.457639
247	10.9	70.7276	6.4888	93.6542	10.5229	0	54.0908	7.7544	0.6705	-0.6336	0.9999	0.5506	0.191	0.2319	1008.56	679.56	57.2	-41.6	0.616636
248	10.3	6.9096	0.6708	96.7982	11.6624	0	26.2023	7.366	-0.4247	-1	0.9701	0.657	1	0.8871	1060.48	648.796	-4.55	5.2	0.0575182
249	5.1	17.5018	3.4317	27.3553	8.8243	0	30.8322	8.7098	0.9187	0.8321	0.9985	0.04849	0.9677	0	173.686	556.814	9.1	14.95	0.388892
250	9.9	7.9343	0.8014	38.7902	4.9102	0	22.75	4.0088	-0.07855	-1	0.9973	0.7352	1	0.7818	350.454	148.773	6.5	4.55	0.163211
251	9.7	7.0308	0.7248	37.2946	4.8435	0	16.5718	4.4734	-0.317	-0.9747	1	0.5923	1	0.875	918.474	614.314	-3.9	5.85	0.149644
252	9.5	18.2116	1.917	28.8664	3.8489	0	10.2774	2.8477	0.8965	0.6139	1	0.08676	1	0.07273	404.195	267.232	0.65	18.2	0.498064
253	5.9	3.7901	0.6424	32.1645	8.2473	0	22.981	6.8509	0.01713	-0.9487	1	0.7303	1	0.7778	43.6525	59.4492	-3.25	-1.95	0.0778922
254	8.9	4.162	0.4676	31.1081	4.5084	0	13.4001	3.2553	0.1664	-0.9993	1	0.6954	1	0.7234	931.82	1013.92	-2.6	3.25	0.103718
255	8.9	79.9606	8.9843	80.4086	11.6534	3.25	26.8002	7.0156	0.9768	0.8901	1	0.02532	0	0	501.635	717.079	-76.05	-24.7	0.77096
256	7.1	48.437	6.8221	45.0677	8.8368	3.25	16.5718	3.5588	0.9834	0.9194	1	0.0217	0	0	527.958	882.655	31.2	37.05	0.77201
257	8.5	40.6964	4.7878	55.6163	8.5564	0	17.5018	4.072	0.9583	0.7872	1	0.06635	0.2154	0	1332.38	718.494	-36.4	-18.2	0.559558
258	7.7	30.6604	3.9819	41.8811	7.3476	3.25	17.5018	3.5193	0.9458	0.748	1	0.06642	0.614	0.02703	649.084	104.922	11.05	28.6	0.541932
259	7.5	18.0719	2.4096	24.8091	4.5107	0	11.718	2.3838	0.8838	0.7071	0.9983	0.07698	1	0.05714	1146.1	281.52	-11.05	14.3	0.534196
260	6.9	2.7577	0.3997	20.7989	4.2447	0	13	3.1959	-0.5689	-0.9971	0.9487	0.6441	1	0.8966	28.2246	503.065	1.95	1.95	0.0941645
261	6.5	33.15	5.1	42.9791	9.5509	0	22.75	5.5296	0.8442	0.4893	0.9983	0.1272	0.2222	0.24	1368.84	481.985	33.15	0	0.533981
262	6.1	22.5635	3.6989	26.583	6.4837	0	14.5344	4.3852	0.8824	0.6797	0.999	0.09974	0.9512	0.09524	449.598	169.672	-4.55	22.1	0.570492
263	5.7	5.2405	0.9194	23.58	6.373	0	25.3833	7.4216	0.08803	-0.8944	0.9487	0.7111	1	0.8125	213.246	206.886	-2.6	4.55	0.144265
264	5.5	3.3144	0.6026	10.0054	2.8587	0	9.1924	2.6096	0.4393	-0.3162	0.9487	0.3672	1	0.7692	601.827	514.591	0.65	3.25	0.210795
265	5.7	4.162	0.7302	11.0362	2.9827	0	7.2672	2.1555	0.2408	-0.8944	1	0.7066	1	0.6875	322.193	309.342	-2.6	3.25	0.244812
266	5.5	7.2672	1.3213	17.9869	5.1391	0	14.5344	2.643	0.2253	-0.9939	0.9959	0.7172	1	0.6429	368.436	604.5	1.3	7.15	0.257107
267	4.9	7.0308	1.4349	22.4192	7.7308	3.25	14.5344	3.5767	0.7625	0.2169	0.9762	0.2875	1	0.2222	1053.11	453.347	-5.85	3.9	0.185608
268	4.7	4.5962	0.9779	10.9435	4.0531	0	7.2672	2.2086	0.6665	0.2425	1	0.3101	1	0.4286	496.223	692.989	-0.65	4.55	0.241272

## Sheet: V3
trackID	trackLength(s)	totalDisplacement(um)	meanVelocity(um/s)	totalDistance(um)	meanSpeed(um/s)	minSpeed(um/s)	maxSpeed(um/s)	stdevSpeed(um/s)	meanPersistence	minPersistence	maxPersistence	stdevPersistence	tumblingPropensityV	tumblingPropensityP	positionX(px)	positionY(px)	displacementX(um)	displacementY(um)	Spalte1
0	10.5	12.9512	1.2334	42.7808	5.033	0	11.718	2.8179	0.5801	-0.1644	0.9998	0.2834	1	0.6923	649.962	61.0333	3.9	12.35	0.245063
1	4.7	2.9069	0.6185	7.7862	2.8838	0	7.2672	2.1841	-0.553	-0.8437	-0.4191	0.1445	1	1	299.34	278.936	-1.3	2.6	0.214474
2	9.5	9.1232	0.9603	23.7669	3.1689	0	9.75	1.9151	0.7077	-0.4472	1	0.4178	1	0.3125	974.216	160.989	0.65	9.1	0.303039
3	14.5	35.9562	2.4797	114.582	9.1665	0	29.25	5.573	0.6962	-0.9587	1	0.4573	0.888	0.3173	818.297	26.2069	27.3	-23.4	0.270518
4	10.3	13.0648	1.2684	24.2582	2.9227	0	16.5718	2.913	0.7781	0.2169	1	0.1977	1	0.4127	593.631	590.155	-1.3	13	0.433982
5	34.9	50.6583	1.4515	191.046	5.8069	0	19.5	3.6367	0.3081	-1	1	0.6401	0.9818	0.6414	948.887	72.5258	-27.95	42.25	0.249961
6	49.5	50.7042	1.0243	222.984	4.6944	0	23.6604	4.0607	0.1238	-1	1	0.7139	1	0.6849	679.932	843.426	-0.65	50.7	0.218196
7	13.5	77.6335	5.7506	92.1531	8.0133	0	17.5018	5.1825	0.9862	0.8821	1	0.0213	0.06957	0	740.493	589.644	-76.05	-15.6	0.717632
8	20.9	58.6371	2.8056	112.491	5.9519	0	17.5018	3.6268	0.8642	-0.4961	1	0.2457	0.9365	0.1667	406.452	928.313	-34.45	47.45	0.471379
9	41.5	83.3623	2.0087	152.799	3.8683	0	19.5	3.1384	0.6874	-0.7071	1	0.3772	1	0.4409	32.7205	627.116	-5.2	83.2	0.519272
10	49.5	61.0896	1.2341	209.392	4.4083	0	18.9506	3.3215	0.476	-1	1	0.6519	1	0.4455	114.328	406.881	-21.45	57.2	0.279949
11	45.5	46.2278	1.016	270.004	6.207	0	22.981	4.2819	0.3155	-1	1	0.6574	0.9931	0.6103	590.85	674.907	-40.95	21.45	0.163686
12	49.5	53.1333	1.0734	144.53	3.0427	0	13.7886	2.4784	0.5527	-0.9285	1	0.4628	1	0.549	569.872	299.195	-7.15	52.65	0.352779
13	10.5	5.886	0.5606	36.0598	4.2423	0	11.718	2.8845	-0.06226	-0.9806	0.9829	0.6922	1	0.7581	731.224	715.595	5.85	0.65	0.132145
14	44.3	55.9944	1.264	332.243	7.8544	0	29.25	5.9352	0.3092	-1	1	0.6189	1	0.6692	479.422	473.775	9.1	55.25	0.160929
15	49.5	42.9443	0.8676	207.126	4.3605	0	13	2.8711	0.6061	-1	1	0.4852	1	0.4761	754.163	630.444	1.95	42.9	0.198968
16	49.5	49.7452	1.005	196.059	4.1276	0	16.25	3.1201	0.3281	-0.9985	1	0.59	1	0.669	195.569	549.558	5.85	49.4	0.243483
17	5.3	2.3436	0.4422	9.852	2.9854	0	9.75	2.3795	0.002231	-1	0.9899	0.7161	1	0.9	489.406	560.981	-1.95	1.3	0.148121
18	20.5	11.2207	0.5474	100.024	5.4067	0	22.981	4.0801	0.09006	-1	1	0.8032	1	0.6442	979.88	259.276	11.05	-1.95	0.101245
19	49.5	57.5901	1.1634	288.106	6.0654	0	23.6604	3.9988	0.6037	-1	1	0.4607	1	0.457	971.753	721.504	20.15	53.95	0.191809
20	33.7	50.4829	1.498	179.859	5.6738	0	18.9506	3.6284	0.7341	-0.9983	1	0.4871	0.8833	0.2062	562.404	99.4866	-28.6	41.6	0.264021
21	49.5	49.4043	0.9981	174.783	3.6796	0	14.5344	2.6372	0.3895	-1	1	0.6443	1	0.5704	646.452	919.776	-0.65	49.4	0.271252
22	8.1	5.8138	0.7178	36.5191	5.9867	0	14.5344	4.32	0.009027	-0.9995	1	0.7444	1	0.7179	1157.86	529.765	-2.6	5.2	0.119899
23	45.5	73.3809	1.6128	212.441	4.8837	0	16.25	3.1694	0.4491	-1	1	0.6755	0.9908	0.4191	1206.41	280.271	41.6	-60.45	0.330241
24	22.7	82.4886	3.6339	158.878	7.6753	0	46.5329	5.7709	0.8447	0.02272	1	0.2041	0.6522	0.2246	211.619	345.621	17.55	80.6	0.473454
25	8.7	54.7121	6.2887	73.9617	11.0391	3.25	22.981	5.092	0.9869	0.9262	1	0.01737	0.1642	0	1220.51	898.736	-39.65	-37.7	0.569675
26	7.1	4.3603	0.6141	20.0115	3.9238	0	7.2672	2.2357	0.1851	-0.9285	0.9993	0.5607	1	0.871	38.9085	221.972	-1.95	3.9	0.156506
27	25.9	1.8385	0.07098	113.981	4.7691	0	29.0689	4.9016	-0.2397	-1	1	0.6762	1	0.8937	1049.62	907.707	-1.3	1.3	0.0148833
28	29.7	19.5	0.6566	147.341	5.3192	0	30.8322	4.6665	0.1937	-1	1	0.6803	1	0.6708	1231.2	805.683	0	19.5	0.12344
29	22.9	13.1615	0.5747	114.267	5.4673	0	22.981	3.7811	0.02722	-0.9959	1	0.7481	1	0.7644	585.544	140.74	-11.05	-7.15	0.105116
30	49.5	39.8413	0.8049	173.654	3.6559	0	13.7886	2.879	0.3145	-1	1	0.6969	1	0.5656	821.137	581.702	-3.9	39.65	0.220165
31	32.7	36.7351	1.1234	110.422	3.5968	0	11.718	2.4576	0.7476	-0.1789	1	0.2508	1	0.3993	411.766	90.656	-8.45	35.75	0.312333
32	23.5	79.0385	3.3633	134.374	6.25	0	18.3848	3.7035	0.9508	-0.3714	1	0.1537	0.693	0.03077	1351.09	148.377	16.25	77.35	0.538128
33	21.1	19.769	0.9369	101.66	5.3225	0	16.5718	3.0808	0.6328	-1	1	0.4995	1	0.3706	1222.04	94.2796	-17.55	9.1	0.176026
34	9.3	13.4001	1.4409	34.5027	4.7264	0	14.5344	3.6258	0.5965	-0.4692	1	0.4149	1	0.5094	929.763	415.371	-5.2	12.35	0.304862
35	38.1	73.2542	1.9227	212.68	5.8914	0	29.43	4.1207	0.782	-0.4472	1	0.2831	0.9972	0.3127	1267.52	156.739	-48.1	55.25	0.326357
36	6.5	47.7739	7.3498	63.4223	14.0939	0	44.2048	10.2158	0.9617	0.8022	1	0.06036	0.06667	0	191.085	109.377	12.35	46.15	0.521488
37	5.1	65.9326	12.928	48.7512	15.7262	0	27.9576	6.0848	0.9978	0.9876	1	0.004052	0	0	202.618	58.4314	-11.05	65	0.822068
38	49.5	38.372	0.7752	178.407	3.7559	0	14.5344	2.9915	0.3378	-1	1	0.6042	1	0.6429	744.421	127.457	-7.15	37.7	0.206395
39	5.9	3.7901	0.6424	18.2324	4.675	0	13.7886	3.0879	-0.1739	-0.9806	0.7071	0.6422	1	1	945.568	562.585	-3.25	1.95	0.137412
40	6.1	4.55	0.7459	21.6162	5.2723	0	19.769	5.6316	0.3192	-0.6	1	0.6072	1	0.5556	3.123	1001.69	4.55	0	0.141475
41	14.1	96.4632	6.8414	112.092	9.2638	0	20.8102	5.1974	0.982	0.848	1	0.02313	0.08264	0	572.695	994.454	-58.5	-76.7	0.738509
42	15.3	27.0591	1.7686	67.6094	5.0834	0	18.3848	3.506	0.8025	0.04757	1	0.2453	1	0.2743	1159.77	223.203	11.05	24.7	0.347917
43	42.3	41.202	0.974	236.405	5.8661	0	24.7513	4.1265	0.4655	-1	1	0.5379	1	0.5756	1117.45	811.091	-4.55	40.95	0.166039
44	6.3	27.0512	4.2938	30.8575	7.1762	0	16.25	4.9734	0.9706	0.8628	0.9998	0.03511	0.3721	0	724.952	349.651	15.6	22.1	0.598339
45	25.9	124.402	4.8031	156.123	6.5324	0	17.5018	3.9042	0.9791	0.8381	1	0.02585	0.4979	0	1226.32	301.813	-123.5	14.95	0.735273
46	49.5	37.8622	0.7649	273.466	5.7572	0	22.981	4.9452	0.2104	-0.9998	1	0.6707	1	0.6818	849.649	497.781	7.8	37.05	0.13286
47	49.5	60.7985	1.2283	246.476	5.189	0	20.5548	3.7621	0.4929	-1	1	0.5353	1	0.5434	691.897	931.668	6.5	60.45	0.236712
48	9.5	5.0767	0.5344	36.5137	4.8685	0	20.5548	4.4655	-0.09197	-0.8944	1	0.645	1	0.8333	361.863	661.195	-3.9	3.25	0.109767
49	14.7	33.7124	2.2934	106.861	8.4143	0	26.2023	5.2094	0.5637	-0.8168	1	0.5473	0.6614	0.4299	24.4728	733.275	18.85	27.95	0.27256
50	6.3	10.0907	1.6017	31.0714	7.2259	0	18.9506	6.1713	0.6582	-0.9487	1	0.5598	1	0.3478	181.873	1033.09	2.6	9.75	0.221661
51	5.7	13.3369	2.3398	28.6511	7.7435	0	42.7471	8.9981	0.5367	-0.2631	0.9923	0.4149	0.9459	0.5625	1245.17	875.807	-9.75	9.1	0.302163
52	5.9	16.9125	2.8665	24.2999	6.2307	0	16.5718	4.272	0.9051	0.6638	1	0.1098	0.9744	0.1579	1323.16	1026.07	0.65	16.9	0.460061
53	7.7	9.1232	1.1848	47.5686	8.3454	0	22.75	6.7444	0.3566	-0.8944	0.9996	0.6925	1	0.5	1036.19	363.909	-0.65	9.1	0.14197
54	5.1	5.2405	1.0275	21.9444	7.0789	0	16.5718	4.7813	-0.4101	-0.9261	0.7071	0.4798	1	1	1214.26	358.608	4.55	2.6	0.14515
55	4.9	2.0555	0.4195	11.8148	4.0741	0	11.718	2.9729	0.6164	0.1644	1	0.307	1	0.75	856.582	382.52	0.65	1.95	0.102968
56	5.3	2.3436	0.4422	25.2887	7.6632	0	29.9635	6.614	-0.2843	-0.9839	0.9778	0.7231	1	0.8333	266.925	488.047	1.3	-1.95	0.0577044
57	8.7	12.2124	1.4037	45.0944	6.7305	0	41.1096	7.416	0.0812	-0.9883	0.9762	0.6005	0.9552	0.8043	1273.87	650.759	11.05	5.2	0.208558
58	6.7	4.162	0.6212	15.2661	3.2481	0	7.2672	2.3008	0.4157	-0.8	1	0.4783	1	0.7308	1224.19	939.694	2.6	3.25	0.19125
59	5.5	12.6207	2.2947	22.0628	6.3036	0	45.9619	10.1149	0.5642	-0.3162	0.9899	0.3586	0.9714	0.6429	1201.27	561.082	2.6	12.35	0.36403
60	5.9	11.9324	2.0224	44.1899	11.3307	3.25	26.2023	6.9136	0.7049	-0.1644	0.9983	0.3512	0.9744	0.3684	237.373	303.924	10.4	-5.85	0.178489
61	14.7	107.289	7.2986	111.078	8.7463	3.25	14.5344	3.0396	0.9854	0.9411	1	0.01596	0	0	294.456	151.718	-16.9	105.95	0.834479
62	21.5	54.7314	2.5456	179.727	9.2168	0	30.8322	6.0878	0.7904	-0.28	1	0.3304	0.6821	0.2343	905.961	384.319	43.55	-33.15	0.276191
63	9.1	13.9561	1.5336	34.0777	4.7997	0	13.4001	3.4119	0.172	-0.9971	0.9993	0.6768	1	0.7059	491.912	461.357	6.5	12.35	0.31952
64	4.9	3.25	0.6633	10.9456	3.7743	0	9.1924	2.5976	-0.8204	-0.9833	-0.3534	0.2651	1	1	283.071	713.939	3.25	0	0.175741
65	6.3	42.1499	6.6905	33.4895	7.7882	0	22.981	6.4038	0.8834	0.652	0.9868	0.09457	0.3256	0.1739	869.5	82.6667	12.35	40.3	0.859056
66	8.1	4.111	0.5075	46.8008	7.6723	0	29.9635	6.8566	-0.03987	-1	1	0.7892	1	0.6923	948.728	657.346	3.9	1.3	0.066147
67	13.7	17.658	1.2889	39.774	3.3995	0	10.2774	2.6988	0.5922	-0.9899	1	0.5575	1	0.4167	416.361	301.661	1.95	17.55	0.379144
68	44.5	33.505	0.7529	267.992	6.3057	0	21.8017	3.7086	0.6895	-0.9965	1	0.52	0.4965	0.2698	339.203	205.097	-31.85	10.4	0.1194
69	5.1	3.25	0.6373	27.5151	8.8758	0	22.981	5.3332	-0.5631	-0.9991	0.3162	0.4115	1	1	1025.39	715.696	2.6	1.95	0.071802
70	7.3	13.5256	1.8528	43.518	8.2109	0	44.2048	9.7469	0.1397	-1	1	0.6324	0.9434	0.7667	1288.79	265.541	-7.8	11.05	0.225651
71	6.9	1.95	0.2826	30.2469	6.1728	0	13.7886	4.1492	-0.3099	-0.9983	1	0.6555	1	0.8929	948.196	563.275	-1.95	0	0.0457815
72	6.7	5.2405	0.7822	30.6953	6.5309	0	33.931	6.814	0.6369	-0.8944	1	0.5838	1	0.2593	706.187	318.761	-4.55	2.6	0.119769
73	5.7	4.111	0.7212	8.3015	2.2437	0	7.2672	2.1913	0.5616	-0.2425	1	0.3873	1	0.625	435.754	52.2456	3.9	1.3	0.321433
74	9.7	10.1533	1.0467	57.3559	7.4488	0	23.6604	5.5235	0.03502	-0.9198	0.9986	0.6509	1	0.807	1380.73	1030.72	-7.8	6.5	0.140519
75	10.1	8.475	0.8391	56.8081	7.0133	0	23.4361	6.9496	0.138	-0.9923	0.9955	0.6722	1	0.8421	1301.34	555.154	-4.55	7.15	0.119644
76	8.9	2.0555	0.231	33.2311	4.8161	0	16.5718	4.0285	-0.8077	-0.9989	-0.4472	0.1666	1	1	39.6461	218.635	1.95	-0.65	0.0479641
77	22.3	97.8655	4.3886	128.427	6.3265	0	16.25	3.8657	0.9819	0.8437	1	0.02884	0.5468	0	216.713	425.93	97.5	8.45	0.693685
78	14.1	106.481	7.5518	114.72	9.481	3.25	43.6033	7.4305	0.987	0.9336	1	0.01499	0	0	692.355	713.596	101.4	32.5	0.796519
79	5.9	4.5962	0.779	40.1513	10.2952	0	24.7513	7.2987	-0.539	-0.9923	0.9985	0.6015	1	0.9444	673.517	534.212	-4.55	-0.65	0.0756663
80	5.1	4.5962	0.9012	7.469	2.4093	0	10.2774	2.7808	-0.09442	-0.7071	0.8575	0.5483	1	0.9	336.833	745.167	-3.25	3.25	0.374051
81	5.7	14.3148	2.5114	17.4204	4.7082	0	13	3.6477	0.9425	0.7634	1	0.07317	1	0	189.342	1027.98	-11.05	-9.1	0.53341
82	34.5	35.75	1.0362	176.764	5.4389	0	16.5718	3.6861	0.2484	-1	1	0.6826	1	0.6271	1241.67	843.709	0	35.75	0.190516
83	13.3	65.9037	4.9552	108.417	9.5944	0	29.43	5.6891	0.8387	0.1388	1	0.181	0.3363	0.2151	981.917	70.6992	24.7	61.1	0.516468
84	6.3	1.4534	0.2307	27.7236	6.4473	0	16.25	4.8042	-0.403	-1	1	0.7862	1	0.8182	1159.52	523.079	-0.65	1.3	0.0357824
85	5.7	1.4534	0.255	8.2827	2.2386	0	6.5	2.1288	-0.6146	-1	1	0.7376	1	0.875	926.158	3.3246	-1.3	0.65	0.11391
86	9.7	71.7742	7.3994	78.355	10.176	3.25	29.43	6.2618	0.9728	0.8004	0.9997	0.02974	0	0	1213.2	967.057	44.2	-56.55	0.727142
87	6.7	2.3436	0.3498	34.8467	7.4142	0	16.5718	5.3874	0.03259	-0.9872	0.9806	0.7379	1	0.6923	485.112	556.552	1.95	1.3	0.0471797
88	38.9	13.7886	0.3545	209.235	5.6703	0	29.25	5.0079	0.4193	-1	1	0.5751	1	0.5773	834.487	730.654	-9.75	-9.75	0.0625187
89	16.7	154.767	9.2675	155.627	10.5869	3.25	29.0689	5.1607	0.9859	0.9359	1	0.01468	0	0	658.15	598.081	63.7	141.05	0.875374
90	8.3	3.5004	0.4217	38.8381	6.1648	0	37.9012	8.248	-0.1879	-1	1	0.8009	1	0.7105	639.994	827.855	-3.25	1.3	0.0684045
91	20.7	45.7823	2.2117	137.149	7.3341	0	38.0403	6.8807	0.5511	-0.9261	0.9999	0.4957	0.7861	0.506	705.78	28.1836	-35.75	28.6	0.301564
92	12.7	69.3584	5.4613	69.5583	6.5008	0	13.4001	3.6799	0.9915	0.9524	1	0.01071	0.215	0	1107.27	912.083	-12.35	-68.25	0.840097
93	18.7	10.5011	0.5616	83.6705	5.0102	0	14.5344	3.6651	-0.01161	-1	1	0.7524	1	0.7852	489.521	444.417	-9.75	3.9	0.112091
94	5.3	28.7179	5.4185	50.1066	15.1838	3.25	27.5772	9.2051	0.877	0.53	0.9996	0.1463	0.3939	0.1538	1290.19	426.207	-2.6	28.6	0.356861
95	6.3	2.3436	0.372	11.6862	2.7177	0	7.2672	1.9378	-0.06947	-1	0.9701	0.7732	1	0.8235	422.508	958.389	1.3	1.95	0.13688
96	6.1	22.8981	3.7538	29.079	7.0924	3.25	13	3.2395	0.9331	0.8321	0.9956	0.04212	0.6341	0	295.877	9.541	-18.85	13	0.529271
97	30.9	12.3329	0.3991	153.984	5.3282	0	22.981	3.9165	0.338	-1	1	0.6978	1	0.5455	530.754	332.149	11.7	3.9	0.0749033
98	6.5	18.8948	2.9069	54.839	12.1865	0	30.8322	7.1051	0.8331	-0.1414	0.9989	0.2377	0.8889	0.16	1228.15	11.4692	-1.3	18.85	0.238534
99	18.3	86.8401	4.7454	115.902	7.1105	0	18.9506	3.5999	0.9675	0.748	1	0.04198	0.4417	0.006993	825.5	1003.13	-74.75	44.2	0.667379
100	11.5	17.7535	1.5438	57.9995	6.1052	0	27.768	5.6962	0.04609	-0.9985	0.9998	0.7196	0.9895	0.7568	459.465	632.239	7.15	16.25	0.252866
101	30.5	177.064	5.8054	270.278	9.4835	0	39.1352	5.2756	0.7431	-0.9971	1	0.474	0.3018	0.2453	489.607	585.913	-105.3	-142.35	0.612158
102	21.5	7.6081	0.3539	91.084	4.671	0	19.5	3.4939	-0.1937	-1	1	0.7432	1	0.8176	954.672	564.154	-7.15	2.6	0.0757654
103	7.1	2.68	0.3775	23.8203	4.6706	0	11.718	2.5865	-0.5883	-0.9998	1	0.5717	1	0.9	593.423	925.979	2.6	0.65	0.0808247
104	5.5	0.65	0.1182	14.5323	4.1521	0	13	3.2915	-0.1583	-0.9487	0.9648	0.7179	1	0.8	196.718	17.3455	-0.65	0	0.0284675
105	6.1	8.6721	1.4217	37.6797	9.1902	0	40.2003	10.939	-0.6924	-1	-0.1104	0.3545	0.9756	1	850.861	788.779	1.95	8.45	0.154697
106	8.3	18.6245	2.2439	55.9018	8.8733	0	29.9635	7.6596	0.354	-0.7719	0.9995	0.6028	1	0.6279	782.825	47	16.25	9.1	0.252882
107	16.1	7.9343	0.4928	46.2993	3.2836	0	14.5344	2.5777	-0.3032	-1	1	0.7255	1	0.9052	300.329	265.034	-6.5	4.55	0.150079
108	5.7	8.841	1.551	29.8653	8.0717	0	19.769	5.8784	-0.157	-1	1	0.7969	1	0.7059	278.096	480	-8.45	-2.6	0.192153
109	23.9	62.6163	2.6199	142.995	6.5294	0	23.6604	4.2171	0.8823	-0.3162	1	0.1918	0.9315	0.1378	237.628	154.72	-62.4	5.2	0.401247
110	23.1	53.2564	2.3055	147.734	7.0016	0	24.7513	4.5782	0.4525	-1	0.9999	0.6144	0.8531	0.5079	238.619	251.219	-18.2	50.05	0.329282
111	5.7	8.6721	1.5214	18.7666	5.072	3.25	9.75	2.0898	0.5782	0.1104	0.9921	0.3216	1	0.5882	944.57	1022.1	1.95	8.45	0.299961
112	31.5	50.3026	1.5969	219.104	7.4273	0	40.7224	5.9799	0.5777	-0.9999	1	0.5439	0.9051	0.4465	142.159	481.243	-27.3	42.25	0.215004
113	4.7	3.7901	0.8064	10.1297	3.7517	0	10.2774	3.6067	0.7716	0.3162	0.9978	0.2261	1	0.4286	1162.44	516.223	-1.95	3.25	0.214943
114	9.1	6.1664	0.6776	53.2503	7.5	0	46.1912	10.4513	-0.06365	-0.9996	1	0.8061	0.9437	0.7347	699.577	308.115	5.85	-1.95	0.0903467
115	9.1	3.5004	0.3847	36.2051	5.0993	0	16.25	3.5858	-0.1852	-1	1	0.7444	1	0.8444	1211.65	510.72	1.3	3.25	0.0754417
116	8.9	1.95	0.2191	35.2877	5.1142	0	20.5548	4.6155	-0.8268	-1	0.8944	0.4076	1	0.9592	357.062	647.528	1.95	0	0.0428415
117	30.9	17.5018	0.5664	161.758	5.5972	0	17.5018	3.3436	0.2698	-1	1	0.6271	1	0.6929	1148.25	176.608	-4.55	16.9	0.101193
118	15.7	49.5793	3.1579	100.097	7.3064	0	19.769	4.5588	0.9321	0.6966	0.9999	0.0773	0.9489	0.05983	1210.35	129.615	27.95	40.95	0.43221
119	9.5	8.5494	0.8999	29.8305	3.9774	0	17.5018	4.368	0.3861	-0.6485	0.9997	0.5125	1	0.6792	1128.72	1032.88	-1.3	8.45	0.226253
120	14.1	79.3586	5.6283	111.997	9.2559	0	22.981	4.7244	0.92	0.7452	1	0.07206	0.2562	0.009901	393.706	730.564	-74.75	-26.65	0.608077
121	15.5	10.6608	0.6878	57.6125	4.2676	0	17.5018	3.7796	-0.4868	-1	1	0.7014	1	0.8545	640.51	822.352	6.5	8.45	0.161168
122	6.1	7.1795	1.177	32.4632	7.9179	0	23.6604	6.4521	0.1833	-0.3735	0.9971	0.5359	1	0.7647	1034.47	600.287	-7.15	-0.65	0.148651
123	13.3	41.1353	3.0929	61.1757	5.4138	0	14.5344	3.3139	0.966	0.7551	1	0.05173	0.9115	0	1153.88	854.282	-35.1	-21.45	0.571299
124	23.9	100.119	4.1891	237.594	10.8491	0	39.6713	6.7401	0.8365	-0.9878	1	0.4541	0.2374	0.1106	980.772	101.611	64.35	-76.7	0.386124
125	28.3	45.0005	1.5901	125.592	4.7754	0	16.25	3.0596	0.7408	-0.7071	1	0.3517	1	0.3278	444.935	853.534	-8.45	44.2	0.332977
126	6.7	5.2	0.7761	21.7284	4.6231	0	17.5018	3.4521	0.3209	-1	0.9982	0.6461	1	0.6667	1117.61	765.403	0	5.2	0.167874
127	17.9	59.3354	3.3148	115.496	7.2639	0	18.9506	3.8152	0.9241	0.4521	1	0.097	0.8742	0.06475	513	421.869	40.3	43.55	0.456339
128	5.7	23.1458	4.0607	20.4913	5.5382	0	10.2774	2.6291	0.9916	0.9594	1	0.009662	0.8919	0	25.807	1027.14	-14.3	18.2	0.733217
129	5.1	4.7321	0.9279	12.8746	4.1531	0	9.1924	2.4013	0.7024	0.3846	0.9899	0.2446	1	0.5455	602.274	566.657	-1.3	4.55	0.223423
130	12.1	0.65	0.05372	30.7383	3.0434	0	16.25	3.3371	-0.1613	-1	1	0.6458	1	0.942	1228.47	930.248	0.65	0	0.0176513
131	18.3	73.8401	4.035	102.652	6.2977	0	14.5344	3.3871	0.974	0.8	1	0.0371	0.816	0	1069.69	375.708	44.2	-59.15	0.64071
132	5.7	3.3144	0.5815	15.0896	4.0783	0	13	3.2831	-0.7912	-0.9899	-0.3162	0.1878	1	1	1188.08	225.921	0.65	3.25	0.142584
133	5.1	1.4534	0.285	14.8605	4.7937	0	10.2774	2.7549	-0.7975	-0.908	-0.5547	0.09784	1	1	38.7745	342.647	-0.65	1.3	0.059453
134	8.9	4.55	0.5112	32.401	4.6958	0	14.5344	3.3432	-0.6415	-0.9997	0.4472	0.4191	1	1	597.14	923.382	-4.55	0	0.108863
135	26.5	15.1744	0.5726	108.109	4.4126	0	14.5344	3.2123	-0.03378	-1	1	0.6422	1	0.8066	943.898	1005.42	-2.6	14.95	0.129765
136	10.7	4.9503	0.4626	49.1288	5.647	0	16.5718	3.8764	-0.2534	-1	1	0.6697	0.954	0.875	1102.91	981.238	1.95	4.55	0.0819196
137	24.7	112.141	4.5401	240.124	10.5781	0	26.2023	5.2029	0.9486	0.1895	1	0.0978	0.4978	0.03865	552.504	930.352	-104.65	-40.3	0.429198
138	9.1	31.7437	3.4883	59.5431	8.3864	3.25	16.25	3.5013	0.8364	0.3487	1	0.1748	0.8732	0.2353	609.385	171.423	-23.4	21.45	0.415947
139	5.1	5.5536	1.0889	17.2882	5.5768	0	14.5344	3.6443	-0.04728	-0.7071	0.9191	0.6755	1	0.8	1046.55	339.853	-5.2	1.95	0.195255
140	9.7	15.8152	1.6304	32.915	4.2747	0	11.718	2.41	0.7705	0.1961	1	0.2385	1	0.3509	1340.4	578.866	-2.6	15.6	0.381407
141	21.9	19.801	0.9042	88.5135	4.4479	0	13.7886	3.2192	0.216	-1	1	0.763	1	0.5581	1341.54	85.3105	7.8	18.2	0.203287
142	5.5	7.2672	1.3213	17.3377	4.9536	0	27.9576	5.969	-0.5608	-0.96	0.9138	0.5124	1	0.9333	848.818	788.391	6.5	3.25	0.266735
143	4.9	1.8385	0.3752	19.4544	6.7084	0	39.1352	9.2831	0.5708	-0.7761	1	0.6027	1	0.5	1168.51	512.939	1.3	-1.3	0.0559299
144	5.3	33.6622	6.3514	23.0432	6.9828	0	14.5344	4.0078	0.9783	0.9104	1	0.02853	0.09091	0	1118.54	995.368	-5.85	-33.15	0.909578
145	7.3	4.6872	0.6421	16.4496	3.1037	0	9.75	2.9091	-0.386	-1	0.8	0.6187	1	0.9688	447.411	773.699	-2.6	3.9	0.206882
146	5.1	3.3144	0.6499	6.3327	2.0428	0	4.5962	1.9457	0.7821	0.6	1	0.1211	1	0.5455	514.716	981.578	0.65	3.25	0.318142
147	11.3	14.9641	1.3243	87.1573	9.3718	0	24.7513	6.3543	0.1945	-0.9701	0.9899	0.5984	1	0.7576	302.049	469.217	-8.45	12.35	0.141307
148	23.5	25.3833	1.0801	127.484	5.9295	0	24.7513	4.5549	0.5253	-1	1	0.5646	1	0.5026	1327.37	720.521	19.5	16.25	0.182157
149	6.3	3.3144	0.5261	27.5366	6.4039	0	26.2023	7.337	-0.2521	-1	0.9881	0.8778	1	0.6667	710.23	289.611	0.65	3.25	0.0821531
150	10.1	44.3003	4.3862	59.9745	7.4043	0	20.5548	4.023	0.9767	0.848	1	0.03043	0.5185	0	1363.51	313.248	-40.95	-16.9	0.592386
151	5.5	10.5812	1.9239	24.7468	7.0705	0	19.769	5.027	0.3227	-0.499	0.9899	0.4936	1	0.7333	317.536	734.4	-7.15	7.8	0.272102
152	6.1	1.4534	0.2383	26.1766	6.3845	0	26.2023	5.4328	-0.04055	-1	1	0.8645	1	0.7	293.443	822.188	1.3	0.65	0.0373248
153	7.9	6.1664	0.7806	52.0858	8.8281	3.25	24.7513	5.1328	-0.175	-0.9968	1	0.8024	1	0.7105	534.272	126.994	1.95	5.85	0.0884222
154	5.3	36.3361	6.8559	28.3206	8.582	3.25	17.5018	4.5564	0.9665	0.884	0.9946	0.03052	0	0	1190.53	808.066	-32.5	16.25	0.79887
155	5.3	3.25	0.6132	17.875	5.4167	0	13	4.8524	-0.5556	-1	1	0.8819	1	0.7778	1247.95	1039	-3.25	0	0.113205
156	21.9	17.7535	0.8107	101.391	5.095	0	22.75	3.6587	0.6851	-1	1	0.5824	0.9799	0.2303	966.5	292.377	-16.25	7.15	0.159117
157	8.9	2.0555	0.231	21.7892	3.1579	0	9.1924	2.36	-0.2286	-0.9939	1	0.7247	1	0.8095	197.084	11.0955	0.65	-1.95	0.0731499
158	16.3	113.102	6.9388	116.205	8.1262	0	24.7513	4.6283	0.9812	0.8833	1	0.02656	0	0	828.574	224.577	-0.65	-113.1	0.85388
159	20.7	61.2002	2.9565	155.05	8.2915	0	27.768	4.9751	0.6558	-1	1	0.6271	0.6631	0.2284	1272.38	266.94	-23.4	56.55	0.35657
160	6.5	5.5536	0.8544	40.1159	8.9146	0	25.3833	7.3889	-0.2004	-0.9959	0.9701	0.6111	1	0.92	1222.55	887.246	1.95	5.2	0.0958428
161	20.1	27.9802	1.3921	158.21	8.7409	0	26.2023	6.0934	0.3096	-1	1	0.7274	0.9834	0.5669	1368.76	202.149	24.05	-14.3	0.159263
162	4.9	4.5962	0.938	28.8355	9.9433	0	26.2023	7.0177	-0.1907	-0.9948	0.9923	0.9383	1	0.6667	668.031	721.337	3.25	-3.25	0.0943349
163	19.1	2.9069	0.1522	91.2718	5.3375	0	24.7513	4.0407	0.3722	-0.9996	1	0.5776	1	0.6619	1130.46	1026.93	1.3	2.6	0.0285152
164	5.9	29.7655	5.045	28.5805	7.3283	0	17.5018	3.9702	0.9779	0.891	0.9996	0.02862	0.3077	0	979.822	12.1695	25.35	-15.6	0.688427
165	18.7	21.4894	1.1492	136.094	8.1493	0	26.2023	6.1322	0.4758	-1	1	0.6403	1	0.4789	217.529	1021.42	1.3	21.45	0.141018
166	16.3	132.054	8.1015	188.071	13.1518	0	30.6604	6.5357	0.8055	0.1351	1	0.2518	0	0.3577	1268.35	431.169	126.75	37.05	0.615999
167	10.7	7.827	0.7315	42.1733	4.8475	0	23.4361	4.8744	-0.09815	-1	1	0.7024	1	0.8333	1171.27	502.533	0.65	7.8	0.150903
168	18.3	57.2923	3.1307	111.589	6.846	0	16.25	3.2973	0.9122	-0.2425	1	0.183	0.8528	0.09091	173.945	239.877	-52	-24.05	0.457304
169	6.1	9.6629	1.5841	37.3066	9.0992	0	37.0557	11.2656	-0.2364	-0.9948	0.9923	0.7945	1	0.8095	513	439.287	-9.1	3.25	0.174092
170	7.5	1.4534	0.1938	22.8243	4.1499	0	16.25	2.7735	-0.01271	-1	1	0.7327	1	0.8148	1000.49	899.713	-1.3	-0.65	0.0466999
171	4.7	4.7321	1.0068	21.3173	7.8953	0	22.75	7.0301	-0.2591	-0.8682	1	0.7297	1	0.8333	600.808	761.585	1.3	4.55	0.127519
172	17.3	30.0128	1.7348	142.391	9.3066	0	23.6604	4.9626	0.4803	-1	1	0.6951	0.9935	0.3969	300.549	339.353	28.6	-9.1	0.186405
173	5.9	2.0555	0.3484	21.6558	5.5528	0	13.4001	3.2566	-0.3195	-1	0.8	0.6751	1	0.8824	601.229	925.449	-0.65	-1.95	0.0627431
174	10.3	35.322	3.4293	36.4612	4.3929	0	13.7886	2.2801	0.9561	0.7962	1	0.06129	1	0	422.311	202.257	7.8	34.45	0.780646
175	8.3	5.5915	0.6737	58.7338	9.3228	0	42.3748	13.8293	-0.1992	-1	0.9908	0.6646	1	0.8571	707.066	283.982	3.25	4.55	0.0722637
176	7.9	12.4182	1.5719	25.7869	4.3707	0	9.75	2.6751	0.808	0.3162	0.9972	0.1679	1	0.3333	611.658	552.26	-1.3	12.35	0.359645
177	5.3	1.95	0.3679	13.4433	4.0737	0	11.718	2.7644	-0.3726	-1	0.6	0.4589	1	1	108.877	932.226	1.95	0	0.090311
178	6.1	7.6081	1.2472	15.2097	3.7097	0	9.75	2.1547	0.5517	0.1961	0.9806	0.2727	1	0.7143	412.033	877.156	-2.6	7.15	0.3362
179	7.1	26.5149	3.7345	28.9625	5.6789	0	16.25	3.4174	0.7927	0.4594	0.9987	0.1922	0.7843	0.3871	17.2113	744.028	-26	5.2	0.65761
180	4.7	1.4534	0.3092	13.0838	4.8459	0	9.1924	2.3826	-0.7646	-0.9487	-0.4472	0.176	1	1	505.181	61.9574	0.65	1.3	0.0638065
181	15.1	49.3743	3.2698	74.7954	5.7096	0	13.4001	3.1444	0.8855	0.04757	1	0.1957	0.6794	0.1284	1363.8	663.871	46.15	-17.55	0.572685
182	8.5	8.7207	1.026	58.257	8.9626	0	22.981	6.2366	-0.08639	-0.9948	1	0.7941	0.9538	0.6667	767.918	40.2353	3.9	-7.8	0.114476
183	14.7	8.841	0.6014	66.7865	5.2588	0	16.5718	3.1249	-0.04973	-1	0.9864	0.7117	1	0.7843	1362.8	741.398	-5.2	-7.15	0.114361
184	8.3	26.6738	3.2137	35.2922	5.6019	0	16.25	3.3992	0.09394	-0.9992	0.9912	0.9177	0.5397	0.4884	754.193	179.651	-18.2	-19.5	0.57368
185	4.7	7.827	1.6653	29.7393	11.0145	3.25	27.9576	7.3473	-0.3496	-0.8944	0.1961	0.4282	1	1	1101.45	969.543	-5.2	-5.85	0.151192
186	11.3	7.9343	0.7021	45.8451	4.9296	0	29.0689	5.0262	-0.3229	-1	0.9971	0.7459	1	0.8767	1050.48	897.363	4.55	6.5	0.142425
187	13.3	10.5812	0.7956	75.0393	6.6406	0	18.9506	4.4101	0.4601	-0.952	1	0.5801	0.9646	0.5714	973.771	35.5564	-7.15	-7.8	0.119808
188	6.7	7.8	1.1642	19.5409	4.1576	0	11.718	3.0338	0.5058	-0.9191	1	0.6215	1	0.48	166.313	475.284	0	7.8	0.280017
189	5.3	3.9538	0.746	33.4213	10.1277	0	22.981	8.1361	-0.7378	-0.9923	-0.2169	0.263	1	1	307.491	459.349	3.9	-0.65	0.0736594
190	5.1	3.7901	0.7432	30.4361	9.8181	3.25	25.3833	6.9727	0.3043	-0.7071	0.9487	0.6581	1	0.7	1353.74	21.951	3.25	1.95	0.0756969
191	4.9	2.3436	0.4783	11.8358	4.0813	0	11.718	2.9626	0.5265	-0.7071	1	0.5438	1	0.5556	612.551	81.2143	-1.3	1.95	0.117193
192	5.7	4.6872	0.8223	18.644	5.0389	0	20.5548	4.8162	0.2152	-0.9487	0.9947	0.6265	1	0.6875	1279.84	627.544	-3.9	-2.6	0.16319
193	5.9	4.9503	0.839	37.389	9.5869	0	22.981	7.5421	-0.5935	-1	0.9487	0.5025	1	0.9444	489.178	266.11	4.55	1.95	0.0875153
194	5.3	14.9641	2.8234	24.7681	7.5055	0	26.8002	7.3351	0.7854	0.488	0.9911	0.1939	1	0.4615	1191.2	182.424	-8.45	-12.35	0.376177
195	4.7	0.65	0.1383	9.7571	3.6137	0	7.2672	2.3521	0.0421	-0.7071	0.4472	0.4139	1	1	505.851	63.9681	0	0.65	0.038271
196	9.9	1.8385	0.1857	49.9949	6.3285	0	21.8017	4.8466	-0.6626	-1	1	0.5607	1	0.9322	849.303	781.212	1.3	1.3	0.0293434
197	9.3	12.143	1.3057	31.3486	4.2943	0	11.718	3.0292	0.3217	-0.5547	1	0.4466	1	0.7647	1060.45	831.532	-11.7	3.25	0.304054
198	9.1	80.4006	8.8352	84.6388	11.921	3.25	26.2023	5.351	0.919	0.7065	1	0.08532	0	0.03922	1198.09	945.725	-19.5	-78	0.741146
199	6.3	2.6	0.4127	18.595	4.3244	0	9.1924	2.2354	-0.657	-1	-0.1961	0.2612	1	1	1143.54	872.048	2.6	0	0.0954352
200	5.3	2.9069	0.5485	32.205	9.7591	0	23.4361	6.1462	-0.7778	-0.9973	0.4679	0.4126	0.9394	1	246.34	220	2.6	1.3	0.056204
201	8.7	30.4322	3.498	38.2965	5.7159	0	13.4001	3.244	0.9195	0.1644	1	0.1607	0.9254	0.1064	21.977	920.529	-28.6	10.4	0.611977
202	4.7	3.677	0.7823	28.844	10.683	0	33.931	9.02	0.3205	0.1961	0.4741	0.1034	1	1	1226.7	887.808	2.6	-2.6	0.0732285
203	6.1	1.95	0.3197	12.1088	2.9534	0	7.2672	2.2483	-0.7086	-0.9994	0.4961	0.3686	1	1	999.549	895.803	-1.95	0	0.108248
204	5.3	44.0324	8.308	37.9397	11.4969	4.5962	19.769	5.5714	0.8533	-0.06468	0.9994	0.3129	0.1818	0.1538	315.236	54.1698	-22.75	37.7	0.72263
205	7.7	24.2686	3.1518	40.9058	7.1765	3.25	16.25	3.5303	0.8882	0.3807	0.9989	0.1258	0.8947	0.08108	644.825	166.474	-22.75	-8.45	0.439183
206	7.5	4.55	0.6067	24.7784	4.5052	0	26.8002	5.9388	-0.2025	-1	0.8944	0.5581	1	0.9333	1114.81	758.333	4.55	0	0.134667
207	7.5	86.5697	11.5426	67.4424	12.2623	7.2672	19.769	3.2813	0.9879	0.9656	1	0.009029	0	0	895.26	379.393	-4.55	-86.45	0.941308
208	7.3	7.827	1.0722	29.3492	5.5376	0	16.5718	3.4949	0.3589	-0.4706	0.9971	0.4589	1	0.8438	1095.18	986.541	-5.2	-5.85	0.193622
209	7.3	0.9192	0.1259	26.661	5.0304	0	18.9506	4.1067	-0.337	-1	0.8944	0.7133	1	0.9032	459.418	766.253	0.65	0.65	0.0250278
210	7.3	7.2672	0.9955	44.3549	8.3689	0	24.7513	6.156	-0.1972	-0.9985	0.9968	0.7928	1	0.7188	23.9658	553.014	3.25	6.5	0.118952
211	7.1	11.0309	1.5536	49.7955	9.7638	0	23.6604	6.1441	0.3166	-0.9701	0.9997	0.6968	1	0.5667	1159.66	66.9859	7.8	7.8	0.159118
212	5.3	2.7577	0.5203	25.0934	7.6041	0	27.9576	6.8547	-0.336	-0.9899	1	0.6957	1	0.9231	407.349	870.481	-1.95	1.95	0.0684236
213	6.5	6.6287	1.0198	28.292	6.2871	0	13.4001	4.1167	0.2361	-0.7809	1	0.5458	1	0.7826	1126.32	772.415	-1.3	6.5	0.162205
214	6.5	14.2704	2.1954	45.4326	10.0961	3.25	23.6604	4.893	0.8578	0.206	1	0.2195	1	0.16	615.915	380.315	-7.15	12.35	0.21745
216	5.5	0.65	0.1182	18.5097	5.2885	0	14.5344	3.6261	-0.5039	-0.9701	0.7071	0.567	1	1	169.173	969.964	-0.65	0	0.0223504
217	4.7	19.769	4.2062	24.4294	9.0479	3.25	45.2673	11.0348	-0.05659	-0.6139	0.9849	0.6944	0.9259	0.7143	700.936	1.9468	-19.5	3.25	0.464881
218	6.1	5.2	0.8525	13.4994	3.2925	0	9.75	2.9484	0.8742	0.5145	1	0.1461	1	0.1905	597.18	142.721	0	5.2	0.258922
219	5.7	12.3671	2.1697	20.685	5.5905	0	13	3.773	0.3757	-0.1874	0.9999	0.386	0.5405	0.8235	1224.5	776.851	12.35	0.65	0.388105
220	5.7	0.9192	0.1613	18.0558	4.8799	0	16.25	4.4198	-0.4965	-1	0.8321	0.6128	1	0.9375	613.272	80.2193	-0.65	-0.65	0.033054
221	5.3	0.9192	0.1734	15.6924	4.7553	0	11.718	3.0047	-0.7255	-1	0.9899	0.5557	1	0.9167	964.066	559.028	0.65	0.65	0.0364646
222	5.1	19.8968	3.9013	21.0173	6.7798	3.25	16.5718	3.8953	0.8515	0.6139	1	0.1409	1	0.2727	1212.64	205.078	-12.35	-15.6	0.57543
223	4.9	3.25	0.6633	14.5948	5.0327	0	10.2774	3.809	0.01729	-0.9247	0.995	0.824	1	0.7778	1240.1	809.316	0	3.25	0.131798
