# Supplementary material for: Cyclic AMP signalling and glucose metabolism mediate pH taxis by African trypanosomes
Source: Nat Commun. 2022 Feb 1;13:603. doi: 10.1038/s41467-022-28293-w (PMC8807625; doi:10.1038/s41467-022-28293-w)
Supplement: Supplementary file 12 — Source Data [file 41467_2022_28293_MOESM12_ESM.zip › Source Data/Source Data motility/Suppl. Fig. 4a/WT S3.xlsx]

## Sheet: WT S3 V1
trackID	trackLength(s)	totalDisplacement(um)	meanVelocity(um/s)	totalDistance(um)	meanSpeed(um/s)	minSpeed(um/s)	maxSpeed(um/s)	stdevSpeed(um/s)	meanPersistence	minPersistence	maxPersistence	stdevPersistence	tumblingPropensityV	tumblingPropensityP	positionX(px)	positionY(px)	displacementX(um)	displacementY(um)	Spalte1
0	21.9	51.4281	2.3483	125.124	6.2876	0	16.25	3.5344	0.7594	-0.8	1	0.4061	0.9648	0.2402	598.388	753.429	-48.1	18.2	0.373481
1	35.1	23.4361	0.6677	199.896	6.0391	0	18.9506	4.0208	0.4291	-0.9999	1	0.5877	1	0.5686	1239.91	773.812	7.8	22.1	0.110563
2	11.9	48.437	4.0703	82.1236	8.2953	0	16.5718	4.281	0.9415	0.3528	1	0.09792	0.4848	0.03797	248.021	691.647	37.05	-31.2	0.490675
3	49.5	44.6044	0.9011	247.121	5.2025	0	22.981	3.77	0.1145	-1	1	0.7281	0.9537	0.672	536.684	896.673	42.25	14.3	0.173205
4	8.7	7.1795	0.8252	31.918	4.7639	0	16.5718	3.8171	-0.003931	-0.9943	0.9998	0.6434	1	0.8182	81.1322	93.0057	0.65	7.15	0.173219
5	15.7	9.75	0.621	110.186	8.0428	0	34.548	6.3793	0.005958	-1	0.9999	0.6957	0.9635	0.7798	175.742	654.045	-5.85	-7.8	0.0772119
6	18.1	25.7141	1.4207	91.2861	5.6699	0	17.5018	3.8964	0.5989	-0.9701	1	0.562	1	0.3577	1078.89	972.141	-9.1	24.05	0.250569
7	11.7	9.0535	0.7738	43.0187	4.4349	0	10.2774	2.7628	-0.1898	-1	0.9899	0.5607	1	0.9444	514.936	918.124	8.45	-3.25	0.17448
8	6.5	6.1321	0.9434	29.9275	6.6505	0	17.5018	5.2898	-0.198	-0.9923	0.9899	0.751	1	0.875	1155.1	59.5077	-3.25	5.2	0.141854
9	14.3	22.6103	1.5811	65.6385	5.3365	0	16.25	3.9298	0.3104	-0.9899	1	0.561	0.9919	0.6961	638.472	829.598	7.15	-21.45	0.29628
10	29.9	13.7886	0.4612	162.454	5.8227	0	18.3848	3.4011	0.5158	-0.9995	1	0.6067	0.9821	0.4535	929.644	525.868	-1.95	-13.65	0.0792072
11	5.7	50.9825	8.9443	41.4886	11.2131	4.5962	29.9635	4.7394	0.976	0.9259	0.9999	0.0234	0	0	326.07	465.351	48.1	16.9	0.797665
12	19.7	160.776	8.1612	181.379	10.2474	3.25	18.9506	3.5947	0.9936	0.9379	1	0.00972	0	0	880.264	273.551	-149.5	59.15	0.796417
13	6.7	22.7871	3.4011	25.5159	5.4289	0	10.2774	2.6617	0.9611	0.8847	1	0.03669	0.7234	0	1178.29	657.105	22.75	1.3	0.626481
14	16.9	7.1795	0.4248	55.4147	3.7191	0	13.4001	3.6128	-0.07265	-1	1	0.6639	1	0.8512	751.127	941.169	-0.65	7.15	0.114221
15	13.3	48.3147	3.6327	77.1513	6.8275	0	14.5344	3.9123	0.9602	0.7619	1	0.052	0.9381	0	285.489	731.297	45.5	16.25	0.532069
16	6.3	1.4534	0.2307	16.9281	3.9368	0	7.2672	2.1221	-0.7188	-1	1	0.4911	1	0.9545	46.2381	351.897	-1.3	0.65	0.0586009
17	5.7	17.0988	2.9998	36.7191	9.9241	0	26.2023	7.564	0.5828	-0.9957	0.9965	0.6047	0.6216	0.3529	1109.09	84.3509	-2.6	-16.9	0.302274
18	10.3	24.1552	2.3452	65.0609	7.8387	0	16.5718	4.7906	0.8146	-0.1414	0.9999	0.2823	0.8313	0.2222	884.015	590.854	9.75	22.1	0.299182
19	19.7	78.327	3.976	123.075	6.9534	0	14.5344	3.4015	0.9648	0.8013	1	0.04424	0.7966	0	1157.75	784.744	23.4	-74.75	0.571807
20	13.1	3.3144	0.253	62.3455	5.6167	0	19.5	4.3875	-0.1767	-1	0.9899	0.6606	1	0.8736	1332.9	751.76	3.25	0.65	0.0450442
21	14.5	21.4401	1.4786	93.1222	7.4498	0	23.6604	6.1651	0.07901	-1	1	0.7685	0.832	0.6569	1380.93	30.2621	5.2	-20.8	0.198475
22	49.5	39.8413	0.8049	314.462	6.6203	0	24.7513	4.3753	0.2186	-1	1	0.774	0.8421	0.5973	670.994	959.846	-3.9	39.65	0.121581
23	13.5	87.521	6.483	126.35	10.9869	0	19.769	4.7909	0.9019	0.03701	1	0.2262	0.2	0.1277	485.641	64.1889	-13.65	86.45	0.590066
24	9.3	28.2507	3.0377	46.3525	6.3497	0	16.25	3.8177	0.9319	0.5855	1	0.09254	1	0.07547	963.35	54.9892	11.05	-26	0.478401
25	10.3	1.3	0.1262	53.7545	6.4764	0	14.5344	3.9545	-0.1298	-0.9487	0.9929	0.6181	0.8193	0.8889	1189.9	182.097	0	-1.3	0.0194861
26	16.9	81.5096	4.8231	128.586	8.6299	0	32.6621	5.7384	0.9505	0.7263	1	0.05922	0.5101	0.0155	954.328	195.444	81.25	-6.5	0.558882
27	4.9	48.4414	9.886	30.7492	10.6032	3.25	16.5718	4.2696	0.9973	0.9907	1	0.003069	0	0	288.622	152.051	-47.45	9.75	0.93236
28	5.7	56.0849	9.8395	47.1346	12.7391	3.25	26.2023	6.6014	0.9877	0.9692	0.9992	0.008378	0	0	161.596	37.2895	-29.9	47.45	0.772386
29	16.1	77.59	4.8193	149.597	10.6097	0	51.387	7.1803	0.7044	-0.3786	1	0.3886	0.461	0.3361	665.866	20.1118	-74.75	-20.8	0.454235
30	4.7	23.3367	4.9653	22.6539	8.3903	3.25	14.5344	4.4181	0.5203	0.3665	0.6936	0.1014	0.4444	1	563.351	688.192	-22.75	-5.2	0.591791
31	5.7	8.5494	1.4999	31.9285	8.6293	3.25	20.8102	5.2279	0.749	-0.3714	0.9995	0.3796	1	0.2941	890.07	356.447	1.3	8.45	0.173815
32	9.5	52.146	5.4891	60.5603	8.0747	3.25	42.3748	6.4008	0.9335	0.7174	1	0.06686	0.2267	0.01818	1211.48	98.9158	3.9	52	0.67979
33	22.1	129.487	5.8591	190.411	9.4732	0	48.3147	7.7363	0.9663	0.7522	1	0.04674	0.1841	0	1349.83	182.516	52.65	118.3	0.618492
34	9.3	79.9923	8.6013	87.8952	12.0404	4.5962	23.6604	4.6606	0.9887	0.9156	1	0.01799	0	0	607.274	108.129	-38.35	70.2	0.71437
35	13.7	85.8025	6.263	132.179	11.2973	3.25	33.1436	8.3802	0.8992	0.5118	0.9997	0.09691	0.265	0.08247	45.3978	573.489	-35.75	78	0.55438
36	7.9	54.1181	6.8504	67.6285	11.4625	3.25	17.5018	3.9134	0.8144	-0.1339	1	0.3419	0.1695	0.2308	297.443	928.709	49.4	22.1	0.597636
37	6.5	15.1744	2.3345	27.1371	6.0305	3.25	10.2774	2.453	0.7534	-0.7071	0.9998	0.4487	0.9111	0.2	32.3538	205.1	-2.6	-14.95	0.387115
38	7.5	86.6648	11.5553	78.0641	14.1935	3.25	32.6621	5.6983	0.982	0.9458	1	0.01698	0	0	797.02	714	-31.85	-80.6	0.814126
39	6.3	3.25	0.5159	19.9659	4.6432	0	10.2774	2.7573	-0.4934	-0.9939	0.9487	0.6273	1	0.9048	189.095	118.659	0	3.25	0.111109
40	10.5	22.7871	2.1702	50.8565	5.9831	0	13.7886	3.7347	0.6234	-0.9989	0.9999	0.6209	1	0.3281	1212.58	248.967	1.3	22.75	0.362722
41	19.1	71.9242	3.7657	137.193	8.023	0	20.5548	4.4514	0.8889	0.124	1	0.1953	0.8889	0.1722	1291.1	884.141	-7.8	-71.5	0.469363
42	6.7	17.0617	2.5465	20.2836	4.3157	0	10.2774	2.4492	0.8781	0.5309	0.9998	0.1675	1	0.1852	463.202	555.94	-16.25	5.2	0.590055
43	5.1	21.6363	4.2424	30.883	9.9622	3.25	45.9619	10.5432	0.598	-0.2659	0.9991	0.4739	0.3548	0.4545	1228.39	868.51	18.2	11.7	0.42585
44	5.3	2.68	0.5057	14.3735	4.3556	0	14.5344	3.7555	0.139	-0.8376	0.9806	0.7046	1	0.6923	477.557	905.623	-0.65	-2.6	0.116103
45	8.1	36.5968	4.5181	71.5344	11.727	0	23.4361	5.4187	0.5222	-0.7399	0.9999	0.6326	0.459	0.35	166.352	200.278	-20.15	30.55	0.385273
46	6.1	51.6126	8.4611	48.9384	11.9362	3.25	26.2023	6.56	0.9963	0.9846	1	0.003963	0	0	196.926	241.82	26.65	44.2	0.70886
47	11.9	21.1625	1.7784	44.1987	4.4645	0	11.718	3.2364	0.6881	-0.8944	1	0.5293	1	0.2179	629.58	348.521	-3.9	-20.8	0.398342
48	18.3	55.9604	3.0579	142.353	8.7333	0	26	5.4943	0.8766	-0.6508	1	0.2397	0.8405	0.1189	29.918	802.322	28.6	-48.1	0.350143
49	10.9	29.9071	2.7438	58.3983	6.5616	0	16.25	4.1316	0.5719	-0.9029	0.9998	0.5765	0.6742	0.4203	26.1835	1017.8	-22.1	20.15	0.41816
50	11.3	92.686	8.2023	99.6212	10.712	0	26.2023	6.4173	0.9841	0.8807	1	0.0211	0	0	815.593	656.712	92.3	8.45	0.765711
51	4.9	0.9192	0.1876	11.5977	3.9992	0	13.7886	3.369	-0.6838	-0.8944	-0.4472	0.1389	1	1	71.0918	290.153	0.65	0.65	0.0469094
52	6.3	3.677	0.5836	18.2735	4.2497	0	10.2774	2.6762	0.2559	-0.9285	1	0.7553	1	0.5652	1152.33	697.921	-2.6	2.6	0.137327
53	4.9	39.8625	8.1352	35.831	12.3555	3.25	27.5772	6.7524	0.9797	0.9135	1	0.0275	0	0	1009.68	104.653	16.25	36.4	0.658427
54	4.9	1.4534	0.2966	16.6965	5.7574	0	14.5344	3.5808	-0.2279	-0.9995	1	0.8045	1	0.75	142.806	566.878	0.65	1.3	0.0515163
55	11.9	31.4428	2.6423	58.2106	5.8799	0	16.25	3.0964	0.8502	0.09392	1	0.2407	1	0.2025	309.462	783.529	-15.6	-27.3	0.449378
56	6.5	13.1615	2.0248	25.1987	5.5997	0	11.718	2.7892	0.7816	0.03331	0.9996	0.2803	1	0.32	12.1462	128.792	11.05	-7.15	0.361591
57	6.9	8.841	1.2813	28.5282	5.8221	0	16.5718	4.4193	-0.2822	-1	0.9615	0.648	0.7959	0.8571	719.804	1029.55	8.45	-2.6	0.220075
58	6.1	1.3	0.2131	16.7275	4.0799	0	11.718	2.6893	-0.1951	-0.9983	0.9923	0.6317	1	0.9048	632.607	874.705	-1.3	0	0.0522317
59	12.5	38.372	3.0698	70.0069	6.6673	0	13.4001	3.8652	0.8645	-0.578	1	0.2985	0.7714	0.1059	1276.31	426.388	16.9	-34.45	0.460426
60	9.3	1.4534	0.1563	26.1986	3.5888	0	10.2774	3.0876	-0.2797	-1	0.9899	0.6929	1	0.86	47.5699	351.21	1.3	-0.65	0.0435522
61	6.1	12.7705	2.0935	20.6984	5.0484	0	9.75	2.4682	0.8541	0.3162	0.9998	0.2065	1	0.2381	193.697	675.336	-12.35	3.25	0.414686
62	12.3	29.4156	2.3915	82.7411	8.0331	0	20.5548	4.1176	0.9314	0.6139	1	0.09188	0.9903	0.06024	396.854	690.65	20.8	-20.8	0.297706
63	4.9	9.7716	1.9942	22.6102	7.7966	3.25	16.25	4.5593	0.8921	0.6051	0.995	0.1217	1	0.1111	1068.28	110.378	9.75	0.65	0.255778
64	6.3	7.9343	1.2594	25.9961	6.0456	0	26.8002	6.4066	0.2338	-0.9864	0.9939	0.865	0.9767	0.5333	821.706	89.9683	4.55	6.5	0.208317
65	11.1	44.7321	4.0299	60.329	6.6296	0	18.9506	3.6952	0.9525	0.7361	1	0.05744	0.8681	0.01408	631.261	579.676	-26	36.4	0.607865
66	16.3	40.0476	2.4569	98.3191	6.8755	0	19.769	4.5311	0.8601	-0.4837	1	0.3336	0.986	0.123	603.607	290	9.1	39	0.357341
67	8.9	7.2672	0.8165	62.13	9.0043	3.25	20.5548	4.619	0.5493	-0.5547	0.9993	0.3942	1	0.5918	1018.89	198.674	-3.25	-6.5	0.0906789
68	23.5	51.3993	2.1872	123.059	5.7237	0	22.981	3.9378	0.7429	-0.7593	1	0.4213	0.9907	0.2577	952.845	116.004	-8.45	-50.7	0.38213
69	17.3	117.765	6.8072	130.427	8.5246	3.25	18.9506	3.359	0.9887	0.9064	1	0.01533	0.1111	0	1273.12	527.595	-117.65	5.2	0.798536
70	4.9	2.0555	0.4195	19.643	6.7734	0	20.5548	6.3245	0.344	-0.9985	0.9923	0.7885	1	0.5556	271.929	941.275	1.95	-0.65	0.0619334
71	16.1	36.3826	2.2598	67.3525	4.7768	0	11.718	2.9889	0.7677	-0.9734	1	0.3304	0.8936	0.3417	280.717	169.727	-34.45	-11.7	0.473078
72	9.5	69.1632	7.2803	81.5723	10.8763	3.25	26.2023	4.4869	0.9788	0.8049	1	0.03453	0.4133	0	215.953	984.984	44.85	-52.65	0.669373
73	6.5	18.5905	2.8601	53.1239	11.8053	0	32.1734	7.4347	-0.07524	-0.9978	0.9908	0.7847	0.9778	0.8	1330.56	237.392	14.95	11.05	0.242273
74	19.5	33.7812	1.7324	108.749	6.2142	0	39.1352	5.3652	0.6263	-0.7071	1	0.4081	0.9829	0.4211	477.651	295.238	-16.9	29.25	0.278781
75	5.3	31.9559	6.0294	35.1641	10.6558	0	42.7471	9.2328	0.9025	0.7016	0.9991	0.09024	0	0.07692	651.924	28.0849	-2.6	31.85	0.565833
76	7.7	25.2916	3.2846	58.9798	10.3473	0	32.0088	7.27	0.8877	0.1789	0.9993	0.1655	0.8421	0.1081	756.435	183.929	11.05	-22.75	0.317435
77	6.5	58.2902	8.9677	43.9082	9.7574	3.25	16.5718	4.4201	0.9845	0.947	1	0.01509	0	0	1183.07	158.315	-7.15	-57.85	0.919067
78	10.7	39.4845	3.6901	60.6837	6.9751	0	20.8102	4.6263	0.924	0.6644	0.9999	0.08399	0.8966	0.0597	53.2664	67.9953	21.45	33.15	0.529039
79	5.9	36.8728	6.2496	33.5314	8.5978	0	16.25	4.2524	0.9912	0.9708	0.9996	0.008298	0.2821	0	569.314	189.314	24.05	27.95	0.726884
80	4.9	13.8954	2.8358	20.1785	6.9581	3.25	16.25	3.888	0.9867	0.9584	1	0.01307	1	0	1075.58	794.041	-13.65	-2.6	0.407554
81	19.5	111.9	5.7385	148.259	8.4719	0	18.3848	4.3995	0.8823	-0.7761	1	0.2658	0.3829	0.1355	1350.7	364.428	74.1	-83.85	0.677357
82	8.3	64.9089	7.8204	67.5238	10.7181	0	20.8102	5.7611	0.9798	0.9056	1	0.02673	0	0	330.205	388.928	-54.6	-35.1	0.729644
83	7.5	14.2704	1.9027	35.4958	6.4538	0	16.25	4.6621	0.4908	-0.8779	0.9978	0.5825	1	0.4857	1209.34	40.7533	-12.35	7.15	0.294819
84	22.3	100.235	4.4948	162.217	7.991	0	20.5548	3.992	0.5444	-0.9954	1	0.6632	0.4532	0.3552	1107.46	428.731	98.8	16.9	0.562483
85	5.1	46.6961	9.1561	31.7516	10.2425	3.25	17.5018	4.4047	0.9839	0.9747	0.9914	0.005761	0	0	1138.76	35.7941	13	44.85	0.893932
86	9.3	29.1994	3.1397	34.0939	4.6704	0	13.4001	3.278	0.8225	-0.06652	1	0.234	0.7945	0.2642	733.575	1028.08	-27.95	8.45	0.672255
87	11.3	129.454	11.4561	121.347	13.0481	4.5962	29.43	4.7555	0.9869	0.9563	1	0.01177	0	0	110.022	80.3186	73.45	106.6	0.87799
88	6.3	16.3019	2.5876	23.6795	5.5069	0	18.9506	4.6653	0.02204	-0.5145	0.8595	0.3743	0.6512	0.9545	635.905	844.373	-1.3	16.25	0.469883
89	17.1	67.9771	3.9753	154.383	10.2241	0	30.8322	6.1529	0.8976	-0.1443	1	0.1595	0.5695	0.0916	690.76	626.95	67.6	-7.15	0.388817
90	17.5	60.0573	3.4318	120.758	7.7908	0	22.981	4.5835	0.9654	0.6565	1	0.05281	0.9419	0.01481	1252.25	729.291	59.15	10.4	0.440494
91	5.5	3.3144	0.6026	15.8792	4.5369	0	9.1924	2.602	-0.6791	-1	0.7071	0.4748	1	1	91.7182	504.755	-0.65	3.25	0.132822
92	5.9	33.3089	5.6456	39.5642	10.1447	4.5962	19.769	3.7654	0.9708	0.8457	0.9998	0.03552	0.1795	0	244.839	179.059	-3.25	33.15	0.556507
93	12.3	9.5971	0.7803	50.2302	4.8767	0	11.718	3.0202	0.3267	-0.9965	0.9996	0.6193	1	0.65	665.971	37.9065	8.45	-4.55	0.160006
94	9.5	20.0765	2.1133	36.5055	4.8674	0	16.5718	4.0652	0.83	-0.1414	0.9998	0.2663	1	0.1509	616.605	393.047	-9.75	17.55	0.434174
95	4.9	16.25	3.3163	32.2322	11.1146	0	21.8017	5.6569	-0.7764	-0.9987	-0.2447	0.2511	0.7241	1	828.622	33.6327	-9.75	-13	0.298373
96	11.5	61.5959	5.3562	76.843	8.0887	0	22.981	4.0301	0.9831	0.8928	1	0.02398	0.1895	0	1156.13	154.991	7.8	-61.1	0.662183
97	13.1	54.3402	4.1481	88.2114	7.947	3.25	20.5548	4.0677	0.5984	-0.9904	1	0.6821	0.5856	0.3077	187.771	387.355	-6.5	-53.95	0.521971
98	11.5	17.5018	1.5219	41.3191	4.3494	0	10.2774	2.6577	0.6219	-0.5547	1	0.3446	1	0.5135	1150.88	94.0043	16.9	-4.55	0.34991
99	15.7	175.934	11.206	179.399	13.0948	0	37.0557	5.4104	0.9737	0.8184	1	0.03986	0	0	724.385	446.248	-12.35	-175.5	0.85576
100	31.5	42.27	1.3419	202.683	6.8706	0	18.9506	3.9195	0.7048	-0.9487	1	0.4621	1	0.2952	226.96	922.479	42.25	1.3	0.19531
101	8.7	21.6461	2.4881	38.8212	5.7942	0	23.4361	4.562	0.8731	0.3665	1	0.1773	1	0.1489	12.4023	699.362	-14.3	-16.25	0.429412
102	22.7	103.102	4.542	200.9	9.7053	0	34.548	6.8009	0.8886	0.3022	1	0.14	0.5459	0.1497	650.137	91.7445	68.9	-76.7	0.467992
103	12.5	46.2917	3.7033	117.914	11.2299	0	33.4608	8.0203	0.02506	-1	0.9999	0.9215	0.5524	0.5412	1159.21	603.592	-28.6	36.4	0.329771
104	12.9	6.5	0.5039	82.3849	7.5582	0	32.5	6.0194	-0.05698	-1	0.9872	0.7126	1	0.8235	1215.02	867.744	-5.2	-3.9	0.0666693
105	7.7	79.3958	10.3111	71.5632	12.555	3.25	23.6604	6.9539	0.9903	0.9369	1	0.01399	0	0	598.519	806.636	79.3	-3.9	0.821274
106	6.5	17.4413	2.6833	35.454	7.8787	0	18.9506	4.3145	0.8306	0.2425	1	0.2177	0.9778	0.1667	457.554	129.385	7.8	15.6	0.340576
107	13.5	66.6749	4.9389	108.887	9.4684	0	24.7513	5.1199	0.7202	-0.7894	1	0.4139	0.4696	0.3441	1020.21	245.033	33.15	-57.85	0.521619
108	9.3	14.0014	1.5055	47.756	6.5419	0	17.5018	3.6381	0.494	-1	1	0.581	1	0.4906	228.032	660.118	-5.2	13	0.230132
109	4.9	52.8582	10.7874	34.1949	11.7914	4.5962	16.25	3.0874	0.9994	0.9981	1	0.0006187	0	0	490.153	108.633	37.05	37.7	0.914853
110	29.7	147.544	4.9678	230.411	8.3181	0	18.9506	3.8855	0.6311	-0.995	1	0.6095	0.3538	0.2918	883.729	837.818	-146.25	19.5	0.597228
111	18.7	81.5096	4.3588	162.066	9.7046	0	21.8017	5.0888	0.8676	-0.9261	1	0.3218	0.5449	0.1293	817.644	277.963	-53.95	-61.1	0.449148
112	19.1	142.445	7.4579	175.525	10.2646	0	19.769	3.8394	0.9753	0.7637	1	0.03722	0	0	135.66	862.343	5.2	142.35	0.726565
113	28.3	154.171	5.4477	230.099	8.749	0	20.5548	4.49	0.9686	0.4394	1	0.05332	0.3156	0.004115	890.682	122.104	132.6	78.65	0.622665
114	7.5	38.1512	5.0868	34.0325	6.1877	0	13.4001	3.9713	0.9779	0.9265	1	0.02028	0.2909	0	648.007	915.28	5.85	37.7	0.822083
115	10.3	101.371	9.8418	93.2011	11.2291	3.25	20.8102	4.3392	0.993	0.9611	1	0.009195	0	0	1232.46	320.772	-25.35	-98.15	0.876455
116	5.1	37.2263	7.2993	30.5352	9.8501	0	17.5018	4.5672	0.9761	0.9491	0.9998	0.02008	0	0	867.608	397.941	-15.6	-33.8	0.741038
117	12.3	69.0959	5.6176	95.0013	9.2234	0	18.3848	4.533	0.9566	0.8276	0.9998	0.04242	0.05825	0	114.772	1027.87	-67.6	-14.3	0.60906
118	14.1	39.8784	2.8283	82.9259	6.8534	0	21.8017	4.3598	0.5594	-0.9754	1	0.6399	0.7438	0.3465	1022.77	512.936	13	-37.7	0.412686
119	7.7	75.6601	9.826	58.7896	10.314	3.25	18.9506	3.6836	0.9973	0.9888	1	0.003142	0	0	927.967	170.481	60.45	-45.5	0.952686
120	27.1	127.256	4.6958	217.92	8.6821	0	26.2023	4.3688	0.9663	0.6568	1	0.0503	0.4542	0.01299	715.151	707.135	-117	50.05	0.54086
121	5.9	2.7577	0.4674	18.4785	4.7381	0	16.25	4.4459	-0.6955	-1	-0.1961	0.2619	1	1	2.5847	565.415	-1.95	1.95	0.0986471
122	9.5	54.5574	5.7429	99.0059	13.2008	3.25	38.0403	7.8493	0.9205	0.1414	1	0.1597	0.1467	0.09091	956.374	663.326	-52.65	14.3	0.435042
123	6.7	59.8565	8.9338	46.2915	9.8493	3.25	18.9506	4.2414	0.9861	0.9564	0.999	0.009566	0	0	822.955	643.433	33.8	-49.4	0.907049
124	14.3	28.6664	2.0046	75.9243	6.1727	3.25	13.4001	2.8875	0.6683	-0.2545	1	0.379	1	0.4078	503.671	1011.97	28.6	-1.95	0.324753
125	6.9	20.5548	2.979	28.9816	5.9146	0	14.5344	3.4698	0.9333	0.8	0.9999	0.07121	0.9388	0	512.652	488.551	-16.9	11.7	0.503669
126	4.9	9.75	1.9898	29.0015	10.0005	3.25	23.4361	5.369	0.2967	-1	1	0.7283	1	0.6667	1222.66	23.4694	-5.85	7.8	0.19897
127	5.1	29.3653	5.7579	23.3669	7.5377	0	14.5344	4.3298	0.8721	0.8137	0.9782	0.05118	0	0	1354.15	546.961	29.25	-2.6	0.76388
128	5.9	68.7066	11.6452	51.5849	13.2269	4.5962	18.3848	4.0506	0.9974	0.9902	1	0.00306	0	0	1094.58	615.983	-63.05	27.3	0.880418
129	5.7	0.65	0.114	18.7212	5.0598	0	11.718	3.606	-0.9585	-1	-0.8682	0.03941	1	1	754.842	1014.68	0	-0.65	0.0225305
130	5.5	18.2	3.3091	25.1861	7.196	3.25	13.4001	3.1732	0.912	0.7333	0.9999	0.07945	1	0.06667	1291	958.364	0	-18.2	0.459853
131	7.1	21.8017	3.0707	24.0519	4.7161	0	16.5718	3.3019	0.7367	0.3089	0.9995	0.2019	0.8824	0.4839	551.099	421.556	-19.5	-9.75	0.65111
132	9.7	15.8152	1.6304	42.5747	5.5292	0	11.718	2.9855	0.6982	-0.1733	1	0.3334	1	0.386	1109.49	761.072	-15.6	2.6	0.294871
133	8.9	14.8223	1.6654	32.3025	4.6815	0	13	3.3634	0.8241	0.2873	1	0.215	1	0.2245	422.416	613.528	9.1	-11.7	0.355741
134	7.1	3.9538	0.5569	20.762	4.071	0	10.2774	2.7569	0.06065	-1	1	0.8409	1	0.625	1316.28	759.542	3.9	0.65	0.136797
135	7.9	40.9087	5.1783	49.8803	8.4543	0	18.9506	4.5515	0.9842	0.9336	1	0.01756	0.2881	0	443.696	694.5	-39	12.35	0.612505
136	15.7	39.9102	2.5421	135.564	9.8952	0	29.9635	6.7117	0.4939	-1	1	0.7174	0.6861	0.3727	1346.79	822.78	34.45	-20.15	0.256902
137	9.1	30.9894	3.4054	51.6456	7.274	0	16.25	4.0244	0.9755	0.8721	1	0.02943	1	0	554.626	327.786	-5.2	30.55	0.468161
138	5.3	16.9499	3.1981	26.8136	8.1253	0	19.769	5.4119	0.9481	0.8507	0.9924	0.03334	0.9697	0	191.34	990.434	-14.3	-9.1	0.393598
139	9.1	60.715	6.672	69.926	9.8487	0	20.5548	5.0647	0.9819	0.881	1	0.02534	0	0	828.769	14.3681	58.5	16.25	0.67745
140	12.5	7.3539	0.5883	51.8587	4.9389	0	24.7513	4.5797	-0.1192	-1	1	0.7123	1	0.7901	195.76	860.568	-5.2	5.2	0.119116
141	6.7	51.387	7.6697	45.7532	9.7347	0	17.5018	5.3214	0.9729	0.8926	1	0.02307	0	0	1165.89	684.052	51.35	-1.95	0.787872
142	14.1	29.5446	2.0954	56.7944	4.6938	0	10.2774	2.7129	0.5633	-1	1	0.6783	0.8678	0.2959	418.082	768.337	-22.75	18.85	0.446419
143	7.3	4.5962	0.6296	20.647	3.8957	0	9.1924	2.7359	-0.2318	-1	0.9947	0.7718	1	0.8148	617.664	46.7329	-4.55	0.65	0.161614
144	4.7	6.6287	1.4104	20.656	7.6504	3.25	13.7886	3.0159	0.7247	0.1644	0.9923	0.2966	1	0.5714	1241.7	476.957	-6.5	1.3	0.184356
145	9.7	33.1436	3.4169	52.4863	6.8164	0	11.718	2.8704	0.9485	0.5343	1	0.1024	0.7532	0.05263	288.546	377.454	-6.5	-32.5	0.501276
146	8.5	56.55	6.6529	69.8653	10.7485	3.25	24.7513	5.8314	0.9868	0.9	1	0.01854	0.1231	0	911.941	463.524	-39	-40.95	0.618961
147	6.7	8.45	1.2612	25.617	5.4504	0	18.9506	4.1447	0.4759	-0.9947	0.9985	0.5752	1	0.5556	1189.17	823.075	3.25	-7.8	0.231396
148	14.3	46.1088	3.2244	76.4949	6.2191	0	21.8017	3.599	0.9608	0.6644	1	0.0617	0.9512	0.01942	967.343	664.846	29.9	35.1	0.518467
149	4.9	5.886	1.2012	22.7579	7.8476	0	22.75	6.5554	0.8575	0.3511	0.9864	0.2271	1	0.2222	594.092	229.765	0.65	5.85	0.153066
150	5.7	17.8484	3.1313	15.0836	4.0767	0	11.718	2.2843	0.9469	0.7474	1	0.08846	0.973	0.05882	707.026	482.395	-14.95	-9.75	0.768097
151	7.5	51.2017	6.8269	46.63	8.4782	3.25	17.5018	4.1185	0.9918	0.9798	1	0.006046	0	0	1246.15	834.94	-50.7	-7.15	0.80523
152	8.1	24.6057	3.0377	37.6766	6.1765	0	16.25	4.168	0.8734	0.2425	0.9998	0.2126	0.8852	0.1951	559.34	597.296	24.05	5.2	0.491816
153	5.7	45.5232	7.9865	33.7776	9.1291	0	16.25	4.4026	0.9977	0.995	1	0.001579	0	0	852.912	239.167	31.2	-33.15	0.87484
154	11.9	44.85	3.7689	87.6607	8.8546	0	17.5018	4.5743	0.6887	-0.9991	1	0.6216	0.4747	0.2152	362.719	769.42	-44.85	0	0.425643
155	16.9	34.6518	2.0504	114.588	7.6904	0	20.8102	4.8655	0.4218	-0.9956	1	0.6824	0.7651	0.4286	1088.67	665.441	13.65	-31.85	0.266618
156	6.9	53.0457	7.6878	44.2246	9.0254	4.5962	16.25	3.2537	0.9855	0.9018	1	0.01951	0	0	313.203	240.87	-42.9	31.2	0.851796
157	10.1	8.475	0.8391	48.1476	5.9441	0	13.4001	3.448	0.2986	-0.7263	0.9993	0.6644	1	0.5273	931.916	561.975	0.65	-8.45	0.141165
158	8.7	55.25	6.3506	52.6846	7.8634	3.25	18.9506	3.3657	0.9962	0.9836	1	0.004534	0	0	362.264	536.247	23.4	-50.05	0.807615
159	5.5	14.2556	2.5919	24.46	6.9886	0	14.5344	4.064	0.828	0.606	1	0.1428	1	0.3333	579.673	436.518	-13	-5.85	0.370875
160	12.9	50.8041	3.9383	84.2154	7.7262	0	18.3848	4.1839	0.4769	-0.9942	1	0.6457	0.4771	0.4607	85.5775	940.969	48.75	14.3	0.509733
161	17.3	69.2944	4.0055	112.149	7.33	0	20.5548	3.7533	0.9633	0.8397	1	0.03691	0.8039	0	1313.87	486.275	55.9	40.95	0.546453
162	15.7	21.607	1.3762	121.649	8.8795	0	22.981	5.0575	0.1556	-0.9986	1	0.7234	0.9854	0.6522	1162.03	584.248	21.45	-2.6	0.154986
163	5.3	27.2225	5.1363	35.785	10.8439	0	35.1541	8.6487	0.9836	0.9124	0.9997	0.02476	0.4848	0	1300.93	12.9151	14.95	22.75	0.473658
164	7.5	33.4103	4.4547	50.5551	9.1918	3.25	18.9506	4.4459	0.9627	0.7744	0.9997	0.05036	0.6545	0	269.713	626.647	-20.15	26.65	0.484638
165	13.5	56.2954	4.17	123.4	10.7305	0	26.8002	6.2112	0.8863	0.3867	0.9999	0.1494	0.6696	0.1789	441.348	108.574	48.1	29.25	0.388612
166	11.3	4.55	0.4027	54.1873	5.8266	0	19.769	5.3477	-0.5032	-1	0.9191	0.5643	1	0.9697	750.743	241.243	0	-4.55	0.0691141
167	14.5	31.9824	2.2057	69.9245	5.594	0	14.5344	3.5944	0.7829	-0.1104	1	0.2974	1	0.2596	1348.82	925.017	-19.5	25.35	0.394297
168	11.5	49.7579	4.3268	89.7037	9.4425	0	27.5772	5.5899	0.7217	-0.5661	1	0.4122	0.4526	0.2933	943.009	303.948	46.8	-16.9	0.458226
169	4.7	24.7	5.2553	20.1368	7.4581	0	13.4001	3.3616	0.9672	0.9379	1	0.01904	0.2593	0	449.064	61.6596	0	24.7	0.704643
170	14.9	66.7003	4.4765	126.086	9.7741	0	26.8002	5.6603	0.658	-0.8682	1	0.53	0.5271	0.3056	419.93	194.05	64.35	17.55	0.457996
171	8.9	38.9404	4.3753	45.209	6.552	0	14.5344	4.5378	0.9749	0.8973	1	0.02747	0.6522	0	1290.13	789.73	-21.45	32.5	0.667781
172	12.9	16.0538	1.2445	96.9685	8.8962	0	26.2023	6.8537	0.4094	-1	1	0.7829	0.9725	0.3933	1300.12	999.174	-5.85	-14.95	0.139891
173	8.3	0.65	0.07831	26.0938	4.1419	0	9.75	2.9092	-0.615	-1	0.8437	0.6211	1	0.9737	1256.42	181.247	0	0.65	0.0189068
174	5.7	1.3	0.2281	23.5248	6.3581	0	16.5718	4.9761	-0.7955	-1	-0.4472	0.1564	1	1	417.175	630.123	0	-1.3	0.0358755
175	14.1	17.2709	1.2249	97.6035	8.0664	0	26.2023	5.4352	0.1176	-1	1	0.769	0.9669	0.63	1231.23	791.443	5.85	-16.25	0.151852
176	12.3	111.051	9.0285	108.76	10.5592	3.25	21.8017	4.4906	0.9878	0.9427	1	0.01215	0	0	1298.09	538.78	-42.25	-102.7	0.855036
177	13.9	49.2715	3.5447	100.765	8.4676	0	20.8102	4.9992	0.9141	0.5163	1	0.1064	0.8067	0.08081	824.802	416.147	-29.25	-39.65	0.418619
178	4.7	43.8545	9.3308	34.6479	12.8326	3.25	33.931	7.57	0.9971	0.9924	0.9998	0.002572	0	0	777.66	134.787	-42.9	9.1	0.727117
179	6.1	39.9102	6.5427	43.1365	10.5211	3.25	29.0689	6.4043	0.9857	0.9132	0.9999	0.02059	0.2927	0	821.713	48.0082	11.05	38.35	0.621865
180	13.7	34.8827	2.5462	96.4527	8.2438	0	23.6604	5.655	0.8797	0.05872	1	0.1575	0.9316	0.1443	801.423	744.781	31.2	15.6	0.308862
181	5.5	40.8208	7.422	48.1114	13.7461	3.25	30.8322	5.9216	0.9663	0.8214	0.9996	0.04788	0.05714	0	1366.51	242.182	-40.3	-6.5	0.539935
182	5.1	1.95	0.3824	10.9839	3.5432	0	10.2774	2.6638	-0.8786	-0.9806	-0.7634	0.07359	1	1	1040.49	53.5784	0	-1.95	0.107925
183	12.3	21.607	1.7567	62.6427	6.0818	0	14.5344	4.0616	0.0746	-1	0.9999	0.807	0.9806	0.5926	1248.24	440.467	-15.6	14.95	0.288845
184	12.1	23.4901	1.9413	63.6002	6.297	0	16.25	3.7878	0.463	-1	0.9999	0.7062	0.8119	0.4568	581.07	433.194	22.75	5.85	0.30829
185	12.1	25.006	2.0666	76.3319	7.5576	0	17.5018	4.4065	-0.08745	-0.9999	1	0.8371	0.802	0.679	697.124	995.975	-24.7	-3.9	0.273447
186	5.1	1.4534	0.285	14.949	4.8223	0	11.718	2.5694	0.4935	-0.3162	1	0.515	1	0.5	476.873	1005.49	0.65	-1.3	0.0591004
187	11.5	35.4175	3.0798	60.496	6.368	0	19.5	3.6456	0.8634	0.4104	0.9999	0.1613	0.9368	0.16	1140.02	98.9348	26	24.05	0.483637
188	11.3	40.5769	3.5909	51.8581	5.5761	0	26.2023	4.4725	0.9657	0.75	1	0.04579	0.9462	0	1154.72	857.867	33.15	-23.4	0.643981
189	6.7	0.9192	0.1372	3.1942	0.6796	0	4.5962	1.4331	-0.5316	-1	1	0.5794	1	0.8889	53.7239	1034.65	-0.65	0.65	0.201883
190	5.9	20.3586	3.4506	26.761	6.8618	0	14.5344	4.2555	0.8367	-0.7536	0.9989	0.4391	0.6154	0.1053	713.78	144.093	19.5	-5.85	0.502871
191	4.9	33.5805	6.8532	25.3948	8.7568	3.25	20.8102	4.6559	0.9864	0.9718	0.9996	0.008827	0	0	1267.86	941.847	24.7	-22.75	0.782615
192	5.3	6.5	1.2264	15.942	4.8309	0	17.5018	4.3787	0.2992	-0.4472	0.9908	0.4007	1	0.9167	885.094	264.34	3.9	5.2	0.253866
193	5.1	9.75	1.9118	19.8844	6.4143	0	11.718	3.2634	-0.5396	-1	0.2631	0.3595	1	1	109.461	398.843	-5.85	-7.8	0.298053
194	6.1	27.3387	4.4817	27.1162	6.6137	3.25	13	3.3386	0.871	0.6827	0.9923	0.08381	0.439	0.04762	445.443	888.844	-26	-8.45	0.677639
195	5.9	14.6069	2.4758	25.7585	6.6047	0	16.25	4.2155	0.1155	-0.6585	1	0.5398	0.9487	0.7895	509.67	972.085	-12.35	-7.8	0.374854
196	6.1	57.2	9.377	38.0826	9.2884	0	16.25	3.7095	0.9892	0.9675	0.9994	0.008394	0	0	1014.43	996.607	0	57.2	1.00954
197	4.9	3.25	0.6633	14.9678	5.1613	0	11.718	3.412	-0.5662	-0.9383	0.4472	0.438	1	1	1174.89	1019.63	-3.25	0	0.128514
198	9.3	48.1176	5.1739	55.8924	7.6565	3.25	14.5344	3.3577	0.9831	0.8901	1	0.02251	0.274	0	1117.28	505.075	29.9	37.7	0.675753
199	7.7	4.55	0.5909	37.5546	6.5885	0	16.25	3.8294	0.1229	-1	1	0.7861	0.8772	0.6486	1149.27	911.403	-4.55	0	0.0896866
200	7.9	25.7551	3.2601	70.9154	12.0196	3.25	39.1352	8.5138	0.7157	-0.4839	1	0.3681	0.7966	0.359	723.424	450.728	18.85	-17.55	0.271232
201	8.7	26.1054	3.0006	80.2667	11.9801	3.25	29.9635	5.7223	0.8656	-0.9285	1	0.3413	0.7313	0.08511	878.184	699.282	-24.7	-8.45	0.250465
202	8.3	43.1406	5.1977	74.8158	11.8755	0	23.6604	5.0524	0.9684	0.857	1	0.03827	0.2222	0	1308.3	965.241	-37.05	22.1	0.437683
203	8.1	18.2	2.2469	24.4947	4.0155	0	10.2774	2.2935	0.8763	0.4472	1	0.1447	1	0.1707	632.963	438.691	0	18.2	0.559557
204	8.1	8.5494	1.0555	36.2338	5.94	0	17.5018	3.6873	-0.1241	-0.9558	0.9864	0.5639	1	0.8684	940.228	568.321	-8.45	1.3	0.177694
205	6.7	9.7716	1.4585	39.9814	8.5067	3.25	20.5548	4.9336	0.6038	-0.03224	0.9701	0.3008	1	0.6667	298.769	597.575	-9.75	-0.65	0.171453
206	7.5	2.0555	0.2741	20.0143	3.639	0	16.25	3.4838	-0.1993	-1	0.9899	0.6694	1	0.9697	760.5	943.353	-1.95	0.65	0.0753229
207	7.1	7.5802	1.0676	52.5213	10.2983	0	39.1352	11.554	0.5432	-0.7682	1	0.5207	1	0.4667	1033.14	58.169	6.5	3.9	0.103668
208	6.7	10.5011	1.5673	46.7948	9.9563	0	22.981	5.5035	0.5792	-0.4281	0.9975	0.4504	1	0.5185	1380.96	557.731	-9.75	3.9	0.157418
209	6.9	2.0555	0.2979	24.9524	5.0923	0	19.769	4.565	0.157	-0.9487	1	0.6396	1	0.72	650.109	219.79	-1.95	0.65	0.0585001
210	6.5	19.1281	2.9428	22.0465	4.8992	0	13.4001	3.4901	0.3993	-0.3571	0.9928	0.4668	0.7556	0.76	427.1	731.377	3.25	18.85	0.600669
211	6.1	2.68	0.4393	32.2136	7.857	0	16.5718	4.9122	-0.8014	-0.9971	-0.2375	0.2168	0.9512	1	1080.88	878.984	-0.65	-2.6	0.0559119
212	5.7	42.285	7.4184	39.2189	10.5997	3.25	19.769	4.1049	0.9871	0.9522	0.9999	0.01489	0	0	564.649	100.544	29.9	29.9	0.699869
213	4.7	2.9069	0.6185	22.368	8.2845	3.25	18.9506	5.0815	0.2091	-0.9487	0.8944	0.7448	1	0.7143	360.66	263.362	-1.3	-2.6	0.0746575
214	5.3	8.45	1.5943	18.2057	5.5169	0	7.2672	2.0643	0.5894	0.3162	0.9971	0.241	1	0.6154	638.594	775.038	3.25	-7.8	0.288985
215	4.7	2.68	0.5702	17.9947	6.6647	3.25	10.2774	2.6631	-0.6436	-1	0.9487	0.781	1	0.8333	1336.74	847.692	2.6	-0.65	0.0855552
216	5.1	16.0801	3.153	20.6778	6.6703	3.25	10.2774	2.4765	0.916	0.7474	0.9998	0.08041	1	0.09091	744.882	331.412	-3.9	-15.6	0.472692

## Sheet: WT S3 V2
trackID	trackLength(s)	totalDisplacement(um)	meanVelocity(um/s)	totalDistance(um)	meanSpeed(um/s)	minSpeed(um/s)	maxSpeed(um/s)	stdevSpeed(um/s)	meanPersistence	minPersistence	maxPersistence	stdevPersistence	tumblingPropensityV	tumblingPropensityP	positionX(px)	positionY(px)	displacementX(um)	displacementY(um)	Spalte1
0	10.9	38.482	3.5305	62.7448	7.05	0	45.9619	7.5524	0.8492	0.02127	1	0.212	0.6517	0.2174	216.968	530.119	30.55	23.4	0.50078
1	9.3	37.8566	4.0706	68.6361	9.4022	0	23.4361	4.7537	0.9331	0.4315	1	0.1128	0.7808	0.0566	1326.83	649.021	-10.4	36.4	0.432941
2	6.9	7.854	1.1383	38.5397	7.8652	0	19.5	5.649	0.2273	-0.7894	0.9864	0.5913	1	0.7241	757.036	589.152	-7.15	3.25	0.144726
3	24.9	31.2068	1.2533	125.119	5.4637	0	16.25	3.0194	0.3319	-1	1	0.5968	1	0.675	257.685	828.49	-25.35	18.2	0.229387
4	43.1	52.7942	1.2249	219.784	5.3475	0	25.3833	4.1087	0.2969	-1	1	0.6804	0.9878	0.5896	1216.43	123.838	-52.65	-3.9	0.22906
5	35.7	26.073	0.7303	114.081	3.3852	0	17.5018	2.9741	0.2378	-1	1	0.7313	1	0.6361	197.896	921.34	26	-1.95	0.215733
6	15.9	20.8	1.3082	67.345	4.845	0	13.4001	3.0064	0.1736	-1	1	0.8258	1	0.5603	1196.31	443.956	0	20.8	0.27001
7	4.9	32.817	6.6973	23.3728	8.0596	3.25	17.5018	4.4143	0.9965	0.9874	1	0.00467	0	0	1312.89	210.98	-4.55	-32.5	0.830972
8	14.5	6.6287	0.4572	57.9881	4.6391	0	19.769	3.5304	-0.386	-1	1	0.6774	1	0.8812	608.586	941.041	-1.3	6.5	0.0985536
9	5.1	19.8968	3.9013	14.9781	4.8316	0	9.1924	2.5511	0.9703	0.8944	1	0.0403	0.9677	0	249.961	51.5392	15.6	-12.35	0.807455
10	6.5	7.1795	1.1045	19.2652	4.2812	0	17.5018	3.824	0.08444	-1	0.9965	0.7586	1	0.6087	155.454	333.546	7.15	-0.65	0.257988
11	5.1	44.6281	8.7506	38.72	12.4903	4.5962	23.4361	4.969	0.9827	0.9465	0.9999	0.01698	0	0	70.5	92.6765	-43.55	-9.75	0.700592
12	7.7	41.5288	5.3934	44.2625	7.7654	0	14.5344	3.7002	0.983	0.9428	1	0.01603	0.1228	0	1002.95	726.344	39.65	-12.35	0.694542
13	5.9	18.4879	3.1335	26.8888	6.8946	0	14.5344	4.0663	0.792	0.1701	0.9971	0.1892	0.7692	0.2632	1310.81	527.839	18.2	-3.25	0.454486
14	17.1	46.8812	2.7416	90.0106	5.961	0	23.6604	4.1368	0.6781	-0.9383	1	0.5115	0.9073	0.2901	958.804	205.547	13.65	-44.85	0.459923
15	16.5	28.2507	1.7122	91.5892	6.3165	0	14.5344	3.8425	0.3739	-0.9971	1	0.7751	1	0.4194	1010.7	842.788	11.05	26	0.271068
16	8.1	4.9503	0.6111	19.3008	3.1641	0	7.2672	2.417	-0.2074	-1	0.8944	0.6689	1	0.8667	1110.67	626.944	1.95	4.55	0.193135
17	6.9	2.7577	0.3997	25.2848	5.1602	0	13.4001	3.3981	-0.3539	-1	0.9487	0.6883	1	0.92	964.674	453.746	1.95	1.95	0.0774582
18	5.5	58.2902	10.5982	44.6612	12.7603	4.5962	21.8017	5.5306	0.9964	0.9806	1	0.005756	0	0	104.482	192.191	57.85	-7.15	0.83056
19	11.9	81.5303	6.8513	90.6046	9.152	0	17.5018	4.0468	0.9589	0.7312	1	0.05771	0.1717	0.01266	668.882	842.332	-66.3	-47.45	0.748612
20	12.1	6.6287	0.5478	104.047	10.3017	0	29.0689	6.3122	0.01513	-0.9999	1	0.7769	0.6931	0.7037	1026.75	424.512	-6.5	-1.3	0.0531757
21	4.9	52.3442	10.6825	38.4868	13.2713	9.1924	18.9506	2.4895	0.9879	0.9431	1	0.01809	0	0	1285.45	584.194	-24.7	-46.15	0.804932
22	10.7	69.8531	6.5283	78.0121	8.9669	0	18.3848	4.0829	0.9786	0.8601	1	0.03212	0.04598	0	604.28	105.687	-6.5	-69.55	0.728044
23	12.3	50.088	4.0722	98.2817	9.5419	0	18.9506	4.5866	0.2192	-1	1	0.8103	0.5243	0.5422	1331.72	155.199	1.95	-50.05	0.42677
24	7.3	7.854	1.0759	26.3817	4.9777	0	16.25	3.9206	0.4128	-0.9912	1	0.7749	1	0.3939	817.034	236.61	-7.15	-3.25	0.216144
25	8.9	40.4308	4.5428	64.2305	9.3088	0	18.9506	5.0922	0.8584	0.348	1	0.1777	0.3623	0.2653	1012.59	144.247	3.25	40.3	0.488011
26	10.7	15.8685	1.483	35.3636	4.0648	0	10.2774	2.8017	0.04162	-0.8087	0.9961	0.4749	1	0.875	1113.93	485.355	9.1	-13	0.36484
27	4.7	33.2009	7.064	24.9923	9.2564	3.25	13.7886	3.6045	0.9547	0.8831	0.9891	0.03745	0	0	142.904	72.766	-30.55	-13	0.763148
28	15.1	139.356	9.2289	141.495	10.8012	0	23.6604	4.1997	0.984	0.8939	1	0.02435	0	0	21.4503	691.871	24.7	137.15	0.854433
29	8.1	1.4534	0.1794	7.3077	1.198	0	4.5962	1.7658	-0.2232	-0.9965	1	0.7722	1	0.8947	144.099	833.574	-1.3	-0.65	0.14975
30	13.7	71.0406	5.1854	101.544	8.679	0	20.8102	5.2581	0.7533	-0.9487	1	0.528	0.359	0.2371	406.697	908.307	-70.85	-5.2	0.597465
31	9.3	51.7557	5.5651	60.1512	8.2399	0	32.6621	5.8434	0.9831	0.9285	1	0.01905	0.0411	0	216.946	604.172	10.4	-50.7	0.675384
32	5.1	11.3518	2.2258	41.4588	13.3738	0	29.43	7.6234	0.3491	-0.552	0.9979	0.5705	1	0.6364	1367.87	912.412	4.55	10.4	0.16643
33	6.1	20.4001	3.3443	21.1161	5.1503	0	14.5344	2.9536	0.874	0.5258	0.9972	0.135	1	0.1429	179.262	104.615	7.8	-18.85	0.649341
34	5.9	18.4077	3.12	27.2944	6.9986	0	13.7886	4.1228	0.9381	0.7247	1	0.08135	1	0.05263	1109.3	125.551	13.65	12.35	0.445803
35	5.7	31.4697	5.521	28.7216	7.7626	0	16.25	3.5486	0.775	0.6113	0.9979	0.1274	0.2162	0.5882	1331.02	54.7895	-24.7	-19.5	0.711231
36	13.9	53.1929	3.8268	88.5167	7.4384	0	21.8017	4.3008	0.8134	0.3578	1	0.1952	0.6807	0.2929	967.191	672.806	33.15	-41.6	0.514465
37	8.3	25.0819	3.0219	35.5576	5.6441	0	14.5344	3.061	0.9429	0.5145	1	0.1043	0.9683	0.06977	1013.72	84.7651	13	21.45	0.535409
38	6.7	39.2645	5.8604	47.6395	10.1361	0	20.8102	5.1127	0.8938	0.711	0.9995	0.09227	0.04255	0.1481	929.239	22.0821	-13	-37.05	0.578171
39	23.7	147.79	6.2359	214.733	9.8955	0	19.769	3.8382	0.9589	0.6	1	0.06802	0.1198	0.03553	396.903	777.77	140.4	-46.15	0.630175
40	6.7	2.7577	0.4116	27.3235	5.8135	0	13.7886	2.8192	0.02719	-1	0.9487	0.8384	1	0.6538	819.44	591.53	-1.95	-1.95	0.0708007
41	11.9	25.6153	2.1525	69.5848	7.0288	0	18.9506	3.7997	0.3673	-0.9912	1	0.5908	0.8081	0.6184	613.891	183.525	20.8	-14.95	0.30624
42	10.5	48.7543	4.6433	68.0885	8.0104	0	23.4361	4.3952	0.8827	-0.6874	1	0.3171	0.2471	0.1077	398.538	200.186	0.65	-48.75	0.579659
43	6.7	43.5549	6.5007	44.057	9.3738	0	17.5018	5.0715	0.9741	0.5692	1	0.08197	0.1702	0.03704	1033.98	342.709	26.65	34.45	0.693497
44	5.5	5.2405	0.9528	17.2985	4.9424	0	10.2774	3.0557	-0.7293	-0.9806	0.09054	0.2816	1	1	1030.34	682.182	0.65	-5.2	0.192781
45	12.7	75.9277	5.9786	98.1704	9.1748	0	37.0557	5.658	0.9588	0.7071	1	0.05222	0.2991	0.01149	922.421	828.709	64.35	40.3	0.651633
46	11.1	17.4897	1.5756	45.3875	4.9876	0	29.9635	4.5921	0.5614	-0.9923	1	0.5773	1	0.4203	317.514	150.387	-11.7	-13	0.315903
47	14.1	50.4703	3.5795	105.221	8.6959	0	26.8002	5.6971	0.5174	-0.9939	1	0.7049	0.5868	0.3168	204.379	420.716	-50.05	-6.5	0.411631
48	7.7	57.1113	7.4171	47.3988	8.3156	3.25	13.7886	3.157	0.9851	0.9065	1	0.02265	0.1579	0	1225.75	564.325	-55.9	-11.7	0.89195
49	6.3	11.9854	1.9024	44.2184	10.2834	0	38.0403	9.6137	0.01923	-0.994	0.9806	0.7883	0.7674	0.6522	37.5714	307.651	9.1	-7.8	0.184997
50	13.1	99.8232	7.6201	97.473	8.7813	0	16.25	3.5009	0.9928	0.9708	1	0.006438	0	0	559.653	575.481	26.65	96.2	0.867764
51	7.7	56.1639	7.294	42.688	7.4891	3.25	13.7886	2.6888	0.994	0.9813	1	0.004757	0	0	1022.53	866.812	-51.35	-22.75	0.973949
52	5.9	4.7321	0.802	23.2959	5.9733	3.25	10.2774	2.3136	0.418	-0.7809	0.9978	0.6782	1	0.4444	494.958	965.475	-4.55	1.3	0.134264
53	6.1	18.715	3.068	22.4247	5.4694	0	10.2774	2.8556	0.6407	0.169	0.9932	0.2498	0.9024	0.619	754.525	150.943	6.5	17.55	0.560939
54	4.9	10.4	2.1224	16.8865	5.8229	0	10.2774	3.0031	0.9436	0.7962	1	0.06932	1	0	619.061	1026.04	-10.4	0	0.364492
55	8.9	47.5567	5.3435	70.4338	10.2078	0	29.43	6.0458	0.9785	0.8523	1	0.02686	0.3333	0	1047	825.23	46.8	8.45	0.523472
56	18.7	159.095	8.5077	183.146	10.9668	0	20.8102	4.4942	0.9773	0.7682	1	0.03596	0	0	1335.43	761.134	-50.7	-150.8	0.775769
57	4.9	6.4018	1.3065	16.9194	5.8343	0	18.9506	4.4096	-0.7962	-0.8944	-0.7519	0.04288	0.9655	1	1324.96	812.133	2.6	-5.85	0.223934
58	23.5	119.558	5.0876	150.513	7.0006	0	29.25	5.1933	0.9829	0.7682	1	0.02744	0.3116	0	518.817	65.034	-87.1	81.9	0.726738
59	14.1	96.5595	6.8482	113.419	9.3735	0	17.5018	3.4787	0.8362	-0.9939	1	0.385	0.09091	0.1386	1196.84	971.816	70.2	66.3	0.730592
60	32.7	143.769	4.3966	253.97	8.2726	0	22.981	4.1498	0.8798	-0.48	1	0.2437	0.4169	0.1707	136.937	173.362	142.35	-20.15	0.531465
61	4.9	33.4229	6.821	25.7766	8.8885	3.25	17.5018	4.2591	0.8898	0.8188	0.9242	0.03375	0	0	1243.78	61.0612	-32.5	-7.8	0.767396
62	6.3	26.3951	4.1897	34.2193	7.958	0	18.9506	4.7624	0.9765	0.8986	0.999	0.02744	0.4651	0	776.691	755.222	-4.55	-26	0.526477
63	6.1	12.4861	2.0469	28.2528	6.8909	0	14.5344	4.2895	0.8672	0.7071	0.9956	0.09012	1	0.1429	766.803	397.32	-7.8	-9.75	0.297044
64	8.7	25.8043	2.966	53.1734	7.9363	0	14.5344	3.8677	0.889	0.09632	1	0.1738	0.8507	0.06522	1378.1	84.6782	-19.5	-16.9	0.373726
65	8.5	0.65	0.07647	54.1324	8.3281	3.25	18.3848	3.9427	-0.05146	-0.9899	1	0.7139	1	0.7727	1297.78	25.9765	0.65	0	0.00918217
66	7.1	4.162	0.5862	32.1687	6.3076	0	22.75	4.8836	-0.3677	-0.9995	0.9965	0.793	1	0.7419	963.211	453.373	-2.6	3.25	0.0929355
67	9.7	105.045	10.8294	92.3265	11.9905	3.25	19.769	3.782	0.9853	0.9065	1	0.01855	0	0	916.887	274.469	100.1	31.85	0.903165
68	7.5	21.1625	2.8217	41.6373	7.5704	0	18.9506	4.7956	0.7236	-0.4061	1	0.465	0.7455	0.2424	985.693	743.24	-15.6	-14.3	0.372728
69	4.9	1.3	0.2653	10.3862	3.5814	0	7.2672	1.9211	-0.6741	-1	-0.3162	0.3079	1	1	392.939	978.612	0	-1.3	0.0740772
70	5.1	4.5962	0.9012	21.1331	6.8171	0	13.4001	3.3882	-0.3127	-0.9988	0.9762	0.8037	1	0.7273	895.971	741.147	-4.55	0.65	0.132197
71	4.7	2.68	0.5702	9.6058	3.5577	0	6.5	1.7624	0.6011	-0.124	0.9487	0.3757	1	0.6667	1106.69	621.872	0.65	2.6	0.160272
72	11.1	36.0384	3.2467	92.5399	10.1692	0	29.9635	5.7738	0.4355	-0.9926	1	0.8525	0.0989	0.3099	531.23	780.554	-35.75	4.55	0.319268
73	11.3	6.9096	0.6115	40.1959	4.3221	0	17.5018	2.8454	-0.3994	-1	0.9985	0.6535	1	0.9863	84.5487	1020.94	-5.2	4.55	0.141482
74	14.9	12.0907	0.8115	68.3266	5.2966	0	27.768	4.2837	0.01792	-1	1	0.7311	0.9922	0.7685	1154.99	383.97	-9.75	7.15	0.153211
75	7.9	47.343	5.9928	49.69	8.422	0	19.769	4.9362	0.9862	0.9062	1	0.01901	0.01695	0	369.373	737.798	7.15	-46.8	0.711565
76	7.5	33.7249	4.4967	52.5756	9.5592	0	22.981	6.2104	0.9168	0.6832	1	0.09594	0.4727	0.05714	148.427	434.36	-15.6	-29.9	0.470405
77	7.1	23.7228	3.3412	49.5397	9.7137	0	19.5	5.2889	-0.06535	-0.9878	1	0.7073	0.7059	0.7742	380.479	72.0423	-23.4	3.9	0.343968
78	10.9	14.3148	1.3133	61.1688	6.8729	0	32.5	6.1682	0.6234	-0.9731	1	0.5623	1	0.3485	202.977	494.578	-0.65	14.3	0.191084
79	7.5	2.0555	0.2741	22.2077	4.0378	0	7.2672	2.0794	-0.2008	-0.9971	0.9983	0.7177	1	0.8182	1005.45	62.3267	0.65	1.95	0.0678835
80	5.1	22.1382	4.3408	15.7901	5.0936	0	11.718	2.9582	0.9617	0.8776	1	0.0446	0.5484	0	336.784	704.529	-14.3	16.9	0.852207
81	8.1	2.9069	0.3589	37.5984	6.1637	0	24.7513	4.7948	-0.5811	-0.9995	0.9487	0.5219	1	0.975	324.025	336.309	-1.3	2.6	0.058228
82	10.1	3.5004	0.3466	53.7119	6.6311	0	14.5344	3.3064	-0.6703	-1	0.7071	0.4627	1	1	827.149	874.926	-1.3	3.25	0.0522689
83	15.9	17.9781	1.1307	71.8303	5.1677	0	17.5018	3.7688	0.5853	-1	1	0.5738	1	0.4248	278.629	710.651	-11.7	13.65	0.218801
84	5.7	7.9343	1.392	20.7194	5.5998	3.25	11.718	2.2434	0.5504	-0.6139	1	0.5529	1	0.375	549.36	208	4.55	-6.5	0.24858
85	6.3	36.3361	5.7676	43.029	10.0067	0	35.1541	7.2386	0.9728	0.9111	0.9999	0.02226	0.06977	0	749.921	914.23	-24.7	-26.65	0.576374
86	26.1	56.4416	2.1625	159.028	6.5987	0	20.8102	4.2089	0.7153	-0.3745	1	0.3279	0.8257	0.3818	461.877	976.237	55.9	7.8	0.327716
87	8.3	23.6604	2.8506	35.1229	5.5751	0	14.5344	3.6128	0.7558	-0.7634	1	0.5315	0.8254	0.1905	262.41	113.596	-22.1	-8.45	0.511309
88	9.5	3.25	0.3421	52.6153	7.0154	0	17.5018	4.5422	-0.3871	-1	0.9959	0.5933	1	0.9231	744.816	137.516	1.95	-2.6	0.0487641
89	4.7	49.1986	10.4678	31.7143	11.746	4.5962	16.5718	3.8413	0.9926	0.9701	0.9989	0.01066	0	0	867.383	386.777	-13	-47.45	0.89118
90	8.1	3.9538	0.4881	37.8691	6.208	0	29.43	5.667	-0.03128	-0.9983	0.9899	0.5916	1	0.9512	106.827	561.562	3.9	-0.65	0.0786244
91	4.7	28.6295	6.0914	19.9721	7.3971	3.25	11.718	2.2201	0.9876	0.9366	1	0.02309	0	0	582.83	212.766	18.2	-22.1	0.823485
92	9.3	24.879	2.6752	50.7965	6.9584	0	16.5718	4.2194	0.8961	0.3469	0.9992	0.128	0.9452	0.07547	295.366	53.9839	-20.8	-13.65	0.384456
93	4.7	26.339	5.6041	17.9389	6.644	0	14.5344	5.1054	0.9959	0.9878	0.9991	0.004214	0.3333	0	1367.29	183.84	-25.35	-7.15	0.843483
94	14.3	30.2721	2.1169	78.5607	6.387	0	16.5718	4.1814	0.2931	-0.9999	1	0.6558	0.8862	0.6214	15.1014	942.238	-29.25	-7.8	0.331439
95	5.7	48.6155	8.529	34.4888	9.3213	4.5962	16.25	2.7957	0.9976	0.9929	1	0.002173	0	0	254.29	936.956	-24.05	-42.25	0.915001
96	8.9	23.2005	2.6068	35.7871	5.1865	0	14.5344	2.681	0.9446	0.7593	1	0.06497	1	0	1111.2	529.781	-4.55	-22.75	0.502613
97	5.5	4.9503	0.9	16.3544	4.6727	0	10.2774	3.2333	-0.7154	-1	0.908	0.5137	1	0.9286	899.409	886.682	1.95	-4.55	0.192608
98	5.7	37.5709	6.5914	38.8312	10.4949	0	22.75	5.6855	0.9739	0.9224	0.9989	0.02156	0	0	1005.15	441.596	-18.85	32.5	0.628057
99	7.5	51.5102	6.868	59.4837	10.8152	3.25	29.9635	5.9325	0.994	0.9689	1	0.00762	0.05455	0	1167.32	24.04	37.7	35.1	0.635032
100	15.3	4.162	0.272	54.0411	4.0632	0	11.718	2.8444	-0.2703	-0.9989	1	0.6352	1	0.9057	1278.78	355.409	-2.6	-3.25	0.0669423
101	11.3	26.1054	2.3102	68.9719	7.4163	0	24.7513	5.4078	0.83	0.2169	1	0.2112	0.9355	0.2192	36.4823	700.248	-8.45	24.7	0.311503
102	5.1	1.8385	0.3605	12.2023	3.9362	0	7.2672	2.554	-0.6582	-1	-0.2425	0.2867	1	1	612.02	936.177	-1.3	-1.3	0.0915858
103	12.9	11.718	0.9084	39.6692	3.6394	0	9.75	2.1962	0.7508	-0.6139	1	0.3255	1	0.3483	841.876	708.663	3.9	-11.05	0.249602
104	8.5	23.3005	2.7412	66.4509	10.2232	3.25	36.3361	6.4341	0.1005	-0.9091	0.9999	0.671	0.7692	0.7556	1071.72	67.1824	11.7	-20.15	0.268135
105	20.5	73.5449	3.5876	150.462	8.1331	0	39.538	6.332	0.4835	-1	1	0.6927	0.6054	0.4074	291.139	477.271	-52.65	-51.35	0.441111
106	5.1	16.9	3.3137	25.9226	8.3621	3.25	19.5	4.2281	0.9731	0.9177	0.9982	0.02328	0.9677	0	1133.73	734.196	-16.9	0	0.396276
107	8.5	155.767	18.3255	125.108	19.2474	7.2672	38.0403	5.1426	0.9983	0.9936	1	0.002002	0	0	567.259	635.118	-154.7	18.2	0.952103
108	8.3	6.4018	0.7713	34.4476	5.4679	0	19.769	3.5187	-0.09395	-0.9899	1	0.6033	1	0.8537	158.054	477.723	-5.85	2.6	0.14106
109	5.9	18.9506	3.212	22.4108	5.7464	0	10.2774	2.6923	0.9314	0.8321	0.9899	0.04496	1	0	309.873	276.534	-18.85	1.95	0.558959
110	6.9	4.162	0.6032	17.2226	3.5148	0	7.2672	1.8581	0.07702	-0.8944	0.9648	0.5496	1	0.8519	1080.2	490.457	-2.6	-3.25	0.171617
111	5.7	45.4489	7.9735	60.8329	16.4413	6.5	32.5	7.269	0.9641	0.8279	0.9999	0.04751	0.02703	0	1366.49	281.272	13	-43.55	0.484968
112	9.1	16.61	1.8253	63.2002	8.9014	3.25	22.981	4.9956	0.2034	-0.9955	0.9999	0.5878	0.9577	0.8367	1380.42	71.956	8.45	14.3	0.205058
113	9.9	56.3442	5.6913	72.6773	9.1997	3.25	20.5548	4.7126	0.7689	0.03701	0.9999	0.2794	0.4684	0.339	1100.61	75.8131	-16.25	53.95	0.61864
114	7.3	38.0569	5.2133	48.5377	9.1581	0	19.5	4.7944	0.9487	0.7921	0.9999	0.05388	0.2075	0	1105.38	846.274	5.2	37.7	0.569256
115	16.3	144.88	8.8883	152.825	10.6871	0	26.2023	5.4664	0.9758	0.5945	1	0.06049	0	0.01626	1289.59	624.386	35.75	-140.4	0.831685
116	5.7	44.9253	7.8816	38.2726	10.3439	3.25	23.4361	4.2373	0.7916	0.7071	0.967	0.07655	0	0.3529	733.167	297.754	38.35	-23.4	0.761956
117	7.5	40.9964	5.4662	43.9702	7.9946	0	23.4361	4.7674	0.9808	0.9304	0.9998	0.02079	0.4	0	1108.1	11.0733	-37.05	17.55	0.683737
118	10.1	5.2405	0.5189	82.5027	10.1855	3.25	36.3361	6.3294	0.2733	-0.9793	0.9997	0.7235	0.716	0.5667	1024.09	53.0149	5.2	-0.65	0.050945
119	4.9	23.9796	4.8938	20.8224	7.1801	3.25	13.7886	2.9745	0.9704	0.9225	0.9985	0.02398	0.3793	0	535.184	271.847	13	-20.15	0.681578
120	5.3	22.0713	4.1644	29.9094	9.0635	3.25	22.981	5.0855	0.8617	0.6264	0.9954	0.132	0.2121	0.2308	1368.1	918.076	21.45	5.2	0.459469
121	5.5	29.3725	5.3405	32.448	9.2709	0	16.5718	5.2641	0.2113	-0.3382	0.9991	0.5524	0.4	0.7333	640.973	793.446	-26.65	-12.35	0.57605
122	17.3	73.2628	4.2348	145.758	9.5266	0	40.7224	7.6145	0.2512	-0.9839	1	0.7077	0.6144	0.6061	1003.17	152.907	-65	-33.8	0.444524
123	9.7	92.5217	9.5383	68.133	8.8484	3.25	18.9506	4.3673	0.9792	0.9161	1	0.02603	0	0	1081.48	967.402	61.75	-68.9	1.07797
124	11.9	28.1233	2.3633	59.0447	5.9641	0	19.769	3.9342	0.7755	-0.0848	1	0.2592	0.9697	0.3291	592.034	682.437	23.4	15.6	0.396254
125	7.9	2.68	0.3392	34.0491	5.771	0	11.718	2.7645	0.338	-0.9701	1	0.5702	1	0.6757	1005.04	51.1139	-0.65	-2.6	0.0587766
126	11.5	55.8395	4.8556	70.6845	7.4405	0	16.25	3.9674	0.966	0.8944	1	0.02685	0.2632	0	1312.55	36.0522	50.7	23.4	0.652591
127	12.7	4.5962	0.3619	44.2125	4.132	0	16.5718	3.6547	-0.1985	-1	1	0.7186	1	0.8434	913.886	715.721	-4.55	-0.65	0.0875847
128	8.3	10.1741	1.2258	53.3054	8.4612	3.25	16.25	3.6217	0.5047	-0.5384	1	0.4874	1	0.5349	626.59	1031.38	9.1	4.55	0.144873
129	16.3	71.3136	4.3751	117.154	8.1926	0	17.5018	3.5489	0.9685	0.5812	1	0.05175	0.5245	0.00813	580.656	728.966	48.1	52.65	0.534031
130	7.1	15.6541	2.2048	32.775	6.4265	0	13.4001	2.9282	0.9112	0.6306	1	0.116	1	0.129	954.268	798.338	11.7	10.4	0.343079
131	8.9	38.7827	4.3576	65.5601	9.5015	0	26.2023	5.9283	0.835	0.4633	1	0.1445	0.6957	0.2245	827.146	1002.74	-24.7	-29.9	0.458622
132	7.5	54.7121	7.2949	51.8091	9.4198	0	18.3848	4.0765	0.9965	0.9751	1	0.00598	0.03636	0	120.853	33.06	-22.1	-50.05	0.774422
133	8.7	19.769	2.2723	33.0328	4.9303	0	10.2774	2.648	0.8018	0.2425	1	0.213	1	0.383	899.558	920.437	13.65	-14.3	0.460885
134	10.7	2.6	0.243	49.0975	5.6434	0	21.8017	4.4285	-0.4775	-1	0.9806	0.6224	1	0.9048	98.972	569.776	-2.6	0	0.0430591
135	8.7	13.081	1.5036	46.3197	6.9134	0	18.9506	4.4696	0.3873	-0.9088	0.9976	0.485	1	0.766	1277.34	855.517	5.85	11.7	0.217491
136	6.1	8.7207	1.4296	27.9737	6.8229	0	44.2048	9.168	0.6539	-0.9939	1	0.5782	1	0.2632	415.525	442.164	7.8	-3.9	0.20953
137	14.5	19.1171	1.3184	61.2076	4.8966	0	16.5718	3.4687	-0.09968	-1	0.9939	0.7344	0.984	0.7843	1154.91	741.659	-15.6	-11.05	0.269248
138	25.1	46.442	1.8503	129.142	5.5906	0	30.8322	4.0687	0.4073	-0.9999	1	0.6836	1	0.4737	871.606	157.205	-5.2	46.15	0.330966
139	21.7	105.045	4.8408	139.018	7.0567	0	16.5718	4.1412	0.9757	0.8234	1	0.03378	0.3858	0	1261.06	344.491	-100.1	31.85	0.685986
140	5.5	28.2507	5.1365	41.6871	11.9106	0	39.6713	11.3123	0.7711	0.3494	0.9999	0.287	0.2571	0.3333	394.327	185.209	-26	-11.05	0.431255
141	15.7	91.0093	5.7968	152.734	11.1485	0	23.4361	4.8823	0.9797	0.8437	1	0.02741	0.2044	0	509.567	307.395	63.7	-65	0.519962
142	24.5	27.3309	1.1155	135.768	6.0341	0	18.9506	4.1394	0.2161	-1	1	0.718	0.8222	0.6139	1162.89	392.547	-24.7	-11.7	0.184866
143	5.1	51.5512	10.1081	37.4452	12.0791	4.5962	20.5548	4.4318	0.9984	0.9933	0.9999	0.002038	0	0	212.716	627.323	-50.05	12.35	0.836826
144	14.1	4.55	0.3227	63.1794	5.2214	0	46.1912	7.4211	0.05068	-1	1	0.7769	0.9752	0.7083	277.252	112.823	4.55	0	0.0618033
145	5.9	57.4984	9.7455	45.6043	11.6934	3.25	19.769	3.8789	0.9781	0.9285	0.9998	0.01949	0	0	1364.76	876.11	10.4	-56.55	0.833419
146	22.7	116.312	5.1239	191.82	9.2667	0	34.548	5.3925	0.6707	-0.9998	1	0.5908	0.3237	0.2513	259.956	887.163	54.6	-102.7	0.552937
147	18.9	51.4815	2.7239	116.889	6.9165	0	20.5548	4.5728	0.6004	-0.9998	1	0.5535	0.8994	0.3973	1062.46	639.357	46.8	-21.45	0.393826
148	5.3	16.9125	3.191	23.8033	7.2131	0	16.25	4.1209	0.9685	0.8944	1	0.03189	1	0	1134.17	899.783	16.9	0.65	0.44239
149	12.3	27.0591	2.1999	67.8389	6.5863	0	13	3.2815	0.7323	-0.7363	1	0.4721	1	0.2651	401.398	695.614	-24.7	-11.05	0.334012
150	8.7	15.7214	1.8071	66.2879	9.8937	0	25.3833	6.4019	0.119	-0.9993	0.9957	0.6548	0.5821	0.8085	1358.01	299.667	1.95	-15.6	0.182652
151	11.7	51.7108	4.4197	101.103	10.4229	3.25	21.8017	5.0885	0.9417	0.6242	1	0.07566	0.4742	0.02597	1108.87	766.85	-13	50.05	0.424037
152	21.7	69.9588	3.2239	135.844	6.8956	0	33.931	4.5677	0.6653	-0.9987	1	0.5077	0.6142	0.3616	413.217	846.862	52	46.8	0.46753
153	10.7	128.333	11.9938	120.744	13.8786	4.5962	20.8102	4.4258	0.9823	0.9214	1	0.02155	0	0	434.916	641.22	-87.1	-94.25	0.864194
154	5.1	39.8784	7.8193	29.7632	9.601	0	27.768	7.0822	0.9982	0.9941	1	0.001692	0	0	934.843	726.274	13	37.7	0.814426
155	20.9	1.4534	0.06954	123.437	6.5311	0	23.6604	5.2829	-0.6293	-1	0.9839	0.4373	1	0.9699	1008.06	460.029	0.65	1.3	0.0106475
156	11.3	40.9552	3.6244	69.2092	7.4418	3.25	14.5344	2.8224	0.9278	0.6214	1	0.08684	0.957	0.0411	361.792	621.279	-33.15	24.05	0.487033
157	9.1	35.1541	3.8631	43.2595	6.0929	0	11.718	2.8135	0.9111	0.5274	1	0.1183	0.5775	0.1176	664.896	194.187	-33.15	-11.7	0.634033
158	20.3	69.841	3.4404	128.567	7.0255	0	26.2023	3.9793	0.8616	-0.9701	1	0.3243	0.6175	0.1429	50.0764	884.547	-17.55	67.6	0.489702
159	15.1	108.931	7.214	178.911	13.6573	3.25	29.9635	7.2878	0.9466	0.4808	1	0.08156	0	0.02703	1330	575.636	-57.85	-92.3	0.528216
160	19.7	33.7812	1.7148	88.9985	5.0282	0	19.5	4.0502	0.3413	-1	0.9999	0.6818	0.9435	0.6065	1115.98	283.231	-16.9	29.25	0.341037
161	5.7	4.3603	0.765	13.1982	3.5671	0	14.5344	3.7695	0.1582	-0.9487	0.9899	0.5804	1	0.7647	281.623	800.912	-1.95	3.9	0.21446
162	11.3	6.1664	0.5457	129.669	13.9429	4.5962	32.5	6.0073	0.2846	-1	0.9998	0.7671	0.9892	0.5068	615.5	1028.85	-5.85	1.95	0.0391382
163	4.9	8.7207	1.7797	22.0089	7.5893	3.25	26.2023	5.9821	-0.4717	-0.6139	-0.1789	0.1415	0.8966	1	771.388	473.306	7.8	3.9	0.234501
164	5.1	24.0588	4.7174	26.842	8.6587	0	19.5	4.963	0.9744	0.889	0.9983	0.0321	0.4194	0	802.971	495.304	0.65	-24.05	0.544816
165	18.5	144.798	7.8269	144.168	8.7375	3.25	16.25	3.0073	0.9854	0.9039	1	0.0186	0	0	343.584	427.532	104	-100.75	0.895783
166	8.5	86.7452	10.2053	80.0397	12.3138	3.25	34.548	5.3879	0.9966	0.9803	1	0.00459	0	0	314.371	569.065	-70.85	50.05	0.828769
167	5.7	18.9506	3.3247	60.3247	16.304	0	45.5	14.5127	0.5331	-0.2534	0.9996	0.4214	0.8649	0.6471	841.64	729.465	-7.15	-17.55	0.203919
168	14.7	122.43	8.3286	142.435	11.2153	3.25	21.8017	4.5468	0.9897	0.9393	1	0.01275	0	0	195.65	163.122	-77.35	-94.9	0.742611
169	4.9	11.772	2.4024	26.123	9.0079	3.25	17.5018	3.6963	0.9662	0.9145	1	0.02671	0.9655	0	1361.51	75.4898	-1.3	-11.7	0.266699
170	9.5	39.8413	4.1938	59.219	7.8959	0	16.25	4.3786	0.973	0.877	1	0.03177	0.5333	0	1201.44	727.768	-18.85	35.1	0.531136
171	6.3	43.3945	6.888	35.6248	8.2848	3.25	16.25	2.9057	0.9583	0.8985	0.9999	0.03635	0	0	722.452	654.809	12.35	-41.6	0.831402
172	5.3	3.9538	0.746	24.1047	7.3045	0	27.768	7.2741	0.2184	-0.9923	0.971	0.8834	1	0.4615	869.887	929.651	3.9	-0.65	0.102129
173	4.9	1.4534	0.2966	25.8292	8.9066	0	35.0036	9.8883	-0.9303	-0.9985	-0.7593	0.07384	1	1	696.531	148.745	-1.3	-0.65	0.0333011
174	6.1	54.7893	8.9818	40.008	9.7581	4.5962	16.25	3.0999	0.9878	0.9617	0.9999	0.01401	0	0	1141.93	646.852	4.55	-54.6	0.920446
175	6.9	37.8231	5.4816	41.4471	8.4586	0	42.3748	8.1532	0.8963	0.5384	0.999	0.111	0.5102	0.1034	491.355	214.486	-35.75	12.35	0.648051
176	9.7	40.4099	4.166	60.1146	7.8071	0	23.6604	5.6988	0.9494	0.5057	1	0.1059	0.4805	0.05263	1355.09	256.33	39.65	7.8	0.533617
177	15.5	92.0387	5.938	122.675	9.0871	0	16.5718	4.7779	0.7504	-0.9341	1	0.5229	0.4963	0.1842	902.474	1028.53	90.35	-17.55	0.653454
178	5.3	25.483	4.8081	36.5596	11.0787	0	18.9506	4.6155	0.9719	0.9185	0.9987	0.02692	0.2727	0	193.66	897.613	15.6	-20.15	0.433995
179	9.5	9.8363	1.0354	41.8861	5.5848	0	18.3848	4.0784	0.1821	-1	0.9998	0.816	1	0.5882	1341.28	915.163	-1.3	-9.75	0.185396
180	15.1	21.8017	1.4438	70.8793	5.4106	0	16.5718	3.6383	0.4236	-0.9833	1	0.5297	0.8855	0.633	151.199	375.341	19.5	-9.75	0.266847
181	6.3	50.3236	7.9879	36.511	8.4909	3.25	18.3848	3.9961	0.9948	0.9798	1	0.006391	0	0	754.579	919.5	29.25	-40.95	0.94076
182	5.9	57.8829	9.8107	40.5885	10.4073	3.25	18.3848	4.8343	0.9925	0.9717	1	0.006787	0	0	571.229	444.229	-24.05	52.65	0.942675
183	5.9	11.772	1.9953	73.484	18.8421	7.2672	32.6621	5.9214	0.6677	-0.2425	0.9983	0.3876	1	0.3684	720.61	704.254	-11.7	-1.3	0.105896
184	7.9	19.1171	2.4199	41.4738	7.0295	0	21.8017	4.8278	0.9345	0.7071	0.9994	0.09016	1	0.1026	392.69	293.392	-5.85	-18.2	0.344249
185	4.7	6.1321	1.3047	18.0615	6.6894	3.25	13	2.6749	0.3143	-0.1644	0.6	0.303	1	1	1250.66	296.138	-5.2	-3.25	0.19504
186	13.1	60.6454	4.6294	77.8829	7.0165	0	13.4001	2.9664	0.9797	0.7944	1	0.03084	0.3063	0	789.714	560.412	20.15	-57.2	0.659788
187	5.9	23.409	3.9676	41.5886	10.6637	3.25	20.5548	3.9498	0.9622	0.8575	1	0.04165	0.4103	0	494.619	1024.22	0.65	23.4	0.372066
188	12.7	59.4635	4.6822	76.2514	7.1263	0	39.1352	5.7996	0.9432	0.4516	0.9998	0.09434	0.4206	0.03448	951.598	72.3661	57.2	-16.25	0.657031
189	11.9	10.5812	0.8892	59.3164	5.9916	0	13	2.872	0.5671	-0.3792	1	0.3653	1	0.6203	1270.17	469.929	-10.4	1.95	0.148408
190	4.7	15.8152	3.3649	25.052	9.2785	3.25	22.981	5.6628	0.8243	0.6787	0.9357	0.1071	0.963	0.2857	1249.15	848.213	15.6	2.6	0.362656
191	4.7	21.45	4.5638	13.969	5.1737	0	16.25	4.35	0.9771	0.9487	0.9884	0.01408	0.8889	0	845.436	928.723	21.45	0	0.882115
192	4.7	17.2097	3.6616	16.8758	6.2503	0	16.25	4.9015	0.7205	0.6644	0.8374	0.06642	0.7778	0.7143	182.777	443.34	3.25	16.9	0.585828
193	6.3	7.2672	1.1535	23.1269	5.3783	0	9.75	2.5194	0.5292	-0.6247	1	0.5989	1	0.4348	378.516	688	-7.15	1.3	0.214473
194	7.7	36.1788	4.6985	42.8973	7.5258	0	21.8017	4.804	0.9456	0.7593	0.9999	0.05788	0.7544	0	371.565	951.708	34.45	11.05	0.624319
195	5.3	3.9538	0.746	24.561	7.4427	0	23.6604	6.6984	-0.2252	-0.8	0.7071	0.4851	1	1	884.764	571.83	0.65	3.9	0.100232
196	6.1	7.827	1.2831	24.5483	5.9874	0	23.4361	6.2904	0.6163	-0.9594	0.9984	0.5906	1	0.381	887.336	249.689	-0.65	7.8	0.2143
197	4.7	4.6872	0.9973	16.7643	6.209	3.25	10.2774	2.0608	-0.05446	-0.9285	0.8137	0.6479	1	0.8571	772.192	468.936	2.6	-3.9	0.160622
198	10.1	17.7415	1.7566	55.8618	6.8965	0	20.5548	4.8104	0.2026	-0.9939	0.9991	0.6581	0.9383	0.7377	1172.05	762.658	2.6	-17.55	0.254709
199	7.3	18.0602	2.474	35.5806	6.7133	0	11.718	2.7361	0.9206	0.6044	1	0.1108	1	0.09091	594.493	178.137	-15.6	9.1	0.368522
200	8.3	72.8377	8.7756	68.895	10.9357	4.5962	18.9506	3.5195	0.9942	0.9558	1	0.008889	0	0	965.145	620.187	-61.1	39.65	0.802473
201	9.5	15.3406	1.6148	62.4866	8.3315	0	26	5.2093	0.3487	-0.7372	0.9989	0.5421	1	0.6792	1378.78	854.221	12.35	-9.1	0.193819
202	8.9	3.9538	0.4442	38.2397	5.542	0	16.25	4.5854	-0.409	-1	1	0.7584	1	0.8125	176.494	933.713	-3.9	0.65	0.0801516
203	6.7	43.5694	6.5029	38.5443	8.2009	0	13.4001	3.2759	0.9869	0.9648	1	0.01072	0	0	711.298	744.425	1.3	-43.55	0.79295
204	8.1	34.4745	4.2561	53.0721	8.7004	0	18.3848	4.8902	0.977	0.8879	1	0.03014	0.5574	0	346.253	518.21	34.45	1.3	0.489184
205	8.5	14.2704	1.6789	34.4474	5.2996	0	19.769	4.7056	0.7407	-0.5547	1	0.3254	1	0.3556	925.135	895.512	7.15	12.35	0.316797
206	5.5	16.289	2.9616	33.3812	9.5375	0	19.5	5.6727	0.9383	0.8189	0.9998	0.06653	0.9429	0	1126.73	698.455	-7.8	14.3	0.310522
207	8.1	25.483	3.146	35.784	5.8662	0	19.769	4.6583	0.9618	0.8346	1	0.0432	1	0	343.685	440	25.35	2.6	0.536293
208	7.9	45.1504	5.7152	50.6357	8.5823	3.25	17.5018	4.2583	0.9615	0.7616	0.9999	0.05174	0.08475	0	1073.84	271	-22.75	-39	0.665929
209	7.5	17.1728	2.2897	35.475	6.45	0	18.9506	4.5399	0.3835	-0.9255	1	0.5708	0.8	0.6571	627.18	14.0867	8.45	-14.95	0.354992
210	5.7	28.3924	4.9811	35.7424	9.6601	3.25	21.8017	5.2826	0.9887	0.9615	1	0.01266	0.1622	0	27.386	1034.51	27.3	7.8	0.515636
211	7.3	15.6135	2.1388	40.9398	7.7245	0	18.3848	4.0962	0.8446	0.124	0.9992	0.2289	1	0.1818	563.671	735.678	-15.6	0.65	0.276885
212	5.3	11.518	2.1732	24.8542	7.5316	0	17.5018	4.1738	-0.3251	-0.9285	0.9923	0.8265	0.6061	0.7692	1378.29	235.877	11.05	-3.25	0.288544
213	6.9	10.896	1.5791	39.5083	8.0629	0	14.5344	3.794	0.8956	0.2631	0.9998	0.1584	1	0.1034	207.145	856.37	10.4	-3.25	0.195848
214	6.7	1.3	0.194	48.5889	10.3381	3.25	26.2023	5.8184	-0.206	-0.9983	1	0.5734	1	0.9231	1234.4	836.537	1.3	0	0.0187655
215	5.1	20.1919	3.9592	23.7583	7.664	0	23.6604	5.554	0.9706	0.9532	0.9788	0.009447	0.7742	0	1185.18	106.814	16.9	11.05	0.516597
216	6.1	16.7745	2.7499	35.019	8.5412	3.25	17.5018	4.2631	0.8658	0.05547	1	0.2275	0.7561	0.1429	185.287	419.959	9.75	13.65	0.321957
217	6.1	13.8954	2.2779	31.5586	7.6972	0	29.43	6.6012	0.8403	-0.5369	0.9993	0.3443	0.9024	0.1429	1273.47	127.361	-13.65	2.6	0.295939
218	6.1	17.4413	2.8592	28.9653	7.0647	0	13.7886	3.3011	0.7717	0.4856	0.9986	0.1743	1	0.4286	307.771	225.984	-15.6	-7.8	0.404716
219	5.9	13.9561	2.3654	19.0631	4.888	0	10.2774	2.2849	0.5503	0.264	0.9973	0.2493	1	0.7368	1319.4	241.254	12.35	6.5	0.48392
220	5.5	7.2672	1.3213	15.2661	4.3618	0	13	3.2955	0.654	-0.04757	0.9821	0.3429	1	0.4667	269.127	791.082	6.5	3.25	0.302925
221	5.3	11.9324	2.2514	23.9772	7.2658	0	18.9506	5.4825	0.8221	0.28	0.9627	0.1764	1	0.1538	224.613	1010.75	-5.85	-10.4	0.309863
222	5.1	12.2642	2.4047	15.5713	5.023	0	13.4001	3.4061	0.6635	0.3657	0.8878	0.1943	1	0.6364	131.078	550.882	-10.4	6.5	0.478738
223	5.1	43.297	8.4896	31.1348	10.0435	3.25	27.5772	5.7207	0.9983	0.9933	1	0.002631	0	0	327.441	247.804	-25.35	35.1	0.845283
224	4.7	20.0238	4.2604	34.4682	12.766	4.5962	37.0557	8.7952	0.9674	0.8866	0.9978	0.04073	0.6667	0	1341.71	450.745	-16.25	11.7	0.33373
225	4.7	4.3603	0.9277	8.9327	3.3084	0	6.5	2.1159	-0.5858	-0.9487	0.3939	0.4742	1	1	1119.65	549.66	1.95	-3.9	0.280407

## Sheet: WT S3 V3
trackID	trackLength(s)	totalDisplacement(um)	meanVelocity(um/s)	totalDistance(um)	meanSpeed(um/s)	minSpeed(um/s)	maxSpeed(um/s)	stdevSpeed(um/s)	meanPersistence	minPersistence	maxPersistence	stdevPersistence	tumblingPropensityV	tumblingPropensityP	positionX(px)	positionY(px)	displacementX(um)	displacementY(um)	Spalte1
0	5.5	7.3539	1.3371	27.6068	7.8877	0	19.769	4.7896	0.5674	-0.9285	0.989	0.5404	1	0.4667	1351.69	884.091	5.2	-5.2	0.169517
1	6.7	3.9538	0.5901	32.8889	6.9976	0	22.981	6.431	-0.1966	-0.8575	0.9923	0.5132	0.9149	0.963	1211.7	72.2015	3.9	-0.65	0.0843289
2	23.7	111.461	4.703	169.005	7.7882	0	23.6604	3.5988	0.6102	-0.9979	1	0.6459	0.3364	0.2769	997.709	795.095	87.1	69.55	0.603862
3	6.3	5.9927	0.9512	18.7353	4.357	0	10.2774	2.5431	0.5891	-0.9312	0.9983	0.479	1	0.5	969.897	716.175	5.85	1.3	0.218315
4	14.7	69.6593	4.7387	109.811	8.6465	3.25	17.5018	3.6633	0.9666	0.7474	1	0.05354	0.4724	0.009346	741.327	238.827	53.3	-44.85	0.548048
5	38.9	181.612	4.6687	316.226	8.5698	0	18.9506	4.0953	0.7472	-0.9959	1	0.4653	0.4607	0.2334	769.77	189.536	-181.35	-9.75	0.544785
6	6.5	8.475	1.3038	22.6708	5.038	0	9.75	2.5396	0.8491	0.5665	1	0.1362	1	0.28	768.546	118.269	8.45	-0.65	0.258793
7	49.5	13.7886	0.2786	235.669	4.9615	0	27.5772	4.5841	0.02727	-1	1	0.689	1	0.7845	950.819	193.288	-1.95	13.65	0.0561524
8	7.1	2.3436	0.3301	21.0703	4.1314	0	16.25	3.4574	-0.2353	-0.8662	1	0.6241	1	0.84	1305.22	568.451	-1.95	1.3	0.0799003
9	9.7	6.1664	0.6357	45.0269	5.8476	0	22.981	4.5463	-0.3535	-0.9983	0.9839	0.5357	1	0.9649	947.881	729.541	5.85	-1.95	0.108711
10	6.1	7.9076	1.2963	16.1623	3.942	0	9.1924	2.6543	0.7988	0.3969	0.9985	0.1953	1	0.35	619.23	725.016	1.3	7.8	0.328843
11	11.9	39.1406	3.2891	55.5231	5.6084	0	16.5718	3.351	0.9552	0.686	1	0.07193	1	0.03797	1358.83	528.139	31.85	22.75	0.58646
12	10.5	39.092	3.723	64.572	7.5967	0	17.5018	4.6179	0.9069	0.3328	1	0.1214	0.7294	0.07692	621.8	27.7286	-28.6	26.65	0.490081
13	18.7	20.1605	1.0781	120.762	7.2313	0	37.9012	7.7059	0.05853	-1	0.9999	0.6531	0.8862	0.8056	796.821	630.928	-0.65	-20.15	0.149088
14	16.1	72.2787	4.4894	118.136	8.3784	0	18.9506	4.0361	0.9004	0.3046	1	0.1431	0.5177	0.1653	81.1584	741.957	-70.85	-14.3	0.53583
15	7.5	3.9538	0.5272	33.2756	6.0501	0	14.5344	3.4372	-0.7565	-1	0.9899	0.494	1	0.9697	64.5133	15.56	-0.65	-3.9	0.0871391
16	4.7	7.2672	1.5462	13.0469	4.8322	3.25	7.2672	1.6014	0.8605	0.7071	0.9971	0.1102	1	0.2857	451.713	171.617	-3.25	6.5	0.319978
17	6.1	54.9125	9.002	41.8575	10.2091	4.5962	17.5018	3.1438	0.9949	0.9855	1	0.003953	0	0	670.238	92.6885	-5.85	54.6	0.881762
18	39.7	60.0045	1.5114	256.412	6.8014	0	16.5718	3.755	0.6041	-0.9999	1	0.5801	0.504	0.3531	155.999	654.568	-38.35	46.15	0.222219
19	11.5	99.3565	8.6397	111.391	11.7253	3.25	29.43	4.5774	0.9948	0.9635	1	0.007462	0	0	1319.03	405.487	-92.95	-35.1	0.736843
20	11.9	30.8322	2.5909	65.6586	6.6322	0	13.7886	3.4702	0.6803	-0.9923	1	0.5442	0.9697	0.2532	567.668	64.9622	9.75	29.25	0.390655
21	19.3	95.0801	4.9264	148.356	8.5755	0	45.5	7.7874	0.6091	-0.9989	1	0.6837	0.3584	0.2733	1059.87	227.925	-94.9	-5.85	0.574474
22	5.7	2.68	0.4702	19.975	5.3986	0	16.5718	4.1218	-0.3583	-0.9487	0.4603	0.6028	1	1	304.114	21.7018	-0.65	-2.6	0.0870967
23	5.9	5.9927	1.0157	19.3831	4.97	0	14.5344	3.1099	-0.7465	-1	-0.1961	0.3092	1	1	841.466	19.5932	5.85	1.3	0.204366
24	34.5	99.8972	2.8956	275.361	8.4727	0	39.1352	5.8596	0.7837	-0.9762	1	0.2936	0.7538	0.2881	1215.94	778.356	94.9	-31.2	0.341756
25	17.5	27.1448	1.5511	86.1592	5.5587	0	46.1912	5.9408	0.5042	-0.9701	1	0.5601	0.8774	0.5224	968.531	484.96	-26	7.8	0.27904
26	15.7	6.6922	0.4263	85.9501	6.2737	0	19.769	3.9362	0.2746	-0.9973	1	0.658	1	0.6696	295.545	289.882	5.85	3.25	0.0679503
27	14.3	88.8006	6.2098	114.061	9.2732	0	21.8017	4.4489	0.9308	-0.3939	1	0.2031	0.3821	0.04854	79.9231	365.748	84.5	-27.3	0.66965
28	5.3	32.9519	6.2173	31.7356	9.6169	3.25	14.5344	3.4498	0.9932	0.9747	1	0.008128	0.0303	0	23.3491	41.6132	31.85	-8.45	0.646497
29	13.3	34.603	2.6017	67.058	5.9343	0	16.5718	3.5977	0.7446	0.114	1	0.2678	1	0.3333	219.959	677.056	30.55	-16.25	0.438417
30	6.7	10.4	1.5522	39.9119	8.4919	0	29.9635	6.1947	0.3438	-0.7071	0.9487	0.5291	0.8298	0.7308	1084.79	4.9851	0	10.4	0.182786
31	17.5	4.162	0.2378	74.9368	4.8346	0	20.5548	4.0909	-0.0971	-1	1	0.7643	1	0.7692	1260.55	250.531	-3.25	2.6	0.0491871
32	8.1	52.1987	6.4443	60.5218	9.9216	3.25	16.25	3.3172	0.9865	0.9141	1	0.01725	0.01639	0	1126.81	592.16	-4.55	-52	0.649522
33	17.3	31.2676	1.8074	76.5828	5.0054	0	13.7886	3.1533	0.833	-0.4138	1	0.3058	1	0.1654	124.864	158.951	11.05	29.25	0.36109
34	49.5	26.4671	0.5347	281.229	5.9206	0	23.4361	4.3409	0.1265	-1	1	0.7417	0.9958	0.6763	1016.66	174.662	-24.05	11.05	0.0903118
35	14.7	55.3073	3.7624	109.342	8.6096	0	19.769	4.417	0.6987	-0.1873	0.9998	0.3095	0.4173	0.4206	147.871	418.633	48.1	27.3	0.437001
36	11.1	12.9021	1.1624	58.1264	6.3875	0	17.5018	3.6816	-0.01232	-0.9996	0.9948	0.7474	1	0.6957	656.005	286.293	8.45	-9.75	0.18198
37	7.9	24.7513	3.1331	38.3413	6.4985	0	13.4001	3.8432	0.8258	-0.771	1	0.409	0.6271	0.1538	1085.91	139.702	21.45	12.35	0.482127
38	13.5	38.3114	2.8379	75.8275	6.5937	0	19.769	4.0111	0.7009	-0.8575	1	0.5829	0.9739	0.2	962.878	1009.86	-9.75	37.05	0.430396
39	7.1	18.2464	2.5699	24.527	4.8092	0	10.2774	2.7318	0.8881	0.3872	0.9701	0.1208	1	0.06452	1136.55	669.591	-18.2	-1.3	0.534372
40	19.3	14.6647	0.7598	88.4843	5.1147	0	16.25	3.6549	0.2952	-1	1	0.6939	1	0.6054	1298.13	880.744	-14.3	-3.25	0.148552
41	6.5	39.7139	6.1098	36.9073	8.2016	3.25	16.5718	3.9931	0.937	0.7846	1	0.06244	0.3333	0	1360.45	843.231	-37.05	-14.3	0.744952
42	11.9	70.0071	5.883	96.807	9.7785	0	20.8102	4.7777	0.6843	-0.6774	1	0.4552	0.1919	0.3333	195.008	992.798	-65	-26	0.601626
43	5.7	32.3502	5.6755	19.0909	5.1597	0	13.4001	3.7817	0.8418	0.2983	1	0.199	0.5405	0.2353	1045.25	1015.65	12.35	29.9	1.09997
44	22.7	49.7622	2.1922	136.3	6.5846	0	25.3833	4.8688	0.6171	-0.9939	1	0.5433	0.9952	0.3656	1139.67	35.1167	-45.5	20.15	0.332928
45	9.1	29.1922	3.2079	39.2398	5.5267	0	10.2774	2.5079	0.5069	-0.9923	0.9999	0.7767	0.7887	0.2745	1155.21	407.126	-28.6	5.85	0.580437
46	28.9	17.6819	0.6118	143.685	5.3415	0	20.8102	4.0119	0.1967	-1	1	0.7265	1	0.6777	936.111	84.0277	-10.4	14.3	0.114537
47	10.7	77.0463	7.2006	71.1263	8.1754	0	13.7886	3.1828	0.9778	0.9025	0.9999	0.02179	0.1034	0	56.3411	1006.67	69.55	33.15	0.880764
48	4.9	4.5962	0.938	24.2178	8.351	0	21.8017	6.8263	0.3413	-0.3714	0.8944	0.4039	1	0.8889	1362.93	763.602	-3.25	3.25	0.112322
49	6.3	28.4296	4.5126	55.2903	12.8582	0	30.6604	7.437	0.04349	-0.9992	0.9734	0.7185	0.5581	0.7727	1296.56	659.873	-27.95	-5.2	0.350951
50	6.5	16.5718	2.5495	16.6067	3.6904	0	11.718	3.0195	0.8931	0.7526	0.9923	0.07687	0.8889	0	3.3923	635.777	-7.15	-14.95	0.690847
51	9.3	11.1262	1.1964	62.5461	8.568	0	22.981	4.8697	0.7474	-0.9967	0.9985	0.4854	1	0.2115	576.575	1025.76	11.05	1.3	0.139636
52	11.9	32.0088	2.6898	58.4717	5.9062	0	18.9506	3.597	0.7565	-0.9701	1	0.4341	0.798	0.2564	1363.26	252.231	15.6	-27.95	0.45542
53	6.9	19.5	2.8261	45.2906	9.243	0	22.981	5.8717	0.9759	0.9162	0.9999	0.02579	1	0	626.797	617.754	0	19.5	0.305756
54	6.7	21.607	3.2249	31.281	6.6555	0	18.9506	5.1809	0.9313	0.7894	0.9998	0.06467	0.8723	0	176.687	11.2313	15.6	-14.95	0.484547
55	17.9	20.8102	1.1626	81.617	5.1331	0	17.5018	3.9328	0.4036	-1	1	0.6578	0.9686	0.5588	844.416	280.844	-20.15	5.2	0.226491
56	9.7	24.7342	2.5499	77.3181	10.0413	0	27.768	6.6686	0.7759	-0.1738	1	0.2418	0.8442	0.386	1013.04	353.856	1.3	24.7	0.253941
57	7.9	9.7716	1.2369	54.6453	9.2619	0	16.25	3.789	0.01599	-0.9997	0.981	0.6825	1	0.7429	807.171	422.892	9.75	0.65	0.133547
58	6.9	18.3042	2.6528	44.3498	9.051	3.25	29.0689	5.5498	0.4982	-0.3575	0.9424	0.4192	0.1633	0.6897	440.428	120.377	-17.55	5.2	0.293095
59	6.1	36.3361	5.9567	45.0967	10.9992	0	27.9576	6.1961	0.9842	0.9247	0.9995	0.02039	0.09756	0	428.984	172.221	-6.5	-35.75	0.541558
60	8.5	50.7	5.9647	59.5795	9.1661	3.25	17.5018	4.4312	0.8105	0.1644	1	0.2155	0.3385	0.3111	651.435	425.224	46.8	-19.5	0.650735
61	14.9	79.9923	5.3686	121.489	9.4178	0	27.768	4.8476	0.7252	-0.999	1	0.4909	0.4109	0.2593	1258.18	521.976	70.2	38.35	0.570048
62	5.3	7.5802	1.4302	41.5021	12.5764	4.5962	29.9635	7.7048	-0.4522	-1	0.9261	0.6809	1	0.8333	225.585	600.34	-6.5	3.9	0.113721
63	5.1	19.8436	3.8909	25.0282	8.0736	0	21.8017	5.0242	0.9841	0.9366	0.9997	0.01789	0.7742	0	744.549	923.667	-16.9	10.4	0.481929
64	4.9	33.825	6.9031	33.4179	11.5234	3.25	29.0689	8.7814	0.9924	0.9701	0.9991	0.009267	0	0	1190.78	109.326	33.8	-1.3	0.599051
65	15.7	56.4004	3.5924	165.182	12.0571	0	23.4361	5.1042	0.9368	0.5812	1	0.09249	0.7007	0.06838	765.71	206.905	50.05	-26	0.297949
66	16.7	168.345	10.0805	187.798	12.7754	3.25	36.3361	5.5812	0.995	0.9749	1	0.006089	0	0	1272.2	709.56	152.1	72.15	0.789056
67	5.1	12.82	2.5137	18.0843	5.8336	0	14.5344	4.0297	0.5211	0.2747	0.8107	0.1846	1	0.8182	855.677	725.686	-11.05	6.5	0.4309
68	4.7	7.4111	1.5768	12.1088	4.4848	0	9.75	2.6729	0.9702	0.9383	0.9991	0.02272	1	0	94.0532	144.415	-4.55	5.85	0.351588
69	8.3	3.9	0.4699	28.8606	4.581	0	13.4001	3	-0.2777	-0.9487	0.9806	0.5905	1	0.9762	1387.4	467.385	-3.9	0	0.102576
70	15.7	52.1501	3.3217	90.1453	6.5799	0	27.5772	4.7083	0.5942	-0.6928	1	0.4728	0.6131	0.4359	539.232	669.255	-20.15	-48.1	0.504825
71	14.9	16.8625	1.1317	72.0165	5.5827	0	39.1352	5.7765	0.3994	-0.9487	1	0.6877	1	0.5	1299.52	937.121	14.95	7.8	0.202716
72	18.7	151.811	8.1182	152.99	9.1611	3.25	16.25	3.0279	0.9826	0.8491	1	0.02508	0	0	876.562	327.203	-63.7	137.8	0.88616
73	6.3	11.718	1.86	23.6989	5.5114	0	13.4001	3.2245	0.6803	-0.1807	0.9947	0.3857	1	0.3636	949.27	627.262	3.9	11.05	0.337482
74	4.9	39.9525	8.1536	36.5752	12.6121	3.25	32.5	8.4722	0.9972	0.9866	1	0.004243	0	0	1105.72	211.52	14.95	-37.05	0.64649
75	9.9	43.6663	4.4107	50.3481	6.3732	0	13.7886	3.5337	0.9734	0.8575	1	0.02934	0.6329	0	1328.42	1012.17	30.55	31.2	0.69207
76	4.9	5.9927	1.223	13.0662	4.5056	0	13.4001	3.6473	0.1608	-0.3939	0.8258	0.5045	1	0.7778	965.316	717.939	-4.55	-3.9	0.27144
77	6.7	5.2405	0.7822	42.8048	9.1074	3.25	19.769	4.2838	-0.1826	-0.9627	0.9923	0.5823	1	0.88	1100.09	1015.11	-5.2	-0.65	0.0858862
78	13.5	44.7746	3.3166	84.0171	7.3058	0	16.5718	3.2051	0.9339	0.5812	1	0.08552	0.9304	0.07368	1353.13	329.882	-43.55	10.4	0.453968
79	5.5	22.6383	4.1161	22.5223	6.435	3.25	14.5344	2.8848	0.9801	0.9253	1	0.02024	1	0	147.209	37.0182	17.55	-14.3	0.639643
80	5.1	10.8182	2.1212	25.7586	8.3092	0	18.3848	4.9419	0.9832	0.9542	0.9985	0.01255	1	0	1384.9	745.323	-9.1	5.85	0.255283
81	16.7	53.4939	3.2032	81.8207	5.566	0	11.718	2.9073	0.3835	-0.9993	1	0.8148	0.6667	0.4127	1246.74	67.8473	-24.7	-47.45	0.575494
82	7.9	55.3875	7.0111	71.3508	12.0934	0	33.931	7.6586	0.8957	0.3777	0.9999	0.1658	0.2034	0.1795	1211.22	534.88	32.5	-44.85	0.579746
83	9.3	5.886	0.6329	33.7674	4.6257	0	10.2774	2.6292	0.351	-0.9923	1	0.7152	1	0.5577	552.887	704.059	-5.85	0.65	0.136823
84	4.7	6.5	1.383	5.6827	2.1047	0	4.5962	1.9827	0.8728	0.8396	0.9021	0.02575	1	0	1043.81	870.362	-5.2	-3.9	0.657101
85	5.1	29.1922	5.724	31.6712	10.2165	4.5962	17.5018	3.3911	0.9808	0.9383	1	0.02251	0	0	440.402	231.902	-5.85	-28.6	0.56027
86	11.7	59.8565	5.1159	100.187	10.3286	3.25	19.5	4.1604	0.9421	0.5692	1	0.1083	0.268	0.09091	515.009	877.581	49.4	33.8	0.495314
87	6.5	24.7086	3.8013	34.3696	7.6377	0	16.25	4.2566	0.6874	-0.2897	1	0.4076	0.6889	0.3333	106.231	117.069	-14.3	20.15	0.497702
88	5.3	52.654	9.9347	36.1831	10.9646	0	17.5018	5.1192	0.9837	0.9027	1	0.02758	0	0	874.198	562.632	25.35	46.15	0.90607
89	6.3	7.4111	1.1764	32.2207	7.4932	0	16.5718	5.2697	0.236	-0.9769	0.9998	0.6942	0.814	0.7391	836.103	486.929	4.55	-5.85	0.156996
90	8.7	20.0765	2.3076	42.8132	6.39	0	16.5718	4.3638	0.7746	0.296	0.9987	0.2013	0.9851	0.383	542.052	87.9023	-17.55	-9.75	0.361127
91	5.1	1.3	0.2549	8.775	2.8306	0	9.75	2.4811	-0.5	-1	1	0.9258	1	0.75	1391	400.922	0	1.3	0.0900516
92	9.9	37.232	3.7608	61.0045	7.7221	0	19.769	4.537	0.9716	0.8575	1	0.03567	0.8354	0	1301.21	497.929	35.75	10.4	0.487018
93	7.9	11.2207	1.4203	45.4121	7.697	3.25	16.5718	3.2801	0.2885	-0.9806	0.9936	0.6786	1	0.6316	571.12	30.3734	-1.95	11.05	0.184526
94	11.3	4.7321	0.4188	49.311	5.3023	0	20.5548	4.1975	-0.0994	-1	1	0.6201	1	0.9194	1319.84	576.673	-4.55	1.3	0.0789846
95	35.7	4.162	0.1166	232.285	6.8927	0	29.43	5.1454	-0.03671	-1	1	0.742	1	0.7559	238.947	590.901	2.6	-3.25	0.0169164
96	8.1	28.5408	3.5236	86.111	14.1166	4.5962	25.3833	5.2261	0.9464	0.6508	1	0.07901	0.9344	0.02439	1120.83	615.062	14.3	24.7	0.249607
97	18.1	90.2471	4.986	148.383	9.2163	0	20.8102	4.4226	0.7513	-0.9899	1	0.5223	0.4534	0.227	582.621	825.978	-85.15	29.9	0.540998
98	6.5	12.9021	1.9849	19.3843	4.3076	0	13.4001	3.4278	0.42	-0.1961	0.9992	0.4003	1	0.7391	84.5769	617.592	9.75	8.45	0.46079
99	8.9	20.2441	2.2746	60.6426	8.7888	0	42.25	8.6743	0.3963	-0.9893	0.9995	0.6854	0.5942	0.449	123.635	62.7135	-1.95	-20.15	0.258807
100	10.7	43.3604	4.0524	95.0405	10.9242	0	21.8017	4.6368	0.9212	0.568	1	0.09079	0.7586	0.0597	571.276	383.762	-17.55	-39.65	0.370956
101	10.1	35.2501	3.4901	53.5251	6.608	0	23.6604	4.3926	0.857	0.2425	0.9997	0.1848	0.6914	0.1639	1323.1	193.213	35.1	3.25	0.528163
102	7.7	0.9192	0.1194	37.8097	6.6333	0	20.8102	5.2934	-0.9136	-1	-0.4472	0.1168	1	1	987.734	655.033	0.65	-0.65	0.0180001
103	5.5	41.8481	7.6087	30.7102	8.7743	0	16.25	4.7258	0.9735	0.9381	0.9889	0.01434	0	0	684.518	956.818	-30.55	28.6	0.867157
104	20.9	178.59	8.545	229.139	12.1238	3.25	27.768	5.3156	0.8394	-0.4909	1	0.4243	0.06878	0.1243	503.634	946.045	-177.45	-20.15	0.704812
105	9.1	46.8722	5.1508	60.335	8.4979	0	25.3833	5.2345	0.9706	0.769	1	0.04166	0.2958	0	825.198	34.7033	26	39	0.606126
106	7.1	39.65	5.5845	38.419	7.5331	3.25	11.718	2.5173	0.9886	0.932	1	0.01457	0.1765	0	1044.7	106.106	39	7.15	0.741328
107	6.7	8.0401	1.2	50.2714	10.696	3.25	39	8.2572	-0.3441	-0.9815	0.9994	0.6628	1	0.8462	716.164	440.694	7.8	-1.95	0.112191
108	5.1	14.7365	2.8895	31.2318	10.0748	0	20.5548	5.0385	0.8943	0.7234	0.9988	0.108	0.9032	0.2727	1230.58	190.441	-9.75	-11.05	0.286805
109	5.5	23.3367	4.243	41.1456	11.7559	0	29.0689	9.0914	0.7423	0.4856	0.9762	0.178	0.7429	0.4667	208.209	888.164	-22.75	-5.2	0.360925
110	14.7	17.1728	1.1682	53.9845	4.2508	0	14.5344	3.2208	0.4368	-1	1	0.6738	1	0.5	638.772	817.48	8.45	-14.95	0.274819
111	13.9	8.475	0.6097	72.0654	6.0559	0	16.25	3.6004	-0.1219	-1	1	0.6893	1	0.8043	498.133	1003.38	8.45	0.65	0.100679
112	6.5	15.1186	2.3259	33.5077	7.4462	3.25	14.5344	3.6594	0.9096	0.4837	1	0.1336	1	0.16	529.808	201.631	-13.65	-6.5	0.312361
113	14.9	139.972	9.3941	148.434	11.5065	3.25	22.75	3.9387	0.9892	0.9385	1	0.0126	0	0	479.852	443.349	-139.1	15.6	0.816417
114	17.1	32.8877	1.9233	117.015	7.7493	0	32.6621	4.6306	0.2893	-0.9975	1	0.759	0.5563	0.4961	451.714	75.0526	10.4	31.2	0.24819
115	5.7	14.0014	2.4564	40.3811	10.9138	0	41.6203	10.5696	-0.6517	-0.9999	0.03123	0.3216	0.5946	1	1113.42	1025.6	-5.2	13	0.225073
116	21.3	35.9856	1.6895	125.489	6.502	0	22.981	3.8506	0.6167	-0.9912	1	0.5989	0.9482	0.3198	1068.33	819.005	-12.35	-33.8	0.259843
117	31.5	37.5709	1.1927	154.415	5.2344	0	16.25	3.3575	0.4519	-1	1	0.6258	1	0.5294	1273.64	240.73	-22.75	29.9	0.227858
118	6.1	8.475	1.3893	34.7467	8.4748	3.25	22.981	4.1814	0.2296	-1	1	0.7433	1	0.7619	646.074	777.074	-8.45	0.65	0.163933
119	5.5	29.1994	5.309	41.147	11.7563	4.5962	37.0557	9.0395	0.9682	0.9077	1	0.03049	0.3714	0	88.2273	239.373	8.45	-27.95	0.451588
120	10.5	21.8501	2.081	45.4605	5.3483	0	16.5718	3.9932	0.7622	-0.4472	1	0.3546	0.9882	0.2769	1279.21	1026.97	11.05	18.85	0.389096
121	5.3	4.7321	0.8928	36.2513	10.9852	3.25	19.769	5.8018	0.03465	-1	0.9806	0.59	1	0.9231	1041.07	307.415	-4.55	1.3	0.081273
122	11.3	32.688	2.8927	55.7371	5.9932	0	14.5344	3.5818	0.7987	-0.1644	1	0.29	0.9462	0.2329	873.128	299.593	-9.75	-31.2	0.482664
123	14.3	17.4413	1.2197	80.721	6.5627	0	38.0403	5.8882	0.3017	-1	0.9995	0.6559	0.9431	0.6373	1013.8	240.028	-7.8	-15.6	0.185853
124	6.1	37.4188	6.1342	39.7908	9.7051	3.25	37.9012	7.2562	0.9698	0.7834	1	0.05933	0	0	1189.76	247.434	-35.75	-11.05	0.632059
125	14.9	61.3381	4.1167	87.3396	6.7705	0	24.7513	4.2816	0.9419	0.5735	1	0.07463	0.6899	0.02752	1359.8	488.51	-13.65	59.8	0.608035
126	8.7	4.9503	0.569	57.8366	8.6323	0	41.1096	7.6984	0.2764	-0.9994	0.9985	0.5829	0.9851	0.7174	203.132	247.052	4.55	1.95	0.0659152
127	13.3	14.1962	1.0674	58.8447	5.2075	0	14.5344	3.4999	0.4184	-0.7809	1	0.4289	1	0.7841	1321.35	882.083	-13.65	3.9	0.204974
128	17.9	13.4001	0.7486	87.5691	5.5075	0	27.5772	5.1348	0.08211	-1	1	0.7215	0.9497	0.7308	995.249	453.028	-12.35	-5.2	0.135924
129	9.7	32.9519	3.3971	87.8194	11.4051	0	22.981	5.7362	0.3976	-0.8427	1	0.7627	0.4675	0.3929	994.077	48.3763	30.55	12.35	0.297858
130	12.7	30.6329	2.412	73.3641	6.8565	0	20.8102	4.3714	0.2481	-1	1	0.675	0.729	0.6512	17.3622	31.9488	-9.1	29.25	0.351783
131	5.3	2.0555	0.3878	13.7313	4.161	0	10.2774	3.2957	-0.4083	-0.9939	-0.03224	0.3084	1	1	879.236	973.104	0.65	-1.95	0.0931988
132	27.5	31.0439	1.1289	168.844	6.6213	0	21.8017	4.2167	0.8021	-0.5145	1	0.2707	1	0.234	842.158	792.934	-29.25	10.4	0.170495
133	15.5	17.8484	1.1515	135.087	10.0065	0	36.3361	5.728	0.6322	-0.9998	1	0.6832	0.2074	0.2261	1321.07	762.816	3.25	17.55	0.115075
134	11.9	19.2931	1.6213	48.0195	4.8505	0	14.5344	3.4037	0.5994	-0.9899	1	0.5648	1	0.3974	783.429	18.1891	10.4	16.25	0.334254
135	5.1	9.1924	1.8024	38.7524	12.5008	7.2672	19.769	3.627	0.8261	0.2095	0.9997	0.2405	1	0.2727	393.51	812.784	1.3	-9.1	0.144183
136	6.5	27.4004	4.2154	45.0144	10.0032	3.25	20.5548	4.4012	0.7178	-0.03865	0.997	0.2705	0.4667	0.4	669.869	892.185	-25.35	10.4	0.421405
137	14.9	10.1741	0.6828	52.5773	4.0758	0	17.5018	3.5662	0.1631	-1	1	0.6901	1	0.6961	509.95	88.8591	4.55	-9.1	0.167525
138	5.5	25.2414	4.5894	48.3057	13.8016	0	27.9576	6.4714	0.919	0.5692	0.9999	0.1303	0.6286	0.1333	1330.71	141.145	20.8	-14.3	0.332527
139	6.7	4.162	0.6212	55.3703	11.7809	3.25	26.8002	6.6644	-0.4355	-0.9998	0.8944	0.5526	1	0.9259	1277.14	484.537	-3.25	-2.6	0.0527294
140	5.3	20.2441	3.8196	32.7189	9.9148	0	26.2023	6.8913	0.9324	0.6346	0.9987	0.1033	0.6364	0.07692	405.689	46.3302	20.15	-1.95	0.385242
141	5.1	10.1533	1.9908	21.6928	6.9977	0	13.7886	3.4743	0.7386	0.3305	0.9903	0.221	1	0.5	275.647	297.137	6.5	7.8	0.284493
142	7.1	17.2709	2.4325	52.8576	10.3642	0	27.5772	6.3245	0.1253	-0.9701	0.9952	0.7606	0.6471	0.7	590.106	112.937	-5.85	-16.25	0.234702
143	7.1	2.6	0.3662	23.1226	4.5338	0	14.5344	2.6701	-0.1081	-0.9943	1	0.7637	1	0.8065	785.676	559.085	0	-2.6	0.0807711
144	9.1	21.4598	2.3582	53.4433	7.5272	0	16.25	3.4557	0.6075	-0.1549	0.9989	0.3662	0.7746	0.42	109.192	823.126	-0.65	-21.45	0.31329
145	9.9	24.05	2.4293	56.8094	7.1911	0	16.5718	3.9331	0.7536	-0.726	1	0.3324	0.7468	0.3276	809.687	973.288	-7.8	-22.75	0.33782
146	8.3	39.6979	4.7829	53.5707	8.5033	0	19.769	4.3629	0.9568	0.8614	0.9999	0.03977	0.4762	0	793.199	338.813	39.65	1.95	0.562476
147	18.1	68.2531	3.7709	135.943	8.4437	0	27.5772	5.2735	0.6494	-0.9986	1	0.6105	0.5652	0.2624	367.251	518.257	68.25	-0.65	0.446593
148	4.9	6.4347	1.3132	13.9473	4.8094	0	9.1924	2.5689	0.05799	-0.4347	0.9762	0.5347	1	0.7778	1135.23	101.031	-4.55	-4.55	0.273049
149	13.3	2.68	0.2015	67.5083	5.9742	0	14.5344	3.4631	-0.1316	-1	1	0.782	1	0.7558	1193.65	34.9436	2.6	-0.65	0.0337284
150	6.5	92.2954	14.1993	69.1586	15.3686	7.2672	20.5548	3.4899	0.9935	0.9783	1	0.006723	0	0	66.1615	422.208	-18.85	-90.35	0.923916
151	5.1	4.5962	0.9012	10.1588	3.277	0	7.2672	2.3347	0.3491	-0.4472	1	0.5423	1	0.7273	1319.68	566.226	0.65	4.55	0.275008
152	5.1	6.9096	1.3548	27.0237	8.7173	3.25	24.7513	5.0339	-0.05975	-0.9916	0.9298	0.8734	0.9032	0.8	410.274	95.1667	5.2	4.55	0.155415
153	10.3	60.621	5.8855	62.8657	7.5742	0	13.4001	2.9856	0.9964	0.9664	1	0.006843	0.2651	0	1113.34	933.364	-4.55	60.45	0.777046
154	6.5	23.553	3.6235	32.2393	7.1643	0	14.5344	4.3363	0.9917	0.9596	1	0.01202	0.9556	0	1310.68	426.046	14.95	-18.2	0.505772
155	9.7	26.2023	2.7013	64.9632	8.4368	3.25	19.769	3.4594	0.847	-0.3919	1	0.277	0.974	0.1579	457.124	345.459	-13	-22.75	0.320181
156	5.9	3.677	0.6232	31.6188	8.1074	0	26.2023	6.6752	-0.02804	-0.9995	0.9363	0.6204	1	0.9444	947.356	720.847	2.6	2.6	0.076868
157	6.5	32.5	5	32.1399	7.1422	0	18.9506	4.6138	0.8607	0.6169	0.9911	0.09607	0.4667	0.12	967.431	612.754	-26	19.5	0.700064
158	6.3	16.875	2.6786	23.8879	5.5553	0	13.7886	3.6288	0.8985	0.6668	1	0.1018	1	0.08696	685.151	789.214	-16.25	4.55	0.48217
159	12.7	5.2	0.4094	85.8846	8.0266	0	32.6621	6.7138	-0.06504	-1	0.9923	0.6493	1	0.8	921.158	729.354	5.2	0	0.0510054
160	10.5	51.7598	4.9295	61.3643	7.2193	0	17.5018	4.5905	0.94	0.6169	1	0.08151	0.5412	0.04615	15.9143	361.338	6.5	-51.35	0.682822
161	15.1	79.5155	5.2659	117.927	9.0021	0	39.6713	6.3478	0.9311	0.6459	1	0.08446	0.3282	0.07207	1316.55	280.745	79.3	-5.85	0.584964
162	6.5	8.45	1.3	36.7333	8.163	0	29.0689	6.2576	-0.08561	-0.9806	1	0.6946	0.9778	0.84	421.477	219.654	7.8	-3.25	0.159255
163	9.1	25.886	2.8446	48.284	6.8006	0	13.4001	3.2297	0.7444	0.0688	1	0.2622	1	0.4706	84.8956	243.994	-12.35	-22.75	0.418287
164	20.5	29.0689	1.418	110.982	5.999	0	16.25	3.4776	0.7189	-0.9923	1	0.464	0.8324	0.297	1175.09	1009.46	28.6	5.2	0.236373
165	20.3	31.3688	1.5453	124.978	6.8294	0	16.5718	3.854	0.3485	-1	0.9999	0.6975	1	0.559	288.071	270.872	-17.55	26	0.226272
166	14.7	15.2992	1.0408	84.0273	6.6163	0	35.1541	6.9708	0.1287	-1	1	0.7435	0.9843	0.67	971.534	661.861	3.25	-14.95	0.157308
167	5.5	68.1261	12.3866	48.6701	13.9057	7.2672	20.8102	4.0672	0.9942	0.9833	0.9998	0.005596	0	0	1193	474.427	-33.8	-59.15	0.890757
168	5.5	7.6081	1.3833	15.1873	4.3392	0	7.2672	2.0561	-0.2406	-0.7071	0.6402	0.4229	1	1	477.791	164.109	-7.15	-2.6	0.318791
169	5.1	4.6872	0.9191	15.11	4.8742	0	16.25	5.7612	-0.9315	-1	-0.5547	0.1276	1	1	1306.06	1038.49	-3.9	2.6	0.188564
170	16.3	103.481	6.3485	127.27	8.9	0	17.5018	4.5688	0.5438	-1	1	0.7232	0.3007	0.2975	386.656	849.696	85.8	57.85	0.713315
171	4.7	13.5256	2.8778	28.2373	10.4583	3.25	21.8017	5.4238	0.8937	0.7071	0.9839	0.1005	1	0.1429	284	42.6702	-7.8	-11.05	0.275169
172	9.7	16.9125	1.7436	40.5631	5.2679	0	13.4001	3.4511	0.2683	-1	0.9878	0.4905	1	0.8519	533.912	251.897	0.65	-16.9	0.330986
173	7.3	16.61	2.2753	45.1145	8.5122	3.25	16.5718	3.8882	0.784	0.1789	1	0.2264	1	0.3939	583.966	56.2603	-8.45	14.3	0.267299
174	5.3	17.7535	3.3497	37.1552	11.2592	0	26.8002	6.4985	0.9519	0.8276	0.9977	0.05433	1	0	923.16	664.028	-7.15	-16.25	0.297508
175	7.5	33.15	4.42	45.9383	8.3524	0	20.5548	5.5193	0.8675	0.124	1	0.2553	0.4364	0.2	965.007	47.56	29.25	-15.6	0.529189
176	7.7	0.65	0.08442	27.4404	4.8141	0	11.718	2.8124	-0.209	-1	1	0.8284	1	0.7742	486.981	1002.39	0.65	0	0.017536
177	14.1	3.5004	0.2483	63.8157	5.274	0	25.3833	5.0555	-0.53	-1	1	0.5851	1	0.9388	1261.74	997.791	-1.3	3.25	0.04708
178	7.3	11.0691	1.5163	35.5691	6.7112	0	35.8974	7.0112	0.7138	-0.9959	1	0.4322	1	0.4062	632.267	853.308	0.65	-11.05	0.225936
179	6.3	11.772	1.8686	37.8257	8.7967	0	35.1541	9.3279	-0.5292	-0.9997	0.9989	0.4986	1	0.9545	848	730.952	1.3	-11.7	0.212421
180	13.5	27.6537	2.0484	65.1795	5.6678	0	13.4001	3.8653	0.7481	-0.4315	1	0.4097	1	0.2447	1175.98	679.93	13.65	-24.05	0.36141
181	9.9	9.7716	0.987	52.8817	6.6939	0	23.4361	4.6528	0.5398	-1	1	0.5982	1	0.4407	174.086	248.106	-9.75	0.65	0.147448
182	7.1	12.6207	1.7776	40.6394	7.9685	3.25	13.4001	2.6567	0.7786	0.03123	1	0.199	1	0.4516	306.028	820.373	2.6	12.35	0.223078
183	14.3	40.095	2.8038	103.1	8.3822	0	37.0557	6.8743	0.7606	-0.7298	1	0.4343	0.6748	0.2233	1367.22	971.122	11.7	-38.35	0.334495
184	6.9	36.0384	5.223	43.3283	8.8425	0	18.3848	4.4322	0.7799	0.2595	0.9851	0.2307	0.4286	0.3103	775.514	592.964	27.95	22.75	0.59067
185	15.7	100.985	6.4321	138.14	10.0832	0	20.8102	5.0801	0.7838	-0.9974	1	0.5174	0.1752	0.1368	581.382	491.901	28.6	-96.85	0.637903
186	5.3	35.9856	6.7897	29.9045	9.062	3.25	17.5018	3.4201	0.9618	0.8894	0.9989	0.03264	0	0	589.264	613.387	-10.4	34.45	0.74925
187	5.3	3.7901	0.7151	16.7457	5.0744	0	45.6159	10.8637	0.482	-0.9982	0.9021	0.6628	1	0.5385	73.4434	612.236	1.95	3.25	0.140923
188	5.7	0.65	0.114	35.8241	9.6822	3.25	39.1352	8.2258	0.1122	-0.9999	0.8575	0.6792	1	0.9375	785.439	457.325	0	0.65	0.0117742
189	6.1	7.2672	1.1913	12.8704	3.1391	0	7.2672	2.2251	0.5114	-0.1414	0.7682	0.2736	1	0.95	878.385	977.557	-7.15	-1.3	0.379504
190	4.9	46.9532	9.5823	31.2427	10.7734	3.25	20.5548	5.1143	0.9958	0.9836	1	0.00641	0	0	99.1531	996.786	17.55	-43.55	0.889441
191	8.9	16.8625	1.8947	76.5506	11.0943	0	37.0557	8.8036	0.5653	-1	1	0.5349	0.8116	0.4167	1121.22	850.174	7.8	-14.95	0.170781
192	14.5	91.8066	6.3315	133.465	10.6772	3.25	29.0689	4.9689	0.8781	-0.6	1	0.224	0.104	0.1619	482.307	55.331	-74.75	53.3	0.592993
193	8.3	110.927	13.3647	86.877	13.79	3.25	22.981	3.7323	0.9979	0.9898	1	0.00291	0	0	1130.41	458.47	109.2	19.5	0.969159
194	6.5	29.43	4.5277	33.8875	7.5306	3.25	13	3.0754	0.9856	0.96	0.9997	0.01144	0.4444	0	1034.21	969.9	-25.35	-14.95	0.60124
195	11.3	87.3277	7.7281	100.12	10.7656	0	29.0689	5.2552	0.9492	0.6113	1	0.08761	0.129	0.05479	123.996	946.243	-86.45	12.35	0.717851
196	7.9	42.1499	5.3354	49.1445	8.3296	0	20.8102	4.7414	0.9412	0.4545	1	0.1042	0.6271	0.05128	652.753	89.1772	-12.35	-40.3	0.640535
197	5.5	11.0691	2.0126	14.8435	4.241	0	9.1924	2.1152	0.7555	0.3162	0.9864	0.1688	1	0.3333	1131.15	264.536	0.65	11.05	0.474558
198	13.3	35.4652	2.6666	53.9941	4.7782	0	10.2774	2.6192	0.6722	-0.04222	0.9997	0.2654	1	0.5778	676.158	634.026	-23.4	26.65	0.558076
199	9.5	26	2.7368	73.801	9.8401	0	21.8017	5.2277	0.8397	0.1961	0.9999	0.1796	0.9333	0.2364	8.3789	476.81	0	-26	0.278127
200	6.9	18.9506	2.7465	26.7165	5.4523	0	11.718	2.7788	0.8791	0.4997	0.9982	0.1171	1	0.1379	783.5	661.094	-7.15	-17.55	0.503732
201	11.3	47.2358	4.1802	69.0984	7.4299	0	17.5018	5.1492	0.6184	-0.9487	0.9993	0.5049	0.5269	0.3714	353.81	516.442	26.65	-39	0.562619
202	6.1	44.243	7.2529	50.1545	12.2328	0	32.6621	9.2517	0.9341	0.7618	1	0.06879	0	0	1094.27	517.361	-1.95	44.2	0.592906
203	6.5	16.3019	2.508	49.9655	11.1034	3.25	27.9576	8.951	-0.217	-0.8788	0.5735	0.3992	0.8	1	336.908	938.562	-1.3	16.25	0.225877
204	11.7	45.127	3.857	76.5463	7.8914	0	18.3848	4.2493	0.7996	-0.3463	1	0.4091	0.3608	0.1688	186.889	887.59	-29.9	-33.8	0.48876
205	5.9	44.2191	7.4948	36.1991	9.2818	4.5962	13.4001	2.292	0.9957	0.9852	0.9999	0.004798	0	0	856.271	963.746	-44.2	1.3	0.807473
206	5.7	5.9927	1.0514	17.9674	4.8561	0	16.5718	4.2442	-0.1585	-0.8944	1	0.7578	1	0.7333	622.684	704.325	1.3	-5.85	0.216511
207	11.1	48.5241	4.3715	70.9833	7.8004	0	20.8102	4.657	0.9422	0.6332	1	0.06998	0.4725	0.02817	728.324	747.5	-37.7	30.55	0.56042
208	9.5	8.475	0.8921	44.7239	5.9632	0	43.6033	8.9365	0.07839	-0.9919	1	0.7938	0.88	0.6226	1000.99	447.5	-8.45	0.65	0.149601
209	7.5	14.0616	1.8749	29.2881	5.3251	3.25	9.1924	1.7324	0.8217	-0.136	1	0.2534	1	0.2571	915.267	691.08	11.7	-7.8	0.352087
210	8.7	6.6287	0.7619	16.5054	2.4635	0	7.2672	2.0595	0.9055	0.2169	1	0.1674	1	0.1064	1058.86	885.184	-6.5	1.3	0.309275
211	10.7	66.1628	6.1834	79.5356	9.142	0	19.5	4.1997	0.8119	-0.03615	1	0.3043	0.1839	0.2985	366.836	854.785	-12.35	65	0.676373
212	7.3	7.9076	1.0832	37.8959	7.1502	0	32.0088	7.8899	-0.2488	-1	0.9487	0.7111	1	0.8387	640.534	854.863	-7.8	1.3	0.151492
213	10.3	30.8254	2.9928	64.5939	7.7824	0	26.2023	6.638	0.5593	-0.3162	0.9998	0.3168	0.8795	0.6984	877.587	754.039	-22.75	-20.8	0.38456
214	9.3	41.1353	4.4232	50.2429	6.8826	0	17.5018	3.7842	0.7509	0.03701	0.9994	0.3164	0.6027	0.3269	378.731	10.5753	-35.1	21.45	0.642664
215	9.9	22.7871	2.3017	61.8677	7.8314	0	27.9576	5.3869	0.1428	-0.9983	0.9993	0.8447	0.6456	0.5085	601.121	576.914	-1.3	22.75	0.293907
216	6.7	38.7827	5.7885	51.8751	11.0373	0	43.6033	9.4745	0.4501	-0.9716	0.9992	0.8041	0.234	0.2593	1018.03	37.9403	-29.9	-24.7	0.524449
217	8.9	12.7705	1.4349	36.8598	5.342	0	13.4001	4.0111	0.7389	-0.3328	1	0.2982	1	0.3673	493.466	761.545	-12.35	3.25	0.268607
218	8.9	7.854	0.8825	54.7266	7.9314	3.25	16.25	3.5484	0.3122	-0.9487	1	0.6131	1	0.6667	698.107	137.444	-7.15	3.25	0.111267
219	7.7	4.3603	0.5663	25.2677	4.4329	0	17.5018	3.8834	0.0888	-0.9971	0.9899	0.7367	1	0.7059	1304.55	556.812	-3.9	1.95	0.127749
220	8.7	13.7886	1.5849	44.1705	6.5926	0	13	3.1831	0.5196	-0.7682	1	0.5108	1	0.5745	1133.91	364.879	-13.65	1.95	0.240406
221	8.3	5.5536	0.6691	33.3107	5.2874	3.25	13.4001	2.6187	0.6884	-0.5145	1	0.4141	1	0.3488	1360.37	906.042	-5.2	-1.95	0.126546
222	8.3	3.9	0.4699	43.8331	6.9576	0	20.8102	4.9918	-0.2991	-1	0.9899	0.4938	1	0.9268	1239.73	457.337	3.9	0	0.0675377
223	8.1	11.718	1.4467	32.6123	5.3463	0	10.2774	2.6513	0.1962	-0.9285	0.9993	0.5215	1	0.8718	460.809	743.16	11.05	3.9	0.270598
224	4.7	32.2717	6.8663	23.2331	8.6048	3.25	25.3833	4.4947	0.9802	0.9567	0.9968	0.01599	0	0	123.468	336.968	-5.2	31.85	0.797962
225	7.1	51.5594	7.2619	43.5978	8.5486	0	18.9506	5.0797	0.9971	0.9905	1	0.002866	0	0	419.31	980.746	-28.6	-42.9	0.849484
226	7.5	2.6	0.3467	45.0091	8.1835	3.25	26	5.0867	-0.3271	-1	0.9983	0.6673	1	0.8857	702.8	788.773	0	-2.6	0.0423657
227	6.7	7.15	1.0672	21.5655	4.5884	0	10.2774	2.2638	0.7248	-0.1961	1	0.2961	1	0.3704	734.164	546.127	0	7.15	0.232587
228	5.7	20.0765	3.5222	44.5061	12.0287	3.25	22.981	5.581	0.7347	0.424	0.9995	0.2227	0.8919	0.4706	463.816	849.693	9.75	-17.55	0.292816
229	5.1	14.4323	2.8299	34.3653	11.0856	3.25	24.7513	5.8539	0.4681	0.05872	0.9754	0.2969	0.9032	0.8182	1112.53	560.755	-11.7	8.45	0.255277
230	5.7	5.9927	1.0514	14.7586	3.9888	0	10.2774	2.8798	0.4679	-0.2425	0.9989	0.4282	1	0.6471	1057.38	983.368	-5.85	-1.3	0.263588
231	5.5	9.3744	1.7044	33.7499	9.6428	0	24.7513	6.6858	0.5279	-0.5145	0.9785	0.4756	1	0.5333	1106	860.364	7.8	-5.2	0.176754
232	4.9	7.2672	1.4831	16.4035	5.6564	0	13.4001	4.4357	-0.8697	-0.9806	-0.6459	0.1215	1	1	461.235	134.061	7.15	-1.3	0.262199
233	4.9	3.5004	0.7144	14.8751	5.1294	0	14.5344	4.0164	0.08952	-0.4472	0.8575	0.4212	1	0.8889	68.7959	607.5	-1.3	3.25	0.139276
234	4.7	11.1262	2.3673	10.4281	3.8623	0	7.2672	2.1013	0.8753	0.7894	0.9487	0.05389	1	0	631.128	404.479	1.3	11.05	0.612925
235	4.7	28.6074	6.0867	25.5078	9.4473	4.5962	16.25	3.5972	0.9762	0.9518	0.9977	0.01663	0	0	1222.16	287.553	26.65	-10.4	0.644279
