# Supplementary material for: Cyclic AMP signalling and glucose metabolism mediate pH taxis by African trypanosomes
Source: Nat Commun. 2022 Feb 1;13:603. doi: 10.1038/s41467-022-28293-w (PMC8807625; doi:10.1038/s41467-022-28293-w)
Supplement: Supplementary file 12 — Source Data [file 41467_2022_28293_MOESM12_ESM.zip › Source Data/Source Data motility/Suppl. Fig. 4a/C3KOCl1S3.xlsx]

## Sheet: C3KOCl1S3V1
trackID	trackLength(s)	totalDisplacement(um)	meanVelocity(um/s)	totalDistance(um)	meanSpeed(um/s)	minSpeed(um/s)	maxSpeed(um/s)	stdevSpeed(um/s)	meanPersistence	minPersistence	maxPersistence	stdevPersistence	tumblingPropensityV	tumblingPropensityP	positionX(px)	positionY(px)	displacementX(um)	displacementY(um)	Spalte1
0	49.5	38.7009	0.7818	243.657	5.1296	0	19.769	3.722	0.2437	-1	1	0.6424	1	0.686	265.876	1010.81	18.85	-33.8	0.15241
1	23.1	22.1	0.9567	144.497	6.8482	0	39	6.2521	0.03938	-0.9985	1	0.6654	1	0.7826	515.667	88.8139	19.5	-10.4	0.139701
2	7.5	10.5812	1.4108	32.1541	5.8462	0	13	2.7983	0.6699	-0.5882	1	0.4021	1	0.4286	750.487	246.493	1.95	-10.4	0.241319
3	7.1	20.739	2.921	32.3781	6.3486	0	13.4001	3.6012	0.9311	0.7991	0.9995	0.0571	1	0	11.3028	812.275	17.55	-11.05	0.460101
4	11.9	8.1445	0.6844	61.0608	6.1678	0	23.4361	5.389	-0.0227	-1	1	0.6464	1	0.7922	58.4874	519.038	-3.9	-7.15	0.110963
5	49.5	42.0947	0.8504	273.57	5.7594	0	22.75	4.1243	0.1358	-1	1	0.7416	1	0.6591	1315.76	707.712	-9.75	-40.95	0.147654
6	8.9	14.4323	1.6216	47.054	6.8194	0	22.981	4.8783	0.1997	-0.9939	0.999	0.691	1	0.6939	392.82	714.691	-11.7	-8.45	0.237792
7	49.5	19.5	0.3939	192.419	4.0509	0	23.6604	3.3146	-0.03029	-1	1	0.6813	1	0.8182	175.273	421.689	19.5	0	0.0972377
8	25.7	76.075	2.9601	186.678	7.8767	0	17.5018	4.4119	0.92	0.4172	1	0.09656	0.9705	0.07373	510.469	888.815	1.95	-76.05	0.375805
9	24.9	35.106	1.4099	90.9599	3.972	0	18.9506	2.9507	0.5198	-0.4997	1	0.4095	1	0.6404	787.223	233.096	0.65	35.1	0.35496
10	28.1	18.5905	0.6616	133.97	5.1329	0	22.981	4.1745	-0.4305	-1	1	0.5195	1	0.9692	605.197	930.084	11.05	-14.95	0.128894
11	4.9	3.9538	0.8069	11.1708	3.852	0	7.2672	1.6551	0.4143	-0.5547	0.9701	0.5609	1	0.75	801.908	675.327	-0.65	-3.9	0.209476
12	6.1	24.2686	3.9785	27.4203	6.6879	3.25	13.4001	3.1836	0.9383	0.7719	1	0.06454	0.6829	0	1103.96	1011.89	-24.05	3.25	0.59488
13	40.1	25.4249	0.634	138.845	3.6442	0	16.25	3.0966	0.2056	-1	1	0.6683	1	0.7284	142.829	875.961	-1.95	-25.35	0.173975
14	32.3	11.518	0.3566	167.627	5.5322	0	19.5	3.5436	0.4343	-0.9285	1	0.6244	0.9406	0.5365	1065.77	680.757	3.25	-11.05	0.064459
15	30.3	18.9506	0.6254	109.829	3.8809	0	14.5344	3.1533	-0.04886	-1	1	0.6466	1	0.8388	378.309	790.916	-1.95	-18.85	0.161148
16	8.3	7.854	0.9463	26.1955	4.158	0	14.5344	3.5236	0.5221	-0.8321	0.9856	0.4271	1	0.5952	137.934	71.8494	-7.15	-3.25	0.227585
17	8.1	8.45	1.0432	41.5761	6.8157	0	16.25	3.9963	0.119	-1	1	0.8941	1	0.5385	148.018	700.173	-3.25	-7.8	0.153058
18	30.1	15.1744	0.5041	124.481	4.4299	0	17.5018	3.4522	0.1414	-1	1	0.7067	1	0.7066	863.948	829.03	-11.05	-10.4	0.113795
19	10.1	6.1321	0.6071	49.1318	6.0656	0	19.769	4.6654	-0.6542	-0.9899	0.5547	0.3355	1	1	1277.41	578.297	-3.25	-5.2	0.100089
20	10.1	7.4111	0.7338	65.5092	8.0876	0	17.5018	4.0528	0.2951	-0.9971	0.9971	0.606	1	0.678	375.589	520.639	4.55	-5.85	0.0907315
21	9.3	43.994	4.7305	43.9844	6.0253	0	13	3.4064	0.9925	0.9487	1	0.01157	0.3973	0	685.629	805.043	9.75	42.9	0.785106
22	49.5	78.2299	1.5804	284.187	5.9829	0	21.8017	3.9362	0.4321	-1	1	0.6472	0.9705	0.5428	693.343	89.8596	68.9	-37.05	0.264153
23	49.5	26.6817	0.539	227.308	4.7854	0	19.769	3.9472	0.07725	-1	1	0.7219	1	0.7203	1210.29	876.334	1.3	-26.65	0.112634
24	11.9	7.1795	0.6033	63.5514	6.4193	0	17.5018	4.8558	0.3424	-0.9806	1	0.6008	1	0.6232	1123.95	1034.29	-0.65	-7.15	0.0939822
25	6.5	14.6069	2.2472	40.1269	8.9171	0	22.981	5.5915	0.4692	-0.9191	1	0.8105	0.8	0.28	1078.05	178.661	13.65	5.2	0.25201
26	13.5	8.0401	0.5956	60.2256	5.237	0	16.25	3.4356	0.1476	-0.9939	1	0.6326	1	0.7473	1207.89	934.83	-1.95	-7.8	0.113729
27	8.9	2.3436	0.2633	33.197	4.8112	0	13.4001	2.6959	-0.5413	-1	1	0.6711	1	0.8696	1336.39	814.584	-1.95	1.3	0.0547265
28	29.9	41.3657	1.3835	140.906	5.0504	0	18.9506	4.1224	0.3547	-1	1	0.6724	1	0.548	509.992	977.4	-5.85	-40.95	0.273939
29	16.3	59.5806	3.6553	75.2585	5.2628	0	16.5718	3.2617	0.9292	0.2747	1	0.0924	0.5664	0.02439	524.107	121.101	-59.15	-7.15	0.694554
30	11.7	19.6511	1.6796	47.9971	4.9482	0	13.7886	3.1143	0.5698	-0.8742	1	0.4831	1	0.5541	141.004	784.201	11.05	-16.25	0.339437
31	6.1	3.9538	0.6482	15.8713	3.871	0	13.4001	3.2837	-0.3724	-1	0.7894	0.5696	1	0.95	1098.64	670.32	-3.9	-0.65	0.16745
32	49.5	17.0988	0.3454	157.7	3.32	0	13.4001	2.5082	-0.08998	-1	1	0.7218	1	0.8134	1321.19	637.576	2.6	-16.9	0.104036
33	22.5	12.3671	0.5496	91.3874	4.4579	0	13	3.2841	-0.09726	-1	1	0.7335	1	0.7684	681.936	701.731	-0.65	-12.35	0.123287
34	17.7	15.1744	0.8573	55.7985	3.554	0	11.718	2.5395	0.561	-0.8	1	0.4121	1	0.5969	96.4379	62.5819	-14.95	-2.6	0.241221
35	49.5	39.3505	0.795	242.976	5.1153	0	16.5718	3.4505	0.1642	-1	1	0.6964	1	0.7038	685.043	444.733	14.95	-36.4	0.155416
36	20.3	17.6819	0.871	65.972	3.605	0	17.5018	3.4814	-0.1311	-1	1	0.7347	0.9508	0.7857	780.301	1014.95	5.2	-16.9	0.241609
37	9.1	13.4001	1.4725	30.2005	4.2536	0	14.5344	2.968	0.09959	-1	0.9839	0.5265	1	0.9111	805.451	1031.99	-10.4	8.45	0.346177
38	14.1	18.6132	1.3201	80.7593	6.6743	0	18.9506	4.021	0.7317	-0.1961	1	0.3197	1	0.3465	95.227	706.277	3.9	18.2	0.197789
39	6.7	22.6756	3.3844	38.574	8.2072	0	20.5548	4.7017	0.9022	0.3379	1	0.1549	0.9787	0.1481	1225.45	453.679	10.4	20.15	0.41237
40	35.9	13.9561	0.3887	146.156	4.3114	0	23.4361	4.0559	-0.372	-1	1	0.6028	1	0.9243	994.089	588.38	6.5	-12.35	0.0901563
41	49.5	28.6664	0.5791	154.571	3.2541	0	13	2.4291	0.2172	-1	1	0.7196	1	0.6114	1061.79	25.5798	1.95	-28.6	0.17796
42	16.1	9.1924	0.571	93.6307	6.6405	0	21.8017	4.64	-0.05534	-1	0.9864	0.688	1	0.7768	1324.83	713.453	-6.5	-6.5	0.0859875
43	21.9	59.927	2.7364	100.276	5.039	0	14.5344	3.2221	0.9726	0.3861	1	0.06224	1	0.01117	1066.73	893.963	39	-45.5	0.543044
44	5.5	3.5004	0.6364	9.6246	2.7499	0	7.2672	2.4891	0.5054	-0.1414	1	0.4442	1	0.5333	910.1	964.673	3.25	1.3	0.231427
45	6.7	13.7118	2.0465	49.0907	10.4448	0	23.6604	7.068	0.7638	0.4472	0.9999	0.186	1	0.4074	647.955	273.187	-11.7	-7.15	0.195935
46	4.9	23.409	4.7774	22.1463	7.6367	3.25	13.4001	2.7387	0.9818	0.9198	1	0.02582	0.2759	0	1022.02	235.337	23.4	0.65	0.625584
47	19.5	26.871	1.378	110.487	6.3135	0	20.5548	4.0077	0.31	-1	1	0.6695	1	0.5811	1368.3	338.626	-22.75	14.3	0.218262
48	21.9	14.3148	0.6536	70.4993	3.5427	0	13	2.7768	0.005998	-1	1	0.685	1	0.8133	675.824	126.959	-0.65	-14.3	0.184492
49	49.5	28.3775	0.5733	225.284	4.7428	0	16.25	3.2411	-0.01454	-1	1	0.703	1	0.7986	1370.78	622.569	-9.75	-26.65	0.120878
50	47.9	54.3712	1.1351	196.276	4.2762	0	16.25	2.8305	0.453	-0.9923	1	0.5846	1	0.5476	1181.34	522.455	25.35	-48.1	0.265446
51	11.7	7.4111	0.6334	32.2123	3.3209	0	9.1924	2.0641	0.4635	-0.7071	1	0.4935	1	0.7164	531.722	263.338	-1.95	-7.15	0.190731
52	46.5	32.7332	0.7039	158.31	3.5575	0	10.2774	2.6437	0.4198	-1	1	0.5761	1	0.5959	236.862	123.914	3.9	-32.5	0.197864
53	4.9	9.6629	1.972	19.6343	6.7704	0	16.5718	5.2169	0.9329	0.824	0.9959	0.06773	1	0	1147.76	953.031	-9.1	3.25	0.291268
54	6.1	6.4018	1.0495	19.0315	4.6418	3.25	7.2672	1.5724	-0.09287	-0.7809	0.9987	0.5885	1	0.8	266.484	715.213	-5.85	-2.6	0.226098
55	11.1	46.2232	4.1643	69.741	7.6639	0	20.5548	4.9286	0.3124	-0.9977	0.9904	0.7576	0.5275	0.4571	878.356	69.6937	-20.15	-41.6	0.543366
56	26.9	30.6604	1.1398	160.017	6.4264	0	24.7513	5.1197	0.2867	-0.9996	1	0.6417	0.9839	0.6564	319.281	387.528	11.05	-28.6	0.177362
57	6.3	31.0711	4.9319	29.1717	6.7841	0	16.25	4.274	0.9742	0.9059	1	0.02033	0.2093	0	814.325	930.286	18.85	-24.7	0.726979
58	11.9	46.8722	3.9388	77.1391	7.7918	0	20.5548	4.924	0.8634	0.5199	1	0.1101	0.8283	0.1646	107.538	512.563	26	39	0.505506
59	8.9	5.2405	0.5888	33.8357	4.9037	0	23.4361	5.3303	-0.6266	-1	0.1414	0.3055	1	1	688.933	989.803	-2.6	-4.55	0.120073
60	14.5	46.8812	3.2332	90.4069	7.2326	0	18.9506	4.8833	0.8691	-0.1414	1	0.2188	0.992	0.181	933.314	653.397	13.65	44.85	0.447031
61	49.5	23.4	0.4727	169.644	3.5715	0	13.7886	2.7216	-0.07524	-1	1	0.7199	1	0.7873	1278.19	273.311	0	-23.4	0.132353
62	4.9	3.25	0.6633	7.9577	2.744	0	9.75	3.4376	-0.25	-1	1	1.0351	1	0.625	1390.8	317.133	0	3.25	0.241727
63	49.5	111.535	2.2532	270.886	5.7029	0	18.9506	4.0317	0.6938	-1	1	0.4928	0.8611	0.3146	805.493	752.786	72.8	-84.5	0.395097
64	24.3	11.0691	0.4555	94.0204	4.2162	0	16.5718	3.4675	0.07829	-1	1	0.7039	1	0.7513	1062.74	825.813	0.65	-11.05	0.108036
65	42.9	19.7369	0.4601	209.886	5.1317	0	23.6604	4.6335	-0.3319	-1	1	0.6306	1	0.9051	1007.7	480.859	5.85	-18.85	0.0896584
66	32.7	41.3146	1.2634	175.866	5.7285	0	16.25	3.5114	0.4687	-1	1	0.6353	1	0.4893	368.486	265.706	-37.7	-16.9	0.220546
67	4.7	44.1857	9.4012	28.9927	10.7381	0	20.8102	6.5391	0.9943	0.9781	0.9999	0.007604	0	0	31.734	473.404	39.65	-19.5	0.875499
68	29.7	23.3005	0.7845	166.744	6.0196	0	20.5548	4.6488	-0.02176	-1	1	0.6681	1	0.804	1189.01	563.066	-9.1	-21.45	0.130324
69	22.3	153.612	6.8884	198.285	9.7677	3.25	24.7513	4.6039	0.9845	0.852	1	0.02245	0.04926	0	1061.37	581.531	-112.45	-104.65	0.705222
70	9.1	14.1962	1.56	39.8916	5.6185	0	25.3833	5.0618	0.5856	-0.3457	0.9998	0.3561	1	0.62	37.6319	671.275	13.65	-3.9	0.277654
71	22.9	17.931	0.783	100.815	4.8237	0	16.25	3.0617	0.1677	-0.9981	1	0.6504	0.9713	0.7419	1083.99	794.343	13	-12.35	0.162324
72	4.9	13.7118	2.7983	12.1956	4.2054	0	11.718	2.7771	0.9631	0.9224	0.9998	0.02985	1	0	1238.62	252.898	-7.15	11.7	0.665406
73	5.7	2.3436	0.4112	15.9446	4.3093	0	11.718	3.6315	-0.2019	-0.9701	1	0.7101	1	0.9286	830.026	234.175	1.95	1.3	0.0954215
74	15.5	4.7321	0.3053	69.9644	5.1825	0	21.8017	4.6194	-0.06499	-1	1	0.7434	1	0.7411	1313.19	205.513	-1.3	-4.55	0.0589098
75	49.5	37.7895	0.7634	224.972	4.7363	0	13.4001	3.0746	0.3634	-1	1	0.5907	1	0.6343	644.632	586.172	-2.6	-37.7	0.161181
76	37.3	29.7655	0.798	188.976	5.3534	0	19.769	3.9623	0.3096	-1	1	0.6356	1	0.6538	1013.07	333.933	-25.35	-15.6	0.149064
77	19.1	144.394	7.5599	163.385	9.5547	0	20.5548	4.583	0.9901	0.9389	1	0.01297	0.02924	0	686.01	950.702	-98.8	-105.3	0.791223
78	49.5	37.7224	0.7621	226.431	4.767	0	16.5718	3.388	0.3253	-1	1	0.6799	1	0.5812	989.17	845.493	1.3	-37.7	0.15987
79	22.7	8.45	0.3722	130.299	6.2946	0	18.9506	4.4228	-0.2949	-1	1	0.627	1	0.8765	238.806	8.1167	0	-8.45	0.05913
80	10.9	8.841	0.8111	43.6713	4.9069	0	17.5018	3.9823	0.1029	-1	1	0.6543	1	0.791	257.422	811.087	-2.6	-8.45	0.165298
81	5.9	5.2	0.8814	16.2468	4.1658	0	10.2774	2.4116	0.204	-0.7071	0.9923	0.4686	1	0.875	384.017	845.831	0	-5.2	0.21158
82	8.9	18.1302	2.0371	25.2961	3.6661	0	11.718	2.9282	0.9618	0.8	1	0.04593	1	0	1216.72	645.815	17.55	-4.55	0.555659
83	37.3	146.053	3.9156	294.599	8.3456	0	22.75	5.0454	0.7744	-0.9921	1	0.4392	0.5609	0.1994	743.389	511.358	135.2	-55.25	0.469181
84	22.3	15.7214	0.705	133.096	6.5565	0	30.8322	6.1987	0.09139	-0.9971	1	0.697	1	0.7444	966.103	471.365	7.8	13.65	0.107527
85	49.1	26.9339	0.5486	200.066	4.2477	0	20.8102	3.4883	-0.1724	-1	1	0.7312	1	0.7943	957.293	581.934	-3.9	-26.65	0.129152
86	49.1	22.1	0.4501	219.81	4.6669	0	17.5018	3.2075	-0.1793	-1	1	0.7309	1	0.8177	49.6354	91.1202	0	-22.1	0.0964452
87	5.3	2.68	0.5057	12.1924	3.6947	0	13.4001	3.9535	-0.5928	-0.9648	-0.2425	0.2912	1	1	751.293	732.547	-0.65	-2.6	0.136872
88	18.3	91.3753	4.9932	112.826	6.9218	0	16.5718	3.4696	0.9774	0.8615	1	0.02984	0.2822	0	542.478	398.336	33.15	-85.15	0.721373
89	12.1	9.1924	0.7597	55.5503	5.5	0	14.5344	3.6153	0.2862	-1	1	0.6634	1	0.6711	674.231	58.0413	1.3	-9.1	0.138127
90	5.3	5.36	1.0113	24.8833	7.5404	0	22.981	6.407	0.5004	-0.6432	0.9976	0.5803	1	0.4615	1154.04	139.208	-1.3	5.2	0.134118
91	17.9	122.974	6.87	181.409	11.4094	0	32.6621	7.7371	0.9493	0.6233	1	0.08458	0.1635	0.06475	1224.66	64.9972	-109.2	56.55	0.602135
92	8.1	12.4182	1.5331	22.0752	3.6189	0	7.2672	2.5648	0.8246	0.1104	1	0.2414	1	0.25	1382.99	783.173	-12.35	-1.3	0.423637
93	30.1	132.144	4.3902	219.758	7.8206	0	29.9635	4.6811	0.8794	-0.5274	1	0.2117	0.4626	0.1494	1160.93	486.125	109.85	-73.45	0.561364
94	5.3	1.95	0.3679	23.1001	7	0	20.8102	5.7713	0.1636	-0.8575	0.9899	0.6249	1	0.8182	971.321	197.821	0	1.95	0.0525571
95	30.9	123.14	3.9851	180.8	6.2561	0	25.3833	4.2268	0.8882	-0.1961	1	0.1895	0.6851	0.1264	688.772	961.125	-118.95	-31.85	0.636994
96	46.5	144.774	3.1134	329.781	7.4108	0	25.3833	4.5525	0.7929	-0.9892	1	0.3963	0.7618	0.2118	1119.45	472.774	-11.7	-144.3	0.420117
97	6.9	69.3401	10.0493	58.1732	11.8721	4.5962	26.2023	4.5756	0.9741	0.9532	0.997	0.0135	0	0	706.188	624.217	-35.1	59.8	0.846464
98	5.1	4.162	0.8161	21.0131	6.7784	0	24.7513	6.5311	-0.9066	-0.9971	-0.6644	0.09996	1	1	1214.25	185.177	3.25	2.6	0.120397
99	9.3	32.0154	3.4425	49.2755	6.7501	0	17.5018	4.2323	0.9323	0.4104	1	0.1126	0.7534	0.07547	219.134	130.952	-3.25	-31.85	0.509992
100	7.3	50.8913	6.9714	42.7827	8.0722	0	18.9506	5.3144	0.9937	0.9819	1	0.006028	0	0	1256.69	886.911	21.45	-46.15	0.863631
101	44.9	20.688	0.4608	203.816	4.751	0	16.5718	3.6037	0.1037	-1	1	0.7435	1	0.6801	1289.73	425.61	-14.95	-14.3	0.0969901
102	11.1	48.9058	4.4059	87.9849	9.6687	0	25.3833	5.434	0.1016	-0.9995	1	0.8581	0.3846	0.5507	556.599	1022.88	48.75	3.9	0.455687
103	24.1	60.5443	2.5122	142.808	6.4619	0	16.5718	3.9033	0.5599	-0.9487	1	0.6109	0.8281	0.3769	969.091	765.154	-15.6	58.5	0.388771
104	7.5	36.89	4.9187	38.0732	6.9224	0	13.7886	3.6864	0.8943	0.5794	0.9994	0.1126	0.2182	0.08571	1014.31	747.1	-9.1	-35.75	0.710548
105	8.7	3.5004	0.4023	26.4647	3.95	0	17.5018	4.2906	0.5872	-0.7071	1	0.4012	1	0.6512	516.494	919.718	1.3	-3.25	0.101848
106	8.3	3.7901	0.4566	40.3598	6.4063	0	13.7886	3.0946	-0.3551	-1	1	0.7409	1	0.881	761.066	211.126	-1.95	-3.25	0.0712736
107	5.5	1.8385	0.3343	30.6877	8.7679	0	29.9635	7.9269	-0.01162	-0.9806	0.8944	0.6692	1	0.8571	1269.25	475.146	1.3	-1.3	0.0381277
108	24.9	23.409	0.9401	130.287	5.6894	0	17.5018	4.1021	0.1453	-1	1	0.76	1	0.6618	807.361	235.175	23.4	-0.65	0.165237
109	43.1	19.7369	0.4579	188.121	4.5771	0	18.9506	3.4492	0.4737	-1	1	0.5852	1	0.5425	906.231	953.806	5.85	18.85	0.100042
110	11.3	1.8385	0.1627	59.6122	6.4099	0	16.25	4.5616	-0.2853	-1	1	0.6228	1	0.9286	1176.95	136	-1.3	-1.3	0.0253826
111	4.9	4.5962	0.938	7.6746	2.6464	0	7.2672	2.4391	0.6912	0.4472	1	0.2044	1	0.75	280.418	704.969	3.25	-3.25	0.354444
112	5.7	2.3436	0.4112	37.0122	10.0033	3.25	19.5	6.0433	-0.2366	-0.9985	0.9806	0.7684	1	0.8667	1157.6	855.307	-1.3	-1.95	0.0411064
113	42.9	21.8501	0.5093	192.81	4.7142	0	23.4361	3.6566	0.1706	-1	1	0.7188	1	0.6989	236.272	187.537	18.85	-11.05	0.108035
114	5.7	3.3144	0.5815	14.7217	3.9788	0	11.718	3.1372	-0.2924	-0.9701	0.9104	0.4703	1	0.9286	751.36	733.447	3.25	0.65	0.14615
115	4.7	3.9538	0.8412	11.5824	4.2898	0	10.2774	2.1101	0.5639	0.1961	0.9487	0.2989	1	0.7143	1088.69	760.936	-0.65	-3.9	0.196093
116	5.9	11.05	1.8729	37.6408	9.6515	0	23.4361	5.3781	0.8885	0.3162	0.9992	0.161	1	0.1111	797	691.025	5.2	-9.75	0.194053
117	30.3	100.538	3.3181	151.349	5.348	0	13.4001	2.9711	0.9408	0.3162	1	0.09676	0.8375	0.04563	296.231	199.099	-65	76.7	0.620438
118	42.1	30.4461	0.7232	263.224	6.5642	0	35.0036	6.1238	0.1894	-1	1	0.7057	1	0.6747	385.227	875.699	8.45	-29.25	0.110173
119	4.7	1.8385	0.3912	12.1088	4.4848	0	9.1924	2.3494	-0.3646	-1	0.7071	0.837	1	1	989.468	630.468	-1.3	-1.3	0.087228
120	28.7	49.4385	1.7226	155.612	5.8282	0	39	5.5523	0.6545	-0.989	1	0.5615	0.9738	0.2874	172.533	97.3188	-31.2	-38.35	0.295563
121	6.1	18.8948	3.0975	28.7314	7.0076	0	16.5718	3.6835	0.7233	-0.2882	0.9983	0.348	0.6098	0.3333	690.943	984.246	-12.35	-14.3	0.44202
122	4.7	4.5962	0.9779	25.4657	9.4317	3.25	23.6604	7.1433	-0.4669	-0.9945	-0.08305	0.37	1	1	492.415	498.543	-0.65	4.55	0.103682
123	15.5	39.9102	2.5749	115.018	8.5198	0	26.2023	5.5958	0.8284	0.05256	1	0.2049	0.963	0.2174	664.552	408.939	-31.85	24.05	0.302225
124	6.7	8.475	1.2649	19.2109	4.0874	0	13	3.1297	0.5687	-0.8321	1	0.6456	1	0.3913	1197.9	648.112	8.45	-0.65	0.309463
125	7.7	28.5778	3.7114	39.0659	6.8537	3.25	16.5718	3.4338	0.8302	0.4042	0.9965	0.1851	0.7895	0.2973	1365.49	393.734	27.3	-8.45	0.541518
126	34.1	44.5096	1.3053	215.016	6.6983	0	26.8002	5.4578	0.6046	-1	1	0.5671	0.9813	0.3333	1311.64	445.957	-39	21.45	0.19487
127	12.9	11.4997	0.8914	86.8193	7.9651	0	22.981	5.3008	0.2165	-0.9374	1	0.6501	1	0.6897	365.465	533.647	7.8	-8.45	0.111913
128	5.5	4.7321	0.8604	7.4192	2.1198	0	6.5	1.8578	0.8564	0.4472	1	0.1738	1	0.3333	712.418	22.3545	-1.3	-4.55	0.405887
129	16.7	4.111	0.2462	101.006	6.8712	0	46.8722	7.9104	-0.2244	-1	0.9965	0.7626	0.966	0.8182	483.982	406.856	3.9	-1.3	0.0358307
130	17.5	44.133	2.5219	175.844	11.3448	3.25	29.9635	7.0776	0.6501	-0.9363	1	0.572	0.471	0.2889	294.586	882.3	43.55	-7.15	0.222296
131	8.1	21.607	2.6675	63.8629	10.4693	0	33.1436	7.4467	0.3745	-0.8944	0.9985	0.5296	0.9836	0.6341	1020.51	165.722	20.8	5.85	0.254793
132	7.1	24.4248	3.4401	44.2859	8.6835	0	19.5	5.0542	0.8394	0.2425	0.9999	0.1871	0.8627	0.1935	1045.15	557.662	-10.4	22.1	0.396165
133	6.7	4.6872	0.6996	30.2206	6.4299	3.25	14.5344	3.3895	-0.02335	-0.9908	0.9899	0.6256	1	0.8519	1267.91	477.463	-2.6	-3.9	0.108804
134	8.7	1.4534	0.1671	29.9131	4.4646	0	13.4001	2.8726	0.1269	-1	0.9487	0.6949	1	0.8043	217.494	503.971	-1.3	-0.65	0.0374278
135	11.3	33.6308	2.9762	90.12	9.6903	0	36.3361	8.4316	0.5043	-0.8321	1	0.5494	0.7312	0.4583	701.235	331.451	-25.35	-22.1	0.307132
136	8.5	22.5635	2.6545	41.8259	6.4348	0	16.25	3.9637	0.8866	0.4138	1	0.1071	1	0.04444	75.6176	466.847	14.95	16.9	0.412523
137	37.1	31.4495	0.8477	157.682	4.4924	0	20.5548	3.4672	0.02686	-1	1	0.6699	1	0.8187	273.81	735.48	9.75	-29.9	0.188696
138	7.9	6.9096	0.8746	18.3229	3.1056	0	16.25	3.2814	0.2236	-0.5647	0.995	0.5285	1	0.7632	654.196	904.139	4.55	-5.2	0.28162
139	28.3	123.269	4.3558	213.486	8.1174	0	17.5018	4.3638	0.6158	-0.9993	1	0.6924	0.2852	0.2346	792.933	133.341	120.9	24.05	0.5366
140	36.1	27.3309	0.7571	253.903	7.4458	0	24.7513	4.4421	0.3799	-1	1	0.6543	1	0.5526	413.205	752.787	1.3	-27.3	0.101681
141	6.7	2.0555	0.3068	11.477	2.4419	0	6.5	2.0027	0.4974	-0.7071	1	0.4526	1	0.7273	959.44	108.918	-0.65	1.95	0.12564
142	6.1	3.3144	0.5433	20.6437	5.0351	0	20.5548	4.4678	-0.6589	-0.9806	0.9285	0.5378	1	0.9048	1370.98	879.664	-3.25	0.65	0.107903
143	10.9	116.986	10.7326	101.341	11.3866	3.25	18.9506	3.8816	0.9964	0.9854	1	0.003714	0	0	813.56	180.505	113.1	-29.9	0.942564
144	10.9	6.4018	0.5873	37.5082	4.2144	0	14.5344	3.7047	-0.06402	-0.9899	1	0.7258	1	0.7742	986.431	630.353	2.6	-5.85	0.139356
145	7.7	4.6872	0.6087	27.4412	4.8142	0	17.5018	3.2479	-0.1546	-1	0.9994	0.7666	1	0.75	1122.4	935.636	-2.6	3.9	0.126438
146	15.1	2.9069	0.1925	70.5325	5.3842	0	19.5	3.7434	-0.7038	-1	0.9983	0.4448	1	0.9909	1288.45	581.861	2.6	1.3	0.0357528
147	5.7	9.0301	1.5842	12.3223	3.3304	0	7.2672	2.243	0.9075	0.5145	1	0.1394	1	0.1176	556.658	809.228	4.55	7.8	0.475679
148	10.9	43.6033	4.0003	72.8994	8.1909	0	24.7513	4.8834	0.9878	0.8682	1	0.0206	0.7865	0	1231.6	733.954	19.5	39	0.488383
149	19.1	157.672	8.2551	179.349	10.4883	0	39.6713	6.0346	0.9815	0.6392	1	0.05255	0.04678	0.01987	224.94	51.7696	-143.65	-65	0.787077
150	8.7	3.25	0.3736	20.0229	2.9885	0	10.2774	2.2038	0.1321	-0.9615	1	0.5752	1	0.8478	138.535	82.8621	-1.95	-2.6	0.125013
151	10.9	6.1664	0.5657	78.6235	8.8341	0	27.5772	7.0868	-0.01399	-0.9899	1	0.735	1	0.7937	123.904	813.463	1.95	-5.85	0.064036
152	7.7	2.9069	0.3775	28.8828	5.0672	0	14.5344	3.7471	-0.3835	-1	1	0.5792	1	0.9143	150.143	712.701	-2.6	1.3	0.0744987
153	17.5	20.5239	1.1728	73.8238	4.7628	0	14.5344	2.9759	0.4038	-0.8437	1	0.542	1	0.597	6.4171	837.466	-3.9	-20.15	0.246242
154	6.5	9.3744	1.4422	23.3261	5.1836	0	17.5018	3.9357	0.6171	-0.2425	0.9985	0.3488	1	0.52	561.769	142.769	5.2	-7.8	0.278224
155	20.7	63.8888	3.0864	120.916	6.4661	0	17.5018	3.8261	0.8819	0.4837	1	0.1356	0.8075	0.1737	196.541	1012.78	45.5	44.85	0.47732
156	25.5	197.412	7.7416	223.027	9.4905	0	22.981	4.6938	0.9944	0.9407	1	0.007896	0	0	958.569	329.423	-44.2	-192.4	0.815721
157	14.5	64.258	4.4316	89.6989	7.1759	0	18.9506	3.7897	0.8574	-0.9353	1	0.3686	0.392	0.08654	557.131	850.652	-40.3	-50.05	0.617567
158	9.5	55.357	5.827	82.3506	10.9801	0	48.75	9.5349	0.8146	0.168	1	0.1633	0.3067	0.3273	1149.84	859.658	-53.3	14.95	0.530687
159	16.9	49.5409	2.9314	118.02	7.9208	0	21.8017	5.0048	0.771	-0.9671	1	0.3961	0.9329	0.2248	728.846	749.53	46.8	-16.25	0.370089
160	17.3	59.6621	3.4487	102.626	6.7076	0	22.981	4.3258	0.9194	0.4472	1	0.125	0.9281	0.1053	1176.56	1011.31	-59.15	-7.8	0.514148
161	8.1	5.5536	0.6856	35.1406	5.7608	0	18.3848	4.3471	0.06111	-0.9806	1	0.5437	1	0.8158	1374.08	569.185	1.95	-5.2	0.119011
162	5.7	7.4111	1.3002	17.1451	4.6338	0	10.2774	2.5281	0.5706	-0.4472	1	0.5216	1	0.5	259.553	743.202	5.85	-4.55	0.28059
163	5.3	9.3744	1.7688	19.6863	5.9655	0	16.5718	4.8004	0.6829	0.4472	0.9878	0.1503	1	0.6923	232.962	560.245	-5.2	-7.8	0.296505
164	4.9	5.2405	1.0695	15.0443	5.1877	0	35.1541	8.5792	-0.2369	-0.9864	0.1961	0.5446	1	1	1206.06	190.949	-5.2	0.65	0.206161
165	5.9	24.6057	4.1705	28.2257	7.2374	0	17.5018	5.0459	0.9159	0.8226	0.9995	0.05761	0.9231	0	1063.05	522.076	-5.2	24.05	0.576243
166	9.3	16.9	1.8172	87.9253	12.0446	3.25	30.6604	5.8387	-0.3637	-1	0.9999	0.6001	0.8904	0.9412	633.097	172.344	6.5	-15.6	0.150873
167	4.7	6.9096	1.4701	20.047	7.4248	0	17.5018	4.9814	0.2464	-0.774	0.9965	0.7718	1	0.6667	101.479	383.979	-4.55	5.2	0.197999
168	23.7	11.772	0.4967	104.012	4.7932	0	18.9506	3.8935	-0.206	-1	1	0.6733	1	0.8757	778.118	1032.57	-1.3	-11.7	0.103626
169	5.9	3.7901	0.6424	26.6905	6.8437	0	16.5718	4.9756	-0.1791	-0.8944	0.9558	0.6863	1	0.8235	801.059	690.975	-1.95	-3.25	0.0938674
170	14.1	59.3069	4.2062	88.2702	7.2951	0	16.25	3.8035	0.9584	0.789	1	0.0453	0.7438	0	1115.2	746.308	42.9	40.95	0.576579
171	4.7	2.6	0.5532	16.401	6.0744	0	21.8017	5.508	-0.743	-0.9676	-0.3162	0.208	1	1	1370.79	884.681	0	-2.6	0.0910707
172	5.9	4.5962	0.779	21.7068	5.5659	0	16.25	3.5997	-0.1906	-0.9285	0.9558	0.6897	1	0.7895	494.398	490.856	3.25	3.25	0.139959
173	5.7	1.4534	0.255	25.9827	7.0223	0	16.5718	4.5724	-0.5787	-0.9879	0.7071	0.4925	1	1	1146.75	614.912	-0.65	1.3	0.0363129
174	12.5	65.172	5.2138	99.5398	9.48	0	24.7513	6.0351	0.9595	0.6936	1	0.06346	0.1714	0.02353	1206.92	688.628	-50.7	-40.95	0.549979
175	12.1	12.503	1.0333	52.2829	5.1765	0	14.5344	2.6755	0.4138	-0.4472	1	0.488	1	0.6447	493.946	534.955	1.95	-12.35	0.199614
176	7.7	3.3144	0.4304	28.5987	5.0173	0	14.5344	3.3402	-0.1037	-1	0.9899	0.7157	1	0.8333	215.942	507.695	0.65	-3.25	0.0857832
177	26.7	16.61	0.6221	121.924	4.9362	0	25.3833	3.7195	0.279	-1	1	0.6785	1	0.6452	947.554	444.545	14.3	8.45	0.126028
178	8.5	5.2405	0.6165	38.5853	5.9362	0	16.5718	4.1658	0.01504	-0.9778	0.9947	0.6755	1	0.7949	1335.5	709.271	-4.55	2.6	0.103854
179	26.1	10.0907	0.3866	132.494	5.4977	0	20.8102	4.0156	-0.2074	-1	1	0.7161	1	0.8263	505.366	104.31	-9.75	-2.6	0.0703203
180	26.1	110.634	4.2388	201.397	8.3567	0	35.8974	4.8958	0.7627	-0.9979	1	0.4588	0.4896	0.2455	295.293	553.875	-105.95	-31.85	0.507234
181	26.1	34.7431	1.3312	98.6599	4.0938	0	11.718	2.8505	0.3131	-0.9993	1	0.6413	0.917	0.6359	1300.84	1009.78	33.15	-10.4	0.325175
182	25.9	112.767	4.3539	211.038	8.83	0	26.8002	5.2699	0.9372	-0.9285	1	0.2529	0.4351	0.03196	104.021	1014.45	-112.45	8.45	0.49308
183	5.9	5.9927	1.0157	38.094	9.7677	0	46.1912	13.7151	-0.2103	-1	0.9899	0.6852	1	0.8947	1203.14	189.746	5.85	1.3	0.103986
184	24.5	56.6097	2.3106	102.669	4.5631	0	16.25	3.1801	0.7561	-0.7894	1	0.3907	1	0.26	695.918	289.243	46.8	-31.85	0.506366
185	5.1	7.854	1.54	14.3028	4.6138	0	9.75	2.6881	0.7476	0.361	0.9701	0.1586	1	0.3636	1389.52	1026.15	-3.25	-7.15	0.333781
186	11.9	11.718	0.9847	77.2623	7.8043	0	29.9635	7.3126	0.2802	-0.9993	1	0.7128	1	0.5325	682.328	724.256	3.9	-11.05	0.126174
187	19.7	7.827	0.3973	61.8791	3.496	0	13.4001	2.708	-0.1912	-1	0.9995	0.7708	1	0.7947	650.754	921.563	0.65	-7.8	0.113644
188	7.1	0.65	0.09155	32.8742	6.4459	0	22.981	5.0008	-0.7007	-1	1	0.5568	1	0.9333	1370.27	891.183	-0.65	0	0.0142028
189	23.9	14.0316	0.5871	102.779	4.6931	0	16.25	3.3551	-0.1762	-1	1	0.7445	1	0.8135	133.115	94.9435	3.25	-13.65	0.125099
190	13.5	7.2672	0.5383	77.421	6.7323	0	18.9506	4.5408	0.1828	-0.9806	1	0.6285	1	0.75	68.6963	469.307	1.3	-7.15	0.0799578
191	6.9	4.6872	0.6793	39.5659	8.0747	0	44.2048	11.3705	-0.36	-0.9994	1	0.7053	0.9184	0.931	1388.36	333.899	-2.6	-3.9	0.084127
192	8.1	28.7914	3.5545	42.0279	6.8898	0	16.25	4.2964	0.6145	-0.0688	0.9999	0.3301	0.5574	0.6098	30.8457	501.71	13.65	-25.35	0.515908
193	6.1	77.5001	12.7049	54.5832	13.313	7.2672	18.9506	3.2105	0.994	0.9788	0.9995	0.005103	0	0	56.5082	330.098	-71.5	-29.9	0.954323
194	11.5	5.886	0.5118	36.2622	3.8171	0	9.75	2.4394	0.1087	-1	1	0.6317	1	0.8281	361.491	546.709	-0.65	-5.85	0.134081
195	5.1	1.95	0.3824	13.5942	4.3852	0	16.25	4.2192	0.4188	-0.7071	1	0.5896	1	0.7	1373	575.892	0	-1.95	0.0872024
196	8.5	1.95	0.2294	47.6083	7.3244	0	16.5718	5.1686	0.08989	-0.999	1	0.6472	1	0.7727	239.282	21.5235	0	-1.95	0.03132
197	7.5	31.6904	4.2254	35.6627	6.4841	0	14.5344	3.7285	0.9787	0.8405	0.9999	0.03257	0.7091	0	356.047	165.253	13.65	28.6	0.651656
198	5.1	3.25	0.6373	16.4632	5.3107	0	14.5344	4.0776	0.3837	-0.8321	0.9998	0.7859	1	0.5	1291.92	875.696	-2.6	-1.95	0.120003
199	14.9	57.4543	3.856	85.8387	6.6542	0	14.5344	3.6021	0.9319	0.4628	1	0.1087	0.7364	0.07339	572.658	701.01	-40.3	40.95	0.579484
200	4.9	1.95	0.398	16.323	5.6286	0	13.4001	3.9812	0.6101	-0.0767	1	0.382	1	0.5556	705.102	524.235	0	-1.95	0.0707103
201	5.1	0.9192	0.1802	15.973	5.1526	0	16.5718	4.5608	-0.2253	-1	0.2425	0.4417	1	1	666.5	71.5588	0.65	-0.65	0.0349726
202	20.7	22.1859	1.0718	138.633	7.4135	0	16.25	3.7752	0.2417	-1	1	0.7527	1	0.6	951.92	394.889	-1.95	22.1	0.144574
203	20.1	11.2207	0.5582	123.549	6.8259	0	32.5	5.8719	-0.2968	-1	1	0.6525	1	0.894	599.55	957.351	-1.95	-11.05	0.0817768
204	20.7	16.3019	0.7875	134.026	7.1672	0	17.5018	4.5563	0.09175	-1	1	0.6288	1	0.7785	308.671	8.0169	-1.3	-16.25	0.109876
205	5.9	10.896	1.8468	16.5182	4.2354	0	10.2774	2.5701	0.9236	0.7399	0.9989	0.08996	1	0.05263	1042.46	832.314	10.4	3.25	0.436039
206	20.3	29.8222	1.4691	134.617	7.3561	0	18.3848	4.9045	0.6929	-0.9734	1	0.4891	0.7596	0.3395	1331.37	21.3966	28.6	-8.45	0.199712
207	4.9	2.68	0.5469	21.2833	7.3391	0	20.8102	6.7594	-0.5894	-0.9806	0.2169	0.4347	1	1	1293.39	583.031	-2.6	-0.65	0.0745187
208	12.1	4.3603	0.3604	78.7323	7.7953	0	32.6621	7.4887	-0.4787	-1	1	0.5069	1	0.987	622.521	31.7149	3.9	-1.95	0.046233
209	18.9	7.9076	0.4184	72.5906	4.2953	0	13.4001	2.9005	-0.06528	-1	0.9968	0.6778	1	0.8345	875.36	837.106	1.3	-7.8	0.0974088
210	18.7	3.5004	0.1872	84.0762	5.0345	0	17.5018	3.8854	0.05448	-1	1	0.7779	1	0.6822	1058.55	846.805	1.3	-3.25	0.0371834
211	5.1	2.7577	0.5407	9.9206	3.2002	0	11.718	3.3536	0.2444	-0.3162	1	0.4173	1	0.8	924.872	148.461	1.95	-1.95	0.168958
212	18.3	33.7812	1.846	123.243	7.5609	0	23.4361	5.361	0.6546	-0.8437	1	0.3788	1	0.4755	773.822	844.301	29.25	16.9	0.244151
213	17.9	18.2464	1.0194	94.8954	5.9683	0	26.2023	4.3863	0.57	-0.9899	1	0.5018	1	0.4851	572.849	95.1061	-1.3	-18.2	0.170802
214	9.9	5.8138	0.5873	56.0611	7.0963	0	21.8017	5.1697	-0.09028	-1	1	0.743	1	0.7818	1077.4	773.071	5.2	-2.6	0.0827614
215	9.9	55.536	5.6097	65.5858	8.302	0	13.7886	3.4814	0.9701	0.8682	0.9999	0.02993	0.1519	0	1136.04	678.354	19.5	52	0.675705
216	17.7	27.3696	1.5463	75.4907	4.8083	0	11.718	2.6707	0.8202	-0.3162	1	0.249	1	0.2687	541.777	270.175	1.95	-27.3	0.32159
217	17.1	5.886	0.3442	67.4056	4.4639	0	13.4001	3.3996	-0.2854	-1	1	0.6454	1	0.9048	795.19	244.962	-0.65	-5.85	0.0771075
218	16.9	17.7415	1.0498	75.8545	5.0909	0	22.981	4.2526	0.4001	-1	1	0.6756	1	0.568	1349.89	707.5	-15.6	8.45	0.206211
219	4.7	3.5004	0.7448	11.6123	4.3008	0	7.2672	2.3606	0.8322	0.4472	1	0.1976	1	0.2857	639.447	621.415	1.3	-3.25	0.173177
220	15.1	8.7207	0.5775	95.5033	7.2903	0	27.768	5.407	0.1396	-1	1	0.7244	1	0.7156	619.099	174.993	-7.8	3.9	0.0792148
221	10.9	14.0316	1.2873	55.8001	6.2697	0	13.7886	3.2828	-0.1496	-0.9985	0.9899	0.5361	0.7865	0.9412	791.427	389.729	-3.25	-13.65	0.205321
222	12.1	3.3144	0.2739	44.6718	4.423	0	11.718	3.0822	-0.6053	-1	1	0.4926	1	0.961	919.318	740.847	-0.65	-3.25	0.0619263
223	14.5	89.3177	6.1598	115.105	9.2084	0	19.769	4.7108	0.9851	0.8749	1	0.021	0.232	0	859.61	720.969	-52.65	-72.15	0.668933
224	14.3	24.468	1.711	61.2558	4.9801	0	14.5344	3.5818	0.7032	-0.9383	1	0.3381	1	0.4	472.434	570.367	15.6	-18.85	0.343567
225	14.3	7.4111	0.5183	57.8975	4.7071	0	23.4361	4.4232	0.007755	-0.9985	1	0.7647	1	0.7347	319.297	827.311	4.55	-5.85	0.11011
226	13.9	53.9343	3.8802	115.518	9.7074	0	26	6.3913	0.8987	-0.2822	1	0.199	0.6891	0.101	1287.7	151.043	-40.95	-35.1	0.399716
227	5.9	49.6602	8.417	37.5802	9.636	0	19.769	4.9222	0.9971	0.9916	1	0.002934	0	0	288.61	132.432	-48.1	12.35	0.873495
228	13.7	94.9556	6.9311	111.564	9.5354	0	30.8322	5.9733	0.984	0.9033	1	0.01992	0.02564	0	236.683	76.1898	-3.25	-94.9	0.726881
229	7.1	8.7449	1.2317	42.823	8.3967	0	17.5018	4.3012	-0.1288	-1	0.9363	0.8292	1	0.6552	590.824	508.803	5.85	6.5	0.146689
230	5.9	5.2	0.8814	34.8781	8.9431	0	20.8102	7.9903	-0.1418	-0.9971	1	0.7238	1	0.7368	1165.59	963.186	0	-5.2	0.0985564
231	12.7	16.0538	1.2641	69.6671	6.5109	0	22.981	4.3	0.6456	-0.6419	1	0.3963	1	0.4713	622.555	789.98	5.85	-14.95	0.194151
232	5.7	3.5004	0.6141	12.7755	3.4528	0	14.5344	3.8773	-0.01559	-0.7657	0.9899	0.6565	1	0.7647	1155.88	588.675	1.3	-3.25	0.177856
233	9.7	4.162	0.4291	44.9396	5.8363	0	14.5344	3.6467	-0.1115	-0.9939	1	0.6965	1	0.7778	933.954	13.2268	3.25	-2.6	0.0735226
234	12.5	39.1352	3.1308	81.0637	7.7204	0	20.5548	5.2219	0.9468	0.6139	1	0.06407	0.9714	0.01176	1242.92	383.968	38.35	-7.8	0.405523
235	11.9	10.5011	0.8824	49.8495	5.0353	0	13.7886	3.3858	0.001256	-1	0.9996	0.7532	1	0.726	202.882	142.197	-3.9	-9.75	0.175243
236	11.7	13.8954	1.1876	39.1102	4.032	0	10.2774	2.6888	0.2384	-1	0.9991	0.7045	1	0.6364	110.752	674.902	-2.6	-13.65	0.294544
237	8.7	20.317	2.3353	39.332	5.8704	0	16.25	3.4967	0.8789	0.5171	0.9997	0.1226	1	0.1702	168.971	128.563	20.15	2.6	0.397809
238	6.5	3.25	0.5	32.8176	7.2928	0	30.8322	8.3783	-0.2888	-1	0.9839	0.6823	1	0.96	790.785	653.562	-2.6	-1.95	0.0685608
239	5.9	4.7321	0.802	17.0833	4.3803	0	10.2774	2.8467	-0.1195	-0.9833	0.9839	0.6712	1	0.8421	635.797	626.449	1.3	-4.55	0.183092
240	11.3	32.0088	2.8326	52.5857	5.6544	0	13.7886	3.1513	0.7689	0.1414	0.9999	0.179	0.9247	0.4384	1366.53	202.628	29.25	-13	0.500955
241	5.1	3.25	0.6373	6.9603	2.2453	0	7.2672	2.9789	0.06019	-0.3162	0.5145	0.3062	1	1	948.941	191.99	2.6	1.95	0.283837
242	10.7	6.5324	0.6105	61.5494	7.0746	0	27.9576	6.0574	-0.217	-1	0.9487	0.5993	1	0.9032	676.458	732.294	-6.5	-0.65	0.0862946
243	11.1	35.7972	3.225	57.1279	6.2778	0	18.3848	3.8219	0.7077	-0.3457	1	0.3793	0.6044	0.3478	1071.82	603.491	31.2	-17.55	0.513715
244	10.9	51.3006	4.7065	85.3	9.5843	0	23.6604	5.2313	0.7172	-0.3807	1	0.3715	0.05618	0.3333	912.445	371.945	-47.45	19.5	0.491064
245	10.9	32.6427	2.9947	68.3778	7.6829	0	30.8322	5.3966	0.8567	0.3391	1	0.1738	0.9326	0.2206	1078.02	139.262	-31.85	-7.15	0.389788
246	10.5	13.5256	1.2882	46.3642	5.4546	0	29.9635	4.9843	0.8628	0.3162	1	0.1661	1	0.2188	470.795	417.352	11.05	-7.8	0.236168
247	10.3	21.0021	2.039	65.0414	7.8363	0	19.5	3.9554	0.939	0.534	1	0.1011	0.988	0.07937	1308.61	768.816	7.8	-19.5	0.260199
248	10.3	52.654	5.112	73.6143	8.8692	0	29.0689	6.7036	0.8629	0.5631	0.9991	0.1046	0.2651	0.1429	1372.92	88.5	0.65	-52.65	0.576377
249	10.3	24.1552	2.3452	58.0602	6.9952	0	20.8102	4.3881	0.2389	-0.9738	1	0.692	0.8434	0.6885	952.806	261.248	-22.1	-9.75	0.335258
250	9.5	3.5004	0.3685	52.1278	6.9504	0	20.5548	5.8528	0.01955	-1	1	0.7044	1	0.8235	68.1158	479.647	1.3	-3.25	0.0530185
251	5.3	2.9069	0.5485	28.0678	8.5054	3.25	23.6604	6.3714	-0.8535	-0.9989	-0.4472	0.189	1	1	1297.17	595.396	1.3	-2.6	0.0644884
252	4.7	2.0555	0.4373	16.3752	6.0649	0	22.981	6.5304	-0.2779	-0.9971	0.6	0.6999	1	1	1289.93	886.223	1.95	0.65	0.0721034
253	8.9	0.9192	0.1033	51.3788	7.4462	0	22.981	5.5289	-0.1277	-0.9971	1	0.6868	1	0.8444	105.365	621.534	0.65	0.65	0.0138728
254	8.7	8.6721	0.9968	52.474	7.8319	0	19.5	5.1217	-0.08101	-0.9993	1	0.6682	1	0.8298	1190.6	579.569	1.95	-8.45	0.127274
255	8.1	26.8002	3.3087	54.9568	9.0093	0	20.5548	4.6009	0.9632	0.7526	1	0.05557	0.9508	0	1370.54	431.025	-24.7	-10.4	0.367254
256	6.9	3.25	0.471	23.4125	4.7781	0	11.718	3.1149	-0.2005	-1	1	0.7207	1	0.8214	175.022	582.058	3.25	0	0.0985747
257	7.5	66.6844	8.8913	55.2544	10.0463	3.25	17.5018	3.8419	0.9851	0.9414	1	0.01423	0	0	384.907	117.673	-66.3	7.15	0.885032
258	7.5	6.1664	0.8222	40.51	7.3655	0	21.8017	6.7584	0.1873	-0.9899	1	0.7121	1	0.6875	317.98	534.033	-5.85	-1.95	0.111629
259	4.9	3.9	0.7959	24.5645	8.4705	3.25	16.25	3.5286	0.5975	0.1414	0.9939	0.3335	1	0.6667	918.143	166.388	0	-3.9	0.0939614
260	5.1	0.65	0.1275	19.4741	6.282	0	20.5548	5.5084	-0.2297	-0.9487	0.7071	0.7005	1	1	347.412	392.892	0	0.65	0.0202961
261	6.9	15.3406	2.2233	36.0718	7.3616	0	29.9635	6.6769	-0.3699	-0.9734	0.9701	0.5004	0.9796	0.9615	992.833	601.797	12.35	-9.1	0.302013
262	6.9	25.607	3.7112	37.3729	7.6271	3.25	19.769	4.093	0.6631	-0.04757	0.9996	0.3303	0.7755	0.5185	1199.72	249.522	10.4	-23.4	0.486581
263	6.7	6.5324	0.975	30.5807	6.5065	0	14.5344	4.6612	-0.1716	-0.9939	0.9138	0.6147	1	0.88	324.963	130.075	-0.65	-6.5	0.14985
264	6.3	3.677	0.5836	36.6067	8.5132	0	22.981	7.4544	-0.665	-0.9891	0.7071	0.4514	1	1	696.984	1027.02	-2.6	-2.6	0.0685524
265	6.1	14.7365	2.4158	56.3175	13.736	3.25	27.768	6.9062	0.3565	-0.963	0.9979	0.6689	0.8537	0.5714	594.566	503.238	-9.75	11.05	0.175874
266	5.9	4.3603	0.739	10.7712	2.7618	0	9.1924	2.2881	0.7077	0.2631	1	0.2741	1	0.3889	1177.57	959.441	-1.95	3.9	0.267579
267	5.9	2.68	0.4542	18.5206	4.7489	0	13.4001	3.792	-0.2974	-0.9987	0.8944	0.6352	1	0.9444	767.271	721.941	2.6	0.65	0.0956432
268	5.7	4.7321	0.8302	23.2784	6.2915	0	23.4361	6.0158	0.007424	-0.943	0.9806	0.6834	1	0.8125	501.746	507.807	-4.55	-1.3	0.131956
269	5.7	25.3833	4.4532	34.8059	9.407	0	22.75	6.2001	0.8931	0.1674	0.9992	0.2029	0.5676	0.1176	735.325	16.1228	-25.35	-1.3	0.473392
270	4.9	2.0555	0.4195	22.9009	7.8969	0	40.2003	10.9833	-0.7415	-0.9989	-0.06438	0.3782	0.6552	1	1040.15	181.806	0.65	-1.95	0.0531221
271	5.1	15.0064	2.9424	21.1652	6.8275	0	41.1096	9.6628	0.04625	-0.908	0.8682	0.7117	1	0.8	670.735	83.5294	14.95	-1.3	0.430963

## Sheet: V2
trackID	trackLength(s)	totalDisplacement(um)	meanVelocity(um/s)	totalDistance(um)	meanSpeed(um/s)	minSpeed(um/s)	maxSpeed(um/s)	stdevSpeed(um/s)	meanPersistence	minPersistence	maxPersistence	stdevPersistence	tumblingPropensityV	tumblingPropensityP	positionX(px)	positionY(px)	displacementX(um)	displacementY(um)	Spalte1
0	49.5	34.499	0.6969	230.018	4.8425	0	23.4361	3.7452	0.2553	-1	1	0.6911	1	0.623	918.381	704.2	25.35	23.4	0.143913
1	7.5	14.3	1.9067	26.0786	4.7416	0	13	3.3662	0.5134	-0.3022	1	0.4115	0.9818	0.5882	724.707	129.027	0	-14.3	0.402122
2	49.5	28.6074	0.5779	193.168	4.0667	0	19.5	3.6574	-0.09337	-1	1	0.6968	1	0.8238	488.506	940.786	0.65	-28.6	0.142105
3	9.5	14.4323	1.5192	37.6702	5.0227	0	16.5718	3.4805	0.2389	-0.999	1	0.8178	1	0.5636	234.668	661.853	1.95	-14.3	0.302467
4	8.9	23.9179	2.6874	37.5889	5.4477	0	14.5344	3.0562	0.9181	0.6321	1	0.09277	0.8986	0.08163	14.3427	871.365	17.55	-16.25	0.493309
5	11.1	8.0401	0.7243	45.1112	4.9573	0	18.3848	3.7727	0.2615	-1	1	0.6829	1	0.6714	127.284	359.18	-1.95	-7.8	0.146108
6	8.3	6.1321	0.7388	32.6647	5.1849	0	16.5718	4.6084	-0.6424	-1	0.9878	0.5022	1	0.9535	99.9639	1031.84	5.2	-3.25	0.142491
7	16.5	16.4567	0.9974	76.6366	5.2853	0	20.5548	3.8921	0.6464	-0.802	1	0.4317	0.9862	0.4309	815.179	328.412	16.25	-2.6	0.188712
8	49.5	50.4536	1.0193	326.483	6.8733	0	27.5772	4.8244	0.3021	-1	1	0.6844	0.9726	0.609	1034.52	86.1869	46.8	-18.85	0.148298
9	10.5	26.8474	2.5569	46.0958	5.423	0	14.5344	3.5342	0.8956	0.3939	1	0.1268	0.9647	0.1385	1278.37	865.424	-3.25	-26.65	0.471492
10	31.9	56.9817	1.7863	131.574	4.4005	0	14.5344	2.8481	0.78	-0.1414	1	0.2307	1	0.3682	115.542	971.729	-55.9	11.05	0.405931
11	35.1	22.1096	0.6299	186.767	5.6425	0	21.8017	4.4052	-0.06472	-1	1	0.6996	1	0.7924	410.667	727.07	-9.1	-20.15	0.111635
12	19.1	40.9706	2.1451	92.5491	5.4122	0	16.5718	3.4066	0.9477	0.6727	1	0.0672	1	0.03311	351.113	528.162	-30.55	-27.3	0.396345
13	8.1	28.1308	3.4729	34.2552	5.6156	0	14.5344	3.8656	0.9524	0.8437	1	0.04122	1	0	1202.65	642.451	18.2	-21.45	0.618438
14	11.9	41.8279	3.5149	71.0237	7.1741	0	17.5018	3.9478	0.9474	0.6905	1	0.05922	0.9697	0.01266	780.303	503.979	-29.9	-29.25	0.489943
15	15.7	52.9062	3.3698	106.35	7.7627	0	25.3833	4.8622	0.8858	-0.9854	1	0.3456	0.4526	0.08547	832.287	88.4745	-5.2	-52.65	0.434102
16	6.1	25.3166	4.1503	20.9162	5.1015	0	9.1924	2.8136	0.9952	0.9796	1	0.006756	1	0	663.418	627.738	-12.35	22.1	0.813545
17	6.7	1.4534	0.2169	23.1102	4.9171	0	9.75	1.9998	-0.117	-1	1	0.7266	1	0.8	1169.13	869.612	-0.65	1.3	0.0441114
18	38.1	25.5409	0.6704	217.701	6.0305	0	24.7513	4.9321	-0.008992	-1	1	0.7352	1	0.7634	371.252	381.047	6.5	-24.7	0.111168
19	9.9	4.5962	0.4643	44.209	5.5961	0	16.5718	3.428	-0.2166	-1	1	0.6592	1	0.9057	278.015	640.934	-0.65	-4.55	0.0829685
20	7.9	5.36	0.6785	24.741	4.1934	0	16.5718	3.1871	0.1543	-0.9997	1	0.6917	1	0.7179	743.329	374.721	-1.3	-5.2	0.161802
21	42.1	21.9946	0.5224	216.477	5.3984	0	21.8017	4.5893	-0.2222	-1	1	0.683	1	0.8504	778.464	500.62	-7.15	-20.8	0.0967694
22	39.9	62.9427	1.5775	180.215	4.755	0	17.5018	3.1171	0.5625	-1	1	0.5397	1	0.4363	955.568	673.416	51.35	36.4	0.331756
23	27.3	29.9635	1.0976	145.339	5.7446	0	16.25	3.8604	0.2816	-1	1	0.6855	1	0.6372	61.5714	830.031	19.5	22.75	0.191066
24	14.7	72.6431	4.9417	84.7889	6.6763	0	14.5344	3.2509	0.9752	0.6775	1	0.04366	0.2756	0.009346	917.133	9.0578	72.15	8.45	0.740185
25	4.9	0.9192	0.1876	17.8796	6.1654	0	14.5344	3.9632	-0.7142	-0.962	-0.1414	0.2615	1	1	557.561	164.031	0.65	-0.65	0.0304279
26	7.9	6.1664	0.7806	58.764	9.96	3.25	35.1541	6.8927	-0.1891	-1	0.9962	0.6844	1	0.8889	18.1962	659.766	5.85	1.95	0.0783735
27	49.5	60.089	1.2139	179.464	3.7782	0	14.5344	2.4577	0.5995	-0.8742	1	0.4644	1	0.4676	1252.45	220.997	-16.25	-57.85	0.321291
28	9.9	3.3144	0.3348	29.6824	3.7573	0	17.5018	3.8316	-0.2525	-0.9991	1	0.7789	1	0.8246	772.197	766.51	3.25	-0.65	0.0891065
29	6.9	24.0588	3.4868	34.5339	7.0477	0	35.0036	7.6013	0.9543	0.8115	1	0.04777	0.9388	0	502.457	790.283	-14.95	-18.85	0.494743
30	17.1	16.7745	0.981	80.5941	5.3374	0	18.9506	3.8523	0.4084	-0.9864	1	0.7043	1	0.4574	1281.46	450.219	9.75	-13.65	0.183797
31	25.7	13.081	0.509	103.902	4.3841	0	16.5718	3.0857	-0.09905	-1	1	0.7155	1	0.7767	1024.39	875.42	5.85	-11.7	0.116101
32	40.7	17.3442	0.4261	193.699	5.0051	0	23.6604	3.8159	0.1755	-1	1	0.7334	1	0.6676	830.037	1019.38	16.9	-3.9	0.0851332
33	49.5	25.7141	0.5195	221.676	4.6669	0	18.3848	3.6153	-0.1359	-1	1	0.7512	1	0.7757	1113.97	28.8263	-7.15	-24.7	0.111316
34	49.5	43.7001	0.8828	262.364	5.5235	0	23.6604	4.5841	0.1509	-1	1	0.7207	1	0.6751	673.644	715.22	22.1	-37.7	0.159826
35	49.5	54.6503	1.104	205.817	4.333	0	13	2.5928	0.5806	-0.9987	1	0.5743	1	0.3901	889.633	264.438	-48.75	-24.7	0.254789
36	11.7	5.36	0.4581	40.2305	4.1475	0	16.25	3.4794	-0.05017	-1	1	0.7991	1	0.726	241.53	882.957	1.3	-5.2	0.110452
37	11.5	5.5536	0.4829	53.7127	5.654	0	23.4361	4.4024	-0.113	-1	1	0.6264	1	0.8857	930.804	141.278	1.95	-5.2	0.0854086
38	10.3	64.821	6.2933	70.1694	8.4541	0	19.5	3.8045	0.9082	0.5547	1	0.1196	0.1446	0.1111	176.413	568.437	60.45	23.4	0.744408
39	34.1	16.4053	0.4811	132.278	4.1208	0	19.769	4.379	0.3014	-1	1	0.6449	1	0.6738	480.227	436.61	13.65	-9.1	0.116749
40	49.5	35.0036	0.7071	237.87	5.0078	0	21.8017	3.5647	0.1629	-1	1	0.6798	1	0.7126	816.04	406.461	9.1	-33.8	0.1412
41	23.1	24.3988	1.0562	124.503	5.9006	0	16.5718	3.6404	-0.02952	-1	0.9998	0.7798	1	0.7263	770.935	403.193	-18.2	16.25	0.178999
42	12.3	11.9854	0.9744	33.6743	3.2693	0	10.2774	2.6686	0.7373	-0.1414	1	0.256	1	0.439	96.3496	502.057	-9.1	-7.8	0.298045
43	30.3	8.5494	0.2822	132.999	4.6996	0	16.25	4.1293	-0.3607	-1	0.9985	0.6121	1	0.917	829.076	483.622	1.3	-8.45	0.0600477
44	16.5	29.3293	1.7775	120.439	8.3061	0	32.5	6.4427	0.5514	-0.9983	1	0.559	1	0.4355	1331.07	814.127	6.5	-28.6	0.213999
45	28.9	30.2442	1.0465	152.921	5.6848	0	19.769	4.2624	0.2948	-1	1	0.7166	1	0.5458	1298.22	520.472	29.9	4.55	0.184087
46	25.9	11.0691	0.4274	83.6029	3.498	0	10.2774	2.7397	-0.2053	-1	1	0.7634	1	0.8028	542.817	331.033	-7.15	-8.45	0.122184
47	49.5	25.0144	0.5053	248	5.2211	0	26.8002	4.5109	-0.008129	-1	1	0.7045	1	0.7864	651.838	215.086	10.4	-22.75	0.0967804
48	45.5	20.2441	0.4449	249.342	5.732	0	27.9576	6.096	-0.2727	-1	0.9965	0.6093	1	0.9215	1365.95	149.439	1.95	-20.15	0.0776169
49	40.7	17.5018	0.43	182.644	4.7195	0	22.981	3.9629	0.1369	-1	1	0.6807	1	0.7254	396.943	355.382	-9.1	-14.95	0.0911113
50	37.5	55.07	1.4685	207.99	5.8589	0	40.2003	4.7473	0.5984	-1	1	0.5767	0.9718	0.3565	1075.47	849.143	11.05	53.95	0.250644
51	30.7	15.6541	0.5099	138.762	4.8349	0	23.6604	4.2749	-0.2745	-1	1	0.7098	1	0.8508	758.14	622.896	1.3	-15.6	0.105462
52	24.9	15.0766	0.6055	113.282	4.9468	0	30.8322	5.2698	0.06315	-1	1	0.6386	1	0.7745	1315.97	990.737	-1.95	-14.95	0.122402
53	22.9	8.7449	0.3819	106.46	5.0938	0	13.7886	3.02	0.36	-1	1	0.6321	1	0.6264	1208.58	985.594	-5.85	-6.5	0.0749735
54	15.5	5.36	0.3458	74.5238	5.5203	0	19.769	3.8955	0.05102	-1	0.9971	0.7224	1	0.713	174.464	600.148	-1.3	-5.2	0.0626415
55	11.3	11.518	1.0193	69.2284	7.4439	0	22.981	6.1842	0.1824	-0.9978	1	0.6891	1	0.7246	504.243	301.031	3.25	-11.05	0.136931
56	14.1	11.3518	0.8051	60.4931	4.9994	0	17.5018	3.2456	-0.32	-1	1	0.706	1	0.8454	305.539	397.777	2.6	-11.05	0.161039
57	11.3	34.0801	3.0159	60.3994	6.4946	0	16.25	4.4389	0.9553	0.4008	1	0.0827	0.9677	0.0137	772.08	921.341	19.5	27.95	0.46437
58	23.1	96.5157	4.1782	188.74	8.945	0	23.4361	4.9524	0.8584	-0.3881	1	0.2706	0.455	0.1675	1348.93	506.684	7.8	-96.2	0.467099
59	6.3	3.25	0.5159	11.5189	2.6788	0	7.2672	2.1736	0.5445	-0.7071	1	0.4111	1	0.6522	763.921	246.484	0	-3.25	0.192586
60	49.5	69.9498	1.4131	239.247	5.0368	0	16.5718	3.5986	0.3968	-1	1	0.687	1	0.5056	322.925	90.0838	-42.9	-55.25	0.280555
61	21.9	96.6928	4.4152	146.345	7.354	0	41.1096	6.0718	0.9115	-0.9968	1	0.2382	0.4623	0.08939	360.434	415.769	96.2	9.75	0.600381
62	11.3	3.9	0.3451	58.5796	6.2989	0	20.5548	4.6787	-0.2062	-0.9997	1	0.7983	1	0.7812	698.124	998.814	0	-3.9	0.0547873
63	13.1	7.6081	0.5808	37.059	3.3386	0	11.718	2.59	-0.2878	-1	1	0.6106	1	0.9375	145.84	587.324	2.6	-7.15	0.173965
64	10.5	5.5154	0.5253	54.3908	6.3989	0	26.2023	5.5106	0.2804	-1	1	0.7025	1	0.6452	1318.7	12.4571	-3.9	-3.9	0.0820922
65	13.3	14.359	1.0796	61.2768	5.4227	0	16.25	3.6904	0.01283	-0.9995	0.9978	0.7078	1	0.7765	594.647	418.782	-14.3	-1.3	0.199089
66	6.1	5.0767	0.8322	29.1488	7.1095	0	19.769	4.7322	0.3536	-0.7474	1	0.6854	1	0.6	246.738	750.91	3.9	-3.25	0.117055
67	49.5	24.7	0.499	209.034	4.4007	0	20.8102	3.5798	-0.05917	-1	1	0.6742	1	0.8333	432.428	641.067	0	-24.7	0.113391
68	5.1	8.3241	1.6322	20.0244	6.4595	0	21.8017	6.0378	0.6972	0.3328	0.9648	0.1981	1	0.6364	116.745	495.588	-6.5	5.2	0.252682
69	7.3	4.5962	0.6296	13.427	2.5334	0	4.5962	1.674	0.6869	-0.1961	1	0.3184	1	0.4333	1115.8	695.568	0.65	-4.55	0.24852
70	49.5	33.3089	0.6729	204.258	4.3002	0	16.25	3.224	0.2233	-1	1	0.6899	1	0.6815	71.3061	403.035	3.25	-33.15	0.156481
71	16.7	51.3665	3.0758	79.3381	5.3972	0	14.5344	3.7618	0.9468	0.6332	1	0.06795	0.9796	0.01575	39.5479	562.407	51.35	1.3	0.569888
72	20.9	13.8192	0.6612	116.354	6.1563	0	16.5718	3.8061	0.07274	-1	1	0.7227	1	0.7469	986.828	24.5646	9.1	-10.4	0.107402
73	30.5	15.7214	0.5155	113.094	3.9682	0	14.5344	2.9697	0.1458	-1	1	0.6958	1	0.73	428.008	382.59	-13.65	-7.8	0.129908
74	7.1	62.5657	8.8121	55.3503	10.853	0	17.5018	4.0403	0.9751	0.8908	0.9998	0.02595	0	0	967.465	995.979	62.4	4.55	0.811951
75	49.5	28.6295	0.5784	166.887	3.5134	0	17.5018	2.9018	0.3428	-1	1	0.6455	1	0.6479	1365.18	718.984	-28.6	-1.3	0.164627
76	49.5	22.1859	0.4482	196.99	4.1472	0	17.5018	3.2105	0.02685	-1	1	0.692	1	0.7739	386.79	491.106	11.7	-18.85	0.108073
77	12.5	24.7086	1.9767	72.1361	6.8701	0	23.6604	4.9557	0.518	-0.9985	1	0.6472	0.9524	0.439	1292.73	32.116	-14.3	20.15	0.287725
78	7.3	5.9927	0.8209	20.7816	3.9211	0	7.2672	2.0581	0.1231	-1	1	0.6763	1	0.7586	1201.99	799.842	1.3	-5.85	0.209355
79	7.3	0.65	0.08904	32.6739	6.1649	0	16.5718	3.5857	-0.2868	-0.9935	1	0.8099	1	0.8065	898.185	324.685	0.65	0	0.0144431
80	6.3	3.9538	0.6276	22.2584	5.1764	0	18.9506	4.3116	-0.5763	-1	0.7071	0.5368	1	1	67.881	1006	0.65	-3.9	0.121243
81	12.9	4.3603	0.338	68.618	6.2952	0	18.9506	3.8307	0.08403	-0.9417	0.9961	0.5887	0.9817	0.8588	1177.27	818.845	1.95	3.9	0.0536917
82	17.7	91.058	5.1445	140.186	8.9291	0	29.9635	6.3681	0.9516	0.6354	1	0.06758	0.3694	0.0219	775.816	865.062	-70.85	57.2	0.57615
83	6.1	3.25	0.5328	28.4673	6.9432	0	27.9576	8.1391	0.01775	-0.9744	0.9985	0.6685	1	0.8	5.0492	386.926	-2.6	-1.95	0.076737
84	13.7	55.0086	4.0152	80.6569	6.8938	0	20.8102	4.1218	0.9581	0.774	0.9999	0.04341	0.5812	0	782.77	65.2007	44.85	-31.85	0.582436
85	9.9	18.4879	1.8675	106.852	13.5256	3.25	26.2023	5.7919	0.5633	-0.9923	1	0.4786	1	0.5	377.546	114.702	-18.2	-3.25	0.138072
86	5.3	3.25	0.6132	12.6054	3.8198	0	9.75	2.3975	-0.1591	-0.7474	1	0.6614	1	0.8462	478.934	888.094	1.95	-2.6	0.160532
87	15.7	14.8365	0.945	85.101	6.2117	0	32.0088	5.3499	-0.05963	-1	0.9999	0.6715	1	0.8182	1142.17	717.952	-13	7.15	0.152132
88	18.1	9.75	0.5387	79.3979	4.9315	0	26	4.7188	-0.2877	-1	0.9983	0.7068	1	0.854	137.489	752.751	5.85	-7.8	0.109237
89	7.9	93.8997	11.886	74.7247	12.6652	0	21.8017	5.6934	0.9921	0.9771	1	0.007328	0	0	334.987	802.576	58.5	-73.45	0.938477
90	6.3	27.9198	4.4317	30.8301	7.1698	0	22.981	5.205	0.9929	0.9648	1	0.009513	0.6512	0	1207.87	180.349	25.35	11.7	0.618107
91	26.3	102.949	3.9144	149.701	6.1605	0	14.5344	3.3025	0.9752	0.6644	1	0.04092	0.6996	0.008969	1149.8	627.886	86.45	-55.9	0.635403
92	29.5	47.5567	1.6121	139.135	5.0594	0	16.25	3.3467	0.7639	-0.755	1	0.3624	0.8545	0.2964	276.563	963.856	-46.8	8.45	0.318635
93	4.9	4.162	0.8494	11.2084	3.865	0	14.5344	4.4708	0.6659	-0.7071	0.9967	0.5764	1	0.25	1304.63	695.051	-2.6	-3.25	0.219767
94	13.1	5.8138	0.4438	61.8632	5.5733	0	19.769	4.3114	-0.05672	-1	0.9965	0.675	1	0.8427	653.802	897.03	-5.2	2.6	0.0796297
95	5.9	13.8192	2.3422	19.59	5.0231	0	13.4001	3.3692	0.5281	0.1961	0.9806	0.2661	1	0.6667	335.525	1030.02	-9.1	-10.4	0.466286
96	6.7	3.5004	0.5224	29.553	6.2879	0	14.5344	4.4456	-0.7506	-1	0.6	0.3634	1	1	1019.09	1022.44	-1.3	-3.25	0.0830802
97	5.5	15.2992	2.7817	38.2096	10.917	0	27.5772	8.7789	0.07095	-0.4961	0.9994	0.4361	0.8857	0.8667	544.227	980.827	3.25	-14.95	0.254804
98	5.1	1.95	0.3824	25.9263	8.3633	0	26.8002	7.0388	-0.4797	-0.9923	0.7071	0.5789	1	1	625.039	373.108	0	1.95	0.0457236
99	16.1	99.2182	6.1626	134.825	9.5621	0	19.769	4.492	0.9924	0.9487	1	0.01028	0.05674	0	235.112	440.721	-98.8	9.1	0.644482
100	13.1	7.1795	0.5481	61.7877	5.5665	0	20.5548	4.2304	-0.01408	-0.9806	1	0.6199	1	0.8636	452.553	212.691	-0.65	-7.15	0.098464
101	5.7	3.25	0.5702	14.305	3.8662	0	7.2672	2.2749	0.266	-0.9487	0.9995	0.6513	1	0.8	510.553	591.298	3.25	0	0.147483
102	10.5	1.3	0.1238	62.5951	7.3641	0	26.8002	6.7894	-0.5252	-1	1	0.5463	1	0.9322	1.5429	390.171	0	-1.3	0.0168113
103	24.5	70.4643	2.8761	160.25	7.1222	0	20.8102	4.2522	0.6643	-0.9939	1	0.5403	0.6711	0.3251	930.89	963.698	42.9	-55.9	0.403822
104	23.3	35.75	1.5343	118.057	5.5426	0	18.9506	3.7384	0.5183	-0.9998	1	0.5608	1	0.5	231.373	770.667	28.6	-21.45	0.27682
105	11.3	8.475	0.75	84.4167	9.0771	0	44.2048	10.594	0.02062	-0.9899	1	0.7469	0.957	0.7361	17.0044	644.757	4.55	7.15	0.0826255
106	6.3	1.95	0.3095	17.326	4.0293	0	11.718	2.5027	-0.6566	-1	-0.1047	0.2628	0.9767	1	208.516	315.889	-1.95	0	0.0768123
107	5.1	46.6961	9.1561	39.7995	12.8385	3.25	19.769	4.8657	0.9706	0.9185	0.9999	0.023	0	0	1359.13	585.569	44.85	-13	0.713175
108	39.7	96.5157	2.4311	232.08	6.156	0	42.25	5.6774	0.6365	-1	1	0.6064	0.8992	0.262	1293.21	785.254	-44.2	-85.8	0.394916
109	5.7	12.82	2.2491	24.665	6.6662	3.25	26.2023	5.2888	0.4158	0.06238	0.9252	0.2015	0.9189	0.9412	238.456	681.956	-6.5	-11.05	0.337389
110	26.3	68.2995	2.5969	147.969	6.0893	0	29.25	4.8949	0.8468	-0.9923	1	0.3322	0.9053	0.13	878.125	792.755	2.6	-68.25	0.426469
111	9.9	2.3436	0.2367	72.8823	9.2256	0	23.4361	7.3729	-0.3943	-0.9995	0.9558	0.6682	1	0.931	987.48	216.323	1.95	-1.3	0.0256569
112	8.5	79.3027	9.3297	73.5848	11.3207	3.25	29.9635	5.5899	0.9945	0.9638	1	0.009335	0	0	765.718	108.971	-76.7	20.15	0.824127
113	16.1	13.1615	0.8175	72.8254	5.1649	0	24.7513	5.2036	-0.2086	-1	0.9977	0.742	1	0.8319	273.171	648.748	4.55	-12.35	0.15828
114	10.5	53.4425	5.0898	74.0057	8.7066	0	16.5718	4.0116	0.9866	0.9271	1	0.01547	0.1294	0	513.133	998.895	3.9	53.3	0.584591
115	18.7	11.1072	0.594	95.2009	5.7007	0	18.9506	4.0845	-0.1442	-1	0.9983	0.6796	1	0.8298	749.668	149.626	3.9	-10.4	0.104198
116	5.5	0	0	7.0942	2.0269	0	4.5962	1.7076	0.2952	-0.9923	1	0.7981	1	0.6364	506.927	264.309	0	0	0
117	17.5	8.841	0.5052	62.1117	4.0072	0	11.718	2.8612	-0.02977	-1	1	0.6867	1	0.8	742.566	385.757	2.6	-8.45	0.126073
118	5.3	4.3603	0.8227	5.6827	1.722	0	4.5962	1.9681	0.4135	-0.2425	0.7071	0.2846	1	1	1115.73	704.849	1.95	-3.9	0.477758
119	22.9	73.4701	3.2083	135.272	6.4723	0	19.769	4.4622	0.9484	0.4679	1	0.08594	0.9522	0.05291	714.633	841.55	71.5	16.9	0.495697
120	9.7	28.5408	2.9424	61.5911	7.9988	0	22.981	4.5135	0.6511	-0.8882	1	0.492	0.6753	0.4035	847.082	789.433	24.7	-14.3	0.367855
121	5.7	42.5837	7.4708	28.2439	7.6335	0	14.5344	4.1565	0.994	0.9843	0.9998	0.005144	0.2703	0	553.158	843.667	36.4	-22.1	0.978686
122	36.9	127.271	3.4491	340.549	9.7578	0	26.2023	5.2235	0.77	-0.3864	1	0.303	0.1862	0.2918	1087.81	526.852	102.05	-76.05	0.353471
123	10.1	104.246	10.3213	91.1361	11.2514	4.5962	17.5018	3.2337	0.9946	0.9594	1	0.007193	0	0	974.475	921.876	-88.4	-55.25	0.917335
124	6.3	5.0767	0.8058	17.732	4.1237	0	13.7886	4.2485	0.3529	-1	0.8682	0.7735	1	0.4	1274.27	1037.64	3.9	-3.25	0.195407
125	4.7	2.3436	0.4986	11.9898	4.4407	0	10.2774	3.3481	0.18	-0.8682	0.824	0.6338	1	0.8571	1041.86	252.128	-1.95	1.3	0.11228
126	31.5	151.343	4.8045	231.638	7.8521	0	39.1352	5.4145	0.5726	-0.9994	1	0.672	0.3627	0.3034	396.549	920.79	146.9	-36.4	0.611875
127	14.9	5.9927	0.4022	33.4335	2.5917	0	7.2672	2.2244	0.2658	-1	1	0.6418	1	0.7374	147.154	598.654	-3.9	-4.55	0.155188
128	5.3	4.3603	0.8227	14.045	4.2561	0	9.1924	2.531	0.8524	0.4472	1	0.1617	1	0.1538	1165.08	99.4906	-1.95	3.9	0.193299
129	5.3	4.6872	0.8844	24.7971	7.5143	0	26.2023	7.5039	-0.2597	-0.9806	0.7071	0.558	1	1	506.679	596.491	-3.9	2.6	0.117696
130	5.3	10.1741	1.9196	31.7044	9.6074	0	19.769	5.9602	-0.06474	-0.7557	0.8768	0.5812	0.9091	0.7692	1185.1	809.207	-4.55	9.1	0.199804
131	34.7	37.4131	1.0782	164.181	5.0208	0	18.9506	3.7524	0.1718	-1	1	0.7566	0.9847	0.5854	779.232	775.193	-37.05	5.2	0.214747
132	6.1	6.1664	1.0109	22.0706	5.3831	0	22.981	5.1264	-0.07045	-1	0.8575	0.8204	1	0.7619	401.549	797.746	5.85	-1.95	0.187791
133	7.3	4.7321	0.6482	18.5609	3.5021	0	10.2774	2.3618	0.3246	-0.9487	1	0.7762	1	0.4333	236.144	889.932	4.55	-1.3	0.185089
134	4.9	15.8152	3.2276	39.0857	13.4778	3.25	33.4608	8.9694	0.9253	0.807	0.9839	0.05451	0.9655	0	531.653	1028.22	2.6	-15.6	0.239475
135	6.9	3.7901	0.5493	19.4809	3.9757	0	11.718	3.2728	-0.06495	-0.9899	0.9487	0.696	1	0.8462	760.529	254.312	1.95	3.25	0.138164
136	16.5	9.9005	0.6	87.9787	6.0675	0	19.769	4.9838	-0.05012	-1	0.9968	0.7502	1	0.7886	902.333	341.109	-3.9	-9.1	0.0988875
137	7.1	7.827	1.1024	23.4381	4.5957	0	22.981	4.5737	0.715	0.1521	0.9984	0.2552	1	0.4333	1107.2	311.232	7.8	-0.65	0.239876
138	5.7	49.2844	8.6464	37.9692	10.262	3.25	22.981	5.6321	0.9964	0.9889	1	0.002926	0	0	193.07	597.518	-32.5	37.05	0.842565
139	4.9	3.7901	0.7735	22.9066	7.8988	0	34.548	9.349	-0.3464	-0.9615	0.8944	0.6968	1	0.875	794.949	157.52	-3.25	-1.95	0.0979263
140	7.7	2.9069	0.3775	29.7079	5.2119	0	17.5018	4.625	-0.4772	-0.9983	0.8	0.6018	1	0.963	443.247	808.805	1.3	2.6	0.0724304
141	7.1	8.1445	1.1471	23.0044	4.5107	0	11.718	2.8982	0.09153	-0.9923	0.9983	0.7095	1	0.7143	1080.18	207.859	7.15	3.9	0.254306
142	8.3	3.3144	0.3993	23.2179	3.6854	0	11.718	2.7376	-0.2842	-1	0.9191	0.6947	1	0.9091	696.09	1007.3	0.65	-3.25	0.108346
143	20.7	11.1262	0.5375	144.329	7.7181	0	27.9576	6.3335	-0.006443	-1	1	0.7104	1	0.7881	115.246	363.099	1.3	-11.05	0.0696415
144	28.3	89.9094	3.177	202.825	7.712	0	32.0088	5.2517	0.9241	0.1592	1	0.1247	0.8023	0.07469	69.0442	253.587	86.45	24.7	0.411955
145	20.5	90.8141	4.43	151.398	8.1837	0	32.0088	5.8344	0.9678	0.6	1	0.05743	0.6595	0.01818	1321.58	25.561	-83.2	36.4	0.54132
146	4.9	38.7009	7.8982	29.9077	10.313	3.25	18.3848	4.4285	0.9858	0.958	1	0.01441	0	0	176.092	72.6122	-38.35	5.2	0.765849
147	5.1	7.5802	1.4863	40.9633	13.214	3.25	32.5	8.4862	-0.303	-0.9839	0.9806	0.7042	1	0.9091	899.392	60.098	-6.5	-3.9	0.112479
148	8.7	5.2405	0.6024	63.9262	9.5412	0	26.2023	6.889	-0.3935	-1	0.9971	0.6065	1	0.9302	1324.16	827.517	4.55	-2.6	0.0631367
149	6.3	2.7577	0.4377	21.5367	5.0085	0	7.2672	2.1788	-0.05987	-1	0.9806	0.7247	1	0.8	923.183	150.071	-1.95	-1.95	0.0873914
150	7.3	5.0767	0.6954	10.7669	2.0315	0	7.2672	2.0302	0.4749	-0.4472	1	0.4844	1	0.5484	510.103	266.479	-3.25	-3.9	0.342309
151	20.7	42.534	2.0548	94.0457	5.0292	0	18.9506	3.8735	0.7495	-0.7593	0.9998	0.4081	1	0.259	934.432	440.37	33.15	26.65	0.408574
152	17.7	22.366	1.2636	79.2336	5.0467	0	10.2774	2.7956	0.7224	-0.4961	1	0.3424	1	0.3869	828.542	1002.47	-13	18.2	0.250381
153	6.7	3.5004	0.5224	23.7666	5.0567	0	18.3848	4.238	0.1912	-0.9487	0.9899	0.5744	1	0.8077	209.075	318.261	-1.3	3.25	0.103308
154	5.5	3.25	0.5909	31.2029	8.9151	0	22.981	6.7032	-0.3559	-0.9487	0.7071	0.4212	1	1	904.982	573.918	2.6	-1.95	0.0662808
155	30.5	23.409	0.7675	195.607	6.8634	0	23.4361	5.3129	0.1737	-1	1	0.7566	1	0.6598	1175.92	705.447	-23.4	0.65	0.111825
156	5.9	2.68	0.4542	30.6286	7.8535	0	25.3833	7.3861	-0.6567	-0.9998	0.2631	0.4468	1	1	733.212	273.525	-0.65	-2.6	0.0578341
157	7.9	19.1171	2.4199	47.0725	7.9784	0	20.5548	5.1993	0.8912	0.0688	1	0.1681	0.8983	0.07692	1077.34	114.139	-11.05	-15.6	0.303306
158	11.3	5.9927	0.5303	43.5589	4.6838	0	29.9635	4.9084	-0.2845	-0.9983	0.9959	0.6009	1	0.8873	704.022	530.487	-5.85	1.3	0.11322
159	29.9	31.2676	1.0457	129.987	4.659	0	39.538	4.4562	-0.0442	-1	1	0.7279	1	0.7765	1211.51	818.196	-21.45	-22.75	0.224447
160	9.7	18.9283	1.9514	44.1721	5.7366	0	11.718	3.3572	0.8009	-0.124	1	0.2351	1	0.3158	664.907	393.907	-18.2	5.2	0.340167
161	29.7	9.3066	0.3134	142.035	5.1276	0	25.3833	5.5002	-0.1202	-1	1	0.8392	1	0.7156	1073.67	3.729	3.9	-8.45	0.0611202
162	8.7	18.85	2.1667	50.5349	7.5425	0	36.3361	7.6861	0.8661	0.5547	1	0.1193	1	0.1915	626.299	1028.96	-13	-13.65	0.287265
163	13.5	46.7142	3.4603	95.119	8.2712	0	18.3848	4.2631	0.4365	-1	1	0.7562	0.5913	0.3684	699.778	425.559	-24.7	39.65	0.418355
164	6.7	5.9927	0.8944	34.8821	7.4217	0	20.5548	5.4404	-0.7396	-0.9972	0.7071	0.4667	1	1	1040.9	249.284	-4.55	-3.9	0.120511
165	6.9	43.1014	6.2466	39.7273	8.1076	0	16.5718	4.2494	0.957	0.7558	0.9998	0.05592	0.1224	0	372.312	769.319	-39.65	16.9	0.770462
166	19.7	8.3241	0.4225	74.5729	4.2132	0	22.75	4.2892	-0.1304	-1	1	0.8218	1	0.7075	441.792	3.0863	6.5	-5.2	0.10028
167	6.9	5.36	0.7768	18.3648	3.7479	0	9.75	2.8081	-0.4786	-0.9899	0.7071	0.5945	1	1	394.391	797.768	5.2	-1.3	0.207263
168	6.7	5.886	0.8785	15.8284	3.3677	0	10.2774	2.5596	-0.1848	-1	0.9991	0.854	1	0.7692	131.5	754.157	5.85	-0.65	0.260861
169	10.9	42.1499	3.867	65.7217	7.3845	0	20.5548	4.3758	0.9625	0.7922	1	0.05189	0.7079	0	254.372	425.431	39.65	-14.3	0.523664
170	26.9	7.827	0.291	108.956	4.3757	0	16.5718	2.8717	-0.2248	-1	1	0.6624	1	0.8916	752.736	253.731	5.2	-5.85	0.0665036
171	14.7	27.6766	1.8828	76.8614	6.0521	0	18.9506	4.3295	0.6147	-0.774	1	0.4079	0.9921	0.5047	748.639	305.173	27.3	4.55	0.311099
172	5.5	10.0907	1.8347	21.8589	6.2454	0	16.25	4.1989	0.7945	0.3162	0.9985	0.2141	1	0.2857	374.673	558.736	2.6	-9.75	0.293768
173	25.1	13.0162	0.5186	89.302	3.8659	0	14.5344	3.1507	-0.2452	-1	1	0.6971	1	0.8535	454.882	234.621	-0.65	-13	0.134147
174	12.9	57.9193	4.4899	75.8221	6.9562	0	21.8017	4.2266	0.9646	0.8161	1	0.0409	0.6606	0	764.202	196.318	41.6	-40.3	0.645453
175	18.7	111.794	5.9783	134.531	8.0558	0	18.9506	3.9399	0.9195	-0.771	1	0.2652	0.09581	0.05442	719.11	726.219	-29.25	107.9	0.742111
176	24.7	14.3148	0.5795	110.362	4.8618	0	27.9576	4.3238	-0.1529	-1	1	0.6883	1	0.8505	291.836	427.717	0.65	-14.3	0.119195
177	24.3	10.4809	0.4313	72.745	3.2621	0	22.981	4.0417	0.06788	-1	1	0.7768	1	0.6989	1307.4	1004.67	9.1	-5.2	0.132215
178	10.5	2.9069	0.2768	48.9818	5.7626	0	22.981	4.6339	-0.4005	-1	0.9997	0.6951	1	0.8615	240.019	894.819	1.3	-2.6	0.0480339
179	24.1	25.3166	1.0505	81.8671	3.7044	0	17.5018	3.4289	0.4579	-0.9806	1	0.5211	1	0.6396	202.562	332.166	18.85	-16.9	0.283582
180	7.5	50.05	6.6733	52.3064	9.5102	0	23.4361	4.7023	0.9868	0.9248	1	0.01899	0	0	870.547	721.1	0	50.05	0.701699
181	12.5	23.0544	1.8444	67.7765	6.4549	0	13.4001	3.9266	0.8286	-0.1843	1	0.2202	1	0.2353	713.636	243.916	14.95	17.55	0.285736
182	5.1	2.3436	0.4595	8.6635	2.7947	0	4.5962	1.4628	0.2483	-1	0.9247	0.658	1	0.8182	772.059	733.618	-1.3	-1.95	0.164418
183	23.3	15.6541	0.6718	84.3895	3.9619	0	25.3833	4.4724	0.2729	-1	1	0.717	1	0.633	1022.86	892.764	-1.3	-15.6	0.169565
184	11.5	4.162	0.3619	47.0093	4.9483	0	18.9506	4.6299	-0.4057	-1	1	0.7527	1	0.8514	554.717	337.487	-3.25	-2.6	0.0731362
185	23.1	2.6	0.1126	81.7337	3.8736	0	16.25	3.4326	0.04013	-1	1	0.6865	1	0.7747	511.238	275.662	-2.6	0	0.0290686
186	17.9	102.218	5.7105	125.704	7.9059	0	20.5548	3.9982	0.9766	0.8721	1	0.031	0.1258	0	487.299	772.645	-85.15	-56.55	0.722309
187	5.9	4.7321	0.802	29.9444	7.6781	0	17.5018	4.2938	-0.07407	-1	1	0.7824	1	0.7059	1278.31	469.941	1.3	-4.55	0.104453
188	4.9	1.3	0.2653	21.1145	7.2809	3.25	16.5718	3.8087	-0.2394	-1	0.7071	0.6197	1	1	982.429	35.4082	1.3	0	0.0364378
189	4.9	7.2672	1.4831	13.619	4.6962	0	18.9506	4.5735	-0.07952	-0.8	0.9487	0.6972	1	0.7778	1150.77	92.102	3.25	-6.5	0.315809
190	13.9	21.5385	1.5495	63.8071	5.3619	0	20.8102	4.2532	0.4119	-0.9959	1	0.7095	1	0.4646	499.651	837.284	-1.95	-21.45	0.288983
191	5.5	5.36	0.9746	26.3787	7.5368	0	14.5344	4.3808	0.6759	-0.7071	0.9806	0.4608	1	0.4667	448.436	475.146	1.3	5.2	0.129312
192	13.7	8.841	0.6453	65.4311	5.5924	0	16.25	3.9178	-0.4698	-1	1	0.6086	1	0.913	731.372	281.5	-2.6	-8.45	0.115389
193	20.3	5.886	0.29	81.3605	4.4459	0	20.8102	4.3997	-0.3773	-1	1	0.6194	1	0.915	148.914	607.874	0.65	-5.85	0.0652286
194	17.1	14.5344	0.85	75.4283	4.9953	0	16.5718	3.2961	0.358	-1	1	0.653	1	0.5868	890.848	709.117	13	6.5	0.17016
195	8.1	20.1919	2.4928	49.5866	8.1289	0	27.5772	5.9096	0.9181	0.4679	0.9998	0.1182	1	0.122	13.5123	72.2346	-20.15	1.3	0.306659
196	8.3	2.9069	0.3502	21.8468	3.4677	0	22.981	4.5827	-0.578	-1	0.4961	0.4462	1	1	126.542	754.072	-2.6	1.3	0.100989
197	19.1	23.7228	1.242	89.3978	5.2279	0	16.25	3.735	0.3442	-1	1	0.6235	1	0.6127	1379.34	269.974	23.4	-3.9	0.237571
198	18.7	8.6721	0.4637	51.8203	3.103	0	10.2774	2.3899	-0.237	-0.9989	1	0.6386	1	0.8686	347.158	180.505	1.95	-8.45	0.149436
199	9.3	6.4018	0.6884	29.639	4.0601	0	10.2774	2.9686	0.0223	-1	0.9965	0.7435	1	0.7115	195.038	792.204	5.85	-2.6	0.169552
200	4.9	5.2405	1.0695	28.3439	9.7738	3.25	23.4361	6.8042	-0.3689	-1	0.1821	0.5069	1	1	712.949	1003.14	-0.65	-5.2	0.109425
201	7.3	1.4534	0.1991	34.0328	6.4213	0	25.3833	6.4546	-0.1825	-0.8944	0.9754	0.6304	1	0.875	412.336	219.712	0.65	1.3	0.0310062
202	16.3	17.7535	1.0892	116.454	8.1436	0	27.5772	6.1359	0.1708	-0.9983	1	0.7182	1	0.6525	935.966	865.021	16.25	7.15	0.133749
203	7.1	5.2	0.7324	20.4335	4.0066	0	9.1924	2.0806	-0.1724	-1	1	0.7388	1	0.8276	709.099	871.986	-5.2	0	0.182798
204	15.9	12.503	0.7864	87.5506	6.2986	0	26.8002	6.0037	0.1801	-1	1	0.7767	1	0.6486	697.62	1028.81	1.95	-12.35	0.124853
205	5.7	7.15	1.2544	54.6612	14.7733	3.25	25.3833	6.5557	-0.03923	-0.9959	1	0.6939	1	0.8125	1038.5	246.79	7.15	0	0.0849099
206	8.9	45.8377	5.1503	83.9718	12.1698	0	25.3833	6.112	0.6359	-0.8373	0.9998	0.5882	0.05797	0.2449	1148.81	663.258	-43.55	14.3	0.423203
207	5.5	5.0767	0.923	18.757	5.3591	0	21.8017	5.3121	-0.2815	-0.9864	1	0.8203	1	0.8462	695.154	535.982	-3.25	-3.9	0.17223
208	7.7	2.9069	0.3775	29.6415	5.2003	0	11.718	2.749	0.07483	-0.9701	0.9971	0.6888	1	0.8	979.26	40.013	-2.6	-1.3	0.072592
209	14.9	50.6208	3.3974	96.4476	7.4766	0	17.5018	3.7817	0.9179	0.2534	1	0.1278	0.8605	0.09174	188.497	24.5	49.4	11.05	0.454404
210	7.5	9.5971	1.2796	26.5286	4.8234	0	11.718	3.2457	0.1024	-0.9627	1	0.8319	1	0.6176	468.673	935.713	4.55	8.45	0.26529
211	12.5	30.3	2.424	54.3929	5.1803	0	11.718	3.11	0.8905	0.2143	1	0.1673	1	0.1429	277.768	627.308	-24.7	17.55	0.467927
212	6.7	34.1049	5.0903	41.235	8.7734	3.25	17.5018	4.5332	0.9062	0.726	1	0.09413	0.3617	0.1852	414.172	699.134	-4.55	33.8	0.580197
213	14.5	16.1457	1.1135	58.0975	4.6478	0	13.4001	3.1074	0.493	-0.9487	1	0.6268	1	0.4421	683.331	398.659	-10.4	-12.35	0.239576
214	11.5	0.9192	0.07993	47.3892	4.9883	0	13.7886	4.2162	-0.3526	-1	1	0.6302	1	0.9242	444.883	467.161	0.65	0.65	0.0160235
215	13.9	20.4104	1.4684	36.5762	3.0736	0	16.25	2.9552	0.6494	-0.499	1	0.3835	1	0.4082	410.737	755.939	3.25	-20.15	0.477746
216	7.9	29.9282	3.7884	54.5804	9.2509	0	18.9506	4.7706	0.8447	0.5961	1	0.1421	0.7797	0.3077	451.076	359.468	29.9	-1.3	0.409517
217	10.5	61.8013	5.8858	70.8497	8.3353	0	16.25	3.9788	0.9575	0.7142	1	0.06267	0.08235	0.01538	1216.78	737.943	-59.8	15.6	0.706129
218	5.3	5.5915	1.055	16.3871	4.9658	0	20.5548	4.8396	0.05923	-0.6	0.9021	0.3513	1	0.9231	761.764	636.141	3.25	-4.55	0.212453
219	12.9	33.8	2.6202	60.3968	5.541	0	20.8102	3.7156	0.7142	-0.9907	1	0.5417	0.9908	0.2022	853.465	849.279	31.2	-13	0.472875
220	5.7	2.7577	0.4838	22.8943	6.1877	0	33.931	8.9315	0.6001	-0.5145	1	0.4924	1	0.5333	988.009	832.781	-1.95	1.95	0.0781874
221	12.7	16.5718	1.3049	53.0901	4.9617	0	14.5344	3.182	0.5258	-1	0.9992	0.63	1	0.4405	619.791	1030.87	14.95	7.15	0.262995
222	11.5	5.8138	0.5055	57.7704	6.0811	0	20.8102	4.1653	-0.06092	-0.9989	1	0.6614	1	0.7941	738.148	176.496	-2.6	-5.2	0.0831264
223	6.7	20.6573	3.0832	26.2914	5.5939	0	13.4001	3.7962	0.8164	0.2631	0.9947	0.2162	0.9574	0.2963	48.7985	63.2761	-18.85	8.45	0.551172
224	11.1	54.9855	4.9537	71.8078	7.891	3.25	17.5018	3.6504	0.9748	0.8651	1	0.02664	0.2747	0	309.333	966.405	54.6	6.5	0.627766
225	11.1	7.2672	0.6547	22.7593	2.501	0	7.2672	2.0586	0.6318	-0.6	1	0.44	1	0.4571	551.221	340.91	7.15	1.3	0.261775
226	4.7	4.3603	0.9277	16.3424	6.0527	0	16.25	3.9472	-0.03899	-0.5855	0.4755	0.4251	1	1	371.617	982.585	-3.9	-1.95	0.15327
227	10.7	22.4415	2.0973	31.2519	3.5922	0	7.2672	2.035	0.8371	0.361	0.9995	0.1592	1	0.209	1073.27	806.72	3.9	22.1	0.583848
228	10.7	22.75	2.1262	48.2287	5.5435	0	16.25	3.6061	0.8479	0.237	1	0.1924	1	0.2273	364.935	411.995	0	-22.75	0.383548
229	4.9	2.7577	0.5628	19.8333	6.8391	0	27.9576	8.8491	-0.9162	-1	-0.6508	0.1261	1	1	1224.85	12.6429	1.95	1.95	0.0822915
230	4.9	18.1069	3.6953	21.3324	7.356	0	18.9506	5.299	0.962	0.8117	0.9995	0.05907	1	0	1320.35	505.204	16.9	6.5	0.502352
231	6.9	11.0309	1.5987	50.9501	10.398	3.25	20.5548	5.7152	0.2543	-0.3939	0.9994	0.5084	1	0.7241	583.928	348.029	-7.8	-7.8	0.153751
232	9.1	35.1541	3.8631	45.9329	6.4694	0	20.8102	4.4573	0.96	0.8321	0.9999	0.03925	0.9718	0	1178.05	140	29.25	19.5	0.597134
233	9.1	2.3436	0.2575	64.7231	9.1159	0	30.8322	9.2856	-0.6418	-1	0.9998	0.5961	1	0.9375	905.308	61.6868	-1.3	1.95	0.0282473
234	8.9	3.677	0.4131	21.7413	3.1509	0	10.2774	2.7346	0.2231	-0.9487	1	0.6091	1	0.7442	460.91	453.832	2.6	-2.6	0.131105
235	8.9	3.5004	0.3933	50.4889	7.3172	0	22.981	6.0704	0.001409	-0.9989	1	0.6841	1	0.7708	906.691	351.022	-3.25	-1.3	0.0537501
236	8.7	6.1321	0.7048	39.6513	5.9181	0	20.5548	4.8969	-0.01687	-1	0.908	0.5868	1	0.913	381.356	805.316	5.2	-3.25	0.119092
237	8.7	5.5154	0.634	38.2795	5.7134	0	13.4001	2.9921	0.2924	-0.8944	1	0.5429	1	0.7955	686.942	230.276	3.9	3.9	0.110967
238	5.9	2.9069	0.4927	14.034	3.5985	0	10.2774	2.698	0.08284	-0.9923	1	0.8163	1	0.6842	445.661	406.864	-1.3	-2.6	0.136918
239	8.5	8.45	0.9941	31.7303	4.8816	0	16.25	3.3587	0.2964	-0.53	1	0.4823	1	0.7955	193.053	455.318	-3.25	-7.8	0.203642
240	7.9	5.9927	0.7586	36.2097	6.1372	0	48.3147	9.0889	0.03227	-1	0.992	0.8414	1	0.5946	439.937	12.2722	3.9	4.55	0.123607
241	7.5	1.4534	0.1938	34.2407	6.2256	0	16.5718	4.2	-0.07943	-1	1	0.7199	1	0.8125	193.18	798.8	-0.65	-1.3	0.0311295
242	7.3	22.1382	3.0326	36.0628	6.8043	0	16.5718	4.3855	0.9295	0.6596	1	0.1001	0.9811	0.09091	288.685	11.8767	-14.3	-16.9	0.445689
243	4.7	2.0555	0.4373	29.2976	10.851	3.25	16.5718	5.2568	-0.9656	-1	-0.8944	0.04551	1	1	22.4149	644.074	-1.95	-0.65	0.0403004
244	7.3	7.2672	0.9955	19.8547	3.7462	0	18.9506	3.866	0.692	-0.3786	0.9959	0.3241	1	0.4688	1114.23	309.815	-1.3	-7.15	0.265736
245	7.3	6.5324	0.8949	33.9782	6.411	0	14.5344	3.8181	-0.09345	-1	1	0.7716	1	0.8125	646.685	518.582	6.5	0.65	0.139588
246	7.1	23.4901	3.3085	62.648	12.2839	3.25	29.9635	6.6195	0.7925	-0.08663	1	0.2537	0.9216	0.3226	439.021	1015.23	-22.75	-5.85	0.269336
247	4.7	2.68	0.5702	10.799	3.9996	0	13.4001	4.328	0.5908	-0.6	1	0.664	1	0.3333	403.372	375.532	-0.65	-2.6	0.142564
248	7.1	44.6754	6.2923	39.0715	7.6611	0	20.5548	4.3266	0.992	0.9681	1	0.009781	0	0	806.591	348.803	44.2	6.5	0.821331
249	6.9	2.68	0.3884	21.9651	4.4827	0	9.75	3.1391	0.4731	-0.8	0.9959	0.5068	1	0.6071	736.993	288.855	-0.65	-2.6	0.0866442
250	6.7	21.4894	3.2074	38.0955	8.1054	0	45.9619	10.1951	-0.1982	-0.9971	0.5755	0.3471	0.8936	1	60.7537	323.567	21.45	-1.3	0.395712
251	6.5	1.95	0.3	37.9895	8.4421	0	30.6604	7.0385	-0.2946	-1	0.9989	0.728	1	0.8333	1365.81	468.385	1.95	0	0.0355362
252	6.3	17.4413	2.7685	36.0542	8.3847	0	27.5772	6.5921	0.112	-0.6668	0.9989	0.5014	1	0.8696	686.397	336.365	7.8	-15.6	0.330185
253	6.1	1.4534	0.2383	41.346	10.0844	0	42.3748	11.6418	-0.7995	-0.9989	0.2631	0.3945	0.9756	1	1228.03	149.828	1.3	0.65	0.0236306
254	4.7	1.4534	0.3092	12.0364	4.4579	0	11.718	2.4018	-0.7558	-0.9939	-0.3714	0.2169	1	1	815.543	1027.3	-0.65	-1.3	0.06936
255	5.9	25.3166	4.291	34.3095	8.7973	0	22.75	5.5607	0.9828	0.9505	1	0.0157	0.1538	0	772.695	650.754	-22.1	-12.35	0.487763
256	5.9	2.0555	0.3484	35.53	9.1103	0	20.5548	5.2603	-0.2602	-1	1	0.7962	1	0.7368	708.771	881.093	-1.95	0.65	0.0382424
257	5.9	6.1664	1.0452	19.2722	4.9416	0	13.7886	4.3102	-0.3931	-0.9899	0.9806	0.7813	1	0.8125	91.8559	669.331	-5.85	1.95	0.21151
258	5.7	3.9538	0.6936	22.8062	6.1638	0	18.3848	4.2275	0.03057	-0.9666	0.9979	0.7045	1	0.75	129.018	753.395	-3.9	-0.65	0.112528
259	5.7	1.4534	0.255	26.1557	7.0691	3.25	32.6621	6.7426	-0.3133	-0.9882	0.8944	0.6844	1	0.9333	1163.22	908.807	0.65	-1.3	0.0360725
260	5.5	1.4534	0.2643	20.5536	5.8725	0	16.25	4.1608	0.1149	-0.8944	0.9939	0.6658	1	0.8462	1305.78	841.245	-1.3	0.65	0.0450064
261	5.5	4.111	0.7474	17.8619	5.1034	0	14.5344	3.2355	-0.7816	-0.9995	-0.3162	0.1794	1	1	278.782	706.291	1.3	-3.9	0.146451
262	4.9	7.0308	1.4349	26.7158	9.2124	0	18.3848	5.2473	-0.1129	-0.9487	0.848	0.5522	1	0.8889	719.49	269.092	3.9	-5.85	0.155757
263	4.9	9.7716	1.9942	11.2873	3.8922	0	7.2672	2.4879	0.6667	0.3032	1	0.2789	1	0.4444	1132.4	106.684	-0.65	-9.75	0.512358
264	4.9	24.05	4.9082	22.0577	7.6061	3.25	13.4001	3.3732	0.9812	0.9497	1	0.01756	0.6552	0	201.704	41.4286	-22.75	7.8	0.645298
265	4.7	1.3	0.2766	21.9011	8.1115	0	26.2023	7.5364	-0.3364	-0.8944	0.7071	0.6756	1	1	348.319	711.362	0	1.3	0.0340997
266	4.7	7.2672	1.5462	10.3261	3.8245	0	9.75	2.7497	0.129	-0.3162	0.4008	0.2606	1	1	147.702	465.415	6.5	3.25	0.404288

## Sheet: V3
trackID	trackLength(s)	totalDisplacement(um)	meanVelocity(um/s)	totalDistance(um)	meanSpeed(um/s)	minSpeed(um/s)	maxSpeed(um/s)	stdevSpeed(um/s)	meanPersistence	minPersistence	maxPersistence	stdevPersistence	tumblingPropensityV	tumblingPropensityP	positionX(px)	positionY(px)	displacementX(um)	displacementY(um)	Spalte1
0	17.1	41.8632	2.4481	107.18	7.098	0	20.5548	4.0134	0.699	-0.6435	1	0.425	0.7417	0.3282	1315.73	432.643	18.2	37.7	0.3449
1	22.1	14.0316	0.6349	83.5622	4.1573	0	22.981	3.4094	0.3133	-1	1	0.6459	1	0.6364	936.179	682.681	-3.25	-13.65	0.152719
2	32.3	54.2429	1.6793	136.428	4.5026	0	20.8102	3.2036	0.6452	-0.4997	1	0.399	0.9802	0.4516	873.542	325.282	-37.7	-39	0.372962
3	9.3	22.2334	2.3907	51.0292	6.9903	0	21.8017	4.3551	0.8413	-0.03569	1	0.2252	0.9178	0.2308	1248.99	1031.13	-17.55	-13.65	0.342002
4	40.1	11.0691	0.276	160.014	4.1998	0	17.5018	3.2145	-0.4818	-1	1	0.522	1	0.9506	997.38	738.994	7.15	-8.45	0.0657174
5	9.9	48.3803	4.8869	66.0474	8.3604	0	22.981	5.7508	0.8576	0.2873	1	0.2101	0.4937	0.2034	81.5657	667.192	-5.2	-48.1	0.584529
6	49.5	33.1054	0.6688	264.203	5.5622	0	23.4361	3.9656	0.3176	-0.9985	1	0.6756	1	0.5768	903.264	200.512	-22.75	24.05	0.12024
7	18.5	13.6655	0.7387	98.2637	5.9554	0	23.4361	4.3954	-0.1119	-1	1	0.715	1	0.8028	665.895	1027.58	-0.65	-13.65	0.124039
8	6.1	7.5802	1.2427	17.4065	4.2455	0	9.75	3.1692	0.3775	-0.9864	0.999	0.8714	1	0.3333	696.295	19.918	3.9	-6.5	0.29271
9	7.3	26.8474	3.6777	28.7426	5.4231	0	19.769	3.5034	0.9537	0.8503	1	0.04323	0.9057	0	460.13	971.706	3.25	-26.65	0.678155
10	4.9	9.8363	2.0074	3.5192	1.2135	0	4.5962	1.7325	0.2293	-0.4472	0.6549	0.4103	1	1	320.439	261.98	9.75	-1.3	1.65422
11	11.7	19.5108	1.6676	51.1706	5.2753	0	14.5344	3.8028	-0.04572	-1	1	0.7485	0.9381	0.8	1054.44	581.876	-16.9	-9.75	0.316115
12	28.9	131.43	4.5478	238.02	8.8483	0	20.5548	4.7979	0.4088	-1	1	0.7816	0.487	0.3775	362.704	107.087	108.55	74.1	0.513974
13	46.7	71.5886	1.5329	280.593	6.2772	0	27.5772	4.3485	0.297	-1	1	0.7112	0.9911	0.5843	315.663	327.639	38.35	-60.45	0.244201
14	49.5	36.1028	0.7293	198.468	4.1783	0	19.5	3.0186	0.1868	-1	1	0.7573	1	0.5909	47.9364	600.96	-8.45	-35.1	0.174545
15	13.9	7.4111	0.5332	59.6097	5.0092	0	25.3833	5.5757	-0.3411	-1	1	0.7507	1	0.8617	776.658	799.507	4.55	5.85	0.106444
16	49.5	9.9218	0.2004	110.026	2.3163	0	7.2672	1.9956	0.3179	-1	1	0.6156	1	0.674	946.917	368.367	-5.2	-8.45	0.0865173
17	36.9	44.243	1.199	158.212	4.5333	0	23.6604	3.3008	0.6625	-0.9985	1	0.5205	0.9828	0.318	579.184	165.56	-7.8	43.55	0.264487
18	41.1	51.4527	1.2519	273.858	7.004	0	30.8322	5.5566	0.115	-1	1	0.6792	0.9872	0.7555	653.021	970.39	46.15	-22.75	0.178741
19	16.9	15.8285	0.9366	96.9208	6.5047	0	20.8102	4.2251	0.5929	-0.9971	1	0.4903	1	0.4094	1285.79	952.112	14.95	-5.2	0.143988
20	41.3	14.359	0.3477	232.617	5.919	0	23.6604	4.8846	-0.2703	-1	1	0.6397	1	0.8939	848.496	754.608	1.3	-14.3	0.058743
21	49.5	23.544	0.4756	292.398	6.1558	0	24.7513	4.6562	0.135	-1	1	0.7177	1	0.6972	1105.85	78.5192	23.4	-2.6	0.0772605
22	5.9	2.0555	0.3484	40.6145	10.414	3.25	25.3833	7.2971	-0.1885	-0.9978	0.9806	0.7061	1	0.8333	546.873	74.2458	-1.95	0.65	0.033455
23	8.3	16.3666	1.9719	42.0182	6.6696	0	16.5718	3.9088	0.5391	-0.7809	0.9999	0.6676	0.8889	0.3571	6.8855	515.741	-1.95	-16.25	0.295655
24	7.3	16.25	2.226	46.0414	8.6871	0	30.8322	8.4357	-0.1191	-0.6769	0.9878	0.4774	1	0.9697	1329.14	336.918	-9.75	-13	0.256242
25	5.5	15.6541	2.8462	16.3715	4.6776	0	9.75	2.5844	0.9259	0.8542	0.9989	0.04828	1	0	1281.02	425.146	-11.7	-10.4	0.608474
26	4.9	2.0555	0.4195	20.2977	6.9992	0	27.768	7.123	-0.9436	-1	-0.7071	0.0935	1	1	945.867	157.561	-1.95	0.65	0.0599354
27	6.1	1.8385	0.3014	42.606	10.3917	0	25.3833	8.5807	-0.3544	-0.9908	1	0.6631	1	0.8947	866.312	776.967	1.3	-1.3	0.0290039
28	28.9	11.718	0.4055	120.901	4.4945	0	16.25	3.4532	-0.4756	-1	1	0.5882	1	0.9325	1155.71	530.595	11.05	-3.9	0.0902214
29	41.7	12.143	0.2912	283.422	7.1391	0	23.6604	5.5465	-0.07521	-1	1	0.6899	0.9975	0.8149	725.827	161.625	-11.7	-3.25	0.0407895
30	4.7	32.8491	6.9892	21.5907	7.9966	3.25	16.25	3.0926	0.9952	0.9899	0.9998	0.004584	0	0	21.734	125.096	29.25	14.95	0.874021
31	49.5	146.641	2.9624	450.271	9.4794	0	29.9635	5.9074	0.8907	-0.3162	1	0.1992	0.8884	0.1121	136.804	778.305	-88.4	117	0.312509
32	12.5	47.3965	3.7917	69.9927	6.666	0	11.718	2.6525	0.8533	0.156	1	0.2135	0.419	0.2471	190.072	898.764	42.9	-20.15	0.568812
33	34.9	10.7594	0.3083	165.88	5.0419	0	18.3848	3.709	-0.099	-1	1	0.726	1	0.8075	748.119	570.11	4.55	-9.75	0.0611476
34	49.5	32.8684	0.664	218.862	4.6076	0	19.769	3.8037	0.1672	-1	1	0.7278	1	0.6782	238.406	396.938	-29.9	13.65	0.14411
35	13.1	7.4111	0.5657	78.8899	7.1072	0	20.5548	5.3329	-0.1751	-0.9997	1	0.7033	1	0.8916	1216.84	1002.06	5.85	-4.55	0.0795953
36	6.5	5.0767	0.781	11.8186	2.6264	0	7.2672	2.0562	0.5639	-0.7071	0.9996	0.5513	1	0.44	1177.08	852.854	-3.9	3.25	0.297365
37	4.9	0.65	0.1327	16.1889	5.5824	0	17.5018	4.3621	-0.3176	-0.9829	0.8	0.8504	1	0.8333	1252.88	227.867	0	-0.65	0.0237711
38	9.9	15.9879	1.6149	52.9877	6.7073	0	19.5	4.5148	0.5201	-0.6459	1	0.5202	0.9241	0.5085	1270.91	526.571	-14.3	7.15	0.240768
39	14.3	42.3748	2.9633	72.4308	5.8887	0	17.5018	4.1214	0.4853	-0.9806	1	0.6727	0.8211	0.4105	1191.61	975.388	-14.95	-39.65	0.503218
40	6.3	6.5	1.0317	11.8396	2.7534	0	7.2672	2.2504	0.9065	0.7071	0.9995	0.0736	1	0.04348	658.349	31.2063	5.2	3.9	0.3747
41	5.5	3.7901	0.6891	21.9529	6.2723	0	20.8102	7.2166	-0.2507	-0.9996	1	0.7661	1	0.7857	345.755	92.6636	-1.95	-3.25	0.109864
42	11.1	71.0376	6.3998	81.1277	8.9151	0	19.769	4.1146	0.9728	0.7756	1	0.04579	0.2418	0	1260.95	135.775	-40.3	-58.5	0.717861
43	49.5	19.5973	0.3959	209.7	4.4147	0	17.5018	3.4706	-0.1363	-1	1	0.7217	1	0.7963	1349.05	307.984	-1.95	-19.5	0.0896777
44	49.5	66.7224	1.3479	265.599	5.5916	0	16.5718	3.6166	0.5456	-1	1	0.6535	0.8947	0.3616	170.883	301.07	-54.6	38.35	0.241058
45	49.5	33.3786	0.6743	275.398	5.7979	0	24.7513	4.3657	0.3038	-1	1	0.7027	1	0.5594	46.6152	336.006	-33.15	3.9	0.116301
46	10.3	18.6132	1.8071	76.0432	9.1618	3.25	17.5018	4.1917	-0.006594	-0.9972	0.9993	0.8081	0.8193	0.6825	1231.66	28.1845	-16.9	-7.8	0.197243
47	21.7	17.5018	0.8065	76.4838	3.8824	0	21.8017	4.3048	-0.06472	-1	1	0.6637	1	0.8118	800.461	152.164	-9.1	-14.95	0.207732
48	31.1	74.0943	2.3825	150.348	5.1666	0	27.768	3.7182	0.8001	-0.9999	1	0.3921	0.9794	0.1519	55.6961	426.6	9.75	-73.45	0.461135
49	25.9	7.6081	0.2937	125.302	5.2428	0	20.5548	3.7155	-0.1077	-1	0.9999	0.7121	1	0.8186	809.195	491.483	-7.15	-2.6	0.0560197
50	49.5	42.0043	0.8486	216.885	4.566	0	16.5718	3.0536	0.2289	-1	1	0.7082	1	0.6282	432.988	765.368	-39	-15.6	0.185852
51	6.5	14.6069	2.2472	39.2596	8.7244	0	49.5025	10.0019	-0.04141	-1	0.9997	0.8677	0.5778	0.6	743.746	491.923	-13.65	-5.2	0.257576
52	22.9	199.034	8.6914	227.878	10.9032	0	32.0088	5.4908	0.9935	0.9578	1	0.008101	0	0	113.631	735.116	130.65	-150.15	0.797142
53	27.3	58.7774	2.153	191.594	7.5729	0	26	5.4334	0.6486	-0.9971	1	0.5136	0.9763	0.3648	549.582	940.771	-36.4	-46.15	0.284303
54	13.3	5.2	0.391	65.9878	5.8396	0	13.4001	3.6099	0.07536	-1	1	0.6796	0.9735	0.7701	432.812	541.143	0	5.2	0.0669566
55	8.5	11.772	1.3849	35.7751	5.5039	0	18.9506	3.9718	0.671	-0.9778	1	0.4857	1	0.3111	997.894	28.8824	-1.3	11.7	0.251622
56	9.7	40.3629	4.1611	43.7072	5.6763	0	16.5718	3.6928	0.8905	0.5589	0.9998	0.1178	0.5974	0.1404	78.6598	750.082	10.4	39	0.733066
57	20.3	13.081	0.6444	85.1763	4.6544	0	17.5018	3.6904	0.4654	-1	1	0.6333	1	0.471	790.15	957.626	5.85	-11.7	0.13845
58	28.3	58.5902	2.0703	233.435	8.8759	0	46.5329	7.1847	0.09569	-1	1	0.7841	0.7947	0.6287	227.715	475.89	17.55	-55.9	0.23325
59	9.7	59.8035	6.1653	68.1204	8.8468	3.25	22.981	4.5268	0.9886	0.9198	1	0.01749	0.06494	0	807.469	47.3814	0.65	59.8	0.696896
60	26.7	125.168	4.688	202.404	8.1945	0	20.5548	3.9736	0.9826	0.6995	1	0.02926	0.4332	0.004405	595.8	858.403	46.15	-116.35	0.572091
61	19.3	51.0364	2.6444	116.457	6.7316	0	23.4361	4.694	0.3691	-0.9968	1	0.6929	0.7746	0.5686	1040.3	684.681	-50.7	-5.85	0.392834
62	7.9	24.4334	3.0928	68.2454	11.567	0	27.9576	7.3624	0.9357	0.6	1	0.09752	0.9492	0.05128	52.7405	164.633	21.45	11.7	0.267381
63	5.9	5.85	0.9915	29.9619	7.6825	0	42.25	9.491	-0.04693	-0.9878	0.9806	0.6783	1	0.8333	1190.14	650.534	0	5.85	0.12906
64	31.5	116.502	3.6985	177.918	6.0311	0	22.981	3.8757	0.8914	-0.009523	1	0.18	0.8712	0.1418	500.83	86.0635	-107.25	-45.5	0.613238
65	5.9	40.8312	6.9205	40.3636	10.3496	3.25	22.981	4.6711	0.9215	0.8247	0.9809	0.04807	0	0	651.076	665.534	39.65	9.75	0.668673
66	23.7	113.796	4.8015	168.117	7.7473	0	35.75	6.0919	0.9664	0.7203	1	0.04349	0.2488	0.005076	446.382	435.487	89.05	70.85	0.619764
67	13.7	18.2464	1.3319	62.4844	5.3405	0	29.25	4.3632	0.5718	-1	1	0.6049	1	0.4022	66.4745	618.788	-18.2	-1.3	0.249396
68	20.9	111.142	5.3178	166.543	8.8118	0	26.2023	5.2288	0.8296	-0.08428	1	0.275	0.2275	0.213	1112.02	775.849	107.9	-26.65	0.603486
69	19.7	86.5306	4.3924	117.375	6.6314	0	14.5344	3.1572	0.968	0.7877	1	0.04411	0.6045	0	655.145	420.261	-57.85	64.35	0.662364
70	21.5	84.575	3.9337	171.735	8.8069	0	19.769	4.8165	0.742	-0.8321	1	0.4308	0.3744	0.2857	1328.49	875.821	59.15	-60.45	0.446661
71	4.7	36.3361	7.7311	23.5349	8.7166	3.25	14.5344	3.8126	0.9846	0.9721	0.9997	0.01151	0	0	716.766	671.777	-24.7	-26.65	0.88694
72	5.1	3.25	0.6373	12.6981	4.0962	0	13	3.396	-0.4961	-0.9021	0.2169	0.3578	1	1	1350.38	421.902	3.25	0	0.155583
73	4.9	1.4534	0.2966	7.6096	2.624	0	6.5	1.8523	-0.7802	-1	-0.4472	0.1804	1	1	686.704	599.898	0.65	-1.3	0.113034
74	4.7	2.9069	0.6185	16.5242	6.1201	3.25	16.25	4.5185	-0.8044	-0.9899	-0.3162	0.2602	1	1	98.9362	328.872	1.3	-2.6	0.10106
75	40.3	14.4323	0.3581	169.867	4.4352	0	13.4001	2.8255	-0.05113	-1	1	0.7532	1	0.7373	981.465	441.407	8.45	11.7	0.0807404
76	15.7	10.8182	0.6891	48.3541	3.5295	0	14.5344	2.9019	0.09292	-1	1	0.7229	1	0.7168	1112.54	656.385	9.1	5.85	0.19524
77	5.5	2.0555	0.3737	9.2996	2.657	0	7.2672	2.2713	-0.8923	-1	-0.7071	0.1256	1	1	765.427	641.118	-0.65	1.95	0.140647
78	16.7	8.841	0.5294	76.4221	5.1988	0	37.0557	6.977	-0.4305	-1	1	0.5713	1	0.9435	1015.21	353.913	5.2	-7.15	0.101831
79	11.3	87.0539	7.7039	79.6838	8.5682	0	19.5	4.5663	0.9744	0.858	1	0.03504	0.05376	0	1329.69	164.584	83.85	23.4	0.899127
80	10.9	0	0	43.7671	4.9177	0	14.5344	3.2172	0.0712	-0.9994	1	0.7784	1	0.6324	558.321	1009.06	0	0	0
81	44.7	79.9923	1.7895	244.423	5.7242	0	20.5548	3.6366	0.6665	-0.8944	1	0.3855	1	0.4789	583.621	411.969	38.35	-70.2	0.31262
82	6.3	2.0555	0.3263	19.391	4.5095	0	16.5718	3.2582	0.3965	-0.8321	1	0.6397	1	0.5714	367.341	342.722	0.65	-1.95	0.0723584
83	5.7	4.6872	0.8223	29.7637	8.0443	0	20.8102	6.3936	-0.7234	-0.9806	-0.0767	0.2859	1	1	734.386	487.842	-2.6	-3.9	0.102221
84	6.3	4.111	0.6525	45.847	10.6621	0	40.7224	10.4498	-0.5865	-0.9985	0.9529	0.519	1	0.9565	1303.81	846.222	3.9	1.3	0.0611981
85	8.3	3.25	0.3916	28.4803	4.5207	0	9.75	2.1489	-0.1606	-1	1	0.6089	1	0.8571	950.223	160.253	-1.95	-2.6	0.0866238
86	8.1	5.886	0.7267	37.8071	6.1979	0	17.5018	5.2598	-0.3598	-0.9878	0.9558	0.6315	1	0.9231	871.685	494.697	-5.85	0.65	0.117249
87	5.3	2.3436	0.4422	9.4879	2.8751	0	7.2672	2.238	0.138	-0.3162	0.5547	0.2617	1	1	165.802	739.604	-1.95	1.3	0.153803
88	11.7	4.55	0.3889	54.1936	5.587	0	19.769	4.9238	-0.2063	-1	1	0.5886	1	0.9286	1389.15	671.953	0	-4.55	0.069608
89	6.7	18.9506	2.8284	34.1445	7.2648	0	22.75	5.7733	-0.1668	-0.9487	0.9996	0.6583	0.6596	0.8519	99.4851	147.321	1.95	-18.85	0.389329
90	9.7	6.4347	0.6634	20.7123	2.6899	0	7.2672	2.2446	0.02321	-0.9701	1	0.6865	1	0.7963	745.263	917.119	-4.55	4.55	0.246626
91	42.9	56.3442	1.3134	267.908	6.5503	0	21.8017	4.4373	0.3442	-1	1	0.6617	1	0.5718	1299.95	778.784	-43.55	-35.75	0.20051
92	9.3	24.3642	2.6198	54.5723	7.4757	0	19.769	4.9313	0.8413	0.4893	0.9995	0.1458	0.9863	0.283	1022.63	408.935	-24.05	-3.9	0.350442
93	12.1	5.85	0.4835	37.3282	3.6959	0	9.1924	2.0654	0.2131	-0.8944	1	0.6147	1	0.7746	308.926	259.69	0	-5.85	0.130821
94	8.3	44.5855	5.3717	63.0562	10.0089	0	35.75	7.7931	0.9712	0.7392	0.9998	0.04483	0.1111	0.02326	940.861	488.747	-31.85	31.2	0.536692
95	9.1	16.25	1.7857	43.7508	6.1621	0	19.769	4.9861	0.7841	0.124	0.9999	0.2276	1	0.32	1336.67	361.643	0	-16.25	0.289788
96	21.5	166.036	7.7226	192.162	9.8545	3.25	17.5018	3.8988	0.9853	0.9138	1	0.01753	0	0	160.486	643.146	107.25	-126.75	0.783662
97	6.3	4.6872	0.744	43.3198	10.0744	0	23.4361	7.0533	-0.3084	-1	0.9762	0.7875	1	0.8261	1190.57	654.079	-3.9	-2.6	0.0738506
98	40.9	146.999	3.5941	284.805	7.3215	0	20.5548	3.4248	0.9711	0.6	1	0.05043	0.9769	0.01355	655.535	801.708	96.2	111.15	0.490897
99	5.7	1.3	0.2281	17.0567	4.6099	0	13.7886	3.4068	-0.3777	-0.9923	1	0.6758	1	0.8462	1252.86	725.368	-1.3	0	0.0494805
100	12.1	145.323	12.0101	128.315	12.7044	3.25	23.6604	4.511	0.9886	0.9467	1	0.01249	0	0	378.731	382.702	144.95	-10.4	0.94535
101	40.7	52	1.2776	175.829	4.5434	0	22.981	4.0576	0.2526	-1	1	0.6414	0.9974	0.7211	1345.66	973.631	52	0	0.281199
102	35.7	292.807	8.2019	313.506	9.3028	0	30.8322	3.9836	0.9944	0.9449	1	0.008067	0	0	879.499	164.29	258.7	-137.15	0.881659
103	9.5	49.3743	5.1973	65.6772	8.757	0	16.5718	3.9171	0.7582	0.149	0.9999	0.2715	0.02667	0.3091	594.395	610.226	-13.65	47.45	0.593502
104	17.1	81.851	4.7866	96.7359	6.4064	0	17.5018	3.7177	0.9892	0.9111	1	0.01342	0.457	0	982.026	244.52	-46.15	-67.6	0.747159
105	8.1	21.607	2.6675	34.0491	5.5818	0	14.5344	2.9089	0.8525	0.3969	0.9999	0.1686	1	0.1951	739.679	246.08	7.8	-20.15	0.477892
106	5.7	21.9946	3.8587	34.7862	9.4017	0	18.9506	4.856	0.7217	0.3368	0.9744	0.1747	0.8108	0.4706	213.009	939.737	7.15	20.8	0.410426
107	10.1	25.886	2.563	57.7068	7.1243	3.25	16.25	3.4999	0.8181	0.3939	0.9994	0.1772	1	0.3279	565.391	890.926	12.35	22.75	0.359755
108	7.3	2.3436	0.321	38.3893	7.2433	0	29.0689	5.8719	-0.6918	-1	1	0.4808	1	0.9677	401.87	248.48	-1.95	1.3	0.0443168
109	39.3	39.9525	1.0166	228.812	6.1344	0	21.8017	4.3815	0.4574	-1	1	0.5904	1	0.5347	1280.91	544.981	14.95	-37.05	0.165721
110	9.9	125.664	12.6933	104.023	13.1675	0	21.8017	4.4498	0.9913	0.9679	1	0.007114	0	0	541.697	832.778	52	-114.4	0.963987
111	7.7	25.006	3.2475	58.3261	10.2327	3.25	20.5548	4.6766	0.5683	-0.7359	0.9999	0.3858	0.9474	0.5676	474.831	573.831	11.7	-22.1	0.317365
112	38.5	50.966	1.3238	216.994	5.945	0	23.6604	4.5347	0.5386	-1	1	0.6854	1	0.3189	744.608	512.096	-31.2	-40.3	0.222675
113	17.3	65.3695	3.7786	110.173	7.2009	0	16.25	3.6135	0.8226	-0.9994	1	0.3707	0.5817	0.1729	1365.42	218.801	-48.75	-43.55	0.52474
114	37.9	14.4323	0.3808	178.866	4.9823	0	36.3361	4.2259	0.1032	-1	1	0.7228	1	0.7351	643.451	33.5026	11.7	-8.45	0.0764306
115	5.9	1.4534	0.2463	21.2405	5.4463	0	18.3848	4.3946	0.2583	-0.8742	1	0.683	1	0.6842	1206.64	884.186	-0.65	1.3	0.0452234
116	6.1	1.4534	0.2383	10.9246	2.6645	0	7.2672	2.146	0.7462	-0.4472	1	0.4034	1	0.2632	753.361	1006.09	-1.3	-0.65	0.0894352
117	18.9	106.022	5.6096	128.138	7.5821	0	21.8017	4.8308	0.9098	0.1258	1	0.1836	0.3077	0.1208	89.4974	630.606	-53.3	91.65	0.739848
118	4.7	2.7577	0.5867	15.9258	5.8984	3.25	11.718	2.8551	-0.347	-0.4961	-0.1961	0.1096	1	1	1143.24	908.117	1.95	-1.95	0.0994677
119	4.7	20.9316	4.4535	19.3556	7.1687	3.25	14.5344	3.5849	0.8674	0.8171	0.9176	0.03368	0.2593	0	601.574	1025.78	9.1	18.85	0.621242
120	13.5	35.2501	2.6111	85.2416	7.4123	0	24.7513	5.0552	0.8823	0.1821	1	0.1541	0.9826	0.1579	622.17	278.87	35.1	3.25	0.352266
121	5.3	5.2405	0.9888	8.3385	2.5268	0	6.5	2.1537	0.6084	-0.3162	0.9965	0.3852	1	0.5385	572.764	495.585	-4.55	2.6	0.391325
122	36.5	50.0289	1.3707	204.818	5.9368	0	24.7513	4.4461	0.374	-1	1	0.6745	0.9971	0.5514	698.762	49.7041	-20.8	-45.5	0.230882
123	36.3	11.718	0.3228	143.733	4.1905	0	16.25	3.2773	-0.2263	-1	1	0.6539	1	0.862	432.796	553.985	3.9	-11.05	0.0770314
124	5.1	43.9556	8.6187	29.9658	9.6664	0	25.3833	5.8969	0.9943	0.9879	0.9997	0.003226	0	0	1364.58	830.392	34.45	27.3	0.891614
125	10.1	6.6287	0.6563	52.1244	6.4351	0	32.6621	6.3608	0.0573	-1	0.9999	0.7955	1	0.7	949.634	163.485	1.3	-6.5	0.101988
126	35.3	9.1924	0.2604	182.506	5.4807	0	23.4361	4.4378	0.1069	-1	1	0.7365	1	0.6993	784.87	799.128	-9.1	1.3	0.0475122
127	10.7	16.4567	1.538	52.4392	6.0275	0	20.5548	5.0514	0.6588	-0.9191	0.9998	0.4825	1	0.3538	1215.68	1029.27	-2.6	-16.25	0.255164
128	17.7	9.8363	0.5557	72.892	4.6428	0	14.5344	3.7037	-0.1597	-1	1	0.6815	1	0.8455	1295.45	439.034	9.75	-1.3	0.119691
129	22.5	129.389	5.7506	158.908	7.7516	0	20.5548	4.3042	0.9648	0.7706	1	0.0496	0.2341	0	384.653	773.913	-26	-126.75	0.74186
130	7.1	2.0555	0.2895	27.0782	5.3095	0	16.25	4.4535	-0.6999	-1	0.5547	0.3472	1	1	1250.98	725.965	1.95	-0.65	0.0545249
131	8.5	8.841	1.0401	65.3712	10.0571	0	30.6604	8.3905	-0.695	-0.9997	0.4856	0.4029	1	1	1373.04	44.4412	-2.6	-8.45	0.103419
132	5.3	6.5324	1.2325	15.2242	4.6134	0	14.5344	3.2248	0.7626	0.4191	0.9487	0.1563	1	0.4167	368.613	350.057	0.65	-6.5	0.267157
133	32.7	31.0711	0.9502	189.75	6.1808	0	20.8102	4.0605	0.3789	-1	1	0.7485	0.8697	0.4507	1131.99	166.529	-18.85	-24.7	0.153734
134	6.1	40.4935	6.6383	39.9086	9.7338	3.25	22.981	5.2461	0.872	0.6304	0.9998	0.1092	0.122	0.1429	1361.12	368.656	-38.35	13	0.681984
135	31.5	108.152	3.4334	160.551	5.4424	0	19.769	3.565	0.857	-0.124	1	0.2119	0.8441	0.2036	707.013	326.871	27.3	-104.65	0.630861
136	6.5	6.6287	1.0198	24.5711	5.4603	0	11.718	2.8561	0.2304	-0.9993	1	0.7078	1	0.6667	1206.91	886.246	-6.5	-1.3	0.186766
137	5.5	8.0401	1.4618	30.1537	8.6154	0	32.6621	8.1355	-0.08672	-0.8944	0.9899	0.5812	1	0.9286	614.355	554.127	-1.95	7.8	0.169673
138	14.1	31.8765	2.2607	91.2199	7.5388	0	23.6604	4.6715	0.824	0.1104	0.9999	0.1935	0.9917	0.2277	461.596	799.465	-1.3	-31.85	0.299875
139	23.9	45.5603	1.9063	126.413	5.7723	0	14.5344	3.5024	0.9174	0.3714	1	0.1305	1	0.09596	1129.8	859.611	-30.55	33.8	0.33025
140	6.3	0	0	14.8246	3.4476	0	18.3848	4.2733	-0.5614	-1	1	0.7768	1	0.8	666.095	1038.24	0	0	0
141	11.1	10.1533	0.9147	94.3801	10.3714	0	27.9576	6.9643	-0.2082	-1	1	0.6526	1	0.8824	1332.1	397.604	-6.5	-7.8	0.0881945
142	20.5	109.775	5.3549	145.405	7.8597	0	30.6604	4.3658	0.9785	0.7165	1	0.03846	0.1838	0.006061	835.241	379.051	70.85	83.85	0.681311
143	13.9	24.0588	1.7308	77.629	6.5234	0	32.5	5.3063	0.5181	-1	1	0.6625	1	0.3878	1206.09	1014.85	0.65	-24.05	0.265322
144	6.3	5.2405	0.8318	17.284	4.0195	0	17.5018	4.3784	-0.4401	-0.9997	0.8437	0.6993	1	0.9545	168.952	247.421	2.6	4.55	0.206941
145	7.9	11.8614	1.5014	48.3069	8.1876	3.25	19.769	4.5673	0.1601	-1	0.9994	0.8107	0.9153	0.5714	382.12	790.924	1.95	-11.7	0.183375
146	14.1	2.9069	0.2062	77.1478	6.3759	0	25.3833	5.6472	-0.4468	-1	1	0.6293	1	0.899	1146.37	909.582	2.6	-1.3	0.0323405
147	5.1	2.68	0.5255	21.8348	7.0435	3.25	16.5718	4.1279	0.2276	-0.5215	1	0.6425	1	0.75	769.628	642.029	-2.6	0.65	0.0746078
148	14.9	88.0216	5.9075	117.943	9.1429	0	35.8974	6.3203	0.95	0.6805	1	0.06679	0.2791	0.009174	552.668	707.151	-69.55	53.95	0.64613
149	10.5	4.111	0.3915	82.8561	9.7478	0	27.768	6.7872	-0.08842	-1	1	0.7108	1	0.8226	236.762	4.2952	1.3	-3.9	0.0401629
150	14.3	16.0538	1.1226	110.594	8.9913	0	30.6604	7.5223	-0.04298	-1	0.9994	0.7435	0.9512	0.7228	915.192	22.1154	-8.45	-13.65	0.124854
151	6.9	67.1516	9.7321	60.7303	12.3939	0	23.4361	5.9039	0.983	0.9466	1	0.01085	0	0	15.4565	312.638	30.55	-59.8	0.785233
152	27.5	113.767	4.137	245.045	9.6096	0	29.9635	5.0597	0.9527	0.686	1	0.06191	0.7216	0.01277	750.976	705.034	95.55	-61.75	0.430507
153	8.3	7.1795	0.865	25.4203	4.035	0	14.5344	3.4507	0.3753	-0.9995	0.9995	0.7039	1	0.5581	146.126	543.633	-0.65	-7.15	0.214374
154	5.3	15.4093	2.9074	18.544	5.6194	0	11.718	3.4636	0.9176	0.833	0.9995	0.0418	0.9091	0	134.858	603.066	-13.65	7.15	0.517386
155	6.3	5.8138	0.9228	20.7673	4.8296	0	17.5018	4.7587	0.2999	-0.5547	0.8575	0.4382	1	0.7727	806.651	164.46	-5.2	-2.6	0.191072
156	26.9	43.0769	1.6014	174.942	7.0258	0	21.8017	4.8195	0.5867	-0.9806	1	0.4069	1	0.4887	296.182	108.048	42.9	-3.9	0.227931
157	5.5	4.9503	0.9	27.9039	7.9725	0	35.0036	9.0799	-0.4694	-1	0.9487	0.5385	1	0.9231	744.409	918.154	4.55	1.95	0.112888
158	10.5	3.25	0.3095	48.6724	5.7262	0	16.25	4.5013	-0.6666	-1	0.8321	0.4044	1	0.9831	376.819	412.89	0	-3.25	0.0540498
159	10.3	9.75	0.9466	33.4192	4.0264	0	22.75	4.8233	0.6174	-1	1	0.7696	1	0.193	1390.96	678.733	0	-9.75	0.235098
160	10.1	15.0766	1.4927	65.3827	8.0719	0	34.548	9.1083	0.4635	-0.9947	0.9985	0.5367	1	0.6066	219.777	875.817	1.95	14.95	0.184925
161	12.7	61.7739	4.8641	87.9157	8.2164	0	29.25	7.8545	0.9442	0.3032	0.9999	0.1178	0.4299	0.09195	378.89	303.622	9.1	61.1	0.591999
162	11.1	50.012	4.5056	69.8659	7.6776	0	16.25	4.1133	0.9386	0.7399	0.9922	0.04653	0.4066	0.01408	898.757	283.198	23.4	44.2	0.58685
163	6.5	4.3603	0.6708	19.2425	4.2761	0	10.2774	3.2166	0.3853	-0.9285	1	0.6495	1	0.6	587.508	656.623	-3.9	1.95	0.156872
164	23.5	11.5729	0.4925	111.706	5.1956	0	14.5344	3.4669	0.5641	-0.9864	1	0.5605	1	0.4121	782.885	980.062	9.1	-7.15	0.0947917
165	6.5	52	8	43.7895	9.731	3.25	18.9506	4.5589	0.9924	0.9593	1	0.009549	0	0	809.431	450.277	0	52	0.822115
166	12.9	8.3241	0.6453	86.4003	7.9266	0	20.5548	5.386	0.3791	-0.8064	1	0.5582	1	0.6588	1020.59	518.814	6.5	5.2	0.0814094
167	17.3	7.8	0.4509	54.284	3.548	0	11.718	3.3413	-0.1069	-1	1	0.7556	1	0.7458	1389.95	869.838	0	-7.8	0.127086
168	4.9	8.475	1.7296	12.3738	4.2668	0	9.75	2.8156	0.8649	0.7288	0.9806	0.08018	1	0.1111	808.969	507.48	0.65	-8.45	0.405362
169	21.9	35.8208	1.6357	121.727	6.1169	0	17.5018	3.8514	0.83	-0.6	1	0.2738	1	0.1955	1260.42	879.212	-35.1	-7.15	0.267407
170	8.1	6.1664	0.7613	23.205	3.8041	0	9.75	2.5668	0.5284	-0.1961	1	0.363	1	0.7	868.142	326.722	1.95	5.85	0.200126
171	12.1	32.6038	2.6945	78.8953	7.8114	0	17.5018	4.2441	0.9072	-0.1789	0.9999	0.155	0.9604	0.07407	355.926	805.397	-2.6	32.5	0.344945
172	20.9	76.7688	3.6731	112.82	5.9693	0	19.5	3.6598	0.9419	0.5961	1	0.07173	0.746	0.02367	568.543	861.699	55.25	-53.3	0.615332
173	4.7	7.9076	1.6825	13.3481	4.9437	0	32.5	8.2003	-0.04682	-1	0.9965	0.7744	1	0.7143	748.468	918.255	-7.8	-1.3	0.340332
174	15.5	97.6753	6.3016	139.287	10.3175	0	26.2023	5.8383	0.4761	-0.9975	1	0.6776	0.4	0.4087	143.126	483.232	87.75	-42.9	0.610768
175	20.1	7.827	0.3894	60.0617	3.3183	0	11.718	2.7546	-0.5306	-1	0.7071	0.4457	1	1	1138.87	534.142	5.2	-5.85	0.117349
176	19.7	11.9854	0.6084	101.92	5.7582	0	29.43	5.3357	0.2411	-1	1	0.6622	1	0.6644	932.305	705.127	7.8	-9.1	0.105658
177	10.7	11.9854	1.1201	58.085	6.6764	0	26.2023	5.5396	0.6488	-0.9487	1	0.4153	1	0.4394	590.028	972.523	-11.7	-2.6	0.16777
178	18.9	39.0866	2.0681	103.276	6.111	0	17.5018	3.5592	0.5574	-0.9223	1	0.5903	0.8462	0.396	16.0212	185.19	-2.6	39	0.338423
179	17.9	9.2382	0.5161	83.1081	5.2269	0	23.6604	5.0715	0.04657	-0.9878	1	0.6635	1	0.8189	65.4665	481.64	-7.15	-5.85	0.0987392
180	10.9	42.0947	3.8619	55.238	6.2065	0	16.25	3.574	0.9619	0.6827	1	0.05876	0.9326	0.01449	729.876	11.3624	-40.95	-9.75	0.622235
181	17.5	36.2604	2.072	110.071	7.1013	0	17.5018	3.3842	0.8688	-0.3457	1	0.1973	1	0.1407	332.983	577.389	35.1	-9.1	0.291778
182	17.5	51.878	2.9645	108.084	6.9732	0	26	4.4014	0.6338	-0.9888	1	0.5852	0.7419	0.3333	670.403	263.923	40.95	31.85	0.425128
183	17.1	29.0471	1.6987	138.517	9.1733	0	25.3833	5.274	0.2234	-1	1	0.6713	0.8874	0.6718	184.921	900.749	-18.85	-22.1	0.185179
184	11.3	79.8204	7.0638	123.278	13.2557	3.25	27.9576	6.7757	0.8549	0.3848	0.9999	0.1571	0.01075	0.2603	493.053	1017.95	79.3	-9.1	0.532888
185	16.9	90.6861	5.366	111.358	7.4737	0	33.931	5.1807	0.9364	0.5241	1	0.09155	0.3624	0.04651	819.766	608.101	-90.35	7.8	0.717984
186	13.7	94.2769	6.8815	115.267	9.8519	0	42.3748	5.0211	0.9727	0.7551	1	0.04101	0	0	926.186	974.438	64.35	-68.9	0.698495
187	7.1	54.2662	7.6431	52.7441	10.342	3.25	22.981	4.446	0.9847	0.9202	1	0.02084	0	0	1353.27	746.43	51.35	-17.55	0.739035
188	16.5	2.68	0.1624	97.3344	6.7127	0	27.9576	6.0221	-0.2147	-1	1	0.7216	1	0.8347	950.024	180.864	2.6	0.65	0.0241929
189	16.5	41.7824	2.5323	77.391	5.3373	0	17.5018	3.4677	0.9054	0.3162	1	0.1254	0.9655	0.088	284.473	481.582	-41.6	-3.9	0.474453
190	16.3	116.821	7.1669	128.683	8.9988	0	21.8017	3.6148	0.9803	0.8109	1	0.03374	0.1189	0	863.779	129.249	97.5	64.35	0.796428
191	16.1	47.9284	2.9769	81.3768	5.7714	0	14.5344	2.8327	0.9597	0.7682	1	0.04902	1	0	962.55	11.5528	44.85	-16.9	0.515802
192	8.7	9.3066	1.0697	47.5186	7.0923	0	17.5018	4.2324	-0.1922	-1	1	0.658	1	0.8723	1035.94	376.839	1.95	-9.1	0.150826
193	15.9	15.8152	0.9947	101.118	7.2747	0	20.8102	4.2463	0.348	-0.9923	1	0.6801	0.8921	0.563	328.258	989.774	-2.6	-15.6	0.136734
194	11.7	4.162	0.3557	46.9335	4.8385	0	18.3848	4.0626	-0.4901	-1	1	0.6094	1	0.9737	296.573	274.047	-2.6	-3.25	0.0735145
195	5.5	2.68	0.4873	22.0608	6.3031	0	35.0036	9.8822	-0.06276	-0.9683	0.7593	0.6324	1	0.9333	748.536	919.182	0.65	2.6	0.0773112
196	8.7	17.4413	2.0048	61.8653	9.2336	0	23.6604	6.6362	0.7282	0.05872	1	0.2529	0.9403	0.383	13.1839	524.081	-15.6	-7.8	0.21712
197	15.3	29.1342	1.9042	76.7011	5.767	0	17.5018	3.5694	0.5921	-0.9333	1	0.4175	1	0.5268	194.624	851.543	22.75	18.2	0.330189
198	6.9	6.6287	0.9607	57.6801	11.7714	0	26.2023	7.3751	-0.006916	-0.9971	0.9991	0.7443	1	0.7586	883.232	510.696	-6.5	1.3	0.0816131
199	14.9	1.3	0.08725	75.1874	5.8285	0	23.4361	4.8249	-0.4109	-0.9947	1	0.5601	1	0.94	1142.4	911.087	0	1.3	0.0149695
200	10.9	7.5802	0.6954	44.1926	4.9655	0	13	3.3455	0.4741	-1	1	0.5708	1	0.5781	1188.66	567.083	6.5	-3.9	0.140046
201	6.1	0.65	0.1066	28.7381	7.0093	0	25.3833	6.9949	-0.6342	-1	0.9171	0.5393	1	0.95	738.959	505.377	0.65	0	0.0152084
202	14.1	18.6132	1.3201	119.656	9.889	0	27.768	6.6852	0.2868	-0.9487	1	0.5169	1	0.73	255.773	901.262	-16.9	-7.8	0.133492
203	14.1	5.2	0.3688	65.0187	5.3734	0	13.4001	3.6605	-0.1493	-1	1	0.7233	1	0.8222	743.312	578.844	5.2	0	0.0686344
204	8.9	5.2405	0.5888	34.2399	4.9623	0	13.4001	3.4615	-0.4835	-1	0.8682	0.616	1	0.9375	415.303	86.3876	-5.2	-0.65	0.118655
205	6.3	0.65	0.1032	15.4159	3.5851	0	10.2774	2.8224	-0.9657	-1	-0.8575	0.04608	1	1	771.889	40.9444	0	-0.65	0.0287858
206	7.1	2.9069	0.4094	19.8392	3.89	0	14.5344	2.9763	0.3049	-0.8944	1	0.5295	1	0.7586	881.507	765.085	-1.3	-2.6	0.105244
207	13.3	23.1458	1.7403	71.3061	6.3103	0	18.3848	4.6876	0.7804	-0.0767	0.9997	0.2494	1	0.3516	558.263	948.248	18.2	14.3	0.275787
208	13.3	7.0308	0.5286	107.787	9.5386	0	36.3361	7.809	-0.04131	-1	1	0.744	1	0.7582	675.662	649.357	3.9	5.85	0.0554169
209	5.3	5.2	0.9811	17.0465	5.1656	0	23.4361	5.0946	-0.6236	-0.9946	-0.04757	0.3308	1	1	599.868	141.151	0	5.2	0.18993
210	11.3	20.8102	1.8416	59.3079	6.3772	0	16.25	3.5525	0.4461	-0.9983	1	0.6811	0.7419	0.4658	595.969	69.1239	-16.25	-13	0.288779
211	5.1	13.7733	2.7006	26.7724	8.6363	0	16.5718	5.4091	0.2622	-0.5369	0.6508	0.4067	0.9355	1	1211.07	773.137	-4.55	-13	0.312703
212	11.1	49.3743	4.4481	64.5908	7.0979	0	17.5018	3.9054	0.9594	0.6536	1	0.06136	0.4835	0.02817	632.086	186.923	-13.65	-47.45	0.626678
213	8.5	3.3144	0.3899	28.2564	4.3471	0	16.5718	3.739	-0.4971	-1	0.7071	0.5901	1	1	1234.9	743.665	0.65	-3.25	0.089692
214	10.5	26.3951	2.5138	99.8665	11.749	0	30.8322	8.2414	0.9003	0.1493	1	0.1547	0.9412	0.09231	397.881	293.067	-16.25	-20.8	0.213959
215	5.7	4.9503	0.8685	39.0687	10.5591	0	39.1352	9.2629	-0.4584	-0.9864	0.9982	0.5132	1	0.9375	233.202	11.5351	-1.95	-4.55	0.0822513
216	10.5	24.286	2.313	48.6804	5.7271	0	13	2.989	0.8928	0.1104	1	0.1705	1	0.1231	47.8381	48.9905	-6.5	-23.4	0.403869
217	10.5	6.6922	0.6373	27.8577	3.2774	0	14.5344	2.7823	-0.1051	-1	0.9864	0.6694	1	0.8947	1238.16	925.576	3.25	-5.85	0.194453
218	9.9	37.2263	3.7602	57.3052	7.2538	0	16.25	3.3617	0.9316	0.3457	1	0.1398	0.6456	0.08621	35.1717	842.313	7.8	36.4	0.518377
219	6.1	28.1983	4.6227	37.1074	9.0506	0	19.5	4.93	0.9606	0.9111	1	0.0306	0.1707	0	190.418	11.7131	-25.35	-12.35	0.510762
220	6.7	4.6872	0.6996	37.1099	7.8957	0	22.981	7.1009	0.06031	-1	0.981	0.7062	1	0.8261	147.358	366.045	-3.9	-2.6	0.0886052
221	9.7	15.1605	1.5629	64.5605	8.3845	0	23.4361	6.2993	-0.2672	-0.9998	1	0.8153	0.8571	0.75	757.32	299.051	13	7.8	0.186403
222	7.9	5.5154	0.6982	21.1101	3.578	0	10.2774	2.7155	0.2119	-0.8437	1	0.5944	1	0.7778	752.038	918.772	-3.9	3.9	0.195137
223	8.9	1.8385	0.2066	35.7471	5.1807	0	17.5018	4.1834	-0.7234	-0.9979	0.8107	0.3966	1	0.9783	954.854	596.18	1.3	-1.3	0.0398788
224	9.5	11.718	1.2335	62.4135	8.3218	0	18.9506	5.1146	-0.4176	-1	0.9848	0.7642	1	0.8269	1008.8	503.142	6.5	9.75	0.148225
225	9.1	1.95	0.2143	21.3477	3.0067	0	9.75	2.4331	0.05474	-0.9899	0.995	0.6745	1	0.7778	993.621	746.528	-1.95	0	0.0712742
226	6.1	38.0403	6.2361	45.9434	11.2057	3.25	30.8322	7.5101	0.9825	0.9016	1	0.02832	0.09756	0	1034.41	740.779	-13	35.75	0.556511
227	9.1	67.6562	7.4348	68.7269	9.6798	0	22.75	4.7442	0.9643	0.8682	1	0.03532	0	0	1128.2	990.335	-9.75	66.95	0.768074
228	9.1	3.25	0.3571	34.6048	4.8739	0	18.9506	4.2609	-0.5754	-1	0.9899	0.6959	1	0.8864	114.863	291.791	-1.95	-2.6	0.0732678
229	8.5	11.1262	1.309	69.5501	10.7	0	26.8002	8.6221	-0.05083	-0.9947	1	0.7309	0.9846	0.7857	903.624	369.206	-1.3	11.05	0.122336
230	7.9	35.2322	4.4598	48.6936	8.2531	0	22.981	4.7621	0.9536	0.8314	0.9998	0.046	0.661	0	1310.58	38.8797	21.45	-27.95	0.540379
231	5.9	3.25	0.5508	23.2281	5.9559	0	21.8017	5.0575	-0.726	-1	0.4191	0.4043	1	1	849.144	765.356	-1.95	2.6	0.0924797
232	6.5	7.4111	1.1402	32.7929	7.2873	0	23.6604	5.5595	-0.2696	-0.9956	1	0.7547	1	0.8	730.423	171.423	-5.85	-4.55	0.156464
233	7.3	0	0	21.8656	4.1256	0	10.2774	3.0765	-0.4618	-1	0.9285	0.4966	1	0.9688	570.986	1007.38	0	0	0
234	5.9	3.7901	0.6424	30.0581	7.7072	0	19.769	5.5213	0.2972	-0.9995	0.9989	0.6021	1	0.7895	805.483	534.246	1.95	-3.25	0.0833506
235	6.7	9.3744	1.3992	48.1763	10.2503	0	37.0557	7.8662	0.4908	-0.7071	1	0.4252	1	0.6154	35.2388	538	-7.8	-5.2	0.136503
236	5.9	18.85	3.1949	24.05	6.1667	0	22.75	5.8135	1	1	1	0	0.9744	0	0	698.466	0	-18.85	0.518089
237	4.7	1.95	0.4149	12.0857	4.4762	0	13	3.0423	-0.5775	-0.8321	-0.4167	0.1466	1	1	606.351	510.872	-1.95	0	0.0926902
238	6.5	51.939	7.9906	40.3651	8.97	3.25	17.5018	4.5754	0.9622	0.8733	0.9999	0.04065	0	0	12.2154	500.146	7.8	51.35	0.890814
239	6.1	15.7214	2.5773	23.5907	5.7538	0	24.7513	5.2276	0.7159	0.07298	0.9997	0.278	1	0.4286	173.959	514.82	-13.65	7.8	0.44793
240	6.1	25.5409	4.187	25.2346	6.1548	3.25	14.5344	3.407	0.9864	0.9261	1	0.01712	0.7805	0	632.344	776.902	24.7	6.5	0.680282
241	5.9	5.5536	0.9413	23.0711	5.9157	0	17.5018	4.5288	-0.7443	-1	0.08305	0.3294	1	1	884.847	768.042	-5.2	1.95	0.159119
242	5.9	8.841	1.4985	25.3009	6.4874	0	29.43	6.3836	0.2608	-0.9899	0.8944	0.4023	1	0.8947	944.195	58.8644	7.15	-5.2	0.230986
243	5.7	68.9766	12.1012	46.4925	12.5655	4.5962	22.75	5.0496	0.9901	0.9632	0.9999	0.01107	0	0	292.737	980.746	-68.9	-3.25	0.96305
244	5.1	4.9503	0.9706	23.4813	7.5746	0	26.2023	7.011	-0.3268	-1	1	0.8205	1	0.8	211.029	112.971	-4.55	1.95	0.128139
245	5.3	6.5	1.2264	28.4356	8.6168	0	25.3833	7.6441	0.09863	-0.8789	0.9701	0.6101	1	0.9231	456.793	1037.02	-6.5	0	0.142327
246	5.1	33.1245	6.495	39.7018	12.807	3.25	46.1912	9.833	0.9041	0.7665	0.9962	0.06846	0.2581	0	1170.85	806.157	31.85	-9.1	0.507145
247	5.1	8.45	1.6569	21.4956	6.934	3.25	13.4001	2.9	0.6067	0.0995	1	0.3532	1	0.5455	782.961	164.049	7.8	3.25	0.238953
248	5.1	7.4111	1.4532	28.7173	9.2636	0	22.75	5.3119	-0.5981	-0.9994	0.9923	0.616	0.9677	0.9091	1339.75	99.049	-1.95	-7.15	0.156872
249	4.9	2.0555	0.4195	7.8432	2.7045	0	10.2774	2.5998	-0.539	-0.8575	0.6	0.49	1	1	758.214	638.99	-1.95	-0.65	0.155112
250	4.7	7.0308	1.4959	14.8666	5.5061	0	22.981	5.5383	0.6023	-0.771	0.9923	0.6238	1	0.2857	622.021	978.394	3.9	5.85	0.27168
