# Supplementary material for: Cyclic AMP signalling and glucose metabolism mediate pH taxis by African trypanosomes
Source: Nat Commun. 2022 Feb 1;13:603. doi: 10.1038/s41467-022-28293-w (PMC8807625; doi:10.1038/s41467-022-28293-w)
Supplement: Supplementary file 12 — Source Data [file 41467_2022_28293_MOESM12_ESM.zip › Source Data/Source Data motility/Suppl. Fig. 4a/C3KOCl1S2.xlsx]

## Sheet: C3KOCl1S2V1
trackID	trackLength(s)	totalDisplacement(um)	meanVelocity(um/s)	totalDistance(um)	meanSpeed(um/s)	minSpeed(um/s)	maxSpeed(um/s)	stdevSpeed(um/s)	meanPersistence	minPersistence	maxPersistence	stdevPersistence	tumblingPropensityV	tumblingPropensityP	positionX(px)	positionY(px)	displacementX(um)	displacementY(um)	Spalte1
0	18.9	20.3586	1.0772	144.274	8.5369	0	23.4361	5.1871	-0.1234	-1	1	0.7128	0.9408	0.8	839.68	624.243	5.85	-19.5	0.126182
1	24.9	20.15	0.8092	133.574	5.8329	0	34.548	4.3495	0.03605	-1	1	0.741	0.9913	0.7783	751.673	787.402	-20.15	0	0.13873
2	21.3	134.487	6.314	223.806	11.5961	0	24.7513	4.9641	0.8328	0.1676	1	0.1901	0.1088	0.2543	1301.16	569.275	-130	-34.45	0.544493
3	15.5	75.3243	4.8596	94.5691	7.0051	0	17.5018	4.153	0.9721	0.83	1	0.03416	0.3556	0	780.965	506.097	-35.75	-66.3	0.693723
4	4.9	1.95	0.398	14.3933	4.9632	0	18.9506	4.8892	-0.8751	-0.9923	-0.7071	0.1209	1	1	712.265	791.663	0	-1.95	0.0801902
5	13.1	31.5568	2.4089	64.4915	5.81	0	18.9506	3.5905	0.6991	-0.6247	1	0.4881	0.9279	0.3146	1373.49	937.191	-26.65	16.9	0.414613
6	5.9	36.243	6.1429	43.3352	11.1116	3.25	19.769	3.9496	0.9547	0.8679	0.9998	0.03264	0.02564	0	874.254	565.246	19.5	-30.55	0.552837
7	19.7	32.5	1.6497	64.0848	3.6206	0	16.5718	2.8074	0.636	-1	1	0.4641	1	0.4774	717	758.766	-26	-19.5	0.455643
8	9.9	2.3436	0.2367	63.7347	8.0677	0	23.6604	6.2903	-0.4657	-1	1	0.5977	1	0.9464	1222.77	765.515	-1.95	-1.3	0.0293392
9	19.7	20.4001	1.0355	109.834	6.2053	0	19.5	4.5551	0.356	-1	1	0.6215	1	0.6014	725.432	542.003	10.4	-17.55	0.166873
10	49.5	25.3833	0.5128	222.37	4.6815	0	19.769	3.3427	0.09937	-1	1	0.6972	1	0.7471	1265.97	868.553	1.3	25.35	0.109538
11	49.5	68.349	1.3808	179.323	3.7752	0	17.5018	3.1244	0.6075	-0.9355	1	0.508	0.9726	0.4289	408.766	122.11	36.4	-57.85	0.365755
12	9.7	19.9392	2.0556	53.4219	6.9379	0	29.9635	5.8006	0.5518	-0.3132	0.9976	0.4295	0.8961	0.5714	482.551	702.021	-18.85	6.5	0.296286
13	5.7	41.6457	7.3063	42.2942	11.4309	3.25	23.6604	7.1714	0.5833	0.3896	0.8601	0.1383	0.02703	0.8824	205.088	1008.78	-23.4	-34.45	0.639171
14	4.9	1.95	0.398	10.4462	3.6021	0	9.75	2.6328	-0.365	-0.9935	1	0.7606	1	0.8889	1017.24	797.765	0	1.95	0.110491
15	7.1	17.1605	2.417	39.4862	7.7424	0	14.5344	3.4567	0.9618	0.8437	1	0.04435	1	0	915.345	833.535	-13.65	-10.4	0.312177
16	14.5	6.5	0.4483	46.5103	3.7208	0	11.718	3.0213	0.08398	-1	1	0.7593	1	0.7129	377.352	844.172	0	-6.5	0.120485
17	10.9	24.4248	2.2408	64.2251	7.2163	0	21.8017	4.5597	0.7233	-0.206	1	0.3565	1	0.3333	600.211	262.083	-10.4	-22.1	0.310519
18	28.9	144.827	5.0113	184.248	6.8494	0	29.25	3.8199	0.8647	-0.9624	1	0.414	0.2305	0.08097	261.164	184.969	-12.35	144.3	0.731641
19	15.9	72.4189	4.5546	102.309	7.3604	0	19.769	4.2237	0.9465	0.6169	1	0.07595	0.554	0.03361	846.456	325.176	-34.45	-63.7	0.618798
20	14.7	13.0648	0.8888	70.458	5.5479	0	11.718	3.1039	0.5522	-1	1	0.5509	1	0.4851	408.34	695.707	-1.3	13	0.160205
21	49.5	21.6461	0.4373	309.115	6.5077	0	30.8322	6.0425	-0.1783	-1	1	0.6782	1	0.8591	590.362	60.6576	-14.3	-16.25	0.0671973
22	25.3	40.8001	1.6127	112.425	4.8251	0	18.9506	3.6425	0.3079	-1	1	0.7894	0.9957	0.468	825.553	452.751	-15.6	37.7	0.334231
23	9.9	19.1171	1.931	50.9253	6.4462	0	16.5718	4.5992	0.3909	-0.9487	0.9997	0.6547	1	0.5714	988.217	821.616	-11.05	15.6	0.299556
24	6.1	7.2672	1.1913	19.1335	4.6667	0	9.1924	2.3808	-0.4443	-0.8838	0.3162	0.2619	1	1	439.508	565.041	-1.3	-7.15	0.255277
25	29.9	15.0766	0.5042	141.139	5.0587	0	29.0689	5.0154	-0.214	-1	1	0.6794	1	0.8795	360.048	654.788	1.95	-14.95	0.0996699
26	44.9	22.7593	0.5069	223.906	5.2192	0	18.9506	3.9167	-0.03794	-1	1	0.7407	1	0.7841	404.609	264.237	-22.75	0.65	0.0971222
27	14.5	77.0325	5.3126	85.5257	6.8421	0	16.25	4.0859	0.979	0.863	1	0.02799	0.264	0	206.952	779.265	-40.3	65.65	0.776458
28	6.5	5.9927	0.922	13.8273	3.0727	0	7.2672	2.5353	-0.005255	-0.8575	0.8	0.5335	1	0.9524	1050.41	715.062	4.55	-3.9	0.300062
29	42.7	9.9005	0.2319	207.649	5.102	0	18.3848	3.7098	-0.1418	-1	1	0.6942	1	0.8415	1029.76	691.365	9.1	-3.9	0.0454528
30	15.1	6.1664	0.4084	81.7906	6.2436	0	20.5548	4.2234	0.3239	-1	1	0.6665	1	0.6535	65.4272	776.791	-5.85	1.95	0.065411
31	20.3	18.9506	0.9335	89.3824	4.8843	0	17.5018	3.5133	0.3204	-1	1	0.7433	1	0.529	588.564	619.973	18.85	-1.95	0.191123
32	9.3	61.7089	6.6354	60.8981	8.3422	0	17.5018	4.3169	0.9748	0.8201	1	0.04126	0	0	154.398	111.973	-24.7	-56.55	0.795402
33	49.5	35.8444	0.7241	271.33	5.7122	0	24.7513	4.0899	0.1362	-1	1	0.6587	1	0.7302	920.522	337.58	-35.75	-2.6	0.126764
34	10.3	67.4498	6.5485	68.626	8.2682	0	20.5548	4.5085	0.9785	0.9131	0.9999	0.02015	0.08434	0	272.651	46.1165	31.2	59.8	0.79201
35	15.3	28.489	1.862	91.8332	6.9048	0	20.8102	3.8753	0.7725	-0.8575	1	0.4031	1	0.2294	1301.95	812.35	23.4	16.25	0.269667
36	7.9	11.1262	1.4084	54.8741	9.3007	0	32.6621	7.0097	0.2989	-0.943	0.9999	0.6486	1	0.7027	1373.41	90.2785	11.05	-1.3	0.151429
37	13.3	7.0308	0.5286	65.2573	5.775	0	22.75	3.9353	0.456	-0.9939	0.998	0.6668	1	0.4615	885.899	603.639	-5.85	-3.9	0.0915325
38	20.3	5.2405	0.2582	76.3724	4.1734	0	17.5018	3.8337	0.02508	-1	1	0.6864	1	0.7987	1273.86	297.244	-5.2	-0.65	0.061868
39	49.5	33.2009	0.6707	221.036	4.6534	0	26	4.0832	0.0623	-1	1	0.7383	1	0.7477	375.174	132.641	13	-30.55	0.144131
40	11.5	5.9927	0.5211	54.7662	5.7649	0	19.769	4.6821	0.004516	-0.9487	1	0.5908	1	0.8571	255.474	444.287	-5.85	-1.3	0.0903919
41	14.3	18.3848	1.2856	76.66	6.2325	0	14.5344	3.1781	0.2043	-1	1	0.6433	1	0.7653	316.021	497.287	2.6	-18.2	0.206274
42	33.5	69.2303	2.0666	162.283	5.1519	0	18.9506	3.0716	0.6309	-0.9987	1	0.4802	0.9968	0.4414	1213.07	73.4239	-57.2	-39	0.401134
43	19.3	32.2717	1.6721	120.042	6.9388	0	20.8102	4.6255	0.5198	-0.9954	1	0.6635	0.9942	0.375	692.042	37.5622	5.2	31.85	0.240978
44	23.5	14.5344	0.6185	93.6224	4.3545	0	21.8017	4.1506	0.002902	-1	1	0.7416	1	0.7219	238.847	124.379	-6.5	-13	0.142037
45	6.7	9.2382	1.3788	25.4098	5.4063	3.25	11.718	2.4407	-0.262	-1	0.9899	0.7134	1	0.8077	520.948	861.53	7.15	-5.85	0.255036
46	19.5	9.4641	0.4853	67.4091	3.8519	0	13.7886	3.0092	-0.1126	-1	1	0.6997	1	0.8571	909.98	25.2564	-9.1	2.6	0.12599
47	10.5	22.7035	2.1622	47.7769	5.6208	0	14.5344	2.8973	0.7874	0.3714	0.9985	0.1814	0.9412	0.3231	1050.4	297.238	9.1	20.8	0.384678
48	38.3	31.1254	0.8127	274.286	7.5561	0	26.8002	5.5583	0.2761	-1	1	0.6978	1	0.6006	906.367	709.449	-14.95	27.3	0.107555
49	10.9	11.1072	1.019	43.6085	4.8998	0	13.7886	3.678	0.1174	-1	1	0.7057	0.9663	0.7231	584.11	211.156	-3.9	10.4	0.207968
50	49.5	15.6541	0.3162	239.119	5.0341	0	16.5718	3.6515	0.04897	-1	1	0.7088	1	0.7552	1152.37	406.131	-10.4	-11.7	0.0628116
51	6.7	5.2405	0.7822	21.623	4.6006	0	10.2774	3.3822	0.232	-1	0.9997	0.6665	1	0.6923	822.216	875.567	-0.65	-5.2	0.170021
52	33.3	30.3488	0.9114	203.658	6.5066	0	20.8102	3.8218	0.1588	-0.9995	1	0.7247	0.9105	0.6585	127.159	960.036	5.2	29.9	0.140073
53	9.9	69.7683	7.0473	70.2803	8.8962	3.25	16.5718	4.1318	0.9923	0.9778	1	0.006686	0	0	373.636	387.843	65	-25.35	0.79217
54	5.3	5.36	1.0113	12.127	3.6748	0	13.7886	3.9725	-0.4994	-1	1	0.6739	1	0.9167	1212.64	1038.68	-5.2	-1.3	0.275199
55	15.9	3.25	0.2044	81.5825	5.8692	0	17.5018	3.5502	0.1024	-1	1	0.7375	1	0.732	1319.15	639.239	-1.95	-2.6	0.0348259
56	8.9	15.0766	1.694	36.6593	5.3129	0	16.25	3.4942	0.7347	-0.3162	1	0.3455	1	0.2917	225.298	918.264	14.95	1.95	0.318847
57	12.1	114.43	9.457	112.548	11.1433	0	35.75	5.5501	0.9542	0.7184	1	0.06393	0.0297	0.03704	509.793	84.8926	41.6	106.6	0.848671
58	7.3	9.3066	1.2749	25.4495	4.8018	0	11.718	2.8965	0.8643	0.2631	0.9998	0.2012	1	0.1818	1078.99	858.767	8.45	3.9	0.265505
59	26.3	124.937	4.7505	155.575	6.4022	0	22.981	3.8296	0.9655	0.7031	1	0.05591	0.5103	0.01345	552.958	955.276	70.2	-103.35	0.742011
60	26.9	37.968	1.4115	146.047	5.8653	0	38.0403	5.4602	0.5203	-1	1	0.5112	0.9759	0.5398	712.736	1021.31	-29.9	-23.4	0.240653
61	5.7	2.68	0.4702	12.0943	3.2687	0	9.1924	2.4568	0.2005	-0.9991	0.9701	0.854	1	0.5294	289.193	785.956	-2.6	-0.65	0.143849
62	49.5	9.6629	0.1952	256.342	5.3967	0	20.8102	4.0423	-0.1905	-1	1	0.7403	1	0.811	1270.01	475.806	-7.15	-6.5	0.0361703
63	4.7	2.6	0.5532	22.8038	8.4458	0	26.8002	9.0512	-0.6546	-1	0.1047	0.4436	1	1	949.128	677.17	0	2.6	0.0655
64	4.7	4.7321	1.0068	12.3557	4.5762	0	7.2672	2.7392	-0.02262	-0.5547	0.2631	0.3295	1	1	875.702	406.223	-1.3	4.55	0.220008
65	4.7	1.3	0.2766	11.1416	4.1265	0	10.2774	2.6642	-0.4577	-0.9487	-0.124	0.2987	1	1	130.723	662.213	0	-1.3	0.0670302
66	8.1	41.053	5.0683	43.0716	7.0609	3.25	11.718	2.2622	0.9345	0.6088	0.9996	0.1073	0.01639	0.09756	109.864	399.994	-37.7	-16.25	0.717798
67	31.5	107.211	3.4035	191.433	6.4893	0	18.3848	4.0604	0.9003	-0.9939	1	0.2169	0.8508	0.08727	155.284	861.33	72.15	79.3	0.524479
68	6.9	46.8	6.7826	45.9409	9.3757	0	18.9506	5.5744	0.9608	0.9195	0.9993	0.02705	0	0	264.783	1035.64	46.8	0	0.723423
69	17.5	19.3259	1.1043	84.1792	5.4309	0	16.5718	3.8949	0.3792	-0.9996	1	0.6383	1	0.5926	603.349	595.474	14.3	13	0.203336
70	5.7	1.4534	0.255	45.0285	12.1699	0	43.6033	13.6838	0.05826	-0.9952	0.8321	0.7029	1	0.9375	450.447	188.14	0.65	-1.3	0.0209533
71	8.7	4.7321	0.5439	38.1152	5.6888	0	19.769	4.5563	-0.7756	-1	0.05349	0.2149	1	1	189.816	660.902	1.3	-4.55	0.0956089
72	7.3	5.8138	0.7964	63.4405	11.9699	0	26.2023	7.4065	-0.02921	-0.9829	0.9967	0.6848	1	0.8182	1083.92	334.616	2.6	5.2	0.0665336
73	47.7	13.1454	0.2756	198.867	4.3516	0	24.7513	3.2738	-0.283	-1	1	0.6639	1	0.877	892.882	457.398	1.95	-13	0.063333
75	27.7	18.85	0.6805	166.698	6.4863	0	18.9506	3.7417	0.3202	-0.9997	1	0.6983	0.9922	0.5408	1184.05	987.689	-18.85	0	0.104913
76	4.7	4.162	0.8855	22.4069	8.2989	0	33.4608	7.805	0.5653	0.08305	1	0.4026	1	0.5	1118.41	396.234	3.25	-2.6	0.106701
77	5.5	2.68	0.4873	26.963	7.7037	0	22.981	6.012	-0.3987	-0.9968	0.9864	0.7248	1	0.8667	50.0273	649.582	-0.65	-2.6	0.0632553
78	17.7	65.9101	3.7237	129.841	8.2701	0	23.6604	5.0347	0.3386	-0.9998	1	0.774	0.4777	0.4307	1102.67	106.805	52.65	-39.65	0.450261
79	5.1	11.4997	2.2548	18.2732	5.8946	0	39.1352	9.3824	-0.3205	-0.9487	0.7071	0.6539	0.7097	1	1306.53	86.0294	-7.8	-8.45	0.38252
80	45.9	25.3833	0.553	183.298	4.1754	0	19.769	3.0958	0.0612	-1	1	0.7419	1	0.7322	395.901	313.109	16.25	-19.5	0.132442
81	4.7	0.65	0.1383	17.0031	6.2974	0	17.5018	4.3987	-0.5321	-0.9487	0.4472	0.4715	1	1	128.234	210.585	0	-0.65	0.0219614
82	12.7	32.0088	2.5204	90.7193	8.4784	0	17.5018	4.1735	0.6071	-0.9992	1	0.5335	0.9065	0.3953	932.303	524.48	7.15	31.2	0.297273
83	5.7	23.6604	4.1509	22.0997	5.9729	0	16.25	3.7929	0.9746	0.8898	1	0.02851	0.6486	0	757.158	15.1316	-6.5	-22.75	0.694956
84	17.1	37.7504	2.2076	114.239	7.5655	0	40.7224	6.0904	0.7431	-0.6459	1	0.3082	0.6093	0.3511	1322.32	119.936	-1.95	37.7	0.291798
85	21.1	56.6433	2.6845	128.748	6.7407	0	20.5548	4.3627	0.8341	-0.6854	1	0.287	0.9948	0.1941	1132.28	749.22	56.55	-3.25	0.398252
86	28.5	60.9789	2.1396	187.882	7.0899	0	20.8102	4.2189	0.6214	-0.9993	1	0.5946	0.9774	0.3099	1137.67	559.451	52	-31.85	0.301781
87	12.3	85.6127	6.9604	96.3906	9.3583	0	19.769	4.2324	0.9697	0.8085	1	0.03886	0	0	398.276	956.618	-57.2	63.7	0.743768
88	9.9	4.111	0.4152	57.1374	7.2326	0	21.8017	5.59	-0.4114	-1	1	0.6409	1	0.8947	373.778	64.1313	-3.9	1.3	0.0574067
89	11.1	14.3	1.2883	49.2931	5.4168	0	22.981	4.7123	0.2714	-0.9995	1	0.7741	0.989	0.5735	1023.38	4.4324	-14.3	0	0.237834
90	29.9	33.4292	1.118	133.337	4.7791	0	13.7886	3.1773	0.6681	-0.8944	1	0.4578	1	0.3824	235.177	12.9649	-29.9	14.95	0.233935
91	10.1	8.1445	0.8064	29.8404	3.684	0	9.75	2.5674	-0.02822	-1	1	0.7868	1	0.7	1013.63	803.228	7.15	-3.9	0.218893
92	10.7	49.0567	4.5847	75.734	8.7051	3.25	16.25	3.5884	0.9648	0.5369	1	0.0651	0.5402	0.01515	209.57	482.243	-41.6	-26	0.526668
93	8.7	9.2382	1.0619	38.7693	5.7865	0	16.5718	4.1306	-0.08441	-1	0.9923	0.6294	0.9701	0.8444	339.833	1024.68	-7.15	-5.85	0.183513
94	12.5	15.8285	1.2663	73.7702	7.0257	0	25.3833	5.042	0.5821	-0.7792	1	0.5287	1	0.4458	1134	131.104	-14.95	-5.2	0.180238
95	11.1	58.5902	5.2784	68.9222	7.5739	0	22.75	4.0504	0.9577	0.7399	1	0.04459	0.3297	0.01408	493.365	908.054	55.25	19.5	0.69692
96	43.5	45.4303	1.0444	240.981	5.8068	0	16.25	3.5937	0.5778	-1	1	0.5922	0.988	0.3876	1086.15	207.297	14.95	42.9	0.179858
97	7.9	5.5915	0.7078	35.7481	6.059	0	13.4001	3.6942	-0.6029	-0.9998	-0.07975	0.3094	1	1	541.475	1035.64	4.55	3.25	0.116818
98	8.9	31.8566	3.5794	69.7682	10.1113	0	26	6.549	0.2526	-0.9983	0.9994	0.7784	0.5797	0.5319	296.028	1028.01	-31.85	0.65	0.354
99	13.9	79.5155	5.7205	98.5564	8.2821	3.25	18.9506	3.8106	0.9614	0.7879	1	0.04022	0.03361	0	262.043	918.435	-42.9	66.95	0.690706
100	12.9	96.6404	7.4915	97.9587	8.987	3.25	16.5718	3.4475	0.9682	0.5787	1	0.06723	0	0.02247	629.895	948.605	60.45	75.4	0.833593
101	42.5	17.931	0.4219	180.48	4.4563	0	21.8017	3.4625	-0.03785	-1	1	0.6982	1	0.8136	460.707	205.402	-12.35	-13	0.094675
102	6.1	4.111	0.6739	17.879	4.3607	0	11.718	2.9153	-0.2068	-0.9936	1	0.6305	1	0.9412	823.525	885.607	1.3	-3.9	0.154539
103	19.3	46.8226	2.426	103.059	5.9572	0	14.5344	3.4672	0.7436	-0.9806	1	0.353	0.9711	0.3072	489.508	878.086	45.5	-11.05	0.407238
104	30.5	71.7948	2.3539	168.319	5.9059	0	22.75	3.9091	0.8582	-0.9333	1	0.286	1	0.1509	763.397	50.7705	37.7	61.1	0.398568
105	14.1	4.111	0.2916	79.7355	6.5897	0	26.2023	5.61	-0.1435	-0.9923	1	0.6433	1	0.8969	694.589	954.872	3.9	-1.3	0.0442509
106	11.9	46.3145	3.892	69.2173	6.9916	0	42.7471	6.2016	0.8105	-0.9916	1	0.4717	0.6465	0.1053	547.479	81.4916	-3.9	-46.15	0.556668
107	11.3	10.2774	0.9095	46.0116	4.9475	0	19.5	3.7804	0.1978	-0.6993	0.9995	0.587	1	0.6575	458.164	532.509	-5.85	-8.45	0.18383
108	6.7	5.886	0.8785	40.9603	8.715	0	35.0036	7.9036	-0.2356	-0.9923	0.9806	0.6809	1	0.8846	1371.5	87.8134	-5.85	-0.65	0.100803
109	4.9	1.3	0.2653	17.3878	5.9958	0	11.718	3.597	-0.3495	-1	0.7071	0.8752	1	1	555.02	114.775	1.3	0	0.0442476
110	4.7	3.7901	0.8064	14.9738	5.5459	0	9.75	2.417	0.04163	-0.7071	0.9899	0.5631	1	0.8571	808.394	66.1596	-1.95	3.25	0.145405
111	5.5	4.9503	0.9	27.2578	7.788	0	19.5	6.2321	-0.5527	-0.9839	-0.156	0.2366	1	1	498.918	68.5545	-4.55	-1.95	0.115562
112	7.7	49.7494	6.461	46.3591	8.1332	0	16.25	4.0979	0.9944	0.9798	1	0.005572	0.03509	0	80.9805	991.76	-47.45	14.95	0.794398
113	6.1	0.9192	0.1507	23.3749	5.7012	0	20.5548	4.9777	-0.4825	-0.9962	0.9899	0.6657	1	0.9048	590.795	83.877	0.65	0.65	0.026433
114	5.9	25.886	4.3875	25.7123	6.5929	3.25	16.25	3.672	0.9921	0.969	1	0.01016	0.9231	0	149.178	445.551	-12.35	-22.75	0.665489
115	20.3	48.2972	2.3792	89.2095	4.8748	0	16.5718	3.6318	0.8053	-0.1104	1	0.2679	0.8852	0.2699	317.926	804.352	-23.4	-42.25	0.488061
116	10.9	13.081	1.2001	34.6142	3.8892	0	11.718	2.7834	0.2992	-0.9899	0.9999	0.6733	1	0.6471	588.22	519.206	11.7	-5.85	0.308572
117	13.9	12.503	0.8995	67.3328	5.6582	0	24.7513	4.1919	0.05573	-0.9971	1	0.7029	1	0.7158	1129.31	680.392	12.35	-1.95	0.158973
118	8.7	14.6069	1.679	78.6803	11.7433	0	30.6604	8.2689	0.6362	-0.9088	1	0.5039	1	0.3913	1068.43	324.644	13.65	5.2	0.142975
119	11.5	9.1924	0.7993	44.5492	4.6894	0	14.5344	2.7888	-0.179	-1	1	0.6711	1	0.8551	810.139	771.67	6.5	-6.5	0.170448
120	23.3	111.471	4.7842	186.356	8.7491	0	21.8017	4.5766	0.9798	0.858	1	0.0278	0.4085	0	118.766	717.174	-83.85	-73.45	0.546822
121	23.3	22.3849	0.9607	112.334	5.2739	0	22.981	3.9811	0.2542	-1	1	0.7689	1	0.5722	1324.4	765.393	9.75	-20.15	0.182161
122	14.1	9.9431	0.7052	73.6151	6.0839	0	23.4361	4.9376	-0.2093	-0.9996	0.9994	0.6542	1	0.8384	541.308	162.933	-1.95	-9.75	0.115912
123	5.7	3.3144	0.5815	16.299	4.4051	0	9.75	2.5991	0.6249	-0.9701	1	0.5838	1	0.4118	68.8158	217.167	-3.25	0.65	0.132006
124	9.7	7.15	0.7371	49.4905	6.4273	0	33.4608	5.8572	-0.2792	-0.9985	1	0.6667	1	0.86	1047.03	722.247	7.15	0	0.114683
125	5.5	6.5324	1.1877	26.7972	7.6564	0	20.5548	6.8208	-0.1717	-1	0.9037	0.8276	1	0.7857	1102.76	1030.55	6.5	-0.65	0.155125
126	10.9	6.4347	0.5903	50.337	5.6558	0	17.5018	3.7549	0.1183	-1	1	0.6708	1	0.7879	334.619	654.032	-4.55	-4.55	0.104371
127	13.7	96.1341	7.0171	103.318	8.8306	3.25	21.8017	3.6614	0.9883	0.9434	1	0.01244	0.008547	0	1348.36	133.814	-60.45	74.75	0.794635
128	5.1	2.0555	0.403	11.8777	3.8315	0	16.25	4.8174	-0.948	-0.9971	-0.8944	0.03808	1	1	502.284	204.755	1.95	-0.65	0.105181
129	35.1	98.6631	2.8109	248.232	7.4995	0	22.981	4.213	0.7273	-0.9889	1	0.4138	0.6012	0.2977	75.4473	169.915	-93.6	31.2	0.374812
130	6.1	4.3603	0.7148	12.6221	3.0786	0	7.2672	2.1929	0.5734	-0.2425	0.9778	0.3318	1	0.6667	257.779	105.115	1.95	-3.9	0.232183
131	36.3	49.7961	1.3718	192.481	5.6117	0	22.981	3.7626	0.6441	-1	1	0.5836	1	0.2744	268.879	632.236	40.3	29.25	0.244454
132	5.7	2.0555	0.3606	20.3292	5.4944	0	19.769	4.7609	-0.4351	-1	0.3162	0.4128	1	1	947.798	681.553	0.65	-1.95	0.0656305
133	4.7	5.5536	1.1816	11.4755	4.2502	0	7.2672	2.454	0.08295	-0.3773	0.8944	0.4877	1	0.8333	331.553	741.755	-5.2	-1.95	0.27801
134	5.3	3.5004	0.6604	7.8	2.3636	0	9.75	2.6042	0.8839	0.7071	1	0.1052	1	0.1538	1061.67	0.2453	-3.25	-1.3	0.279404
135	8.3	3.9538	0.4764	28.0898	4.4587	0	23.6604	4.5482	-0.2431	-1	0.9939	0.7476	1	0.8049	134.422	667.404	-3.9	-0.65	0.106847
136	13.3	6.5	0.4887	52.5576	4.6511	0	32.6621	5.5919	-0.4433	-1	0.9701	0.6429	1	0.8913	501.075	71.3233	-5.2	-3.9	0.105072
137	4.9	0	0	8.9327	3.0802	0	6.5	2.2103	0.6643	0.4472	1	0.2276	1	0.7143	669.184	709.388	0	0	0
138	35.1	51.1852	1.4583	277.182	8.3741	0	26.8002	5.0364	0.4129	-1	1	0.6778	0.5891	0.5164	1169.82	336.278	-15.6	-48.75	0.174144
139	4.7	2.7577	0.5867	13.2575	4.9102	0	17.5018	4.9111	0.01658	-0.4961	0.7071	0.5447	1	1	192.117	665.883	-1.95	-1.95	0.119486
140	12.3	15.6541	1.2727	63.9908	6.2127	0	13.4001	2.835	0.2703	-0.9959	1	0.5441	1	0.7229	311.301	499.585	11.7	10.4	0.204855
141	9.5	5.5915	0.5886	28.9731	3.8631	0	11.718	3.0468	-0.2165	-0.9923	1	0.7328	1	0.7636	412.963	65.8789	4.55	3.25	0.152365
142	5.9	32.5065	5.5096	26.3578	6.7584	0	13.4001	3.778	0.971	0.8944	0.9996	0.02784	0	0	192.839	3.339	-31.85	-6.5	0.815223
143	9.7	5.9927	0.6178	46.1235	5.9901	0	22.981	4.6478	0.368	-0.9971	1	0.6311	1	0.5636	600.345	329.082	-5.85	-1.3	0.103137
144	7.9	63.9681	8.0972	53.9822	9.1495	0	16.5718	4.4634	0.9762	0.8692	1	0.02816	0	0	5.3354	577.721	-5.85	-63.7	0.884988
145	6.7	5.5154	0.8232	37.0718	7.8876	0	18.9506	5.12	-0.09458	-0.9701	0.9104	0.6299	1	0.8148	1102.6	809.508	-3.9	-3.9	0.104366
146	9.9	61.6987	6.2322	69.3647	8.7803	0	16.5718	4.7325	0.9507	0.701	1	0.07617	0.1013	0.05085	1257.53	929.268	17.55	-59.15	0.709794
147	5.3	4.111	0.7757	17.9438	5.4375	0	18.9506	4.5466	-0.1881	-0.8	0.3162	0.3789	1	1	1315.06	866.207	-1.3	3.9	0.142657
148	5.7	3.7901	0.6649	16.6605	4.5028	0	18.9506	5.251	-0.2924	-0.9487	0.4472	0.4306	1	1	869.956	490.991	1.95	-3.25	0.147664
149	30.5	182.844	5.9949	234.609	8.2319	0	20.8102	3.855	0.9133	0.1582	1	0.1695	0.2737	0.1321	159.115	424.339	163.8	-81.25	0.728252
150	5.5	7.827	1.4231	27.191	7.7688	0	26.2023	6.0033	0.5235	-0.6476	0.9998	0.5855	1	0.5	1005.31	800.082	5.2	5.85	0.183181
151	18.3	97.5628	5.3313	128.54	7.8859	0	29.9635	5.4307	0.9341	0.4472	1	0.09936	0.4601	0.07692	756.634	346.063	-52	-82.55	0.676055
152	16.9	20.9316	1.2386	105.146	7.0568	0	20.8102	4.7753	-0.145	-1	1	0.7205	0.7919	0.7937	1281.27	954.358	-16.9	12.35	0.175519
153	5.1	13.4001	2.6275	49.2825	15.8976	6.5	27.9576	6.1163	0.7135	-0.2723	0.9658	0.345	1	0.2727	300.363	1005.69	-3.25	13	0.165277
154	25.3	7.1795	0.2838	117.912	5.0606	0	19.769	3.7391	-0.2293	-1	1	0.689	1	0.8556	1319.27	643.686	-0.65	-7.15	0.0560803
155	9.1	6.1664	0.6776	48.3023	6.8031	0	16.5718	4.3062	0.3504	-0.8682	1	0.5815	1	0.7111	67.2363	770.907	-1.95	5.85	0.0996017
156	6.5	14.0616	2.1633	38.6463	8.5881	0	40.7224	8.1069	0.7375	-0.1961	1	0.299	1	0.44	677.261	452.8	-11.7	-7.8	0.251895
157	6.3	19.8436	3.1498	47.8619	11.1307	4.5962	42.3748	8.1271	0.07125	-0.927	0.9304	0.6736	0.6744	0.7727	437.143	908.556	16.9	-10.4	0.282983
158	6.1	65.1558	10.6813	58.1122	14.1737	0	30.6604	8.3367	0.8263	0.4976	0.9995	0.1757	0	0.3333	680.443	55.5246	31.2	57.2	0.7536
159	17.5	37.7	2.1543	99.0938	6.3932	0	19.769	4.5754	0.5168	-1	1	0.6163	0.929	0.3906	889.754	392.451	-26	-27.3	0.336967
160	9.5	7.15	0.7526	53.7135	7.1618	0	20.8102	5.8015	-0.387	-1	0.9806	0.676	1	0.9038	1151.37	43.4789	0	-7.15	0.105085
161	17.3	116.51	6.7347	160.276	10.4756	0	22.981	5.4944	0.9467	0.6835	1	0.05414	0.1765	0.01504	484.621	332.387	61.75	-98.8	0.642894
162	4.7	5.8138	1.237	25.586	9.4763	0	32.0088	9.5064	0.08719	-0.3162	0.8222	0.4639	1	0.8571	1053.83	127.085	-5.2	2.6	0.130536
163	8.3	1.4534	0.1751	33.1125	5.256	0	11.718	2.6503	-0.7649	-1	0.8	0.3463	1	0.9767	501.729	208.783	0.65	1.3	0.0333143
164	6.9	2.6	0.3768	9.9866	2.0381	0	4.5962	1.9187	0.5817	-0.3162	1	0.3909	1	0.5556	216.725	324.623	0	-2.6	0.184878
165	30.3	13.2575	0.4375	183.81	6.4951	0	21.8017	4.6718	0.04007	-1	1	0.6855	1	0.7717	1156.62	129.393	-2.6	13	0.0673585
166	13.1	28.7326	2.1933	103.988	9.3683	0	29.9635	6.4159	0.5876	-0.7071	1	0.4694	0.9279	0.4615	807.897	619.561	22.75	17.55	0.234119
167	6.3	17.562	2.7876	29.0388	6.7532	0	16.25	4.6055	0.8879	0.4717	0.9979	0.1223	0.9767	0.1304	1006.37	638.659	-11.05	-13.65	0.412782
168	9.9	51.7557	5.2278	53.6931	6.7966	0	13.4001	3.5201	0.9842	0.9228	1	0.01552	0.3165	0	797.273	229.374	50.7	-10.4	0.769179
169	16.9	52.5054	3.1068	114.892	7.7109	0	30.6604	5.7809	0.7272	-0.7593	1	0.4341	0.6913	0.3281	1124.51	1002.02	-13.65	50.7	0.40291
170	10.1	61.2968	6.069	66.5201	8.2124	0	17.5018	3.9606	0.9582	0.8107	1	0.04629	0.04938	0	207.822	1007	-50.7	-34.45	0.739004
171	8.7	10.4809	1.2047	44.2035	6.5975	0	26.2023	7.3209	0.5897	-0.4281	1	0.3913	1	0.4681	1061.89	331.828	-1.3	-10.4	0.182599
172	7.3	60.6976	8.3147	58.6982	11.0751	3.25	22.981	4.5189	0.985	0.9273	1	0.0195	0	0	582.137	831.986	10.4	59.8	0.750756
173	17.7	37.7895	2.135	94.895	6.0443	0	19.5	4.2675	0.4386	-1	1	0.703	0.8981	0.4351	1007.23	34.0791	16.9	-33.8	0.353225
174	9.9	10.0907	1.0193	63.6687	8.0593	0	22.981	5.2842	0.5076	-0.7452	1	0.5654	1	0.4561	577.308	220.788	9.75	-2.6	0.126475
175	6.3	30.4669	4.836	40.4345	9.4034	3.25	19.5	5.0156	0.3033	-0.4961	0.9788	0.4951	0.5349	0.7826	949.738	25.0317	-25.35	16.9	0.514282
176	5.5	2.6	0.4727	18.7872	5.3678	0	11.718	2.7603	0.3052	-0.3162	0.8944	0.389	1	0.8	800.382	774.654	2.6	0	0.0880621
177	21.3	65.8075	3.0896	122.624	6.3536	0	29.9635	4.34	0.6847	-0.4891	1	0.3965	0.8394	0.4104	410.284	836.838	63.05	-18.85	0.486275
178	4.7	55.9944	11.9137	34.5828	12.8084	6.5	19.769	3.858	0.9987	0.9975	0.9997	0.0007733	0	0	1384.21	357.862	-9.1	55.25	0.930147
179	27.9	84.3749	3.0242	196.301	7.5792	0	20.5548	4.8028	0.6061	-0.9982	1	0.587	0.61	0.3277	316.063	211.21	-78.65	-30.55	0.399013
180	24.9	9.6629	0.3881	130.417	5.6951	0	23.4361	4.5598	-0.2171	-1	1	0.6923	1	0.8646	545.279	119.253	3.25	-9.1	0.0681463
181	12.1	15.2992	1.2644	43.3264	4.2897	0	11.718	2.3891	0.7965	0.1821	1	0.2143	1	0.358	927.045	26.2603	-14.95	3.25	0.294753
182	16.9	32.8491	1.9437	135.376	9.0857	0	30.6604	5.4128	0.3864	-0.9979	1	0.6184	0.8456	0.6063	1023.67	375.956	29.25	14.95	0.21393
183	5.3	4.55	0.8585	17.4865	5.299	0	13.4001	3.3635	0.4251	-0.4961	0.9971	0.4122	1	0.8462	693.83	958.198	0	-4.55	0.162012
184	4.9	3.9538	0.8069	20.1582	6.9511	3.25	13.7886	3.5464	-0.8851	-0.9857	-0.7593	0.08441	1	1	446.949	552.551	0.65	3.9	0.116082
185	10.7	6.4018	0.5983	47.125	5.4167	0	16.25	4.5873	-0.5779	-1	1	0.6531	1	0.8657	1245.32	762.397	-2.6	-5.85	0.110455
186	9.1	68.6727	7.5465	58.4661	8.2347	0	16.25	3.6479	0.9919	0.9572	1	0.0093	0	0	50.7198	896.522	65.65	20.15	0.916427
187	4.7	3.25	0.6915	11.6862	4.3282	0	9.75	2.3081	-0.1889	-0.7894	0.3846	0.5094	1	1	932.021	759.968	0	3.25	0.159766
188	10.7	11.8614	1.1085	23.6536	2.7188	0	10.2774	2.53	0.6386	-0.4472	1	0.348	1	0.5373	1042.17	728.355	-1.95	-11.7	0.407717
189	4.9	2.3436	0.4783	18.538	6.3924	0	13.4001	3.7766	-0.9217	-0.9899	-0.7071	0.09078	1	1	1274.6	291.367	1.95	1.3	0.0748232
190	13.9	67.453	4.8527	86.3515	7.2564	0	23.4361	4.3947	0.9445	0.7713	1	0.05313	0.4622	0	261.277	58.1583	-35.75	-57.2	0.668748
191	7.1	57.0854	8.0402	44.6723	8.7593	0	35.1541	7.3329	0.974	0.7423	0.9999	0.05182	0.03922	0.03226	9.493	677.5	7.8	-56.55	0.917904
192	6.5	6.5	1	36.1155	8.0257	0	29.43	6.5476	-0.2718	-1	0.9997	0.7493	0.9778	0.84	1293.75	172.415	3.9	-5.2	0.1246
193	19.7	116.611	5.9193	126.68	7.1571	0	20.8102	4.0597	0.9886	0.9344	1	0.01319	0.0226	0	344.193	628.495	-111.8	-33.15	0.827053
194	6.5	8.6721	1.3342	32.4184	7.2041	3.25	14.5344	3.246	0.3675	-0.8575	0.9758	0.5099	1	0.64	453.623	6.7923	-1.95	-8.45	0.1852
195	9.1	5.36	0.589	32.3871	4.5616	0	17.5018	4.2753	-0.2196	-1	0.9487	0.5853	1	0.9388	222.483	647.341	-1.3	-5.2	0.129121
196	6.7	23.0544	3.441	38.6843	8.2307	0	17.5018	4.3009	0.8447	0.03944	1	0.2534	0.5106	0.1111	615.649	124.575	17.55	14.95	0.418069
197	16.3	200.858	12.3226	187.504	13.1121	0	21.8017	4.193	0.9941	0.9756	1	0.006099	0	0	96.9969	395.178	16.25	200.2	0.939788
198	14.1	47.8225	3.3917	109.037	9.0114	0	22.981	5.3465	0.5464	-0.9996	0.9999	0.7166	0.2893	0.3168	489.798	793.043	-40.95	24.7	0.376379
199	25.1	35.2501	1.4044	103.234	4.469	0	13.7886	3.1438	0.5856	-0.9829	1	0.423	0.9827	0.5592	716.669	458.257	-35.1	-3.25	0.314254
200	5.1	7.2672	1.4249	14.6717	4.7328	0	11.718	3.098	0.943	0.7071	1	0.0848	1	0.09091	1261.6	800.902	7.15	-1.3	0.301069
201	24.9	75.6797	3.0393	157.965	6.898	0	22.981	3.7117	0.8516	0.2364	1	0.1681	0.6463	0.2356	986.084	301.265	-75.4	-6.5	0.440606
202	6.3	2.7577	0.4377	22.1662	5.1549	0	16.25	3.8461	-0.4172	-0.8944	0.8321	0.5455	1	0.9545	872.691	494.563	-1.95	-1.95	0.0849095
203	21.9	67.4624	3.0805	105.468	5.2999	0	21.8017	3.2566	0.8389	0.114	1	0.1952	0.9749	0.2123	802.817	842.502	-28.6	-61.1	0.581237
204	18.5	17.1728	0.9283	103.033	6.2444	0	23.4361	4.7062	0.3288	-0.9923	1	0.5372	0.9939	0.7063	778.981	788.057	-14.95	8.45	0.148661
205	15.1	39.8413	2.6385	100.17	7.6466	0	21.8017	4.7512	0.8911	0.3333	0.9999	0.1404	0.8779	0.1081	546.473	557.159	-39.65	3.9	0.345055
206	5.9	6.6922	1.1343	15.8973	4.0762	0	17.5018	4.964	-0.1283	-0.9285	0.908	0.6033	1	0.9444	65.5678	764.924	3.25	5.85	0.278274
207	5.7	7.0007	1.2282	33.7736	9.128	0	21.8017	8.6858	0.1952	-0.8321	0.9945	0.6771	1	0.6875	976.456	488.07	2.6	-6.5	0.134553
208	21.7	3.7901	0.1747	151.623	7.6966	0	33.4608	7.1896	-0.3146	-1	0.9487	0.5909	1	0.9532	722.873	557.025	-3.25	1.95	0.0226983
209	21.5	135.677	6.3106	153.672	7.8806	0	20.5548	4.2801	0.991	0.926	1	0.011	0.1385	0	1192.99	516.319	44.85	-128.05	0.800777
210	6.5	4.9503	0.7616	21.3205	4.7379	0	13.4001	3.5455	-0.8247	-0.9994	-0.1414	0.2349	1	1	794.685	775.254	4.55	1.95	0.160746
211	5.3	6.1664	1.1635	25.8373	7.8295	0	29.9635	7.0477	-0.5846	-1	1	0.6143	1	0.9	945.726	685.255	5.85	1.95	0.148605
212	21.9	12.9021	0.5891	157.515	7.9153	0	18.9506	3.6926	0.4529	-1	0.9998	0.5942	0.4925	0.5419	307.021	460.833	8.45	-9.75	0.0744255
213	5.1	4.7321	0.9279	28.1897	9.0935	0	22.981	7.4185	-0.02977	-0.5145	0.9744	0.4991	1	0.9	628.608	183.363	-1.3	-4.55	0.10204
214	15.9	98.3972	6.1885	108.992	7.8412	0	16.25	3.7719	0.9757	0.8385	1	0.03263	0.2302	0	557.107	448.163	-26	-94.9	0.789229
215	8.5	3.7901	0.4459	46.4903	7.1524	0	26.2023	6.177	-0.3363	-1	0.9701	0.5705	1	0.881	200.806	671.876	1.95	-3.25	0.0623427
216	12.7	5.0767	0.3997	62.5502	5.8458	0	42.3748	7.6142	-0.004696	-1	1	0.6453	1	0.8537	809.898	899.909	3.9	3.25	0.0683739
217	7.1	2.0555	0.2895	31.5374	6.1838	0	19.769	4.7179	-0.05425	-0.9762	1	0.7433	1	0.7037	693.134	960.711	0.65	1.95	0.0468159
218	7.7	1.3	0.1688	45.1158	7.9151	0	26.2023	6.1561	-0.799	-0.9997	-0.5369	0.1572	1	1	504.454	78.2078	0	-1.3	0.0213263
219	5.9	3.5004	0.5933	15.6819	4.021	0	13.4001	2.6519	0.2285	-0.9487	0.8944	0.6086	1	0.8	1271.73	290.432	1.3	3.25	0.14755
220	21.1	38.2341	1.812	79.9522	4.186	0	13.4001	3.344	0.4638	-1	1	0.6637	1	0.426	520.929	217.867	-36.4	-11.7	0.432871
221	6.9	0	0	10.7879	2.2016	0	9.1924	2.5913	-0.5445	-1	0.7071	0.6618	1	1	218.855	330	0	0	0
222	7.5	16.8625	2.2483	29.8767	5.4321	0	14.5344	3.6564	0.9295	0.6139	0.9998	0.08327	1	0.02857	459.327	163.96	-14.95	-7.8	0.413891
223	19.9	62.65	3.1482	112.916	6.3082	0	18.9506	3.6672	0.8985	-0.03569	1	0.1808	0.8212	0.1132	804.555	669.977	57.85	24.05	0.499065
224	5.7	6.1321	1.0758	36.9994	9.9998	3.25	24.7513	7.3419	-0.5932	-0.9956	0.3939	0.4054	1	1	315.5	738.509	3.25	5.2	0.107582
225	19.3	130.221	6.7472	183.406	10.6015	0	20.8102	5.2402	0.5401	-0.9998	1	0.6929	0.3699	0.3487	815.731	639.466	-68.9	110.5	0.636438
226	7.7	21.2918	2.7652	32.9131	5.7742	0	17.5018	4.1673	0.6839	0.3048	0.9971	0.169	1	0.6216	1039.61	1003.86	20.8	4.55	0.478889
227	19.1	2.7577	0.1444	40.4405	2.3649	0	13.4001	2.4353	-0.08618	-1	1	0.6767	1	0.8868	895.071	985.076	-1.95	-1.95	0.0610597
228	9.3	1.8385	0.1977	37.7537	5.1717	0	20.5548	4.5018	-0.3992	-0.9945	0.7894	0.5994	1	0.9608	441.323	890.333	1.3	1.3	0.0382273
229	6.9	7.0308	1.019	43.5909	8.8961	0	26.2023	6.6483	-0.3879	-1	0.8682	0.6451	1	0.8846	613.913	1026.34	-3.9	5.85	0.114545
230	8.3	31.3755	3.7802	54.4229	8.6386	0	16.25	4.5384	0.9687	0.8155	1	0.03974	0.9048	0	562.572	713.572	-7.15	-30.55	0.437594
231	17.9	20.8102	1.1626	120.615	7.5858	0	25.3833	6.263	0.2281	-1	1	0.744	1	0.6058	896.986	212	20.15	-5.2	0.15326
232	6.1	26.2023	4.2955	26.9136	6.5643	0	22.981	4.6459	0.7654	0.3939	0.9999	0.197	0.4634	0.4286	201.697	103.115	-22.75	-13	0.654373
233	10.3	5.5915	0.5429	35.9547	4.3319	0	14.5344	3.7735	-0.4504	-1	0.9285	0.5891	1	0.9412	767.102	986.481	-3.25	-4.55	0.125326
234	17.1	111.043	6.4938	116.759	7.7324	0	33.1436	4.7339	0.9893	0.9322	1	0.01409	0.01987	0	42.9357	532.629	-49.4	-99.45	0.839817
235	8.5	71.2781	8.3857	89.2804	13.7354	3.25	24.7513	4.9589	0.9393	0.7071	0.9999	0.06705	0	0.02222	512.929	96.8412	70.2	-12.35	0.610517
236	16.3	37.7504	2.316	79.7673	5.5781	0	16.25	3.1541	0.642	-0.9442	1	0.5774	0.7902	0.3252	704.399	698.439	37.7	1.95	0.415195
237	13.7	4.5962	0.3355	63.7343	5.4474	0	37.0557	6.245	-0.31	-1	0.9806	0.6264	0.9402	0.9111	220.172	654.88	0.65	-4.55	0.061589
238	6.1	5.36	0.8787	29.2995	7.1462	0	22.981	6.434	0.1353	-0.53	0.9965	0.5445	1	0.7368	133.426	675.688	-5.2	1.3	0.12296
239	7.7	34.6701	4.5026	46.4476	8.1487	3.25	17.5018	3.4925	0.9611	0.8437	1	0.0447	0.5263	0	595.383	174.364	-17.55	-29.9	0.552554
240	4.9	45.8192	9.3509	36.2419	12.4972	7.2672	16.5718	2.62	0.9662	0.9344	0.9893	0.01642	0	0	954.888	991.918	-24.05	-39	0.74824
241	7.1	4.5962	0.6474	36.9445	7.244	0	25.3833	7.9956	0.117	-0.9995	1	0.7989	1	0.6071	236.993	134.261	-4.55	-0.65	0.0893705
242	15.3	18.2116	1.1903	108.017	8.1216	0	23.6604	6.2261	0.3088	-0.9939	1	0.6546	1	0.6216	99.8627	932.905	18.2	0.65	0.14656
243	15.5	32.1734	2.0757	77.4971	5.7405	0	16.5718	4.0765	0.4624	-1	1	0.7054	0.9556	0.3853	473.319	697.519	22.75	22.75	0.361589
244	7.5	19.1171	2.5489	34.7302	6.3146	0	38.0403	6.7996	-0.09221	-0.9994	0.9983	0.6561	0.9636	0.8824	30.84	739.367	-18.2	-5.85	0.403652
245	11.1	59.5806	5.3676	70.4923	7.7464	0	18.9506	4.3064	0.9535	0.6683	1	0.06848	0.2857	0.02817	1183.39	185.752	59.15	7.15	0.692915
246	14.9	28.3179	1.9005	98.5092	7.6364	0	24.7513	4.6834	0.356	-0.9981	0.9999	0.8146	0.907	0.3889	63.7685	622.896	-27.95	4.55	0.248874
247	14.7	9.9431	0.6764	58.4563	4.6029	0	19.769	4.3455	0.3552	-0.9785	1	0.6445	1	0.551	1272.05	299.439	1.95	-9.75	0.146951
248	14.7	88.622	6.0287	115.512	9.0955	3.25	23.6604	5.1167	0.9824	0.8765	1	0.02511	0.07087	0	1107.68	960.136	86.45	19.5	0.662822
249	14.7	4.5962	0.3127	71.8295	5.6559	0	16.5718	3.0693	0.3133	-1	1	0.6779	1	0.6408	1090.56	102.446	-3.25	-3.25	0.0552874
250	8.5	43.0229	5.0615	52.8009	8.1232	0	20.8102	4.5225	0.9718	0.9021	0.9998	0.03004	0.4	0	211.024	692.029	19.5	-38.35	0.623092
251	6.5	28.7914	4.4294	40.5896	9.0199	4.5962	17.5018	3.679	0.9455	0.6079	1	0.08335	0.6667	0.04	15.9615	705.361	-13.65	25.35	0.49107
252	14.1	9.1924	0.6519	60.1814	4.9737	0	16.25	3.5801	0.1803	-1	0.9968	0.6843	1	0.7021	439.248	581.177	1.3	-9.1	0.131069
253	13.5	69.9588	5.1821	110.867	9.6406	0	20.5548	4.2517	0.706	-1	1	0.58	0.3304	0.2421	176.43	958.637	46.8	-52	0.537529
254	8.5	40.9087	4.8128	35.882	5.5203	0	10.2774	3.3121	0.9849	0.9044	1	0.01996	0.4154	0	272.476	169.318	-29.25	-28.6	0.871837
255	10.3	57.0817	5.5419	94.3143	11.3632	0	21.8017	5.3278	0.7047	0.1129	0.9928	0.2053	0.3133	0.5556	176.748	873.689	-28.6	49.4	0.487706
256	6.1	3.25	0.5328	30.5346	7.4475	0	17.5018	5.0533	0.4647	-0.8944	0.9965	0.4669	1	0.7619	952.885	683.205	-2.6	-1.95	0.0715408
257	12.1	55.2768	4.5683	64.2877	6.3651	0	16.25	3.7564	0.8782	0.3325	1	0.1399	0.7129	0.1728	1372.11	658.016	36.4	-41.6	0.717711
258	5.1	11.1072	2.1779	23.4771	7.5733	0	26.2023	8.1503	0.7939	-0.359	0.9983	0.3947	1	0.1818	532.726	164.922	10.4	-3.9	0.287576
259	6.7	35.9856	5.371	38.3658	8.1629	3.25	16.25	3.9077	0.9938	0.9648	1	0.008488	0.06383	0	297.172	140.105	-12.35	-33.8	0.657977
260	6.1	2.3436	0.3842	18.1105	4.4172	0	10.2774	2.6831	-0.5312	-1	0.9487	0.6531	1	0.8947	1012.25	227.016	1.95	1.3	0.0869782
261	11.7	5.0767	0.4339	56.1807	5.7918	0	17.5018	4.3241	-0.1612	-1	1	0.6982	1	0.8235	310.419	59.2521	-3.9	-3.25	0.0749163
262	10.9	9.4641	0.8683	85.6269	9.621	0	27.5772	6.816	-0.1704	-0.9999	0.9939	0.6741	1	0.8806	789.587	572.596	2.6	9.1	0.0902505
263	11.5	112.36	9.7704	95.8202	10.0863	0	18.9506	4.5346	0.9984	0.9922	1	0.002015	0	0	432.27	969.804	-65	91.65	0.96868
264	11.1	71.5945	6.45	75.1894	8.2626	0	14.5344	3.4569	0.9768	0.8379	1	0.02424	0	0	658.351	871.108	35.1	62.4	0.780626
265	9.9	41.0788	4.1494	77.3281	9.7884	0	26.2023	5.8924	0.8397	0.3807	0.9968	0.1529	0.6329	0.1525	149.621	608.308	3.25	-40.95	0.42391
266	4.9	14.0316	2.8636	18.4767	6.3713	0	45.9619	11.2004	0.5436	-0.3162	1	0.4264	0.9655	0.5	256.378	453.929	-3.25	-13.65	0.449453
267	6.5	16.6608	2.5632	21.4511	4.7669	0	10.2774	3.0278	0.7168	0.2769	0.9996	0.2296	1	0.52	1200.29	931.715	-15.6	5.85	0.537708
268	7.1	1.8385	0.2589	40.9613	8.0316	0	22.981	5.7688	-0.5014	-0.9971	0.9899	0.5645	1	0.9032	500.099	734.803	1.3	-1.3	0.0322352
269	4.7	13.4001	2.8511	13.2554	4.9094	3.25	7.2672	1.4797	0.9531	0.8789	0.9976	0.04334	1	0	465.117	159.425	3.25	13	0.580743
270	10.3	21.45	2.0825	40.8774	4.925	0	14.5344	3.2181	0.3008	-0.3939	0.9959	0.3995	1	0.8525	998.947	995.029	21.45	0	0.422843
271	8.7	4.111	0.4725	40.3508	6.0225	0	19.5	5.122	-0.6991	-1	0.9487	0.5291	1	0.9348	16.9425	668.46	-3.9	1.3	0.0784558
272	6.5	1.8385	0.2828	20.3633	4.5252	0	29.9635	7.475	-0.4297	-0.995	0.8944	0.698	1	0.92	217.369	333.723	1.3	1.3	0.0624945
273	10.1	107.447	10.6383	92.4181	11.4096	0	35.1541	7.3368	0.9961	0.9779	1	0.004582	0	0	980.817	502.941	59.15	-89.7	0.932399
274	9.9	9.1232	0.9215	90.1474	11.4111	0	23.4361	5.5942	0.3451	-0.9487	1	0.6492	1	0.5965	486.495	118.591	9.1	-0.65	0.0807547
275	9.5	7.5802	0.7979	40.3218	5.3762	0	23.4361	4.7903	0.143	-1	0.9965	0.7199	1	0.7358	1109.04	771.705	6.5	-3.9	0.148413
276	7.7	1.8385	0.2388	24.7381	4.34	0	13.7886	3.4568	-0.4812	-1	0.8944	0.516	1	0.9697	1321.61	782.818	1.3	1.3	0.055023
277	7.9	104.68	13.2507	80.1442	13.5838	7.2672	19.769	3.0271	0.998	0.9937	1	0.001751	0	0	277.354	328.342	-26	101.4	0.975478
278	9.1	27.3387	3.0042	43.6908	6.1536	0	16.5718	3.8934	0.9018	0.4472	0.9999	0.1502	0.9718	0.1373	1020.03	78.0714	-13	-24.05	0.488202
279	4.9	7.2672	1.4831	16.8279	5.8027	3.25	17.5018	4.2797	0.5159	-0.2631	0.9864	0.4103	1	0.6667	696.061	965.52	-6.5	-3.25	0.255588
280	9.1	5.5154	0.6061	33.7771	4.7573	0	20.8102	5.4642	0.06574	-0.9904	1	0.6977	1	0.7111	433.571	883.407	3.9	3.9	0.127404
281	5.7	19.769	3.4682	25.9537	7.0145	3.25	23.6604	4.4549	0.8011	0.2909	0.9845	0.1875	0.9459	0.2941	992.219	42.7018	13.65	14.3	0.494433
282	4.9	2.0555	0.4195	13.8868	4.7885	0	19.769	5.0664	-0.4682	-1	0.9487	0.7386	1	0.8889	710.337	832.663	1.95	0.65	0.0876057
283	8.1	4.5962	0.5674	33.0207	5.4132	0	13.4001	3.8402	-0.3571	-1	0.9999	0.7835	1	0.775	1208.46	780.969	-4.55	0.65	0.104818
284	5.7	23.9708	4.2054	25.9438	7.0118	3.25	13.4001	3.6647	0.8356	0.6132	0.9627	0.1202	0.7297	0.2941	517.789	641.649	-5.2	23.4	0.59976
285	5.1	38.46	7.5412	29.024	9.3626	0	20.5548	4.8833	0.9953	0.9896	0.9999	0.003837	0	0	599.098	604.794	-19.5	-33.15	0.80546
286	7.5	24.7342	3.2979	71.184	12.9425	0	37.9012	10.4263	0.7941	-0.8008	1	0.509	0.9273	0.1143	634.96	194.08	-24.7	1.3	0.254812
287	6.3	8.2219	1.3051	23.5798	5.4837	0	16.25	3.8383	0.199	-0.9995	0.9829	0.5891	1	0.7619	625.143	1010.67	-2.6	7.8	0.237996
288	5.9	29.3725	4.9784	29.0262	7.4426	0	13.4001	3.8553	0.9278	0.8199	1	0.05434	0.5641	0	271.788	250.347	26.65	-12.35	0.668906
289	6.7	0.9192	0.1372	48.3418	10.2855	0	29.25	7.443	-0.6187	-1	1	0.5945	1	0.913	1036.44	742.276	0.65	0.65	0.0133392
290	5.5	2.3436	0.4261	23.3893	6.6827	0	18.9506	6.5481	-0.7922	-0.9939	-0.3162	0.2211	1	1	499.009	72.8364	-1.95	-1.3	0.0637617
291	6.5	26.4591	4.0706	26.1538	5.812	0	13.7886	3.4328	0.9675	0.9091	0.9993	0.02776	0.8667	0	643.338	321.639	23.4	12.35	0.700379
292	6.3	4.162	0.6606	25.4432	5.917	0	11.718	3.667	0.2198	-0.7894	1	0.7078	1	0.5909	1341.06	158.889	-3.25	2.6	0.111644
293	6.3	1.4534	0.2307	42.4415	9.8701	0	23.4361	7.888	-0.7134	-1	0.8944	0.4706	1	0.9565	466.294	308.873	-0.65	-1.3	0.0233736
294	6.3	30.1112	4.7796	29.3802	6.8326	0	11.718	3.751	0.9851	0.9191	1	0.02	0.4419	0	334.722	876.405	25.35	-16.25	0.699529
295	6.1	8.841	1.4493	17.3767	4.2382	0	10.2774	2.2561	-0.748	-1	-0.2534	0.2404	1	1	1271.18	85.8279	-5.2	7.15	0.341961
296	6.1	26.323	4.3152	45.6768	11.1407	3.25	25.3833	5.7275	0.953	0.7071	1	0.06843	0.7805	0.05	42.2459	409.557	9.1	24.7	0.387337
297	5.5	3.9538	0.7189	14.8804	4.2515	0	13	3.4406	-0.3074	-0.9285	0.7634	0.5035	1	0.9333	59.3909	648.054	-0.65	-3.9	0.169093
298	5.5	6.4347	1.1699	14.0486	4.0139	0	11.718	2.8754	-0.05682	-0.3162	0.4472	0.2356	1	1	262.954	129.536	-4.55	-4.55	0.291462
299	5.1	7.0308	1.3786	19.0873	6.1572	0	13.7886	4.3089	0.902	0.7071	0.9994	0.08232	1	0.09091	1136.84	937.147	-3.9	-5.85	0.2239
300	5.1	13.4001	2.6275	19.787	6.3829	3.25	10.2774	2.1743	0.9613	0.8396	0.9999	0.04969	1	0	776.529	759.794	5.2	12.35	0.411647
301	4.9	20.066	4.0951	22.0113	7.5901	0	16.25	4.6707	0.7642	0.6178	0.9108	0.1105	0.6552	0.4444	397.378	497.102	8.45	-18.2	0.539532
302	4.9	2.0555	0.4195	15.7126	5.4181	0	10.2774	2.9069	-0.4754	-0.9701	0.7071	0.5103	1	1	1199.87	632.378	0.65	1.95	0.0774257
303	4.7	5.886	1.2523	22.1888	8.2181	0	21.8017	6.3853	0.8714	0.4706	0.9992	0.2253	1	0.2	979.33	814.351	0.65	-5.85	0.152383

## Sheet: V2
trackID	trackLength(s)	totalDisplacement(um)	meanVelocity(um/s)	totalDistance(um)	meanSpeed(um/s)	minSpeed(um/s)	maxSpeed(um/s)	stdevSpeed(um/s)	meanPersistence	minPersistence	maxPersistence	stdevPersistence	tumblingPropensityV	tumblingPropensityP	positionX(px)	positionY(px)	displacementX(um)	displacementY(um)	Spalte1
0	49.5	39.3451	0.7949	199.99	4.2103	0	41.1096	4.6006	0.5288	-0.9994	1	0.5445	0.9789	0.5114	290.814	488.941	-39	-5.2	0.188799
1	8.3	37.7056	4.5428	67.3903	10.6969	0	29.9635	7.378	0.9564	0.7034	1	0.07773	0.4921	0.04651	1258.06	1037.58	37.7	-0.65	0.424684
2	9.1	9.9218	1.0903	28.3663	3.9953	0	10.2774	3.0265	0.5407	-0.3162	1	0.3254	1	0.7447	344.846	351.863	-5.2	8.45	0.272896
3	49.5	32.9519	0.6657	199.875	4.2079	0	23.6604	3.2764	0.1436	-1	1	0.7372	1	0.6667	1364.27	773.045	-12.35	30.55	0.158202
4	22.5	11.0691	0.492	77.5135	3.7811	0	13	2.4137	0.5266	-0.9989	1	0.6152	1	0.4368	846.824	981.487	11.05	0.65	0.130121
5	12.1	11.718	0.9684	31.5478	3.1235	0	7.2672	1.8869	0.4865	-0.9899	1	0.6634	1	0.4133	258.81	523.335	-3.9	11.05	0.310037
6	49.5	37.509	0.7578	335.539	7.064	0	27.768	5.8314	0.09435	-1	1	0.7525	1	0.6689	1256.37	710.078	17.55	-33.15	0.107276
7	6.5	10.1533	1.562	25.7922	5.7316	0	20.5548	4.6492	-0.2682	-0.9254	0.9982	0.7871	0.9778	0.76	807.123	956.139	7.8	-6.5	0.272524
8	5.7	5.0767	0.8906	18.6845	5.0499	0	18.9506	5.0718	-0.05163	-1	1	0.785	1	0.7647	982.825	256.184	-3.9	-3.25	0.17636
9	6.9	18.4993	2.6811	34.2184	6.9833	0	18.9506	4.4692	0.8919	-0.6169	1	0.3182	0.9592	0.06897	1242.67	82.2681	-17.55	-5.85	0.38393
10	7.3	1.4534	0.1991	36.261	6.8417	0	14.5344	4.2548	-0.4894	-0.9978	1	0.6928	1	0.9032	975.103	361.479	0.65	1.3	0.029101
11	5.7	13.1615	2.309	18.0287	4.8726	0	16.25	4.4939	0.9238	0.6332	1	0.1039	1	0.1176	853.798	764.991	-4.55	-12.35	0.473874
12	41.7	38.7009	0.9281	148.529	3.7413	0	10.2774	2.3206	0.575	-1	1	0.5398	1	0.4477	593.314	199.828	-33.8	-18.85	0.248069
13	8.9	31.0439	3.4881	55.4197	8.0318	0	16.5718	4.2737	0.9389	0.5812	1	0.08511	1	0.04082	168.214	107.736	10.4	-29.25	0.434286
14	12.5	46.278	3.7022	65.773	6.2641	0	18.9506	3.5335	0.9646	0.7372	1	0.05267	0.8762	0.01176	116.392	793.34	-40.3	22.75	0.591019
15	38.9	52.4047	1.3472	190.176	5.1538	0	37.0557	4.6089	0.08112	-1	1	0.783	0.9431	0.6569	376.388	525.059	48.1	-20.8	0.261399
16	9.3	23.6604	2.5441	66.8655	9.1597	0	23.6604	6.1181	0.8746	0.2631	0.9985	0.1431	0.9178	0.1321	873.473	43.586	-6.5	-22.75	0.277749
17	49.5	59.8141	1.2084	229.354	4.8285	0	16.25	3.1685	0.4505	-1	1	0.593	1	0.5633	461.584	630.62	40.3	44.2	0.250264
18	5.7	22.981	4.0317	24.8313	6.7112	0	14.5344	4.2037	0.9722	0.8721	0.9999	0.034	0.6757	0	378.746	396.044	-11.05	-20.15	0.600742
19	6.5	15.6541	2.4083	23.5386	5.2308	0	11.718	3.0766	0.8609	0.3714	1	0.1607	1	0.2	752.938	429.431	15.6	-1.3	0.460408
20	9.5	13.1615	1.3854	29.7111	3.9615	0	11.718	3.0358	0.419	-0.9383	1	0.6631	1	0.4808	28.7421	856.342	4.55	12.35	0.349716
21	8.7	4.3603	0.5012	40.301	6.0151	0	20.8102	4.7249	-0.1881	-1	0.9829	0.831	1	0.75	671.736	582.466	3.9	1.95	0.0833236
22	7.7	34.7978	4.5192	40.91	7.1772	0	16.25	4.5553	0.9726	0.9115	1	0.02338	0.6491	0	235.617	288.539	-29.25	18.85	0.629661
23	6.5	56.7886	8.7367	50.5793	11.2398	3.25	26.2023	6.251	0.8983	0.7181	0.9996	0.09313	0	0.04	842.139	731.685	-31.2	47.45	0.7773
24	5.7	17.5018	3.0705	22.2287	6.0078	0	13.4001	4.1806	0.1569	-0.9999	0.9989	0.9862	0.6216	0.4118	402.044	131.193	-4.55	-16.9	0.511086
25	32.7	114.71	3.5079	204.92	6.6749	0	14.5344	3.5593	0.8685	-0.2631	1	0.2512	0.7818	0.1514	368.22	101.052	-89.7	71.5	0.525536
26	10.5	46.9802	4.4743	56.7465	6.6761	0	14.5344	3.6908	0.9766	0.8682	1	0.0307	0.6588	0	454.524	805.419	-11.7	45.5	0.670197
27	9.5	28.1983	2.9682	46.104	6.1472	0	18.3848	4.0635	0.4961	-0.9994	1	0.7423	0.9067	0.3654	1220.83	264.363	12.35	-25.35	0.482854
28	10.5	1.8385	0.1751	42.4337	4.9922	0	13	3.1407	-0.4893	-1	0.7071	0.555	1	1	838.114	830.086	1.3	-1.3	0.0350747
29	25.7	9.3066	0.3621	150.436	6.3475	0	26.2023	5.2463	-0.05318	-1	1	0.7074	1	0.7854	1380.39	461.269	1.95	-9.1	0.0570461
30	49.5	8.841	0.1786	194.865	4.1024	0	18.9506	2.8836	-0.1674	-1	1	0.6802	1	0.8728	975.128	898.42	7.15	5.2	0.0435355
31	5.7	1.4534	0.255	30.1782	8.1563	0	19.769	6.743	-0.2648	-1	0.9285	0.6343	1	0.9286	1186.61	1.2895	1.3	-0.65	0.0312642
32	11.5	19.1171	1.6624	118.983	12.5245	0	29.9635	7.3758	0.483	-0.8838	1	0.4896	1	0.6338	497.83	252.244	11.05	15.6	0.132732
33	13.7	3.3144	0.2419	49.6339	4.2422	0	10.2774	2.3501	-0.3113	-1	0.9923	0.5611	1	0.9222	1331.19	200.339	-0.65	3.25	0.0570223
34	31.3	27.3309	0.8732	108.32	3.6969	0	20.5548	2.8899	0.2279	-0.9995	1	0.6385	1	0.7413	270.173	998.383	24.7	-11.7	0.236198
35	10.3	4.5962	0.4462	34.5028	4.157	0	18.9506	4.818	-0.5536	-1	0.8944	0.4596	1	0.9815	127.519	381.937	0.65	-4.55	0.107337
36	7.7	11.0691	1.4375	50.4069	8.8433	0	46.5329	12.2606	0.5898	-0.4472	0.9995	0.3943	0.9298	0.5714	771.487	248.396	-7.15	-8.45	0.162552
37	11.3	3.3144	0.2933	32.0948	3.4511	0	13	2.7969	-0.04765	-1	0.8944	0.5453	1	0.9385	782.137	669.332	-0.65	-3.25	0.0849874
38	34.5	12.8693	0.373	212.482	6.5379	0	26.8002	5.7744	-0.2093	-1	1	0.677	1	0.8249	625.525	736.075	9.1	9.1	0.057052
39	26.3	17.5018	0.6655	124.409	5.1197	0	14.5344	3.5882	0.4675	-1	1	0.674	1	0.457	168.734	248.268	-9.1	-14.95	0.129988
40	9.1	27.1448	2.9829	37.0305	5.2156	0	10.2774	2.4305	0.9318	0.7211	0.9999	0.08055	1	0.03922	1298.19	92.6484	7.8	26	0.571919
41	9.7	4.6872	0.4832	57.5971	7.4801	0	26.2023	5.4931	0.0839	-0.9939	1	0.7152	1	0.7593	755.103	966.052	-2.6	-3.9	0.0645981
42	29.9	42.1499	1.4097	150.196	5.3834	0	22.981	4.0817	0.5907	-1	1	0.5912	1	0.3686	510.768	457.308	-18.85	37.7	0.261861
43	21.9	11.5729	0.5284	179.508	9.0205	0	27.9576	5.8201	-0.07355	-1	1	0.757	1	0.7414	791.094	96.968	7.15	9.1	0.0585777
44	10.3	42.7273	4.1483	66.039	7.9565	0	16.5718	3.7392	0.9695	0.7954	1	0.04497	0.9157	0	354.146	378.83	-41.6	-9.75	0.521372
45	4.7	2.68	0.5702	17.244	6.3867	3.25	13.7886	2.9714	0.1432	-0.2425	0.7071	0.3815	1	1	483.851	120.202	-2.6	-0.65	0.0892793
46	6.9	26.9339	3.9035	33.4253	6.8215	3.25	10.2774	2.6174	0.9838	0.9191	1	0.01886	0.8367	0	1136.8	946.652	-26.65	-3.9	0.572235
47	10.3	69.0378	6.7027	72.4555	8.7296	0	19.769	4.5281	0.9875	0.9252	1	0.01649	0	0	528.733	960.058	-42.25	-54.6	0.767813
48	16.9	137.016	8.1075	155.166	10.4138	0	20.8102	4.4637	0.9259	-0.8994	1	0.3029	0.05369	0.04651	177.879	706.322	-48.75	128.05	0.778534
49	7.1	44.6423	6.2876	46.6152	9.1402	3.25	20.5548	4.0493	0.9907	0.9262	1	0.01537	0.07843	0	523.993	415.901	-12.35	-42.9	0.687906
50	5.7	25.5823	4.4881	27.0547	7.3121	0	16.25	4.9559	0.9852	0.9534	1	0.0134	0.3243	0	281.465	301.088	-22.75	11.7	0.613791
51	5.9	3.9	0.661	29.9686	7.6842	0	16.5718	4.6854	-0.1133	-1	0.9191	0.6189	1	0.8824	98.1525	396.102	0	-3.9	0.0860207
52	31.9	4.6872	0.1469	90.7165	3.034	0	13.4001	2.2389	-0.1721	-1	1	0.697	1	0.8504	248.52	200.856	2.6	-3.9	0.0484179
53	7.1	0.65	0.09155	24.7514	4.8532	0	24.7513	4.5097	-0.6761	-1	0.3714	0.3796	1	1	931.521	643.204	0	0.65	0.0188638
54	11.9	18.7489	1.5755	60.2302	6.0839	0	24.7513	4.4056	0.755	-0.9487	1	0.4104	1	0.2692	1095.01	238.714	-15.6	10.4	0.258962
55	8.3	7.854	0.9463	41.4076	6.5726	0	17.5018	4.7482	0.2227	-0.9231	1	0.6469	1	0.7619	1158.84	897.705	-3.25	7.15	0.143977
56	34.9	34.0553	0.9758	153.145	4.6549	0	23.4361	3.9032	0.2924	-1	1	0.607	1	0.6997	667.918	472.1	33.15	-7.8	0.209629
57	20.1	90.4061	4.4978	170.857	9.4396	0	49.7154	8.437	0.04221	-1	1	0.8008	0.5028	0.6497	936.876	244.694	-33.8	-83.85	0.476482
58	49.5	13.9561	0.2819	223.374	4.7026	0	16.5718	3.3229	0.04175	-1	1	0.7342	1	0.7249	178.611	145.612	12.35	-6.5	0.0599456
59	22.1	28.1383	1.2732	85.5926	4.2583	0	16.25	3.5224	0.5131	-0.8575	1	0.4601	1	0.5739	410.097	428.681	3.25	27.95	0.298993
60	9.9	48.8366	4.933	74.8246	9.4715	0	24.7513	6.4376	0.9703	0.7863	1	0.04604	0.2405	0	460.712	38.9596	8.45	48.1	0.520826
61	8.3	37.8175	4.5563	35.9488	5.7062	0	13.4001	3.348	0.9838	0.9155	1	0.01781	0.5397	0	1250.8	838.157	-33.15	18.2	0.798482
62	44.3	208.358	4.7033	335.634	7.9346	0	21.8017	4.2236	0.7193	-0.9999	1	0.5203	0.3144	0.2308	253.583	355.964	-177.45	-109.2	0.592758
63	8.3	0.65	0.07831	5.525	0.877	0	3.25	1.4542	-1	-1	-1	0	1	1	544.283	1030	-0.65	0	0.089293
64	5.3	3.25	0.6132	25.3466	7.6808	0	26	6.6676	-0.01855	-0.7295	0.8944	0.5673	1	0.9167	1133.72	96.9151	0	-3.25	0.0798354
65	7.5	3.7901	0.5053	22.6758	4.1229	0	10.2774	3.1736	0.3322	-0.8944	1	0.6183	1	0.625	98.5267	470.273	3.25	-1.95	0.122559
66	12.3	1.4534	0.1182	55.8945	5.4267	0	13.4001	3.4484	-0.4685	-1	0.9762	0.5616	1	0.9231	590.78	947.76	-1.3	0.65	0.0217812
67	7.7	2.68	0.3481	59.064	10.3621	3.25	22.981	5.8197	0.1235	-1	0.9923	0.7029	1	0.7568	36.8766	525.805	0.65	2.6	0.0335936
68	15.7	7.9076	0.5037	71.5915	5.2257	0	22.981	4.7769	-0.02618	-1	1	0.6216	1	0.8684	1206.15	389.159	1.3	7.8	0.096389
69	29.7	187.241	6.3044	224.892	8.1188	0	18.9506	4.1837	0.9907	0.943	1	0.01095	0.1119	0	407.414	72.4714	-152.1	-109.2	0.776519
70	15.1	155.274	10.283	162.629	12.4144	3.25	24.7513	4.8589	0.9711	0.6553	1	0.06114	0.08397	0.03604	889.06	736.215	-153.4	24.05	0.828312
71	35.1	156.423	4.4565	254.992	7.7037	0	25.3833	4.9909	0.7717	-0.4472	1	0.3257	0.4985	0.283	205.929	359.232	-148.2	-50.05	0.578488
72	7.1	15.23	2.1451	41.1692	8.0724	0	23.6604	5.6734	-0.3368	-0.9923	1	0.5899	0.9412	0.9333	183.796	994.268	-9.75	11.7	0.265733
73	15.9	7.2672	0.4571	104.523	7.5196	0	21.8017	5.2775	-0.02817	-1	1	0.7485	1	0.7544	1063.29	150.142	-6.5	3.25	0.0607878
74	6.3	7.0308	1.116	15.7396	3.6604	0	7.2672	2.2681	0.2747	-0.9648	0.9983	0.7925	1	0.5	941.611	911.222	-5.85	-3.9	0.304885
75	4.9	3.3144	0.6764	8.6077	2.9682	0	9.1924	2.5921	-0.0003819	-0.1961	0.2425	0.2231	1	1	919.725	464.051	-0.65	-3.25	0.227882
76	7.5	1.4534	0.1938	26.3163	4.7848	0	13.4001	3.2436	-0.1416	-1	1	0.7959	1	0.8125	204.193	379.333	-0.65	-1.3	0.0405033
77	6.1	15.1744	2.4876	41.6211	10.1515	0	43.7243	11.6953	0.7335	-0.431	1	0.3921	0.4878	0.35	1244.65	908.754	11.05	-10.4	0.245048
78	29.1	2.3436	0.08054	83.2988	3.0738	0	18.9506	3.3484	-0.1717	-1	1	0.7225	1	0.8325	13.4742	997.84	1.3	1.95	0.0262021
79	26.5	57.2923	2.162	155.376	6.3419	0	20.5548	4.0617	0.8305	-0.7578	1	0.3135	0.8776	0.1741	428.36	468.14	24.05	52	0.340907
80	6.5	6.5	1	32.9771	7.3283	0	18.9506	6.3544	0.1835	-0.7612	0.9998	0.763	1	0.6522	895.615	130	3.9	5.2	0.136457
81	12.9	10.4	0.8062	57.669	5.2907	0	22.981	3.8063	0.06215	-1	0.9995	0.766	1	0.6923	678.287	889.527	10.4	0	0.152381
82	4.9	2.0555	0.4195	21.0832	7.2701	0	29.25	8.5522	-0.7776	-1	-0.2425	0.2658	1	1	1258.05	638.194	-1.95	-0.65	0.0577021
83	8.3	12.3329	1.4859	68.0525	10.802	0	21.8017	6.3816	0.273	-0.9995	0.9985	0.6163	1	0.7619	685.651	60.3373	3.9	-11.7	0.137558
84	8.3	23.4361	2.8236	26.866	4.2644	0	11.718	3.4664	0.8307	0.2169	1	0.2061	0.9048	0.2791	927.012	1036.11	-22.1	7.8	0.662133
85	5.3	2.68	0.5057	11.2916	3.4217	0	7.2672	2.398	0.6786	-0.1414	0.9864	0.3475	1	0.4167	688.594	794.868	-0.65	2.6	0.147792
86	7.3	6.4018	0.877	23.7325	4.4778	0	13	3.2931	0.2038	-0.8944	0.9648	0.4727	1	0.875	739.829	785.219	5.85	-2.6	0.195855
87	6.1	63.3708	10.3887	56.8663	13.8698	3.25	24.7513	6.4034	0.9864	0.952	1	0.015	0	0	882.148	169.385	-28.6	-56.55	0.749016
88	15.3	16.875	1.1029	159.163	11.9671	0	26.2023	5.5411	0.2943	-1	0.9994	0.6231	1	0.6909	613.108	862.467	-4.55	-16.25	0.092161
89	20.9	25.886	1.2386	119.337	6.3141	0	18.9506	3.4725	0.6869	-0.9806	1	0.486	1	0.3598	623.873	379.892	20.15	16.25	0.196164
90	9.7	1.3	0.134	28.5336	3.7057	0	10.2774	2.1704	-0.02396	-1	1	0.7324	1	0.8113	1151.01	7.8969	1.3	0	0.0361605
91	43.9	76.0805	1.733	298.588	7.1262	0	23.6604	4.3082	0.6887	-0.9996	1	0.5154	0.9141	0.3073	946.178	143.433	71.5	-26	0.243187
92	10.9	38.619	3.543	55.4042	6.2252	0	20.5548	4.7182	0.9516	0.7593	1	0.05769	0.8876	0	859.711	807.739	-4.55	-38.35	0.569138
93	21.9	115.614	5.2792	171.731	8.6297	0	32.1734	6.5894	0.9715	0.782	1	0.04085	0.2362	0	1310.77	435.687	100.1	-57.85	0.611748
94	4.9	1.4534	0.2966	19.1418	6.6006	3.25	13	2.9057	0.09601	-1	0.8396	0.6928	1	0.75	528.071	265.816	0.65	1.3	0.0449353
95	5.9	8.45	1.4322	18.1431	4.6521	0	17.5018	4.1544	-0.2738	-0.7071	0.9959	0.4964	1	0.9375	886.042	876.593	3.25	-7.8	0.307861
96	5.3	27.2845	5.148	27.1057	8.2138	0	24.7513	7.9237	0.8979	0.7772	0.9902	0.07369	0.2121	0	374.745	313.5	-26.65	5.85	0.62675
97	8.5	5.2405	0.6165	35.9717	5.5341	0	16.25	3.2886	0.004636	-1	0.9959	0.6019	1	0.8571	1126.48	102.918	4.55	-2.6	0.1114
98	12.9	45.0802	3.4946	111.342	10.2149	0	19.769	4.1279	0.6152	-0.995	0.9994	0.5874	0.5872	0.3596	1016.1	217.415	21.45	-39.65	0.342108
99	5.3	2.9069	0.5485	26.5231	8.0373	0	41.1096	10.3602	-0.2078	-0.9835	0.9785	0.8727	0.8788	0.75	771.321	251.528	2.6	-1.3	0.0682443
100	7.5	4.5962	0.6128	47.8266	8.6957	3.25	21.8017	4.4284	-0.2106	-1	0.9962	0.7573	1	0.7941	1088.21	160.807	3.25	-3.25	0.0704716
101	6.7	41.4627	6.1885	37.3081	7.9379	3.25	13.4001	3.3068	0.9974	0.9907	1	0.003119	0	0	420.321	212.164	-9.75	-40.3	0.779614
102	5.1	4.55	0.8922	13.293	4.2881	0	9.1924	2.8478	0.939	0.7071	1	0.1045	1	0.09091	0.4314	898.833	0	4.55	0.208064
103	7.7	2.68	0.3481	33.7235	5.9164	0	19.769	4.9347	0.001928	-1	0.9997	0.8241	1	0.7027	1029.06	811.143	0.65	2.6	0.0588365
104	8.1	10.6608	1.3161	29.2131	4.789	0	10.2774	2.605	0.5024	-0.5145	1	0.5412	1	0.5122	1240.8	772.043	-6.5	-8.45	0.274817
105	17.7	5.2405	0.2961	58.9732	3.7563	0	18.3848	3.445	-0.2396	-1	0.999	0.7159	1	0.855	928.579	644.966	4.55	-2.6	0.0788276
106	13.7	18.9506	1.3833	66.6109	5.6932	0	19.769	3.7564	0.1845	-1	1	0.732	1	0.6421	734.135	438.442	7.15	-17.55	0.242974
107	11.5	2.3436	0.2038	35.4333	3.7298	0	11.718	2.2456	0.2433	-0.9987	1	0.7094	1	0.7042	306.209	812.239	-1.3	1.95	0.054641
108	16.7	81.6235	4.8876	123.702	8.4151	0	22.75	4.8822	0.7672	-0.9603	1	0.4743	0.415	0.189	81.6437	281.928	-81.25	7.8	0.580813
109	11.5	3.5004	0.3044	73.8666	7.7754	0	23.4361	5.7108	-0.2869	-1	1	0.7237	1	0.8571	687.135	296.174	3.25	1.3	0.0391491
110	11.3	8.7449	0.7739	39.8344	4.2833	0	10.2774	2.3344	0.6006	-0.4472	1	0.4139	1	0.5211	197.752	374.553	6.5	5.85	0.180678
111	6.7	11.9854	1.7889	30.7062	6.5332	0	14.5344	4.5225	0.2275	-0.3846	0.9939	0.436	1	0.8889	36	513.657	2.6	11.7	0.273817
112	5.1	7.827	1.5347	10.4838	3.3819	0	7.2672	2.5475	0.973	0.8944	1	0.03322	1	0	759.765	968.539	-5.2	5.85	0.453798
113	5.3	1.4534	0.2742	9.6804	2.9335	0	7.2672	2.5119	-0.9165	-1	-0.6644	0.1122	1	1	1358.64	552.217	1.3	-0.65	0.093472
114	4.9	3.3144	0.6764	24.4991	8.448	0	30.6604	9.3158	0.01178	-0.7295	0.9899	0.7622	1	0.6667	1131.3	479.5	-3.25	0.65	0.0800663
115	9.9	14.3148	1.4459	42.9066	5.4312	0	16.25	3.6499	0.5968	-0.2666	0.9995	0.4316	1	0.4737	980.414	824.571	9.1	-11.05	0.266221
116	8.3	22.2334	2.6787	28.5442	4.5308	0	26.2023	4.9797	0.8792	0.499	1	0.1144	1	0.1163	1283.56	57.3434	13.65	17.55	0.59122
117	7.1	2.6	0.3662	26.8316	5.2611	0	16.5718	5.802	-0.5949	-1	1	0.5658	1	0.913	1390.01	277.747	0	-2.6	0.0696052
118	8.5	14.7365	1.7337	51.6882	7.952	0	21.8017	5.1204	-0.01582	-0.9754	1	0.7069	1	0.7273	1274.12	542.535	-9.75	-11.05	0.218021
119	9.1	4.3603	0.4792	38.757	5.4587	0	19.769	5.0304	0.04096	-1	1	0.6965	1	0.8125	132.462	383.291	-3.9	-1.95	0.0877865
120	6.5	2.3436	0.3606	19.9635	4.4363	0	14.5344	3.3285	-0.25	-1	0.9487	0.7831	1	0.8333	928.654	211.692	1.95	1.3	0.081284
121	19.1	17.0617	0.8933	115.143	6.7335	0	26.2023	5.2225	-0.01141	-0.9971	1	0.6933	1	0.8014	193.867	998.602	-11.05	-13	0.132665
122	9.1	2.6	0.2857	25.2204	3.5522	0	14.5344	3.1602	-0.1586	-1	1	0.7496	1	0.8298	781.363	680.176	0	-2.6	0.080429
123	4.7	7.2672	1.5462	15.0048	5.5573	3.25	11.718	2.6322	-0.2553	-0.9237	0.2631	0.5124	1	1	22.5	350.808	3.25	6.5	0.278229
124	4.7	16.5718	3.5259	16.7149	6.1907	0	23.6604	6.5633	0.931	0.7802	1	0.07522	0.7037	0	1222.39	308.308	-3.25	-16.25	0.569548
125	37.3	76.6917	2.0561	152.157	4.3104	0	11.718	2.593	0.8913	-0.1414	1	0.1632	1	0.1141	692.677	324.126	72.15	-26	0.477009
126	33.9	61.5169	1.8147	215.618	6.7592	0	49.6091	6.2051	0.5279	-0.9999	1	0.6103	0.8777	0.4339	1128.29	183.071	-7.15	61.1	0.268479
127	9.1	1.4534	0.1597	47.8051	6.7331	0	18.3848	4.1885	-0.2036	-1	0.9989	0.7666	1	0.8125	206.242	902.17	1.3	-0.65	0.0237186
128	16.7	36.4927	2.1852	56.4712	3.8416	0	9.1924	2.3848	0.9519	0.6459	1	0.06038	1	0.007874	317.102	27.5808	2.6	-36.4	0.568825
129	10.5	20.8912	1.9896	64.0983	7.541	0	20.8102	5.0321	0.7613	-0.7295	1	0.4572	1	0.2154	1389.25	93.8762	-1.95	-20.8	0.263838
130	6.1	3.9538	0.6482	26.9145	6.5645	0	22.981	6.2669	-0.6341	-1	0.5692	0.4973	1	1	493.418	113.049	0.65	-3.9	0.0987432
131	9.5	28.2208	2.9706	48.9636	6.5285	0	20.8102	3.7279	0.8682	-0.5547	1	0.2624	0.8133	0.1481	301.947	523.732	-22.1	-17.55	0.45502
132	8.5	3.677	0.4326	35.0157	5.387	0	19.5	4.9824	-0.1283	-1	1	0.7355	1	0.8333	1208.85	619.788	2.6	-2.6	0.0803044
133	13.5	16.1457	1.196	69.7257	6.0631	0	26.2023	5.1275	0.5217	-1	1	0.6202	1	0.4048	139.767	1034.33	12.35	-10.4	0.197259
134	15.5	66.8742	4.3145	103.574	7.6721	0	22.981	5.6758	0.9039	0.02702	1	0.1826	0.4296	0.1043	231.732	310.342	59.15	31.2	0.562362
135	5.5	16.0538	2.9189	13.0448	3.7271	0	7.2672	2.7852	0.9942	0.966	1	0.008681	1	0	5.8818	510.791	-8.45	13.65	0.783156
136	6.3	3.25	0.5159	26.0055	6.0478	3.25	20.5548	4.1987	-0.3231	-1	0.8321	0.588	1	0.913	807.778	961.135	0	-3.25	0.0853037
137	6.7	1.3	0.194	15.7219	3.3451	0	13.4001	3.1132	-0.441	-0.9701	1	0.4505	1	0.9615	561.149	418.015	0	1.3	0.0579953
138	7.7	1.4534	0.1888	29.881	5.2423	0	22.75	5.6073	-0.5198	-0.9939	0.8	0.5223	1	0.9706	684.033	66.3247	-0.65	1.3	0.0360147
139	12.5	6.1664	0.4933	55.2399	5.2609	0	14.5344	3.2635	0.268	-1	1	0.6705	1	0.6627	578.764	953.9	5.85	1.95	0.0937672
140	14.3	55.7676	3.8998	108.659	8.8341	0	26.2023	5.974	0.8194	0.2249	1	0.2204	0.5935	0.2816	317.559	240.836	36.4	42.25	0.441448
141	7.1	1.8385	0.2589	33.5675	6.5819	0	16.25	4.1066	0.116	-0.9701	1	0.5716	1	0.8519	970.042	584.38	1.3	-1.3	0.0393351
142	5.5	4.162	0.7567	8.775	2.5071	0	3.25	1.3846	0.9419	0.8	1	0.06448	1	0	797.673	682.918	2.6	3.25	0.301823
143	12.3	2.0555	0.1671	66.2713	6.4341	0	27.9576	5.9625	-0.3557	-1	0.9899	0.615	1	0.9494	140.76	957.606	1.95	-0.65	0.025971
144	5.1	1.8385	0.3605	27.6573	8.9217	3.25	26.2023	6.8531	0.1626	-0.6306	0.8944	0.6874	1	0.5455	412.882	306.588	1.3	-1.3	0.0404071
145	16.5	26.6579	1.6156	123.309	8.5041	0	16.25	3.7743	0.8152	-0.4856	1	0.2479	1	0.2397	1049.91	116.979	0.65	-26.65	0.189979
146	4.9	25.2414	5.1513	28.6056	9.864	0	35.8974	8.7909	0.9508	0.9054	0.992	0.03471	0.2414	0	115.878	660.02	5.2	-24.7	0.522232
147	10.1	40.7224	4.0319	66.5233	8.2127	0	20.8102	5.1227	0.9171	0.5843	0.9999	0.09718	0.6543	0.08197	141.03	49.4307	-19.5	-35.75	0.490935
148	19.3	15.8285	0.8201	68.2561	3.9454	0	10.2774	2.8583	0.4834	-1	0.9998	0.5127	1	0.5608	1349.26	535.79	5.2	14.95	0.207862
149	12.7	33.0223	2.6002	64.7457	6.051	0	16.5718	4.165	0.8102	-0.8087	1	0.3708	0.9065	0.1724	220.118	256.539	32.5	5.85	0.429714
150	6.7	28.7841	4.2961	44.4354	9.4543	0	23.6604	5.8935	0.9652	0.8682	0.9999	0.04115	0.3404	0	1132.54	838.53	26	-12.35	0.454407
151	19.1	30.3488	1.5889	110.679	6.4725	0	22.981	5.101	0.3523	-0.9993	1	0.6868	0.8012	0.5629	515.963	1001.77	5.2	-29.9	0.245485
152	9.3	4.6872	0.504	43.1131	5.9059	0	26.2023	5.7699	-0.1107	-1	0.9971	0.6322	1	0.88	1127.76	99.1183	-3.9	2.6	0.0853384
153	6.3	45.6159	7.2406	30.9955	7.2082	3.25	14.5344	2.9015	0.9819	0.9647	0.9971	0.01064	0	0	677.857	876.691	-29.9	-34.45	1.00449
154	9.7	33.5554	3.4593	50.2506	6.526	0	24.7513	5.473	0.9336	0.7682	1	0.05618	0.8052	0	875.077	868.536	-12.35	-31.2	0.53008
155	11.3	7.4111	0.6559	69.8516	7.5109	0	20.5548	5.6829	-0.04171	-0.9978	1	0.7605	1	0.7606	158.615	765.65	5.85	-4.55	0.0873264
156	5.1	1.95	0.3824	14.9301	4.8162	0	10.2774	2.8409	0.4675	-0.9701	0.9487	0.7024	1	0.4286	89.4608	461.686	1.95	0	0.0793987
157	6.1	2.3436	0.3842	25.5383	6.2289	3.25	13.7886	3.1842	0.552	-0.908	0.9923	0.5585	1	0.4762	504.434	605.443	-1.95	1.3	0.0616802
158	5.1	4.7321	0.9279	25.2344	8.1401	3.25	20.8102	5.5829	0.4534	-0.9701	1	0.6341	1	0.4545	1167.78	875.931	-1.3	4.55	0.113991
159	13.5	23.2733	1.7239	77.5273	6.7415	0	20.8102	4.3602	0.6937	-0.1961	0.9995	0.31	1	0.4362	966.204	278.093	-13.65	18.85	0.255715
160	6.9	6.1664	0.8937	46.961	9.5839	0	39.1352	9.6239	-0.6429	-1	0.9127	0.5288	0.8571	0.9259	1207.62	380.109	1.95	5.85	0.0932501
161	31.5	60.0573	1.9066	156.42	5.3024	0	14.5344	3.2543	0.8608	-0.1414	1	0.187	0.9458	0.16	244.522	228.546	-59.15	10.4	0.359573
162	4.9	1.95	0.398	24.6723	8.5077	0	25.3833	6.6796	-0.7836	-1	-0.4472	0.179	1	1	892.041	124.174	0	1.95	0.0467812
163	5.5	2.0555	0.3737	18.3033	5.2295	0	20.8102	5.8292	-0.381	-0.9839	0.9939	0.6665	1	0.9333	597.627	996.446	-0.65	1.95	0.07146
164	5.7	14.5344	2.5499	16.3733	4.4252	0	14.5344	3.8072	0.9792	0.9285	0.9998	0.0205	1	0	1149.51	931.632	6.5	-13	0.576223
165	9.1	0.65	0.07143	28.2015	3.972	0	7.2672	2.1258	-0.4885	-1	1	0.6591	1	0.8421	929.396	208.863	0	-0.65	0.0179834
166	9.5	1.8385	0.1935	54.0033	7.2004	0	26.2023	6.8721	-0.1443	-0.9981	1	0.7272	1	0.8431	944.147	917.674	-1.3	1.3	0.0268735
167	4.7	5.2405	1.115	16.4635	6.0976	0	29.25	7.2661	0.03571	-0.8869	1	0.8831	1	0.5714	1374.24	669.106	-4.55	2.6	0.182859
168	18.9	75.1081	3.974	109.918	6.504	0	30.6604	5.2366	0.9736	0.3032	1	0.09054	0.7041	0.02685	1320.83	750.032	29.9	-68.9	0.611009
169	19.3	46.5329	2.411	119.68	6.9179	0	22.75	4.7998	0.6609	-0.9948	0.9997	0.5023	0.8324	0.2895	1301.26	554.51	-45.5	-9.75	0.348516
170	13.3	8.6721	0.652	68.1536	6.0313	0	29.43	6.1789	-0.1374	-0.9985	1	0.6687	1	0.8571	964.733	1022.66	1.95	-8.45	0.108103
171	9.3	5.9927	0.6444	31.4206	4.3042	0	24.7513	4.8744	-0.3583	-1	0.9991	0.7407	1	0.86	1275.31	39.8978	3.9	4.55	0.149714
172	4.7	4.111	0.8747	18.0562	6.6875	0	11.718	3.2922	0.1129	-0.3328	0.8	0.4269	1	0.8	1218.4	580.489	-1.3	-3.9	0.130796
173	5.5	2.9069	0.5285	8.7192	2.4912	0	6.5	1.8848	0.03821	-1	0.9923	0.8994	1	0.6154	1174.98	496.982	-2.6	-1.3	0.212147
174	5.7	21.4598	3.7649	28.913	7.8143	0	16.25	4.0206	0.3725	-0.2631	0.9997	0.5226	0.5946	0.625	605.956	508.149	0.65	21.45	0.481796
175	17.7	5.5154	0.3116	83.5722	5.3231	0	25.3833	4.9359	-0.6266	-1	0.8437	0.4594	1	0.9549	138.463	434.604	3.9	-3.9	0.0585373
176	21.7	15.6541	0.7214	105.873	5.3742	0	35.8974	5.9517	-0.1232	-1	1	0.6474	1	0.875	798.304	691.12	-10.4	-11.7	0.134234
177	17.1	58.5181	3.4221	132.046	8.7448	0	35.8974	6.7067	0.7086	-0.6536	0.9992	0.3974	0.6623	0.313	1028.56	320.17	38.35	-44.2	0.39133
178	5.1	5.2	1.0196	20.6403	6.6582	3.25	13	3.1337	0.4778	-0.8944	0.9986	0.5415	1	0.6364	905.863	17.3137	-5.2	0	0.153134
179	27.7	52.1703	1.8834	146.231	5.6899	0	17.5018	3.7469	0.5618	-0.9971	1	0.62	0.8872	0.366	1041.53	45.0523	44.85	-26.65	0.331008
180	10.3	2.7577	0.2677	25.42	3.0627	0	7.2672	2.0709	-0.5831	-1	0.4472	0.4158	1	1	862.5	832.044	-1.95	-1.95	0.0874065
181	10.1	0.9192	0.09101	56.604	6.9881	0	27.768	7.2628	-0.4581	-1	0.9962	0.6334	1	0.8983	789.926	92.8069	-0.65	-0.65	0.0130236
182	19.3	17.0617	0.884	103.874	6.0043	0	35.1541	6.0015	0.3719	-0.9965	1	0.7054	0.9191	0.5241	414	390.257	-13	11.05	0.147228
183	16.5	109.3	6.6243	124.449	8.5827	0	33.1436	4.8883	0.9392	-0.03003	1	0.1658	0.1793	0.072	945.994	697.794	-97.5	-49.4	0.77182
184	5.7	53.2604	9.3439	48.1374	13.0101	4.5962	37.9012	7.9807	0.9581	0.88	0.9999	0.03506	0	0	1030.9	233.061	-48.75	21.45	0.718204
185	21.1	72.8464	3.4524	147.069	7.6999	0	23.6604	5.0121	0.784	-0.9839	1	0.4549	0.4607	0.1696	48.6256	545.483	-41.6	-59.8	0.448369
186	26.1	20.2441	0.7756	175.494	7.2819	0	38.0403	4.4706	-0.1173	-1	0.9983	0.6413	0.4772	0.8767	558.918	134.684	14.95	13.65	0.106511
187	7.9	1.3	0.1646	32.3235	5.4786	0	20.8102	4.8721	-0.3571	-1	0.9255	0.6061	1	0.9143	1237.89	226.696	1.3	0	0.0300442
188	10.7	26.1458	2.4435	47.1284	5.4171	0	16.25	4.2244	0.5903	-0.5516	0.9989	0.4379	0.9655	0.3881	923.22	345.874	-14.95	21.45	0.451072
189	8.1	12.6207	1.5581	44.2329	7.2513	0	18.9506	4.8991	0.07083	-0.9487	1	0.6146	1	0.8974	1107.72	393.315	10.4	7.15	0.214872
190	11.7	30.0128	2.5652	71.1512	7.3352	0	18.3848	4.498	0.7777	-0.1961	1	0.2368	0.8866	0.3733	444.607	496.231	-2.6	-29.9	0.349711
191	17.3	31.6971	1.8322	93.4491	6.1078	0	16.25	3.1812	0.4616	-1	1	0.7091	0.8693	0.4077	1215.42	804.205	27.95	14.95	0.299977
192	25.5	24.9129	0.977	158.036	6.7249	0	26.2023	5.5027	0.5654	-0.9998	1	0.5815	1	0.4151	1348.72	666.737	24.05	6.5	0.145281
193	19.3	48.6285	2.5196	107.052	6.188	0	29.9635	5.1198	0.2254	-0.9973	1	0.756	0.7514	0.6014	394.743	294.798	38.35	29.9	0.407175
194	9.1	44.8688	4.9306	84.3202	11.8761	0	27.9576	6.4526	0.9149	0.3487	1	0.1159	0.2958	0.09804	1292.33	911.742	-35.1	27.95	0.41517
195	11.3	87.3615	7.7311	124.255	13.3607	0	35.0036	8.5133	0.9596	0.8507	0.9999	0.04198	0	0	1056.16	458.726	-52	-70.2	0.578645
196	24.9	39.286	1.5778	107.272	4.6844	0	13.4001	2.7836	0.4039	-0.9995	1	0.609	1	0.5961	812.777	336.743	11.05	-37.7	0.33682
197	4.7	2.0555	0.4373	25.2715	9.3598	0	41.1096	12.2943	-0.9599	-0.991	-0.8	0.07091	0.9259	1	1042.56	558.649	1.95	0.65	0.0467211
198	5.7	2.3436	0.4112	13.7758	3.7232	0	9.1924	2.7322	-0.08792	-0.7071	0.9487	0.621	1	0.8824	719.658	821.123	-1.95	-1.3	0.110443
199	15.9	4.111	0.2586	86.3914	6.2152	0	33.4608	5.8666	-0.1519	-1	1	0.7461	1	0.8087	1198.99	373.421	1.3	3.9	0.0416077
200	6.3	0.9192	0.1459	27.1795	6.3208	0	18.9506	4.4672	-0.5256	-0.9939	1	0.6185	1	0.9048	191.643	372.992	0.65	-0.65	0.0230825
201	23.9	8.45	0.3536	79.9874	3.6524	0	9.75	2.3338	0.1543	-1	1	0.6874	1	0.7253	176.341	795.799	3.25	7.8	0.0968131
202	6.5	104.416	16.0639	80.205	17.8233	6.5	35.1541	6.6209	0.9944	0.9887	0.9999	0.00284	0	0	685.692	67.9308	-76.7	-70.85	0.901287
203	9.1	2.3436	0.2575	47.187	6.6461	0	23.4361	4.7748	-0.6095	-1	0.6805	0.4409	1	1	831.093	710.648	-1.95	1.3	0.0387445
204	11.9	6.6287	0.557	52.8462	5.338	0	19.769	4.768	-0.2392	-1	0.9989	0.704	1	0.8205	449.361	191.185	1.3	-6.5	0.104346
205	23.5	45.5186	1.937	131.928	6.1362	0	16.25	3.5378	0.7564	-0.2659	1	0.281	0.986	0.3679	423.089	36.6851	1.3	-45.5	0.315668
206	14.7	48.7543	3.3166	73.2705	5.7693	0	19.769	3.3863	0.6691	-0.8944	0.9999	0.5132	0.7953	0.2952	465.799	344.929	0.65	-48.75	0.57487
207	23.3	9.9218	0.4258	153.815	7.2214	0	21.8017	4.8257	-0.07648	-1	1	0.6857	1	0.809	1383.15	471.371	-5.2	-8.45	0.0589636
208	4.7	3.3144	0.7052	7.805	2.8907	0	7.2672	2.6	0.2658	-0.4472	0.8437	0.4915	1	0.8333	491.564	117.989	0.65	-3.25	0.243955
209	6.7	4.162	0.6212	12.452	2.6494	0	6.5	2.1305	-0.2967	-1	0.9654	0.7486	1	0.88	755.642	325.604	-2.6	3.25	0.234468
210	22.9	13.9561	0.6094	138.868	6.6444	0	27.9576	4.4755	-0.1268	-1	1	0.6487	1	0.8785	599.797	372.271	12.35	-6.5	0.0917163
211	5.5	4.162	0.7567	8.1481	2.328	0	4.5962	1.7662	0.7634	0.4472	1	0.1843	1	0.6429	1121.97	265.346	3.25	-2.6	0.325043
212	5.1	4.3603	0.855	18.6011	6.0003	0	20.5548	5.4166	-0.6612	-1	-0.1843	0.2872	1	1	1133.32	97.7059	1.95	-3.9	0.142493
213	5.7	4.162	0.7302	22.4333	6.063	0	16.25	4.0977	-0.3766	-0.8222	0.7071	0.4637	1	1	1171.47	859.167	-2.6	3.25	0.120435
214	4.9	25.35	5.1735	16.9497	5.8447	0	10.2774	2.9589	0.9965	0.9864	1	0.004611	0.3793	0	744.561	0.1633	25.35	0	0.885161
215	5.1	9.9431	1.9496	22.2386	7.1737	0	19.5	5.8428	0.9054	0.7593	0.9998	0.08385	1	0	780.735	673.578	9.75	-1.95	0.27177
216	5.9	1.8385	0.3116	17.2798	4.4307	0	11.718	3.0063	-0.4619	-1	0.7894	0.5935	1	0.9474	312.22	382.441	-1.3	-1.3	0.0703275
217	22.1	4.55	0.2059	82.2749	4.0933	0	13.4001	3.5688	-0.2596	-1	1	0.6678	1	0.869	925.559	649.991	4.55	0	0.0503017
218	8.1	36.1788	4.4665	48.1815	7.8986	0	16.5718	4.0178	0.8644	0.3328	0.9999	0.205	0.4918	0.1707	444.549	760.636	11.05	34.45	0.56548
219	21.9	5.8138	0.2655	63.2543	3.1786	0	9.75	2.125	0.1472	-0.9923	1	0.6307	1	0.8	149.726	173.21	5.2	-2.6	0.0835273
220	8.7	21.1425	2.4302	28.562	4.263	0	10.2774	2.2175	0.811	0.3263	0.9994	0.2088	1	0.2766	602.466	933.408	-14.95	14.95	0.570068
221	21.7	7.1795	0.3309	83.1128	4.2189	0	16.25	3.2253	-0.1369	-1	0.9971	0.6765	1	0.8563	935.813	211.283	-7.15	-0.65	0.0784328
222	21.3	75.3019	3.5353	109.54	5.6756	0	19.5	4.0787	0.8711	-0.4789	1	0.2579	0.9585	0.1214	887.803	962.758	-9.1	-74.75	0.622894
223	20.3	14.0616	0.6927	90.6008	4.9509	0	20.8102	4.1119	0.08978	-1	1	0.7413	1	0.7171	968.897	593.182	7.8	-11.7	0.139914
224	10.1	20.6573	2.0453	51.1014	6.3088	0	13.7886	3.6478	0.6953	-0.5547	1	0.4255	1	0.3115	1058.71	246.015	4.55	-20.15	0.324198
225	10.7	2.0555	0.1921	43.4144	4.9902	0	19.769	3.9942	-0.3043	-1	0.9971	0.7474	1	0.8308	136.893	953.715	-1.95	0.65	0.0384955
226	4.9	9.75	1.9898	10.5577	3.6406	0	9.75	3.2273	0.8944	0.6919	0.9947	0.1058	1	0.1111	814.582	970.571	-5.85	-7.8	0.546558
227	10.9	61.75	5.6651	71.2036	8.0004	0	17.5018	4.3642	0.9643	0.8348	1	0.04334	0	0	1198.07	529.229	37.05	-49.4	0.708102
228	10.9	9.3744	0.86	56.5554	6.3545	0	24.7513	5.3756	0.1525	-0.991	1	0.7776	1	0.6324	827.725	606.248	5.2	-7.8	0.135337
229	5.3	2.0555	0.3878	10.8956	3.3017	0	11.718	3.492	-0.8047	-0.9191	-0.6459	0.08201	1	1	112.028	17.783	-1.95	-0.65	0.117455
230	19.1	11.0691	0.5795	77.0739	4.5072	0	16.25	3.373	0.4041	-0.9806	1	0.6184	1	0.5672	196.689	307.668	-8.45	-7.15	0.128572
231	19.1	3.3144	0.1735	91.7966	5.3682	0	23.4361	4.9819	-0.3752	-1	0.9962	0.6429	1	0.9149	949.254	921.945	-0.65	-3.25	0.03232
232	12.1	11.0691	0.9148	62.7943	6.2173	0	27.768	5.0073	0.3859	-0.9864	1	0.6141	1	0.5844	535.872	427.814	-7.15	8.45	0.147138
233	19.1	90.5205	4.7393	134.615	7.8723	0	20.5548	4.0015	0.8921	0.3457	1	0.1357	0.4327	0.09272	549.165	257.531	-89.05	-16.25	0.602022
234	5.5	5.886	1.0702	41.0261	11.7218	3.25	29.0689	8.4476	-0.3447	-0.9991	0.7071	0.5843	1	1	783.773	245.9	5.85	-0.65	0.0913
235	8.9	16.8625	1.8947	65.7015	9.522	3.25	23.4361	6.3515	-0.08169	-1	0.9892	0.7551	0.8696	0.7708	155.303	250.792	7.8	14.95	0.198981
236	4.7	2.3436	0.4986	13.8358	5.1244	0	9.75	3.1144	-0.2396	-0.9558	0.9648	0.7566	1	0.8571	633.223	330.064	1.95	-1.3	0.0972992
237	6.7	13.8192	2.0626	22.2531	4.7347	0	10.2774	2.6355	0.7389	0.0767	0.9935	0.2168	0.8298	0.5185	205.642	1018.75	-9.1	-10.4	0.435635
238	18.5	15.7214	0.8498	114.64	6.9479	0	26.2023	5.7364	0.1238	-1	1	0.7319	1	0.6901	830.354	931.805	1.95	-15.6	0.12231
239	7.7	11.5729	1.503	31.7102	5.5632	0	14.5344	4.0505	0.6957	-0.3162	0.9997	0.3308	1	0.4857	322.883	532.734	9.1	-7.15	0.270168
240	6.1	13.4001	2.1967	31.5637	7.6985	0	40.2003	9.8704	0.8258	0.5439	0.9985	0.1281	0.9268	0.1905	229.451	1007.21	12.35	-5.2	0.285341
241	8.7	7.6081	0.8745	59.6739	8.9066	0	32.5	7.6514	-0.1988	-1	0.995	0.7361	1	0.8333	157.155	771.287	7.15	-2.6	0.0981856
242	13.5	77.6879	5.7547	90.2499	7.8478	3.25	14.5344	3.1845	0.8614	0.102	1	0.2172	0.2261	0.2105	439.274	164.396	55.9	-53.95	0.733288
243	4.7	7.9076	1.6825	5.9477	2.2028	0	7.2672	2.5966	0.242	-0.04757	0.5812	0.3033	1	1	386.192	535.83	7.8	-1.3	0.763801
244	15.1	4.162	0.2756	47.7638	3.6461	0	16.5718	3.1241	0.2257	-0.9899	1	0.5644	1	0.7451	544.295	1029.23	-3.25	2.6	0.0755876
245	15.5	2.9069	0.1875	69.0247	5.1129	0	23.6604	5.2139	-0.5569	-1	1	0.508	1	0.9558	701.123	862.11	2.6	1.3	0.0366719
246	11.7	6.6922	0.572	68.026	7.013	0	18.3848	4.5036	0.3896	-0.9995	1	0.6695	1	0.5263	1384.68	313.184	-3.25	5.85	0.0815628
247	17.3	0	0	120.189	7.8555	0	29.9635	7.4938	-0.4705	-1	0.9983	0.6074	1	0.9375	193.341	376.156	0	0	0
248	7.1	9.9431	1.4004	44.2433	8.6752	3.25	30.8322	6.4285	-0.5184	-1	0.3528	0.3967	1	1	362.514	230.88	9.75	1.95	0.161426
249	17.1	9.2382	0.5402	80.3073	5.3184	0	18.9506	4.2923	-0.08554	-1	1	0.7557	1	0.7563	483.664	123.763	5.85	-7.15	0.101572
250	12.7	11.718	0.9227	93.1472	8.7053	0	21.8017	4.934	0.2036	-0.9986	1	0.8008	0.6355	0.5349	568.091	276.583	11.05	-3.9	0.105993
251	8.7	0.65	0.07471	46.154	6.8887	0	39.2699	10.9191	-0.3458	-0.9899	0.9444	0.5913	1	0.9556	302.839	809.017	0	-0.65	0.0108453
252	12.9	35.5842	2.7585	59.0574	5.4181	0	16.25	3.3399	0.2999	-0.9312	1	0.6534	0.6514	0.5977	391.69	256.616	-35.1	-5.85	0.509127
253	7.9	2.3436	0.2967	31.2363	5.2943	0	29.9635	7.2976	-0.6814	-0.9833	0.3162	0.3027	1	1	792.329	97.0316	1.3	1.95	0.0560414
254	4.9	3.5004	0.7144	20.8476	7.1888	3.25	16.25	4.518	-0.3636	-0.7071	0.7071	0.4851	1	1	1234.63	484.908	1.3	3.25	0.0993768
255	7.3	4.9503	0.6781	36.4835	6.8837	0	20.8102	5.9831	-0.2348	-1	1	0.7224	1	0.8276	772.13	676.336	1.95	-4.55	0.0985081
256	5.9	2.6	0.4407	12.4836	3.2009	0	10.2774	2.9434	0.5439	-0.2425	1	0.4348	1	0.5714	915.797	908.356	0	-2.6	0.13768
257	8.1	8.7207	1.0766	75.9815	12.456	0	32.6621	8.9299	-0.06761	-1	0.9978	0.7317	1	0.8049	1012.59	313.79	-7.8	-3.9	0.0864322
258	5.5	3.3144	0.6026	17.1263	4.8932	0	13	3.6829	-0.4239	-1	0.3162	0.5393	1	1	1177.15	501.173	-3.25	-0.65	0.12315
259	8.3	3.5004	0.4217	33.924	5.3848	0	19.5	3.9386	-0.09793	-0.7071	0.9558	0.4248	1	0.9231	916.699	29.3916	-1.3	3.25	0.078313
260	9.1	5.5154	0.6061	29.1534	4.1061	0	7.2672	2.0798	-0.02403	-0.9487	1	0.6093	1	0.8511	1338.43	186.472	3.9	3.9	0.14761
261	4.9	26.6579	5.4404	33.6365	11.5988	4.5962	20.5548	4.4559	0.9365	0.8688	0.9835	0.03657	0.2069	0	700.173	609.908	-18.85	18.85	0.469049
262	15.5	4.7321	0.3053	73.437	5.4398	0	17.5018	4.1718	0.2736	-0.8222	1	0.4839	1	0.8108	275.613	318.203	-1.3	-4.55	0.0561234
263	10.5	2.9069	0.2768	40.6246	4.7794	0	10.2774	2.7048	-0.4185	-1	1	0.5335	1	0.9298	552.524	611.629	1.3	-2.6	0.0579152
264	10.5	8.2731	0.7879	26.3773	3.1032	0	13.4001	2.7354	-0.2593	-1	0.9683	0.7286	1	0.8254	1173.05	927.776	5.85	-5.85	0.253899
265	4.9	3.3144	0.6764	19.1667	6.6092	0	13.4001	4.9162	-0.3111	-0.8533	0.7071	0.5371	1	1	990.765	251.602	-3.25	-0.65	0.102342
266	14.1	45.3931	3.2194	73.0125	6.0341	0	14.5344	3.4713	0.5041	-0.9971	1	0.7676	0.4711	0.3168	167.397	372.656	22.1	39.65	0.533534
267	5.9	9.3066	1.5774	18.1152	4.6449	0	13.4001	3.6655	0.08513	-0.9615	0.9487	0.685	1	0.7059	112.661	22.5339	-3.9	8.45	0.339598
268	14.1	5.2405	0.3717	86.2598	7.1289	0	20.8102	5.1882	-0.2589	-1	1	0.7515	1	0.8571	489.957	722.45	-5.2	0.65	0.0521399
269	10.3	6.1321	0.5953	64.3484	7.7528	0	19.769	5.2587	-0.3117	-0.9899	0.9762	0.6563	1	0.9167	969.413	1024.99	-3.25	-5.2	0.0767852
270	4.7	3.7901	0.8064	8.3385	3.0883	0	4.5962	1.2126	-0.8404	-0.9899	-0.5145	0.1765	1	1	37.117	83.2021	3.25	-1.95	0.261115
271	6.7	3.25	0.4851	17.0234	3.622	0	11.718	3.2011	-0.1776	-0.9701	1	0.7822	1	0.8519	11.903	999.731	3.25	0	0.133932
272	10.1	36.1788	3.5821	47.9555	5.9204	0	14.5344	3.1719	0.9621	0.7593	1	0.04881	0.7037	0	817.589	1008.21	11.05	-34.45	0.605044
273	13.1	13.7733	1.0514	56.1814	5.0614	0	26	4.4344	0.4433	-0.9985	1	0.5757	1	0.6047	662.072	483.885	-4.55	-13	0.207729
274	5.5	4.6872	0.8522	9.1977	2.6279	0	7.2672	1.9401	0.5843	-0.1414	0.9923	0.399	1	0.5	1134.33	91.4909	3.9	-2.6	0.324289
275	9.3	72.3371	7.7782	86.9664	11.9132	3.25	25.3833	4.7396	0.9713	0.8224	1	0.03396	0.0274	0	1146.11	563.414	-54.6	-47.45	0.652906
276	4.7	7.6081	1.6187	12.1178	4.4881	0	13.7886	4.2523	0.179	-0.7328	0.9983	0.7653	1	0.5714	456.16	975.404	7.15	-2.6	0.360665
277	12.1	29.3941	2.4293	82.0975	8.1285	0	27.768	5.8699	0.8824	0.3939	1	0.1428	0.9802	0.1235	1344.67	239.678	-24.05	16.9	0.298862
278	4.9	7.0308	1.4349	23.0079	7.9338	0	18.3848	5.5679	0.4688	0.2249	0.6459	0.175	1	1	214.061	1037.38	-3.9	-5.85	0.180859
279	4.7	3.9538	0.8412	10.0011	3.7041	0	7.2672	2.5437	-0.348	-0.4808	-0.156	0.1245	1	1	880.702	111.266	-3.9	-0.65	0.2271
280	5.5	7.4111	1.3475	27.3183	7.8052	0	33.931	7.9634	-0.5173	-0.991	0.9762	0.6006	1	0.9333	609.373	169.118	-7.15	1.95	0.172641
281	11.1	12.503	1.1264	39.6718	4.3595	0	11.718	2.8919	0.01301	-0.8	0.9993	0.5811	1	0.8382	442.941	186.455	5.85	11.05	0.258378
282	11.1	37.3283	3.3629	76.7266	8.4315	0	23.6604	4.5902	0.948	0.7303	1	0.06405	0.9341	0.01408	467.824	68.9685	-30.55	21.45	0.39885
283	10.9	39.8254	3.6537	61.0731	6.8621	0	18.9506	3.8924	0.9239	0.5145	1	0.1012	0.764	0.05797	718.656	703.372	17.55	-35.75	0.532446
284	10.9	57.1002	5.2386	57.7936	6.4937	0	14.5344	3.2628	0.9918	0.9588	1	0.009455	0.2472	0	1281.61	851.839	22.1	-52.65	0.80672
285	10.7	71.8213	6.7123	89.7792	10.3194	3.25	16.25	2.9502	0.9818	0.8833	1	0.02334	0	0	124.14	706.341	-26	66.95	0.650454
286	10.7	11.8614	1.1085	53.1441	6.1085	0	19.769	4.7364	0.1353	-1	1	0.7622	1	0.6825	615.182	897	1.95	11.7	0.181468
287	5.3	6.7862	1.2804	15.5084	4.6995	0	11.718	2.4374	0.1673	-0.6508	0.9912	0.64	1	0.75	687.896	313.321	-1.95	-6.5	0.272455
288	10.5	18.9283	1.8027	42.2958	4.976	0	19.769	3.5237	0.7205	-0.4472	1	0.3292	1	0.4	364.305	558.495	5.2	-18.2	0.362279
289	5.1	2.0555	0.403	9.49	3.0613	0	7.2672	2.0975	-0.8505	-1	-0.3162	0.219	1	1	1321.28	577.323	1.95	-0.65	0.131643
290	10.3	8.7449	0.849	36.8175	4.4358	0	33.931	5.2181	-0.5454	-1	0.7809	0.4134	1	0.9833	822.757	963.092	6.5	5.85	0.191397
291	7.3	5.9927	0.8209	29.0524	5.4816	0	32.6621	4.7318	0.4937	-0.4472	0.9999	0.4789	1	0.5517	767.397	869.158	3.9	-4.55	0.149756
292	7.1	6.1321	0.8637	32.2544	6.3244	0	41.6203	7.6063	0.3558	-0.8944	1	0.7106	1	0.4828	1318.13	147.662	-3.25	5.2	0.136566
293	10.1	3.25	0.3218	25.749	3.1789	0	11.718	2.9854	-0.2786	-1	1	0.7092	1	0.8929	1179.35	503.421	-2.6	-1.95	0.10123
294	10.1	4.162	0.4121	38.7164	4.7798	0	11.718	3.0357	0.01976	-1	1	0.7558	1	0.74	721.02	830.233	-2.6	-3.25	0.086217
295	7.7	1.4534	0.1888	39.6732	6.9602	0	29.43	5.6387	-0.359	-0.9989	0.943	0.5992	1	0.9429	745.429	381.851	1.3	-0.65	0.0271257
296	9.7	19.9392	2.0556	68.9351	8.9526	0	25.3833	4.7408	0.6269	-0.3773	1	0.4519	0.974	0.3684	267.577	887.995	6.5	18.85	0.229609
297	7.9	15.1744	1.9208	54.6691	9.2659	3.25	27.9576	6.4778	0.6381	-0.3032	1	0.3483	1	0.4615	299.93	549.202	11.05	-10.4	0.207298
298	9.5	48.3147	5.0858	68.723	9.1631	0	20.5548	5.5374	0.9751	0.7634	1	0.03705	0.16	0	365.595	599.516	-4.55	-48.1	0.555031
299	5.9	1.4534	0.2463	17.3277	4.443	0	9.1924	2.8447	-0.3394	-0.9983	0.8944	0.6141	1	0.9474	1365.19	905.5	-1.3	0.65	0.0554355
300	9.1	75.5791	8.3054	68.8047	9.6908	3.25	18.3848	4.5089	0.9924	0.966	1	0.009155	0	0	905.637	783	49.4	57.2	0.85704
301	5.7	1.95	0.3421	37.1005	10.0272	3.25	22.75	6.3354	-0.2938	-0.9558	0.8	0.5958	1	0.9333	327.088	192.009	0	-1.95	0.0341172
302	8.9	22.1	2.4831	42.5542	6.1673	0	13.7886	3.31	0.8031	0.1961	0.9998	0.2017	1	0.2857	1229.69	98.6292	10.4	19.5	0.402624
303	4.9	8.5494	1.7448	20.143	6.9459	0	16.5718	5.9402	0.4004	-0.7071	1	0.6137	1	0.6667	158.867	772.082	-8.45	-1.3	0.251199
304	8.5	2.0555	0.2418	42.7311	6.574	0	27.9576	7.4583	-0.4339	-1	0.9985	0.5068	1	0.9767	791.818	101.865	1.95	0.65	0.0367813
305	8.5	19.2053	2.2594	41.8624	6.4404	0	18.9506	4.8367	0.7954	0.2631	0.9997	0.211	1	0.3333	805.359	297.141	17.55	-7.8	0.350817
306	5.9	0.65	0.1102	12.2513	3.1414	0	11.718	3.399	-0.6684	-1	0.8575	0.5556	1	0.9444	1118.18	256.424	0.65	0	0.0350799
307	8.1	14.3884	1.7763	49.1689	8.0605	0	19.769	5.6101	0.4773	-0.9578	1	0.7713	1	0.2927	1058.07	302.228	-4.55	-13.65	0.220371
308	8.1	9.0535	1.1177	42.0499	6.8934	0	38.0403	7.0654	0.3131	-1	1	0.6811	1	0.625	446.735	979.327	8.45	-3.25	0.162141
309	6.9	3.5004	0.5073	58.5999	11.9592	0	32.6621	7.275	-0.3266	-0.9961	1	0.7396	1	0.8276	733.065	40.2029	-3.25	1.3	0.0424192
310	6.7	2.68	0.4	40.4078	8.5974	0	33.4608	9.6327	-0.1425	-0.9998	0.9104	0.7069	1	0.8519	1074.66	276.366	-2.6	-0.65	0.0465257
311	6.7	2.68	0.4	26.172	5.5685	0	14.5344	3.3207	-0.3717	-1	0.7071	0.4982	1	1	592.605	971.791	0.65	-2.6	0.0718326
312	4.9	9.9431	2.0292	17.7203	6.1104	0	37.9012	9.1819	0.9559	0.7568	0.9985	0.07667	1	0	716.827	996.663	9.75	1.95	0.33209
313	7.1	3.9	0.5493	24.5171	4.8073	0	11.718	3.1981	-0.5194	-0.9992	0.6	0.4729	1	1	420.211	391.07	-3.9	0	0.114264
314	5.3	37.3283	7.0431	36.6754	11.1138	0	26	6.5532	0.9742	0.9356	0.9974	0.02518	0.0303	0	92.8396	32.5943	-4.55	-37.05	0.633726
315	6.3	7.2672	1.1535	35.5795	8.2743	3.25	23.6604	4.7119	-0.5852	-0.9991	0.9701	0.7243	0.7907	0.8696	1176.71	103.865	-6.5	-3.25	0.139408
316	6.1	0.65	0.1066	42.5509	10.3783	0	26.2023	6.619	-0.2555	-1	0.9021	0.7869	1	0.7647	8.459	999.074	0	-0.65	0.0102714
317	5.9	12.7705	2.1645	24.827	6.3659	0	19.769	5.3082	0.9164	0.6727	1	0.09766	1	0.05263	153.873	241.72	3.25	12.35	0.340015
318	5.9	2.7577	0.4674	21.8382	5.5995	0	17.5018	4.7808	-0.0839	-0.9971	0.9762	0.6884	1	0.8235	802.212	696.144	-1.95	-1.95	0.0834717
319	5.7	1.8385	0.3225	17.0481	4.6076	0	9.1924	2.209	-0.299	-0.9806	0.9806	0.7432	1	0.875	210.158	1007.89	1.3	1.3	0.0699931
320	5.3	8.0401	1.517	17.7156	5.3684	0	13.4001	3.8523	0.8612	0.6644	1	0.1246	1	0.1538	804.915	727.509	-1.95	-7.8	0.28258
321	5.3	14.0616	2.6531	18.1305	5.4941	0	13.4001	3.5273	0.8972	0.4472	0.9954	0.1515	1	0.07692	313.604	691.491	7.8	11.7	0.4829
322	5.3	17.1605	3.2378	44.9854	13.6319	3.25	27.9576	7.5001	0.5449	-0.124	0.9888	0.3491	0.9697	0.6923	356.085	905.377	-7.15	-15.6	0.237516
323	4.9	24.3642	4.9723	23.6767	8.1644	3.25	18.3848	4.7571	0.8594	0.661	0.9664	0.1155	0.06897	0.2222	155.337	943.857	17.55	-16.9	0.609022
324	4.9	18.3848	3.752	20.0656	6.9192	3.25	14.5344	3.3951	0.8277	0.6189	0.9907	0.1337	0.7241	0.3333	77.4286	595.592	-18.2	-2.6	0.542259
325	4.9	5.8138	1.1865	9.202	3.1731	0	4.5962	1.4215	0.1765	-0.2425	0.3881	0.2544	1	1	381.571	403.041	-5.2	-2.6	0.373925
326	4.9	4.7321	0.9657	13.0448	4.4982	0	9.1924	2.7085	0.122	-0.9983	0.9575	0.8624	1	0.6667	116.357	12.1429	4.55	1.3	0.214686

## Sheet: V3
trackID	trackLength(s)	totalDisplacement(um)	meanVelocity(um/s)	totalDistance(um)	meanSpeed(um/s)	minSpeed(um/s)	maxSpeed(um/s)	stdevSpeed(um/s)	meanPersistence	minPersistence	maxPersistence	stdevPersistence	tumblingPropensityV	tumblingPropensityP	positionX(px)	positionY(px)	displacementX(um)	displacementY(um)	Spalte1
0	41.7	40.0529	0.9605	247.789	6.2415	0	26.2023	4.079	0.4523	-1	1	0.7213	0.9899	0.3908	968.053	941.282	-29.9	-26.65	0.153889
1	20.5	48.1395	2.3483	127.984	6.918	0	39.1352	5.5041	0.4922	-1	1	0.6034	0.8	0.5183	600.481	479.532	39.65	27.3	0.339448
2	9.7	1.95	0.201	42.121	5.4703	0	16.5718	4.1657	-0.5394	-1	0.7071	0.4409	1	1	297.397	702.216	1.95	0	0.0367439
3	49.5	162.224	3.2773	310.81	6.5434	0	27.768	4.0458	0.8537	-0.8321	1	0.3087	0.5768	0.1302	597	588.99	-59.8	150.8	0.500856
4	26.7	92.5195	3.4651	141.878	5.744	0	18.3848	3.9504	0.9122	-0.9255	1	0.2433	0.7733	0.07048	759.584	776.577	-31.2	87.1	0.603256
5	27.9	36.7696	1.3179	133.806	5.1663	0	13.4001	2.9636	0.3799	-1	1	0.6586	1	0.5575	1314.47	725.788	36.4	5.2	0.255096
6	15.3	22.75	1.4869	75.4627	5.6739	0	13.4001	3.1833	0.5642	-1	1	0.632	1	0.3786	968.506	889.105	13.65	18.2	0.26206
7	12.1	40.4726	3.3448	77.6022	7.6834	0	16.25	3.6698	0.9428	0.6777	1	0.06374	0.8911	0.01235	626.934	255.021	-35.1	20.15	0.435328
8	9.9	22.4132	2.264	51.8126	6.5586	0	20.8102	4.2642	0.5754	-0.8455	1	0.5192	0.9873	0.4655	235.505	582.49	-19.5	11.05	0.345196
9	14.3	28.5112	1.9938	83.7616	6.8099	0	19.769	4.294	0.1937	-1	1	0.7132	0.7724	0.6771	1101.63	1006.57	19.5	-20.8	0.29278
10	48.5	24.7513	0.5103	297.348	6.3946	0	35.8974	4.4728	0.09233	-1	1	0.7322	0.9978	0.7078	817.018	461.836	24.05	5.85	0.0798017
11	48.9	62.946	1.2872	250.704	5.3455	0	17.5018	3.36	0.5939	-0.9989	1	0.6047	0.9062	0.3281	1181.01	44.7045	60.45	17.55	0.240801
12	5.5	2.0555	0.3737	12.6612	3.6175	0	9.1924	2.5321	-0.3233	-0.8944	0.8944	0.514	1	0.9231	993.645	960.209	-0.65	-1.95	0.103303
13	5.9	8.3241	1.4109	24.3006	6.2309	0	14.5344	4.2062	0.6872	-0.9191	0.9978	0.5247	1	0.2105	1028.34	807.898	6.5	5.2	0.226436
14	30.7	7.9343	0.2584	179.851	6.2666	0	34.548	5.9419	-0.261	-1	1	0.6479	1	0.8972	832.997	684.256	-6.5	4.55	0.0412345
15	12.9	38.438	2.9797	85.3318	7.8286	0	36.3361	6.0281	0.4226	-1	0.9999	0.702	0.5963	0.4713	548.492	408.496	12.35	36.4	0.380617
16	38.3	52.8742	1.3805	156.486	4.3109	0	16.25	2.9701	0.6505	-0.9971	1	0.5016	1	0.3265	1356.82	373.38	49.4	-18.85	0.320235
17	8.9	5.36	0.6023	21.3744	3.0977	0	10.2774	2.3421	0.6274	-0.2425	1	0.3165	1	0.4694	1336.55	299.809	1.3	-5.2	0.194435
18	7.7	4.7321	0.6146	23.5755	4.136	0	14.5344	3.5993	-0.4175	-0.9985	0.9762	0.6815	1	0.8611	1276.84	772.019	-1.3	-4.55	0.148598
19	15.3	117.406	7.6736	126.314	9.4973	0	25.3833	4.3387	0.991	0.9285	1	0.01255	0	0	741.183	718.794	23.4	115.05	0.807977
20	9.9	14.6069	1.4754	30.4751	3.8576	0	10.2774	2.7709	0.7666	0.1293	0.999	0.2255	1	0.4138	807.631	817.212	-12.35	7.8	0.382466
21	20.5	19.2931	0.9411	116.644	6.3051	0	27.768	5.2477	0.1592	-1	0.9998	0.7909	1	0.625	222.91	519.21	16.25	10.4	0.14926
22	12.1	4.3603	0.3604	83.8908	8.306	0	32.5	6.6072	-0.4512	-1	1	0.6128	1	0.9351	626.938	315.174	-1.95	-3.9	0.0433903
23	9.1	25.3833	2.7894	41.0975	5.7884	0	35.8974	6.2489	0.7414	-0.645	1	0.4209	0.9577	0.2549	793.731	1022.34	25.35	1.3	0.481895
24	27.1	81.2916	2.9997	164.082	6.5371	0	23.6604	4.5197	0.6178	-0.9997	1	0.6543	0.7131	0.2684	429.077	359.164	2.6	-81.25	0.458873
25	41.3	40.6809	0.985	191.579	4.8748	0	16.25	3.0171	0.4429	-1	1	0.6841	1	0.4755	504.246	32.0678	-39.65	-9.1	0.20206
26	7.3	49.9486	6.8423	54.5555	10.2935	0	20.8102	5.8302	0.9388	0.6809	1	0.08672	0.2453	0.09091	721.041	269.637	15.6	47.45	0.66472
27	11.3	40.1161	3.5501	67.5321	7.2615	0	22.981	5.0568	0.924	-0.1036	1	0.1615	0.6882	0.06849	447.429	936.442	-30.55	26	0.488893
28	14.9	5.2405	0.3517	54.2972	4.2091	0	19.5	4.2085	-0.1855	-1	1	0.7046	1	0.7857	1353.81	122.393	-2.6	-4.55	0.0835571
29	8.5	0.9192	0.1081	17.6351	2.7131	0	10.2774	2.3932	-0.3142	-1	1	0.7437	1	0.8438	879.629	369.818	-0.65	-0.65	0.0398437
30	34.1	41.8481	1.2272	192.742	6.0044	0	23.6604	4.5902	0.2224	-1	1	0.7422	0.9969	0.5897	169.362	102.572	-30.55	-28.6	0.204383
31	10.7	4.6872	0.4381	44.0501	5.0632	0	16.25	4.0087	0.2674	-1	1	0.7429	1	0.6308	1201.28	758.776	3.9	-2.6	0.0865263
32	9.3	3.9538	0.4251	32.6315	4.4701	0	13	2.7594	-0.5463	-1	0.9487	0.5677	1	0.9231	973.774	818.823	-3.9	0.65	0.0950985
33	29.7	10.4	0.3502	155.032	5.5968	0	23.4361	4.6439	-0.1552	-1	1	0.6679	1	0.8375	1308.36	343.529	0	-10.4	0.0625715
34	10.5	5.2405	0.4991	39.437	4.6396	0	17.5018	4.1773	0.1242	-1	1	0.8359	1	0.5645	1138.96	512.809	4.55	-2.6	0.107574
35	13.7	5.9927	0.4374	36.53	3.1222	0	7.2672	2.047	0.1236	-0.9923	1	0.7624	1	0.6471	1240.28	34.5949	-3.9	-4.55	0.140094
36	16.1	9.3066	0.578	100.972	7.1612	0	23.6604	4.575	0.04679	-1	1	0.6683	1	0.7966	1117.75	556.972	-3.9	8.45	0.0807127
37	7.5	3.9	0.52	21.6734	3.9406	0	14.5344	3.0042	-0.4228	-1	1	0.7182	1	0.8485	469.413	884.307	0	-3.9	0.13196
38	8.5	9.3066	1.0949	28.9602	4.4554	0	16.25	3.5612	-0.7654	-1	0.3482	0.3274	0.8769	1	504.006	650.635	-8.45	-3.9	0.245747
39	5.3	0.9192	0.1734	5.4692	1.6573	0	4.5962	1.7632	-0.5808	-1	0.4472	0.4632	1	1	1064.33	493.368	-0.65	0.65	0.104628
40	7.1	31.6971	4.4644	35.8982	7.0389	0	20.8102	5.1134	-0.04879	-0.9983	0.9909	0.7839	0.5098	0.8065	508.613	542.824	-30.55	-8.45	0.634247
41	6.1	4.162	0.6823	17.7134	4.3203	0	7.2672	2.2719	-0.006164	-1	1	0.7302	1	0.7895	375.885	151.418	-2.6	-3.25	0.157929
42	4.7	7.6081	1.6187	27.2253	10.0835	3.25	33.4608	9.6683	-0.6739	-0.9714	-0.2631	0.3006	1	1	1324.54	178.766	-7.15	2.6	0.16053
43	35.9	190.77	5.3139	258.698	7.6312	0	29.9635	4.1831	0.9477	0.3929	1	0.0985	0.1917	0.05956	954.319	511.67	180.05	-63.05	0.696339
44	49.5	119.206	2.4082	274.184	5.7723	0	16.5718	3.3533	0.7238	-1	1	0.4977	0.9368	0.2506	850.108	231.036	-118.95	-7.8	0.417199
45	7.5	71.8213	9.5762	67.0549	12.1918	0	32.0088	6.1762	0.9912	0.9332	1	0.01643	0	0	82.1933	361.853	30.55	65	0.785462
46	4.7	4.6872	0.9973	15.502	5.7415	0	14.5344	4.1667	-0.4258	-0.9285	0.1644	0.4738	1	1	1199.04	170.66	3.9	2.6	0.1737
47	13.9	7.9076	0.5689	58.7848	4.9399	0	20.8102	4.7313	-0.0585	-1	1	0.7671	1	0.7158	213.597	862.345	1.3	-7.8	0.115164
48	8.1	11.2207	1.3853	25.6335	4.2022	0	22.75	4.0683	-0.3868	-1	0.9971	0.7798	0.9836	0.7805	694.685	224.414	-11.05	-1.95	0.329661
49	8.7	14.8223	1.7037	9.6942	1.4469	0	4.5962	1.684	0.7785	0.3162	1	0.1843	0.8955	0.4043	245.264	939.058	14.3	-3.9	1.17748
50	15.7	20.739	1.321	97.661	7.1285	0	17.5018	4.4927	0.2941	-1	1	0.7466	0.9416	0.5345	78.5637	99.1306	-11.05	-17.55	0.185312
51	12.7	22.2334	1.7507	56.6375	5.2932	0	20.8102	4.3187	0.7487	-0.3939	1	0.2925	1	0.3333	1384.25	70.122	5.85	-21.45	0.330745
52	18.5	10.4809	0.5665	72.5909	4.3994	0	14.5344	3.5224	0.1823	-1	1	0.7434	1	0.6418	1154.73	3.2	-9.1	-5.2	0.128768
53	38.9	53.4425	1.3738	230.626	6.25	0	23.4361	4.4707	0.2997	-1	1	0.7409	0.7615	0.5186	36.5064	892.977	-50.7	-16.9	0.219808
54	6.3	35.8031	5.683	43.0196	10.0046	0	22.981	5.8596	0.9354	0.8099	0.9999	0.05783	0.3023	0	501.135	391.405	-34.45	-9.75	0.568039
55	6.7	8.7207	1.3016	25.372	5.3983	0	16.25	3.3655	0.2835	-0.5145	0.9701	0.4348	0.9787	0.8077	15.1791	596.791	-7.8	3.9	0.241113
56	4.7	5.85	1.2447	15.1959	5.6281	0	14.5344	3.982	0.5387	-0.4833	0.9971	0.6029	1	0.2857	1261.41	5.7021	5.85	0	0.221158
57	10.7	30.6122	2.861	49.6008	5.7012	0	13.4001	2.853	0.5621	-0.8575	1	0.6212	0.6897	0.3231	602.668	229.182	-30.55	1.95	0.501824
58	26.5	4.162	0.1571	131.483	5.3667	0	29.9635	4.3541	-0.1132	-1	1	0.7487	1	0.7926	1339.8	253.602	-2.6	3.25	0.0292731
59	13.1	48.1702	3.6771	78.5366	7.0754	0	26.8002	4.6679	0.85	-0.6169	1	0.2885	0.7207	0.1538	846.336	438.763	-48.1	-2.6	0.519702
60	47.3	104.997	2.2198	365.123	8.0601	0	33.1436	5.2127	0.6129	-1	1	0.6452	0.9757	0.2807	81.7019	955.481	-24.7	-102.05	0.275406
61	38.9	83.8727	2.1561	245.396	6.6503	0	18.9506	3.7843	0.7921	-0.9744	1	0.3555	1	0.2292	528.153	170.418	68.25	48.75	0.324211
62	4.7	4.6872	0.9973	26.8942	9.9608	3.25	29.43	6.7567	0.1304	-0.6	0.8575	0.5781	1	0.8571	508.723	370.043	-2.6	-3.9	0.100122
63	14.5	118.323	8.1602	106.359	8.5087	0	17.5018	3.9506	0.9935	0.9575	1	0.0091	0	0	270.448	159.803	106.6	51.35	0.959042
64	5.5	2.68	0.4873	21.5511	6.1575	0	38.0403	8.2552	0.5318	-0.8582	0.9995	0.6359	1	0.4667	160.473	202.845	-2.6	-0.65	0.0791393
65	16.9	8.841	0.5231	109.399	7.3422	0	23.4361	5.2727	0.07604	-0.9923	1	0.7183	1	0.7521	908.757	710.08	-2.6	-8.45	0.0712457
66	6.1	1.4534	0.2383	23.547	5.7432	0	27.5772	6.4176	-0.8257	-0.9824	-0.2425	0.1456	1	1	399.779	337.934	0.65	-1.3	0.0414925
67	9.3	5.2	0.5591	40.3213	5.5235	0	39.6713	8.5658	0.03372	-0.9999	0.9923	0.7107	0.9726	0.7447	104.258	577.516	5.2	0	0.101222
68	6.9	17.658	2.5591	29.1533	5.9496	0	22.981	5.0477	0.9358	0.7111	1	0.07424	0.9184	0.03448	540.804	77.5435	17.55	1.95	0.43013
69	13.9	1.4534	0.1046	82.147	6.9031	0	23.6604	5.8255	-0.1055	-1	1	0.7059	1	0.8041	515.77	1033.98	1.3	-0.65	0.0151526
70	7.5	26.7212	3.5628	76.1474	13.845	0	36.7696	8.6314	0.4347	-0.7756	0.9979	0.5409	0.5455	0.5882	66.98	799.567	-8.45	25.35	0.257335
71	29.3	17.0121	0.5806	206.52	7.5648	0	23.4361	5.043	0.1151	-1	1	0.664	1	0.7888	336.517	329.526	1.95	16.9	0.0767502
72	10.5	13.7733	1.3117	63.111	7.4248	0	19.769	5.0817	0.5445	-0.8944	1	0.4962	1	0.5781	777.314	51.3857	-13	4.55	0.176665
73	44.7	157.092	3.5144	316.656	7.4158	0	27.9576	4.3517	0.8827	-1	1	0.3515	0.8642	0.07862	1046.72	725.23	-128.05	-91	0.473907
74	8.3	12.9021	1.5545	52.8765	8.3931	0	38.0403	10.0667	-0.4109	-0.9976	1	0.654	1	0.8537	1330.34	174.042	-9.75	8.45	0.185212
75	10.9	71.361	6.5469	93.1226	10.4632	3.25	26.2023	6.006	0.99	0.8682	1	0.01822	0.08989	0	329.693	370.495	66.95	-24.7	0.625707
76	6.9	4.9503	0.7174	31.0324	6.3331	0	29.9635	7.4309	0.391	-0.9872	0.9864	0.6195	1	0.5862	1383.88	726.384	-4.55	-1.95	0.113278
77	17.7	19.5	1.1017	85.3083	5.4336	0	17.5018	3.6813	0.301	-0.9899	1	0.6246	1	0.6963	169.153	807.463	0	-19.5	0.202757
78	8.1	1.4534	0.1794	29.3127	4.8054	0	13.4001	3.7911	-0.3893	-1	1	0.6634	1	0.9143	756.179	1.0988	-0.65	1.3	0.037333
79	10.9	19.8436	1.8205	59.9086	6.7313	0	14.5344	3.7025	0.7641	-0.9487	1	0.3863	1	0.2647	481.615	527.532	16.9	10.4	0.270453
80	38.5	30.8185	0.8005	244.989	6.712	0	17.5018	4.1802	0.1687	-1	1	0.7436	1	0.6585	88.9766	648.496	-14.3	27.3	0.119264
81	42.3	124.232	2.9369	239.043	5.9316	0	17.5018	3.5239	0.6227	-1	1	0.5692	0.7519	0.3378	1210.16	692.7	120.25	-31.2	0.495128
82	5.5	32.6038	5.928	23.8892	6.8255	0	14.5344	4.3399	0.9753	0.9515	0.9986	0.01803	0	0	93.7636	985.127	-2.6	-32.5	0.868508
83	5.1	3.25	0.6373	11.5782	3.7349	0	10.2774	2.9704	-0.6083	-0.8944	-0.2425	0.2073	1	1	499.873	652.549	3.25	0	0.170634
84	8.7	67.7904	7.792	61.5465	9.186	3.25	16.25	3.9953	0.9835	0.8178	1	0.03173	0.2239	0	1334.14	743.558	-55.9	38.35	0.848247
85	5.5	9.0535	1.6461	32.9417	9.4119	0	27.9576	7.3409	-0.273	-0.9976	0.9954	0.7951	1	0.7333	319.191	270.864	8.45	-3.25	0.174896
86	8.3	3.5004	0.4217	37.4211	5.9399	0	33.1436	7.87	-0.5119	-1	0.9487	0.6337	1	0.9268	490.078	976.072	3.25	-1.3	0.0709945
87	13.9	10.4	0.7482	43.2565	3.635	0	11.718	3.2656	0.3578	-0.9923	1	0.6445	1	0.6463	1275.81	780.173	0	-10.4	0.205832
88	4.9	3.9538	0.8069	20.0539	6.9151	0	23.4361	5.7193	0.5458	-0.9923	0.9806	0.7329	1	0.2857	111.061	406.439	3.9	0.65	0.116687
89	16.5	161.389	9.7811	165.698	11.4274	3.25	26	3.8903	0.9938	0.9695	1	0.007704	0	0	696.715	556.364	-161.2	-7.8	0.855934
90	5.3	5.0767	0.9579	11.8105	3.5789	0	11.718	2.9843	0.8591	0.7071	0.9864	0.1016	1	0.2308	993.198	29.2642	3.25	-3.9	0.267652
91	24.3	117.715	4.8442	248.709	11.1529	0	39.2699	6.7615	0.5212	-0.9997	1	0.7123	0.3274	0.3483	99.4877	242.51	-117.65	3.9	0.434344
92	12.9	64.3631	4.9894	106.412	9.7626	0	20.8102	4.4609	0.937	0.6946	1	0.05895	0.1009	0.01124	945.733	507.132	60.45	-22.1	0.511073
93	21.3	6.1664	0.2895	100.023	5.1826	0	22.981	4.6155	-0.085	-1	1	0.7371	1	0.7791	374.932	153.815	5.85	1.95	0.05586
94	14.1	33.15	2.3511	129.559	10.7073	3.25	26.2023	5.6809	0.6198	-0.9981	0.9998	0.6336	0.5455	0.2871	531.766	445.167	15.6	-29.25	0.219579
95	5.5	45.038	8.1887	38.3886	10.9682	0	20.8102	5.4999	0.7801	0.6802	0.933	0.08674	0	0.4	880.109	386.609	15.6	-42.25	0.746586
96	9.5	2.9069	0.306	46.1997	6.16	0	26.2023	5.649	-0.3717	-1	0.9487	0.6053	1	0.9259	1085.43	215.495	-1.3	-2.6	0.0496753
97	8.5	31.2676	3.6785	42.73	6.5738	0	20.5548	4.1041	0.7223	-0.1481	0.9997	0.3183	0.6308	0.3721	968.853	738.382	22.75	21.45	0.55957
98	8.5	4.5962	0.5407	82.2752	12.6577	0	27.768	7.6116	-0.2122	-1	1	0.7487	1	0.8293	972.041	104.418	-0.65	4.55	0.0427171
99	5.5	9.6629	1.7569	22.1039	6.3154	0	13	3.6052	0.6288	0.3162	0.9923	0.1938	1	0.7333	214.791	206.164	-7.15	-6.5	0.278193
100	12.3	55.3455	4.4996	81.7126	7.9333	0	16.25	4.3326	0.9646	0.6936	1	0.05427	0.6214	0.01205	390.654	1009.19	-42.25	-35.75	0.567179
101	8.7	42.4296	4.877	47.8514	7.142	0	13.4001	3.7835	0.9899	0.9062	1	0.01643	0.3433	0	658.034	1005.65	-3.9	42.25	0.682862
102	10.7	70.3022	6.5703	89.2621	10.26	3.25	18.9506	4.582	0.9927	0.957	1	0.009999	0.04598	0	1197.8	809.939	-66.95	21.45	0.64038
103	18.9	34.4193	1.8211	117.374	6.9452	0	20.5548	4.2716	0.3405	-0.9991	0.9996	0.5894	0.929	0.669	1080.87	341.677	-33.8	6.5	0.26221
104	6.5	4.5962	0.7071	38.6616	8.5915	0	30.6604	6.7095	-0.4592	-1	0.7967	0.532	0.9111	0.96	1355.18	950.254	4.55	0.65	0.0823023
105	38.5	20.8102	0.5405	238.783	6.542	0	17.5018	4.0422	0.1779	-1	1	0.7525	0.8877	0.6078	130.032	170.034	-16.25	13	0.08262
106	7.5	4.3603	0.5814	20.8562	3.792	0	14.5344	3.2837	-0.2763	-1	0.8829	0.6616	1	0.9394	1137.01	517.493	1.95	3.9	0.153323
107	7.5	14.3	1.9067	28.4321	5.1695	0	11.718	3.3638	0.3204	-1	1	0.8656	1	0.4	747.08	1022.65	14.3	0	0.368836
108	9.1	39.0108	4.2869	94.5448	13.3162	0	29.25	8.2866	0.8212	0.07272	1	0.2369	0.3099	0.2353	68.3571	815.984	7.15	-38.35	0.321931
109	6.3	4.9503	0.7858	10.6821	2.4842	0	11.718	2.6948	0.7829	0.4472	0.9965	0.171	1	0.3913	1008.6	323.675	1.95	-4.55	0.316319
110	5.9	43.3604	7.3492	34.041	8.7285	3.25	14.5344	2.9683	0.9968	0.9839	1	0.004773	0	0	675.771	213.127	-42.25	9.75	0.841977
111	6.5	4.9503	0.7616	36.3443	8.0765	0	19.769	3.8297	-0.5208	-1	0.8	0.4864	1	0.9583	630.023	311.008	1.95	4.55	0.0942983
112	11.5	1.3	0.113	35.2108	3.7064	0	14.5344	3.5861	-0.3393	-1	1	0.7129	1	0.8714	870.296	374.922	1.3	0	0.0304878
113	4.9	1.4534	0.2966	20.4761	7.0607	0	39.2699	9.1538	-0.8645	-0.9939	-0.1644	0.2653	1	1	114.837	1012.48	1.3	-0.65	0.0420072
114	4.7	2.68	0.5702	14.5125	5.375	0	13.7886	3.4998	-0.07132	-0.4472	0.2425	0.292	1	1	237.543	159.468	-0.65	-2.6	0.106084
115	6.9	59.9482	8.6881	47.3458	9.6624	4.5962	16.5718	3.4436	0.9921	0.9817	1	0.006413	0	0	733.703	412.877	-9.75	59.15	0.899166
116	26.3	28.8647	1.0975	151.457	6.2328	0	16.25	3.9433	0.7548	-0.4961	1	0.3598	0.6872	0.3032	555.346	139.411	16.9	23.4	0.176085
117	5.3	2.9069	0.5485	27.6739	8.386	0	26.8002	8.4883	0.1076	-0.9487	0.9487	0.691	1	0.8462	150.981	689.302	2.6	-1.3	0.0654066
118	7.7	2.9069	0.3775	42.0644	7.3797	0	37.9012	8.986	-0.5411	-0.9971	0.9971	0.5806	1	0.8966	104.701	404.351	-2.6	-1.3	0.0511538
119	5.9	29.9917	5.0833	24.1147	6.1833	3.25	11.718	2.288	0.9823	0.9276	1	0.02485	0.2564	0	141.297	240.729	14.95	-26	0.822101
120	9.1	90.5462	9.9501	92.0825	12.9694	0	26.2023	6.1951	0.9885	0.9284	1	0.01503	0	0	191.962	66.8681	12.35	-89.7	0.767198
121	16.5	1.3	0.07879	54.73	3.7745	0	25.3833	3.5769	0.3122	-1	1	0.6494	1	0.5966	1250.77	41.4606	0	1.3	0.0208743
122	6.9	4.111	0.5958	34.8033	7.1027	0	29.43	6.2755	0.6519	-0.7071	0.9971	0.3667	1	0.4643	153.638	1025.88	-3.9	1.3	0.0838836
123	11.1	30.1112	2.7127	62.1959	6.8347	0	39.1352	6.1335	0.2803	-0.9983	1	0.7487	0.7912	0.5429	902.806	420.518	-25.35	16.25	0.396901
124	9.5	27.4928	2.894	70.0418	9.3389	0	29.9635	8.613	0.5163	-0.2425	1	0.4501	0.88	0.5273	246.832	225.511	-27.3	-3.25	0.309887
125	33.7	58.7307	1.7427	199.627	6.2974	0	20.8102	4.232	0.7672	-0.6	1	0.3093	1	0.3276	918.279	403.579	58.5	-5.2	0.276733
126	16.3	47.7164	2.9274	95.3378	6.667	0	26	5.0085	0.6656	-0.3571	1	0.3672	0.7413	0.405	325.727	571.178	29.25	-37.7	0.439088
127	5.3	2.6	0.4906	29.3442	8.8922	0	32.6621	8.9368	-0.3305	-0.9965	0.7282	0.6636	1	1	1343.13	160.924	0	2.6	0.0551719
128	12.3	75.9472	6.1746	81.7532	7.9372	0	19.5	3.989	0.9625	0.8557	1	0.03921	0.05825	0	290.659	57.8049	9.1	75.4	0.777932
129	5.7	69.5955	12.2097	50.9601	13.773	3.25	32.5	7.2975	0.9968	0.9883	1	0.00298	0	0	1359.16	502.947	-37.7	58.5	0.886495
130	32.5	230.333	7.0872	262.937	8.6209	0	33.4608	4.4384	0.9863	0.8667	1	0.01741	0.003279	0	722.737	634.737	143.65	-180.05	0.822095
131	5.9	3.7901	0.6424	41.5201	10.6462	0	29.0689	6.9247	-0.7452	-1	0.9487	0.5079	1	0.9474	680.28	311.178	1.95	3.25	0.0603408
132	4.7	1.4534	0.3092	9.2954	3.4427	0	7.2672	2.5257	-0.1115	-0.8	0.8944	0.7301	1	0.8333	878.255	64.3511	1.3	-0.65	0.0898132
133	11.3	1.4534	0.1286	42.6477	4.5858	0	16.5718	3.7555	-0.5001	-1	1	0.6157	1	0.9167	769.115	678.04	-1.3	0.65	0.0280431
134	5.9	5.2405	0.8882	15.7186	4.0304	0	7.2672	2.0433	0.05709	-0.9806	1	0.8293	1	0.5882	1351.58	955.669	2.6	-4.55	0.220375
135	5.5	9.1924	1.6713	18.5454	5.2987	0	11.718	3.3888	0.1388	-0.3714	0.9839	0.4085	1	0.9333	514.182	1029.69	-6.5	6.5	0.315417
136	11.1	2.7577	0.2484	49.6275	5.4536	0	11.718	3.1726	0.04808	-0.9785	0.9999	0.6536	0.967	0.8143	949.023	721.185	-1.95	1.95	0.0455479
137	13.9	49.7112	3.5763	106.66	8.9631	0	27.9576	5.5322	0.8334	0.09769	0.9999	0.2149	0.7311	0.2222	602.95	940.939	44.2	22.75	0.399003
138	18.9	39.1082	2.0692	136.831	8.0965	0	22.981	4.3944	0.4996	-0.9921	1	0.731	0.3195	0.3557	1298.88	976.196	-37.7	10.4	0.255567
139	4.9	23.3005	4.7552	28.7309	9.9072	0	25.3833	6.0339	0.843	0.4904	0.9962	0.1649	0.2759	0.2222	1383.59	800.602	9.1	21.45	0.479974
140	16.7	151.907	9.0962	158.03	10.7504	0	29.9635	5.0291	0.9954	0.9535	1	0.00654	0	0	281.105	367.874	-143.65	-49.4	0.846127
141	9.3	1.8385	0.1977	52.6367	7.2105	0	42.3748	8.7649	0.302	-0.9487	1	0.7225	0.9863	0.6226	957.14	849.398	1.3	1.3	0.0274183
142	14.5	31.2068	2.1522	91.4406	7.3152	0	17.5018	3.988	0.5122	-1	1	0.6488	0.928	0.4381	62.8414	169.962	31.2	-0.65	0.294209
143	30.1	9.0301	0.3	152.687	5.4337	0	26	4.7318	0.03184	-1	1	0.6989	1	0.7598	1383.99	304.214	7.8	4.55	0.055211
144	5.9	33.5554	5.6873	31.8386	8.1637	0	17.5018	5.2436	0.9629	0.8575	0.999	0.03827	0.1282	0	1125.81	1017.75	-12.35	31.2	0.696657
145	12.7	10.2774	0.8092	69.3891	6.485	0	39.538	7.6804	-0.248	-1	0.9806	0.6045	1	0.8721	1185.34	364.846	9.75	3.25	0.12478
146	15.3	29.4156	1.9226	101.902	7.6618	0	22.75	4.6552	0.4981	-0.9978	1	0.6156	0.6391	0.4196	1197.69	892.556	-20.8	-20.8	0.250933
147	7.1	45.0802	6.3493	59.1621	11.6004	0	25.3833	6.0496	0.6417	-0.1579	0.9976	0.3957	0.2745	0.3871	432.162	730.937	-44.85	4.55	0.547335
148	28.1	36.6833	1.3055	205.482	7.8729	0	20.8102	4.992	0.33	-1	1	0.6769	1	0.5665	90.5979	845.005	36.4	-4.55	0.165822
149	8.3	9.9431	1.198	33.6564	5.3423	0	18.9506	4.265	0.6318	-0.999	0.9993	0.5424	1	0.3571	192.114	507.512	9.75	1.95	0.224248
150	28.3	174.012	6.1488	233.09	8.8627	0	26	3.951	0.9583	0.3919	1	0.08233	0.05323	0.04938	843.91	283.753	-89.05	-149.5	0.693784
151	28.3	40.8312	1.4428	165.659	6.2988	0	39.1352	5.8232	0.5661	-1	1	0.6283	0.8251	0.3554	100.369	296.309	39.65	9.75	0.22906
152	7.1	7.5802	1.0676	32.8985	6.4507	0	26.2023	6.3034	-0.1591	-0.9927	0.9578	0.7525	1	0.8621	834.014	790.93	3.9	6.5	0.165501
153	16.9	98.2597	5.8142	118.364	7.9439	0	22.75	4.1542	0.9838	0.9274	1	0.01862	0.04027	0	554.817	131.822	-42.9	-88.4	0.731908
154	8.3	5.36	0.6458	47.4605	7.5334	0	19.769	4.3191	0.2831	-0.9769	1	0.6097	1	0.7297	910.867	721.024	1.3	-5.2	0.0857249
155	5.3	4.3603	0.8227	13.0448	3.953	0	7.2672	2.1635	0.4553	-0.8944	0.9839	0.5639	1	0.75	924.255	303.415	-1.95	-3.9	0.20812
156	6.5	11.3704	1.7493	17.7812	3.9514	0	10.2774	2.9996	0.6515	-0.8	0.9994	0.4448	1	0.5833	149.392	216.146	-9.75	-5.85	0.442704
157	10.5	41.3198	3.9352	46.3724	5.4556	0	11.718	3.0604	0.952	0.8126	1	0.04625	0.8588	0	489.543	434.024	-39	13.65	0.721314
158	8.7	6.4018	0.7358	42.9304	6.4075	0	22.981	5.0693	0.3896	-1	1	0.742	1	0.4667	1166.41	1022.63	-5.85	-2.6	0.114834
159	20.3	35.0036	1.7243	96.2845	5.2615	0	21.8017	4.2374	0.8612	0.1414	1	0.1909	0.9672	0.1963	461.281	861.399	33.8	9.1	0.32772
160	26.7	53.2921	1.996	161.448	6.5364	0	18.3848	3.9092	0.4112	-0.9648	1	0.5838	0.9109	0.6044	265.013	277.496	-26.65	-46.15	0.305367
161	9.3	37.554	4.0381	49.0717	6.7222	0	13.4001	3.3978	0.9615	0.6916	1	0.05662	0.6164	0.01887	664.177	1012.34	-14.95	-34.45	0.600711
162	6.7	0.9192	0.1372	15.3588	3.2678	0	7.2672	2.1151	-0.08783	-1	0.9648	0.7149	1	0.8333	270.007	520.873	-0.65	-0.65	0.0419854
163	6.1	48.2797	7.9147	38.0216	9.2736	0	16.5718	4.2741	0.9384	0.8767	0.992	0.0369	0	0	304.385	994.131	33.15	-35.1	0.853466
164	23.3	29.6446	1.2723	138.142	6.4855	0	16.25	3.5559	0.6795	-1	1	0.5117	1	0.3132	155.605	947.901	7.8	-28.6	0.196176
165	5.5	20.9316	3.8057	22.1906	6.3402	3.25	22.981	4.8845	0.8957	0.6596	0.9998	0.1191	0.9714	0.1333	765.118	1023.04	-18.85	9.1	0.600249
166	19.9	82.5884	4.1502	154.74	8.6447	0	20.8102	4.8141	0.6789	-0.9998	1	0.6159	0.1117	0.2642	1205.52	994.648	39	72.8	0.480086
167	5.9	2.68	0.4542	13.6199	3.4923	0	11.718	3.6515	-0.007488	-0.7954	0.7071	0.5457	1	1	1128.3	512.305	0.65	-2.6	0.130058
168	7.3	0.65	0.08904	46.6979	8.8109	3.25	32.0088	7.3293	-0.3997	-0.9997	0.9247	0.5481	0.9811	0.9394	1204.03	506.096	0.65	0	0.0101057
169	5.9	1.3	0.2203	14.5554	3.7322	0	13.7886	3.3165	-0.5455	-1	1	0.7355	1	0.8333	1390.66	788.525	0	-1.3	0.0590268
170	9.1	15.1605	1.666	34.553	4.8666	0	16.25	3.7621	0.5889	-0.4808	1	0.3791	1	0.52	946.044	159.209	-7.8	13	0.342333
171	5.3	18.4077	3.4732	25.8972	7.8476	4.5962	16.5718	3.2799	0.6573	0.06819	0.9671	0.3074	0.8182	0.4615	1198.97	137.557	12.35	13.65	0.442581
172	7.5	23.6604	3.1547	53.9789	9.8144	0	27.9576	5.6887	0.7533	-0.9924	0.9986	0.568	0.3818	0.1429	1282.21	796.633	-6.5	-22.75	0.321436
173	22.7	71.2336	3.138	122.659	5.9256	0	20.8102	4.2657	0.8155	-0.6247	1	0.2874	0.7246	0.2419	291.967	531.346	-30.55	64.35	0.529567
174	22.1	11.3704	0.5145	95.8848	4.7704	0	14.5344	3.7828	-0.1231	-1	1	0.7364	1	0.8034	666.36	973.6	-9.75	-5.85	0.107853
175	6.5	1.4534	0.2236	17.9862	3.9969	0	14.5344	3.5984	0.01635	-1	0.9701	0.5694	1	0.9583	1366.16	125.031	-0.65	1.3	0.0559434
176	11.1	5.2	0.4685	85.6093	9.4076	0	27.9576	6.3679	0.01943	-0.9961	1	0.7137	1	0.806	972.865	99.1982	0	-5.2	0.0498002
177	17.5	138.84	7.9337	165.083	10.6505	0	29.25	5.3379	0.9858	0.9132	1	0.01947	0.06452	0	358.88	714.426	130	-48.75	0.744913
178	5.7	7.0308	1.2335	11.802	3.1897	0	6.5	2.2569	0.8899	0.7071	1	0.09337	1	0.1176	1095.75	432.535	3.9	5.85	0.386713
179	7.5	34.7674	4.6357	49.6815	9.033	0	29.25	7.1877	0.9365	0.2696	0.9993	0.1704	0.2727	0.08571	1089.09	22.84	-12.35	-32.5	0.513196
180	7.9	59.4919	7.5306	66.8893	11.3372	0	22.981	5.6783	0.955	0.8586	1	0.04168	0	0	972.886	784.234	49.4	-33.15	0.664238
181	12.9	0.9192	0.07126	56.5316	5.1864	0	14.5344	4.0945	0.2143	-0.9487	1	0.6432	1	0.7215	859.818	386.702	0.65	-0.65	0.0137398
182	10.7	35.3758	3.3061	44.9359	5.165	0	13.4001	3.7133	0.6044	-0.9285	1	0.561	0.6322	0.3731	1054.86	1004.28	-12.35	-33.15	0.640097
183	18.3	53.3515	2.9154	101.252	6.2118	0	23.4361	4.3299	0.9142	0.1537	1	0.1418	0.9448	0.09091	947.178	474.88	-20.15	49.4	0.469333
184	20.7	3.677	0.1776	136.482	7.2985	0	24.7513	5.0716	-0.241	-1	1	0.6705	1	0.8562	1292.63	731.739	2.6	-2.6	0.0243338
185	9.1	6.4018	0.7035	44.4899	6.2662	0	20.8102	4.7107	0.2616	-0.8321	0.9872	0.5854	1	0.7234	833.533	779.121	5.85	2.6	0.112269
186	20.7	63.2774	3.0569	106.693	5.7055	0	32.5	4.1322	0.8596	-0.7593	1	0.2825	0.8342	0.1325	271.389	148.86	52.65	-35.1	0.535781
187	6.5	0.9192	0.1414	15.4327	3.4295	0	6.5	2.2395	-0.1506	-0.9487	0.8321	0.5104	1	0.9412	884.608	68.3	0.65	0.65	0.0412305
188	19.9	44.0324	2.2127	119.672	6.6856	0	26.8002	5.1186	0.5756	-0.9971	1	0.5414	0.9832	0.4654	1120.18	330.731	-37.7	22.75	0.330965
189	5.1	1.8385	0.3605	33.0835	10.6721	0	27.9576	8.4068	-0.5131	-0.9993	0.2375	0.4767	1	1	261.353	696.059	-1.3	1.3	0.0337797
190	10.5	32.688	3.1131	75.5791	8.8917	3.25	27.9576	4.9361	0.7947	0.124	0.9998	0.2777	0.8588	0.2462	28.381	140.881	-31.2	-9.75	0.350113
191	9.9	26.6579	2.6927	60.9084	7.7099	0	20.8102	4.8598	0.312	-0.9761	0.9968	0.7089	0.9494	0.5085	424.54	462.429	18.85	-18.85	0.349252
192	8.9	24.2686	2.7268	38.3779	5.562	0	14.5344	3.4788	0.6696	-0.9993	1	0.6746	0.9855	0.1667	254.028	215.107	24.05	3.25	0.490255
193	17.5	111.845	6.3912	129.131	8.331	0	22.981	4.7395	0.9853	0.7328	1	0.02585	0.07742	0.007407	864.177	978.04	-105.3	37.7	0.767159
194	4.7	2.6	0.5532	12.4708	4.6188	3.25	9.75	1.9611	-0.5492	-0.9946	0.5547	0.5656	1	1	1226.47	952.638	0	2.6	0.119771
195	19.1	36.591	1.9158	96.668	5.6531	0	14.5344	2.7034	0.9006	0.4472	1	0.1141	1	0.1126	603.395	588.215	-35.75	-7.8	0.338894
196	8.5	1.4534	0.171	10.5577	1.6243	0	4.5962	1.8061	-0.1543	-0.9701	1	0.6716	1	0.9091	1070.49	502.176	-0.65	-1.3	0.105276
197	5.9	7.8	1.322	22.7867	5.8427	0	11.718	2.5259	0.5423	-0.9923	1	0.6459	1	0.3684	858.491	574.356	0	-7.8	0.226265
198	5.7	3.25	0.5702	15.8307	4.2786	0	33.1436	7.2039	0.1552	-0.9992	0.9959	0.7821	1	0.7857	253.675	952.947	-3.25	0	0.133268
199	16.9	5.5536	0.3286	106.277	7.1327	0	29.9635	6.589	-0.4558	-1	1	0.642	1	0.9286	842.852	687.05	5.2	-1.95	0.0460695
200	15.5	11.718	0.756	66.6966	4.9405	0	16.25	4.0495	0.06418	-1	1	0.744	1	0.729	1174.48	1021.02	-3.9	11.05	0.153021
201	17.9	5.0767	0.2836	87.1279	5.4797	0	14.5344	3.5638	-0.3532	-1	1	0.6411	1	0.9262	1269.5	788.531	3.25	3.9	0.0517547
202	18.3	15.1186	0.8262	73.1247	4.4862	0	17.5018	3.3432	-0.1957	-1	0.9991	0.6073	1	0.9147	1359.72	877.648	6.5	13.65	0.184165
203	18.1	13.0648	0.7218	95.3655	5.9233	0	20.5548	3.9236	0.04657	-1	1	0.7177	1	0.7176	901.735	725.332	13	1.3	0.121858
204	6.1	5.36	0.8787	21.6481	5.28	0	29.9635	8.5182	-0.7559	-1	-0.124	0.2746	1	1	493.328	976.607	5.2	-1.3	0.16642
205	17.3	94.8221	5.481	117.136	7.6559	0	18.9506	3.7278	0.9787	0.8646	1	0.02618	0.1373	0	1319.13	18.4942	-91	-26.65	0.715918
206	8.5	4.111	0.4836	24.5179	3.772	0	13.7886	3.5751	0.05855	-1	1	0.7993	1	0.6667	370.529	146.388	1.3	3.9	0.128208
207	6.1	4.111	0.6739	16.585	4.0451	0	7.2672	2.2683	-0.7378	-1	0.2169	0.3054	1	1	268.853	526	3.9	-1.3	0.166597
208	8.3	81.3124	9.7967	77.8203	12.3524	3.25	33.4608	5.836	0.9884	0.9613	1	0.01144	0	0	844.777	666.374	68.25	44.2	0.793101
209	17.1	20.9316	1.2241	113.084	7.489	0	44.2048	9.8835	0.5791	-0.8944	1	0.4279	0.9735	0.5846	444.769	526.351	-18.85	9.1	0.163453
210	7.7	17.3442	2.2525	33.2305	5.8299	0	22.75	4.6082	0.8932	0.5867	0.9993	0.1138	1	0.1622	1175.87	310.714	16.9	-3.9	0.38637
211	11.5	2.68	0.233	46.9039	4.9373	0	26.2023	5.1904	0.03999	-1	1	0.7501	1	0.7333	552.752	239.704	-0.65	-2.6	0.0471918
212	4.9	1.4534	0.2966	15.8234	5.4564	0	14.5344	3.3223	-0.6368	-1	0.2425	0.4275	1	1	1251.79	37.449	0.65	1.3	0.0543582
213	15.5	18.3157	1.1817	96.4102	7.1415	0	22.981	5.1933	0.4065	-1	1	0.6909	0.9333	0.5089	9.2097	61.7645	-16.25	-8.45	0.165469
214	10.3	15.9349	1.5471	59.9622	7.2244	0	46.1912	8.3854	0.5437	-0.5547	1	0.3733	1	0.6552	164.311	472.364	15.6	3.25	0.214149
215	15.3	27.9576	1.8273	101.597	7.6389	0	24.7513	6.3141	0.6548	-0.8437	1	0.4528	1	0.3784	1141.76	573.33	22.75	16.25	0.23921
216	11.3	30.4461	2.6943	64.4657	6.9318	0	20.5548	3.936	0.8456	0.1414	1	0.2209	0.9247	0.1781	23.1991	413.889	29.25	8.45	0.388687
217	5.1	12.8035	2.5105	9.3935	3.0302	0	13.4001	3.2528	0.1282	-0.7071	0.9458	0.7326	0.7742	0.6364	1365.63	125.353	11.7	-5.2	0.828493
218	6.9	3.25	0.471	45.6882	9.3241	0	25.3833	7.171	-0.1785	-0.9872	0.9985	0.685	1	0.8462	680.964	314.58	-1.95	-2.6	0.0505143
219	5.1	3.3144	0.6499	21.5734	6.9592	0	16.25	4.5524	-0.5112	-0.9996	0.9487	0.7438	1	0.8	439.99	480.304	0.65	-3.25	0.0933872
220	9.5	83.139	8.7515	95.7963	12.7728	3.25	23.4361	5.5083	0.9806	0.8904	0.9998	0.02144	0	0	881.832	789.463	74.1	37.7	0.685167
221	11.7	30.3488	2.5939	61.1132	6.3003	0	14.5344	3.5178	0.8273	-0.5145	1	0.3079	0.9072	0.1974	1019.08	601.154	20.8	-22.1	0.411711
222	13.1	40.9912	3.1291	76.6684	6.9071	0	19.5	4.1993	0.9037	0.53	1	0.1112	0.991	0.0989	308.443	162.928	10.4	-39.65	0.453027
223	5.5	6.1321	1.1149	24.3327	6.9522	0	32.5	6.9803	-0.8117	-1	0.7071	0.428	1	1	1185.27	369.682	5.2	-3.25	0.160367
224	4.7	8.45	1.7979	19.2543	7.1312	0	17.5018	6.0132	-0.4844	-0.9701	0.124	0.3897	0.8889	1	1387.88	712.511	3.25	-7.8	0.252117
225	9.3	46.9622	5.0497	50.452	6.9112	0	16.5718	2.9639	0.9729	0.8542	1	0.03174	0.3425	0	215.409	799.43	-35.1	31.2	0.730655
226	5.3	5.5915	1.055	9.8896	2.9968	0	7.2672	2.3647	-0.3542	-0.9285	0.9285	0.819	1	0.7692	954.311	860.783	4.55	3.25	0.352042
227	7.9	22.981	2.909	45.7884	7.7607	0	16.5718	3.9012	0.5373	-0.361	0.9923	0.4015	0.8644	0.6154	1379.32	992.247	-22.75	-3.25	0.374837
228	6.9	10.4809	1.519	21.834	4.4559	0	10.2774	2.7309	0.3188	-0.8437	1	0.5085	1	0.8214	812.493	774.783	10.4	1.3	0.340896
229	4.9	3.5004	0.7144	29.6516	10.2247	0	26.8002	8.6199	-0.7313	-0.9965	-0.0995	0.3187	1	1	1205.77	505.571	-3.25	1.3	0.06987
230	5.5	3.9	0.7091	10.8227	3.0922	0	9.75	2.5123	0.1458	-0.9899	0.9806	0.8654	1	0.6	688.273	236.436	3.9	0	0.229319
231	10.9	7.5802	0.6954	35.8244	4.0252	0	14.5344	3.2404	0.1954	-1	1	0.7003	1	0.6667	262.45	530.092	6.5	-3.9	0.172762
232	10.9	10.7201	0.9835	44.882	5.0429	0	17.5018	3.4596	0.4224	-0.9959	0.9971	0.559	1	0.5821	5.0459	513.587	-2.6	10.4	0.195027
233	7.5	4.111	0.5481	25.0993	4.5635	0	16.25	3.8444	0.09557	-0.7682	0.9955	0.6186	1	0.7647	530.96	779.96	-3.9	-1.3	0.120105
234	10.3	28.6295	2.7796	37.7644	4.5499	0	37.0557	5.6329	0.92	0.6727	1	0.09455	1	0.09524	1334.38	379.301	-28.6	-1.3	0.610915
235	6.3	1.4534	0.2307	15.1854	3.5315	0	13.4001	3.1007	-0.6687	-1	0.8321	0.5742	1	0.9565	270.222	696.135	-1.3	0.65	0.0653263
236	9.9	2.68	0.2707	11.9135	1.508	0	4.5962	1.7257	0.4931	-1	1	0.5938	1	0.6744	253.162	950.348	-2.6	0.65	0.179509
237	9.3	39.57	4.2548	55.7242	7.6334	0	20.5548	4.004	0.9353	0.7809	1	0.06658	0.6575	0	90.8118	155.328	-38.35	-9.75	0.557393
238	9.3	9.5971	1.0319	50.0783	6.86	0	27.9576	6.7844	-0.5087	-1	1	0.6078	1	0.9245	1090.75	434.769	-4.55	-8.45	0.150423
239	5.7	2.9069	0.51	27.785	7.5095	0	23.4361	6.1869	0.1111	-0.8944	0.9923	0.7129	1	0.7333	1310.21	367.579	1.3	2.6	0.067914
240	9.1	23.4361	2.5754	32.9387	4.6393	0	13.7886	3.5459	0.3327	-0.6946	0.9942	0.4651	0.831	0.82	1204.32	1029.67	13	19.5	0.555127
241	5.1	16.9	3.3137	24.6469	7.9506	0	41.6203	10.1477	0.802	0.4472	0.9907	0.1644	0.3548	0.2727	1353.33	123.294	-15.6	6.5	0.416786
242	8.1	104.916	12.9526	96.7485	15.8604	0	27.9576	7.3305	0.8943	0.08348	1	0.2062	0.09836	0.122	1304.9	483.056	102.7	-21.45	0.816663
243	8.7	11.772	1.3531	47.859	7.1431	0	29.0689	5.7465	0.1415	-0.9923	1	0.8862	0.9552	0.5435	1281.61	859.506	1.3	-11.7	0.189428
244	8.7	1.8385	0.2113	15.0381	2.2445	0	9.1924	2.655	-0.7644	-1	1	0.4771	1	0.9348	370.839	142.058	-1.3	1.3	0.0941412
245	5.7	39.1352	6.8658	42.9525	11.6088	3.25	22.981	4.9918	0.9636	0.7424	0.9998	0.06714	0	0.05882	621.86	375.009	26	29.25	0.591431
246	7.9	43.0377	5.4478	48.4523	8.2123	0	17.5018	4.7766	0.9792	0.8973	0.9999	0.02336	0.1186	0	662.734	28.0253	18.2	-39	0.663371
247	5.1	2.0555	0.403	22.4591	7.2449	3.25	17.5018	4.6704	-0.9699	-1	-0.9179	0.02841	1	1	151.99	684.167	-1.95	0.65	0.0556253
248	5.9	17.5018	2.9664	15.0381	3.8559	0	9.1924	2.4219	0.9577	0.8855	1	0.03753	1	0	203.881	806.347	-16.9	4.55	0.769315
249	5.3	16.5463	3.1219	19.4024	5.8795	0	24.7513	5.3279	0.9538	0.8427	1	0.04964	0.8788	0	1039.47	6.434	11.7	-11.7	0.530981
250	7.3	6.6287	0.908	63.969	12.0696	0	22.981	7.4335	-0.1025	-0.9991	1	0.693	1	0.8485	935.178	180.74	1.3	6.5	0.0752303
251	4.7	3.5004	0.7448	24.9812	9.2523	0	25.3833	8.3147	-0.3485	-0.9171	0.8	0.591	1	0.8571	964.543	839.766	3.25	1.3	0.0804989
252	6.9	14.8365	2.1502	21.8709	4.4635	0	10.2774	2.7183	0.6376	0.1644	0.9744	0.2287	1	0.6071	1169.76	326.638	-7.15	-13	0.48173
253	6.5	5.886	0.9055	28.289	6.2864	0	16.5718	4.5604	-0.1616	-1	1	0.7073	1	0.8696	1179.04	369.023	-0.65	-5.85	0.144041
254	6.3	36.0501	5.7222	30.5873	7.1133	0	17.5018	3.7194	0.9821	0.892	1	0.0277	0.1395	0	813.191	522.063	15.6	32.5	0.804437
255	5.9	5.5536	0.9413	21.4418	5.4979	0	13.4001	4.2959	0.1999	-0.8	0.9899	0.6327	1	0.7778	848.407	384.754	-5.2	-1.95	0.171211
256	5.9	1.4534	0.2463	9.0862	2.3298	0	7.2672	2.1711	-0.5514	-1	1	0.5848	1	0.9	1073.53	498.661	-0.65	1.3	0.105717
257	5.7	10.1533	1.7813	31.4524	8.5006	0	18.3848	4.8106	0.5943	0.1961	0.9762	0.2343	1	0.6471	472.877	117.298	7.8	6.5	0.20955
258	5.7	44.4003	7.7895	37.2187	10.0591	0	18.3848	4.7701	0.985	0.9539	0.9994	0.01144	0	0	991.57	853.991	13.65	-42.25	0.774373
259	5.5	27.4928	4.9987	43.9361	12.5532	3.25	26.2023	7.6997	0.9625	0.8787	0.9989	0.03954	0.5143	0	222.909	632.446	-27.3	-3.25	0.398201
260	5.1	35.1782	6.8977	37.9826	12.2524	3.25	25.3833	7.7684	0.9656	0.9176	0.9995	0.03404	0	0	906.784	895.755	31.2	-16.25	0.562967
261	4.9	13.9106	2.8389	22.9358	7.9089	3.25	39	8.8423	0.8765	0.4104	0.9996	0.203	0.7586	0.2222	889.296	18.2959	-8.45	-11.05	0.35895
262	4.9	46.9172	9.5749	33.0097	11.3827	4.5962	18.9506	3.3793	0.9793	0.9622	0.9942	0.01094	0	0	427.969	397.684	-34.45	31.85	0.84118
263	4.7	30.9006	6.5746	29.2692	10.8404	3.25	18.3848	5.3935	0.9897	0.9657	0.9996	0.01221	0	0	1310.04	158.936	29.9	-7.8	0.606491
264	4.7	19.2053	4.0862	19.3691	7.1738	3.25	26.2023	6.6376	0.9951	0.9914	0.9999	0.003157	0.8519	0	154.553	460.777	7.8	17.55	0.5696
