# Supplementary material for: Cyclic AMP signalling and glucose metabolism mediate pH taxis by African trypanosomes
Source: Nat Commun. 2022 Feb 1;13:603. doi: 10.1038/s41467-022-28293-w (PMC8807625; doi:10.1038/s41467-022-28293-w)
Supplement: Supplementary file 12 — Source Data [file 41467_2022_28293_MOESM12_ESM.zip › Source Data/Source Data motility/Suppl. Fig. 4a/WT S2.xlsx]

## Sheet: WT S2V1
trackID	trackLength(s)	totalDisplacement(um)	meanVelocity(um/s)	totalDistance(um)	meanSpeed(um/s)	minSpeed(um/s)	maxSpeed(um/s)	stdevSpeed(um/s)	meanPersistence	minPersistence	maxPersistence	stdevPersistence	tumblingPropensityV	tumblingPropensityP	positionX(px)	positionY(px)	displacementX(um)	displacementY(um)	Spalte2	Spalte1	Spalte12	Spalte13
0	6.1	15.1186	2.4785	22.3605	5.4538	0	11.718	3.8298	0.9291	0.7295	0.9998	0.06379	1	0.04762	483.057	1034.1	13.65	-6.5	0.454454		2.20044	2.20044
1	18.9	26	1.3757	116.858	6.9147	0	26.2023	4.6506	0.2003	-1	1	0.6989	1	0.6164	1301.81	660.767	-26	0	0.198953		5.02631	5.02631
2	14.9	108.744	7.2983	123.083	9.5413	0	16.5718	3.4371	0.9771	0.9009	1	0.01786	0.06977	0	456.164	181.208	35.75	102.7	0.764917		1.30733	1.30733
3	9.9	9.9218	1.0022	56.2132	7.1156	0	19.769	3.3989	0.4227	-0.9939	1	0.6396	1	0.5172	192.328	251.182	-8.45	-5.2	0.140845		7.09998	7.09998
4	4.9	18.8612	3.8492	17.1925	5.9284	0	13.4001	3.8603	0.9633	0.9237	1	0.03335	0.5862	0	939.725	178.806	-18.85	0.65	0.649281		1.54016	1.54016
5	9.7	15.2992	1.5772	33.9592	4.4103	0	16.25	3.1678	0.3393	-0.9945	0.9615	0.5399	1	0.7818	510.191	700.005	-3.25	14.95	0.357617		2.79628	2.79628
6	31.7	75.0433	2.3673	277.171	9.3323	0	27.768	7.2527	0.1803	-1	1	0.7965	0.7441	0.5839	248.915	284.106	-31.2	68.25	0.253667		3.94217	3.94217
7	5.7	6.5	1.1404	16.189	4.3754	0	16.5718	3.5905	-0.6868	-1	0.8944	0.578	1	0.9412	372.123	734.702	-3.9	5.2	0.260639		3.83672	3.83672
8	11.5	6.6287	0.5764	23.6039	2.4846	0	4.5962	1.7248	0.4531	-0.7071	1	0.5264	1	0.5857	603.148	900.756	6.5	1.3	0.231989		4.31055	4.31055
9	21.3	16.9	0.7934	102.49	5.3104	0	16.25	3.205	0.322	-1	1	0.645	1	0.589	339.099	583.793	6.5	-15.6	0.149405		6.69322	6.69322
10	7.3	37.6832	5.1621	37.5234	7.0799	3.25	14.5344	3.3268	0.9257	0.7372	1	0.07668	0.03774	0.0303	29.1233	55.911	-36.4	-9.75	0.72912		1.37152	1.37152
11	5.5	20.6573	3.7559	21.1211	6.0346	3.25	9.75	1.8761	0.7914	0.5433	0.9845	0.143	0.9714	0.3333	1002.52	306.9	4.55	-20.15	0.622394		1.6067	1.6067
12	23.1	5.5154	0.2388	100.383	4.7575	0	20.5548	3.6153	-0.5447	-1	1	0.544	1	0.9545	335.204	797.048	3.9	3.9	0.0501944		19.9225	19.9225
13	5.7	1.3	0.2281	13.6319	3.6843	0	7.2672	2.2628	-0.2516	-1	0.8944	0.5774	1	0.9286	786.772	984.702	0	1.3	0.0619114		16.1521	16.1521
14	9.1	59.6939	6.5598	56.1374	7.9067	0	14.5344	3.1264	0.9497	0.7935	1	0.05645	0	0	678.984	26.2582	-48.75	34.45	0.829651		1.20533	1.20533
15	17.9	4.6872	0.2619	76.9493	4.8396	0	19.769	4.0998	-0.1365	-1	1	0.7573	1	0.7612	256.788	773.413	2.6	3.9	0.054116		18.4788	18.4788
16	6.1	35.9562	5.8945	30.5337	7.4473	3.25	16.25	4.0695	0.9836	0.9531	0.9998	0.01409	0.04878	0	207.705	998.393	35.1	7.8	0.791495		1.26343	1.26343
17	7.7	4.111	0.5339	20.9044	3.6674	0	10.2774	2.9906	-0.4722	-1	0.9762	0.6219	1	0.9167	400.533	651.247	3.9	1.3	0.14558		6.86908	6.86908
18	5.1	2.9069	0.57	11.8996	3.8386	0	7.2672	1.9459	0.2518	-0.7071	0.9899	0.7107	1	0.6364	1235.53	316.039	1.3	2.6	0.148492		6.73439	6.73439
19	15.1	6.5	0.4305	50.5937	3.8621	0	13.4001	3.0435	0.3953	-1	1	0.6448	1	0.5093	7.8079	714.98	-5.2	3.9	0.111468		8.9712	8.9712
20	6.7	9.3066	1.389	25.6282	5.4528	0	13.4001	3.4785	0.1012	-0.8944	1	0.5842	1	0.8519	690.903	593.627	-8.45	3.9	0.254732		3.9257	3.9257
21	33.9	229.65	6.7743	316.961	9.9361	0	18.3848	3.9652	0.9671	0.4138	1	0.06356	0.09404	0.01672	803.866	377.73	35.75	-226.85	0.681787		1.46673	1.46673
22	16.7	7.827	0.4687	81.199	5.5237	0	16.5718	3.5821	-0.2537	-1	1	0.6831	1	0.8934	497.165	189.204	-0.65	-7.8	0.0848525		11.7852	11.7852
23	15.7	35.3758	2.2532	66.8091	4.8766	0	10.2774	2.6225	0.89	0.1961	1	0.1958	1	0.1491	981.634	695.748	-12.35	-33.15	0.462043		2.1643	2.1643
24	4.9	2.68	0.5469	22.1196	7.6275	0	20.8102	6.0575	-0.04577	-1	0.8944	0.745	1	0.8889	144.51	898.561	2.6	0.65	0.0717011		13.9468	13.9468
25	17.5	7.9343	0.4534	66.8546	4.3132	0	11.718	2.9397	0.3114	-0.9806	1	0.625	1	0.7398	490.846	531.449	-6.5	4.55	0.105119		9.51301	9.51301
26	8.5	0.65	0.07647	11.4666	1.7641	0	10.2774	2.6593	-0.4941	-1	0.7071	0.6982	1	1	389.877	1036.58	-0.65	0	0.0433479		23.0692	23.0692
27	8.9	6.1664	0.6929	18.9708	2.7494	0	7.2672	2.1809	0.4747	-0.5547	1	0.4546	1	0.6364	4.8258	224.253	-5.85	-1.95	0.252019		3.96796	3.96796
28	5.9	7.827	1.3266	33.7022	8.6416	3.25	14.5344	3.5862	-0.2279	-0.8997	0.9487	0.6037	1	0.8947	1012.05	871.975	7.8	0.65	0.153513		6.5141	6.5141
29	6.5	7.2672	1.118	37.3033	8.2896	3.25	41.6203	7.7506	0.82	-0.8437	0.9999	0.4373	1	0.08	940.938	4.3462	6.5	3.25	0.134868		7.41467	7.41467
30	7.1	26.871	3.7847	33.38	6.5451	0	16.5718	3.8498	0.9688	0.8805	0.9999	0.03405	0.9804	0	1371.25	540.303	14.3	22.75	0.578249		1.72936	1.72936
31	5.1	2.9069	0.57	20.7451	6.692	0	13.4001	3.8713	-0.01703	-0.9762	0.9965	0.7977	1	0.7273	592.314	503.373	1.3	-2.6	0.0851763		11.7404	11.7404
32	8.1	27.6154	3.4093	41.2774	6.7668	0	22.981	4.4117	0.6777	-0.7843	1	0.6206	0.9836	0.1951	1212.63	868.488	24.7	12.35	0.503828		1.98481	1.98481
33	8.5	45.7223	5.3791	58.8793	9.0583	0	25.3833	4.5972	0.9867	0.9167	0.9999	0.016	0.4	0	589.588	252.882	-44.2	11.7	0.593831		1.68398	1.68398
34	5.5	2.3436	0.4261	29.8674	8.5335	0	22.981	5.6759	-0.1427	-1	0.9923	0.812	1	0.8667	78.8818	389.255	-1.95	-1.3	0.0499326		20.027	20.027
35	7.7	31.8566	4.1372	42.7519	7.5003	0	14.5344	3.6703	0.5731	-0.3547	0.9999	0.537	0.3158	0.3784	1269.73	219.344	31.85	-0.65	0.551605		1.81289	1.81289
36	5.5	41.8481	7.6087	36.6157	10.4616	0	16.5718	4.4359	0.901	0.7533	0.9963	0.08389	0	0	1060.22	890.245	41.6	4.55	0.727298		1.37495	1.37495
37	26.5	70.6111	2.6646	189.45	7.7327	0	18.3848	4.1302	0.7146	-0.9899	1	0.519	0.5918	0.2489	1104.22	906.417	26	-65.65	0.344589		2.90201	2.90201
38	11.9	17.562	1.4758	71.8526	7.2578	0	22.981	4.8836	0.05935	-1	0.9946	0.7554	0.6061	0.6538	701.693	835.794	0.65	17.55	0.20334		4.91788	4.91788
39	30.5	85.0904	2.7899	182.393	6.3998	0	27.768	3.9423	0.8032	-0.848	1	0.3455	0.8421	0.1992	762.949	686.279	-57.85	62.4	0.435935		2.29392	2.29392
40	5.1	3.7901	0.7432	14.9336	4.8173	0	10.2774	3.3509	0.4515	-0.7071	0.9971	0.6522	1	0.5	1113.34	914.598	-1.95	3.25	0.154277		6.48184	6.48184
41	7.9	2.0555	0.2602	28.7439	4.8719	0	16.5718	3.7306	-0.4219	-1	1	0.7015	1	0.8857	439.285	970.702	-0.65	1.95	0.0534083		18.7237	18.7237
42	4.7	8.7449	1.8606	24.3224	9.0083	3.25	16.25	4.2069	0.9077	0.6	1	0.1432	1	0.1429	291.298	379.713	-6.5	5.85	0.206543		4.84161	4.84161
43	23.1	13.7118	0.5936	108.485	5.1415	0	18.9506	4.4399	-0.2241	-1	1	0.6839	1	0.8595	1222.23	371.37	-1.3	-13.65	0.115453		8.66156	8.66156
44	4.7	14.2704	3.0363	22.2041	8.2237	3.25	14.5344	3.6683	0.9801	0.9585	0.9948	0.0131	1	0	948.777	25.9043	7.15	12.35	0.369213		2.70846	2.70846
45	5.9	30.1533	5.1107	30.1608	7.7335	0	13.4001	3.8444	0.7958	0.424	1	0.1818	0.2308	0.3158	641.237	1007.32	-3.9	29.9	0.660852		1.5132	1.5132
46	5.7	1.4534	0.255	23.2984	6.2969	0	16.25	4.5029	-0.01965	-0.9701	0.9971	0.6909	1	0.7333	1096.8	784.018	-0.65	-1.3	0.0404961		24.6937	24.6937
47	7.5	10.1533	1.3538	48.6165	8.8394	0	27.768	5.8531	0.3244	-0.9285	1	0.6525	0.9818	0.6286	177.827	434.707	-7.8	-6.5	0.153155		6.52932	6.52932
48	5.1	6.1321	1.2024	15.3674	4.9572	0	11.718	2.9595	-0.09464	-0.9923	0.848	0.6237	1	0.9091	434.176	879.147	-5.2	3.25	0.242556		4.12275	4.12275
49	12.1	36.429	3.0107	65.891	6.5239	0	13.4001	3.1347	0.9435	0.6416	1	0.06895	0.9406	0.02469	400.909	346.839	-35.1	-9.75	0.461488		2.1669	2.1669
50	5.7	5.9927	1.0514	13.4166	3.6261	0	10.2774	2.5372	-0.719	-0.9983	0.3162	0.3099	0.973	1	813.658	749.895	-5.85	1.3	0.289953		3.44883	3.44883
51	5.1	2.7577	0.5407	20.4777	6.6057	0	13.4001	4.193	0.5769	-0.6	0.9923	0.4868	1	0.6	515.696	924.912	1.95	1.95	0.0818536		12.2169	12.2169
52	17.7	77.2872	4.3665	112.654	7.1754	0	16.25	3.9438	0.9499	0.5235	1	0.07731	0.4459	0.0365	213.082	915.393	24.05	73.45	0.608538		1.64328	1.64328
53	5.3	29.4802	5.5623	23.6288	7.1602	0	13	3.5333	0.9828	0.932	0.9996	0.02134	0.1818	0	1191.84	18.3774	-7.15	-28.6	0.776836		1.28727	1.28727
54	5.7	46.0446	8.078	31.6728	8.5602	3.25	14.5344	3.6462	0.9997	0.9989	1	0.0003779	0	0	1365.83	612.026	-30.55	34.45	0.94367		1.05969	1.05969
55	9.7	36.1788	3.7298	56.6674	7.3594	0	19.769	4.7328	0.9736	0.8752	1	0.03104	0.9221	0	474.675	24.0361	11.05	34.45	0.506808		1.97314	1.97314
56	43.7	67.9118	1.554	224.795	5.3908	0	20.8102	3.6186	0.4457	-1	1	0.6651	0.94	0.4749	234.314	581.632	-6.5	67.6	0.288269		3.46898	3.46898
57	7.1	63.8888	8.9984	55.1208	10.808	0	21.8017	4.8854	0.9027	0.7396	0.9989	0.08763	0	0.03226	618.261	294.521	-44.85	45.5	0.832568		1.2011	1.2011
58	11.1	59.9165	5.3979	61.6295	6.7725	0	13.4001	3.1555	0.9515	0.5145	1	0.08995	0.1868	0.07042	134.969	978.739	57.85	15.6	0.797032		1.25465	1.25465
59	16.7	121.43	7.2713	141.328	9.6141	0	29.43	5.3769	0.9649	0.8207	1	0.04757	0.08844	0	1368.19	435.647	32.5	117	0.756316		1.3222	1.3222
60	9.7	22.4509	2.3145	60.5679	7.866	0	19.5	4.3467	0.8905	0.3881	1	0.1555	1	0.1579	736.155	593.418	20.8	-8.45	0.294241		3.39857	3.39857
61	4.7	23.3005	4.9575	29.1932	10.8123	3.25	29.9635	7.8105	0.9823	0.9505	1	0.0201	0.5185	0	25.5319	153.011	9.1	21.45	0.458506		2.181	2.181
62	5.3	4.5962	0.8672	25.1141	7.6103	0	18.9506	4.1846	-0.1855	-0.9998	0.9976	0.8989	1	0.75	18.6132	629.123	3.25	3.25	0.113951		8.77571	8.77571
63	6.5	11.718	1.8028	51.3851	11.4189	0	35.1541	8.4931	0.2465	-0.96	0.9981	0.769	1	0.68	1193.44	429.308	-0.65	11.7	0.157879		6.33398	6.33398
64	7.5	53.7421	7.1656	55.8493	10.1544	0	14.5344	3.1918	0.9014	0.4191	0.9997	0.1872	0.2182	0.1714	966.067	839.64	45.5	28.6	0.705665		1.4171	1.4171
65	18.7	69.2944	3.7056	133.708	8.0064	0	16.5718	3.8379	0.6616	-0.943	1	0.5351	0.3114	0.3333	605.497	859.436	66.3	-20.15	0.46283		2.16062	2.16062
66	5.7	3.3144	0.5815	11.477	3.1019	0	6.5	2.1866	0.5144	-0.9487	1	0.6568	1	0.4545	1186.48	468.36	0.65	3.25	0.187466		5.33431	5.33431
67	6.5	7.9076	1.2166	38.539	8.5642	3.25	27.5772	6.6012	-0.2089	-0.9986	0.9939	0.7466	1	0.84	905.569	378.508	7.8	-1.3	0.142056		7.03945	7.03945
68	6.1	3.677	0.6028	23.3734	5.7008	0	22.75	5.7876	0.5415	-0.7071	0.9983	0.5579	1	0.45	1338.25	835.557	2.6	2.6	0.10574		9.4572	9.4572
69	13.3	44.5096	3.3466	84.2403	7.4549	0	16.5718	4.1819	0.7849	-0.9999	1	0.3906	0.5841	0.2688	1207.38	219.906	39	-21.45	0.448913		2.2276	2.2276
70	7.7	13.6655	1.7747	28.3173	4.968	0	13	3.0343	0.7476	-0.9191	1	0.4341	1	0.25	626.058	337.409	0.65	-13.65	0.357226		2.79935	2.79935
71	5.5	8.2219	1.4949	20.2551	5.7872	0	20.5548	4.4248	0.9126	0.7694	0.9971	0.0658	1	0	516.364	676.2	-2.6	7.8	0.258311		3.8713	3.8713
72	10.3	4.3603	0.4233	48.7724	5.8762	0	20.8102	4.5208	-0.3725	-1	0.9487	0.6498	1	0.8704	866.044	615.087	1.95	3.9	0.0720364		13.8819	13.8819
73	6.1	4.55	0.7459	22.7461	5.5478	0	20.8102	5.1266	-0.08939	-0.9701	1	0.8268	1	0.7619	198.393	479.484	0	4.55	0.13445		7.43773	7.43773
74	6.5	4.162	0.6403	21.6045	4.801	0	13.7886	3.3518	-0.4061	-0.8944	0.8944	0.5028	1	0.96	442.762	869.154	-3.25	2.6	0.133368		7.49805	7.49805
75	15.9	7.9076	0.4973	54.2929	3.906	0	13.4001	3.1813	-0.3172	-0.9975	0.9701	0.6257	1	0.9035	1235.5	276.396	7.8	-1.3	0.127317		7.85441	7.85441
76	7.3	45.4303	6.2233	47.2172	8.9089	3.25	16.25	4.7215	0.9906	0.9513	0.9999	0.01227	0	0	751.706	764.794	14.95	42.9	0.698549		1.43154	1.43154
77	7.1	29.9635	4.2202	34.399	6.7449	0	14.5344	3.5702	0.782	0.5392	1	0.1685	0.09804	0.5161	652.873	960.204	-6.5	29.25	0.625688		1.59824	1.59824
78	6.5	20.6573	3.178	22.5732	5.0163	0	11.718	3.3873	0.9597	0.9177	0.9997	0.02988	0.6222	0	33.0692	456.915	8.45	18.85	0.633535		1.57845	1.57845
79	4.7	3.9538	0.8412	12.0936	4.4791	0	11.718	3.8621	-0.6265	-0.9991	-0.2169	0.3517	1	1	1266.39	423.617	0.65	3.9	0.187806		5.32466	5.32466
80	20.7	64.432	3.1127	109.893	5.8766	0	46.8722	6.0455	0.9102	0.1982	1	0.155	0.9572	0.1138	1166.3	819.674	33.15	55.25	0.529677		1.88794	1.88794
81	11.5	48.8366	4.2467	112.361	11.8275	4.5962	29.25	4.7028	0.9861	0.9191	1	0.01883	0.6	0	1215.51	243.687	8.45	48.1	0.359053		2.7851	2.7851
82	6.1	5.5915	0.9166	16.2223	3.9567	0	16.25	3.5316	-0.0537	-1	0.9487	0.7415	1	0.8095	599.779	908.828	-4.55	-3.25	0.231658		4.31671	4.31671
83	4.9	4.6872	0.9566	26.403	9.1045	3.25	22.75	5.0054	-0.06025	-1	0.9864	0.8991	1	0.8889	299.449	132.122	-2.6	3.9	0.105069		9.51756	9.51756
84	22.9	13.4001	0.5852	121.389	5.8081	0	13.4001	3.3387	0.3905	-1	1	0.7109	1	0.5269	1112.55	397.74	5.2	12.35	0.100756		9.92498	9.92498
85	10.9	60.254	5.5279	78.0592	8.7707	0	26.2023	4.8852	0.9653	0.6743	1	0.06614	0.3708	0.02899	53.0963	122.037	-56.55	20.8	0.630269		1.58662	1.58662
86	5.7	29.4802	5.172	71.3868	19.2937	4.5962	36.3361	8.9993	0.4221	-0.9991	1	0.8841	0.2703	0.2941	52.5789	503.272	-28.6	-7.15	0.268067		3.73041	3.73041
87	8.5	33.1054	3.8947	45.9464	7.0687	3.25	14.5344	3.1603	0.9776	0.9141	1	0.02114	0.8462	0	1372.44	676.806	-24.05	-22.75	0.550978		1.81495	1.81495
88	28.9	63.753	2.206	256.789	9.5461	0	26.2023	5.7546	0.3293	-0.9973	1	0.6309	0.6022	0.6305	664.218	200.692	-40.3	49.4	0.231089		4.32733	4.32733
89	5.5	17.9781	3.2687	36.7039	10.4868	0	27.9576	7.3647	0.9396	0.6983	0.9983	0.08117	0.6571	0.06667	992.364	323.536	11.7	13.65	0.311697		3.20825	3.20825
90	18.9	60.45	3.1984	149.473	8.8446	0	20.8102	4.4317	0.8231	0.1999	1	0.2198	0.4142	0.2886	1071.83	1014.25	-60.45	0	0.361622		2.76532	2.76532
91	5.9	56.2203	9.5289	38.8279	9.9559	3.25	17.5018	4.1853	0.9942	0.9833	0.999	0.003837	0	0	330.822	487.39	-55.25	10.4	0.957111		1.04481	1.04481
92	5.5	3.5004	0.6364	17.6958	5.0559	0	13.4001	3.0679	-0.5259	-1	0.07975	0.3044	1	1	7.6182	218.627	1.3	3.25	0.125873		7.94453	7.94453
93	5.1	11.0691	2.1704	13.9025	4.4847	0	13.4001	3.3551	0.9621	0.8471	1	0.04594	1	0	266.676	133.069	-11.05	-0.65	0.483957		2.0663	2.0663
94	20.3	20.0238	0.9864	106.828	5.8376	0	14.5344	3.2642	0.5807	-1	1	0.5217	1	0.4506	1091.24	806.362	19.5	4.55	0.168974		5.91809	5.91809
95	30.7	88.29	2.8759	184.684	6.435	0	16.5718	3.5636	0.8941	-0.0995	1	0.1921	0.5645	0.1236	950.728	405.865	87.75	-9.75	0.446915		2.23756	2.23756
96	5.5	7.15	1.3	30.7385	8.7824	3.25	39.1352	8.5155	0.5998	-0.6919	0.9997	0.6485	1	0.2	911.645	2.4727	7.15	0	0.148023		6.75569	6.75569
97	9.1	15.23	1.6736	59.5405	8.386	0	35.1541	6.5265	-0.525	-1	0.9216	0.5944	0.9437	0.9583	1202.52	418.676	-11.7	9.75	0.199571		5.01076	5.01076
98	34.1	193.333	5.6696	327.092	10.1898	0	42.25	5.0496	0.6807	-0.9978	1	0.529	0.2336	0.2929	216.255	159.845	167.7	-96.2	0.5564		1.79727	1.79727
99	8.5	31.2	3.6706	63.3505	9.7462	0	43.3604	9.1695	0.4067	-0.7593	0.9999	0.5551	0.4923	0.5581	436.341	803.929	-31.2	0	0.376619		2.65521	2.65521
100	7.5	66.6591	8.8879	65.4441	11.8989	3.25	22.75	4.4393	0.9921	0.9442	1	0.01191	0	0	1314.82	992.667	26.65	61.1	0.746951		1.33878	1.33878
101	8.5	2.9069	0.342	22.6666	3.4872	0	7.2672	2.0781	-0.006805	-0.9948	1	0.7208	1	0.8378	402.094	641.788	1.3	2.6	0.098073		10.1965	10.1965
102	7.1	22.1859	3.1248	26.8944	5.2734	3.25	13	2.5478	0.9878	0.8662	1	0.02537	1	0	323.204	243.127	-1.95	-22.1	0.592559		1.6876	1.6876
103	29.3	62.4305	2.1307	176.899	6.4798	0	26.2023	3.9351	0.4921	-1	1	0.6705	0.8168	0.4387	1143.3	620.565	-15.6	60.45	0.328822		3.04116	3.04116
104	31.7	83.5901	2.6369	188.282	6.3395	0	19.769	3.6725	0.8603	-0.6854	1	0.3555	0.7003	0.07581	1251.42	971.554	50.05	66.95	0.415948		2.40415	2.40415
105	11.9	3.3144	0.2785	40.3506	4.0758	0	16.5718	3.4944	-0.3454	-1	0.9806	0.6504	1	0.9437	155.559	786.626	0.65	-3.25	0.0683301		14.6348	14.6348
106	6.9	27.2845	3.9543	31.192	6.3657	0	14.5344	4.1961	0.9813	0.8437	1	0.03169	0.3878	0	1268.02	385.123	-5.85	26.65	0.621189		1.60982	1.60982
107	13.3	2.3436	0.1762	47.224	4.1791	0	23.4361	4.099	-0.04687	-1	1	0.6658	1	0.8235	1209.19	470.812	-1.95	1.3	0.0421622		23.7179	23.7179
108	18.9	9.75	0.5159	78.1725	4.6256	0	20.5548	3.3796	0.03432	-1	1	0.7004	1	0.7826	207.788	471.093	-7.8	5.85	0.111531		8.96608	8.96608
109	23.5	13.4001	0.5702	114.818	5.3404	0	16.25	3.6538	0.1343	-1	1	0.7454	1	0.7079	241.121	765.596	12.35	5.2	0.106771		9.36584	9.36584
110	4.7	17.7415	3.7748	16.218	6.0067	0	9.75	3.1076	0.9986	0.9958	0.9998	0.001399	1	0	1184.12	954.234	-8.45	-15.6	0.628432		1.59126	1.59126
111	13.5	41.284	3.0581	100.078	8.7024	0	26.2023	5.3892	0.5323	-0.9179	1	0.6194	0.6522	0.3579	1368.48	644.678	-34.45	22.75	0.351409		2.84569	2.84569
112	5.1	2.9069	0.57	19.1654	6.1824	0	13	4.146	-0.7371	-0.9487	-0.4961	0.1874	1	1	842.922	467.196	-2.6	1.3	0.0921972		10.8463	10.8463
113	7.7	22.2334	2.8875	57.6909	10.1212	3.25	18.9506	4.0786	0.8836	0.2903	1	0.1424	1	0.1081	940.396	943.565	-13.65	-17.55	0.285292		3.50518	3.50518
114	7.9	3.5004	0.4431	22.4171	3.7995	0	17.5018	3.6551	0.1828	-1	0.9939	0.7121	1	0.7714	424.772	965.918	1.3	3.25	0.116621		8.57481	8.57481
115	4.9	28.5778	5.8322	25.4054	8.7605	3.25	14.5344	3.2084	0.9942	0.9582	1	0.01385	0	0	540.643	620.408	8.45	-27.3	0.665738		1.50209	1.50209
116	12.5	1.95	0.156	52.8853	5.0367	0	13.4001	3.2472	0.1788	-1	1	0.7493	1	0.6585	1240.92	811.504	1.95	0	0.0309727		32.2865	32.2865
117	11.1	68.5588	6.1765	72.9011	8.0111	0	20.8102	5.6196	0.9697	0.8283	1	0.03683	0.06593	0	38.2072	927.428	50.7	46.15	0.770993		1.29703	1.29703
118	6.5	37.1013	5.7079	38.4069	8.5349	0	22.981	5.1307	0.9839	0.9316	1	0.0179	0.1333	0	125.546	938.639	1.95	-37.05	0.668772		1.49528	1.49528
119	9.7	14.7365	1.5192	54.1097	7.0272	3.25	13.7886	2.9592	0.7905	-0.156	1	0.2506	1	0.2727	628.16	367.737	-11.05	-9.75	0.216189		4.62559	4.62559
120	5.3	12.7705	2.4095	27.2119	8.246	0	16.25	3.8351	0.1043	-0.7474	0.9988	0.6757	0.9091	0.6923	915.141	336.085	-3.25	12.35	0.292202		3.42229	3.42229
121	27.9	22.8242	0.8181	75.4716	2.914	0	13.4001	2.3578	0.3073	-1	1	0.7559	1	0.5261	628.152	903.487	-21.45	7.8	0.280748		3.56191	3.56191
122	7.1	26.7765	3.7713	43.2296	8.4764	0	32.5	7.2684	0.9694	0.8107	1	0.04597	0.4706	0	490.303	539.169	26.65	-2.6	0.444918		2.24761	2.24761
123	4.7	8.5494	1.819	22.8993	8.4812	0	21.8017	6.0174	0.6303	-0.28	0.9995	0.5087	1	0.4286	1064.61	437.064	-8.45	1.3	0.214474		4.66256	4.66256
124	14.5	36.9758	2.5501	74.0463	5.9237	0	13	2.6546	0.8586	-0.07298	1	0.1748	0.848	0.1538	162.09	25.4759	-6.5	-36.4	0.430491		2.32293	2.32293
125	6.1	12.5536	2.058	23.7865	5.8016	0	21.8017	4.9114	0.4306	-0.9701	0.9899	0.4536	0.9756	0.8	710.943	758.18	4.55	11.7	0.35473		2.81905	2.81905
126	14.3	114.518	8.0083	144.602	11.7563	3.25	25.3833	5.084	0.8616	-0.9762	1	0.3703	0.187	0.1262	1252.01	896.811	72.8	88.4	0.681192		1.46801	1.46801
127	4.9	20.7288	4.2304	24.9778	8.613	0	20.8102	4.7305	0.8607	0.6247	0.9989	0.1409	0.5172	0.3333	1226.23	977.878	-13.65	15.6	0.491165		2.03598	2.03598
128	5.1	4.162	0.8161	32.0608	10.3422	0	23.4361	6.8451	0.04725	-0.8944	0.8944	0.6162	1	0.8182	1196.08	412.304	-2.6	-3.25	0.0789097		12.6727	12.6727
129	13.5	26.2023	1.9409	70.3037	6.1134	0	20.8102	3.803	0.5214	-0.9989	1	0.6201	0.9739	0.4494	347.574	37.3556	-24.05	10.4	0.317483		3.14978	3.14978
130	25.1	12.9021	0.514	234.026	10.131	0	42.3748	6.5645	0.1061	-1	1	0.6715	0.9957	0.7427	1166.77	706.815	-9.75	-8.45	0.0507354		19.7101	19.7101
131	4.9	4.6872	0.9566	20.3333	7.0115	0	13.4001	4.2118	0.7593	0.3939	0.9806	0.2321	1	0.3333	857.959	600.939	3.9	2.6	0.136433		7.3296	7.3296
132	5.5	7.827	1.4231	26.6739	7.6211	0	21.8017	5.0021	0.1292	-0.9621	0.9487	0.658	1	0.7143	359.791	1026.89	5.85	5.2	0.186732		5.35528	5.35528
133	15.7	2.0555	0.1309	53.1981	3.8831	0	18.9506	3.6488	0.1986	-1	1	0.7203	1	0.6636	329.296	790.965	-0.65	1.95	0.0337102		29.6646	29.6646
134	7.7	72.0768	9.3606	67.9596	11.9227	3.25	20.8102	3.8817	0.9269	0.7927	1	0.07019	0	0	182.831	361.714	-71.5	-9.1	0.785107		1.27371	1.27371
135	5.9	49.1986	8.3387	45.5112	11.6695	0	33.931	9.7527	0.9894	0.9745	1	0.009338	0	0	1262.76	654.432	-13	47.45	0.714572		1.39944	1.39944
136	12.7	72.9768	5.7462	101.98	9.5308	0	17.5018	4.2212	0.9696	0.667	1	0.04658	0.1308	0.01149	1106.73	142.535	24.05	68.9	0.602908		1.65863	1.65863
137	5.5	20.5548	3.7372	31.8219	9.092	0	29.9635	7.3961	0.7007	-0.9021	0.9932	0.4776	0.7429	0.3571	1114.8	342.055	6.5	19.5	0.411043		2.43284	2.43284
138	5.9	12.8035	2.1701	20.7859	5.3297	3.25	11.718	2.1812	0.7953	0.1961	1	0.2173	1	0.3158	373.119	395.983	11.7	5.2	0.407171		2.45597	2.45597
139	12.5	100.607	8.0486	104.958	9.996	3.25	19.769	3.3683	0.973	0.8849	1	0.02301	0	0	1206.52	83.868	-22.1	98.15	0.805182		1.24196	1.24196
140	6.9	21.2521	3.08	35.6607	7.2777	3.25	22.75	5.015	0.8938	0.348	0.9995	0.1351	0.7959	0.06897	1013.85	89.4058	-8.45	19.5	0.423211		2.36289	2.36289
141	15.1	31.9096	2.1132	83.8619	6.4017	0	17.5018	3.6696	0.7492	-0.7474	0.9999	0.3919	1	0.2294	1298.66	618.321	-1.95	-31.85	0.3301		3.02939	3.02939
142	5.1	3.25	0.6373	4.875	1.5726	0	6.5	2.0333	1	1	1	0	1	0	947.441	1039	-3.25	0	0.405252		2.4676	2.4676
143	11.3	28.1983	2.4954	56.7041	6.0972	0	23.6604	4.7999	0.5533	-0.9701	0.9997	0.5976	0.7419	0.3472	13.4027	556.757	-12.35	25.35	0.40927		2.44338	2.44338
144	20.7	8.3241	0.4021	103.783	5.5499	0	25.3833	3.6351	-0.4465	-1	0.2873	0.3895	1	1	58.715	277.29	6.5	-5.2	0.0724518		13.8023	13.8023
145	5.1	3.9538	0.7753	11.4588	3.6964	0	7.2672	1.9589	0.7625	0.1203	1	0.3305	1	0.3	119.657	190.726	-0.65	3.9	0.209745		4.7677	4.7677
146	6.1	6.7862	1.1125	20.382	4.9712	0	10.2774	2.9102	0.8835	0.6	1	0.1077	1	0.1429	471.172	88.3934	1.95	-6.5	0.223789		4.46849	4.46849
147	6.7	2.68	0.4	22.2798	4.7404	0	18.3848	3.8636	-0.1578	-0.9923	0.9995	0.7502	1	0.7727	1210.42	412.037	2.6	0.65	0.0843811		11.851	11.851
148	10.1	6.4018	0.6338	38.6367	4.77	0	10.2774	2.4783	0.1383	-1	1	0.7962	1	0.6721	928.406	835.569	-2.6	-5.85	0.132872		7.52603	7.52603
149	6.3	17.0617	2.7082	37.4318	8.7051	0	19.769	5.3192	0.9039	0.5578	1	0.113	0.7674	0.08696	249.23	127.556	11.05	13	0.311105		3.21435	3.21435
150	18.1	27.1526	1.5001	102.949	6.3943	0	20.8102	3.9535	0.7675	-0.2747	1	0.2719	1	0.3623	440.58	747.621	5.2	26.65	0.2346		4.26258	4.26258
151	16.3	13.081	0.8025	90.5318	6.3309	0	26.2023	4.8203	0.2142	-1	0.9995	0.7173	1	0.6695	349.322	1011.17	5.85	11.7	0.126759		7.88897	7.88897
152	7.7	28.2208	3.665	44.4463	7.7976	0	16.5718	3.6564	0.7407	-0.995	0.9961	0.5894	0.4737	0.1351	627.357	278.818	-7.15	-27.3	0.470016		2.12759	2.12759
153	16.3	23.5619	1.4455	58.135	4.0654	0	11.718	2.9023	0.4979	-0.9983	0.9989	0.5485	1	0.5546	1247.06	401.39	-21.45	-9.75	0.355562		2.81245	2.81245
154	6.1	9.0301	1.4803	27.6607	6.7465	0	16.5718	3.8222	-0.4889	-0.9398	0.6	0.4487	0.7805	1	259.147	258.992	7.8	4.55	0.219417		4.55752	4.55752
155	5.1	3.9538	0.7753	19.9234	6.4269	0	13	3.499	-0.209	-0.8944	0.8944	0.5277	1	0.8889	1126.17	905.255	-0.65	-3.9	0.120634		8.28957	8.28957
156	6.1	47.8358	7.8419	44.7294	10.9096	3.25	23.4361	4.848	0.9965	0.9727	1	0.00587	0	0	720.656	990.508	-35.1	32.5	0.718807		1.39119	1.39119
157	16.7	58.5	3.503	86.9564	5.9154	0	13.7886	3.4446	0.8743	-0.02127	1	0.263	0.9184	0.1429	581.407	635.311	35.1	-46.8	0.592183		1.68867	1.68867
158	4.9	14.2556	2.9093	14.7362	5.0815	3.25	9.1924	2.0469	0.9726	0.9417	0.9999	0.02274	1	0	73.2041	593.439	-13	5.85	0.572528		1.74664	1.74664
159	6.9	11.6276	1.6852	49.0515	10.0105	0	33.931	6.6194	-0.9046	-1	-0.6958	0.0943	0.8367	1	771.739	64.2464	-5.2	-10.4	0.168343		5.94024	5.94024
160	6.7	21.607	3.2249	35.8455	7.6267	3.25	16.25	3.8087	0.6857	0.03446	0.9911	0.3242	0.7021	0.4074	554.992	405.672	-20.15	-7.8	0.422843		2.36494	2.36494
161	12.1	3.7901	0.3132	34.2344	3.3895	0	10.2774	2.7024	-0.2107	-1	1	0.6517	1	0.8846	1212.86	463.905	1.95	3.25	0.092403		10.8222	10.8222
162	9.1	39.6713	4.3595	51.0424	7.1891	0	16.25	4.1401	0.9172	0.7071	1	0.07573	0.507	0.01961	982.736	69.7198	1.3	-39.65	0.606404		1.64907	1.64907
163	6.7	34.499	5.1491	41.5507	8.8406	0	21.8017	5.5517	0.987	0.9514	1	0.01346	0.5957	0	805.187	408.134	25.35	23.4	0.582438		1.71692	1.71692
164	4.7	35.4652	7.5458	25.9401	9.6075	0	20.8102	6.777	0.9651	0.9504	0.9898	0.01345	0.1111	0	373.394	217.277	26.65	23.4	0.785407		1.27322	1.27322
165	5.9	9.6629	1.6378	23.5639	6.042	0	16.5718	4.1583	0.2492	-0.4138	0.8064	0.4445	0.9744	0.8947	1341.31	689.805	6.5	-7.15	0.271069		3.6891	3.6891
166	9.1	47.61	5.2319	61.9109	8.7198	0	18.3848	3.9785	0.9401	0.6369	1	0.08135	0.3099	0.03922	1052.3	385.67	-47.45	-3.9	0.600002		1.66666	1.66666
167	8.3	24.6658	2.9718	37.1329	5.8941	0	20.8102	4.6108	0.7388	0.00813	0.9996	0.3173	0.873	0.3023	1159.72	417.06	23.4	7.8	0.504199		1.98334	1.98334
168	5.7	16.875	2.9605	35.7319	9.6573	4.5962	19.769	4.1004	0.6781	0.2824	0.9681	0.2154	0.7568	0.5294	780.482	93.9561	-4.55	16.25	0.306556		3.26205	3.26205
169	4.7	15.8685	3.3763	17.1398	6.3481	0	14.5344	4.179	0.9959	0.9885	1	0.004736	0.8148	0	647.319	787.681	-9.1	13	0.53186		1.88019	1.88019
170	10.5	51.6126	4.9155	68.8843	8.104	0	32.1734	5.7451	0.9862	0.9218	1	0.01458	0.4118	0	680.867	873.719	-41.6	30.55	0.606552		1.64866	1.64866
171	9.1	62.9393	6.9164	57.6564	8.1206	0	16.25	4.106	0.9744	0.933	0.9997	0.01814	0.04225	0	871.626	220.78	-49.4	39	0.85171		1.17411	1.17411
172	7.5	11.3704	1.516	27.9552	5.0828	0	14.5344	4.2069	0.2937	-0.6347	0.9997	0.516	1	0.7143	630.433	295.02	-9.75	5.85	0.298261		3.35277	3.35277
173	6.3	5.5154	0.8755	32.9069	7.6528	0	20.5548	5.321	0.4247	-0.8732	0.9923	0.6396	1	0.5238	1055.87	774.222	-3.9	3.9	0.114403		8.74106	8.74106
174	4.7	7.0007	1.4895	10.4977	3.888	0	7.2672	2.5779	0.93	0.7809	0.9983	0.08055	1	0	340.979	378.255	6.5	-2.6	0.383102		2.61027	2.61027
175	9.9	20.3066	2.0512	53.0995	6.7215	0	13.4001	2.9232	0.6911	-0.493	1	0.4308	1	0.3448	549.869	298.444	-15.6	13	0.30517		3.27686	3.27686
176	7.3	7.6081	1.0422	38.3051	7.2274	0	13.7886	4.3673	0.8199	-0.1961	1	0.2843	1	0.2121	844.651	647.726	-7.15	2.6	0.144201		6.93475	6.93475
177	9.5	19.8436	2.0888	80.787	10.7716	3.25	23.6604	5.9513	0.2397	-0.9991	1	0.7847	0.6667	0.5185	1152.45	787.295	16.9	-10.4	0.193917		5.15684	5.15684
178	6.1	21.792	3.5725	32.0038	7.8058	0	19.769	4.6387	0.7547	0.3663	1	0.1999	0.9024	0.4286	952.295	848.131	-20.8	-6.5	0.457672		2.18497	2.18497
179	8.5	69.7683	8.208	106.201	16.3387	0	34.548	9.7603	0.9811	0.8878	1	0.02653	0	0	1123.06	553.376	-57.85	-39	0.502366		1.99058	1.99058
180	5.7	14.0616	2.467	28.5264	7.7098	0	14.5344	3.6247	0.8631	0.4472	0.9965	0.129	1	0.05882	732.316	892.667	-11.7	-7.8	0.319982		3.12517	3.12517
181	5.7	8.1445	1.4289	26.2673	7.0993	0	22.981	6.2104	0.6702	-0.4717	1	0.4324	1	0.2353	1147.22	450.333	7.15	-3.9	0.201273		4.96837	4.96837
182	8.5	35.3638	4.1604	84.5702	13.0108	3.25	26.2023	5.9467	0.8978	0.5472	1	0.1199	0.8769	0.1333	467.176	577.282	33.8	10.4	0.319765		3.1273	3.1273
183	6.9	20.5548	2.979	27.7884	5.6711	0	9.75	2.1903	0.9841	0.8944	0.9998	0.02166	1	0	1122.25	365.855	16.9	11.7	0.525295		1.90369	1.90369
184	8.5	0.9192	0.1081	41.9089	6.4475	0	16.5718	3.6603	-0.5839	-1	0.7593	0.5237	1	0.9773	1364.81	11.2294	0.65	0.65	0.0167662		59.6438	59.6438
185	6.7	20.5548	3.0679	33.3212	7.0896	0	18.3848	4.2415	0.9137	0.763	0.9977	0.07155	0.8511	0	1124.61	40.7761	-16.9	-11.7	0.432732		2.3109	2.3109
186	8.3	41.9338	5.0523	69.8212	11.0827	0	25.3833	5.5591	0.9322	0.6735	1	0.08419	0.4444	0.06977	242.753	238.584	13.65	39.65	0.455873		2.19359	2.19359
187	8.3	3.5004	0.4217	21.4532	3.4053	0	10.2774	2.5051	-0.5647	-1	1	0.6343	1	0.9535	335.38	787.699	-3.25	-1.3	0.123836		8.07517	8.07517
188	5.5	35.3937	6.4352	39.7805	11.3659	4.5962	20.8102	4.7274	0.991	0.9738	0.9999	0.00873	0.1143	0	29	969.591	-35.1	-4.55	0.566185		1.76621	1.76621
189	6.5	54.6773	8.4119	47.9937	10.6653	3.25	22.981	5.0774	0.9878	0.9396	1	0.01401	0	0	637.215	139.4	52	-16.9	0.788717		1.26788	1.26788
190	4.9	17.55	3.5816	21.8344	7.5291	0	19.769	5.7407	0.7345	0.5477	0.9884	0.1552	1	0.4444	292.051	473.878	17.55	0	0.475701		2.10216	2.10216
191	7.7	5.5915	0.7262	34.9665	6.1345	0	30.8322	5.711	-0.1435	-0.9899	0.9417	0.6995	1	0.8529	518.578	559.981	4.55	-3.25	0.11838		8.4474	8.4474
192	7.7	56.1037	7.2862	60.6676	10.6434	0	23.6604	5.1143	0.9917	0.9678	1	0.007093	0.08772	0	85.7727	609.097	-25.35	50.05	0.684574		1.46076	1.46076
193	7.7	14.1962	1.8437	27.7763	4.873	0	18.3848	3.9532	0.669	-0.28	0.9971	0.2831	1	0.5405	80.6169	193.182	13.65	3.9	0.37835		2.64305	2.64305
194	7.7	68.3273	8.8737	85.9863	15.0853	0	30.6604	8.6854	0.9719	0.9013	1	0.03001	0	0	1146.68	187.786	-60.45	31.85	0.588235		1.7	1.7
195	6.7	53.8206	8.0329	55.0401	11.7107	0	37.0557	7.216	0.9847	0.9017	0.9993	0.01952	0	0	736.582	357.731	42.9	32.5	0.685945		1.45784	1.45784
196	4.7	6.5324	1.3899	15.1787	5.6217	0	13.4001	3.9913	0.6263	-0.9762	0.991	0.7165	1	0.2857	386.16	922.149	-0.65	6.5	0.247238		4.04468	4.04468
197	7.3	3.9	0.5342	25.9677	4.8996	0	14.5344	3.4189	0.2083	-1	1	0.8265	1	0.5357	1062.75	311.507	0	3.9	0.109029		9.17185	9.17185
198	6.5	3.3144	0.5099	23.6403	5.2534	0	16.25	4.3938	0.4335	-0.8742	1	0.5996	1	0.625	218.439	758.515	3.25	0.65	0.097061		10.3028	10.3028
199	5.3	14.5344	2.7423	19.9808	6.0548	0	11.718	3.3728	0.9453	0.7593	0.9989	0.07261	1	0	176.358	712.377	14.3	-2.6	0.452913		2.20793	2.20793
200	5.7	25.2832	4.4357	37.5795	10.1566	3.25	18.9506	4.422	0.7134	0.124	0.9923	0.2198	0.6486	0.4706	692.061	160.526	17.55	18.2	0.436731		2.28974	2.28974
201	5.1	19.0285	3.7311	20.9883	6.7704	3.25	13.7886	3.381	0.9754	0.8754	0.9999	0.03667	0.871	0	1234.07	858.353	-18.85	-2.6	0.55109		1.81459	1.81459
202	4.7	33.4292	7.1126	26.185	9.6981	0	13.4001	3.748	0.9525	0.9027	0.9994	0.0472	0	0	1365.23	201.585	29.9	14.95	0.733401		1.36351	1.36351

## Sheet: WT S2 V2
trackID	trackLength(s)	totalDisplacement(um)	meanVelocity(um/s)	totalDistance(um)	meanSpeed(um/s)	minSpeed(um/s)	maxSpeed(um/s)	stdevSpeed(um/s)	meanPersistence	minPersistence	maxPersistence	stdevPersistence	tumblingPropensityV	tumblingPropensityP	positionX(px)	positionY(px)	displacementX(um)	displacementY(um)	Spalte1
0	7.1	7.9343	1.1175	24.5643	4.8165	0	19.5	3.9266	0.05933	-1	0.9162	0.742	1	0.8889	164.599	785.155	-4.55	6.5	0.232015
1	16.9	22.2524	1.3167	131.364	8.8164	0	29.43	6.6601	-0.08488	-0.9999	1	0.7667	0.8792	0.752	352.26	760.775	-2.6	-22.1	0.149347
2	30.3	33.3089	1.0993	105.15	3.7155	0	17.5018	2.9549	0.3879	-0.9959	1	0.5388	1	0.7059	928.289	604.995	-31.85	9.75	0.295869
3	49.5	73.1301	1.4774	263.38	5.5448	0	23.4361	4.0398	0.3754	-1	1	0.7124	0.9853	0.5101	599.805	399.979	63.05	37.05	0.266448
4	7.5	8.3241	1.1099	17.8988	3.2543	0	13	3.0273	0.4769	-0.7071	1	0.474	1	0.6774	182.787	952.467	5.2	-6.5	0.341056
5	15.1	30.048	1.9899	70.8036	5.4049	0	13.7886	3.2959	0.3289	-0.9995	1	0.7622	0.8321	0.5273	360.798	62.5695	-18.85	-23.4	0.368166
6	9.9	100.001	10.1011	91.7346	11.612	3.25	27.768	4.2837	0.9958	0.9751	1	0.005573	0	0	237.157	1005.45	-89.05	45.5	0.869885
7	18.9	93.3333	4.9383	131.358	7.7727	0	22.981	4.4103	0.977	0.7922	1	0.03346	0.5503	0	1220.34	400.558	-27.95	89.05	0.635339
8	20.5	103.137	5.0311	156.721	8.4714	0	22.75	5.0602	0.7214	-1	1	0.5576	0.4216	0.2121	142.795	570.3	-101.4	-18.85	0.593892
9	18.9	86.9276	4.5993	132.215	7.8234	0	29.25	5.1735	0.9808	0.6075	1	0.04279	0.5621	0.006711	135.233	773.696	-9.1	-86.45	0.58789
10	7.1	28.2208	3.9748	31.1075	6.0995	0	11.718	3.2618	0.9144	0.6402	0.9988	0.099	0.451	0.09677	379.253	538.57	27.3	-7.15	0.65166
11	13.7	6.7862	0.4953	121.08	10.3487	0	30.8322	8.3445	-0.2296	-0.9989	0.9717	0.6802	1	0.8936	694.274	535.489	1.95	6.5	0.0478611
12	36.1	58.1705	1.6114	171.236	5.0216	0	20.5548	2.9277	0.5704	-1	1	0.5365	0.9413	0.4222	462.626	746.669	-18.2	-55.25	0.320894
13	11.3	76.161	6.7399	98.0441	10.5424	3.25	22.981	5.319	0.7519	-0.3881	0.9999	0.4351	0.3011	0.2603	606.332	1016.84	-68.25	-33.8	0.639314
14	29.7	155.301	5.229	224.973	8.1218	0	21.8017	4.3354	0.8551	-0.5603	1	0.3175	0.2419	0.1284	1062.56	591.901	81.9	-131.95	0.643823
15	19.7	10.6608	0.5412	88.5757	5.0043	0	13.4001	3.3887	0.02752	-1	1	0.6928	1	0.7832	476.399	70.467	8.45	6.5	0.108147
16	37.1	95.3929	2.5712	230.288	6.5609	0	18.9506	3.7764	0.6218	-1	1	0.6158	0.6866	0.31	439.187	805.098	21.45	-92.95	0.391897
17	27.9	26.0325	0.9331	122.081	4.7136	0	13	2.9126	0.2255	-1	1	0.6912	1	0.6824	497.376	546.018	1.3	26	0.197959
18	10.3	22.0617	2.1419	61.2115	7.3749	0	18.3848	3.7231	0.4917	-0.9848	0.999	0.6765	0.9398	0.3443	946.913	11.5825	-15.6	15.6	0.290431
19	11.1	18.85	1.6982	43.5082	4.7811	0	11.718	2.4954	0.7327	-0.7894	1	0.3995	1	0.3239	292.572	69.1712	18.85	0	0.35519
20	34.5	94.4739	2.7384	227.817	7.0098	0	21.8017	4.4414	0.5265	-0.9999	1	0.65	0.7877	0.3696	1269.6	61.7072	-61.75	71.5	0.390653
21	5.1	34.8827	6.8397	27.0423	8.7233	3.25	13.4001	2.6312	0.9784	0.9354	0.9986	0.02221	0	0	115.863	397.216	31.2	-15.6	0.784073
22	4.7	0.65	0.1383	5.1442	1.9053	0	6.5	2.1821	0.1021	-1	1	0.9423	1	0.5714	632.266	641.298	-0.65	0	0.072587
23	31.5	5.5915	0.1775	132.541	4.4929	0	13.4001	2.8255	-0.01511	-1	1	0.6702	1	0.8247	924.757	312.938	-4.55	-3.25	0.0395068
24	7.3	0	0	26.4586	4.9922	0	24.7513	5.5005	-0.6607	-1	0.5547	0.5507	1	1	1390.53	426.904	0	0	0
25	49.5	10.7594	0.2174	315.266	6.6372	0	25.3833	4.6754	0.1179	-1	1	0.78	0.9895	0.6094	910.52	73.9909	-4.55	9.75	0.0327548
26	5.5	17.1728	3.1223	31.2359	8.9245	0	13	3.0569	0.9653	0.8944	1	0.03896	1	0	1148.97	372.791	8.45	14.95	0.349857
27	49.5	70.5033	1.4243	313.159	6.5928	0	29.43	4.8792	0.345	-1	1	0.7144	0.8947	0.5204	139.986	429.07	53.3	-46.15	0.216039
28	6.5	39.5219	6.0803	37.9005	8.4223	3.25	16.5718	4.1223	0.9927	0.9648	1	0.009369	0.02222	0	115.331	372.2	-31.85	-23.4	0.721929
29	9.5	56.4752	5.9448	66.7988	8.9065	0	18.9506	4.7148	0.7301	-0.9021	1	0.5424	0.3467	0.2037	1206.74	539.784	11.7	55.25	0.667468
30	7.5	6.6922	0.8923	42.7487	7.7725	0	39.6713	9.7943	0.1445	-0.9804	1	0.6076	0.9818	0.8182	338.553	917.62	-3.25	5.85	0.114802
31	5.3	21.1724	3.9948	19.7362	5.9807	0	10.2774	2.8292	0.9915	0.9448	1	0.01533	0.6364	0	1162.31	338.547	20.15	-6.5	0.667949
32	28.1	125.84	4.4783	224.431	8.5989	0	41.1096	5.3247	0.9088	0.1578	1	0.1812	0.2414	0.1037	1166.7	450.237	104	70.85	0.520799
33	28.5	54.3712	1.9078	194.276	7.3312	0	17.5018	4.2927	0.4902	-0.9983	1	0.6655	0.6755	0.3786	951.116	899.654	-48.1	-25.35	0.26023
34	12.7	28.489	2.2432	49.6409	4.6393	0	17.5018	3.64	0.9548	0.7071	0.9999	0.05899	1	0.01149	613.429	10.8976	25.35	-13	0.483521
35	6.3	26.323	4.1783	39.4526	9.175	3.25	19.5	4.3804	0.9819	0.9251	1	0.02504	0.7674	0	160.81	470.571	-9.1	24.7	0.455401
36	21.1	96.4807	4.5725	136.442	7.1436	0	14.5344	3.662	0.8581	-0.9965	1	0.3908	0.5183	0.1287	1228.59	868.815	23.4	-93.6	0.640083
37	27.9	93.9357	3.3669	178.209	6.8807	0	20.8102	4.5564	0.6843	-0.9965	1	0.4841	0.5714	0.3462	1308.9	911.839	89.05	-29.9	0.489325
38	27.3	129.626	4.7482	235.178	9.2956	0	33.4608	4.9573	0.9459	0.3665	1	0.1018	0.6285	0.06009	496.397	812.317	-92.95	-90.35	0.510801
39	5.5	10.6608	1.9383	19.5851	5.5957	0	24.7513	6.1372	-0.472	-0.9999	0.7071	0.561	0.8857	1	1142.27	952.282	6.5	-8.45	0.346391
40	4.7	29.9424	6.3707	21.8806	8.1039	3.25	13.7886	4.1856	0.9589	0.9435	0.9744	0.01239	0	0	568.372	20.6702	13.65	26.65	0.786128
41	11.7	36.1788	3.0922	84.1029	8.6704	0	18.9506	4.0303	0.4392	-1	1	0.7573	0.8866	0.3766	397.526	47.8419	11.05	-34.45	0.356639
42	21.9	105.462	4.8156	242.112	12.1664	0	23.6604	5.2426	0.9658	0.6232	1	0.04857	0.2965	0.005587	1309.32	457.55	-105.3	-5.85	0.395811
43	5.1	11.718	2.2977	12.349	3.9836	0	11.718	2.9326	0.6116	0.26	0.8321	0.2079	1	0.6364	671.167	635.294	0.65	-11.7	0.57679
44	36.9	116.611	3.1602	246.196	7.0543	0	18.9506	4.1144	0.6988	-1	1	0.5957	0.6476	0.1927	868.527	97.6585	116.35	7.8	0.447982
45	18.9	105.665	5.5907	141.488	8.3721	0	16.5718	3.4246	0.9516	0.07526	1	0.1324	0.1893	0.05369	152.098	824.643	96.85	-42.25	0.667777
46	5.5	1.4534	0.2643	16.7078	4.7737	0	17.5018	5.0315	-0.1574	-1	1	0.6563	1	0.9286	460.509	404.682	1.3	0.65	0.0553659
47	7.3	55.2309	7.5659	47.9753	9.052	3.25	14.5344	3.1823	0.9899	0.928	1	0.01513	0	0	640.918	136.877	-24.7	-49.4	0.835826
48	21.1	4.9503	0.2346	106.261	5.5634	0	24.7513	5.7961	-0.1597	-1	1	0.7226	1	0.828	108.415	772.092	1.95	4.55	0.0421685
49	18.5	55.536	3.0019	122.916	7.4494	0	18.3848	4.255	0.6877	-1	1	0.5635	0.8424	0.2345	155.076	727.238	29.9	-46.8	0.402972
50	5.1	0.65	0.1275	19.6234	6.3301	0	16.25	5.3534	-0.3185	-1	0.9701	0.7348	1	0.9	1300.77	333.333	0.65	0	0.0201419
51	24.7	56.2203	2.2761	165.546	7.2928	0	26.8002	4.7017	0.2847	-0.9992	1	0.7708	0.7709	0.5	600.036	104.54	10.4	55.25	0.312102
52	17.3	144.706	8.3645	163.292	10.6727	3.25	26.2023	4.4505	0.9885	0.9163	1	0.01603	0	0	433.772	473.026	137.15	-46.15	0.783729
53	18.7	32.2717	1.7258	131.041	7.8468	0	26.8002	4.7561	0.3553	-0.9993	1	0.7348	0.6048	0.4828	1131.11	336.019	-5.2	-31.85	0.219937
54	35.9	157.768	4.3947	267.534	7.8919	0	22.981	4.7929	0.8105	-1	1	0.3939	0.3333	0.1944	882.79	858.599	-151.45	44.2	0.556862
55	6.3	52.5255	8.3374	43.5042	10.1173	0	16.5718	4.5494	0.989	0.9611	1	0.009514	0	0	271.944	28.4048	-39.65	34.45	0.824074
56	9.9	6.7862	0.6855	52.7365	6.6755	0	19.769	4.6359	0.0125	-0.9989	1	0.7261	1	0.8	886.864	690.99	-1.95	6.5	0.102689
57	9.3	2.6	0.2796	23.3723	3.2017	0	7.2672	2.1378	0.2869	-0.8321	1	0.5687	1	0.7551	882.527	255.054	0	2.6	0.0873286
58	13.3	31.2068	2.3464	57.8545	5.1199	0	13.4001	2.8407	0.8901	0.3528	1	0.1331	1	0.1505	99.7556	75.5038	-25.35	18.2	0.45829
59	4.7	2.6	0.5532	15.4399	5.7185	0	16.5718	4.57	-0.8998	-0.9959	-0.8	0.08946	1	1	364.532	379.66	-2.6	0	0.0967387
60	40.5	70.8768	1.75	295.466	7.6744	0	22.981	4.7988	0.4907	-0.9939	1	0.6208	0.8078	0.463	736.688	502.038	-52.65	-47.45	0.228031
61	5.3	22.4415	4.2342	25.244	7.6497	0	11.718	3.5498	0.6773	-0.0688	0.9977	0.3293	0.3333	0.5385	1121.23	242.321	3.9	22.1	0.553512
62	48.3	33.8999	0.7019	207.174	4.4746	0	14.5344	3.0216	0.4237	-1	1	0.737	0.9849	0.4153	1187.39	949.787	-18.2	-28.6	0.156863
63	11.5	59.9834	5.2159	82.8866	8.7249	0	18.9506	4.514	0.924	0.319	0.9999	0.1412	0.3895	0.06667	286.052	843.826	-29.9	52	0.597818
64	18.7	35.0398	1.8738	92.4299	5.5347	0	18.3848	3.5644	0.929	-0.1961	1	0.1248	1	0.05442	639.222	197.12	-26.65	22.75	0.338555
65	8.3	19.304	2.3258	53.0927	8.4274	3.25	16.5718	4.6035	0.9127	0.4702	1	0.1222	0.9841	0.09302	583.777	606.464	13.65	-13.65	0.275981
66	7.1	14.6069	2.0573	37.0003	7.255	0	14.5344	3.6149	-0.2131	-0.9956	1	0.8072	0.6078	0.7419	537.775	18.331	5.2	-13.65	0.28357
67	5.9	6.9096	1.1711	46.172	11.839	0	34.548	10.1616	-0.09381	-1	0.9993	0.8828	1	0.6842	891.763	579.534	-5.2	4.55	0.0989188
68	13.5	77.3281	5.728	101.593	8.8341	0	33.1436	5.3879	0.9718	0.8682	1	0.02995	0.3391	0	864.585	68.5074	33.8	-69.55	0.648397
69	8.5	72.3488	8.5116	62.617	9.6334	0	23.4361	5.3574	0.9942	0.9769	1	0.006264	0	0	98.4765	219.259	61.75	-37.7	0.883551
70	8.7	25.2832	2.9061	72.6375	10.8414	3.25	23.6604	4.6039	0.9527	0.6247	1	0.07386	0.9851	0.02128	480.247	281.782	24.05	-7.8	0.268056
71	7.5	49.2158	6.5621	44.6488	8.118	0	18.9506	3.5614	0.9965	0.9822	1	0.004487	0	0	585	819.913	-27.3	40.95	0.808339
72	4.7	5.2	1.1064	15.9307	5.9003	0	16.25	4.8546	0.5864	-0.3511	0.9829	0.4888	1	0.3333	439.936	642.638	5.2	0	0.187516
73	10.7	60.6001	5.6636	85.0876	9.7802	0	23.4361	5.5759	0.9852	0.9272	1	0.01627	0.1839	0	46.7757	636.888	55.9	23.4	0.579088
74	16.9	12.9512	0.7663	89.4016	6.0001	0	21.8017	3.9548	0.3323	-1	1	0.687	0.8591	0.56	314.47	33.7988	12.35	-3.9	0.127715
75	4.9	28.2208	5.7593	32.0498	11.0517	3.25	32.5	7.3359	0.9795	0.9487	0.9967	0.01536	0.2414	0	745.378	133.959	7.15	27.3	0.521123
76	5.7	2.0555	0.3606	21.0179	5.6805	3.25	13.4001	2.9652	0.1438	-1	0.9985	0.7759	1	0.6471	665.623	374.342	-1.95	-0.65	0.0634803
77	12.5	15.2161	1.2173	47.8199	4.5543	0	14.5344	3.3699	0.2042	-0.9997	0.9986	0.5969	1	0.8415	450.496	627.912	5.2	-14.3	0.267286
78	5.9	4.5962	0.779	31.107	7.9761	0	18.9506	4.5992	0.3711	-0.9965	1	0.8231	1	0.4444	424.11	702.551	-4.55	-0.65	0.0976668
79	6.7	87.7981	13.1042	74.3875	15.8271	6.5	29.25	5.1467	0.9694	0.9252	0.9996	0.01611	0	0	371.537	679.739	29.9	-82.55	0.82796
80	40.1	191.768	4.7822	302.95	7.9515	0	19.769	4.0269	0.8961	-0.771	1	0.2883	0.3675	0.09695	335.814	234.037	-191.75	-2.6	0.601421
81	7.7	14.3	1.8571	43.4122	7.6162	0	16.25	4.913	0.2614	-0.9998	0.9997	0.8978	0.4912	0.4324	863.961	1035.42	-14.3	0	0.243836
82	5.5	26.339	4.7889	34.1396	9.7542	3.25	20.8102	4.4495	0.9424	0.7372	1	0.06985	0.4286	0.06667	868.464	557.7	7.15	25.35	0.490958
83	4.9	23.0819	4.7106	23.9798	8.2689	3.25	26.8002	5.8356	0.9707	0.9204	0.9994	0.02578	0.3448	0	915.827	214.775	-22.75	-3.9	0.569677
84	17.7	65.621	3.7074	141.612	9.0199	0	23.6604	4.7176	0.8083	-0.3987	1	0.276	0.535	0.2482	679.458	216.746	36.4	-54.6	0.411025
85	34.5	24.6658	0.7149	198.305	6.1017	0	18.9506	4.3649	0.3494	-1	1	0.7061	1	0.5316	727.87	350.707	-7.8	-23.4	0.117164
86	4.9	3.7901	0.7735	14.4802	4.9932	0	13.4001	4.1904	-0.188	-0.4679	0.2425	0.2564	1	1	514.99	368.969	-3.25	-1.95	0.154911
87	43.5	38.7827	0.8916	319.565	7.7003	0	29.43	5.3438	0.6594	-1	1	0.494	0.7446	0.357	985.887	177.517	-29.9	-24.7	0.115788
88	43.3	83.4763	1.9279	306.001	7.4092	0	22.75	4.3483	0.4679	-1	1	0.6865	0.937	0.4103	991.416	841.634	-63.7	-53.95	0.260204
89	10.1	49.6474	4.9156	60.5026	7.4695	0	25.3833	5.8268	0.4287	-1	0.9999	0.8069	0.3951	0.3509	805.876	20.4208	34.45	-35.75	0.65809
90	27.9	124.695	4.4694	200.149	7.7277	0	18.3848	3.8105	0.6024	-0.9999	1	0.6966	0.3707	0.2594	486.511	275.292	44.85	116.35	0.578361
91	27.7	169.834	6.1312	215.894	8.4006	0	33.4608	4.8023	0.9197	-0.9487	1	0.2191	0.2218	0.07692	155.108	95.1029	-71.5	154.05	0.729853
92	9.1	45.2206	4.9693	54.1885	7.6322	0	26.2023	4.9357	0.9841	0.8838	1	0.01942	0.3239	0	294.758	106.22	14.3	-42.9	0.651097
93	14.9	73.0347	4.9017	135.303	10.4886	0	27.768	5.6762	0.8592	0.2085	1	0.2095	0.186	0.1927	1294.31	538.128	68.25	26	0.467336
94	5.7	5.8138	1.02	24.8463	6.7152	0	42.7471	9.6902	-0.1039	-0.9839	0.9923	0.7853	1	0.8	576.351	1035.19	-2.6	-5.2	0.151894
95	7.5	40.2003	5.36	48.8751	8.8864	3.25	16.25	3.5877	0.9576	0.8993	0.9996	0.03024	0.4182	0	222.36	497.54	-15.6	-37.05	0.603169
96	26.5	112.151	4.2321	183.559	7.4922	0	20.5548	3.931	0.9336	0.1789	1	0.1115	0.5837	0.06667	1117.83	681.504	79.95	-78.65	0.564867
97	15.1	34.2532	2.2684	117.964	9.0049	0	20.8102	5.2274	0.2128	-0.9956	0.9988	0.754	0.8321	0.5364	327.374	529.139	18.85	28.6	0.251907
98	27.7	215.622	7.7842	253.031	9.8456	0	16.5718	3.4258	0.9342	-0.4093	1	0.228	0.06226	0.03797	725.811	333.486	-59.15	-207.35	0.790627
99	22.3	50.9204	2.2834	124.17	6.1168	0	16.25	3.5641	0.6377	-0.9899	1	0.5048	0.803	0.3889	1017.13	742.605	12.35	-49.4	0.3733
100	5.3	12.3671	2.3334	31.0432	9.407	0	27.768	8.2365	0.5563	0.2682	0.7988	0.1755	1	0.7692	177.311	967.085	0.65	-12.35	0.248049
101	4.7	2.6	0.5532	19.3146	7.1536	0	22.75	6.0531	-0.7191	-0.9979	0.1747	0.4304	0.963	1	285.894	362.447	0	2.6	0.0773317
102	6.7	4.111	0.6136	35.8157	7.6204	0	22.981	7.324	-0.1127	-0.9995	1	0.8736	1	0.6538	167.746	558.164	3.9	1.3	0.0805207
103	6.7	43.3604	6.4717	41.3496	8.7978	3.25	13.7886	3.0902	0.9823	0.9519	1	0.01704	0.1064	0	415.47	387.903	39.65	17.55	0.735604
104	7.1	39.8413	5.6115	45.6033	8.9418	3.25	17.5018	5.0336	0.9301	0.5369	1	0.137	0.09804	0.129	19.338	898.486	-22.1	33.15	0.627558
105	10.7	91.3429	8.5367	84.8912	9.7576	3.25	17.5018	3.5701	0.9864	0.9249	1	0.02033	0	0	743.514	738.729	83.2	37.7	0.874877
106	14.9	33.9559	2.2789	87.7398	6.8015	0	26.8002	5.2736	0.3615	-0.8592	0.9975	0.5649	0.907	0.5926	1344.14	48.2685	3.25	-33.8	0.335058
107	9.1	65.2757	7.1732	63.0809	8.8846	0	17.5018	4.5698	0.9743	0.8914	1	0.02113	0	0	1064.53	788.846	63.05	16.9	0.807375
108	5.9	18.8948	3.2025	43.8518	11.244	0	26.2023	7.3469	0.3274	-0.2617	0.9889	0.5148	0.6154	0.5789	247.263	672.186	12.35	14.3	0.284819
109	8.9	4.55	0.5112	44.7167	6.4807	0	14.5344	3.2414	0.06729	-0.9971	0.9989	0.6551	1	0.7619	1299.67	320.534	0	-4.55	0.0788804
110	5.3	2.6	0.4906	20.7224	6.2795	0	19.769	5.1963	-0.8737	-0.999	-0.3162	0.2019	1	1	1352.51	863.623	0	-2.6	0.0781272
111	8.5	26.871	3.1613	82.62	12.7108	3.25	25.3833	4.3709	0.898	-0.361	1	0.212	0.8308	0.1111	366.035	312.382	-14.3	22.75	0.24871
112	21.3	10.6608	0.5005	83.7982	4.3419	0	10.2774	2.7507	0.3757	-1	1	0.7472	1	0.4431	835.984	776.887	8.45	6.5	0.115272
113	9.5	46.8045	4.9268	73.8887	9.8518	3.25	29.9635	5.4465	0.9416	0.551	1	0.07164	0.4133	0.01818	455.289	304.295	46.15	-7.8	0.500091
114	39.7	48.2316	1.2149	216.382	5.7396	0	20.8102	3.8991	0.2768	-1	1	0.6971	0.8753	0.6154	153.465	754.049	29.25	38.35	0.21167
115	4.7	54.2156	11.5352	34.5291	12.7885	3.25	25.3833	4.8096	0.9938	0.9905	0.9995	0.003587	0	0	306.128	1012.31	-42.9	-33.15	0.901998
116	7.3	5.85	0.8014	12.9661	2.4464	0	14.5344	3.3415	0.1039	-0.7809	0.9995	0.3934	1	0.9286	671.055	373.363	0	5.85	0.327583
117	8.9	76.711	8.6192	70.2707	10.1842	3.25	17.5018	3.355	0.9918	0.9641	1	0.009655	0	0	1044.44	712.337	1.3	76.7	0.846331
118	19.9	77.9485	3.917	138.708	7.7491	0	23.4361	5.3723	0.7753	-0.7071	1	0.3804	0.7095	0.283	754.402	283.445	-32.5	-70.85	0.505478
119	6.3	45.3186	7.1934	35.603	8.2798	3.25	13.4001	3.2077	0.9956	0.9701	1	0.006331	0	0	479.508	860.135	-6.5	-44.85	0.868789
120	30.1	134.303	4.4619	228.679	8.138	0	27.768	4.2424	0.9511	0.7071	1	0.06072	0.4698	0.01916	810.914	444.728	61.1	119.6	0.54828
121	6.3	6.5	1.0317	28.6349	6.6593	0	22.981	5.684	-0.03869	-0.9972	0.9829	0.7521	1	0.7391	652.206	777.127	-5.2	3.9	0.154926
122	38.1	50.353	1.3216	216.25	5.9903	0	25.3833	3.8515	0.6558	-0.9992	1	0.4056	0.9114	0.4618	40.2848	933.604	9.75	49.4	0.220623
123	7.7	15.8152	2.0539	25.1266	4.4082	0	10.2774	2.8524	0.6926	-0.2169	1	0.3419	1	0.4595	490.195	964.429	-2.6	-15.6	0.465927
124	8.9	19.3259	2.1714	54.5748	7.9094	0	35.75	7.5228	0.2759	-0.6	0.9961	0.4475	0.8696	0.8125	176.405	966.551	-14.3	-13	0.274534
125	14.1	13.7118	0.9725	86.5637	7.154	0	21.8017	4.9618	0.127	-0.9992	1	0.7904	1	0.5743	887.631	569.961	11.7	7.15	0.135938
126	4.7	2.68	0.5702	17.2478	6.3881	0	29.9635	7.7981	0.8495	0.6	0.9778	0.147	1	0.2857	298.223	933.149	-0.65	-2.6	0.0892597
127	6.5	1.4534	0.2236	26.9268	5.9837	0	32.5	6.4156	0.5317	-0.8222	0.9923	0.5375	1	0.56	890.869	250	0.65	-1.3	0.0373682
128	11.9	8.841	0.7429	90.0875	9.0997	0	27.9576	7.2589	0.1183	-1	1	0.6592	1	0.7692	529.471	373.307	-5.2	-7.15	0.0816401
129	20.5	55.185	2.6919	140.835	7.6127	0	21.8017	4.8689	0.5773	-0.9899	1	0.6444	0.6649	0.3293	1032.96	26.3854	40.3	-37.7	0.353606
130	6.9	9.3066	1.3488	19.9717	4.0759	0	7.2672	2.0943	0.7333	-0.1414	0.9971	0.2727	1	0.4138	244.797	996.877	-3.9	8.45	0.330921
131	13.5	39.4363	2.9212	92.8961	8.0779	0	16.5718	3.8809	0.7439	-0.3162	1	0.3673	0.9304	0.2842	127.756	327.033	39	5.85	0.361629
132	27.5	145.148	5.2781	239.824	9.4048	0	35.1541	5.8807	0.8663	-0.4841	1	0.2335	0.4745	0.1702	973.534	376.507	127.4	69.55	0.561213
133	5.9	11.6276	1.9708	49.1559	12.6041	3.25	22.981	5.2835	0.4709	-0.8437	0.9971	0.5749	1	0.5263	239.729	119.153	-5.2	-10.4	0.156362
134	29.3	93.0953	3.1773	256.329	9.3893	0	23.4361	5.7263	0.578	-0.9998	1	0.6028	0.3993	0.3785	271.367	582.116	73.45	-57.2	0.338396
135	19.7	74.2851	3.7708	118.186	6.6772	0	18.9506	3.911	0.8091	-0.9986	1	0.3532	0.565	0.2179	400.52	565.736	-20.15	71.5	0.564728
136	9.7	15.6271	1.611	59.794	7.7655	0	22.75	5.7682	0.8241	-0.7583	1	0.3505	0.974	0.193	963.17	211.17	-4.55	14.95	0.207456
137	9.7	116.928	12.0544	111.672	14.5029	0	42.7471	7.8438	0.9815	0.8802	1	0.02957	0	0	1113.07	87.5567	-16.9	115.7	0.831172
138	6.3	87.3543	13.8658	61.4247	14.2848	7.2672	21.8017	4.4372	0.9975	0.9909	1	0.002529	0	0	335.857	868.357	-19.5	-85.15	0.970668
139	19.5	59.1536	3.0335	118.115	6.7495	0	16.25	3.8426	0.6933	-1	1	0.6031	0.7657	0.2143	742.428	820.064	-12.35	-57.85	0.449441
140	6.1	2.3436	0.3842	25.1616	6.137	0	16.25	3.7694	-0.3667	-0.9736	0.9839	0.5583	1	0.9	693.156	534.361	-1.95	-1.3	0.0626039
141	9.9	22.5635	2.2791	37.6782	4.7694	0	13.4001	3.2263	0.7173	-0.5369	1	0.3806	1	0.3898	740.242	168.136	-22.1	4.55	0.477859
142	31.7	31.1526	0.9827	259.748	8.7457	0	29.9635	5.1154	0.6342	-0.9995	1	0.5275	0.5185	0.3673	1067.42	333.454	-12.35	28.6	0.112364
143	7.1	76.3273	10.7503	64.7854	12.703	3.25	22.981	4.5467	0.9925	0.9764	1	0.006849	0	0	1120.58	255.359	-6.5	-76.05	0.84628
144	7.1	7.4111	1.0438	25.613	5.0222	0	16.5718	3.9862	0.5579	-0.5547	1	0.4976	1	0.5333	1225.54	468.176	7.15	1.95	0.207837
145	24.7	91.16	3.6907	219.698	9.6783	0	23.4361	5.9478	0.5954	-1	1	0.6168	0.3965	0.2947	180.761	608.828	89.7	16.25	0.381338
146	33.9	88.29	2.6044	179.843	5.6377	0	19.769	3.1886	0.8707	-0.4472	1	0.2335	1	0.1275	214.058	854.58	60.45	64.35	0.461961
147	9.9	42.4446	4.2873	94.9883	12.0238	4.5962	22.981	4.9192	0.8406	-0.4997	1	0.3349	0.3165	0.1525	875.475	184.96	-19.5	-37.7	0.356568
148	4.7	24.9129	5.3006	17.8584	6.6142	0	13.4001	3.78	0.9987	0.9957	0.9998	0.001452	0.07407	0	170.202	992.511	-3.25	-24.7	0.801397
149	32.3	41.3146	1.2791	180.166	5.9461	0	18.9506	4.2555	0.4148	-1	1	0.6298	1	0.5491	406.969	904.811	-40.3	9.1	0.215116
150	18.7	35.6079	1.9042	89.5599	5.3629	0	16.25	3.452	0.6797	-0.9701	1	0.3704	1	0.4101	1326.34	879.203	33.15	-13	0.355069
151	4.7	2.7577	0.5867	8.6951	3.2204	0	11.718	3.3418	0.3342	-0.3162	0.9806	0.5707	1	0.5714	1231.84	114.351	-1.95	-1.95	0.182182
152	31.5	101.808	3.232	220.551	7.4763	0	29.9635	4.4083	0.4638	-0.996	1	0.6492	0.6034	0.4649	1359	90.7492	-9.1	-101.4	0.432299
153	9.5	112.066	11.7964	96.8541	12.9139	6.5	20.8102	4.1187	0.9968	0.9859	1	0.003399	0	0	936.184	691.842	55.25	97.5	0.913465
154	25.7	47.7739	1.8589	258.305	10.899	0	29.9635	7.1981	0.2456	-0.9989	1	0.757	0.6498	0.5535	429.224	811.053	-39.65	-26.65	0.170557
155	26.1	12.503	0.479	159.368	6.6128	0	37.0557	4.9032	0.3312	-0.9965	1	0.6486	0.9751	0.6019	393.561	112.09	-5.85	-11.05	0.0724353
156	11.9	49.7494	4.1806	84.3287	8.5181	0	18.9506	4.5007	0.8939	0.3278	1	0.1531	0.6263	0.1266	452.34	347.559	24.05	43.55	0.49079
157	8.3	35.6968	4.3008	59.5807	9.4572	0	21.8017	5.0642	0.8684	0.4472	0.999	0.151	0.6984	0.2326	860.916	1027.76	-29.9	-19.5	0.454765
158	13.3	25.886	1.9463	95.6572	8.4652	0	17.5018	3.4928	0.147	-1	0.9998	0.7043	0.8142	0.7222	700.395	1019.12	20.15	16.25	0.229918
159	16.5	68.6912	4.1631	136.388	9.406	0	50.4536	7.6337	0.88	-0.7798	1	0.3814	0.4828	0.08	331.933	446.527	59.8	33.8	0.4426
160	10.3	68.9276	6.692	149.804	18.0486	4.5962	35.1541	5.9974	-0.01718	-1	0.9998	0.8512	0.5904	0.6508	353.029	290.578	66.3	18.85	0.370777
161	16.9	48.8669	2.8915	133.558	8.9636	0	21.8017	5.3536	0.6354	-0.848	1	0.6353	0.396	0.2171	1261.67	426.817	23.4	42.9	0.322582
162	10.5	18.8948	1.7995	70.9577	8.348	0	20.8102	6.1643	0.6361	-0.816	0.9989	0.3579	1	0.5077	664.552	349.976	16.9	8.45	0.215561
163	31.1	99.7067	3.206	200.888	6.9034	0	26.2023	4.6594	0.6334	-1	1	0.5602	0.6598	0.3447	709.629	98.5289	-53.95	83.85	0.464409
164	9.3	3.677	0.3954	58.6005	8.0275	0	23.6604	6.0999	-0.2248	-1	1	0.5933	1	0.9388	374.419	365.656	-2.6	2.6	0.0492557
165	7.9	102.033	12.9156	79	13.3898	7.2672	18.9506	2.973	0.994	0.9776	1	0.006309	0	0	490.658	96.1582	91	-46.15	0.964585
166	30.7	111.471	3.631	246.731	8.5969	0	23.6604	5.0401	0.5941	-1	1	0.5982	0.4181	0.3708	754.803	396.5	111.15	-8.45	0.422362
167	16.7	90.2283	5.4029	114.372	7.7804	0	18.9506	4.8155	0.9907	0.945	1	0.01045	0.2449	0	144.093	916.473	9.75	-89.7	0.694424
168	4.9	3.25	0.6633	9.5638	3.2979	0	17.5018	4.5607	0.1419	-0.7071	0.9744	0.586	1	0.8333	517.296	614.959	-1.95	2.6	0.201128
169	18.9	36.1028	1.9102	91.529	5.4159	0	16.25	3.3611	0.7846	-0.9899	1	0.3862	1	0.2397	1300.67	664.611	14.3	-33.15	0.352702
170	21.5	8.841	0.4112	121.604	6.2361	0	20.8102	4.626	-0.2263	-1	0.9959	0.6861	1	0.8614	266.319	356.144	8.45	2.6	0.0659386
171	8.7	47.3832	5.4463	52.0326	7.7661	0	16.5718	3.4513	0.9419	0.5875	1	0.08426	0.2836	0.08511	430.442	1013.33	-21.45	42.25	0.701292
172	9.9	63.902	6.4547	77.2588	9.7796	0	18.9506	4.7223	0.9579	0.7827	1	0.05512	0.06329	0	593.293	715.621	44.2	46.15	0.660017
173	11.1	11.0691	0.9972	31.4139	3.4521	0	9.1924	2.5018	0.1567	-0.8437	1	0.6516	1	0.6567	766.04	935.095	-11.05	0.65	0.288868
174	10.7	81	7.5701	106.043	12.1889	0	26.2023	5.082	0.9872	0.9275	1	0.01371	0.1034	0	831.963	271.444	13	-79.95	0.621065
175	10.7	122.74	11.471	101.659	11.6849	6.5	18.3848	2.6083	0.9959	0.974	1	0.00603	0	0	814.631	857.252	-85.15	88.4	0.981694
176	19.7	84.6349	4.2962	171.332	9.6798	0	37.9012	6.9587	0.8445	-0.9084	1	0.2623	0.2486	0.1783	627.317	997.703	50.05	68.25	0.443831
177	6.5	3.9538	0.6083	18.3725	4.0828	0	23.6604	4.6991	-0.174	-0.9701	1	0.6087	1	0.92	890.838	250.661	-0.65	-3.9	0.148991
178	28.3	242.063	8.5535	279.745	10.6367	0	20.8102	4.0452	0.9663	0.4905	1	0.0722	0	0.02881	1120.83	453.61	-144.3	194.35	0.80415
179	5.7	31.9559	5.6063	27.6038	7.4605	0	14.5344	3.5116	0.99	0.9519	0.9999	0.01235	0.1622	0	585.974	615.772	-31.85	-2.6	0.751464
180	27.3	29.1994	1.0696	185.896	7.3477	0	30.8322	5.6694	0.1062	-1	1	0.8226	1	0.6027	685.269	556.258	8.45	-27.95	0.145569
181	26.9	57.2664	2.1289	171.542	6.8892	0	18.9506	4.0763	0.3208	-0.9879	1	0.6723	0.7189	0.5939	121.649	163.838	51.35	-25.35	0.30902
182	14.9	64.8471	4.3522	103.096	7.9919	3.25	18.9506	3.7228	0.7853	-0.7809	1	0.3896	0.4806	0.211	1014.53	989.282	-30.55	-57.2	0.544576
183	12.5	22.5635	1.8051	42.5015	4.0478	0	9.75	2.3228	0.7689	-0.0767	0.9995	0.2231	1	0.3529	723.988	519.304	-14.95	16.9	0.445946
184	9.9	3.9538	0.3994	66.8931	8.4675	0	21.8017	5.6141	-0.2806	-1	0.9923	0.7204	1	0.807	1114.51	303.429	-3.9	0.65	0.0471686
185	5.1	30.4322	5.9671	26.0587	8.406	3.25	14.5344	2.6941	0.932	0.8402	0.9918	0.06439	0	0	18.549	876.784	28.6	-10.4	0.709862
186	11.7	73.4011	6.2736	78.5896	8.102	0	18.9506	4.3902	0.9775	0.8566	1	0.03054	0.1959	0	286.214	665.171	28.6	67.6	0.774327
187	8.9	55.8244	6.2724	52.1927	7.5642	0	20.5548	4.9889	0.9849	0.9539	1	0.01227	0	0	520.225	1005.07	-26	-49.4	0.829222
188	8.1	38.3995	4.7407	37.2259	6.1026	0	16.25	3.9565	0.994	0.9584	1	0.008737	0.623	0	449.661	749.34	-38.35	1.95	0.776833
189	12.9	128.787	9.9835	121.938	11.187	3.25	19.5	3.7204	0.972	0.8022	1	0.05632	0.01835	0	1043.54	564.403	18.85	127.4	0.89242
190	9.3	61.3381	6.5955	70.4429	9.6497	0	22.981	5.4765	0.9778	0.9155	1	0.01795	0.0274	0	68.3065	844	60.45	-10.4	0.683493
191	6.3	5.2405	0.8318	18.4025	4.2796	0	9.75	2.8562	0.1446	-0.9981	1	0.7221	1	0.6818	1065.21	470.556	-0.65	-5.2	0.194364
192	22.3	42.4495	1.9036	164.689	8.1128	0	19.5	4.6755	0.3378	-1	1	0.723	0.7586	0.5307	872.722	187.307	-18.2	-38.35	0.234642
193	13.7	23.9708	1.7497	81.3341	6.9516	0	25.3833	5.0286	0.6235	-0.9991	0.9999	0.5129	0.906	0.4	987.394	114.781	23.4	-5.2	0.251697
194	6.9	62.5657	9.0675	60.4414	12.335	4.5962	40.2003	7.7672	0.9888	0.9191	0.9999	0.01956	0	0	1313.12	282.239	54.6	30.55	0.735103
195	10.3	36.4522	3.539	64.319	7.7493	0	23.4361	4.9875	0.8615	-0.2257	1	0.2486	0.5542	0.1429	1369.91	1014.43	27.95	23.4	0.456686
196	10.9	46.8586	4.299	65.4318	7.3519	0	19.769	4.8943	0.6274	-0.9261	1	0.6422	0.3146	0.2899	312.376	943.977	42.9	-18.85	0.584747
197	16.1	17.9781	1.1167	84.3068	5.9792	0	26.8002	4.9117	0.3076	-0.9967	1	0.64	1	0.6471	864.224	565.717	11.7	13.65	0.186764
198	12.7	47.9857	3.7784	76.6996	7.1682	0	20.5548	4.2172	0.9549	0.7372	1	0.05717	0.8318	0.01149	195.618	64.8937	-42.25	-22.75	0.527106
199	14.7	12.2124	0.8308	83.1514	6.5474	0	19.769	4.2014	-0.2926	-1	0.9971	0.6656	1	0.8932	77.1803	331.959	11.05	-5.2	0.12689
200	23.3	46.483	1.995	127.555	5.9885	0	18.9506	3.9667	0.4388	-0.9899	1	0.6433	0.8357	0.4815	375.796	20.9249	43.55	-16.25	0.333139
201	23.1	153.975	6.6656	180.179	8.5393	3.25	16.5718	3.0283	0.9812	0.8545	1	0.02074	0.08531	0	1275.73	204.444	61.75	-141.05	0.780579
202	5.1	2.68	0.5255	11.6613	3.7617	0	10.2774	2.5501	-0.7708	-0.9762	-0.3162	0.2546	1	1	162.657	363.02	-0.65	2.6	0.139697
203	5.1	57.4543	11.2655	40.6961	13.1278	9.1924	18.9506	2.5315	0.9932	0.983	0.9994	0.004784	0	0	1008.95	316.51	-21.45	-53.3	0.858141
204	10.7	5.9927	0.5601	73.2816	8.4232	0	23.4361	5.6792	0.1794	-1	0.9999	0.6808	0.931	0.6866	1370.28	951.743	1.3	5.85	0.0664949
205	13.3	15.0064	1.1283	65.9183	5.8335	0	11.718	2.78	0.2017	-0.9835	0.9991	0.6838	1	0.6848	253.733	173.895	14.95	1.3	0.193417
206	20.1	96.5617	4.8041	191.381	10.5735	0	29.9635	5.5409	0.9035	-0.4621	1	0.2185	0.2155	0.06832	825.047	812.836	-35.75	89.7	0.454353
207	5.1	0.9192	0.1802	23.3196	7.5224	0	29.9635	8.3266	-0.7746	-0.9989	0.6	0.4647	1	1	552.52	590.971	0.65	-0.65	0.0239551
208	22.5	24.879	1.1057	165.068	8.0521	0	32.6621	6.6287	0.3847	-0.9998	1	0.5861	1	0.6264	557.889	363.149	-20.8	13.65	0.137318
209	12.3	27.4312	2.2302	93.0509	9.0341	0	24.7513	5.9523	0.1737	-0.9845	0.9999	0.7097	0.7767	0.6875	1374.3	12.9512	16.25	22.1	0.246865
210	12.9	57.4359	4.4524	110.728	10.1586	0	22.75	5.4082	0.9326	0.5812	0.9998	0.07472	0.5229	0.02247	256.574	546.085	-5.2	-57.2	0.438289
211	5.1	60.0855	11.7815	38.9938	12.5786	6.5	16.5718	3.175	0.992	0.9685	1	0.009459	0	0	290.245	125.569	5.85	59.8	0.93663
212	18.3	114.454	6.2543	151.567	9.2986	0	35.0036	5.6158	0.949	0.6017	1	0.08713	0	0.06294	1303.68	156.134	105.3	44.85	0.672607
213	7.5	67.054	8.9405	54.8834	9.9788	0	25.3833	5.6896	0.9649	0.815	0.9999	0.04644	0	0	345.287	156.927	65.65	-13.65	0.895949
214	21.5	89.7377	4.1738	211.847	10.8639	0	29.9635	6.8867	0.8379	-0.7292	1	0.36	0.3128	0.1667	162.661	348.284	70.2	55.9	0.38419
215	8.3	69.5773	8.3828	58.3296	9.2587	0	17.5018	4.1007	0.9497	0.8404	1	0.04925	0	0	970.247	397.524	60.45	34.45	0.905397
216	9.5	45.7823	4.8192	62.8223	8.3763	0	22.981	4.6395	0.8984	0.5105	0.9999	0.1176	0.2267	0.1091	361.853	481.089	28.6	-35.75	0.575338
217	5.1	19.9392	3.9097	23.0795	7.445	0	29.43	7.3233	0.9575	0.7452	0.9997	0.07475	0.6129	0.09091	1369.94	317.402	6.5	18.85	0.525144
218	20.7	9.5971	0.4636	100.747	5.3876	0	22.75	4.5722	0.1973	-1	1	0.726	1	0.6291	1253.12	469.08	-8.45	4.55	0.0860494
219	19.9	25.886	1.3008	86.2413	4.8179	0	29.9635	4.1385	0.4171	-0.9959	0.9996	0.553	1	0.6169	680.505	733.957	-22.75	12.35	0.269993
220	6.3	58.86	9.3429	62.3831	14.5077	6.5	19.769	3.9855	0.9954	0.9762	1	0.007534	0	0	220.365	1008.1	-42.9	-40.3	0.643996
221	5.9	5.2405	0.8882	24.4677	6.2738	0	17.5018	3.9337	0.5655	-0.889	1	0.6019	1	0.3684	171.203	1027.79	5.2	0.65	0.141573
222	7.1	22.4415	3.1608	39.503	7.7457	0	16.25	3.9622	0.7185	-0.1789	0.9971	0.2549	0.7843	0.4839	792.366	880.338	22.1	3.9	0.408072
223	6.1	7.1795	1.177	16.4308	4.0075	0	17.5018	3.7643	-0.2455	-0.7668	1	0.5864	1	0.8571	931.959	599.746	7.15	-0.65	0.293699
224	17.9	54.2312	3.0297	149.411	9.3969	0	23.6604	5.0717	0.5659	-0.9972	1	0.6606	0.4843	0.3741	1313.98	144.517	-13	-52.65	0.322415
225	11.7	50.088	4.281	57.2356	5.9006	0	13	3.2033	0.9779	0.8795	1	0.02403	0.7113	0	286.303	691.09	-50.05	-1.95	0.725519
226	17.7	190.345	10.7539	175.632	11.1868	4.5962	18.9506	3.2901	0.9864	0.949	1	0.01393	0	0	1001.65	699.048	-147.55	120.25	0.961303
227	10.3	15.5049	1.5053	59.6005	7.1808	0	26.2023	7.6372	0.2019	-0.9939	1	0.6675	1	0.7	213.495	965.218	-13	8.45	0.209628
228	9.7	3.7901	0.3907	30.5128	3.9627	0	22.981	3.7378	-0.24	-1	0.8944	0.6143	1	0.9434	775.304	936.314	-1.95	-3.25	0.0985944
229	9.7	2.0555	0.2119	51.5359	6.693	0	33.1436	7.5158	-0.5498	-1	0.8944	0.5984	1	0.9455	959.263	784.686	1.95	-0.65	0.0316599
230	13.9	8.475	0.6097	50.2736	4.2247	0	16.25	3.4102	0.3479	-1	1	0.6622	1	0.5934	1362.75	487.615	-8.45	0.65	0.144318
231	16.7	184.208	11.0304	174.601	11.8776	0	23.4361	4.0219	0.9962	0.9705	1	0.005716	0	0	1142.64	207.231	173.55	61.75	0.928672
232	9.1	56.0849	6.1632	57.3901	8.0831	0	19.769	4.2697	0.981	0.8933	1	0.02579	0	0	19.9725	823.275	-4.55	55.9	0.76248
233	10.3	41.376	4.0171	55.7706	6.7194	0	16.25	3.6462	0.99	0.9412	1	0.01217	0.7952	0	269.155	210.262	-28.6	-29.9	0.597836
234	15.1	50.5832	3.3499	75.8064	5.7867	0	18.3848	4.0078	0.8949	0.3162	1	0.1396	0.687	0.1532	268.656	891.113	-22.1	45.5	0.578896
235	11.9	11.9854	1.0072	36.7101	3.7081	0	13	2.7687	0.05799	-1	0.9923	0.686	1	0.76	180.513	571.37	-7.8	-9.1	0.271622
236	11.3	161.129	14.2592	141.835	15.2511	6.5	32.5	4.4703	0.9782	0.8853	1	0.02714	0	0	505.208	125.739	13.65	-160.55	0.934962
237	7.1	0.65	0.09155	57.6744	11.3087	0	25.3833	6.3771	-0.09566	-1	0.9983	0.8072	1	0.7143	523.127	610.148	0	-0.65	0.00809554
238	14.7	7.0007	0.4762	55.1919	4.3458	0	11.718	2.5884	0.4072	-0.7634	1	0.613	1	0.5517	933.374	311.735	-6.5	-2.6	0.109577
239	8.1	3.25	0.4012	33.9218	5.5609	0	13.4001	3.6435	-0.137	-0.9946	0.9939	0.5151	1	0.9512	1298.96	878.889	3.25	0	0.0721466
240	8.1	25.9756	3.2069	65.3313	10.7101	4.5962	20.5548	4.08	0.9619	0.8156	0.9999	0.04525	0.918	0	932.475	18.2099	13.65	22.1	0.299428
241	7.9	56.0057	7.0893	78.8173	13.3589	3.25	27.768	7.3935	0.9899	0.943	1	0.01423	0	0	174.823	248.215	52	20.8	0.53068
242	6.9	45.3791	6.5767	42.2262	8.6176	0	16.25	4.0757	0.9771	0.8477	0.9998	0.0348	0	0	1263.51	22.6739	-35.75	-27.95	0.763171
243	13.7	2.9069	0.2122	40.2103	3.4368	0	11.718	2.4545	-0.4465	-1	1	0.5962	1	0.9457	464.489	65.6204	2.6	1.3	0.0617435
244	5.7	97.1114	17.0371	65.7094	17.7593	6.5	27.5772	4.7897	0.9978	0.9945	0.9998	0.001447	0	0	1337.8	551.842	72.15	-65	0.959334
245	13.1	28.7914	2.1978	53.0963	4.7835	0	13.4001	3.0917	0.8317	0.3162	1	0.1801	1	0.2747	506.355	801.584	-13.65	-25.35	0.459454
246	13.1	13.7886	1.0526	64.0089	5.7666	0	18.3848	4.2096	0.265	-0.9923	0.9955	0.6117	0.964	0.7528	1336.64	1003.83	9.75	-9.75	0.182534
247	12.9	118.302	9.1707	113.161	10.3817	0	16.5718	3.2008	0.9651	0.7213	1	0.06925	0	0.03371	1021.03	358.101	42.25	110.5	0.883352
248	6.9	47.45	6.8768	41.0003	8.3674	3.25	16.25	3.2905	0.9105	0.7517	0.9999	0.07977	0	0	302.261	281.616	0	47.45	0.821856
249	12.1	41.3657	3.4187	79.0029	7.8221	0	23.6604	5.2399	0.8604	-0.149	1	0.2164	0.7723	0.1111	1082.97	805.145	-40.95	5.85	0.437057
250	6.1	9.9005	1.623	47.8373	11.6676	3.25	23.6604	6.8284	0.2465	-0.9999	0.9952	0.7736	1	0.5714	416.312	471.197	9.1	3.9	0.139103
251	11.7	10.4203	0.8906	62.9386	6.4885	0	19.5	4.3675	-0.0282	-1	1	0.7535	1	0.76	532.889	490.842	-10.4	-0.65	0.137258
252	9.7	29.9071	3.0832	75.1388	9.7583	3.25	16.5718	3.7433	0.7793	-0.7809	1	0.3763	0.6753	0.2281	980.5	841.371	0.65	-29.9	0.315957
253	6.1	21.9273	3.5946	30.4807	7.4343	0	14.5344	4.0937	0.271	-0.07812	0.971	0.3501	0.561	0.8095	693.959	472.647	21.45	4.55	0.483516
254	11.5	86.1367	7.4901	81.4536	8.5741	0	20.8102	3.9635	0.9662	0.8599	1	0.03989	0	0	1321.36	395.248	-13	85.15	0.873573
255	8.9	55.813	6.2711	64.6979	9.3765	0	16.25	4.2387	0.9816	0.9061	1	0.02212	0	0	11.9213	251.567	14.3	53.95	0.66881
256	6.7	41.6862	6.2218	34.2126	7.2793	0	14.5344	4.345	0.8732	0.759	0.9988	0.07644	0.2766	0	798.963	60.0896	-40.95	7.8	0.854725
257	11.3	82.614	7.311	103.65	11.1452	3.25	23.6604	4.9022	0.991	0.9463	1	0.01115	0.129	0	207.509	36.6681	82.55	3.25	0.655977
258	11.3	15.0064	1.328	33.0808	3.5571	0	9.1924	2.2372	0.5911	-0.6292	1	0.4604	1	0.4583	1291.66	249.562	1.3	14.95	0.373338
259	8.1	80.8225	9.9781	71.7491	11.7621	3.25	23.4361	5.5666	0.9986	0.9896	1	0.002392	0	0	673.938	51.2531	-68.9	-42.25	0.848326
260	8.3	1.3	0.1566	36.2354	5.7516	0	14.5344	3.9522	-0.3306	-1	1	0.66	1	0.9024	1178.52	637.566	0	-1.3	0.0272272
261	10.5	22.8242	2.1737	49.8956	5.8701	0	14.5344	3.1459	0.8909	0.4472	1	0.1459	1	0.1385	765.7	492.981	-21.45	7.8	0.3703
262	10.5	46.8722	4.464	75.1796	8.8447	0	22.981	4.8032	0.9068	0.3026	1	0.1581	0.4588	0.1231	1350.87	827.552	46.8	-2.6	0.504709
263	7.1	25.9512	3.6551	55.9386	10.9684	0	26.2023	5.8522	0.9662	0.8152	1	0.05263	0.6667	0	306.472	372.542	9.75	-24.05	0.333239
264	7.3	50.7666	6.9543	47.6609	8.9926	0	19.769	5.1035	0.9791	0.8644	1	0.02732	0.03774	0	1061.99	398.904	2.6	50.7	0.773336
265	5.7	28.5408	5.0072	27.8331	7.5225	3.25	13.4001	3.1011	0.9926	0.9515	1	0.01165	0.1622	0	113.474	999.702	24.7	-14.3	0.66563
266	8.7	67.6125	7.7716	65.2721	9.7421	0	17.5018	3.5776	0.9944	0.9592	1	0.008785	0.01493	0	776.322	612.069	-53.3	-41.6	0.797734
267	9.1	49.7494	5.467	51.3098	7.2267	0	16.5718	4.3246	0.7145	-0.9917	1	0.6249	0.3239	0.18	579.302	501.082	-14.95	-47.45	0.7565
268	7.1	34.6518	4.8805	37.3706	7.3276	0	19.5	4.1045	0.9763	0.8978	1	0.02668	0.7451	0	138.218	773.162	-31.85	-13.65	0.666043
269	8.9	6.5324	0.734	26.9225	3.9018	0	10.2774	2.3827	0.1675	-0.9487	0.9648	0.6037	1	0.8043	1031.02	785.708	0.65	6.5	0.188118
270	5.3	24.3381	4.5921	28.6032	8.6676	0	14.5344	3.9085	0.973	0.8967	0.9997	0.03126	0.7879	0	245.632	110.821	-13.65	-20.15	0.529801
271	8.1	69.841	8.6223	68.276	11.1928	3.25	19.769	4.902	0.9948	0.9732	1	0.006742	0	0	657.093	202.79	17.55	67.6	0.770343
272	7.1	44.817	6.3123	45.4864	8.9189	4.5962	11.718	2.2002	0.9809	0.9109	0.9999	0.02293	0	0	1221.09	1007.68	-14.95	42.25	0.707744
273	8.3	36.4522	4.3918	56.3065	8.9375	0	18.9506	5.0645	0.9174	0.7071	1	0.07499	0.7143	0.06977	804.759	958.536	-33.8	-13.65	0.49139
274	8.1	37.3	4.6049	52.3813	8.5871	3.25	18.9506	3.9837	0.9506	0.6306	1	0.08518	0.4262	0.07317	786.321	422.759	24.7	-27.95	0.536258
275	7.9	39.57	5.0089	54.7891	9.2863	0	18.9506	5.197	0.7755	0.08305	0.9996	0.2496	0.3898	0.4359	864.399	275.26	29.25	26.65	0.539386
276	7.7	9.75	1.2662	33.8354	5.936	0	26	5.1725	0.7285	-0.6	1	0.3714	1	0.3143	262.201	347.87	-5.85	7.8	0.213309
277	7.7	1.95	0.2532	23.7169	4.1609	0	29.0689	5.8036	-0.305	-0.996	0.9778	0.7193	1	0.8378	292.87	934.981	0	-1.95	0.0608522
278	7.5	51.5102	6.868	56.8969	10.3449	3.25	19.769	4.2823	0.9905	0.9567	1	0.01065	0	0	835.613	944.387	50.7	-9.1	0.663902
279	7.5	14.3148	1.9086	36.659	6.6653	3.25	11.718	2.3681	0.8538	-0.5882	0.9995	0.3566	1	0.1176	1235.87	923.94	14.3	-0.65	0.286349
280	7.1	70.3593	9.9098	58.7416	11.518	3.25	32.5	5.5621	0.9841	0.952	0.9999	0.01141	0	0	1303.47	890.155	-51.35	-48.1	0.860375
281	7.3	57.5131	7.8785	46.4878	8.7713	4.5962	13.4001	2.2516	0.9962	0.9719	1	0.00589	0	0	411.39	527.644	47.45	-32.5	0.898213
282	7.1	11.772	1.658	26.6778	5.2309	0	11.718	2.9026	0.8823	0.5547	1	0.1226	1	0.129	859.38	541.493	-1.3	11.7	0.316963
283	7.1	8.841	1.2452	17.1263	3.3581	0	10.2774	2.4985	0.5285	-1	1	0.6132	1	0.4333	780.81	936.183	-8.45	2.6	0.370805
284	7.1	4.5962	0.6474	30.7511	6.0296	0	19.769	5.6937	0.1457	-0.9971	0.9806	0.7338	1	0.6667	502.261	514.782	3.25	3.25	0.10737
285	5.5	25.4249	4.6227	34.1098	9.7457	3.25	29.43	7.6276	0.8401	0.6799	0.9899	0.1113	0.6	0.3333	1010.41	55.7727	-13.65	21.45	0.474332
286	4.9	5.85	1.1939	21.2946	7.343	0	22.981	6.1408	-0.01508	-0.7809	0.2095	0.3427	1	1	698.663	989.898	5.85	0	0.16259
287	6.3	8.1445	1.2928	24.3413	5.6608	0	16.5718	4.953	0.04956	-0.8575	1	0.508	1	0.8571	417.23	802.54	7.15	3.9	0.228378
288	6.1	27.5848	4.5221	37.5659	9.1624	0	18.3848	5.1422	0.0215	-0.96	0.9986	0.7685	0.7073	0.7619	1369.29	518.541	22.75	15.6	0.49355
289	5.5	2.0555	0.3737	20.9703	5.9915	0	18.9506	4.8285	-0.3872	-0.9285	0.5665	0.5405	1	1	226.264	961.5	-1.95	0.65	0.0623717
290	5.5	62.4271	11.3504	45.8297	13.0942	4.5962	23.4361	4.8544	0.9989	0.9938	1	0.001783	0	0	684.509	359.218	32.5	-53.3	0.866827
291	5.5	3.9538	0.7189	12.7109	3.6317	0	10.2774	2.4484	0.1866	-0.9806	1	0.7288	1	0.8	463.909	525.682	3.9	0.65	0.197951
292	5.5	11.1262	2.0229	22.5507	6.4431	0	17.5018	4.9365	0.9072	0.67	1	0.09275	1	0.06667	729.636	368.027	-1.3	-11.05	0.313964
293	5.3	7.4111	1.3983	17.2761	5.2352	0	10.2774	2.9504	0.8834	0.4856	0.9998	0.1318	1	0.07692	137.236	446.33	-7.15	-1.95	0.267096
294	5.3	29.3293	5.5338	30.6401	9.2849	3.25	18.3848	4.2476	0.9885	0.9487	0.9999	0.01547	0.06061	0	509.981	939.906	-6.5	28.6	0.596
295	5.3	23.9002	4.5095	23.1248	7.0075	3.25	16.25	3.9212	0.9924	0.9808	1	0.007114	0.7576	0	371.396	119.83	16.9	-16.9	0.643525
296	5.1	7.2672	1.4249	31.4671	10.1507	4.5962	20.5548	4.4244	0.3509	-0.3162	0.9987	0.4361	1	0.7273	724.255	428.01	-1.3	-7.15	0.140375
297	4.9	2.0555	0.4195	15.8391	5.4618	0	11.718	3.1377	-0.7388	-0.9985	0.4472	0.5332	1	1	756.194	206.153	-0.65	1.95	0.0768062

## Sheet: WT S2 V3
trackID	trackLength(s)	totalDisplacement(um)	meanVelocity(um/s)	totalDistance(um)	meanSpeed(um/s)	minSpeed(um/s)	maxSpeed(um/s)	stdevSpeed(um/s)	meanPersistence	minPersistence	maxPersistence	stdevPersistence	tumblingPropensityV	tumblingPropensityP	positionX(px)	positionY(px)	displacementX(um)	displacementY(um)	Spalte1
0	13.3	46.1088	3.4668	81.4291	7.2061	0	16.5718	4.2934	0.6666	-0.9029	1	0.4697	0.7699	0.3407	695.105	818.218	-29.9	-35.1	0.481092
1	49.5	13.4001	0.2707	218.246	4.5947	0	20.5548	3.7989	-0.02998	-1	1	0.7243	1	0.778	601.267	969.292	-5.2	12.35	0.0589157
2	10.1	31.9758	3.1659	81.0575	10.0071	3.25	24.7513	4.1596	0.8683	0.2049	1	0.1778	0.9753	0.1833	340.832	223.703	28.6	14.3	0.316365
3	21.9	27.1214	1.2384	95.2301	4.7854	0	19.769	3.8755	0.451	-1	1	0.5402	1	0.5714	506.589	1003.02	-19.5	-18.85	0.258787
4	8.7	20.9316	2.4059	30.2859	4.5203	0	13.4001	3.1344	0.7691	0.06652	0.9997	0.2244	1	0.3913	1351.33	851.098	9.1	-18.85	0.532243
5	24.9	41.6203	1.6715	129.336	5.6478	0	20.5548	3.585	0.3937	-1	1	0.7338	1	0.4384	1234.17	840.671	10.4	40.3	0.295956
6	8.3	4.6872	0.5647	28.7332	4.5608	0	14.5344	3.7132	-0.3628	-0.9923	1	0.7777	1	0.8049	775.217	261.494	-3.9	2.6	0.123816
7	20.1	90.1909	4.4871	159.355	8.8042	3.25	20.8102	3.5414	0.5361	-1	1	0.7631	0.3315	0.2911	1161.35	839.948	14.3	-89.05	0.509654
8	16.1	47.3832	2.9431	108.305	7.6812	0	19.769	5.0378	0.3878	-0.9923	1	0.7432	0.4397	0.4274	782.935	469.109	-42.25	-21.45	0.383156
9	6.7	59.7505	8.918	52.39	11.1468	7.2672	16.5718	2.9195	0.9864	0.9333	1	0.01726	0	0	1167.95	1022.66	-55.25	-22.75	0.80005
10	36.7	124.753	3.3993	262.861	7.5752	0	33.1436	5.379	0.6179	-1	1	0.6953	0.4755	0.24	242.703	327.215	68.9	-104	0.448741
11	7.5	82.2937	10.9725	71.1095	12.929	6.5	22.981	4.6087	0.9967	0.9775	1	0.004693	0	0	1254.31	197.913	-66.3	-48.75	0.848674
12	5.1	6.5324	1.2809	12.9304	4.1711	0	9.75	2.8419	0.9385	0.8321	1	0.05266	1	0	439.373	355.618	-6.5	0.65	0.307089
13	20.3	48.1395	2.3714	140.466	7.6757	0	20.5548	4.7099	0.9162	0.4061	1	0.126	0.9836	0.09816	1211.72	907.224	-48.1	-1.95	0.308949
14	7.3	11.9501	1.637	41.3957	7.8105	0	27.768	6.0785	0.2992	-1	0.9997	0.852	0.9623	0.3636	131.157	941.349	8.45	-8.45	0.20959
15	15.9	56.3442	3.5437	113.235	8.1464	0	20.5548	5.0687	0.611	-0.9998	1	0.6015	0.6547	0.3277	497.626	47.5189	-11.05	55.25	0.435002
16	7.1	25.8043	3.6344	34.2426	6.7142	0	13.4001	3.4496	0.8942	0.3984	0.9999	0.1743	0.8431	0.1613	1095.31	332.409	-16.9	-19.5	0.541301
17	49.5	81.7167	1.6508	365.136	7.6871	0	21.8017	4.8363	0.5339	-1	1	0.6777	0.6611	0.3497	909.369	393.273	34.45	74.1	0.214749
18	39.9	21.9273	0.5496	166.993	4.4062	0	23.6604	3.9465	0.2025	-1	1	0.6614	0.9789	0.7173	969.976	850.605	-21.45	-4.55	0.124733
19	49.5	25.1072	0.5072	267.567	5.633	0	16.25	3.3581	0.4773	-1	1	0.6732	0.9958	0.408	628.794	372.782	9.1	23.4	0.0900408
20	29.1	18.3157	0.6294	154.965	5.7183	0	16.25	4.0003	-0.02081	-1	1	0.7265	1	0.7544	496.428	701.342	8.45	-16.25	0.110068
21	4.9	21.2918	4.3453	24.9432	8.6011	0	23.4361	6.3499	0.976	0.9191	1	0.02745	0.6897	0	81.1224	117.031	20.8	4.55	0.505203
22	30.9	99.0051	3.204	209.88	7.2623	0	16.25	4.0261	0.7815	-0.7009	1	0.3485	0.6228	0.2594	818.259	341.139	49.4	85.8	0.441183
23	49.5	20.4001	0.4121	266.975	5.6205	0	26.2023	5.1977	-0.1862	-1	1	0.7081	1	0.8704	1080.08	201.738	-10.4	17.55	0.0733209
24	33.1	30.5776	0.9238	216.112	6.9489	0	24.7513	4.1036	0.5271	-0.9985	1	0.6687	0.5852	0.3706	1190.97	407.234	1.3	-30.55	0.132942
25	9.9	5.886	0.5945	37.0698	4.6924	0	18.3848	4.8025	-0.4033	-1	0.8682	0.6143	1	0.9825	333.783	558.126	0.65	5.85	0.126694
26	49.5	23.6336	0.4774	255.628	5.3816	0	20.5548	4.1357	0.2261	-1	1	0.6841	1	0.6534	899.237	189.781	-20.15	-12.35	0.0887097
27	11.3	30.8185	2.7273	58.8399	6.3269	0	21.8017	4.1713	0.2442	-0.9864	1	0.8361	0.6022	0.5	601.168	942.142	27.3	14.3	0.431064
28	7.7	41.2174	5.3529	78.54	13.7789	3.25	30.6604	8.482	0.9173	0.5779	0.9999	0.1072	0.2632	0.1081	1341.95	344.734	-32.5	25.35	0.388485
29	42.1	20.4104	0.4848	200.405	4.9976	0	26	4.9122	0.3766	-1	1	0.6521	1	0.5676	1291.33	950.918	-3.25	20.15	0.0970066
30	16.1	168.422	10.461	157.98	11.2042	0	21.8017	4.2126	0.9888	0.8967	1	0.02432	0	0	541.096	248.755	-167.05	-21.45	0.933668
31	8.1	56.5799	6.9852	59.0337	9.6777	3.25	13.4001	2.6575	0.9841	0.8793	1	0.02322	0	0	802.315	525.988	-38.35	41.6	0.721783
32	15.3	88.29	5.7706	103.283	7.7656	0	17.5018	5.0891	0.9777	0.6	1	0.05181	0.1579	0.0177	444.056	423.683	-64.35	60.45	0.743098
33	20.3	148.488	7.3147	180.095	9.8413	0	20.8102	5.3708	0.3448	-1	1	0.83	0.3934	0.4233	1081.96	801.544	126.75	77.35	0.743266
34	17.5	5.5915	0.3195	113.648	7.3321	0	27.768	5.0991	-0.06738	-1	0.9952	0.7515	1	0.7442	127.666	462.357	-3.25	4.55	0.0435755
35	22.3	107.771	4.8328	171.917	8.4688	0	20.8102	5.2574	0.6702	-0.9971	1	0.4696	0.4138	0.3799	404.128	530.738	86.45	64.35	0.570659
36	49.5	104.073	2.1025	263.816	5.554	0	23.4361	3.9938	0.6866	-0.8824	1	0.3481	0.9789	0.4499	360.956	872.008	-3.9	-104	0.378556
37	16.5	42.4296	2.5715	91.1504	6.2862	0	26.2023	4.5442	0.9264	0.2631	1	0.09639	1	0.032	1337.59	918.003	-3.9	-42.25	0.409071
38	19.7	8.0401	0.4081	105.765	5.9754	0	23.6604	4.7101	-0.1531	-1	1	0.7357	1	0.82	1114.7	385.51	7.8	-1.95	0.0682967
39	13.9	33.2073	2.389	87.932	7.3892	0	16.25	3.723	0.7075	-0.3773	1	0.3779	0.6723	0.3505	27.2986	307.234	-25.35	-21.45	0.32331
40	6.3	2.6	0.4127	7.9577	1.8506	0	4.5962	1.8802	0.6407	-0.7071	1	0.4338	1	0.381	838.127	643.746	2.6	0	0.223009
41	5.1	40.2003	7.8824	37.9074	12.2282	7.2672	20.5548	3.9425	0.9917	0.9709	0.9998	0.008837	0	0	26.8529	863.059	37.05	-15.6	0.644608
42	18.5	3.5004	0.1892	93.8569	5.6883	0	18.9506	3.7774	-0.1383	-1	1	0.6961	1	0.8321	1229.39	280.797	-1.3	3.25	0.0332613
43	8.7	102.62	11.7954	89.8394	13.4089	4.5962	18.9506	3.522	0.9956	0.9808	1	0.004747	0	0	623.276	709.132	-92.3	-44.85	0.879669
44	8.3	96.6294	11.6421	76.5284	12.1474	0	20.8102	5.0194	0.9555	0.8211	0.9999	0.06495	0	0	968.096	207.169	53.3	80.6	0.958403
45	21.5	39.57	1.8405	168.759	8.6543	0	23.4361	5.5231	0.4309	-1	0.9999	0.6299	0.8051	0.5115	905.565	572.035	9.75	-38.35	0.212669
46	38.1	51.3665	1.3482	205.633	5.6962	0	23.4361	3.7058	0.2531	-1	1	0.7112	0.9778	0.6119	1377.38	433.529	1.3	51.35	0.236684
47	8.3	109.58	13.2025	90.5421	14.3718	4.5962	35.75	6.2467	0.9958	0.9777	1	0.004908	0	0	84.4639	170.807	104.65	32.5	0.918639
48	49.5	39.57	0.7994	235.233	4.9523	0	22.75	3.0596	0.313	-1	1	0.6854	0.9937	0.589	1049.55	16.7162	38.35	9.75	0.16142
49	14.3	46.04	3.2196	70.2488	5.7113	0	16.25	3.1848	0.8422	-0.9983	1	0.4114	0.8293	0.06863	1057.91	841.21	39.65	-23.4	0.563725
50	5.9	17.2097	2.9169	27.3507	7.013	0	20.8102	4.4551	0.9394	0.6459	0.9992	0.09263	1	0.05263	647.653	191.017	-3.25	16.9	0.415928
51	14.5	60.0327	4.1402	91.3296	7.3064	0	14.5344	3.1737	0.5996	-0.9992	1	0.683	0.336	0.2941	635.245	607.59	-50.05	-33.15	0.566654
52	14.1	80.9609	5.7419	115.987	9.5857	0	24.7513	5.4172	0.6083	-0.9989	1	0.6338	0.4298	0.31	160.344	771.493	-68.25	-43.55	0.599007
53	15.3	18.9506	1.2386	86.934	6.5364	0	26.2023	5.0128	0.5946	-1	0.9997	0.6214	0.985	0.3091	248.931	733.944	18.85	1.95	0.189493
54	5.3	2.9069	0.5485	16.9768	5.1445	0	13.4001	3.7372	-0.8226	-0.9995	-0.3498	0.2258	1	1	176.057	986.981	-2.6	1.3	0.106619
55	5.7	43.8593	7.6946	48.5125	13.1115	3.25	22.981	5.9288	0.959	0.8543	1	0.04541	0	0	1299.01	1035.35	43.55	5.2	0.586859
56	4.7	77.5872	16.5079	48.2174	17.8583	6.5	33.4608	8.0566	0.9967	0.9943	0.9987	0.00204	0	0	530.979	864.745	66.3	40.3	0.924383
57	4.9	19.8436	4.0497	19.0565	6.5712	0	16.5718	4.1857	0.892	0.8165	0.9262	0.0393	0.3103	0	1378.94	158.449	-16.9	10.4	0.61628
58	10.5	5.886	0.5606	68.7126	8.0838	0	26.2023	6.0086	-0.2952	-1	1	0.7435	1	0.8308	423.11	237.548	0.65	-5.85	0.0693486
59	34.5	92.7133	2.6873	252.28	7.7625	0	30.6604	5.0134	0.701	-1	1	0.4204	0.6554	0.3477	307.11	803.326	-59.8	-70.85	0.34619
60	11.1	47.4901	4.2784	57.8767	6.3601	0	14.5344	3.5021	0.9552	0.7385	1	0.05466	0.7473	0.01408	345.969	91.1667	47.45	-1.95	0.672694
61	11.1	18.9506	1.7073	80.7968	8.8788	0	21.8017	4.8789	0.4123	-0.9967	1	0.8333	0.5824	0.338	630.914	966.428	-1.95	-18.85	0.192289
62	19.9	149.768	7.526	154.619	8.6379	0	50.8705	6.2036	0.98	0.8768	1	0.0305	0.02235	0	60.4095	941.736	-70.85	131.95	0.871277
63	6.5	10.1116	1.5556	30.2334	6.7185	0	17.5018	4.4284	0.5135	-0.7392	0.9983	0.5577	1	0.625	3.1462	400.1	-7.15	-7.15	0.23154
64	20.3	12.4861	0.6151	139.937	7.6468	0	24.7513	5.0985	0.2834	-1	1	0.7034	0.9235	0.6184	972.049	799.5	-7.8	-9.75	0.0804389
65	7.1	38.6627	5.4455	45.6873	8.9583	3.25	14.5344	3.5458	0.8917	0.5459	1	0.124	0.451	0.1613	336.387	960.88	-37.05	11.05	0.607872
66	8.1	6.1321	0.757	67.4225	11.0529	0	23.6604	6.087	-0.1934	-0.9899	0.9871	0.6913	1	0.9268	632.303	793.124	-3.25	5.2	0.0684888
67	11.1	24.0588	2.1675	102.73	11.2891	0	36.3361	7.8647	0.3278	-0.9997	0.9999	0.8007	0.7253	0.4789	1041.62	1006.82	0.65	-24.05	0.191999
68	11.9	36.243	3.0456	61.0124	6.1629	0	16.5718	4.1137	0.6916	-0.5369	0.9999	0.4139	0.8586	0.3797	1107.22	448.281	-19.5	-30.55	0.494183
69	5.9	30.2442	5.1261	34.9338	8.9574	0	16.25	3.7927	0.9817	0.8682	1	0.03586	0.2564	0	3.0593	753.254	4.55	29.9	0.572275
70	5.3	5.9927	1.1307	15.5947	4.7257	0	10.2774	3.5523	0.7351	0.2169	0.9899	0.283	1	0.4615	44.0472	194.377	-4.55	-3.9	0.239266
71	43.7	228.908	5.2382	475.63	11.406	0	39.1352	5.5517	0.8513	-0.9999	1	0.3795	0.1415	0.1108	389.464	342.704	227.5	-25.35	0.45925
72	5.5	12.8035	2.3279	33.0179	9.4337	0	20.8102	5.6321	0.8127	0.3511	0.9986	0.1849	1	0.2667	250.6	264.618	11.7	5.2	0.246764
73	12.3	95.0557	7.7281	96.1305	9.3331	0	30.8322	4.7359	0.9807	0.8768	1	0.02735	0.009709	0	952.134	407.882	-94.25	-12.35	0.828031
74	9.9	107.908	10.8998	102.493	12.9737	3.25	21.8017	4.8276	0.8805	-0.5987	1	0.3339	0.1646	0.1017	227.02	290.687	-100.1	-40.3	0.840146
75	9.5	13.8192	1.4547	48.1075	6.4143	0	16.5718	4.0841	0.7159	-0.7526	0.9995	0.3596	1	0.3818	821.158	279.611	-9.1	10.4	0.22679
76	17.7	13.0648	0.7381	102.601	6.5351	0	20.5548	4.425	0.01509	-1	1	0.6799	1	0.797	1283.36	300.418	13	1.3	0.112944
77	5.7	57.0225	10.0039	40.075	10.8311	4.5962	17.5018	3.7159	0.9822	0.9597	0.9996	0.01239	0	0	1366.26	216.93	23.4	-52	0.923627
78	4.9	16.1457	3.295	38.4286	13.2512	0	39.6713	12.0026	0.0398	-0.9993	0.9044	0.6462	0.7241	0.8889	1082.92	373.439	-10.4	12.35	0.248657
79	5.3	2.0555	0.3878	16.4471	4.984	0	10.2774	2.6573	0.01001	-0.8944	0.9899	0.7754	1	0.75	150.047	46.7264	-1.95	0.65	0.077809
80	6.9	1.8385	0.2664	24.1608	4.9308	0	27.5772	5.5941	0.131	-0.9298	0.9899	0.7574	1	0.5926	510.71	893.855	1.3	1.3	0.0540277
81	6.1	5.85	0.959	24.6751	6.0183	0	19.769	5.4238	-0.3515	-1	0.9806	0.6495	1	0.8824	1090.42	701.098	5.85	0	0.159347
82	43.5	85.1599	1.9577	318.548	7.6759	0	18.9506	3.9678	0.6364	-1	1	0.573	0.5349	0.313	1304.41	581.502	1.3	-85.15	0.255045
83	5.9	17.1605	2.9086	30.8914	7.9209	3.25	22.75	5.4877	0.7438	0.4661	0.991	0.197	1	0.4737	22.5508	815.525	-13.65	10.4	0.367206
84	7.5	70.6111	9.4148	55.4451	10.0809	4.5962	17.5018	2.9611	0.9956	0.9829	1	0.005298	0	0	676.12	114.353	-26	65.65	0.933925
85	12.3	124.284	10.1044	123.724	12.0121	0	17.5018	4.4353	0.9905	0.8396	1	0.02001	0.05825	0	1076.83	626.26	119.6	-33.8	0.841185
86	10.5	66.7731	6.3593	81.4992	9.5881	0	22.981	5.1042	0.6673	-0.8222	1	0.4828	0.4235	0.3538	441.49	754.886	34.45	-57.2	0.663249
87	10.3	39.7936	3.8635	70.7055	8.5187	3.25	16.5718	3.6204	0.8196	0.2129	1	0.2439	0.6265	0.3016	216.495	488.282	31.2	-24.7	0.453532
88	10.1	24.05	2.3812	65.7567	8.1181	0	17.5018	3.9573	0.4587	-0.9762	1	0.6406	0.5556	0.4262	744.599	857.089	-22.75	-7.8	0.29332
89	42.7	166.609	3.9019	277.243	6.8119	0	27.768	4.2706	0.9451	-0.1644	1	0.1092	0.6437	0.04663	162.911	609.076	16.9	165.75	0.572806
90	13.3	3.25	0.2444	95.4266	8.4448	0	27.768	6.1577	-0.1212	-1	1	0.7078	1	0.8333	1018.77	957.5	-2.6	-1.95	0.0289409
91	7.9	74.8178	9.4706	68.4204	11.5967	0	23.4361	4.7483	0.9956	0.9676	1	0.006477	0	0	298.627	67.3165	37.05	65	0.816663
92	10.1	72.4189	7.1702	85.3443	10.5363	3.25	18.9506	4.0896	0.9667	0.5589	1	0.07226	0.07407	0.03279	1225.29	703.941	34.45	-63.7	0.680524
93	18.3	48.8496	2.6694	128.513	7.8842	0	22.981	4.4938	0.2498	-1	1	0.7804	0.8282	0.5248	1245.32	983.399	20.8	44.2	0.338576
94	5.1	1.95	0.3824	47.667	15.3765	0	26.8002	8.5181	-0.6091	-0.9962	0.8944	0.5667	1	0.9	420.422	344.431	1.95	0	0.0248691
95	22.1	217.774	9.854	238.691	11.8752	0	21.8017	4.0229	0.9739	0.762	1	0.04144	0.0597	0	1290.98	569.048	-133.25	172.25	0.829797
96	7.9	82.6804	10.4659	75.0841	12.7261	0	21.8017	5.404	0.9605	0.9151	1	0.02121	0	0	1071.46	741.24	49.4	66.3	0.822396
97	5.5	1.8385	0.3343	6.4442	1.8412	0	4.5962	1.7419	-0.7812	-1	-0.3162	0.1969	1	1	1316.44	898.073	1.3	-1.3	0.181566
98	14.1	93.2246	6.6117	99.3898	8.214	0	16.5718	3.8579	0.9755	0.8332	1	0.03492	0.1901	0	783.16	709.869	-92.95	7.15	0.804931
99	5.1	23.409	4.59	22.9111	7.3907	0	13.4001	3.3925	0.9144	0.7479	0.9975	0.07228	0.7097	0.09091	1250.98	607.304	23.4	0.65	0.621051
100	20.9	27.9576	1.3377	97.9097	5.1804	0	26.2023	3.8425	-0.04406	-0.9806	1	0.6216	1	0.8313	1326.18	890.835	16.25	-22.75	0.258223
101	12.1	75.7243	6.2582	92.5012	9.1585	0	29.0689	5.5149	0.9383	0.5601	1	0.1009	0.198	0.07407	1083.48	945.884	-74.1	-15.6	0.683322
102	6.1	25.607	4.1979	38.0006	9.2684	0	18.3848	4.6689	0.9208	0.6596	0.9999	0.08254	0.8293	0.04762	1197.74	250.049	10.4	23.4	0.452926
103	7.3	41.9237	5.743	44.8231	8.4572	0	20.5548	4.7507	0.9753	0.9285	1	0.0215	0	0	765.507	348.123	-5.2	41.6	0.679066
104	5.3	7.854	1.4819	24.5335	7.4344	0	25.3833	7.6935	0.325	-0.8	0.9701	0.7545	1	0.5	913.67	705.896	-7.15	-3.25	0.19933
105	5.1	0.9192	0.1802	21.4998	6.9354	0	14.5344	4.3535	-0.7004	-0.9971	0.2425	0.3494	1	1	88.951	242.931	-0.65	-0.65	0.0259826
106	8.3	6.9096	0.8325	56.9829	9.0449	0	27.768	6.5398	-0.06203	-0.9762	0.9923	0.6516	1	0.8372	8.6084	406.602	-4.55	-5.2	0.0920408
107	8.3	1.8385	0.2215	31.1902	4.9508	0	16.25	3.9976	-0.4994	-0.9997	0.7071	0.6006	1	1	271.145	698.843	-1.3	-1.3	0.0447402
108	9.7	35.6316	3.6734	49.6396	6.4467	0	16.5718	4.0157	0.9327	0.6899	1	0.07513	0.7273	0.03509	341.294	43.7629	34.45	-9.1	0.569811
109	5.9	5.8138	0.9854	39.3901	10.1	0	43.7243	11.3486	-0.3746	-0.8682	0.7071	0.4659	0.9487	1	890.797	985.763	2.6	-5.2	0.0975644
110	10.9	69.4041	6.3673	65.8428	7.3981	3.25	13.4001	3.1531	0.9918	0.9425	1	0.01098	0	0	350.473	232.037	-64.35	26	0.860667
111	20.9	165.537	7.9204	226.033	11.9594	3.25	32.6621	5.4194	0.948	-0.156	1	0.1774	0.1111	0.04142	1105.37	913.151	144.95	79.95	0.662274
112	5.1	4.6872	0.9191	5.1451	1.6597	0	18.9506	3.556	0.7601	0.3714	0.9939	0.2171	1	0.3	732.353	331.451	-2.6	-3.9	0.553775
113	18.9	2.6	0.1376	98.3786	5.8212	0	18.3848	3.9233	-0.1099	-1	0.9997	0.7087	1	0.8029	338.894	548.302	0	-2.6	0.0236377
114	7.7	57.0817	7.4132	48.765	8.5553	0	26.2023	5.3017	0.8725	0.5962	1	0.1323	0.2632	0.2162	1329.55	313.299	28.6	-49.4	0.866504
115	19.3	39.2645	2.0344	118.196	6.8321	0	22.75	4.3524	0.7175	-0.9899	1	0.4941	0.7746	0.2549	699.36	704.13	-37.05	-13	0.297771
116	8.7	62.0265	7.1295	52.1769	7.7876	0	17.5018	4.0464	0.949	0.8081	1	0.04311	0	0	508.799	461.546	61.75	5.85	0.915494
117	5.5	0.65	0.1182	8.7654	2.5044	0	6.5	2.3127	-0.04674	-0.9191	1	0.8433	1	0.6923	665.818	946.809	0	0.65	0.0471969
118	7.7	9.9218	1.2885	41.2518	7.2372	0	16.25	4.3507	0.0926	-0.9965	0.9998	0.819	1	0.6486	577.513	1016.34	-8.45	-5.2	0.178038
119	6.5	0.9192	0.1414	29.185	6.4856	0	20.8102	5.4294	-0.2454	-0.9864	0.9191	0.625	1	0.88	242.685	27.8692	0.65	0.65	0.0218021
120	8.9	67.0005	7.5281	58.1904	8.4334	0	18.3848	4.8653	0.986	0.9191	1	0.01949	0.01449	0	38.5562	80.7753	42.25	52	0.892653
121	13.7	31.8699	2.3263	60.7808	5.1949	0	10.2774	2.358	0.9353	0.4696	1	0.09463	1	0.04124	1332.03	818.372	-6.5	31.2	0.447805
122	12.7	57.8829	4.5577	70.8067	6.6175	0	13.4001	3.0012	0.9894	0.9411	1	0.01342	0.4112	0	710.894	38.7362	-24.05	-52.65	0.688734
123	21.3	126.231	5.9263	157.469	8.159	0	20.8102	4.3097	0.9525	0.3457	1	0.09049	0.2332	0.05202	81.1385	96.3263	76.05	-100.75	0.726351
124	17.9	64.3763	3.5964	135.024	8.492	0	19.5	4.1324	0.8102	-0.2545	1	0.3146	0.2956	0.2374	119.654	980.243	13	63.05	0.423504
125	8.3	63.1036	7.6028	70.3389	11.1649	3.25	22.981	5.2453	0.9695	0.8547	1	0.03389	0	0	316.03	810.566	26.65	57.2	0.680955
126	36.9	263.898	7.1517	312.72	8.9605	0	33.4608	3.9579	0.9618	-0.6814	1	0.179	0.05158	0.02439	403.757	972.34	258.05	-55.25	0.798136
127	5.5	26.5229	4.8223	31.29	8.94	0	18.3848	5.3798	0.9196	0.722	0.9999	0.07361	0.2571	0.06667	1364.92	273.6	25.35	7.8	0.539407
128	11.5	3.5004	0.3044	57.2028	6.0213	0	16.25	3.9365	-0.4716	-1	0.9899	0.5598	1	0.9155	1013.58	304.539	3.25	-1.3	0.0505539
129	10.1	9.9431	0.9845	47.2378	5.8318	0	21.8017	4.2248	0.6193	-0.8944	1	0.4243	1	0.5172	900.906	51.1733	-1.95	9.75	0.168816
130	17.3	54.6966	3.1617	115.219	7.5307	0	22.75	5.3865	0.6696	-0.9648	1	0.4871	0.7124	0.3534	845.936	333.656	-54.6	-3.25	0.419841
131	12.7	26.9339	2.1208	51.3511	4.7992	0	20.8102	4.3475	0.352	-0.9864	1	0.6949	0.9626	0.5714	648.669	149.602	3.9	26.65	0.441907
132	8.5	9.1232	1.0733	47.0479	7.2381	0	16.5718	3.9512	0.6264	-1	0.9998	0.5669	1	0.3111	1298.54	145.006	-9.1	-0.65	0.148285
133	20.7	169.266	8.1771	196.671	10.5172	3.25	16.25	3.2213	0.974	0.8836	1	0.02952	0	0	560.314	917.94	-27.3	167.05	0.777498
134	4.7	23.7228	5.0474	18.9133	7.0049	3.25	11.718	2.8907	0.9861	0.9648	0.9991	0.01332	0.03704	0	123.489	520.957	3.9	23.4	0.720553
135	7.3	4.5962	0.6296	60.8461	11.4804	3.25	44.2048	9.8295	-0.4695	-0.9983	0.8682	0.5213	0.9623	0.9697	533.171	162.103	-4.55	-0.65	0.0548413
136	11.3	74.1257	6.5598	81.6995	8.7849	0	17.5018	3.7655	0.9475	0.4472	1	0.08588	0.1505	0.0411	33.1991	670.31	-60.45	42.9	0.746713
137	17.7	67.8527	3.8335	106.323	6.7722	0	29.0689	4.7004	0.9318	0.6	1	0.07899	0.758	0.0292	862.735	1019.08	62.4	26.65	0.566064
138	20.5	8.2731	0.4036	113.941	6.159	0	23.6604	5.2635	-0.06095	-1	1	0.7191	1	0.8355	501.061	869.963	-5.85	-5.85	0.0655301
139	5.1	23.4811	4.6041	40.401	13.0326	0	25.3833	7.3278	0.8829	0.7791	0.9991	0.06381	0.3871	0	1195.13	207.216	-1.95	23.4	0.353276
140	8.5	20.688	2.4339	36.8249	5.6654	0	16.5718	4.2508	0.5945	-0.2769	1	0.4033	0.9077	0.5778	208.647	614.053	-14.3	14.95	0.429608
141	5.5	3.5004	0.6364	30.6793	8.7655	0	26.2023	7.5688	0.1258	-0.9996	1	0.6406	1	0.7143	1078.18	258.718	-1.3	3.25	0.0726028
142	33.3	71.361	2.143	189.666	6.0596	0	20.5548	4.1098	0.469	-1	1	0.5983	0.8371	0.5197	342.497	309.519	66.95	-24.7	0.353654
143	16.5	45.2299	2.7412	104.825	7.2293	0	18.9506	4.2439	0.8668	-0.7809	1	0.2357	0.869	0.136	626.973	702.53	-5.85	44.85	0.379179
144	5.1	47.3609	9.2864	32.3081	10.422	3.25	16.25	3.471	0.9959	0.9888	1	0.004205	0	0	768.872	917.02	-34.45	-32.5	0.891038
145	6.1	9.7716	1.6019	24.2496	5.9145	0	42.25	8.6326	-0.125	-0.96	0.9744	0.743	1	0.9048	970.533	489.926	9.75	-0.65	0.270843
146	12.7	45.4489	3.5787	108.121	10.1047	0	23.4361	5.3909	0.6955	-0.8376	1	0.4845	0.4673	0.2989	117.02	625.945	43.55	13	0.354162
147	9.9	43.7822	4.4224	55.4702	7.0215	3.25	16.25	3.0179	0.932	0.4893	0.9996	0.1271	0.3544	0.08475	991.217	324.495	-33.15	-28.6	0.629837
148	23.5	233.092	9.9188	280.547	13.0487	0	29.0689	6.6989	0.9209	-0.8321	1	0.2589	0.2279	0.06667	1118.46	838.528	-74.1	221	0.760137
149	15.7	36.7696	2.342	102.786	7.5027	0	20.8102	4.1979	0.6078	-0.9254	1	0.5641	0.781	0.3504	636.312	71.9618	-26	-26	0.312154
150	11.9	23.6604	1.9883	74.97	7.5727	0	23.4361	4.9081	0.537	-1	1	0.6789	0.9798	0.3462	11.5042	388.055	-6.5	22.75	0.262562
151	24.7	36.5448	1.4795	171.607	7.5598	0	25.3833	4.755	0.5073	-0.9899	1	0.6031	0.7533	0.4831	579.468	549.437	22.75	28.6	0.195706
152	5.5	54.3596	9.8836	38.8434	11.0981	3.25	18.9506	4.4194	0.9943	0.9774	0.9999	0.006493	0	0	902.809	825.154	24.05	48.75	0.890567
153	11.9	42.5837	3.5785	96.7643	9.7742	0	36.3361	6.8281	0.08183	-1	1	0.7024	0.6465	0.7468	1160.17	995.681	-41.6	9.1	0.366117
154	12.1	26.9103	2.224	74.9418	7.42	0	18.3848	4.5214	0.3141	-0.9939	0.9998	0.6699	0.6535	0.5875	1018.76	462.178	21.45	-16.25	0.29973
155	5.1	11.0691	2.1704	30.2068	9.7441	0	29.25	7.5601	0.6657	0.1029	0.9947	0.2648	1	0.5455	1238.34	116.382	8.45	-7.15	0.22274
156	23.7	22.75	0.9599	207.261	9.5512	0	23.4361	5.1994	0.01812	-1	1	0.7062	1	0.7641	145.848	937.584	-18.2	13.65	0.1005
157	10.3	26.8474	2.6065	67.3974	8.1202	3.25	26.2023	5.2487	0.8429	0.03123	1	0.1899	1	0.2381	1138.23	386.859	-26.65	3.25	0.32099
158	5.1	2.0555	0.403	14.251	4.5971	0	11.718	3.5092	-0.6567	-0.9968	-0.4472	0.2129	1	1	1229.58	270.853	0.65	1.95	0.087664
159	6.7	44.6044	6.6574	36.8849	7.8478	3.25	16.5718	3.741	0.9607	0.8619	1	0.0411	0	0	275.47	482.463	-42.25	14.3	0.848314
160	15.3	18.85	1.232	91.1751	6.8553	0	22.981	3.9426	0.3962	-0.9191	1	0.5487	0.9173	0.6182	1283.69	369.575	-18.85	0	0.179715
161	28.7	13.7886	0.4804	187.458	7.0209	0	26	5.417	-0.09395	-1	1	0.6748	1	0.8333	1023.61	961.214	-1.95	13.65	0.0684243
162	17.1	124.898	7.304	136.235	9.0222	0	32.5	4.7715	0.9833	0.8372	1	0.02482	0.006623	0	347.459	281.295	13.65	-124.15	0.809559
163	19.7	50.3026	2.5534	173.127	9.7812	0	35.0036	5.2872	0.66	-0.9955	1	0.6056	0.3277	0.2968	1217.65	955.855	-45.5	-21.45	0.261052
164	8.3	31.8765	3.8405	50.1856	7.966	0	27.9576	5.5147	0.7079	-0.7719	1	0.3994	0.6984	0.3488	1169.13	318.078	29.9	-11.05	0.482111
165	8.9	51.3541	5.7701	47.6789	6.91	0	13.4001	2.8715	0.9776	0.8958	1	0.02514	0.07246	0	877.039	659.028	-51.35	0.65	0.835036
166	6.5	1.4534	0.2236	24.2194	5.3821	0	10.2774	3.1598	-0.2314	-0.9701	1	0.7781	1	0.7391	830.692	266.5	-1.3	0.65	0.0415451
167	5.9	9.75	1.6525	49.4321	12.6749	3.25	42.3748	9.1745	-0.3995	-0.9939	0.9864	0.6507	0.7436	0.8947	126.102	467.009	0	9.75	0.130376
168	7.7	29.0689	3.7752	29.9115	5.2476	0	17.5018	4.308	0.9818	0.923	1	0.02268	0.7018	0	1381.39	182.506	13	-26	0.719415
169	5.9	5.2	0.8814	20.2278	5.1866	0	16.25	3.753	0.3749	-0.4472	0.9648	0.3969	1	0.8333	507.203	814.559	5.2	0	0.169938
170	11.1	26.5229	2.3894	55.8162	6.1336	0	16.25	3.9041	0.09598	-0.9997	0.9252	0.6881	0.8901	0.8571	1170.37	214.703	21.45	15.6	0.389559
171	21.9	40.556	1.8519	161.082	8.0946	0	30.6604	6.0342	0.7386	-0.9992	1	0.4153	0.9799	0.2921	1235.76	296.454	37.7	14.95	0.228782
172	26.3	10.4809	0.3985	120.462	4.9573	0	19.769	3.5494	0.07707	-1	1	0.7659	1	0.6961	6.4487	343.863	-5.2	9.1	0.0803865
173	11.3	14.1962	1.2563	63.3144	6.808	0	13	3.2484	0.3352	-0.9985	0.9998	0.7295	0.7527	0.5	573.872	23.7434	-13.65	-3.9	0.184533
174	18.5	126.498	6.8377	154.507	9.3641	0	34.548	4.9876	0.956	0.5816	1	0.08599	0.06061	0.05517	1155.33	512.938	16.25	-125.45	0.730204
175	16.3	50.3194	3.0871	120.954	8.4583	0	24.7513	5.185	0.798	-0.7593	1	0.3981	0.6434	0.1653	132.721	136.503	-24.05	-44.2	0.364979
176	23.5	111.408	4.7408	152.331	7.0851	0	26.2023	4.3772	0.9772	0.8518	1	0.02492	0.3907	0	100.389	721.025	46.15	101.4	0.669123
177	12.9	14.359	1.1131	69.4377	6.3704	0	23.4361	4.5984	0.508	-0.8944	1	0.498	1	0.5714	973.512	827.116	-1.3	-14.3	0.17473
178	5.5	45.7269	8.314	43.1017	12.3148	4.5962	29.25	6.4635	0.9831	0.9037	0.9997	0.02712	0	0	1385.83	257.873	4.55	45.5	0.675123
179	16.9	50.8041	3.0062	108.779	7.3006	0	17.5018	3.4948	0.6066	-0.7962	1	0.463	0.8456	0.4496	48.1953	908.405	50.7	-3.25	0.411774
180	5.5	67.6312	12.2966	45.4225	12.9779	3.25	26	4.5249	0.9721	0.9498	0.9888	0.01255	0	0	288.009	583.773	-65.65	16.25	0.947503
181	12.5	5.8138	0.4651	50.6575	4.8245	0	16.25	3.7925	-0.1211	-1	1	0.7387	1	0.775	900.544	38.936	5.2	2.6	0.0964038
182	13.3	109.575	8.2387	137.107	12.1334	0	27.5772	5.5022	0.8677	0.1565	1	0.2448	0.0885	0.172	971.628	104.921	105.95	-27.95	0.67901
183	5.7	2.9069	0.51	22.2728	6.0197	0	13.4001	3.5957	-0.3885	-1	1	0.6903	1	0.8235	1219.68	820.211	2.6	-1.3	0.0847218
184	14.5	61.1311	4.2159	105.26	8.4208	0	22.981	4.501	0.5474	-0.9312	1	0.6319	0.592	0.3714	57.9517	426.024	-61.1	1.95	0.500653
185	8.1	2.3436	0.2893	48.6762	7.9797	0	20.5548	6.1845	-0.8257	-1	0.2631	0.2323	1	1	1089.49	690.883	1.3	1.95	0.0362545
186	8.7	40.8312	4.6932	52.2622	7.8003	0	16.5718	3.7324	0.9445	0.7372	1	0.05475	0.403	0.02128	707.466	1007.24	-9.75	39.65	0.601669
187	23.5	49.4	2.1021	95.3619	4.4354	0	17.5018	3.3143	0.7671	-0.9312	1	0.4703	0.9767	0.1744	485.834	366.221	0	-49.4	0.473937
188	8.1	53.9539	6.661	52.4366	8.5962	0	20.5548	5.3444	0.9691	0.8793	0.9997	0.02928	0	0	161.821	253.426	53.95	0.65	0.774877
189	21.3	111.83	5.2502	140.188	7.2636	0	29.25	4.749	0.9888	0.8789	1	0.01571	0.3109	0	798.418	119.671	106.6	-33.8	0.72281
190	9.7	9.9431	1.0251	47.774	6.2044	0	25.3833	4.6619	-0.02656	-1	1	0.6455	1	0.8246	68.5928	283.624	-1.95	-9.75	0.165221
191	11.3	28.5778	2.529	54.916	5.9049	0	14.5344	3.3024	0.4681	-0.938	1	0.6539	0.6667	0.507	95.3761	877.035	8.45	27.3	0.428288
192	5.7	6.5324	1.146	32.1806	8.6975	0	21.8017	5.6296	-0.185	-1	0.9487	0.6844	1	0.8235	871.088	17.5	-6.5	-0.65	0.131762
193	7.9	5.9927	0.7586	53.1871	9.0148	3.25	24.7513	5.7264	-0.1044	-1	0.9995	0.752	1	0.7222	598.525	489.481	-4.55	-3.9	0.0841505
194	5.5	46.15	8.3909	35.8273	10.2364	4.5962	20.5548	3.4714	0.9462	0.8862	0.9882	0.03783	0	0	681.554	141	-46.15	0	0.819712
195	14.3	98.6652	6.8997	103.6	8.4228	0	14.5344	3.5293	0.9898	0.9373	1	0.01444	0	0	79.7762	352.675	52	83.85	0.819169
196	16.7	85.7655	5.1357	161.225	10.9677	3.25	25.3833	5.5638	0.8649	-0.4472	1	0.2636	0.3197	0.1575	209.123	904.44	-76.05	-39.65	0.468257
197	6.3	6.6287	1.0522	26.5996	6.186	0	16.5718	3.6584	-0.3841	-1	0.996	0.7102	1	0.9565	1384.76	1024.78	-6.5	-1.3	0.170094
198	8.7	0.65	0.07471	48.8295	7.288	0	20.8102	4.9172	-0.4503	-1	0.9806	0.6979	1	0.8511	728.178	332.092	0.65	0	0.0102511
199	13.9	43.3604	3.1195	104.424	8.7751	0	27.9576	5.874	0.2515	-1	1	0.789	0.6303	0.5204	271.514	839.809	9.75	-42.25	0.355495
200	20.7	79.9606	3.8628	150.92	8.0706	0	18.9506	3.8928	0.9548	0.6585	1	0.06058	0.7914	0.01198	1107.36	327.93	24.7	76.05	0.478626
201	12.9	16.7114	1.2955	117.249	10.7568	0	25.3833	5.2512	0.4604	-0.9971	0.9998	0.7363	0.8624	0.3596	451.946	102.733	3.9	-16.25	0.120435
202	13.9	109.896	7.9062	135.629	11.3974	0	32.6621	6.3925	0.9787	0.8713	1	0.02761	0.008403	0	736.565	957.878	12.35	-109.2	0.693685
203	7.9	22.0713	2.7938	68.8646	11.672	4.5962	30.6604	6.2284	0.8598	-0.8575	1	0.3216	0.9661	0.1282	1276.14	257.475	5.2	-21.45	0.239359
204	7.1	5.5915	0.7875	32.4173	6.3563	0	22.981	4.5943	-0.09317	-0.9947	0.9864	0.5965	1	0.8929	942.204	106.387	4.55	3.25	0.123893
205	5.9	5.8138	0.9854	28.004	7.1805	0	34.548	9.0955	-0.6599	-0.9975	0.8944	0.6394	1	0.8947	659.475	953.441	2.6	-5.2	0.137233
206	10.1	66.1117	6.5457	73.5693	9.0826	0	22.75	5.4792	0.993	0.9531	1	0.01017	0.02469	0	962.421	67.802	-65.65	7.8	0.720686
207	12.9	120.977	9.3781	135.709	12.4504	0	23.4361	5.2362	0.99	0.9114	1	0.01468	0	0	998.077	480.915	-57.2	106.6	0.753237
208	7.9	64.6121	8.1787	57.5733	9.7582	3.25	19.769	3.6238	0.9907	0.9225	0.9999	0.01502	0	0	1287.54	986.987	-59.15	-26	0.838136
209	12.3	65.6629	5.3384	81.9436	7.9557	0	42.3748	5.7995	0.898	0.4315	1	0.1675	0.3204	0.2048	182.837	86.3293	1.3	-65.65	0.671016
210	15.3	137.924	9.0146	157.08	11.8105	0	45.5	6.0644	0.9846	0.8825	1	0.01957	0	0	1377.74	99.268	5.85	137.8	0.76327
211	5.1	7.0308	1.3786	8.2827	2.6718	0	4.5962	1.6834	0.6243	0.05872	0.9985	0.3466	1	0.5455	1227.58	226.333	5.85	-3.9	0.515982
212	5.9	20.9619	3.5529	30.8044	7.8986	3.25	14.5344	3.443	0.9373	0.8259	0.9998	0.05542	0.8718	0	1360.44	370.051	-10.4	-18.2	0.449814
213	18.9	194.783	10.306	196.54	11.6296	0	23.4361	4.3937	0.9463	0.6653	1	0.08955	0	0.06711	491.36	509.905	-172.9	89.7	0.886187
214	5.1	29.0689	5.6998	27.3829	8.8332	0	22.981	6.5001	0.9983	0.9967	0.9998	0.001011	0.06452	0	779.549	131.039	-28.6	-5.2	0.64527
215	19.1	30.6329	1.6038	138.512	8.1001	0	18.9506	4.0407	0.5213	-0.9991	0.9995	0.5328	0.8772	0.551	950.12	933.327	-9.1	29.25	0.197998
216	4.7	14.3884	3.0614	16.2266	6.0099	0	23.4361	5.0055	0.121	-0.5369	0.4868	0.3922	0.8519	1	998.16	289.223	13.65	4.55	0.509393
217	16.5	23.9002	1.4485	111.235	7.6714	0	23.6604	5.7011	0.5063	-1	1	0.6618	1	0.439	1165	398.952	-16.9	-16.9	0.188818
218	18.9	111.158	5.8814	141.645	8.3813	0	26.2023	4.4928	0.9635	0.703	1	0.05471	0.2663	0.02013	626.151	191.386	111.15	1.3	0.701729
219	18.9	71.2425	3.7694	142.876	8.4542	0	22.981	5.392	0.5063	-0.9996	1	0.6036	0.6746	0.4698	995.701	660.63	-60.45	-37.7	0.445861
220	11.9	16.7745	1.4096	105.837	10.6906	0	23.6604	6.398	0.3017	-1	1	0.6425	1	0.6203	20.7017	373.517	-13.65	9.75	0.131854
221	6.7	18.3157	2.7337	31.2032	6.639	0	20.5548	4.3885	0.3155	-0.9839	0.9864	0.6073	0.6596	0.7407	112.709	533.306	8.45	-16.25	0.411764
222	7.1	88.3546	12.4443	71.0987	13.9409	3.25	29.0689	5.5461	0.9602	0.8836	0.9999	0.03875	0	0	1125.01	490.253	33.15	-81.9	0.892647
223	6.7	4.9503	0.7388	32.6402	6.9447	0	18.9506	4.4797	-0.6359	-1	0.9701	0.6211	1	0.8846	336.142	559.664	1.95	4.55	0.106383
224	18.3	91.8802	5.0208	128.152	7.8621	0	16.25	4.2353	0.6127	-0.9998	1	0.5967	0.411	0.2826	1212.42	231.178	-42.9	81.25	0.638608
225	18.3	39.9102	2.1809	114.201	7.0062	0	23.4361	4.3445	0.4112	-1	1	0.7041	1	0.4615	1286.42	909.926	39.65	-4.55	0.311281
226	6.3	48.0209	7.6224	45.2965	10.5341	3.25	29.25	6.1879	0.9569	0.6924	0.9996	0.0841	0	0.04348	948.659	718.722	-37.05	30.55	0.723593
227	18.3	168.816	9.2249	185.573	11.3849	3.25	35.8974	4.0356	0.9754	0.7965	1	0.03156	0	0	1216.13	186.314	-105.3	-131.95	0.810275
228	18.1	58.8385	3.2507	111.966	6.9544	0	27.768	6.0628	0.5753	-1	1	0.703	0.6708	0.2908	432.378	483.616	-56.55	16.25	0.467431
229	14.1	98.2102	6.9653	147.922	12.2249	0	29.0689	6.2513	0.9875	0.8872	1	0.0192	0.008264	0	264.032	277.66	50.05	-84.5	0.569763
230	8.3	4.111	0.4953	36.7579	5.8346	0	14.5344	4.188	0.01872	-0.9965	0.9965	0.6869	1	0.825	1222.2	822.434	-1.3	-3.9	0.0848901
231	4.9	48.1176	9.8199	28.3926	9.7905	4.5962	18.9506	3.2398	0.9966	0.9918	0.9993	0.002172	0	0	85.102	176.245	-37.7	29.9	1.003
232	17.7	114.859	6.4892	145.396	9.2609	0	21.8017	4.1405	0.9417	0.7428	1	0.06134	0.01911	0.0219	322.89	700.633	53.95	101.4	0.700709
233	11.3	46.5329	4.118	102.021	10.97	3.25	29.43	6.1593	0.757	-0.4472	1	0.2818	0.3118	0.3836	81.2655	193.137	-22.1	-40.95	0.375387
234	14.7	163.369	11.1135	153.673	12.1002	0	23.6604	4.7447	0.9955	0.9739	1	0.005075	0	0	865.588	910.48	163.15	8.45	0.918456
235	4.9	2.9069	0.5932	21.7259	7.4917	0	16.5718	4.8713	-0.5637	-1	0.5145	0.5871	1	1	1080.59	831.939	-1.3	2.6	0.079181
236	10.9	8.7207	0.8001	54.2366	6.094	0	18.9506	4.8883	0.004984	-1	1	0.7292	0.9775	0.7541	485.202	711.018	7.8	-3.9	0.131293
237	6.1	4.5962	0.7535	48.3105	11.7831	3.25	30.8322	8.0936	-0.3485	-0.9923	0.943	0.6539	1	0.9048	822.484	263.418	0.65	4.55	0.0639475
238	9.5	66.6432	7.0151	63.228	8.4304	0	14.5344	3.4903	0.9671	0.9213	0.9929	0.0164	0	0	26.4421	248.905	23.4	-62.4	0.832119
239	7.1	19.9392	2.8083	37.7034	7.3928	0	16.5718	4.5525	0.4527	-0.9973	1	0.713	0.902	0.4333	797.739	988.732	18.85	6.5	0.37987
240	5.1	9.9005	1.9413	20.7777	6.7025	3.25	14.5344	3.3119	0.2824	-0.7071	0.9878	0.5379	1	0.8182	799.412	239.196	-3.9	9.1	0.289638
241	15.5	18.3503	1.1839	112.088	8.3028	0	18.9506	3.9398	0.6627	-0.9995	1	0.5331	0.2519	0.287	648.207	138.745	16.9	-7.15	0.14259
242	15.5	26.2346	1.6926	144.096	10.6738	0	42.3748	6.2393	0.7108	-0.9959	1	0.3689	0.9926	0.3684	844.526	663.664	-17.55	-19.5	0.158575
243	5.7	1.95	0.3421	15.4789	4.1835	0	17.5018	3.7013	-0.1545	-0.7071	1	0.576	1	0.9333	1199.86	560.851	0	1.95	0.0817736
244	15.3	42.1849	2.7572	95.9347	7.2131	0	41.3657	6.3811	0.6336	-0.7593	1	0.4969	0.6692	0.3894	473.993	830.065	35.1	23.4	0.382249
245	8.5	53.4306	6.286	56.3592	8.6707	0	17.5018	4.0289	0.9939	0.9552	1	0.008769	0.01538	0	1108.06	1014.94	-42.9	31.85	0.72497
246	6.3	22.5635	3.5815	20.9265	4.8666	0	7.2672	2.2192	0.9765	0.9231	0.9999	0.02656	1	0	154.071	725.873	-14.95	-16.9	0.735935
247	6.1	47.8402	7.8427	36.4274	8.8847	3.25	17.5018	4.0653	0.9763	0.9157	0.9961	0.01816	0	0	132.623	234.73	28.6	-38.35	0.88272
248	5.9	1.4534	0.2463	17.8413	4.5747	0	13.7886	3.755	-0.7329	-0.9997	0.4104	0.4208	1	1	778.788	628.305	-0.65	1.3	0.0538396
249	13.3	3.7901	0.285	56.9274	5.0378	0	22.981	4.3482	-0.158	-1	1	0.577	1	0.8989	963.026	497.733	1.95	-3.25	0.0565723
250	14.3	19.3914	1.356	95.0237	7.7255	0	25.3833	5.4652	0.2462	-1	1	0.783	1	0.5464	1208.66	91.9965	-4.55	18.85	0.175523
251	13.9	78.7815	5.6677	85.3978	7.1763	0	14.5344	3.4865	0.9902	0.9481	1	0.01179	0.04202	0	722.263	228.327	4.55	-78.65	0.78978
252	8.7	38.4105	4.415	72.8063	10.8666	0	26.8002	7.2449	0.9417	0.6	1	0.08962	0.5821	0.06383	334.437	731.897	-15.6	35.1	0.406291
253	6.5	41.9237	6.4498	43.5556	9.679	0	45.9619	9.0327	0.9881	0.9458	0.9999	0.01441	0	0	561.169	759.277	-36.4	20.8	0.66637
254	6.1	1.8385	0.3014	19.0358	4.6429	0	9.1924	2.4818	-0.6811	-1	0.3162	0.3929	1	1	1232.82	120.738	-1.3	-1.3	0.0649163
255	5.9	4.6872	0.7944	23.308	5.9764	0	18.3848	5.005	-0.2867	-0.9615	0.9899	0.6951	1	0.8947	727.271	331.085	-3.9	2.6	0.132923
256	12.9	81.9825	6.3552	96.5446	8.8573	0	35.0036	6.1713	0.9865	0.8619	1	0.02166	0.06422	0	876.806	155.713	-79.3	-20.8	0.71751
257	12.7	51.629	4.0653	87.6071	8.1876	0	26	5.2148	0.6931	-0.9999	1	0.6114	0.3925	0.2299	464.736	967.961	-9.75	50.7	0.496519
258	7.5	4.9503	0.66	36.2469	6.5903	0	16.25	4.3298	0.1367	-0.9998	1	0.809	1	0.6061	1385.55	903.62	-4.55	1.95	0.100147
259	12.1	34.4561	2.8476	86.532	8.5675	0	36.3361	6.5736	0.3086	-0.9564	1	0.7964	0.3762	0.4557	576.12	24.0702	20.15	-27.95	0.332372
260	5.5	17.4413	3.1712	26.5309	7.5803	0	16.25	4.7162	0.7002	0.04344	0.9982	0.2856	0.7714	0.5333	905.273	130.4	7.8	-15.6	0.418348
261	5.1	36.3361	7.1247	25.1335	8.1076	0	13.7886	3.8031	0.9938	0.9835	1	0.006453	0.06452	0	508.598	747.882	26.65	24.7	0.878768
262	11.3	18.3503	1.6239	59.2534	6.3713	0	14.5344	2.9652	0.857	-0.156	1	0.1842	1	0.2055	87.7655	547.885	-7.15	16.9	0.254877
263	11.3	80.9478	7.1635	124.404	13.3768	0	29.9635	6.234	0.9241	0.6415	1	0.07832	0	0.0411	241.469	117.766	-45.5	66.95	0.535517
264	11.3	8.6721	0.7674	49.4739	5.3198	0	16.5718	4.3764	-0.2695	-0.9945	0.9995	0.7641	1	0.7857	336.296	557.81	-1.95	-8.45	0.144254
265	11.1	23.4451	2.1122	49.1528	5.4014	0	20.5548	3.7784	0.4877	-0.9939	1	0.6849	0.6374	0.3623	1362.56	384.09	16.25	16.9	0.391047
266	10.9	21.5188	1.9742	57.7549	6.4893	0	18.3848	4.0428	0.159	-1	1	0.603	0.9888	0.8	735.551	637.642	-19.5	9.1	0.304224
267	10.7	8.841	0.8263	35.6894	4.1022	0	11.718	3.0227	-0.1404	-0.9999	1	0.8138	1	0.7538	224.145	47.7664	7.15	5.2	0.201429
268	4.7	7.3539	1.5647	12.1355	4.4946	0	11.718	3.0139	0.6002	0.2169	0.9995	0.3276	1	0.5714	598.745	498.894	5.2	-5.2	0.348129
269	10.1	20.1605	1.9961	55.7062	6.8773	0	22.981	4.3648	0.2858	-0.9999	1	0.8966	0.716	0.4167	1156.84	456.114	-7.15	18.85	0.290245
270	10.1	12.9021	1.2774	50.5931	6.2461	0	20.8102	5.3009	0.586	-0.606	0.9987	0.5018	1	0.4	981.599	292.797	8.45	-9.75	0.204512
271	6.7	4.162	0.6212	46.8581	9.9698	3.25	26.2023	6.6001	-0.4355	-0.9878	0.8321	0.5555	1	0.9167	1248.01	718.015	3.25	-2.6	0.0623082
272	9.9	28.5408	2.8829	58.2229	7.37	0	39.538	7.0087	0.732	-1	1	0.5011	0.9114	0.2241	919.687	28.0505	-24.7	14.3	0.391167
273	5.9	1.3	0.2203	55.4994	14.2306	0	38.0403	10.8468	-0.2742	-1	0.9798	0.7578	1	0.8333	1308.39	479.458	0	-1.3	0.0154807
274	5.9	2.0555	0.3484	33.1187	8.492	0	22.981	6.6215	-0.31	-1	0.9971	0.6055	1	0.8889	183.686	411.246	-0.65	1.95	0.0410268
275	9.3	5.2	0.5591	35.0072	4.7955	0	16.5718	4.3344	-0.1821	-0.9878	1	0.6948	1	0.8571	516.936	875.989	-5.2	0	0.116588
276	9.1	1.4534	0.1597	22.7827	3.2088	0	10.2774	3.1024	-0.1604	-1	0.9947	0.698	1	0.8776	1223.83	824.681	-0.65	-1.3	0.0497694
277	9.1	47.343	5.2025	59.3672	8.3616	0	18.3848	4.3435	0.9865	0.8394	1	0.02644	0.05634	0	486.962	1003.88	7.15	46.8	0.62219
278	8.9	59.6089	6.6976	70.5998	10.2319	3.25	35.8974	6.8161	0.9889	0.9104	1	0.01649	0	0	832.343	610.41	18.85	-56.55	0.65458
279	4.9	5.85	1.1939	13.1602	4.538	0	11.718	3.5527	0.5386	-0.7809	0.9943	0.6428	1	0.3333	76.8878	280.143	5.85	0	0.263089
280	5.7	21.0925	3.7004	26.8118	7.2464	0	19.5	5.3088	0.7428	0.3951	0.9899	0.191	0.7027	0.5294	779.132	436.281	17.55	-11.7	0.510654
281	7.5	2.3436	0.3125	18.2547	3.319	0	13.4001	2.9878	0.1408	-1	1	0.8085	1	0.6875	186.633	1007.8	1.95	-1.3	0.0941549
282	5.3	5.2405	0.9888	17.3327	5.2523	0	9.1924	2.4247	0.4768	-0.9615	0.9857	0.6682	1	0.5	306.302	439.066	5.2	-0.65	0.18826
283	7.3	14.8508	2.0344	51.744	9.763	3.25	38.0403	7.3052	0.6385	-0.6536	0.9999	0.465	0.9623	0.2903	51.5959	252.048	13.65	5.85	0.208379
284	7.1	30.1112	4.241	37.8373	7.4191	0	13.4001	3.5073	0.9737	0.8376	1	0.03496	0.3333	0	852.739	144.401	-25.35	-16.25	0.571633
285	6.5	50.0669	7.7026	51.3418	11.4093	0	18.9506	5.1718	0.8502	0.6559	0.9934	0.09121	0	0.2	1053.65	354.1	-1.3	50.05	0.675116
286	6.9	2.9069	0.4213	29.0618	5.931	0	16.25	4.3708	-0.3684	-0.9939	0.9487	0.6974	1	0.88	489.304	855.913	1.3	-2.6	0.0710336
287	6.9	27.2225	3.9453	45.5604	9.298	0	23.6604	5.7632	0.9815	0.8838	1	0.02452	0.2449	0	998.297	878.341	-22.75	-14.95	0.424317
288	5.3	5.2	0.9811	26.913	8.1555	3.25	16.5718	4.9155	-0.3179	-0.8944	1	0.5018	1	0.9231	1340.87	279.962	0	-5.2	0.120299
289	6.3	65.3242	10.3689	58.514	13.6079	4.5962	23.6604	5.6548	0.9978	0.9932	1	0.00223	0	0	1254.1	549.048	-33.8	55.9	0.761976
290	6.1	62.5657	10.2567	48.5748	11.8475	0	21.8017	5.4663	0.9299	0.6982	0.9995	0.0697	0	0.04762	687.754	122.27	-33.8	52.65	0.865727
291	5.9	27.9198	4.7322	32.5299	8.341	3.25	20.5548	4.6299	0.9623	0.8437	0.9999	0.04094	0.5897	0	621.983	732.602	-27.3	5.85	0.567342
292	5.9	12.8035	2.1701	14.955	3.8346	0	7.2672	2.2185	0.643	0.124	0.9994	0.2582	1	0.6316	959.542	852.78	11.7	-5.2	0.565926
293	5.9	3.677	0.6232	21.7286	5.5714	0	13.4001	3.1363	0.2817	-0.8575	1	0.6117	1	0.6923	448.085	655.39	-2.6	2.6	0.111857
294	5.9	45.9711	7.7917	46.1135	11.824	6.5	29.9635	5.5744	0.8188	0.5958	0.9961	0.149	0	0.3684	348.263	637.551	-33.15	31.85	0.658973
295	5.9	5.85	0.9915	26.6604	6.836	0	13.4001	4.3621	-0.2744	-0.9578	0.9701	0.6228	1	0.8889	112.136	569.771	0	-5.85	0.145041
296	5.7	8.475	1.4868	38.5146	10.4094	0	27.9576	7.009	-0.03233	-0.9363	0.9656	0.5765	1	0.9333	28.3772	364.939	-8.45	-0.65	0.142832
297	5.5	23.2733	4.2315	25.443	7.2694	3.25	13.4001	3.476	0.9403	0.8062	1	0.05657	0.6857	0	49.9364	335.791	-13.65	18.85	0.582098
298	5.5	12.9512	2.3548	45.5595	13.017	6.5	20.8102	4.1161	0.3889	-0.9999	0.9894	0.5065	0.6286	0.8	498.582	147.718	-3.9	-12.35	0.180902
299	5.5	24.879	4.5234	36.6392	10.4683	0	16.5718	3.8966	0.9119	0.6672	0.9995	0.08577	0.8571	0.06667	666.936	1009.38	-8.45	-23.4	0.432105
300	5.3	26.8002	5.0566	28.5362	8.6473	3.25	16.25	3.4173	0.9629	0.8896	0.9992	0.03592	0.06061	0	261.623	968.302	-20.8	16.9	0.584761
301	5.3	18.1069	3.4164	18.9801	5.7515	0	16.25	4.0072	0.991	0.9785	1	0.007009	1	0	420.019	443.491	-6.5	16.9	0.594002
302	4.9	16.5718	3.382	16.7324	5.7698	3.25	11.718	2.5023	0.5301	0.2088	0.8412	0.2173	0.7586	0.7778	244.99	532.031	14.95	7.15	0.586155
303	4.7	5.9927	1.275	8.3392	3.0886	0	7.2672	3.0974	0.9032	0.7071	0.9923	0.102	1	0.1429	904.34	30.5	1.3	5.85	0.412808
304	4.7	2.3436	0.4986	15.9021	5.8897	3.25	13	3.2078	-0.3675	-0.9487	0.3846	0.6622	1	1	1373.26	833.287	-1.3	-1.95	0.0846563
305	4.7	1.4534	0.3092	13.0481	4.8326	0	14.5344	4.6968	-0.5994	-1	-0.2425	0.284	1	1	488.234	707.138	-1.3	-0.65	0.0639821
306	4.7	4.7321	1.0068	15.0321	5.5674	0	10.2774	3.172	0.1491	-0.3162	0.4472	0.4082	1	1	849.989	1028.98	-4.55	1.3	0.180838
