# Supplementary material for: Cyclic AMP signalling and glucose metabolism mediate pH taxis by African trypanosomes
Source: Nat Commun. 2022 Feb 1;13:603. doi: 10.1038/s41467-022-28293-w (PMC8807625; doi:10.1038/s41467-022-28293-w)
Supplement: Supplementary file 12 — Source Data [file 41467_2022_28293_MOESM12_ESM.zip › Source Data/Source Data motility/Suppl. Fig. 4a/TrypKOS2.xlsx]

## Sheet: TrypKOS2V1
trackID	trackLength(s)	totalDisplacement(um)	meanVelocity(um/s)	totalDistance(um)	meanSpeed(um/s)	minSpeed(um/s)	maxSpeed(um/s)	stdevSpeed(um/s)	meanPersistence	minPersistence	maxPersistence	stdevPersistence	tumblingPropensityV	tumblingPropensityP	positionX(px)	positionY(px)	displacementX(um)	displacementY(um)	Spalte1
0	9.5	8.6721	0.9129	36.4782	4.8638	0	13.7886	3.4837	0.5608	-0.6139	1	0.4437	1	0.5283	752.605	661.595	8.45	1.95	0.187693
1	17.9	18.0251	1.007	77.754	4.8902	0	16.25	3.3514	0.6412	-1	1	0.4574	1	0.4615	1033.94	1031.89	-16.25	7.8	0.205922
2	49.5	19.3259	0.3904	144.772	3.0478	0	11.718	2.4541	0.1195	-1	1	0.7421	1	0.6923	614.097	887.576	6.5	18.2	0.128092
3	20.3	11.6276	0.5728	69.0002	3.7705	0	16.5718	3.0443	0.3558	-0.9558	1	0.5904	1	0.66	15.8966	936.128	-10.4	-5.2	0.151916
4	6.1	0.9192	0.1507	11.6904	2.8513	0	6.5	2.0193	-0.06711	-0.9701	0.9487	0.7148	1	0.8333	265.647	883.139	0.65	-0.65	0.0528531
5	8.7	0.9192	0.1057	26.0871	3.8936	0	11.718	2.7378	-0.5949	-1	1	0.5731	1	0.9459	472.891	375.833	-0.65	-0.65	0.0271471
6	7.1	1.95	0.2746	22.6136	4.434	0	13.7886	2.9811	0.4977	-0.8944	1	0.5573	1	0.5833	1091.75	713.303	0	-1.95	0.0619305
7	14.1	7.827	0.5551	60.6429	5.0118	0	18.9506	3.5386	-0.08592	-1	0.9991	0.7103	1	0.7677	763.957	82.1738	7.8	0.65	0.110759
8	9.1	34.8827	3.8333	52.7973	7.4362	3.25	16.5718	3.6501	0.9165	0.4961	1	0.1142	0.9577	0.07843	510.593	571.78	15.6	31.2	0.515492
9	5.5	5.36	0.9746	7.9577	2.2736	0	4.5962	1.8377	0.826	0.1414	0.9997	0.2224	1	0.2667	1363.55	956.873	1.3	-5.2	0.428659
10	11.5	16.5718	1.441	47.0025	4.9476	0	23.6604	4.3427	0.8214	-0.9487	1	0.2908	1	0.2466	177.448	544.683	-16.25	-3.25	0.291252
11	16.5	10.1116	0.6128	51.9908	3.5856	0	9.1924	2.0179	0.5178	-1	1	0.5739	1	0.5	609.736	376.258	-7.15	7.15	0.170906
12	7.5	8.2219	1.0963	22.7017	4.1276	0	10.2774	2.9098	0.7139	0.2941	1	0.2063	1	0.4857	217.813	244.827	-7.8	2.6	0.265602
13	32.5	42.5886	1.3104	193.444	6.3424	0	20.5548	4.2483	0.6378	-0.9878	1	0.4785	1	0.4353	713.548	486.851	11.7	40.95	0.206609
14	38.5	19.801	0.5143	156.675	4.2925	0	10.2774	2.6461	0.3085	-1	1	0.6984	1	0.5934	329.366	135.119	-7.8	18.2	0.119814
15	6.7	1.4534	0.2169	13.975	2.9734	0	9.75	2.5202	0.09949	-1	1	0.9025	1	0.5882	1220.16	196.888	1.3	-0.65	0.0729468
16	6.3	1.8385	0.2918	17.3508	4.0351	0	7.2672	1.9238	-0.197	-1	1	0.7033	1	0.8889	173.302	432.048	1.3	-1.3	0.0723154
17	14.1	3.25	0.2305	28.5862	2.3625	0	7.2672	1.8062	-0.0143	-1	1	0.6942	1	0.8861	874.982	495	1.95	-2.6	0.0975661
18	18.9	18.85	0.9974	69.0256	4.0844	0	13.7886	2.7016	0.6091	-1	1	0.538	1	0.4143	296.339	384.865	0	-18.85	0.244197
19	6.1	1.95	0.3197	15.02	3.6634	0	9.75	2.5645	0.3353	-0.9923	1	0.6007	1	0.75	602.869	928.434	0	-1.95	0.0872687
20	9.3	0.65	0.06989	21.6916	2.9714	0	7.2672	2.1995	-0.4813	-1	1	0.7334	1	0.8409	92.2581	934.167	0	0.65	0.0235209
21	49.5	23.1458	0.4676	268.56	5.6539	0	19.5	3.7984	0.161	-1	1	0.6955	1	0.7002	1308.63	966.956	14.3	-18.2	0.082704
22	5.9	1.8385	0.3116	8.125	2.0833	0	3.25	1.5794	0.3544	0.1414	0.7071	0.1778	1	1	1306.54	188.797	-1.3	1.3	0.14957
23	15.9	4.7321	0.2976	52.1347	3.7507	0	14.5344	3.189	0.3193	-1	1	0.6887	1	0.6337	440.868	303.211	-1.3	-4.55	0.0793452
24	4.7	6.1664	1.312	11.8077	4.3732	0	34.548	8.9031	-0.5475	-0.9993	-0.04344	0.4765	1	1	401.67	168.479	5.85	1.95	0.300009
25	6.5	1.4534	0.2236	7.8462	1.7436	0	4.5962	2.023	-0.4505	-1	0.8944	0.7007	1	0.8889	673.639	205.523	-0.65	-1.3	0.12824
26	8.7	1.3	0.1494	23.9184	3.5699	0	13.4001	2.718	0.007114	-0.9899	1	0.7772	1	0.7368	1176.79	739.919	0	-1.3	0.0418499
27	15.1	9.3744	0.6208	34.6639	2.6461	0	9.1924	2.4381	0.2354	-1	1	0.6237	1	0.72	1315.21	343.57	-7.8	-5.2	0.234609
28	12.7	2.68	0.211	21.3289	1.9934	0	4.5962	1.8608	-0.1208	-1	1	0.7123	1	0.7941	217.87	791.85	-0.65	-2.6	0.105849
29	5.1	1.4534	0.285	10.9761	3.5407	0	7.2672	2.3139	-0.2634	-0.9806	1	0.7981	1	0.75	1323.94	136.226	-1.3	-0.65	0.0804926
30	27.7	9.5971	0.3465	62.7148	2.4403	0	9.1924	2.0425	0.175	-1	1	0.745	1	0.6974	363.904	121.099	8.45	-4.55	0.141991
31	13.3	4.162	0.3129	44.029	3.8964	0	13.4001	2.6698	-0.09686	-0.9991	1	0.7414	1	0.7778	9.282	528.248	-3.25	-2.6	0.0803049
32	23.3	14.5344	0.6238	94.4159	4.4327	0	20.5548	4.1205	0.4147	-0.9648	1	0.6067	1	0.5549	1289.42	132.597	2.6	-14.3	0.140727
33	6.1	1.8385	0.3014	8.9327	2.1787	0	4.5962	1.8222	-0.01296	-0.7071	1	0.6434	1	0.7368	967.016	946.525	-1.3	-1.3	0.138339
34	29.5	12.9021	0.4374	106.293	3.8652	0	14.5344	3.0797	-0.02467	-1	1	0.7121	1	0.7788	53.2593	456.3	-8.45	-9.75	0.113164
35	4.7	0.9192	0.1956	8.9558	3.317	0	6.5	2.003	-0.5607	-1	0.7071	0.6564	1	1	300.968	609.926	-0.65	-0.65	0.0589689
36	5.5	3.9538	0.7189	9.9077	2.8308	0	6.5	2.1906	0.6182	0.1414	1	0.285	1	0.6429	704.654	214.755	3.9	0.65	0.253956
37	14.9	3.25	0.2181	31.7666	2.4625	0	9.1924	2.1292	-0.1216	-1	1	0.7947	1	0.8046	1279.11	1.8356	0	3.25	0.0885685
38	7.9	4.9503	0.6266	38.8643	6.5872	0	11.718	3.2675	0.4652	-1	1	0.5465	1	0.6765	505.842	127.057	4.55	1.95	0.0951239
39	14.1	4.9503	0.3511	36.2744	2.9979	0	11.718	2.6041	-0.2882	-1	1	0.601	1	0.9296	300.72	252.216	-4.55	-1.95	0.117115
40	8.9	6.6922	0.7519	38.6714	5.6045	0	25.3833	6.6629	-0.03586	-0.9487	1	0.6905	1	0.8085	851.59	788.702	-3.25	-5.85	0.13416
41	7.7	4.7321	0.6146	15.6548	2.7465	0	11.718	2.8576	0.5231	-0.4472	1	0.4265	1	0.6471	165.052	352.24	1.3	-4.55	0.223776
42	6.9	2.0555	0.2979	17.5489	3.5814	0	10.2774	2.6741	-0.02712	-1	1	0.7712	1	0.8421	208.312	897.051	0.65	-1.95	0.0831798
43	6.1	2.3436	0.3842	15.4455	3.7672	0	10.2774	2.3499	-0.753	-1	-0.3162	0.2175	1	1	489.557	822.812	-1.3	-1.95	0.101986
44	10.3	38.482	3.7361	46.6057	5.6151	0	13	2.9864	0.9878	0.9115	1	0.01695	1	0	177.704	1030.44	37.05	-10.4	0.665367
45	4.9	10.2774	2.0974	11.7462	4.0504	0	9.1924	2.2108	0.9533	0.8437	0.9939	0.05062	1	0	904.01	764.827	-8.45	-5.85	0.517825
46	5.3	2.68	0.5057	28.656	8.6836	0	26.2023	10.8464	0.1877	-0.9973	0.9923	0.7958	1	0.7	314.349	856.623	0.65	-2.6	0.0582362
47	10.9	3.9	0.3578	26.7243	3.0027	0	9.1924	2.5229	0.405	-0.9806	1	0.5708	1	0.6774	843.11	976.128	-3.9	0	0.119159
48	10.5	2.3436	0.2232	36.4537	4.2887	0	13.7886	3.6161	-0.3315	-1	1	0.7022	1	0.8889	616.824	691.019	1.95	1.3	0.0520437
49	7.9	2.3436	0.2967	55.6758	9.4366	0	42.25	13.1296	0.4323	-1	1	0.7994	1	0.4324	252.494	582.842	-1.3	-1.95	0.0314414
50	8.3	1.3	0.1566	11.0962	1.7613	0	4.5962	1.9137	-0.5652	-1	1	0.6716	1	0.9032	589.048	725.976	0	-1.3	0.0889116
51	12.9	2.7577	0.2138	25.0574	2.2988	0	7.2672	1.9142	0.2301	-0.9487	1	0.6675	1	0.7027	202.361	689.043	-1.95	-1.95	0.093005
52	13.1	7.854	0.5995	27.0049	2.4329	0	11.718	2.6979	0.4982	-1	1	0.6682	1	0.4366	476.523	2.5687	-3.25	-7.15	0.246414
53	7.3	1.3	0.1781	9.9077	1.8694	0	4.5962	1.8288	0.07198	-0.8944	1	0.7562	1	0.7857	796.603	925.794	0	-1.3	0.0952712
54	4.9	2.0555	0.4195	12.0609	4.1589	0	10.2774	2.2576	-0.5917	-1	-0.1414	0.3499	1	1	828.255	574.357	0.65	-1.95	0.100868
55	9.7	0	0	40.1009	5.2079	0	16.25	3.0579	-0.3459	-1	1	0.6822	1	0.8727	370.031	639.938	0	0	0
56	16.5	2.0555	0.1246	50.8303	3.5055	0	21.8017	5.8106	-0.2392	-1	1	0.7269	1	0.906	33.1848	352.803	1.95	0.65	0.0355441
57	6.9	2.68	0.3884	34.8481	7.1119	0	27.768	6.421	-0.227	-0.9993	0.9558	0.5095	0.9796	0.9615	1072.44	67.0725	-0.65	-2.6	0.0546127
58	19.5	13.9106	0.7134	71.9966	4.1141	0	16.25	3.2366	0.273	-1	1	0.6921	1	0.6127	531.126	714.269	11.05	8.45	0.173404
59	7.1	2.9069	0.4094	12.3362	2.4189	0	7.2672	1.9902	0.2384	-0.9487	1	0.6229	1	0.76	64.5775	728.028	1.3	-2.6	0.16925
60	5.3	10.2774	1.9391	28.5483	8.651	0	46.8722	8.5251	-0.5991	-0.9993	0.6727	0.5802	0.5152	1	182.424	754.443	-3.25	9.75	0.224147
61	7.1	3.677	0.5179	26.3125	5.1593	0	29.0689	6.4588	0.1911	-0.9899	0.9959	0.7174	1	0.6897	1190.56	607.141	2.6	-2.6	0.100382
62	8.3	8.2731	0.9968	18.1304	2.8778	0	7.2672	2.2074	-0.1396	-1	1	0.7199	1	0.8056	369.211	227.898	-5.85	-5.85	0.346376
63	7.9	0.9192	0.1164	58.1362	9.8536	0	26.2023	7.0336	-0.5375	-1	0.9899	0.5432	1	0.9429	57.7278	44.8038	0.65	-0.65	0.0118129
64	17.1	7.854	0.4593	76.1871	5.0455	0	14.5344	3.3468	0.02341	-1	1	0.6739	1	0.8226	1007.45	83.962	3.25	-7.15	0.0910316
65	5.3	2.6	0.4906	20.2855	6.1471	0	13.4001	4.5217	-0.2098	-0.9701	0.7071	0.4791	1	1	830.113	270.83	0	-2.6	0.07981
66	18.5	5.9927	0.3239	68.5109	4.1522	0	16.25	3.6836	-0.07388	-1	1	0.8697	1	0.6589	65.8973	182.359	-3.9	-4.55	0.0780068
67	14.9	41.284	2.7707	103.838	8.0495	0	20.8102	4.7522	0.867	0.2055	1	0.1629	0.9457	0.1927	25.3054	613.285	-22.75	-34.45	0.344208
68	12.3	2.68	0.2179	21.5228	2.0896	0	10.2774	2.2622	0.112	-1	1	0.8413	1	0.6226	1333.43	237.504	-0.65	-2.6	0.104278
69	4.9	3.677	0.7504	10.3549	3.5707	0	10.2774	3.0086	-0.2156	-1	0.9965	0.9655	1	0.625	169.592	991.816	-2.6	2.6	0.210155
70	9.9	4.5962	0.4643	26.1421	3.3091	0	10.2774	2.1801	-0.1472	-1	1	0.7046	1	0.8627	317.894	369.258	-3.25	-3.25	0.14031
71	4.7	1.95	0.4149	8.2227	3.0454	0	7.2672	2.2346	-0.3436	-0.9487	0.8	0.6484	1	0.8571	1204.22	587.532	1.95	0	0.136238
72	5.1	2.9069	0.57	7.5169	2.4248	0	7.2672	2.1997	0.4946	-0.3714	0.9778	0.3902	1	0.8182	1067.35	610.02	-2.6	-1.3	0.235071
73	5.1	2.68	0.5255	11.3242	3.653	0	9.1924	2.5752	-0.5772	-1	0.7071	0.6173	1	1	1027.75	289.51	-0.65	-2.6	0.143854
74	7.5	15.7214	2.0962	29.4676	5.3577	0	23.4361	5.014	0.9357	0.6402	1	0.07843	1	0.02857	972.513	987.493	-13.65	-7.8	0.39125
75	22.1	4.9503	0.224	105.454	5.2465	0	23.6604	4.4396	-0.4492	-1	1	0.6136	1	0.905	1074.84	998.038	-4.55	1.95	0.0426951
76	11.1	3.9	0.3514	52.6398	5.7846	0	21.8017	5.5527	-0.1555	-1	1	0.7266	1	0.8548	1144.48	357.234	-3.9	0	0.0607475
77	6.7	2.9069	0.4339	28.7098	6.1085	0	18.9506	4.9094	-0.3739	-0.9839	0.7612	0.5427	1	0.9583	1299.73	778.806	-1.3	2.6	0.0710322
78	7.9	1.4534	0.184	20.7397	3.5152	0	7.2672	2.2972	0.1802	-0.8	1	0.5754	1	0.7429	438.937	742.779	-1.3	-0.65	0.0523441
79	6.5	0	0	15.9531	3.5451	0	9.1924	2.216	-0.5847	-0.9487	0.7071	0.499	1	1	567.508	503.323	0	0	0
80	5.1	9.1924	1.8024	32.1497	10.3709	3.25	36.3361	9.407	-0.7755	-0.9998	-0.04163	0.3405	0.8065	1	1273.78	594.471	-1.3	9.1	0.173794
81	11.3	2.3436	0.2074	26.4593	2.8451	0	13	2.4837	0.05399	-1	1	0.7794	1	0.7015	742.783	606.106	1.95	1.3	0.0728973
82	4.7	2.0555	0.4373	13.1534	4.8716	0	13	3.5678	-0.7183	-1	-0.4472	0.2042	1	1	1390.16	562.755	0.65	-1.95	0.0897652
83	6.7	2.68	0.4	11.2454	2.3926	0	7.2672	2.468	0.4038	-0.3162	1	0.5176	1	0.64	1002.46	433.418	0.65	-2.6	0.167182
84	8.7	6.1321	0.7048	23.2384	3.4684	0	7.2672	2.4232	-0.2344	-0.9995	0.9986	0.8098	1	0.7805	783.161	611.121	5.2	3.25	0.203206
85	4.9	3.25	0.6633	15.9608	5.5037	0	17.5018	4.1125	0.786	0.3162	0.995	0.216	1	0.4444	536.082	884.112	0	3.25	0.120519
86	43.7	51.0198	1.1675	276.874	6.6397	0	20.5548	3.691	0.4233	-1	1	0.6127	1	0.5065	741.335	511.634	42.25	28.6	0.175836
87	7.1	3.3144	0.4668	19.6481	3.8526	0	9.1924	2.2203	-0.06417	-0.9806	1	0.718	1	0.8	171.739	434.697	0.65	-3.25	0.121165
88	5.1	3.677	0.721	22.7032	7.3236	0	22.981	7.425	-0.8906	-0.9998	-0.6508	0.1595	1	1	130.647	278.941	-2.6	2.6	0.0984489
89	12.1	1.8385	0.1519	23.3148	2.3084	0	10.2774	2.3893	-0.2023	-1	1	0.7596	1	0.8358	1192.1	713.124	-1.3	1.3	0.0658032
90	5.7	4.3603	0.765	15.2242	4.1147	0	9.75	2.5804	0.02448	-0.7071	0.8944	0.5479	1	0.7857	499.272	507.649	1.95	3.9	0.185919
91	5.1	1.4534	0.285	9.5689	3.0867	0	7.2672	2.3762	0.3436	-0.5547	1	0.5052	1	0.9	1019.91	416.255	-0.65	1.3	0.0923316
92	6.3	9.5971	1.5234	11.8954	2.7664	0	7.2672	2.2896	0.8961	0.7399	0.9843	0.06761	1	0.08696	1053.94	471.611	8.45	-4.55	0.55068
93	9.1	11.1072	1.2206	44.0857	6.2093	0	14.5344	3.7829	0.6933	-0.4472	1	0.4341	1	0.3529	240.385	715.209	-10.4	-3.9	0.196576
94	8.5	3.9538	0.4652	24.5414	3.7756	0	29.9635	7.7961	-0.4475	-1	0.9191	0.7385	1	0.8667	335.318	880.394	-3.9	-0.65	0.123212
95	6.1	2.0555	0.337	26.2052	6.3915	0	17.5018	5.9358	-0.3705	-1	0.7071	0.5932	1	1	527.926	614.959	-0.65	-1.95	0.0527263
96	5.3	1.4534	0.2742	38.2932	11.604	0	46.8722	18.1436	0.3331	-0.8944	1	0.7352	1	0.5833	57.7547	725.368	1.3	-0.65	0.0236298
97	12.9	3.3144	0.2569	54.9001	5.0367	0	10.2774	2.9867	-0.4429	-1	0.9487	0.6285	1	0.9103	701.267	211.128	-0.65	3.25	0.0510056
98	15.7	6.9096	0.4401	47.0231	3.4323	0	22.981	3.2643	0.04573	-1	1	0.7059	1	0.7573	1193.51	612.398	-5.2	-4.55	0.128223
99	16.5	0.65	0.03939	39.1162	2.6977	0	9.1924	2.4087	-0.07546	-1	1	0.8244	1	0.7059	213.239	1.103	-0.65	0	0.0146013
100	6.9	1.95	0.2826	23.4718	4.7902	0	20.5548	4.2879	-0.1945	-0.9968	0.9983	0.6851	1	0.8889	97.8478	372.638	1.95	0	0.0589954
101	6.9	2.9069	0.4213	8.6635	1.7681	0	4.5962	1.7862	-0.4223	-1	1	0.7679	1	0.7857	1284.1	644.246	-1.3	2.6	0.238278
102	8.1	3.7901	0.4679	46.3978	7.6062	0	33.1436	8.0585	-0.3276	-0.9989	1	0.8197	0.9016	0.7692	1354.94	717.833	-1.95	3.25	0.0615156
103	15.5	5.5536	0.3583	44.2158	3.2752	0	11.718	2.3472	0.03888	-1	1	0.7625	1	0.7327	131.293	55.1419	1.95	-5.2	0.109398
104	11.1	2.0555	0.1852	19.6481	2.1591	0	4.5962	1.9024	-0.3142	-1	1	0.7282	1	0.8621	1380.73	170.833	-0.65	-1.95	0.0857765
105	5.9	12.9512	2.1951	20.9386	5.3689	0	14.5344	4.0692	0.9144	0.7593	1	0.08027	1	0	1386.51	781.856	3.9	12.35	0.408855
106	6.3	4.3603	0.6921	22.5883	5.2531	0	13.4001	4.2452	0.2742	-0.4472	1	0.4617	1	0.8095	178.746	767.992	-3.9	1.95	0.131751
107	7.7	4.6872	0.6087	34.961	6.1335	0	17.5018	4.5131	0.4152	-0.9231	0.9908	0.6172	1	0.5714	371.091	642.221	2.6	-3.9	0.0992419
108	8.9	9.3066	1.0457	63.8946	9.2601	0	42.7471	10.9495	-0.312	-1	1	0.7303	1	0.8511	1118.06	493.882	-9.1	-1.95	0.112925
109	18.3	5.2405	0.2864	49.4456	3.0335	0	11.718	2.5534	0.1881	-1	1	0.731	1	0.7377	1179.31	745.798	-4.55	-2.6	0.0944124
110	4.7	2.3436	0.4986	6.1612	2.2819	0	7.2672	2.4429	0.7856	0.4472	0.9943	0.1958	1	0.4286	797.287	930.043	1.95	-1.3	0.218502
111	13.1	6.5324	0.4987	56.7904	5.1163	0	18.3848	3.3219	0.3245	-1	1	0.6916	1	0.5952	1027.19	367.557	-0.65	-6.5	0.0974728
112	6.3	6.4347	1.0214	31.4321	7.3098	0	20.5548	6.4119	0.2152	-1	0.9701	0.6941	1	0.7391	1234.15	540.865	4.55	-4.55	0.13973
113	8.1	0.9192	0.1135	8.7192	1.4294	0	4.5962	1.6888	-0.02916	-1	1	0.7721	1	0.7895	1015.15	681.303	-0.65	0.65	0.0794039
114	6.1	4.162	0.6823	18.0651	4.4061	0	9.1924	2.4452	-0.2568	-0.9417	0.9487	0.6151	1	0.8947	1188.25	49.1393	2.6	3.25	0.154853
115	12.5	2.7577	0.2206	41.5034	3.9527	0	9.75	2.7908	-0.1215	-1	1	0.637	1	0.8701	782.772	1025.96	-1.95	-1.95	0.05581
116	6.3	0.9192	0.1459	14.1558	3.292	0	6.5	1.5763	-0.1684	-0.9983	0.9839	0.7765	1	0.8	1298.09	782.659	-0.65	0.65	0.0443196
117	4.7	4.111	0.8747	10.5215	3.8968	0	7.2672	2.9335	-0.3641	-0.5145	-0.1644	0.145	1	1	1164.64	250.575	-1.3	3.9	0.224466
118	11.1	13.9106	1.2532	39.9058	4.3853	0	43.7243	6.628	-0.0856	-1	0.9806	0.6417	1	0.8824	10.2477	532.059	-8.45	-11.05	0.285773
119	8.3	10.4809	1.2628	34.785	5.5214	0	46.5329	9.7863	0.08628	-1	0.9977	0.8831	1	0.5581	479.699	20.1566	5.2	-9.1	0.22871
120	26.7	7.2672	0.2722	125.624	5.086	0	30.8322	5.4276	-0.1534	-1	1	0.7036	1	0.8502	999.667	601.71	1.3	-7.15	0.0535195
121	19.1	8.0401	0.4209	63.8179	3.732	0	39	5.481	-0.3885	-1	1	0.8002	1	0.8033	1390.45	101.602	1.95	-7.8	0.112781
122	11.7	9.9005	0.8462	36.4713	3.7599	0	22.981	4.6813	0.5044	-0.7593	1	0.491	1	0.6757	600.325	420.846	-9.1	3.9	0.225059
123	17.9	5.9927	0.3348	79.669	5.0106	0	23.4361	3.4792	-0.4792	-1	1	0.5955	1	0.9213	173.324	441.12	-3.9	-4.55	0.0668183
124	13.9	10.4	0.7482	43.1749	3.6281	0	10.2774	2.6876	0.1813	-1	1	0.5674	1	0.7957	1043.85	473.935	10.4	0	0.206224
125	8.1	7.6081	0.9393	25.5812	4.1936	0	10.2774	2.1572	0.44	-0.9383	0.9864	0.6081	1	0.4474	1204.43	247.846	2.6	-7.15	0.223984
126	15.1	60.1838	3.9857	104.121	7.9482	0	21.8017	4.7483	0.9644	0.7593	1	0.04636	0.8702	0	468.983	468.722	27.95	53.3	0.501459
127	11.3	1.8385	0.1627	23.0285	2.4762	0	7.2672	1.8563	-0.4824	-1	1	0.5875	1	0.9672	471.947	283.301	-1.3	-1.3	0.0657055
128	6.1	7.5802	1.2427	34.9095	8.5145	0	20.8102	7.3681	0.5953	-1	1	0.5782	1	0.4762	1209.03	292.492	6.5	3.9	0.145951
129	5.7	1.4534	0.255	20.0271	5.4127	0	10.2774	3.3113	-0.411	-1	0.7071	0.7086	1	1	800.465	478.825	-0.65	-1.3	0.0471114
130	5.3	10.5011	1.9813	26.9027	8.1523	0	23.4361	8.981	-0.5349	-0.9962	0.8944	0.7906	0.9697	0.8571	300.302	609.896	3.9	9.75	0.243036
131	18.7	4.3603	0.2332	57.0509	3.4162	0	10.2774	2.4258	-0.1231	-1	1	0.7565	1	0.8406	1160.26	842.072	-3.9	-1.95	0.068263
132	8.5	2.6	0.3059	16.2404	2.4985	0	6.5	2.0946	-0.03846	-1	1	0.7465	1	0.8	42.1294	490.259	0	-2.6	0.122433
133	6.3	2.68	0.4254	14.4815	3.3678	0	7.2672	2.4987	-0.4696	-1	1	0.7539	1	0.9048	972.421	1024.19	-0.65	-2.6	0.126314
134	5.1	2.6	0.5098	20.2107	6.5196	0	35.0036	9.48	-0.7749	-0.9992	0.3162	0.4168	1	1	947.804	801.628	2.6	0	0.078195
135	33.7	18.4993	0.5489	121.282	3.8259	0	13	2.8947	0.425	-1	1	0.6366	1	0.5678	855.464	814.295	-5.85	-17.55	0.14347
136	9.7	4.55	0.4691	38.2087	4.9622	0	21.8017	4.7814	-0.2388	-0.9487	1	0.606	1	0.8889	970.144	203.809	0	-4.55	0.0945347
137	6.9	0.65	0.0942	10.2885	2.0997	0	4.5962	1.7266	-0.229	-1	1	0.707	1	0.8947	1323.41	346.87	0.65	0	0.0448636
138	15.7	26.4591	1.6853	68.6757	5.0128	0	13.4001	2.8431	0.9291	-0.8137	1	0.1797	1	0.03419	285.796	345.264	23.4	-12.35	0.336199
139	15.7	5.5154	0.3513	57.0329	4.163	0	16.25	3.6995	0.04758	-1	1	0.7173	1	0.757	63.5987	727.006	-3.9	-3.9	0.0843863
140	4.9	0.9192	0.1876	8.8212	3.0418	0	4.5962	1.6928	-0.9634	-1	-0.7071	0.1036	1	1	1288.17	645.888	0.65	0.65	0.061674
141	12.3	8.841	0.7188	40.4284	3.9251	0	13.4001	2.7261	0.4185	-1	1	0.655	1	0.4865	1383.1	766.362	5.2	7.15	0.183129
142	7.9	7.15	0.9051	51.3324	8.7004	0	29.9635	9.0644	-0.0571	-1	1	0.8227	1	0.6667	612.114	696.639	0	-7.15	0.10403
143	4.9	1.3	0.2653	10.5396	3.6343	0	7.2672	2.3577	0.4506	-0.4472	1	0.5897	1	0.7143	1356.06	716.49	0	-1.3	0.0729989
144	6.1	2.9069	0.4765	3.8442	0.9376	0	4.5962	1.5911	0.7009	0.1414	1	0.28	1	0.5	592.869	728.951	-2.6	1.3	0.508212
145	8.1	3.9538	0.4881	20.4044	3.345	0	11.718	2.9484	-0.2731	-1	0.8575	0.7356	1	0.9583	440.858	313.407	0.65	-3.9	0.145919
146	31.3	67.2397	2.1482	174.062	5.9407	0	14.5344	3.6437	0.7904	-0.8137	1	0.3147	0.9795	0.2546	839.291	725.647	-58.5	-33.15	0.361607
147	10.1	4.7321	0.4685	31.42	3.879	0	11.718	3.2624	0.2594	-0.9487	1	0.556	1	0.7241	1047.83	1027.09	-4.55	-1.3	0.120779
148	9.3	3.25	0.3495	31.8164	4.3584	0	13.4001	3.1285	-0.009513	-1	0.9965	0.7632	1	0.8571	1047.35	905.419	-3.25	0	0.08019
149	6.5	2.9069	0.4472	26.2551	5.8345	0	16.25	3.3936	0.2094	-1	1	0.7553	1	0.625	1290.89	887.985	-1.3	2.6	0.0766475
150	8.5	6.5324	0.7685	16.7117	2.571	0	20.8102	4.0487	0.3542	-1	1	0.6359	1	0.7073	1380.36	162.823	-0.65	6.5	0.298911
151	11.3	5.2405	0.4638	54.5727	5.868	0	20.8102	4.7657	-0.009319	-0.9996	1	0.7212	1	0.7286	260.872	808.496	0.65	-5.2	0.0790389
152	6.3	5.2405	0.8318	19.835	4.6128	0	21.8017	4.4397	-0.2808	-1	1	0.8169	1	0.8571	745.437	606.111	-0.65	5.2	0.180324
153	13.7	3.5004	0.2555	53.6894	4.5888	0	21.8017	5.5456	-0.2686	-1	1	0.6971	1	0.88	92.7117	936.285	3.25	-1.3	0.055679
154	10.9	6.7862	0.6226	28.5766	3.2109	0	7.2672	1.8699	0.7794	-0.3162	1	0.2519	1	0.3582	1199.24	292.142	6.5	-1.95	0.193902
155	6.1	1.4534	0.2383	16.5704	4.0416	0	7.2672	2.0934	-0.8108	-1	-0.2425	0.2595	1	1	1124.6	495.508	0.65	-1.3	0.0589618
156	4.9	1.4534	0.2966	10.2558	3.5365	0	6.5	2.0974	-0.4055	-0.9487	0.3162	0.4704	1	1	1299.73	781.622	-1.3	0.65	0.0838682
157	14.1	2.7577	0.1956	63.3922	5.239	0	26	3.8861	-0.5441	-1	0.9899	0.5504	1	0.949	331.422	878.521	1.95	1.95	0.0373354
158	5.9	2.9069	0.4927	21.7079	5.5661	0	16.25	4.3669	-0.9249	-1	-0.7071	0.09939	1	1	1060.31	153.237	-1.3	2.6	0.088518
159	11.7	3.9538	0.3379	29.8663	3.079	0	10.2774	2.3205	-0.1801	-1	0.9965	0.6979	1	0.8841	267.162	286.902	-3.9	0.65	0.109743
160	8.7	0.9192	0.1057	19.8183	2.958	0	7.2672	2.2453	-0.2553	-1	1	0.7691	1	0.8333	291.603	404.661	0.65	-0.65	0.0357336
161	5.3	0.9192	0.1734	8.2827	2.5099	0	4.5962	1.7538	-0.2927	-0.7071	0.4472	0.4459	1	1	1062.37	422.028	-0.65	-0.65	0.0690864
162	8.3	1.4534	0.1751	22.8243	3.6229	0	9.1924	2.1333	0.01861	-0.9939	1	0.7213	1	0.7692	167.349	992.681	-1.3	-0.65	0.0483314
163	5.1	1.8385	0.3605	23.9434	7.7237	3.25	17.5018	4.5157	0.4385	-0.4472	1	0.4542	1	0.75	1390.08	562.471	-1.3	1.3	0.0466745
164	23.7	5.9927	0.2529	109.786	5.0592	0	21.8017	3.4553	-0.07795	-1	1	0.7338	1	0.7778	1097.58	141.656	-3.9	-4.55	0.0499881
165	6.3	3.25	0.5159	18.5726	4.3192	0	7.2672	2.6083	-0.1453	-0.9806	1	0.6387	1	0.8571	1284.53	142.683	3.25	0	0.119443
166	13.5	8.2219	0.609	81.3358	7.0727	0	34.548	6.4382	0.2081	-1	1	0.778	1	0.6	347.948	678.6	-7.8	2.6	0.0861057
167	4.7	3.25	0.6915	14.4464	5.3505	0	11.718	2.9773	0.05684	-0.6	0.9487	0.6613	1	0.7143	307.734	260.128	-1.95	2.6	0.12924
168	5.9	1.4534	0.2463	10.4068	2.6684	0	11.718	3.4049	-0.3587	-1	0.9806	0.5821	1	0.9375	520.661	494.991	-1.3	-0.65	0.0923025
169	5.5	1.4534	0.2643	7.0385	2.011	0	4.5962	1.8146	-0.08404	-0.7071	0.5547	0.5397	1	1	369.409	651.218	-0.65	-1.3	0.131427
170	7.5	1.95	0.26	18.9896	3.4527	0	9.75	3.0297	-0.3651	-1	0.9899	0.6356	1	0.9091	92.82	493.2	1.95	0	0.0753034
171	9.7	2.9069	0.2997	30.4708	3.9572	0	17.5018	3.3311	0.1777	-0.9996	1	0.8396	1	0.549	1281.73	654.052	-1.3	-2.6	0.0757354
172	6.7	1.4534	0.2169	12.5496	2.6701	0	7.2672	2.3609	-0.5847	-1	0.4472	0.488	1	1	846.067	976.03	0.65	-1.3	0.0812329
173	5.7	2.0555	0.3606	12.2804	3.319	0	19.5	4.641	-0.6152	-0.9993	1	0.583	1	0.9375	1078.9	999.307	-1.95	0.65	0.108647
174	5.5	2.3436	0.4261	21.2475	6.0707	0	16.25	5.0743	-0.391	-0.9701	0.7071	0.6637	1	1	389.973	897.673	1.95	-1.3	0.0701896
175	4.9	2.68	0.5469	7.1173	2.4543	0	4.5962	1.8893	0.1811	-0.4472	0.9487	0.5399	1	0.7778	536.561	697.531	0.65	2.6	0.222833
176	7.9	1.8385	0.2327	22.17	3.7576	0	9.1924	2.3424	-0.5123	-1	0.8	0.6505	1	0.931	444.683	311.038	-1.3	1.3	0.0619278
177	7.5	2.0555	0.2741	35.9959	6.5447	0	22.981	6.5742	-0.5139	-0.9995	0.9939	0.5751	1	0.9091	327.42	478.967	1.95	-0.65	0.0418812
178	5.9	5.886	0.9976	22.3751	5.7372	0	23.4361	4.874	0.5627	-0.8214	1	0.6118	1	0.4211	1199.89	264.11	-0.65	-5.85	0.173883
179	6.5	7.827	1.2042	20.1266	4.4726	0	16.25	3.6262	0.761	0.2425	1	0.2772	1	0.36	1179.85	248.777	7.8	-0.65	0.269239
180	8.5	4.55	0.5353	20.0108	3.0786	0	22.981	4.1365	-0.4276	-1	1	0.639	1	0.9412	721.806	724.106	-4.55	0	0.173878
181	14.3	20.9619	1.4659	50.1396	4.0764	0	11.718	2.7365	0.7178	-0.8944	1	0.3944	1	0.3627	867.154	1032.71	18.2	10.4	0.359607
182	13.3	9.1	0.6842	29.9093	2.6468	0	7.2672	1.8693	-0.07763	-1	1	0.6523	1	0.7692	1034.25	485.601	0	-9.1	0.258501
183	6.1	7.4111	1.2149	29.9174	7.2969	0	18.3848	4.37	-0.4555	-1	0.7071	0.5803	1	1	1356.24	181.221	5.85	-4.55	0.166495
184	7.1	13.6655	1.9247	34.3443	6.7342	0	17.5018	4.3854	0.848	-0.9524	1	0.4003	1	0.06667	488.247	841.317	0.65	13.65	0.28581
185	19.9	24.6658	1.2395	68.6051	3.8327	0	35.0036	4.3919	0.4685	-0.9806	1	0.6374	1	0.4865	488.131	47.7487	-7.8	-23.4	0.323401
186	5.3	4.7321	0.8928	9.8296	2.9787	0	14.5344	3.6463	0.1715	-0.9615	0.9762	0.8488	1	0.5385	1143.26	363.047	1.3	4.55	0.299728
187	4.7	0.65	0.1383	17.5096	6.485	0	23.4361	6.7903	-0.9276	-1	-0.7071	0.1099	1	1	640.255	523.84	0	-0.65	0.0213261
188	5.3	1.3	0.2453	20.1085	6.0935	3.25	13.7886	3.3001	0.2194	-0.9762	1	0.837	1	0.7	134.189	347.698	1.3	0	0.040256
189	19.5	4.5962	0.2357	76.9526	4.3973	0	14.5344	2.9322	0.07434	-1	1	0.7146	1	0.7372	456.7	984.721	-3.25	-3.25	0.0536011
190	19.5	6.1321	0.3145	95.5467	5.4598	0	19.5	3.1946	0.007738	-1	1	0.7534	1	0.7462	64.5949	467.228	-5.2	-3.25	0.0576028
191	19.5	3.25	0.1667	45.3512	2.5915	0	7.2672	2.0867	-0.154	-1	1	0.7444	1	0.8667	1325.52	352.777	0	-3.25	0.0643257
192	6.3	1.3	0.2063	29.0649	6.7593	0	22.981	5.2117	-0.9065	-1	-0.1961	0.2161	1	1	709.063	201.492	0	-1.3	0.0305209
193	13.1	4.5962	0.3509	55.2579	4.9782	0	21.8017	4.846	0.0115	-1	1	0.8198	1	0.6854	1124.74	497.721	-0.65	4.55	0.0704873
194	18.5	1.8385	0.09938	51.1309	3.0988	0	10.2774	2.4864	0.1058	-0.9991	1	0.7009	1	0.7323	437.195	603.53	-1.3	-1.3	0.0320705
195	6.7	5.5536	0.8289	24.2383	5.1571	0	14.5344	3.5427	-0.02745	-0.8944	0.5547	0.3984	1	1	1191.15	40.6791	-5.2	-1.95	0.16073
196	10.1	2.3436	0.232	23.0054	2.8402	0	7.2672	2.0277	-0.1794	-1	1	0.7692	1	0.8367	36.3861	351.035	1.3	-1.95	0.0816844
197	5.1	3.25	0.6373	7.4011	2.3875	0	7.2672	2.5363	0.5222	-0.6	1	0.5781	1	0.5	521.235	494.284	-2.6	1.95	0.266932
198	9.1	4.7321	0.52	30.8449	4.3444	0	11.718	2.5806	-0.4166	-1	0.9839	0.7298	1	0.9	257.286	50.3791	1.3	-4.55	0.119694
199	8.7	1.4534	0.1671	21.9093	3.2701	0	11.718	3.1288	-0.0897	-0.9487	0.9487	0.6518	1	0.8333	537.184	464.328	-1.3	-0.65	0.0510994
200	6.5	4.3603	0.6708	17.7734	3.9497	0	13.7886	3.1956	0.6791	-0.3939	1	0.4433	1	0.3636	195.485	118.908	1.95	3.9	0.169836
201	17.1	14.3884	0.8414	93.3837	6.1844	0	16.25	4.2395	0.5364	-1	1	0.617	1	0.4274	253.05	358.453	13.65	-4.55	0.136052
202	8.9	2.3436	0.2633	39.6442	5.7455	0	18.9506	3.8887	-0.5914	-1	1	0.5524	1	0.9574	610.596	423.545	-1.3	-1.95	0.0458272
203	5.5	2.68	0.4873	19.6202	5.6058	0	25.3833	7.6193	-0.3504	-0.9442	0.4472	0.4925	1	1	1081.96	1001.25	-2.6	-0.65	0.0869278
204	7.3	2.0555	0.2816	29.8831	5.6383	0	19.769	3.7837	-0.4884	-1	0.8222	0.5272	1	0.9688	260.062	815.596	0.65	-1.95	0.0499441
205	4.9	5.886	1.2012	9.527	3.2852	0	9.1924	2.1601	0.6541	0.3363	0.9806	0.2151	1	0.5556	700.949	459.52	-0.65	5.85	0.36564
206	6.5	1.95	0.3	19.3136	4.2919	0	13.7886	3.6835	-0.5895	-1	0.4472	0.4948	1	1	67.9462	730.231	-1.95	0	0.0698991
207	9.3	4.5962	0.4942	42.4088	5.8094	0	13.7886	4.7953	0.1558	-0.96	0.9923	0.6137	1	0.7391	546.393	219.393	0.65	-4.55	0.085069
208	16.1	5.0767	0.3153	79.3569	5.6282	0	39.1352	5.3906	-0.2993	-1	1	0.666	1	0.8661	172.935	449.652	-3.25	3.9	0.0560215
209	7.1	7.4111	1.0438	28.6228	5.6123	0	16.25	3.9515	0.7362	0.08663	1	0.2632	1	0.4	213.514	634.106	4.55	-5.85	0.185984
210	10.7	1.95	0.1822	23.6458	2.7179	0	7.2672	2.2483	0.09484	-1	1	0.7851	1	0.5873	531.846	618	-1.95	0	0.0670371
211	15.5	12.9021	0.8324	88.8793	6.5837	0	27.9576	5.3933	-0.01176	-0.9997	1	0.8199	1	0.6937	405.106	563.035	8.45	-9.75	0.126433
212	15.1	8.475	0.5613	49.6598	3.7908	0	13.4001	3.184	0.08258	-1	1	0.7092	1	0.7442	1387.13	156.089	-4.55	7.15	0.148069
213	14.9	4.3603	0.2926	33.9574	2.6324	0	17.5018	2.7758	-0.2641	-1	1	0.7248	1	0.8105	358.141	235.373	3.9	1.95	0.111153
214	13.5	2.7577	0.2043	30.6843	2.6682	0	7.2672	2.2878	-0.1528	-1	1	0.7396	1	0.7971	1389.81	99.8333	1.95	1.95	0.0765685
215	4.9	4.5962	0.938	16.9449	5.8431	0	11.718	3.9453	0.4219	-0.4472	0.9806	0.4817	1	0.6667	815.357	311.071	3.25	-3.25	0.160531
216	7.5	3.677	0.4903	20.7542	3.7735	0	14.5344	3.2756	-0.1535	-0.9785	0.9487	0.6761	1	0.871	1131.79	62.4267	-2.6	-2.6	0.129932
217	14.5	1.95	0.1345	35.7832	2.8627	0	11.718	2.7845	-0.166	-1	1	0.7724	1	0.7887	46.3793	493.514	0	-1.95	0.0469836
218	9.1	25.0819	2.7563	38.5088	5.4238	0	16.25	3.256	0.9643	0.7593	1	0.04958	1	0	7.978	863.005	13	21.45	0.508186
219	9.5	4.111	0.4327	43.2929	5.7724	0	16.5718	3.3877	0.2125	-0.9939	1	0.6571	1	0.7451	578.295	91.5789	3.9	1.3	0.0749602
220	14.1	24.8194	1.7602	65.2342	5.3913	0	20.8102	3.7998	0.3979	-0.9487	0.9983	0.6053	1	0.56	322.798	154.436	17.55	-17.55	0.326489
221	6.5	2.68	0.4123	16.3477	3.6328	0	7.2672	2.2332	-0.3391	-1	1	0.7667	1	0.913	1033.18	372.092	0.65	2.6	0.113494
222	10.5	2.0555	0.1958	55.9894	6.587	0	14.5344	3.7668	-0.01033	-1	1	0.8436	1	0.678	1265.53	585.148	0.65	1.95	0.0297252
223	7.9	2.7577	0.3491	12.7727	2.1649	0	7.2672	2.0828	0.2594	-0.7071	1	0.5557	1	0.8333	149.019	812.183	1.95	-1.95	0.161255
224	8.1	3.9538	0.4881	22.6346	3.7106	0	14.5344	2.9515	0.3696	-0.7071	1	0.5343	1	0.7	322.13	381.247	0.65	3.9	0.131542
225	5.9	8.1445	1.3804	22.7254	5.827	0	13.4001	3.0116	0.8042	0.08663	0.9997	0.2532	1	0.2632	1348.42	189.127	3.9	-7.15	0.236897
226	9.9	1.4534	0.1468	11.5558	1.4628	0	4.5962	1.8763	-0.2206	-0.9806	0.9487	0.6563	1	0.9167	1151.63	976.146	1.3	-0.65	0.100355
227	6.7	1.4534	0.2169	15.1482	3.223	0	7.2672	2.906	-0.1039	-0.9923	0.9923	0.6331	1	0.9583	442.537	311.694	1.3	0.65	0.0672975
228	4.7	2.6	0.5532	18.0253	6.676	3.25	17.5018	4.8151	-0.7524	-0.9908	-0.4472	0.2237	1	1	718.106	814.426	0	2.6	0.082864
229	10.5	10.4809	0.9982	41.9964	4.9408	0	9.75	2.4454	0.5993	-0.9959	1	0.6138	1	0.3793	1374.96	954.762	-9.1	5.2	0.202032
230	8.3	2.7577	0.3323	17.2154	2.7326	0	6.5	1.9993	0.1108	-0.9806	1	0.7159	1	0.7879	969.608	1022.25	1.95	1.95	0.121606
231	12.7	3.677	0.2895	48.8404	4.5645	0	16.5718	3.694	0.3915	-1	1	0.6604	1	0.5301	707.598	201.394	2.6	-2.6	0.0634243
232	8.1	0	0	26.4342	4.3335	0	19.769	4.1862	-0.1561	-1	0.9829	0.7154	1	0.8205	1205.1	481.494	0	0	0
233	12.3	7.854	0.6385	34.8173	3.3803	0	7.2672	2.1484	0.3709	-0.6727	1	0.4897	1	0.7532	471.207	148.345	7.15	-3.25	0.188889
234	4.7	5.36	1.1404	19.6827	7.2899	0	26.2023	6.81	-0.1241	-0.5145	0.2747	0.255	1	1	490.957	824.511	-1.3	-5.2	0.156436
235	6.9	2.3436	0.3397	16.4315	3.3534	0	7.2672	2.5189	0.6094	-0.7071	1	0.4093	1	0.5769	1196.73	930.957	1.95	-1.3	0.1013
236	11.9	9.1	0.7647	44.2425	4.4689	0	44.2048	7.4417	0.2963	-1	1	0.8252	1	0.4848	200.504	1.0084	9.1	0	0.171116
237	5.9	1.4534	0.2463	6.3327	1.6238	0	4.5962	1.9202	0.3153	-0.7071	1	0.7847	1	0.6	568.085	948.754	-1.3	-0.65	0.151681
238	9.5	1.4534	0.153	19.277	2.5703	0	9.75	2.2381	-0.1273	-1	1	0.7637	1	0.7755	1175.64	794.51	-1.3	-0.65	0.0595261
239	11.3	3.7901	0.3354	26.5115	2.8507	0	7.2672	2.4067	0.4581	-1	0.9983	0.6779	1	0.5156	1097.18	411.411	3.25	-1.95	0.117655
240	11.1	1.3	0.1171	36.3756	3.9973	0	11.718	2.5484	-0.04808	-1	1	0.7211	1	0.7846	1087.12	1000.18	0	1.3	0.0292948
241	5.5	6.6287	1.2052	16.7142	4.7755	0	33.4608	7.5489	0.4354	-0.6	1	0.5955	1	0.4667	1058.22	417.273	6.5	1.3	0.252371
242	4.9	0.9192	0.1876	15.67	5.4034	3.25	9.1924	2.2006	-0.4803	-0.9701	0.7071	0.5999	1	1	395.908	155.52	-0.65	-0.65	0.0347189
243	11.1	1.4534	0.1309	29.969	3.2933	0	11.718	2.4836	-0.5238	-1	1	0.6474	1	0.8923	1002.5	428.527	-1.3	0.65	0.0397474
244	10.1	1.4534	0.1439	25.3635	3.1313	0	6.5	1.9503	0.1079	-1	1	0.6784	1	0.7358	1197.37	621.955	1.3	-0.65	0.0459554
245	10.9	1.3	0.1193	50.4938	5.6735	0	13.4001	2.9556	-0.2942	-1	1	0.7468	1	0.8182	1181.69	740.055	-1.3	0	0.0210276
246	10.7	2.68	0.2505	50.7414	5.8323	0	17.5018	4.3465	-0.6257	-0.9971	1	0.448	1	0.9839	514.612	679.729	0.65	2.6	0.0429505
247	10.7	2.7577	0.2577	52.2307	6.0035	0	29.0689	5.8865	-0.005721	-1	0.9939	0.7758	1	0.7636	824.631	589.565	-1.95	1.95	0.042925
248	8.7	3.9	0.4483	25.8658	3.8606	0	16.25	3.2858	0.2215	-1	0.9487	0.5761	1	0.875	1056.28	1027.71	0	-3.9	0.116122
249	5.3	4.6872	0.8844	14.949	4.53	0	11.718	2.9791	0.5202	-0.7071	1	0.4211	1	0.7692	329.094	110.774	2.6	3.9	0.195232
250	5.1	6.5324	1.2809	36.8508	11.8874	3.25	43.3604	12.1788	-0.717	-0.9979	0.08663	0.3779	1	1	285.892	407.059	0.65	6.5	0.107753
251	4.7	1.4534	0.3092	11.4109	4.2263	0	10.2774	2.9446	-0.9267	-1	-0.7593	0.08414	1	1	35.0957	313.128	-0.65	-1.3	0.0731609
252	9.9	0	0	48.1224	6.0914	0	20.5548	4.748	-0.4286	-1	1	0.6552	1	0.8846	635.535	454.444	0	0	0
253	5.5	1.4534	0.2643	16.1822	4.6235	0	13.7886	3.7042	-0.5303	-1	0.4472	0.4553	1	1	489.509	995.846	1.3	0.65	0.0571645
254	4.7	1.3	0.2766	15.269	5.6552	0	10.2774	2.9382	-0.6059	-1	0.7071	0.5907	1	1	816.277	314.425	1.3	0	0.0489107
255	7.7	2.0555	0.2669	15.5304	2.7246	0	7.2672	1.8394	-0.4489	-1	0.8944	0.6063	1	0.9655	430.851	736.266	-1.95	0.65	0.0979593
256	8.9	2.9069	0.3266	38.5715	5.5901	0	21.8017	6.4984	-0.03426	-1	1	0.526	1	0.875	955.416	808.584	-1.3	2.6	0.0584247
257	8.9	3.25	0.3652	28.1238	4.0759	0	11.718	2.6577	0.02039	-1	1	0.7531	1	0.7632	261.006	817.236	-1.95	2.6	0.0895998
258	8.3	3.25	0.3916	19.2631	3.0576	0	7.2672	2.0735	-0.67	-1	1	0.4435	1	0.9756	613.988	703.765	-2.6	-1.95	0.128074
259	8.3	3.9538	0.4764	22.9298	3.6396	0	13.7886	3.502	0.4896	-0.7071	1	0.4145	1	0.725	542.813	458.615	-0.65	3.9	0.130894
260	6.7	3.25	0.4851	17.16	3.6511	0	10.2774	3.0938	0.2416	-0.9487	1	0.6502	1	0.7619	583.194	638.679	0	3.25	0.132864
261	7.7	1.4534	0.1888	17.3131	3.0374	0	7.2672	1.8019	0.3046	-1	1	0.6688	1	0.7586	35.1494	348.403	0.65	1.3	0.0621584
262	5.9	9.8363	1.6672	36.6658	9.4015	0	46.5329	15.14	-0.6071	-1	0.816	0.4982	0.9231	0.9444	1354.73	710.483	-1.3	9.75	0.177333
263	7.5	9.9218	1.3229	64.4141	11.7117	0	42.3748	10.8313	-0.3072	-1	0.9967	0.7868	1	0.7576	739.333	705.82	5.2	-8.45	0.112955
264	7.1	2.68	0.3775	17.7077	3.4721	0	6.5	1.5783	0.1012	-1	1	0.785	1	0.7308	607.599	425.761	0.65	2.6	0.108724
265	4.7	1.4534	0.3092	12.3781	4.5845	0	18.3848	5.305	0.1534	-0.9487	1	0.9143	1	0.6	221.819	800.255	-0.65	-1.3	0.0674447
266	4.7	5.0767	1.0801	13.1134	4.8568	0	11.718	2.6049	0.09277	-0.7452	0.7634	0.6374	1	0.8571	495.489	804.33	-3.9	3.25	0.222389
267	6.9	1.3	0.1884	23.4	4.7755	0	13	3.5168	0.3333	-1	1	0.9661	1	0.3333	1294.61	0	1.3	0	0.0394514
268	6.9	2.68	0.3884	25.2962	5.1625	0	19.769	4.6524	-0.6351	-1	0.3162	0.3285	1	1	848.609	276.254	-2.6	-0.65	0.0752349
269	5.3	3.5004	0.6604	10.5396	3.1938	0	7.2672	2.5129	0.1427	-0.7071	1	0.6371	1	0.7	1344.93	86.1509	-3.25	1.3	0.206776
270	6.9	1.4534	0.2106	29.0416	5.9269	0	13.4001	3.8121	-0.5606	-1	1	0.6716	1	0.8621	1340.78	196.899	-0.65	-1.3	0.0355329
271	5.1	2.9069	0.57	17.2377	5.5606	0	17.5018	6.8752	0.01848	-0.6139	0.9487	0.642	1	0.7273	389.98	893.784	1.3	2.6	0.102507
272	6.7	1.95	0.291	24.5736	5.2284	0	11.718	2.8089	-0.2143	-0.9701	0.8	0.5106	1	0.96	721.881	813.575	0	1.95	0.0556576
273	6.7	1.3	0.194	21.0956	4.4884	0	10.2774	3.2976	-0.7148	-0.9965	0.4472	0.2888	1	1	259.09	52.7761	1.3	0	0.0432225
274	6.1	0.9192	0.1507	28.2043	6.8791	0	17.5018	4.4298	-0.2753	-1	0.9806	0.7712	1	0.7619	138.566	350.631	0.65	0.65	0.0219069
275	5.9	1.95	0.3305	11.1683	2.8637	0	11.718	3.4054	-0.008721	-0.9487	0.9701	0.601	1	0.9474	1231.42	553.322	-1.95	0	0.11541
276	5.7	2.3436	0.4112	10.4281	2.8184	0	7.2672	2.4925	0.1068	-0.6	0.7894	0.4936	1	0.9375	274.553	284.649	-1.95	-1.3	0.145898
277	5.5	2.7577	0.5014	14.7046	4.2013	0	7.2672	2.2648	-0.4772	-0.9487	0.6	0.4704	1	1	1135.37	650.973	-1.95	-1.95	0.119344
278	5.3	4.5962	0.8672	10.2327	3.1008	0	9.75	2.366	0.7342	0.3162	0.9487	0.2247	1	0.4167	326.707	378.481	-4.55	0.65	0.27967
279	4.7	0.9192	0.1956	30.527	11.3063	0	37.9012	11.9961	-0.3174	-1	0.3786	0.6485	1	1	1205.76	706.543	-0.65	-0.65	0.0173001
280	5.1	3.5004	0.6863	22.4559	7.2439	0	20.5548	6.4455	-0.4817	-1	0.4472	0.5665	1	1	529.422	616.314	3.25	-1.3	0.0947418
281	4.9	0.9192	0.1876	8.7054	3.0019	0	7.2672	2.1505	-0.7385	-0.9487	-0.3162	0.2293	1	1	1034.93	474.5	-0.65	0.65	0.0624938
282	4.9	3.9538	0.8069	6.0635	2.0909	0	4.5962	1.8423	0.5655	-0.5547	1	0.4774	1	0.6667	206.01	688.878	0.65	3.9	0.38591
283	4.7	13.7118	2.9174	27.5309	10.1966	4.5962	16.5718	3.5043	0.8924	0.6	0.9945	0.1363	1	0.1429	30.2128	769.394	1.3	-13.65	0.286115

## Sheet: V2
trackID	trackLength(s)	totalDisplacement(um)	meanVelocity(um/s)	totalDistance(um)	meanSpeed(um/s)	minSpeed(um/s)	maxSpeed(um/s)	stdevSpeed(um/s)	meanPersistence	minPersistence	maxPersistence	stdevPersistence	tumblingPropensityV	tumblingPropensityP	positionX(px)	positionY(px)	displacementX(um)	displacementY(um)	Spalte1
0	49.5	76.5125	1.5457	267.218	5.6256	0	20.8102	4.1282	0.5285	-1	1	0.4912	1	0.5367	889.051	490.881	75.4	-13	0.274762
1	34.9	59.6089	1.708	179.29	5.4495	0	19.5	3.66	0.7564	-1	1	0.5164	1	0.1788	841.609	460.325	-53.95	-25.35	0.313423
2	49.5	23.8471	0.4818	207.273	4.3637	0	14.5344	2.9695	-0.3557	-1	0.9971	0.5993	1	0.9341	708.518	600.191	-7.15	22.75	0.110411
3	7.9	2.0555	0.2602	15.0896	2.5576	0	7.2672	2.5769	-0.2449	-0.9997	1	0.7596	1	0.9	1337.03	1006.79	1.95	-0.65	0.101736
4	49.5	26.323	0.5318	229.31	4.8276	0	22.981	4.1286	0.2195	-1	1	0.6602	1	0.7053	828.828	663.82	24.7	9.1	0.110158
5	15.3	28.1308	1.8386	91.1055	6.85	0	16.25	3.6243	0.7069	-0.8575	1	0.3499	1	0.3981	174.091	623.147	18.2	21.45	0.268409
6	17.7	6.9096	0.3904	51.6186	3.2878	0	7.2672	1.9701	-0.1841	-1	1	0.7288	1	0.8448	185.989	879.065	-5.2	-4.55	0.118742
7	9.7	11.6276	1.1987	53.5053	6.9487	0	24.7513	6.4464	0.2672	-0.9986	0.9999	0.695	1	0.5636	544.237	931.423	-5.2	-10.4	0.172507
8	5.7	5.36	0.9404	12.3173	3.329	0	13	2.8239	0.7527	-1	1	0.5158	1	0.2857	1002.54	433.035	-1.3	5.2	0.282487
9	17.5	6.4347	0.3677	49.9467	3.2224	0	10.2774	2.4234	0.2699	-1	1	0.7354	1	0.6264	2.1629	967.374	-4.55	-4.55	0.114107
10	10.1	3.25	0.3218	13.3712	1.6508	0	4.5962	1.8564	0.3438	-1	1	0.7354	1	0.7	239.663	629.629	-2.6	-1.95	0.194936
11	6.5	4.3603	0.6708	22.8896	5.0866	3.25	9.75	1.883	-0.111	-1	0.9839	0.7357	1	0.7727	1234.69	123.638	-3.9	-1.95	0.131876
12	6.1	2.9069	0.4765	20.3436	4.9619	3.25	13.7886	2.7401	-0.2475	-1	0.8321	0.6631	1	0.9474	947.295	962.344	-1.3	-2.6	0.0960318
13	4.7	3.25	0.6915	9.6144	3.5609	0	11.718	3.467	0.831	0.4472	1	0.2001	1	0.2857	158.117	418.702	1.95	-2.6	0.194192
14	15.1	20.1605	1.3351	84.7143	6.4667	0	23.6604	5.1887	0.239	-1	1	0.5686	1	0.7315	1371.1	35.4338	7.15	18.85	0.206458
15	15.3	28.85	1.8856	81.0754	6.0959	0	17.5018	3.6456	0.6238	-0.9939	1	0.4815	1	0.4018	164.049	769.99	26.65	11.05	0.309323
16	49.5	19.801	0.4	161.743	3.4051	0	9.75	2.0823	0.3827	-1	1	0.6124	1	0.6225	315.816	25.6162	7.8	-18.2	0.117471
17	6.7	4.162	0.6212	15.4746	3.2925	0	9.75	2.479	-0.3875	-1	0.7071	0.6218	1	1	54.1567	266.955	-3.25	-2.6	0.188671
18	49.5	27.4312	0.5542	251.018	5.2846	0	23.4361	4.3139	0.1154	-1	1	0.7102	1	0.704	917.545	318.664	-22.1	16.25	0.104871
19	13.3	4.9503	0.3722	42.1254	3.7279	0	11.718	2.6829	-0.1626	-1	1	0.676	1	0.8193	1143.91	538.004	-1.95	-4.55	0.0998417
20	5.7	7.5802	1.3299	8.7192	2.3566	0	32.5	7.4378	0.6943	0.5547	1	0.1547	1	0.6	582.333	3.8421	3.9	6.5	0.56433
21	49.5	14.0316	0.2835	224.764	4.7319	0	19.769	3.7826	0.0435	-1	1	0.7318	1	0.7375	263.868	78.5202	-13.65	-3.25	0.0599125
22	8.1	5.5536	0.6856	34.8785	5.7178	0	17.5018	4.0286	0.2077	-0.9701	1	0.6024	1	0.7632	1127.06	834.136	1.95	-5.2	0.119906
23	7.5	7.4111	0.9882	18.6884	3.3979	0	7.2672	2.612	-0.3253	-1	0.9939	0.6585	1	0.8621	747.02	416.927	-7.15	-1.95	0.290827
24	6.1	1.95	0.3197	12.6612	3.0881	0	7.2672	1.703	-0.6548	-1	1	0.5994	1	0.9231	912.557	402.893	0	1.95	0.103526
25	12.5	2.7577	0.2206	40.9265	3.8978	0	19.769	4.4499	-0.09948	-1	1	0.677	1	0.8732	1312.92	216.324	1.95	1.95	0.056596
26	6.5	1.8385	0.2828	7.5169	1.6704	0	7.2672	2.142	0.5285	-0.7071	1	0.6143	1	0.4762	32.3077	293.615	1.3	1.3	0.169301
27	16.7	2.0555	0.1231	45.6066	3.1025	0	7.2672	2.0135	-0.06834	-0.9899	0.9487	0.5484	1	0.9138	437.925	729.775	0.65	1.95	0.0396777
28	49.5	31.0098	0.6265	276.401	5.819	0	20.5548	3.984	0.175	-1	1	0.6809	1	0.693	1185.01	576.758	-16.9	26	0.107665
29	41.7	70.7903	1.6976	170.914	4.3051	0	20.5548	3.7683	0.4524	-0.9899	1	0.4665	1	0.6568	1360.3	556.403	35.75	-61.1	0.394323
30	36.3	13.1615	0.3626	118.672	3.4598	0	13.4001	2.7242	0.2054	-1	1	0.6718	1	0.7257	169.043	261.269	-4.55	12.35	0.104804
31	7.3	0.65	0.08904	3.9	0.7358	0	3.25	1.3732	-0.004714	-1	0.9487	0.8944	1	0.8571	732.322	526.534	0.65	0	0.121011
32	31.3	14.8223	0.4736	117.784	4.0199	0	14.5344	2.4778	-0.06843	-1	1	0.6749	1	0.8471	782.709	989.639	-9.1	11.7	0.117814
33	19.9	8.3241	0.4183	82.8754	4.6299	0	23.4361	4.4965	0.1058	-1	1	0.7033	1	0.7329	355.493	815.276	6.5	5.2	0.0903475
34	6.7	1.8385	0.2744	7.6096	1.6191	0	4.5962	1.683	0.3168	-0.8944	1	0.7267	1	0.6667	535.015	844.015	-1.3	-1.3	0.169477
35	5.3	3.3144	0.6254	7.3635	2.2314	0	4.5962	1.7656	0.4995	-0.3162	1	0.3763	1	0.75	846.179	88.4434	-0.65	-3.25	0.280272
36	5.5	2.0555	0.3737	16.2969	4.6563	0	9.75	2.5025	0.181	-0.9701	0.9191	0.523	1	0.8571	35.4818	844.1	-1.95	-0.65	0.0802569
37	7.1	1.4534	0.2047	12.3962	2.4306	0	4.5962	1.808	0.06251	-0.8944	1	0.7772	1	0.9231	1301.94	589.937	1.3	-0.65	0.0842179
38	7.7	4.5962	0.5969	18.5421	3.253	0	16.25	3.5521	0.04358	-1	1	0.8253	1	0.697	854.799	396.084	-3.25	-3.25	0.183492
39	5.7	1.4534	0.255	21.8503	5.9055	0	10.2774	3.5863	-0.3559	-0.9692	0.9701	0.745	1	0.875	246.719	259.535	-1.3	0.65	0.0431801
40	8.1	5.2405	0.647	24.5583	4.0259	0	10.2774	2.8885	0.4823	-0.8137	0.9995	0.5496	1	0.5128	1098.9	958.019	5.2	0.65	0.160709
41	20.7	5.2405	0.2532	50.7211	2.7124	0	17.5018	3.6821	0.1819	-1	1	0.699	1	0.7266	1232.05	188.367	0.65	5.2	0.0933491
42	8.3	0	0	22.4161	3.5581	0	7.2672	2.0425	0.4075	-1	1	0.6039	1	0.6829	235.542	52.9639	0	0	0
43	5.1	1.95	0.3824	7.6885	2.4802	0	4.5962	1.6727	0.07855	-0.5547	0.7071	0.5578	1	1	791.657	925.667	1.95	0	0.154181
44	6.9	3.9	0.5652	16.2987	3.3263	0	23.4361	3.999	-0.1207	-0.8944	0.9864	0.6565	1	0.8333	536.696	712.754	0	-3.9	0.169919
45	5.5	4.162	0.7567	29.7306	8.4945	0	26.2023	9.2245	-0.6885	-0.9615	0.4472	0.3714	1	1	462.491	323.191	-2.6	-3.25	0.0890812
46	17.1	21.9273	1.2823	52.0751	3.4487	0	26.2023	3.6958	0.5093	-0.9487	1	0.5255	1	0.5688	371.845	257.073	21.45	4.55	0.371821
47	5.5	4.5962	0.8357	21.1788	6.0511	0	30.6604	7.6559	-0.1217	-1	0.9285	0.7061	1	0.8	80.6273	1007.55	3.25	3.25	0.138107
48	32.7	49.005	1.4986	148.547	4.8386	0	18.3848	3.846	0.7678	-1	1	0.4205	1	0.2325	507.706	1028.5	-45.5	18.2	0.309718
49	5.9	0.65	0.1102	7.3635	1.8881	0	4.5962	1.8139	-0.2298	-1	1	0.8562	1	0.75	893.966	510.195	0	-0.65	0.0583656
50	8.5	15.3406	1.8048	47.9415	7.3756	0	16.5718	4.6004	0.854	0.3162	0.9998	0.1649	1	0.2444	1016.91	650.488	-9.1	12.35	0.244699
51	4.9	3.677	0.7504	27.7743	9.5773	0	20.8102	7.2714	-0.6839	-0.9785	0.8944	0.6154	1	0.8889	1338.16	629.959	-2.6	-2.6	0.0783519
52	12.5	0.9192	0.07354	43.2515	4.1192	0	16.5718	3.7752	-0.2062	-1	1	0.7919	1	0.7714	1254.92	264.7	0.65	0.65	0.017853
53	4.9	1.4534	0.2966	10.79	3.7207	0	7.2672	2.2974	0.0844	-0.4472	0.7071	0.3901	1	1	139.888	675.918	0.65	-1.3	0.0797162
54	23.1	2.0555	0.08898	70.1444	3.3244	0	11.718	2.5198	0.3425	-1	1	0.6666	1	0.6316	174.452	672.955	1.95	-0.65	0.0267657
55	26.7	46.04	1.7243	126.458	5.1198	0	32.5	4.2468	0.698	-0.7541	1	0.4036	0.9879	0.3657	359.882	617.124	-44.85	-10.4	0.33679
56	5.7	5.2405	0.9194	12.5496	3.3918	0	7.2672	1.6871	0.8367	0.4472	0.9806	0.1796	1	0.25	236.561	1014.39	5.2	-0.65	0.271066
57	23.7	3.9538	0.1668	87.7698	4.0447	0	16.25	3.0393	-0.04353	-1	1	0.6794	1	0.8363	334.177	305.85	-3.9	-0.65	0.0412392
58	49.5	7.827	0.1581	141.941	2.9882	0	14.5344	2.6513	-0.01595	-1	1	0.733	1	0.799	1324.08	158.294	-7.8	-0.65	0.0529081
59	13.1	6.9096	0.5274	30.9184	2.7854	0	11.718	2.6012	0.4567	-1	1	0.579	1	0.6282	1176.14	540.286	5.2	-4.55	0.189344
60	6.1	1.4534	0.2383	19.2316	4.6906	0	13.4001	3.2335	-0.06604	-1	1	0.7672	1	0.8235	1097.2	149.689	-0.65	1.3	0.0508037
61	7.3	2.3436	0.321	11.477	2.1655	0	4.5962	1.8291	0.4976	-1	1	0.6447	1	0.5926	765.048	34.1918	-1.95	-1.3	0.148234
62	4.7	3.9538	0.8412	29.3558	10.8725	3.25	23.4361	6.1409	-0.2485	-0.9701	0.3363	0.6051	1	1	1352.31	345.702	-0.65	-3.9	0.0773695
63	18.9	25.4249	1.3452	80.0169	4.7347	0	22.981	3.619	0.716	-0.9954	1	0.5164	1	0.2466	1001.82	931.495	21.45	13.65	0.284115
64	25.3	18.3157	0.7239	126.465	5.4277	0	16.25	3.4613	0.328	-1	1	0.6867	1	0.599	1009.06	624.67	-16.25	-8.45	0.133371
65	5.5	1.95	0.3545	14.5827	4.1665	0	10.2774	3.4121	-0.6434	-1	0.5665	0.5725	1	1	755.736	317.073	1.95	0	0.0850834
66	7.1	0.9192	0.1295	9.202	1.8043	0	4.5962	1.9107	-0.4258	-1	1	0.6923	1	0.913	272.19	538.754	-0.65	-0.65	0.071773
67	22.7	12.8035	0.564	55.5073	2.6815	0	37.0557	4.9251	0.3318	-1	1	0.7595	1	0.5971	435.013	4.2467	11.7	-5.2	0.21033
68	4.9	1.8385	0.3752	12.1547	4.1913	0	13.4001	3.7746	-0.6623	-1	-0.3162	0.337	1	1	1164.29	1008.98	1.3	-1.3	0.0895188
69	4.9	5.0767	1.0361	13.1717	4.542	0	13.4001	3.902	0.7618	0.2169	0.9923	0.2534	1	0.3333	1162.36	487.673	-3.25	-3.9	0.228115
70	7.9	5.5915	0.7078	24.7839	4.2007	0	13.4001	3.0605	0.1247	-0.8087	0.9835	0.6254	1	0.7222	226.728	444.994	-3.25	-4.55	0.168496
71	10.3	32.9519	3.1992	93.9266	11.3165	3.25	23.4361	4.8377	0.6059	-0.1961	0.9993	0.3347	0.7952	0.5484	344.616	23.6942	-12.35	30.55	0.282702
72	7.3	3.9538	0.5416	15.6881	2.96	0	7.2672	2.1157	0.6259	-0.4191	1	0.5091	1	0.4483	429.212	346.37	-0.65	3.9	0.182973
73	9.5	7.6081	0.8008	46.5805	6.2107	0	40.2003	8.7314	-0.05292	-0.9985	0.9899	0.6919	1	0.86	484.568	840.121	2.6	7.15	0.128939
74	10.1	2.9069	0.2878	39.2606	4.847	0	16.5718	3.4632	-0.1298	-1	1	0.579	1	0.9455	180.723	455.465	1.3	2.6	0.0593769
75	29.7	9.3066	0.3134	84.3609	3.0455	0	9.75	2.5262	-0.02208	-1	1	0.7566	1	0.7429	1239.17	756.653	8.45	-3.9	0.102906
76	6.7	5.2405	0.7822	26.237	5.5823	0	29.43	7.1772	-0.5532	-1	0.4472	0.5738	1	1	575.366	165.179	0.65	5.2	0.140121
77	7.7	5.36	0.6961	29.8584	5.2383	0	18.9506	5.1189	-0.2691	-0.9971	0.9839	0.6834	1	0.9143	90.5325	430.091	5.2	1.3	0.132887
78	13.5	3.25	0.2407	42.3954	3.6866	0	14.5344	3.1195	-0.5371	-1	0.9487	0.5626	1	0.9737	278.552	498.185	-3.25	0	0.0652905
79	4.7	0.65	0.1383	5.525	2.0463	0	3.25	1.5993	-0.2357	-0.7071	0.4472	0.6055	1	1	606.33	931.553	0.65	0	0.0675854
80	5.1	2.9069	0.57	28.9443	9.3369	0	19.5	7.2707	-0.416	-0.8944	0.8575	0.6291	1	0.9091	1205.59	977.608	1.3	-2.6	0.0610481
81	45.5	24.286	0.5338	262.803	6.0415	0	41.1096	5.8908	0.1006	-1	1	0.7101	0.9862	0.7364	650.31	522.215	23.4	-6.5	0.0883555
82	4.7	2.7577	0.5867	8.3204	3.0816	0	7.2672	2.4458	0.05527	-0.5812	0.2941	0.3646	1	1	479.968	945.308	1.95	1.95	0.190388
83	4.9	3.9	0.7959	3.7885	1.3064	0	4.5962	1.8745	0.4902	0.3162	0.6	0.08205	1	1	758.857	560.714	0	-3.9	0.609231
84	10.7	5.0767	0.4745	47.5064	5.4605	0	14.5344	3.7156	0.3372	-0.9923	1	0.5987	1	0.6557	331.626	63.7617	3.9	-3.25	0.0868968
85	5.1	4.6872	0.9191	6.3327	2.0428	0	4.5962	1.9457	0.5513	0.3162	0.8575	0.1583	1	0.9091	202.765	491.706	2.6	3.9	0.449922
86	6.3	0.65	0.1032	15.2132	3.538	0	10.2774	2.5096	0.3071	-0.5547	1	0.6649	1	0.5909	491.865	501.968	0.65	0	0.029169
87	4.9	3.25	0.6633	24.6861	8.5124	0	26.2023	6.4724	-0.7696	-0.9995	-0.3162	0.2829	1	1	615.622	482.388	-1.95	2.6	0.0779216
88	13.7	3.3144	0.2419	29.2685	2.5016	0	7.2672	2.1054	-0.2846	-1	1	0.7273	1	0.84	1112.7	486.77	0.65	-3.25	0.0966981
89	24.1	34.6701	1.4386	88.4567	4.0026	0	13.4001	2.8043	0.8362	-0.6432	1	0.2986	1	0.18	318.672	746.799	-29.9	-17.55	0.359416
90	5.3	4.3603	0.8227	19.2242	5.8255	0	11.718	3.3487	-0.3835	-0.7809	0.3162	0.3316	1	1	81.1509	1007.01	-3.9	-1.95	0.141224
91	4.7	1.8385	0.3912	5.3577	1.9843	0	6.5	2.3793	-0.6296	-1	0.3162	0.5026	1	1	384.234	753.83	1.3	1.3	0.197148
92	9.5	3.677	0.387	32.0742	4.2766	0	13.4001	2.9053	-0.04094	-1	1	0.5752	1	0.84	35.8316	844.263	2.6	-2.6	0.0904924
93	5.5	5.9927	1.0896	25.4549	7.2728	0	22.981	6.9331	0.1025	-0.9998	0.9939	0.9722	1	0.5	349.573	353.509	4.55	3.9	0.149819
94	5.1	4.111	0.8061	15.5692	5.0223	0	16.25	4.5178	0.09886	-1	0.8944	0.6912	1	0.7273	133.51	675.235	-3.9	1.3	0.160504
95	5.9	4.5962	0.779	16.4727	4.2238	0	17.5018	3.9499	0.01133	-0.9191	0.7071	0.5875	1	1	135.212	419.924	-3.25	3.25	0.184431
96	13.1	1.95	0.1489	54.9757	4.9528	0	13.4001	3.2384	0.02652	-1	1	0.6728	1	0.7816	1270.63	627.408	0	1.95	0.0300638
97	20.7	7.0308	0.3397	63.8747	3.4158	0	16.25	3.0836	-0.05815	-1	1	0.7499	1	0.6951	224.242	1009.59	3.9	5.85	0.0994496
98	4.7	6.1321	1.3047	12.3513	4.5746	0	13.4001	4.9987	0.4333	0.0767	0.8107	0.2302	1	0.8571	1193.27	768.043	3.25	-5.2	0.285205
99	5.3	3.3144	0.6254	29.319	8.8846	0	39.2699	11.6387	-0.8558	-1	-0.5145	0.1564	0.9394	1	1203.56	38.4623	3.25	-0.65	0.0703915
100	14.1	2.0555	0.1458	41.8175	3.456	0	13.4001	3.1701	-0.1372	-1	1	0.7751	1	0.8095	1154.98	666.202	0.65	-1.95	0.0421875
101	35.5	6.6287	0.1867	126.109	3.7644	0	13.4001	2.9627	-0.1757	-1	1	0.7172	1	0.8298	760.952	315.121	-6.5	-1.3	0.0495962
102	5.5	3.25	0.5909	26.2366	7.4962	0	29.25	9.3897	-0.6272	-1	1	0.655	1	0.8667	747.773	285.473	-1.95	-2.6	0.0788266
103	41.3	17.0121	0.4119	224.15	5.7036	0	23.4361	3.9724	-0.2345	-1	1	0.6573	1	0.884	1119.15	910.448	-1.95	16.9	0.0722175
104	5.1	1.3	0.2549	17.2187	5.5544	3.25	11.718	2.8116	-0.9452	-1	-0.7071	0.08268	1	1	1327.75	384.902	-1.3	0	0.0458915
105	5.5	2.6	0.4727	16.807	4.802	0	14.5344	4.3742	0.6018	-0.5547	1	0.4469	1	0.5385	1237.4	128.364	-2.6	0	0.0984382
106	7.3	8.45	1.1575	25.3756	4.7878	0	19.5	3.9542	0.08781	-0.9374	0.9904	0.6177	1	0.8485	998.39	2.137	8.45	0	0.24176
107	5.3	3.3144	0.6254	17.9784	5.448	0	9.1924	2.522	-0.02624	-0.5145	0.5547	0.3811	1	1	1085.71	853.821	-3.25	-0.65	0.114794
108	4.9	3.9538	0.8069	21.2062	7.3125	3.25	16.5718	3.8937	0.4938	-0.8	1	0.5858	1	0.4444	1308.93	1017.76	-0.65	-3.9	0.110345
109	10.7	3.677	0.3436	50.7466	5.8329	0	17.5018	3.8352	0.2701	-1	1	0.6784	1	0.6842	53.514	527.673	-2.6	2.6	0.0589072
110	7.9	2.0555	0.2602	41.1219	6.9698	0	14.5344	4.0854	-0.01065	-0.9864	0.9899	0.6574	1	0.8378	1125.31	838.158	-1.95	-0.65	0.0373325
111	6.1	10.7201	1.7574	52.4952	12.8037	0	32.5	10.8603	0.4532	-0.4577	0.9886	0.4055	1	0.75	603.312	487.869	10.4	-2.6	0.137257
112	7.3	4.111	0.5631	30.3989	5.7356	0	16.5718	4.0794	-0.3155	-1	0.9899	0.6275	1	0.963	962.37	97.4521	-3.9	-1.3	0.0981763
113	5.1	4.9503	0.9706	21.3081	6.8736	3.25	13.4001	3.1586	0.2827	-0.124	0.7071	0.2882	1	1	1042.42	868.128	-4.55	-1.95	0.141207
114	7.1	9.3066	1.3108	20.2356	3.9678	0	10.2774	2.7952	-0.08023	-0.7071	0.9806	0.4569	1	0.9655	1167.66	497.106	9.1	1.95	0.330359
115	16.7	7.2672	0.4352	55.9232	3.8043	0	13.7886	2.2757	0.1799	-0.9806	1	0.6447	1	0.6981	862.12	393.961	-6.5	3.25	0.114397
116	5.5	0.9192	0.1671	7.3823	2.1092	0	7.2672	2.1772	-0.2639	-1	1	0.8971	1	0.8	953.464	360.3	-0.65	0.65	0.0792244
117	20.1	5.36	0.2667	93.6992	5.1768	0	26.2023	4.8676	-0.2067	-1	1	0.7338	1	0.8212	874.806	40.8458	1.3	5.2	0.0515183
118	37.9	39.3505	1.0383	142.423	3.9672	0	13.7886	2.6669	0.2237	-1	1	0.7429	1	0.5921	694.533	784.331	36.4	14.95	0.261721
119	16.3	6.5324	0.4008	124.846	8.7305	0	22.981	5.4004	-0.5229	-1	1	0.4951	1	0.9832	1023.14	935.773	0.65	6.5	0.045908
120	6.3	1.3	0.2063	15.0669	3.5039	0	22.981	5.2361	-0.7718	-1	0.8944	0.4601	1	0.9565	215.651	387.079	0	1.3	0.0588773
121	5.3	2.6	0.4906	20.7343	6.2831	0	22.981	7.3499	-0.3708	-0.9216	0.8321	0.4398	1	0.9167	759.207	418.509	0	-2.6	0.0780825
122	8.7	1.8385	0.2113	78.7782	11.7579	0	39	12.0285	-0.4664	-1	0.9959	0.5647	1	0.8913	573.862	160.172	1.3	1.3	0.0179709
123	7.7	2.7577	0.3581	24.9554	4.3781	0	16.25	3.4624	-0.341	-1	0.9701	0.6416	1	0.8667	1163.54	112.851	1.95	-1.95	0.0817935
124	6.1	1.8385	0.3014	23.0548	5.6231	0	39.6713	10.0601	-0.09492	-1	0.7071	0.614	1	1	1043.77	591.705	-1.3	1.3	0.0536003
125	6.3	5.8138	0.9228	13.7338	3.1939	0	7.2672	2.269	0.6493	-0.8321	0.9994	0.5372	1	0.3636	756.841	571.191	-2.6	-5.2	0.288926
126	9.5	7.15	0.7526	48.3612	6.4482	0	22.981	5.4457	-0.2723	-0.9975	0.9701	0.6338	1	0.8909	673.59	935.816	0	7.15	0.116715
127	4.7	4.6872	0.9973	18.1827	6.7343	3.25	11.718	3.2545	-0.2999	-0.9231	0.9487	0.6912	1	0.8571	459.66	606.383	-3.9	2.6	0.148093
128	7.5	2.9069	0.3876	12.4708	2.2674	0	7.2672	2.0378	0.6783	0.2425	1	0.2623	1	0.5385	238.333	623.493	2.6	-1.3	0.170945
129	8.1	4.5962	0.5674	41.2325	6.7594	0	22.981	6.1684	-0.6073	-1	0.8682	0.5376	1	0.9211	1326.22	634.969	4.55	-0.65	0.0839424
130	11.7	7.2672	0.6211	54.3555	5.6037	0	22.981	4.3959	-0.225	-0.9998	1	0.6705	1	0.8451	83.4231	427.18	7.15	-1.3	0.110837
131	12.3	3.25	0.2642	44.4859	4.319	0	18.9506	4.1222	-0.0216	-1	1	0.7466	1	0.7353	132.943	676.638	0	-3.25	0.0611716
132	4.7	3.9538	0.8412	9.2923	3.4416	0	10.2774	2.8306	0.7058	0.4472	0.9965	0.2559	1	0.5	1144.96	539.755	-3.9	0.65	0.244421
133	35.1	12.9512	0.369	186.008	5.6196	0	27.9576	5.0804	-0.1594	-1	0.9983	0.6507	1	0.8687	1242.62	117.221	-3.9	12.35	0.065663
134	24.7	19.8862	0.8051	77.2294	3.4022	0	13.4001	2.3208	0.2129	-0.8882	1	0.5128	1	0.8229	434.623	326.862	-3.9	19.5	0.236641
135	4.9	1.4534	0.2966	8.8169	3.0403	0	7.2672	2.8559	-0.519	-1	0.7071	0.6979	1	1	409.051	458.531	0.65	1.3	0.0975562
136	4.9	1.8385	0.3752	6.1192	2.1101	0	4.5962	1.7127	-0.2442	-0.8944	0.7071	0.5083	1	1	555.327	806.449	-1.3	-1.3	0.177811
137	9.3	2.9069	0.3126	11.802	1.6167	0	4.5962	1.8343	-0.1461	-0.9806	1	0.6926	1	0.8205	909.914	978.355	-1.3	2.6	0.193357
138	7.3	2.0555	0.2816	15.5261	2.9295	0	7.2672	2.4245	0.6045	-0.4472	1	0.4678	1	0.4667	974.377	459.322	-1.95	-0.65	0.0961256
139	14.9	4.9503	0.3322	76.7745	5.9515	0	22.981	4.6799	0.1763	-1	1	0.7254	1	0.7788	1087.78	854.775	-4.55	-1.95	0.0558179
140	8.1	5.886	0.7267	18.367	3.011	0	7.2672	2.0401	0.5452	-0.7071	0.9983	0.5387	1	0.4571	1187.98	782.08	-0.65	-5.85	0.241348
141	10.7	5.9927	0.5601	25.1131	2.8866	0	9.75	2.2267	0.3677	-0.9487	1	0.5523	1	0.661	1302.08	592.738	5.85	1.3	0.194035
142	6.3	3.25	0.5159	15.6565	3.641	0	10.2774	3.4024	0.1171	-0.7634	1	0.5311	1	0.85	138.873	965.325	2.6	-1.95	0.141692
143	9.9	7.2672	0.7341	31.101	3.9368	0	14.5344	3.0363	0.5607	-0.9965	1	0.5132	1	0.4407	200	486.702	6.5	3.25	0.186471
144	5.7	11.183	1.9619	19.542	5.2816	0	13.4001	3.3515	0.9287	0.7657	0.9947	0.0735	1	0	1015.42	92.8947	-6.5	9.1	0.371459
145	10.7	2.0555	0.1921	34.1836	3.9291	0	21.8017	4.1738	-0.2404	-1	1	0.7753	1	0.8167	191.192	879.949	-1.95	0.65	0.0488916
146	6.3	2.9069	0.4614	8.6866	2.0201	0	6.5	2.208	-0.2486	-0.8	0.8944	0.4897	1	0.9091	9.8413	971.698	-1.3	2.6	0.228405
147	5.5	3.3144	0.6026	16.1755	4.6216	0	13.4001	3.2127	0.6034	-0.1961	0.9878	0.4004	1	0.7273	962.864	721.682	0.65	3.25	0.130388
148	4.9	2.6	0.5306	12.8175	4.4198	0	9.1924	2.9689	0.7047	0.2631	0.9864	0.2682	1	0.5714	1128.86	841.694	0	-2.6	0.120051
149	9.7	3.25	0.3351	34.1357	4.4332	0	13.7886	3.1573	-0.339	-1	0.9923	0.7348	1	0.8679	544.165	716.562	0	-3.25	0.0755887
150	5.1	2.68	0.5255	19.8968	6.4183	0	17.5018	4.1998	-0.1542	-0.9971	0.8944	0.8932	1	0.7778	956.137	220.853	-2.6	-0.65	0.0818753
151	5.5	4.3603	0.7928	19.7784	5.651	0	18.9506	5.3515	-0.7079	-0.9959	0.7071	0.4394	1	1	1361.87	274.755	-3.9	1.95	0.140294
152	7.9	3.9	0.4937	26.4376	4.481	0	7.2672	2.3313	0.05948	-1	1	0.6959	1	0.7778	594.101	983.886	0	-3.9	0.110176
153	6.1	2.0555	0.337	10.502	2.5615	0	6.5	2.0252	-0.1589	-1	0.9971	0.772	1	0.8333	349.369	350.418	0.65	1.95	0.131564
154	22.1	20.1919	0.9137	86.5858	4.3078	0	14.5344	2.7565	0.7261	-1	1	0.4096	1	0.3444	144.152	273.005	11.05	16.9	0.212104
155	16.1	0.65	0.04037	52.9547	3.7557	0	20.5548	4.7632	-0.1295	-1	1	0.7211	1	0.8	169.842	933.05	0.65	0	0.010749
156	5.7	1.3	0.2281	9.852	2.6627	0	4.5962	1.7269	-0.2668	-1	1	0.7225	1	0.8667	433.316	724.316	0	-1.3	0.0856649
157	4.9	1.8385	0.3752	16.8474	5.8095	0	10.2774	2.8371	-0.7315	-0.9899	-0.3807	0.231	1	1	294.469	675.531	1.3	-1.3	0.0645839
158	29.5	13.7733	0.4669	101.48	3.6902	0	16.25	3.1258	0.04353	-1	1	0.6834	1	0.8047	768.761	431.586	-4.55	-13	0.126524
159	14.1	11.1262	0.7891	45.965	3.7988	0	9.1924	2.3302	0.3515	-0.9991	1	0.5961	1	0.6598	978.344	921.156	11.05	1.3	0.207723
160	9.7	0.9192	0.09477	16.352	2.1236	0	4.5962	1.7535	-0.465	-1	1	0.6232	1	0.9298	1163.26	717.119	0.65	-0.65	0.044627
161	5.3	0.9192	0.1734	10.7531	3.2585	0	9.1924	3.2917	-0.2574	-1	0.9487	0.7242	1	0.9	485.085	505.613	0.65	0.65	0.0532147
162	9.9	1.4534	0.1468	49.1314	6.2192	0	45.2673	9.7896	-0.3275	-1	1	0.6215	0.962	0.8793	1214.45	41	-0.65	-1.3	0.0236043
163	27.7	3.9538	0.1427	112.705	4.3854	0	16.25	3.2313	-0.3102	-1	1	0.7314	1	0.8333	31.2256	281.513	-0.65	3.9	0.0325398
164	7.5	4.111	0.5481	39.8133	7.2388	0	23.4361	5.5794	-0.1203	-0.9701	0.9806	0.6344	1	0.8571	83.8533	1011.4	-3.9	1.3	0.075717
165	9.7	20.6573	2.1296	30.0197	3.8987	0	10.2774	2.2737	0.9551	0.7593	1	0.05264	1	0	1361.85	614.253	20.15	-4.55	0.546233
166	7.3	4.111	0.5631	22.6555	4.2746	0	17.5018	3.9884	-0.4334	-0.9878	1	0.7508	1	0.8571	790.699	97.0959	-3.9	-1.3	0.131732
167	5.5	3.25	0.5909	25.126	7.1789	0	20.8102	5.6355	-0.5449	-0.9939	0.1414	0.3432	1	1	392.636	685.1	2.6	1.95	0.0823107
168	15.9	4.162	0.2618	92.4094	6.6482	0	41.1096	6.6014	-0.283	-1	1	0.6524	1	0.8584	214.412	388.145	-3.25	-2.6	0.0393791
169	5.3	2.0555	0.3878	20.5117	6.2157	0	26	6.1153	-0.07093	-0.9701	0.9899	0.6849	1	0.7692	756.462	581.047	-1.95	0.65	0.0623904
170	25.3	9.0301	0.3569	115.433	4.9542	0	19.769	3.4641	-0.1641	-1	1	0.6908	1	0.8413	1154.47	538.168	-7.8	4.55	0.0720399
171	7.7	16.1457	2.0968	39.3416	6.902	0	19.769	4.363	0.3918	-0.8087	1	0.5302	1	0.6571	1029.81	74.7727	-10.4	12.35	0.303796
172	5.3	9.75	1.8396	20.5936	6.2405	0	20.8102	5.0522	0.7231	0.1159	0.9983	0.289	1	0.4615	1262.8	270.868	-9.75	0	0.294784
173	6.1	4.3603	0.7148	20.3177	4.9555	0	13.7886	2.7518	-0.7137	-0.9995	0.1961	0.3028	1	1	339.623	307.188	-3.9	-1.95	0.144244
174	5.9	2.0555	0.3484	13.3154	3.4142	0	13.7886	3.979	-0.05661	-1	1	0.8334	1	0.6667	566.585	676.534	-1.95	-0.65	0.102044
175	12.7	8.841	0.6961	41.192	3.8497	0	9.75	2.3382	0.3121	-0.9701	1	0.4735	1	0.7647	1167.01	498.268	7.15	-5.2	0.180819
176	24.7	14.6069	0.5914	70.0752	3.087	0	35.1541	4.4421	0.3286	-1	1	0.7987	1	0.4913	428.921	1.7004	-13.65	5.2	0.191578
177	4.7	0.65	0.1383	17.7906	6.5891	3.25	16.25	4.0321	-0.5812	-0.9762	0.3846	0.5128	1	1	589.947	75.9787	-0.65	0	0.0209892
178	5.5	9.0301	1.6418	21.9598	6.2742	0	18.3848	4.8127	0.6883	-0.1843	0.9993	0.39	1	0.3846	336.564	243.936	7.8	4.55	0.261675
179	9.9	3.9538	0.3994	52.8414	6.6888	0	16.25	4.4522	-0.3188	-0.9997	0.9939	0.6726	1	0.8772	72.8131	424.748	0.65	3.9	0.0597118
180	15.5	7.4111	0.4781	64.6771	4.7909	0	21.8017	4.9643	-0.2099	-0.9992	1	0.6512	1	0.9355	284.048	506.9	-5.85	-4.55	0.0997934
181	11.5	6.9096	0.6008	33.8957	3.568	0	11.718	2.6501	0.3649	-0.9806	1	0.5917	1	0.75	903.83	973.817	4.55	5.2	0.168386
182	13.3	3.5004	0.2632	32.601	2.885	0	11.718	2.3976	0.187	-1	1	0.6822	1	0.7738	426.192	721.677	-3.25	-1.3	0.0912305
183	6.1	1.8385	0.3014	7.5212	1.8344	0	6.5	2.2945	-0.2739	-0.9487	0.8944	0.6544	1	0.8889	406.607	453.869	1.3	-1.3	0.164304
184	10.7	4.5962	0.4296	44.2086	5.0814	0	23.6604	5.8045	0.1225	-0.9899	1	0.7637	1	0.6885	1149.37	670.276	3.25	-3.25	0.0845436
185	5.9	1.8385	0.3116	6.9227	1.775	0	7.2672	2.3793	0.6024	-0.9701	1	0.7634	1	0.2105	1330.86	1007.92	1.3	-1.3	0.175549
186	9.1	3.25	0.3571	41.4564	5.8389	0	23.6604	5.6536	-0.3603	-1	1	0.7148	1	0.8667	173.28	672.56	-1.95	-2.6	0.0611588
187	20.9	1.3	0.0622	30.6338	1.6208	0	7.2672	1.9401	-0.2589	-1	1	0.8614	1	0.7455	1245.47	20.3301	0	1.3	0.0383761
188	4.9	2.9069	0.5932	22.7502	7.8449	0	20.8102	7.6227	-0.9352	-1	-0.8074	0.07769	1	1	246.429	821.633	-1.3	2.6	0.075616
189	17.5	67.4811	3.8561	104.912	6.7685	0	17.5018	4.0548	0.9691	0.4281	1	0.06822	0.8258	0.01481	1336.94	77.6829	-66.95	8.45	0.569713
190	10.9	19.5541	1.794	57.5199	6.4629	0	20.8102	4.5045	0.8024	-0.5264	1	0.2941	1	0.2174	422.693	626.596	-18.85	5.2	0.277584
191	20.5	6.5324	0.3187	93.5091	5.0545	0	13.4001	3.0071	-0.09961	-1	1	0.709	1	0.8207	1314.06	466.488	0.65	-6.5	0.0630527
192	6.3	2.3436	0.372	38.4988	8.9532	0	39.538	11.0403	-0.585	-0.9995	0.8	0.4633	1	0.9565	576.429	154.008	-1.3	-1.95	0.0415494
193	7.1	3.9538	0.5569	21.9527	4.3045	0	19.5	5.0041	-0.529	-1	0.9864	0.6605	1	0.9286	1225.42	658.148	-3.9	-0.65	0.129376
194	19.3	5.0767	0.263	33.3632	1.9285	0	7.2672	2.0893	0.4582	-1	1	0.6066	1	0.5794	239.342	630.889	-3.9	-3.25	0.136375
195	9.9	1.95	0.197	23.0704	2.9203	0	7.2672	2.2145	-0.452	-1	0.9487	0.6627	1	0.9444	869.773	392.525	-1.95	0	0.0674588
196	5.9	2.3436	0.3972	11.9366	3.0607	0	9.1924	2.0698	0.5343	0.1789	1	0.2581	1	0.7333	119.568	290.085	-1.95	1.3	0.129774
197	17.9	17.8484	0.9971	55.0693	3.4635	0	9.1924	2.2603	0.6834	-0.9383	1	0.5816	1	0.223	210.69	999.623	17.55	3.25	0.287888
198	5.3	0.65	0.1226	1.95	0.5909	0	3.25	1.2729	-1	-1	-1	0	1	1	0	766.349	0	-0.65	0.20748
199	6.3	1.4534	0.2307	19.7878	4.6018	0	9.75	2.8275	-0.272	-1	1	0.8837	1	0.7857	1300.33	588.857	-0.65	1.3	0.0501326
200	5.1	9.5971	1.8818	12.0008	3.8712	0	13	3.561	0.8084	0.4706	0.9981	0.1798	1	0.3636	951.598	10.9118	8.45	-4.55	0.486103
201	16.9	3.7901	0.2243	78.585	5.2742	0	20.5548	4.3946	-0.4543	-1	1	0.5835	1	0.9826	1133.7	848.754	-1.95	-3.25	0.0425278
202	9.7	2.9069	0.2997	31.2597	4.0597	0	19.5	3.4743	-0.08086	-0.9965	1	0.7333	1	0.8182	468.072	939.01	1.3	-2.6	0.0738232
203	9.9	16.289	1.6453	33.0957	4.1893	0	10.2774	2.8679	0.1652	-1	1	0.7309	1	0.6429	894.626	47.9899	-14.3	-7.8	0.392739
204	12.7	7.4111	0.5836	59.2408	5.5365	0	21.8017	4.6445	-0.03648	-1	1	0.7164	1	0.7692	595.673	999.303	-1.95	-7.15	0.10541
205	6.9	2.0555	0.2979	37.6006	7.6736	0	24.7513	5.5073	-0.341	-0.9994	1	0.847	1	0.7857	125.906	673.37	-1.95	0.65	0.0388214
206	15.9	3.3144	0.2085	112.516	8.0947	0	26.2023	5.6612	-0.4358	-1	0.9785	0.5999	1	0.913	589.053	69.2736	-0.65	3.25	0.0257576
207	15.5	2.9069	0.1875	30.4656	2.2567	0	11.718	2.5871	-0.1917	-1	1	0.7413	1	0.7912	1163.32	717.755	1.3	-2.6	0.0830859
208	15.3	41.4015	2.706	63.8258	4.7989	0	38.0403	6.1262	0.8606	0.0412	1	0.2005	0.9248	0.2035	1024.08	430.791	38.35	15.6	0.563879
209	7.9	3.3144	0.4195	34.7847	5.8957	0	19.5	3.8369	-0.4094	-0.9939	1	0.6927	1	0.9032	19.1582	968.918	0.65	3.25	0.0711536
210	15.1	21.9946	1.4566	79.7517	6.0879	0	22.981	4.9068	0.8169	-0.6508	1	0.2698	1	0.1909	1050.16	38.3046	-7.15	20.8	0.239261
211	4.7	1.4534	0.3092	21.2496	7.8702	3.25	23.4361	7.4239	-0.6246	-0.9806	0.7071	0.6569	1	1	545.553	226.734	-1.3	-0.65	0.0392874
212	4.7	2.0555	0.4373	10.7922	3.9971	0	7.2672	2.0316	-0.7261	-1	-0.3162	0.2318	1	1	319.606	861.394	-1.95	-0.65	0.109404
213	14.1	13.8192	0.9801	48.0915	3.9745	0	9.75	2.3926	0.707	-0.8137	1	0.4247	1	0.31	355.972	774.333	-10.4	-9.1	0.246597
214	14.1	31.7437	2.2513	65.1166	5.3815	0	13.7886	3.2801	0.9544	0.6757	1	0.06137	1	0.0198	894.184	448.677	-23.4	21.45	0.418341
215	4.7	1.95	0.4149	10.0988	3.7403	0	7.2672	2.4051	0.3971	-0.7071	0.8	0.5854	1	0.8571	217.681	519.5	0	-1.95	0.110927
216	13.7	4.5962	0.3355	46.1948	3.9483	0	10.2774	2.5484	-0.1685	-0.9864	1	0.6327	1	0.8889	795.887	976.39	-3.25	3.25	0.0849733
217	11.3	8.475	0.75	48.0784	5.1697	0	26.2023	5.1015	-0.1863	-1	0.9878	0.7212	1	0.7941	290.624	685.27	4.55	-7.15	0.145076
218	5.1	5.2	1.0196	37.6717	12.1522	0	24.7513	7.3536	-0.08453	-0.9968	0.7593	0.4492	1	0.9	68.2549	726.333	0	5.2	0.0839025
219	7.5	4.3603	0.5814	41.4725	7.5405	0	21.8017	5.5931	-0.6736	-1	0.4472	0.3333	1	1	1161.91	1000.35	1.95	3.9	0.0771036
220	5.9	1.95	0.3305	10.3261	2.6477	0	7.2672	2.244	-0.03698	-1	1	0.8982	1	0.7273	1368.47	692.39	-1.95	0	0.124825
221	8.3	3.5004	0.4217	23.6587	3.7553	0	16.25	3.3503	-0.2171	-1	1	0.7455	1	0.878	258.717	166.349	-3.25	-1.3	0.112295
222	12.3	5.886	0.4785	57.0703	5.5408	0	39	7.8668	-0.1829	-1	0.9965	0.6997	1	0.8481	187.841	887.565	0.65	-5.85	0.0863594
223	8.9	4.55	0.5112	25.9633	3.7628	0	10.2774	2.7731	-0.2824	-1	1	0.6454	1	0.881	168.73	940.354	0	4.55	0.135856
224	12.5	5.5536	0.4443	36.7077	3.496	0	13.4001	2.6569	0.568	-0.9191	1	0.3996	1	0.6234	1258.4	855.968	-1.95	-5.2	0.127088
225	4.7	1.8385	0.3912	7.4981	2.7771	0	4.5962	1.598	-0.3029	-0.9487	0.8944	0.8002	1	0.8	1204.77	971.447	-1.3	1.3	0.140866
226	5.5	7.4111	1.3475	39.2576	11.2164	3.25	34.548	10.9665	-0.3591	-0.9892	0.9762	0.6581	1	0.8571	1201.83	230.609	-5.85	-4.55	0.120137
227	5.1	0	0	15.4008	4.968	0	9.1924	2.2644	0.202	-0.8	0.8682	0.7268	1	0.7778	550.922	815.431	0	0	0
228	6.1	2.68	0.4393	27.9758	6.8234	0	16.5718	4.0552	-0.2709	-1	0.9487	0.7073	1	0.9474	603.336	798.459	-0.65	-2.6	0.0643814
229	12.1	2.68	0.2215	22.3597	2.2138	0	6.5	1.8988	0.05057	-1	1	0.7365	1	0.7759	409.12	449.769	0.65	2.6	0.100054
230	5.3	0.65	0.1226	13.9404	4.2244	0	19.769	4.6762	-0.1932	-0.8575	0.7071	0.495	1	1	1179.46	610.83	-0.65	0	0.0290219
231	10.7	2.0555	0.1921	50.1359	5.7628	0	16.25	4.3273	-0.6894	-1	0.9899	0.4602	1	0.9692	1222.29	37.1636	0.65	1.95	0.0333345
232	7.7	4.3603	0.5663	25.3089	4.4402	0	23.4361	4.4419	0.3309	-0.9701	1	0.6739	1	0.625	174.357	672.351	-1.95	3.9	0.127539
233	11.1	7.827	0.7051	23.7016	2.6046	0	7.2672	2.2348	0.1264	-1	1	0.6475	1	0.7846	897.167	967.117	5.85	5.2	0.270713
234	6.9	2.9069	0.4213	15.7396	3.2122	0	7.2672	2.2563	0.3044	-0.9487	0.9985	0.6345	1	0.7778	1313.8	207.203	-2.6	-1.3	0.131156
235	5.9	1.3	0.2203	17.2269	4.4171	0	13.7886	3.689	0.4337	-1	1	0.7604	1	0.3889	340.983	304.271	-1.3	0	0.0498744
236	8.1	16.25	2.0062	26.8067	4.3945	0	10.2774	3.0392	0.9413	0.7071	0.9999	0.07132	1	0.02439	567.864	999.846	-15.6	4.55	0.456525
237	5.9	15.1186	2.5625	34.0422	8.7288	0	17.5018	4.6166	0.9129	0.2747	0.9999	0.1764	1	0.1053	115.525	531.737	6.5	13.65	0.293568
238	6.9	2.0555	0.2979	21.899	4.4692	0	10.2774	2.4973	0.1539	-0.6	0.9971	0.5646	1	0.7407	185.225	253.746	-0.65	-1.95	0.0666562
239	4.9	2.68	0.5469	11.993	4.1355	0	7.2672	1.9465	0.5095	-0.0688	0.8	0.2878	1	0.8889	790.908	913.143	-0.65	-2.6	0.132245
240	10.3	10.5812	1.0273	44.4431	5.3546	0	13.4001	3.6899	0.5619	-0.8	1	0.4729	1	0.5	746.015	5.7476	-7.15	-7.8	0.191854
241	9.7	9.1924	0.9477	32.7963	4.2593	0	16.5718	3.6479	-0.1264	-0.9701	0.9923	0.4918	1	0.9636	436.949	298.979	1.3	9.1	0.222501
242	6.5	2.0555	0.3162	30.5243	6.7832	0	14.5344	4.4089	0.01224	-0.9806	0.9806	0.6769	1	0.92	542.792	229.115	0.65	-1.95	0.0466152
243	6.1	11.8614	1.9445	25.7225	6.2738	0	18.9506	4.3669	0.6147	-0.3162	1	0.4258	1	0.381	450.967	617.352	-11.7	1.95	0.30994
244	9.3	6.5	0.6989	30.2751	4.1473	0	10.2774	2.97	0.01308	-0.9701	0.9995	0.6083	1	0.82	961.688	919.796	5.2	3.9	0.168519
245	9.3	9.3066	1.0007	44.8216	6.1399	0	39.1352	10.4645	-0.2221	-1	1	0.9322	1	0.6531	1333.22	1002.96	1.95	-9.1	0.162983
246	9.1	6.6287	0.7284	41.0148	5.7767	0	39.1352	7.8912	0.03238	-0.8944	0.9648	0.5299	1	0.8627	1310.21	627.352	6.5	-1.3	0.126093
247	8.9	1.3	0.1461	27.6855	4.0124	0	14.5344	3.5652	-0.2769	-1	1	0.5935	1	0.9286	1200.75	374.337	0	1.3	0.0364121
248	6.7	2.9069	0.4339	12.1398	2.5829	0	13.7886	3.5959	-0.2423	-1	1	0.7882	1	0.8696	487.269	505.537	-1.3	2.6	0.167989
249	7.3	10.1116	1.3852	30.6193	5.7772	0	13	3.4479	0.6781	-0.1414	1	0.3638	1	0.4242	684.267	554.884	-7.15	-7.15	0.23977
250	8.1	3.9	0.4815	18.3045	3.0007	0	11.718	3.2228	-0.02435	-0.9701	1	0.7831	1	0.6667	188.679	367.074	0	-3.9	0.160463
251	4.9	1.3	0.2653	14.2024	4.8974	0	13.4001	3.7435	-0.7651	-0.9487	-0.4472	0.1896	1	1	128.51	427.673	1.3	0	0.0541716
252	7.7	2.9069	0.3775	35.284	6.1902	0	16.5718	4.722	-0.4509	-1	1	0.7363	1	0.875	289.974	507.493	-2.6	1.3	0.0609835
253	7.7	0.65	0.08442	3.25	0.5702	0	6.5	1.5198	#NUM!	Infinity	-Infinity	#NUM!	1	#NUM!	1391	281.046	0	0.65	0.148053
254	7.7	2.3436	0.3044	19.3128	3.3882	0	10.2774	2.6789	-0.03958	-1	0.9778	0.7124	1	0.9118	28.0325	855.494	-1.95	-1.3	0.0898412
255	7.3	4.6872	0.6421	63.2322	11.9306	0	37.0557	11.9903	0.1435	-0.9021	0.9936	0.6056	1	0.75	961.055	688.164	-2.6	-3.9	0.0538196
256	6.9	4.111	0.5958	24.439	4.9876	0	16.5718	3.6215	0.2403	-0.9762	0.9701	0.7099	1	0.6429	888.406	886.884	3.9	1.3	0.119456
257	6.3	1.4534	0.2307	15.052	3.5005	0	6.5	2.0748	-0.3924	-1	0.9487	0.6628	1	0.8667	597.175	657.579	1.3	0.65	0.0659049
258	5.9	3.9538	0.6701	21.6108	5.5412	0	16.25	4.1722	0.1654	-1	0.8944	0.7021	1	0.8235	903.288	50.4492	-3.9	-0.65	0.12093
259	5.5	0.65	0.1182	10.3304	2.9515	0	7.2672	2.0199	-0.2867	-1	0.7071	0.8224	1	1	353.618	804.154	0	0.65	0.0400474
260	5.7	0.65	0.114	5.4692	1.4782	0	4.5962	1.7423	-0.5652	-0.9487	0.4472	0.4814	1	1	558.561	601.675	0	-0.65	0.0771208
261	5.7	2.0555	0.3606	14.0588	3.7997	0	7.2672	1.9094	0.2182	-0.9487	1	0.6648	1	0.9286	1089.78	952.728	0.65	-1.95	0.0949022
262	5.1	5.8138	1.14	17.4177	5.6186	0	27.9576	6.9032	0.4045	-0.8682	0.9899	0.6787	1	0.6667	1287.86	252.863	-5.2	2.6	0.202898
263	5.1	1.95	0.3824	11.3011	3.6455	0	7.2672	2.3731	-0.5891	-1	-0.1644	0.3779	1	1	687.726	507.833	0	1.95	0.104896
264	5.1	4.3603	0.855	25.7699	8.3129	0	21.8017	5.8496	0.1546	-0.7894	0.9762	0.6459	1	0.8	111.667	174.304	-3.9	-1.95	0.102852
265	5.3	0.65	0.1226	6.175	1.8712	0	3.25	1.6311	0.4441	-0.8944	1	0.7948	1	0.5	383.632	878.887	0.65	0	0.0655195
266	4.7	0	0	8.3942	3.109	0	6.5	2.0448	-0.998	-1	-0.9899	0.004495	1	1	1184.98	798.085	0	0	0
267	4.7	0.9192	0.1956	7.7673	2.8768	0	4.5962	1.6676	0.1218	-0.7071	1	0.6939	1	0.8	873.372	391.223	-0.65	0.65	0.0679922

## Sheet: V3
trackID	trackLength(s)	totalDisplacement(um)	meanVelocity(um/s)	totalDistance(um)	meanSpeed(um/s)	minSpeed(um/s)	maxSpeed(um/s)	stdevSpeed(um/s)	meanPersistence	minPersistence	maxPersistence	stdevPersistence	tumblingPropensityV	tumblingPropensityP	positionX(px)	positionY(px)	displacementX(um)	displacementY(um)	Spalte1
0	7.1	9.75	1.3732	32.4493	6.3626	0	13.4001	3.3629	0.7884	-0.4281	1	0.3104	1	0.2903	1013	529.796	-7.8	5.85	0.215824
1	13.5	12.6207	0.9349	54.0694	4.7017	0	10.2774	2.516	0.2436	-1	1	0.8307	1	0.4943	1365.4	671.637	7.15	-10.4	0.198843
2	5.9	2.9069	0.4927	10.3304	2.6488	0	7.2672	2.1151	0.007996	-0.9972	0.9939	0.7532	1	0.8333	967.254	919.424	1.3	-2.6	0.186009
3	10.1	13.2575	1.3126	34.5637	4.2671	0	10.2774	2.5788	0.466	-1	1	0.724	1	0.4098	977.96	437.386	-13	-2.6	0.307609
4	5.3	4.3603	0.8227	20.0951	6.0894	3.25	13.4001	2.9379	-0.2475	-0.9973	0.8944	0.6861	1	0.9167	991.538	589.491	-1.95	3.9	0.135104
5	8.7	1.8385	0.2113	13.3943	1.9991	0	4.5962	1.9861	0.6144	-0.9899	1	0.6025	1	0.4839	319.149	711.828	1.3	1.3	0.105698
6	7.1	3.3144	0.4668	21.52	4.2196	0	9.75	2.2057	0.4632	-0.9487	1	0.5842	1	0.5185	723.401	113.866	0.65	-3.25	0.110627
7	49.5	32.5	0.6566	192.478	4.0522	0	13.7886	2.8775	0.1206	-1	1	0.695	1	0.719	1317.43	135.675	-32.5	0	0.162035
8	38.3	10.7594	0.2809	138.745	3.8222	0	16.25	2.9484	-0.1604	-1	1	0.6899	1	0.8608	101.659	351.286	9.75	-4.55	0.0734917
9	41.3	32.2258	0.7803	157.791	4.015	0	33.4608	4.2049	0.2361	-1	1	0.6772	1	0.677	964.156	249.376	-24.05	21.45	0.194346
10	49.5	44.6423	0.9019	161.496	3.3999	0	13.4001	2.5733	0.439	-0.8682	1	0.5279	1	0.6014	1340.15	33.9758	-33.15	29.9	0.265273
11	10.9	9.9218	0.9103	68.0564	7.6468	0	18.3848	4.5079	0.1716	-1	1	0.6584	1	0.7742	1192.61	549.436	5.2	8.45	0.119043
12	8.5	2.0555	0.2418	14.5463	2.2379	0	16.5718	3.7714	-0.4936	-1	1	0.7318	1	0.9091	624.006	202.253	0.65	-1.95	0.108048
13	5.1	1.3	0.2549	5.4135	1.7463	0	4.5962	1.8811	0.6162	0.1414	1	0.4365	1	0.6667	590.529	686.372	0	1.3	0.145966
14	7.7	3.3144	0.4304	15.5304	2.7246	0	7.2672	2.0342	-0.0366	-0.9864	0.8944	0.5212	1	0.9355	1199.92	899.955	0.65	3.25	0.157968
15	8.5	3.3144	0.3899	38.404	5.9083	0	19.769	4.9951	-0.1833	-1	0.9558	0.632	1	0.8462	812.982	558.829	-3.25	-0.65	0.0659919
16	49.5	30.1112	0.6083	232.852	4.9022	0	26.2023	3.8821	0.1396	-1	1	0.7134	1	0.6841	693.328	267.781	-25.35	16.25	0.124087
17	20.5	43.214	2.108	103.387	5.5885	0	16.25	3.133	0.8319	-0.07975	1	0.2524	0.9946	0.2061	1376.05	355.912	5.2	42.9	0.377203
18	9.7	7.2672	0.7492	19.3231	2.5095	0	13.7886	2.792	-0.1526	-0.9998	1	0.7228	1	0.8214	704.825	155.16	1.3	7.15	0.298546
19	49.5	14.2704	0.2883	258.012	5.4318	0	32.6621	5.712	-0.1689	-1	1	0.7054	1	0.8544	1051.28	231.918	-7.15	12.35	0.0530763
20	13.7	2.68	0.1956	25.3635	2.1678	0	9.1924	2.0004	-0.005345	-1	1	0.7192	1	0.8312	843.679	421.39	-2.6	0.65	0.0902297
21	26.1	11.3704	0.4356	93.5802	3.883	0	10.2774	2.3917	0.2966	-1	1	0.7027	1	0.6212	1372.11	697.017	-9.75	-5.85	0.112181
22	12.5	4.111	0.3289	39.3983	3.7522	0	13.4001	2.9389	0.05739	-1	1	0.6668	1	0.8382	556.6	508.6	-1.3	3.9	0.0876552
23	12.9	7.5802	0.5876	33.545	3.0775	0	7.2672	1.9344	0.6024	-0.7071	1	0.4246	1	0.5405	174.442	590.318	3.9	6.5	0.190934
24	8.5	4.7321	0.5567	41.3544	6.3622	0	20.5548	4.7707	-0.07349	-1	1	0.8313	1	0.7	342.382	771.4	-4.55	-1.3	0.0875012
25	18.9	15.7214	0.8318	116.334	6.8837	0	42.3748	6.3623	0.2003	-1	1	0.6513	0.9941	0.7153	1034.29	977.627	-7.8	13.65	0.120836
26	7.7	1.3	0.1688	34.0467	5.9731	0	18.3848	4.8061	-0.4011	-0.9939	1	0.6189	1	0.9143	445.195	740.597	0	-1.3	0.02826
27	9.5	7.4111	0.7801	39.1498	5.22	0	25.3833	4.948	-0.123	-1	0.9983	0.7533	1	0.8163	486.721	87.5316	7.15	1.95	0.149444
28	27.9	46.2597	1.6581	115.158	4.4463	0	13.4001	2.7835	0.7846	-0.7071	1	0.269	1	0.2845	261.581	277.726	-15.6	43.55	0.372917
29	49.5	43.994	0.8888	301.4	6.3453	0	20.5548	3.7894	0.3356	-1	1	0.5866	1	0.6612	921.856	75.5657	9.75	42.9	0.140072
30	24.1	70.647	2.9314	145.453	6.5816	0	22.981	3.9176	0.9667	0.722	1	0.04645	0.9864	0.00995	676.654	425.776	30.55	-63.7	0.445393
31	5.3	1.4534	0.2742	14.7767	4.4778	0	16.25	4.077	-0.8127	-0.9971	-0.4472	0.1705	1	1	347.698	810.915	1.3	-0.65	0.0612354
32	33.9	70.6589	2.0843	212.204	6.6522	0	16.5718	3.546	0.835	-0.8137	1	0.287	1	0.1627	344.522	601.379	62.4	-33.15	0.313325
33	7.3	0.9192	0.1259	20.2235	3.8158	0	14.5344	3.3407	-0.6224	-1	0.5145	0.4653	1	1	293.185	788.048	-0.65	0.65	0.0329944
34	16.5	35.9621	2.1795	94.2128	6.4974	0	26	5.1562	0.8216	-0.5665	1	0.2815	1	0.1789	1337.02	497.673	-35.75	-3.9	0.335442
35	43.7	30.3349	0.6942	216.855	5.2004	0	14.5344	3.1522	0.3841	-1	1	0.6365	1	0.5918	684.489	608.775	21.45	21.45	0.13349
36	21.7	21.3809	0.9853	114.295	5.8018	0	18.9506	4.0222	0.4561	-1	1	0.7202	1	0.4152	151.039	44.8917	20.15	7.15	0.169827
37	5.3	0.65	0.1226	11.705	3.547	0	9.75	2.7369	-0.9478	-1	-0.8321	0.05047	1	1	812.33	811.189	0.65	0	0.0345644
38	13.7	9.2382	0.6743	75.32	6.4376	0	19.5	4.1258	0.201	-1	0.9997	0.7158	1	0.6522	631.916	363.909	-7.15	-5.85	0.104744
39	35.7	2.68	0.07507	84.049	2.494	0	7.2672	1.9223	0.2333	-1	1	0.6682	1	0.7007	187.022	917.2	-2.6	0.65	0.0301002
40	6.7	1.95	0.291	43.6584	9.289	0	23.6604	7.86	-0.2103	-0.9997	0.9701	0.7585	1	0.7778	306.791	564.784	0	-1.95	0.0313274
41	7.7	1.95	0.2532	33.5221	5.8811	0	24.7513	6.8991	-0.3032	-1	1	0.8096	1	0.8333	297.247	336.058	0	1.95	0.0430532
42	13.9	7.1795	0.5165	75.5929	6.3523	0	32.5	6.3423	0.08912	-1	1	0.829	1	0.6129	95.0971	278.104	7.15	-0.65	0.0813091
43	49.5	25.483	0.5148	221.034	4.6533	0	17.5018	3.3884	0.1723	-1	1	0.6988	1	0.7	1224.31	312.649	20.15	15.6	0.110631
44	8.9	2.9069	0.3266	21.4404	3.1073	0	9.75	2.2956	-0.2992	-1	1	0.5155	1	0.9545	57.6404	585.832	-2.6	1.3	0.105107
45	12.5	2.9069	0.2326	18.59	1.7705	0	7.2672	1.9343	-0.07033	-1	1	0.7494	1	0.8154	43.368	448.76	-2.6	1.3	0.131375
46	10.7	21.4894	2.0084	28.1358	3.234	0	7.2672	2.1275	0.8581	-0.3939	1	0.2807	1	0.1364	283.042	691.729	-21.45	-1.3	0.621027
47	10.1	0.65	0.06436	19.3885	2.3936	0	4.5962	1.5443	-0.7481	-1	1	0.5346	1	0.9524	147.505	4.8465	0	0.65	0.0268884
48	12.9	3.5004	0.2713	70.7038	6.4866	0	19.5	5.0115	0.07773	-0.9983	1	0.6223	1	0.814	223.264	86.1899	-1.3	3.25	0.0418247
49	30.3	24.3381	0.8032	179.717	6.3504	0	29.9635	4.7897	0.3005	-1	1	0.7099	1	0.6214	121.431	789.454	20.15	-13.65	0.12648
50	15.9	15.7214	0.9888	77.2475	5.5574	0	23.6604	4.4228	0.4617	-0.9326	1	0.5716	1	0.5043	570.868	941.324	-7.8	13.65	0.177925
51	8.1	0.65	0.08025	22.17	3.6344	0	14.5344	2.5423	-0.5347	-1	0.9762	0.5843	1	0.973	947.753	176.994	0	0.65	0.0220807
52	12.5	1.4534	0.1163	27.7	2.6381	0	7.2672	2.3595	0.1204	-1	1	0.7451	1	0.7222	947.016	637.532	-1.3	0.65	0.0440848
53	9.9	0.9192	0.09285	39.7133	5.027	0	26.2023	7.2204	-0.3882	-1	1	0.6799	1	0.8491	1020.14	405.793	0.65	-0.65	0.0184703
54	21.1	4.3603	0.2067	57.286	2.9993	0	11.718	2.7226	-0.2763	-1	1	0.7376	1	0.8069	749.765	918.133	-1.95	-3.9	0.0689161
55	5.9	3.7901	0.6424	19.4075	4.9763	0	16.5718	4.269	-0.1562	-0.9959	0.9701	0.8406	1	0.8333	372.67	657.602	-3.25	-1.95	0.129092
56	4.9	6.6922	1.3657	13.9249	4.8017	0	36.3361	8.9153	-0.2471	-0.6508	0.807	0.5441	1	0.8889	290.276	221.01	5.85	-3.25	0.28442
57	5.9	6.1664	1.0452	16.7164	4.2862	0	10.2774	2.8472	0.2682	-0.8321	0.9989	0.6676	1	0.5789	966.466	400.449	1.95	-5.85	0.243852
58	9.5	2.9069	0.306	29.6766	3.9569	0	10.2774	2.7975	0.07628	-1	1	0.7139	1	0.7895	1178.45	129.221	2.6	1.3	0.0773333
59	28.5	2.0555	0.07212	128.32	4.8422	0	18.9506	4.2325	-0.3589	-1	1	0.7087	1	0.8462	761.918	573.475	0.65	1.95	0.0148941
60	9.7	3.25	0.3351	30.9947	4.0253	0	10.2774	2.6064	-0.4478	-1	1	0.6236	1	0.9231	1085.84	508.289	-1.95	2.6	0.0832485
61	17.7	2.0555	0.1161	22.5731	1.4378	0	4.5962	1.8265	-0.1541	-1	1	0.7187	1	0.8133	842.291	647.534	1.95	0.65	0.0807484
62	6.7	7.4111	1.1061	24.7476	5.2654	0	24.7513	5.3281	0.2788	-0.8137	0.9971	0.5064	1	0.8077	4.6493	1017.53	5.85	-4.55	0.21007
63	10.5	1.8385	0.1751	33.7074	3.9656	0	16.5718	3.4462	-0.5508	-1	0.9487	0.6496	1	0.8852	197.686	655.743	1.3	1.3	0.0441547
64	6.5	0.65	0.1	7.0385	1.5641	0	4.5962	1.8054	-0.24	-1	1	0.8455	1	0.7857	459.331	901.215	-0.65	0	0.0639345
65	23.1	9.3066	0.4029	135.794	6.4358	0	39.1352	6.8121	-0.2646	-1	1	0.7053	1	0.8539	352.24	383.467	8.45	3.9	0.0626029
66	8.5	1.3	0.1529	18.2281	2.8043	0	9.75	2.4579	-0.6395	-1	0.9487	0.4401	1	0.9756	88.6706	173.965	0	1.3	0.0545234
67	14.5	9.4641	0.6527	68.165	5.4532	0	16.5718	4.4558	-0.2631	-1	0.9978	0.6644	1	0.9043	418.635	1031.66	-2.6	9.1	0.119691
68	17.3	1.4534	0.08401	79.0744	5.1683	0	37.9012	5.1663	-0.03128	-1	1	0.7	1	0.8348	294.442	627.561	0.65	1.3	0.0162549
69	23.1	9.1924	0.3979	90.5639	4.2921	0	10.2774	2.3839	0.5056	-1	1	0.6103	1	0.4511	402.922	615.281	-9.1	1.3	0.0927052
70	5.3	5.2	0.9811	20.5039	6.2133	0	26.8002	8.2337	-0.7573	-0.9945	-0.1644	0.3049	1	1	369.981	534.887	-5.2	0	0.157903
71	5.9	3.9	0.661	20.9001	5.359	0	25.3833	5.1376	-0.8751	-1	-0.5547	0.1378	1	1	343.186	178.949	3.9	0	0.123344
72	6.9	2.9069	0.4213	17.8892	3.6509	0	9.1924	2.7818	0.1705	-1	0.9923	0.8358	1	0.5833	505.754	937.174	2.6	-1.3	0.115396
73	7.3	1.95	0.2671	16.5899	3.1302	0	10.2774	2.4618	0.4026	-1	1	0.8148	1	0.4643	864.349	833.068	1.95	0	0.08533
74	4.7	8.7449	1.8606	5.1442	1.9053	0	6.5	2.1821	0.5696	0.2425	0.7474	0.1601	1	1	926.213	688.117	6.5	-5.85	0.976539
75	18.3	3.3144	0.1811	109.091	6.6927	0	43.7243	7.3332	-0.3355	-1	1	0.7207	1	0.8143	875.708	555.396	0.65	3.25	0.0270593
76	9.1	2.7577	0.303	49.926	7.0318	0	29.0689	8.4716	-0.3968	-1	1	0.7076	1	0.8696	375.522	661.005	1.95	-1.95	0.04309
77	5.3	4.111	0.7757	10.6554	3.2289	0	7.2672	1.8552	0.8827	0.4472	1	0.1671	1	0.1538	1374.75	530.264	1.3	3.9	0.240237
78	34.7	30.8801	0.8899	145.961	4.4636	0	11.718	2.7954	0.3434	-1	1	0.7049	1	0.5274	980.063	421.497	-23.4	-20.15	0.199368
79	5.9	4.111	0.6968	21.0416	5.3953	3.25	9.75	2.502	-0.5944	-1	0.3162	0.4193	1	1	399.525	4.1695	-3.9	-1.3	0.129149
80	5.5	5.5915	1.0166	9.1789	2.6225	0	16.25	3.8297	0.5237	-0.4472	0.9971	0.5813	1	0.5455	150.409	181.554	-4.55	-3.25	0.387645
81	28.5	5.5915	0.1962	107.148	4.0433	0	29.9635	4.6817	-0.1392	-1	1	0.6419	1	0.8407	1126.08	994.297	-4.55	3.25	0.0485247
82	21.7	9.5971	0.4423	50.8205	2.5797	0	9.75	2.1885	0.1261	-1	1	0.7076	1	0.7639	805.274	805.809	8.45	4.55	0.171454
83	41.1	32.5584	0.7922	209.535	5.359	0	13.4001	2.85	0.5879	-0.9839	1	0.4503	1	0.5116	310.334	543.328	-29.25	-14.3	0.147826
84	13.9	9.7716	0.703	68.1563	5.7274	0	16.25	3.742	0.311	-1	1	0.7228	1	0.5165	446.55	738.061	0.65	9.75	0.122743
85	6.1	3.25	0.5328	28.3468	6.9138	0	18.3848	5.3267	-0.2273	-1	1	0.759	1	0.9	143.393	439.877	0	3.25	0.0770633
86	5.9	4.6872	0.7944	13.3358	3.4194	0	27.9576	6.1896	-0.5186	-0.9487	0.7071	0.5668	1	1	117.169	761.119	-3.9	-2.6	0.232321
87	4.7	3.677	0.7823	11.6925	4.3306	0	14.5344	4.0843	-0.4391	-0.6	-0.2425	0.1314	1	1	2.1702	1018.21	-2.6	2.6	0.180645
88	5.5	1.3	0.2364	16.7171	4.7763	0	11.718	3.363	-0.4882	-0.8321	0.4472	0.3649	1	1	595.236	36.0364	-1.3	0	0.0494944
89	9.1	2.6	0.2857	22.6257	3.1867	0	25.3833	4.5423	-0.3752	-1	0.9487	0.7107	1	0.7872	1055.68	450	-2.6	0	0.0896539
90	6.7	2.68	0.4	14.136	3.0077	0	11.718	3.704	-0.7204	-1	-0.2425	0.2949	1	1	149.754	0.2985	-0.65	2.6	0.132992
91	7.3	2.68	0.3671	34.7036	6.5478	0	30.8322	7.6202	-0.5432	-0.9879	1	0.5665	1	0.9394	612.007	185.301	-0.65	2.6	0.0560646
92	7.3	0.9192	0.1259	14.5554	2.7463	0	7.2672	1.8667	0.1094	-0.9899	1	0.6415	1	0.7826	512.281	545.541	0.65	0.65	0.0458435
93	25.1	21.792	0.8682	97.0558	4.2015	0	27.768	4.4227	0.4419	-1	1	0.6818	1	0.4569	313.924	695.438	-20.8	-6.5	0.20664
94	8.1	0.65	0.08025	37.7368	6.1864	0	24.7513	7.0205	-0.6989	-1	0.9806	0.4779	1	0.9714	84.5432	170.463	0	0.65	0.012972
95	10.5	3.25	0.3095	46.7731	5.5027	0	23.6604	5.9053	-0.1877	-1	1	0.7244	1	0.8125	423.057	947.233	-2.6	1.95	0.0562451
96	15.7	10.4809	0.6676	84.2842	6.1521	0	17.5018	3.8624	0.07017	-0.9965	1	0.6387	1	0.819	1182.57	542.529	10.4	1.3	0.108516
97	9.3	5.2405	0.5635	36.3406	4.9782	0	16.5718	3.844	0.331	-1	1	0.6399	1	0.7	875.403	683.763	4.55	-2.6	0.113194
98	4.7	1.8385	0.3912	14.322	5.3045	3.25	10.2774	2.3047	0.7852	0.4472	1	0.2159	1	0.5	683.808	104.213	1.3	1.3	0.0737487
99	5.1	3.3144	0.6499	14.7007	4.7422	0	16.25	4.4005	-0.3895	-1	0.4856	0.5231	1	1	448.833	596.265	0.65	-3.25	0.137046
100	14.1	11.5729	0.8208	49.71	4.1083	0	13.4001	3.0059	0.5887	-0.9881	1	0.5231	1	0.4651	288.805	928.972	7.15	9.1	0.199791
101	20.9	4.6872	0.2243	90.9211	4.8106	0	13.4001	3.1258	-0.1049	-1	1	0.7273	1	0.8	346.211	766.718	-2.6	3.9	0.0466262
102	10.1	3.3144	0.3282	36.8999	4.5555	0	13.4001	3.3471	-0.2848	-1	1	0.6477	1	0.8909	716.965	1037.99	-0.65	3.25	0.0720448
103	19.7	3.5004	0.1777	60.8661	3.4388	0	16.25	2.9381	-0.3175	-1	1	0.6716	1	0.8917	1122.45	717.236	-1.3	3.25	0.051675
104	36.3	23.6604	0.6518	134.593	3.924	0	21.8017	3.8382	0.1276	-1	1	0.7206	1	0.7078	1378.72	206.944	22.1	8.45	0.166106
105	4.7	0.9192	0.1956	5.2789	1.9551	0	4.5962	1.8284	0.8	0.8	0.8	#NUM!	1	0	140.33	463.415	0.65	-0.65	0.100046
106	35.3	5.5915	0.1584	151.749	4.557	0	14.5344	3.2759	0.3114	-1	1	0.6778	1	0.613	420.191	839.956	-4.55	3.25	0.0347597
107	13.3	2.3436	0.1762	60.6968	5.3714	0	24.7513	4.5791	-0.3243	-1	1	0.7334	1	0.8588	296.97	333.477	-1.3	-1.95	0.0328034
108	35.5	51.5512	1.4521	136.548	4.076	0	13.4001	2.7381	0.6689	-0.8838	1	0.4333	1	0.3779	28.1817	167.914	-38.35	-34.45	0.356256
109	9.1	7.4111	0.8144	40.5954	5.7177	0	16.25	3.7107	0.1328	-1	0.9991	0.8008	1	0.5918	640.797	372.236	-7.15	-1.95	0.142435
110	6.3	0.65	0.1032	15.7773	3.6691	0	9.75	2.7556	0.2201	-0.9487	0.9487	0.6232	1	0.8333	543.563	839.254	0.65	0	0.0281268
111	34.9	19.4783	0.5581	233.939	7.1106	0	32.5	4.9541	-0.3845	-1	1	0.5942	0.9909	0.9133	1012.37	588.996	-8.45	-17.55	0.0784885
112	34.9	7.9343	0.2273	141.063	4.2876	0	17.5018	3.8084	-0.07888	-1	1	0.7144	1	0.8339	1201.54	897.554	-6.5	-4.55	0.0530133
113	21.7	9.9218	0.4572	63.5552	3.2262	0	16.25	2.9445	0.1971	-1	1	0.7979	1	0.5952	951.042	635.334	5.2	8.45	0.141715
114	7.5	1.4534	0.1938	14.5973	2.6541	0	7.2672	2.269	-0.2077	-1	1	0.8041	1	0.7714	374.413	660.153	-1.3	0.65	0.0730191
115	4.7	2.3436	0.4986	28.0468	10.3877	0	24.7513	6.1193	-0.9366	-0.9701	-0.8721	0.03451	1	1	204.67	1034.36	-1.95	-1.3	0.0479991
116	5.3	1.4534	0.2742	6.7135	2.0344	0	4.5962	1.8231	-0.5225	-0.9487	0.7071	0.5101	1	1	595.377	682.274	-1.3	-0.65	0.134782
117	18.1	5.0767	0.2805	52.4016	3.2548	0	11.718	2.9355	-0.07689	-1	1	0.7295	1	0.8211	1278.3	437.304	-3.25	-3.9	0.0861804
118	9.7	6.6287	0.6834	40.6454	5.2786	0	20.5548	5.1099	0.05398	-1	1	0.837	1	0.6364	22.2062	605.485	1.3	6.5	0.129466
119	5.1	2.68	0.5255	12.626	4.0729	0	11.718	3.9051	0.3576	-0.5692	0.9899	0.5813	1	0.6364	525.882	298.108	-2.6	-0.65	0.129024
120	7.7	1.95	0.2532	17.4666	3.0643	0	7.2672	2.0521	0.08574	-1	0.9899	0.7748	1	0.7419	288.351	789.812	0	-1.95	0.082629
121	6.9	5.0767	0.7357	31.6485	6.4589	0	18.3848	4.1022	0.1202	-1	1	0.7533	1	0.625	330.645	23.942	3.25	3.9	0.113905
122	5.3	4.9503	0.934	12.8913	3.9065	0	7.2672	2.097	0.3743	-0.4961	0.7894	0.4307	1	0.8333	1226.1	207.764	4.55	1.95	0.239089
123	8.1	4.3603	0.5383	20.7337	3.399	0	11.718	2.4566	0.4004	-0.7634	1	0.5206	1	0.7105	142.179	184.79	-1.95	3.9	0.15837
124	5.9	9.3744	1.5889	29.8303	7.6488	0	21.8017	6.0109	0.7068	0.03123	0.9995	0.3592	1	0.4118	579.525	281.017	-7.8	-5.2	0.207732
125	14.7	5.5536	0.3778	83.3637	6.5641	0	32.5	7.2669	-0.06312	-1	1	0.7541	0.9449	0.7857	1309.73	921.153	5.2	-1.95	0.0575555
126	10.9	9.3066	0.8538	57.4745	6.4578	0	25.3833	5.2153	-0.04372	-0.9997	1	0.6854	1	0.8254	586.683	925.541	-8.45	3.9	0.132212
127	6.5	4.55	0.7	12.2332	2.7185	0	14.5344	4.0259	0.3006	-0.1961	0.9487	0.3943	1	0.7917	1062.3	453.031	-4.55	0	0.257495
128	28.5	28.2208	0.9902	111.065	4.1911	0	13.4001	2.5639	0.4128	-1	1	0.6845	1	0.4596	1034.24	909.488	-13.65	-24.7	0.236263
129	4.7	3.677	0.7823	17.1181	6.34	0	16.25	3.942	-0.1612	-0.8682	0.5547	0.583	1	1	202.936	1034.85	-2.6	2.6	0.123391
130	12.3	0.9192	0.07473	36.8505	3.5777	0	9.75	2.1146	-0.3884	-1	1	0.67	1	0.9143	150.785	781.061	-0.65	0.65	0.0208877
131	10.9	1.4534	0.1333	14.8847	1.6724	0	4.5962	1.9112	-0.2339	-0.8944	1	0.6783	1	0.8511	752.037	919.766	-1.3	0.65	0.0797058
132	27.1	30.9621	1.1425	165.147	6.5795	0	18.9506	4.0083	0.4936	-0.9943	1	0.5299	1	0.6	1013.06	925.29	19.5	24.05	0.173645
133	7.5	1.3	0.1733	15.2264	2.7684	0	7.2672	2.0312	-0.5987	-0.9923	0.8944	0.5022	1	0.9615	227.013	792.947	-1.3	0	0.0625993
134	14.1	2.3436	0.1662	64.4721	5.3283	0	13.4001	3.2333	-0.3949	-1	1	0.6295	1	0.8941	721.248	1033.66	-1.3	1.95	0.0311919
135	4.7	1.8385	0.3912	6.7135	2.4865	0	4.5962	1.7098	-0.1254	-0.3162	0.4472	0.3817	1	1	459	875.362	1.3	-1.3	0.15733
136	6.5	0.65	0.1	4.1692	0.9265	0	4.5962	1.5757	-0.6787	-1	-0.4472	0.175	1	1	859.877	987.146	0	0.65	0.107933
137	5.5	2.7577	0.5014	11.5746	3.307	0	7.2672	2.1414	0.36	-0.9487	1	0.7844	1	0.5833	427.3	946.409	1.95	-1.95	0.151618
138	7.1	6.5	0.9155	22.8985	4.4899	0	10.2774	3.1731	0.5793	-0.4472	1	0.5034	1	0.4	675.901	99.9859	6.5	0	0.203902
139	17.7	10.2774	0.5806	86.0746	5.4825	0	16.25	3.6543	0.2894	-1	1	0.6404	1	0.7131	254.28	610.178	8.45	-5.85	0.105901
140	7.5	0	0	11.9632	2.1751	0	10.2774	2.3966	-0.7364	-1	0.3162	0.2911	1	1	376.32	658.027	0	0	0
141	5.1	4.3603	0.855	28.4235	9.1689	0	21.8017	8.8064	0.2543	-0.5433	0.9487	0.5323	1	0.8	931.108	521.941	-1.95	-3.9	0.09325
142	11.3	2.6	0.2301	27.0081	2.9041	0	9.1924	2.3412	0.0786	-0.9985	1	0.6518	1	0.7313	1377.83	537.903	-2.6	0	0.0792328
143	5.9	2.0555	0.3484	23.7041	6.078	0	11.718	3.056	-0.6141	-0.9989	0.124	0.3627	1	1	648.517	372.348	1.95	-0.65	0.0573215
144	8.3	2.0555	0.2476	32.438	5.1489	0	16.25	4.7935	-0.5909	-1	0.8321	0.5528	1	0.9512	459.596	192.488	-1.95	-0.65	0.0480879
145	7.5	0.9192	0.1226	12.6054	2.2919	0	7.2672	2.2398	-0.4828	-1	1	0.6445	1	0.8788	140.033	466.167	0.65	0.65	0.0534927
146	24.3	24.1901	0.9955	127.611	5.7224	0	16.25	3.327	0.609	-1	1	0.5163	1	0.4365	105.298	37.6379	24.05	-2.6	0.173965
147	6.7	1.3	0.194	14.8413	3.1577	0	7.2672	2.4728	-0.2838	-1	1	0.8185	1	0.8095	293.612	471.821	0	-1.3	0.0614371
148	5.7	4.162	0.7302	17.7701	4.8027	0	19.769	5.1444	0.4937	0.05872	0.8682	0.2509	1	0.8462	1179.57	732.316	-3.25	2.6	0.152039
149	10.3	8.841	0.8583	46.344	5.5836	0	14.5344	2.849	0.1116	-0.9899	1	0.6662	1	0.7377	1382.63	696.718	-8.45	2.6	0.153718
150	12.5	3.25	0.26	28.1358	2.6796	0	7.2672	2.1048	-0.2901	-1	1	0.779	1	0.8226	1372.99	487.716	0	3.25	0.0970294
151	14.7	2.68	0.1823	81.0593	6.3826	0	24.7513	6.0469	-0.09221	-1	1	0.6339	1	0.8614	197.748	1036.83	2.6	-0.65	0.028562
152	21.9	20.9316	0.9558	126.749	6.3693	0	16.5718	3.7577	0.475	-0.9923	1	0.5763	1	0.5322	1182.88	555.498	-12.35	-16.9	0.150064
153	5.5	0	0	2.925	0.8357	0	3.25	1.4412	-0.3333	-1	1	1.1547	1	0.6667	147.6	0	0	0	0
154	5.1	1.95	0.3824	11.5704	3.7324	0	7.2672	2.6612	0.01225	-0.8575	0.9701	0.6389	1	0.8571	343.157	382.108	0	-1.95	0.102454
155	5.1	4.7321	0.9279	19.9381	6.4316	0	18.3848	5.193	0.391	-0.05547	0.8321	0.248	1	0.9091	1224.35	210.382	1.3	-4.55	0.144272
156	4.9	2.0555	0.4195	13.5627	4.6768	0	16.25	4.5528	-0.9324	-1	-0.8321	0.06479	1	1	509.929	540.214	0.65	1.95	0.0896981
157	5.7	1.4534	0.255	28.2724	7.6412	0	23.4361	7.8769	-0.5683	-1	0.9939	0.6542	1	0.9286	1061.46	455.035	0.65	1.3	0.0333717
158	6.7	1.95	0.291	18.5392	3.9445	0	9.1924	2.6144	-0.2094	-1	1	0.8332	1	0.7273	79.5299	170.761	1.95	0	0.0737736
159	5.3	5.9927	1.1307	19.9972	6.0598	0	18.9506	4.7472	-0.1594	-0.7962	0.6459	0.4589	1	1	25.9245	597.707	-1.3	5.85	0.18659
160	7.7	2.9069	0.3775	24.5908	4.3142	0	26	6.75	-0.3218	-1	0.9806	0.5661	1	0.9697	309.286	742.117	1.3	-2.6	0.0875017
161	7.9	4.7321	0.599	26.8916	4.5579	0	9.75	2.4868	0.1392	-1	0.9971	0.6402	1	0.7059	330.24	171.728	-1.3	4.55	0.13142
162	18.7	20.3482	1.0881	91.7476	5.4939	0	18.3848	4.4255	0.7204	-0.9487	1	0.4048	1	0.3217	91.4225	802.989	18.2	-9.1	0.198056
163	7.9	5.5536	0.703	32.2595	5.4677	0	13	3.6463	0.02219	-1	1	0.6159	1	0.8378	871.266	552.019	-5.2	-1.95	0.128573
164	4.7	1.4534	0.3092	17.2797	6.3999	0	17.5018	5.6759	-0.991	-0.9971	-0.9833	0.004313	1	1	979.011	849.596	0.65	-1.3	0.0483133
165	15.1	7.4111	0.4908	33.4644	2.5545	0	16.25	2.8938	0.2983	-1	1	0.6389	1	0.6509	143.434	190.341	-1.95	7.15	0.192132
166	12.1	1.8385	0.1519	22.4616	2.2239	0	4.5962	1.9147	0.03769	-1	1	0.7823	1	0.7	796.008	798.281	1.3	1.3	0.0683034
167	17.9	4.5962	0.2568	68.9013	4.3334	0	14.5344	2.8829	-0.6419	-1	0.7894	0.4482	1	0.9925	818.466	135.394	-3.25	3.25	0.0592606
168	12.7	3.3144	0.261	38.8751	3.6332	0	11.718	2.4912	-0.1752	-1	1	0.6698	1	0.8333	921.24	509.114	-3.25	0.65	0.0718375
169	6.7	10.5812	1.5793	33.635	7.1564	0	16.5718	4.3686	0.8863	0.3162	0.9995	0.1662	1	0.1111	51.6642	688.105	7.15	7.8	0.220684
170	16.9	1.4534	0.086	49.9347	3.3513	0	14.5344	3.3427	0.2045	-1	1	0.6715	1	0.7273	763.216	570.858	0.65	1.3	0.0256617
171	4.7	0.65	0.1383	15.7901	5.8482	0	11.718	3.0947	0.318	-0.8944	1	0.6765	1	0.7143	549.202	40.1702	0.65	0	0.0236483
172	8.9	2.0555	0.231	15.377	2.2285	0	4.5962	1.7429	-0.0362	-0.9487	1	0.8097	1	0.7857	509.916	672.961	0.65	-1.95	0.103657
173	16.1	3.3144	0.2059	69.2007	4.9079	0	14.5344	3.1969	-0.1799	-1	1	0.7247	1	0.802	352.165	760.55	0.65	3.25	0.0419528
174	6.1	2.3436	0.3842	13.1996	3.2194	0	7.2672	2.2847	0.5843	-0.7071	1	0.4864	1	0.5	672.238	96.623	1.95	1.3	0.119339
175	8.3	2.68	0.3229	15.2654	2.4231	0	4.5962	1.7982	0.2695	-0.8944	1	0.7785	1	0.5588	375.723	655.163	-2.6	0.65	0.133259
176	10.1	7.854	0.7776	33.8382	4.1776	0	14.5344	3.7791	-0.4207	-1	0.9923	0.6543	1	0.931	282.639	222.807	-3.25	7.15	0.186136
177	7.1	2.3436	0.3301	6.9784	1.3683	0	7.2672	1.9478	-0.4438	-0.8944	0.7071	0.6398	1	1	840.662	645.894	-1.3	-1.95	0.241248
178	6.3	4.111	0.6525	9.3135	2.1659	0	4.5962	1.7301	0.6059	-0.7071	1	0.5619	1	0.3889	834.191	533.127	-1.3	3.9	0.30126
179	7.3	6.4018	0.877	19.2237	3.6271	0	10.2774	2.7778	0.5032	-0.9806	0.9899	0.5274	1	0.5484	1067	456.459	-2.6	5.85	0.241791
180	4.7	0.9192	0.1956	9.2996	3.4443	0	7.2672	1.9825	0.9	0.8	1	0.1414	1	0	651.415	133.606	0.65	-0.65	0.0567895
181	4.7	4.111	0.8747	21.8154	8.0798	0	16.5718	4.7322	-0.4754	-0.9285	0.7071	0.5491	1	1	1345.11	120.894	-1.3	3.9	0.108258
182	13.5	3.9538	0.2929	42.9509	3.7349	0	13.7886	2.5671	-0.114	-1	1	0.7533	1	0.7683	189.815	921.063	3.9	-0.65	0.0784224
183	5.9	2.7577	0.4674	17.0773	4.3788	0	13	3.2587	-0.3263	-0.6668	0.3482	0.2975	1	1	928.636	687.161	-1.95	-1.95	0.106742
184	6.7	2.6	0.3881	9.2577	1.9697	0	4.5962	1.8395	0.4248	-0.4472	1	0.4437	1	0.7083	115.955	499.537	0	2.6	0.197035
185	5.7	5.886	1.0326	28.5262	7.7098	0	23.4361	7.5013	0.3041	-0.7719	1	0.5337	1	0.75	209.868	507.202	-0.65	-5.85	0.133933
186	8.9	7.0308	0.79	43.3279	6.2794	0	23.4361	6.1363	-0.3577	-1	1	0.761	1	0.8125	338.174	377.618	-5.85	-3.9	0.125808
187	12.9	12.9512	1.004	36.8231	3.3783	0	22.75	3.6097	0.7256	-0.3162	1	0.3694	1	0.3256	332.225	695.291	-3.9	12.35	0.297191
188	12.1	7.827	0.6469	65.9074	6.5255	0	13.7886	3.8841	0.205	-0.9487	1	0.6858	1	0.6849	28.9215	705.446	5.85	5.2	0.0991342
189	4.9	3.5004	0.7144	13.425	4.6293	0	19.769	4.9958	-0.1183	-1	0.4472	0.6842	1	1	994.837	777.235	-1.3	3.25	0.154321
190	5.9	0	0	8.6077	2.2071	0	9.1924	2.3586	-0.01972	-1	0.8321	0.7047	1	0.8182	357.746	948.102	0	0	0
191	4.7	8.7207	1.8555	13.0381	4.8289	0	37.0557	9.6746	0.04342	-0.1644	0.1843	0.1384	1	1	1070.28	997.149	-3.9	7.8	0.384249
192	5.7	3.677	0.6451	11.4169	3.0857	0	7.2672	1.6824	0.6935	0.2631	0.9806	0.2396	1	0.5	600.772	182.088	2.6	-2.6	0.209061
193	11.3	7.3539	0.6508	36.6298	3.9387	0	29.9635	4.6878	0.4543	-0.8944	1	0.4648	1	0.6269	1313.98	919.08	5.2	5.2	0.165232
194	4.9	2.6	0.5306	10.3862	3.5814	0	7.2672	2.2803	0.4547	-0.5547	0.9487	0.5927	1	0.5	291.816	329.061	2.6	0	0.148154
195	10.9	12.503	1.1471	34.2652	3.85	0	44.2048	6.4453	0.09227	-1	1	0.7957	0.9888	0.6842	944.326	618.959	1.95	12.35	0.297948
196	10.7	1.95	0.1822	34.4025	3.9543	0	11.718	2.3036	-0.1458	-1	1	0.7294	1	0.8548	92.0093	347.154	0	1.95	0.0460764
197	8.1	2.0555	0.2538	10.0654	1.6501	0	4.5962	1.9803	0.1569	-0.7071	0.9965	0.6699	1	0.6667	751.722	912.611	-1.95	0.65	0.153809
198	10.1	4.7321	0.4685	36.0249	4.4475	0	17.5018	3.7641	-0.6585	-0.9985	0.4104	0.3085	1	1	590.475	299.728	-1.3	-4.55	0.10534
199	10.1	7.827	0.775	50.2099	6.1988	0	43.7243	9.2948	-0.04594	-0.9971	1	0.7589	1	0.7241	1378.81	534.069	0.65	-7.8	0.125024
200	5.7	1.4534	0.255	17.9031	4.8387	0	16.25	4.1247	-0.1992	-1	0.9487	0.8986	1	0.7857	38.4211	1017.61	1.3	0.65	0.0527001
201	5.5	11.718	2.1306	27.2809	7.7946	0	43.3604	12.1051	0.5091	-0.7041	0.9971	0.6474	1	0.4	195.564	759.009	11.7	-0.65	0.273343
202	9.5	1.95	0.2053	23.0473	3.073	0	7.2672	1.77	0.04378	-1	1	0.8243	1	0.68	688.447	162.989	-1.95	0	0.0668077
203	8.9	3.25	0.3652	23.5343	3.4108	0	11.718	2.8963	-0.0963	-1	0.9965	0.7521	1	0.825	1062.35	599.916	2.6	1.95	0.107072
204	8.7	11.718	1.3469	34.2193	5.1074	0	13.4001	2.5154	0.8916	0.1414	1	0.1819	1	0.1489	207.172	371.684	-3.9	-11.05	0.263715
205	8.5	2.68	0.3153	33.7238	5.1883	0	19.769	4.13	-0.05566	-1	1	0.777	1	0.7222	835.277	405.765	0.65	-2.6	0.0607714
206	4.7	0.65	0.1383	9.8296	3.6406	0	7.2672	2.9977	-0.8057	-1	-0.2425	0.2562	1	1	0.5106	726.755	0	-0.65	0.0379882
207	8.5	4.3603	0.513	35.2413	5.4217	0	20.8102	4.5621	0.4133	-0.9487	0.9947	0.5517	1	0.6571	1342.78	117.771	3.9	1.95	0.0946198
208	5.3	1.4534	0.2742	24.4895	7.4211	0	26	8.3245	0.6035	-0.4472	0.8944	0.3903	1	0.5833	74.0472	169.962	0.65	-1.3	0.0369487
209	8.1	2.3436	0.2893	18.655	3.0582	0	7.2672	2.259	-0.3804	-1	0.8944	0.5866	1	0.9655	1023.8	402.759	1.3	1.95	0.0945981
210	5.7	0.9192	0.1613	4.1692	1.1268	0	6.5	1.9941	-0.7723	-1	-0.4472	0.2334	1	1	0.09649	399.132	-0.65	-0.65	0.143149
211	7.9	1.95	0.2468	12.1234	2.0548	0	7.2672	2.5752	-0.08474	-1	0.9991	0.9319	1	0.6	321.202	97.5253	0	1.95	0.120109
212	7.7	0.9192	0.1194	5.85	1.0263	0	3.25	1.5241	-0.4025	-1	1	0.8773	1	0.8333	121.591	990.201	-0.65	0.65	0.11634
213	7.5	1.4534	0.1938	12.0943	2.199	0	4.5962	2.0181	-0.05384	-1	1	0.7214	1	0.9444	54.94	450.493	0.65	-1.3	0.088131
214	6.3	5.5536	0.8815	25.3512	5.8956	0	27.9576	5.7507	-0.3693	-0.9995	0.8944	0.667	1	0.9524	5.3413	1013.71	-1.95	5.2	0.149518
215	7.1	0.65	0.09155	3.5192	0.69	0	4.5962	1.4315	-0.526	-1	0.4472	0.629	1	1	633.768	634.465	-0.65	0	0.132681
216	6.7	5.5915	0.8346	13.2032	2.8092	0	10.2774	2.9494	0.4257	-0.9701	1	0.7478	1	0.4286	1200.57	677.41	-4.55	3.25	0.297095
217	6.7	11.718	1.749	25.2416	5.3706	0	14.5344	4.7354	0.9066	0.7071	1	0.07752	1	0.03704	27.8284	671.881	9.75	6.5	0.325662
218	6.3	1.8385	0.2918	17.2456	4.0106	0	20.8102	5.8379	-0.6871	-1	1	0.6074	1	0.9091	979.952	850.905	-1.3	-1.3	0.0727572
219	6.1	1.4534	0.2383	8.6077	2.0994	0	6.5	2.1119	-0.4388	-1	0.9487	0.7442	1	0.8095	345.762	732.18	-0.65	1.3	0.113509
220	6.1	0.65	0.1066	10.0612	2.4539	0	7.2672	2.0953	0.06686	-1	1	0.8378	1	0.6471	860.598	832.967	0.65	0	0.0434411
221	6.1	4.7321	0.7757	15.2264	3.7137	0	16.25	3.6864	-0.4005	-1	0.8575	0.7551	1	0.9375	378.705	654.434	-1.3	4.55	0.208875
222	5.5	2.3436	0.4261	12.3046	3.5156	0	11.718	3.6569	-0.4931	-0.9923	0.8944	0.701	1	0.8182	274.891	39.3545	1.3	-1.95	0.121203
223	4.9	1.3	0.2653	12.5848	4.3396	0	11.718	3.4904	-0.6029	-1	-0.124	0.2986	1	1	581.225	681.918	1.3	0	0.0611347
224	5.3	2.7577	0.5203	15.8305	4.7971	0	10.2774	2.1576	0.03305	-0.8944	0.9899	0.7257	1	0.8182	1081.44	46.5377	1.95	1.95	0.108461
225	5.3	4.162	0.7853	16.0271	4.8567	0	13.4001	4.387	0.4491	-0.7071	1	0.5772	1	0.5	458.113	577.877	-2.6	3.25	0.161694
226	4.7	1.3	0.2766	10.3304	3.8261	0	7.2672	2.2607	0.6985	-0.4472	1	0.5723	1	0.3333	21.4043	882.936	0	-1.3	0.0722929
227	5.3	1.95	0.3679	11.2454	3.4077	0	9.75	3.0249	-0.4318	-1	0.3162	0.4784	1	1	1284.48	436.906	1.95	0	0.107961
228	5.1	0.9192	0.1802	25.6663	8.2794	0	23.4361	8.5538	-0.8662	-0.9923	-0.7071	0.1191	1	1	228.088	886.029	0.65	0.65	0.0217649
229	4.9	2.68	0.5469	18.5984	6.4132	0	13.4001	3.984	-0.1135	-0.9701	0.9487	0.7831	1	0.7778	653.704	366.796	-0.65	2.6	0.0852772
230	4.9	0.9192	0.1876	12.9432	4.4632	0	11.718	2.9652	-0.9188	-1	-0.7071	0.1039	1	1	205.337	9.398	-0.65	0.65	0.0420326
231	4.7	3.5004	0.7448	15.7371	5.8286	0	10.2774	3.1971	0.1067	-0.7593	0.9701	0.6542	1	0.8571	237.979	617.819	1.3	-3.25	0.127784
