# Supplementary material for: Cyclic AMP signalling and glucose metabolism mediate pH taxis by African trypanosomes
Source: Nat Commun. 2022 Feb 1;13:603. doi: 10.1038/s41467-022-28293-w (PMC8807625; doi:10.1038/s41467-022-28293-w)
Supplement: Supplementary file 12 — Source Data [file 41467_2022_28293_MOESM12_ESM.zip › Source Data/Source Data motility/Suppl. Fig. 4a/C3KOCl2S1.xlsx]

## Sheet: C3KOCl2S1V1
trackID	trackLength(s)	totalDisplacement(um)	meanVelocity(um/s)	totalDistance(um)	meanSpeed(um/s)	minSpeed(um/s)	maxSpeed(um/s)	stdevSpeed(um/s)	meanPersistence	minPersistence	maxPersistence	stdevPersistence	tumblingPropensityV	tumblingPropensityP	positionX(px)	positionY(px)	displacementX(um)	displacementY(um)	Spalte1
0	8.3	47.8402	5.7639	64.6178	10.2568	3.25	16.5718	3.5392	0.779	0.3328	1	0.1918	0.03175	0.4651	819.506	831.5	-28.6	38.35	0.561959
1	6.3	16.0932	2.5545	30.1875	7.0204	0	14.5344	4.4392	0.6054	-0.4878	1	0.5944	0.907	0.2273	1217.39	684.063	-11.05	-11.7	0.363868
2	23.3	43.4529	1.8649	127.674	5.9941	0	18.9506	3.4178	0.5322	-1	1	0.624	1	0.4158	436.865	114.429	16.25	40.3	0.311123
3	15.1	18.4077	1.2191	86.2926	6.5872	0	24.7513	4.9111	0.4315	-0.9992	1	0.6648	0.9466	0.5505	296.593	374.619	-12.35	-13.65	0.185071
4	13.9	67.8246	4.8795	94.4782	7.9393	0	19.5	3.9562	0.9823	0.7446	1	0.03404	0.4622	0.0101	446.561	416.669	-66.3	14.3	0.614601
5	7.9	16.3019	2.0635	40.1048	6.7974	0	23.4361	5.692	0.8137	-0.5882	1	0.3229	1	0.2308	1357.8	765.424	1.3	16.25	0.303572
6	9.7	16.3019	1.6806	59.6905	7.752	0	25.3833	5.591	-0.0958	-1	0.9969	0.6459	0.961	0.8393	345.546	786.943	-1.3	-16.25	0.216796
7	5.5	11.0309	2.0056	28.3475	8.0993	0	23.4361	5.9676	0.6492	0.2425	0.9983	0.3043	1	0.5333	1375.31	55.5455	7.8	-7.8	0.247626
8	6.3	4.3603	0.6921	24.757	5.7575	0	18.9506	5.4024	0.1534	-0.9806	0.8944	0.5132	1	0.9565	1123.97	438.675	3.9	1.95	0.120208
9	5.3	15.6271	2.9485	28.2178	8.5508	3.25	16.5718	3.8781	0.7709	0.5665	0.9995	0.1591	0.9697	0.4615	1179.44	540.896	-14.95	-4.55	0.344822
10	4.9	27.2845	5.5683	30.5897	10.5482	0	29.9635	7.1763	0.7138	0.5136	0.9136	0.1171	0.2414	0.6667	1371.09	205.561	-26.65	-5.85	0.527891
11	4.7	78.65	16.734	49.7276	18.4176	9.1924	26.8002	5.2909	0.9341	0.9042	0.9658	0.02007	0	0	1276.2	512.489	78.65	0	0.908587
12	8.9	54.4334	6.1161	51.1428	7.412	3.25	13.4001	2.8993	0.9912	0.9442	1	0.01026	0.01449	0	225.82	903.792	53.3	11.05	0.825162
13	6.1	10.4	1.7049	27.5884	6.7289	3.25	16.25	3.4566	0.4455	-0.8437	0.9994	0.71	1	0.4286	538.066	175.328	0	10.4	0.25337
14	8.7	5.2	0.5977	16.7515	2.5002	0	7.2672	2.2753	0.8313	0.08305	1	0.256	1	0.2174	21.5632	731.552	0	-5.2	0.239061
15	32.3	245.822	7.6106	303.696	10.023	0	29.43	4.7207	0.9706	0.692	1	0.05653	0.0495	0.02827	211.927	584.952	243.75	-31.85	0.759314
16	5.9	20.1919	3.4224	34.3438	8.8061	0	19.5	4.7059	0.9632	0.7831	1	0.05712	1	0	883.356	990.669	-1.3	20.15	0.38864
17	17.7	41.1147	2.3229	100.624	6.4092	0	17.5018	4.4191	0.6278	-0.9955	1	0.5327	1	0.3431	1141.87	293.339	31.85	26	0.362432
18	14.9	9.8363	0.6602	17.8981	1.3874	0	4.5962	1.687	0.6889	-0.1961	1	0.2389	1	0.6226	917.289	623.782	1.3	-9.75	0.475854
19	6.3	3.9538	0.6276	5.2	1.2093	0	3.25	1.5895	0.6392	0.08305	0.9965	0.3091	1	0.5714	118.849	722.159	-0.65	-3.9	0.518978
20	9.1	30.7979	3.3844	57.7155	8.1289	0	32.5	5.5864	0.02427	-0.9939	0.9894	0.7045	0.8451	0.78	1188.77	413.989	30.55	-3.9	0.416342
21	10.9	28.489	2.6137	59.5301	6.6888	0	16.5718	3.6668	0.79	-0.2873	0.9999	0.3291	0.9663	0.2174	1212.99	465.138	-25.35	13	0.390758
22	15.9	117.973	7.4197	127.749	9.1906	3.25	17.5018	2.7587	0.9889	0.9059	1	0.01579	0	0	1342.01	180.695	-19.5	-116.35	0.807314
23	5.3	7.4111	1.3983	10.502	3.1824	0	4.5962	1.3299	0.6065	0.3457	0.9487	0.2139	1	0.6923	435.16	495.236	1.95	-7.15	0.439385
24	43.5	95.3552	2.1921	277.264	6.6811	0	20.5548	3.6362	0.5179	-1	1	0.5942	0.7494	0.4631	990.517	594.964	-88.4	-35.75	0.328105
25	5.9	49.9486	8.4659	47.1641	12.0934	3.25	23.6604	6.8336	0.8994	0.8239	0.9803	0.05768	0	0	612.237	563.669	-28.6	40.95	0.700043
26	4.7	62.0503	13.2022	36.0508	13.3522	7.2672	19.769	3.3289	0.9986	0.9962	1	0.00131	0	0	384.202	307.681	24.05	57.2	0.988766
27	10.3	44.2621	4.2973	57.2649	6.8994	0	13.4001	3.4415	0.943	0.7467	1	0.0636	0.6988	0.01587	71.0097	368.044	22.1	-38.35	0.622851
28	8.7	52.1015	5.9887	71.0177	10.5997	0	20.5548	5.1593	0.9717	0.8703	1	0.03288	0.1791	0	1319.59	28.8046	-39.65	-33.8	0.564988
29	8.5	13.2575	1.5597	71.1201	10.9416	3.25	27.5772	6.6788	0.3486	-0.9973	0.9992	0.7076	1	0.5333	242.259	773.588	2.6	-13	0.142548
30	7.5	9.1	1.2133	46.8602	8.52	0	41.6203	8.8896	-0.1758	-0.9992	1	0.9524	0.8727	0.6	479.307	855.56	0	9.1	0.142406
31	10.5	47.8004	4.5524	69.1447	8.1347	0	16.5718	3.9723	0.9631	0.7328	1	0.05118	0.4471	0.01538	39.3333	983.276	44.2	18.2	0.559627
32	6.3	1.95	0.3095	38.3126	8.9099	0	16.25	3.846	-0.1976	-1	1	0.7341	1	0.8636	992.619	351.167	0	-1.95	0.0347366
33	5.1	10.4203	2.0432	27.8016	8.9683	3.25	23.4361	7.4572	0.4345	-0.7619	0.9999	0.5715	0.8065	0.5455	1153.04	98.3235	-10.4	0.65	0.227825
34	6.3	0.65	0.1032	33.4573	7.7808	0	26.2023	5.9872	-0.2728	-1	1	0.8235	1	0.7391	219.611	508.587	-0.65	0	0.0132634
35	12.5	47.4545	3.7964	70.329	6.698	0	17.5018	4.2996	0.8211	-0.2478	1	0.2763	0.7048	0.2	965.772	712.316	-46.15	11.05	0.566796
36	5.3	12.503	2.3591	24.7138	7.489	0	21.8017	5.4132	-0.03398	-0.7498	0.9701	0.6744	0.9697	0.7692	148.67	422.406	-1.95	-12.35	0.315009
37	5.1	9.1	1.7843	22.6402	7.3033	0	17.5018	3.4831	0.8478	0.6941	1	0.09304	1	0.09091	274.078	807.667	0	-9.1	0.244314
38	12.1	53.3238	4.4069	79.8791	7.9088	0	16.25	3.9524	0.9776	0.8291	0.9999	0.0282	0.604	0	511.533	808.55	-38.35	-37.05	0.557215
39	17.5	12.6207	0.7212	78.0267	5.034	0	19.769	3.7509	0.173	-1	1	0.7647	0.9806	0.6567	780.186	264.114	-12.35	-2.6	0.143266
40	5.9	13.4001	2.2712	32.0288	8.2125	0	45.9619	9.7067	-0.291	-0.9939	0.9878	0.7583	1	0.7895	287.568	330.305	3.25	-13	0.276554
41	5.1	17.658	3.4624	41.5311	13.3971	0	22.75	6.2299	0.8731	0.2095	0.9996	0.2298	0.9677	0.09091	493.049	418.676	-17.55	-1.95	0.258444
42	5.9	38.3885	6.5065	44.6964	11.4606	3.25	29.9635	6.0119	0.9056	0.6717	0.9935	0.08128	0.1026	0.05263	552.61	252.424	18.2	33.8	0.567728
43	5.3	4.6872	0.8844	27.4502	8.3182	0	29.9635	7.4206	-0.7322	-0.9609	-0.5145	0.1249	1	1	1241.25	518.151	2.6	-3.9	0.106321
44	13.3	39.9895	3.0067	62.9898	5.5743	0	13.7886	3.3157	0.7894	-0.3482	1	0.3124	0.5929	0.2473	1048.95	506.789	39.65	-5.2	0.539386
45	12.3	67.5625	5.4929	79.5883	7.727	0	30.8322	6.0269	0.9608	0.6	1	0.06862	0.2621	0.03614	444.317	539.016	66.3	-13	0.710871
46	5.3	3.3144	0.6254	14.2444	4.3165	0	13.4001	3.624	-0.6789	-1	0.1414	0.3432	1	1	1129.14	489.236	-0.65	3.25	0.144886
47	8.1	66.2777	8.1824	58.3621	9.5676	3.25	18.9506	4.3675	0.9865	0.9197	1	0.01891	0	0	693.191	954.432	-59.15	-29.9	0.85522
48	8.3	79.1667	9.5382	78.3967	12.4439	3.25	37.9012	8.1448	0.9915	0.9582	1	0.009309	0	0	32.741	402.488	-42.25	-66.95	0.766496
49	7.5	68.605	9.1473	63.4399	11.5345	3.25	20.5548	5.2371	0.9828	0.8467	1	0.03047	0	0	688.373	504.253	-61.1	31.2	0.793038
50	8.3	19.8436	2.3908	37.1861	5.9026	0	13.4001	3.0386	0.8876	0.5369	1	0.1076	1	0.1628	492.759	1021.41	10.4	16.9	0.405042
51	42.9	187.581	4.3725	295.149	7.2163	0	20.8102	3.4753	0.9393	0.1747	1	0.1147	0.4817	0.05398	880.773	289.519	-129.35	135.85	0.60592
52	6.3	24.4334	3.8783	32.128	7.4716	0	19.769	4.478	0.9519	0.7801	0.9973	0.04768	0.6744	0	760.825	732.421	-11.7	21.45	0.519072
53	7.5	63.0534	8.4071	52.6557	9.5738	0	19.769	4.1895	0.9881	0.9583	1	0.01152	0	0	1334.5	1000.47	38.35	50.05	0.878136
54	12.9	18.2116	1.4118	68.3862	6.274	0	18.3848	4.2166	0.2808	-0.9615	0.9994	0.5551	0.8716	0.7416	1213.8	976.481	14.95	-10.4	0.225024
55	9.9	60.7811	6.1395	100.924	12.7752	3.25	26.2023	6.5035	0.9887	0.9233	0.9999	0.01429	0.07595	0	743.768	176.414	-40.3	45.5	0.48058
56	12.7	51.4774	4.0533	67.0334	6.2648	0	16.5718	3.8196	0.8385	-0.124	1	0.2652	0.7009	0.2069	1099.7	840.15	36.4	36.4	0.646996
57	9.9	83.2228	8.4063	89.9181	11.382	0	20.8102	5.7252	0.9943	0.954	1	0.008538	0	0	1267.2	777.914	83.2	1.95	0.738561
58	4.7	26.2023	5.575	26.3218	9.7488	3.25	19.5	4.1336	0.9914	0.9737	0.9999	0.009087	0.2593	0	1358.51	38.117	-13	-22.75	0.571865
59	5.3	31.737	5.9881	35.1065	10.6383	3.25	27.768	6.9756	0.9821	0.9272	0.9991	0.02199	0	0	133.83	1019.49	18.2	26	0.562881
60	7.7	65.4276	8.4971	62.9293	11.0402	3.25	18.9506	3.5614	0.9876	0.9298	1	0.01606	0	0	250.454	470.61	-23.4	-61.1	0.769651
61	4.9	12.2124	2.4923	25.4912	8.7901	3.25	16.5718	4.5493	0.9776	0.8682	0.9993	0.04416	0.9655	0	541.347	149.051	-5.2	11.05	0.283535
62	5.9	3.7901	0.6424	30.1514	7.7311	0	20.8102	4.8122	-0.6424	-1	0.3773	0.4194	1	1	1357.19	751.381	3.25	1.95	0.083093
63	5.5	30.055	5.4646	27.6013	7.8861	0	13.4001	3.1983	0.7451	0.5599	0.9096	0.1175	0.4571	0.4667	536.664	498.482	-11.05	27.95	0.692941
64	7.3	4.3603	0.5973	33.8223	6.3816	0	16.25	4.4765	0.7317	-0.6	1	0.4129	1	0.2812	1178.92	411.418	-3.9	-1.95	0.0935972
65	7.1	62.7376	8.8363	52.953	10.3829	3.25	16.5718	3.6618	0.9909	0.9722	0.9999	0.007577	0	0	1143.06	1006.83	52	-35.1	0.851044
66	10.3	93.9357	9.12	92.0321	11.0882	0	39.1352	6.4988	0.981	0.892	1	0.02437	0	0	114.558	335.815	89.05	29.9	0.822496
67	6.5	65.052	10.008	52.8073	11.735	7.2672	18.9506	3.0719	0.9775	0.9108	0.9979	0.01993	0	0	917.646	807.231	-65	2.6	0.852833
68	13.1	219.412	16.749	194.679	17.5387	4.5962	26	4.3207	0.9688	0.7763	1	0.05831	0	0	939.874	287.565	-39.65	215.8	0.954974
69	7.1	43.7243	6.1583	59.5176	11.6701	0	26.2023	6.2246	0.9205	0.7894	0.9998	0.05643	0.1176	0	1182.25	490.641	-42.9	-8.45	0.527699
70	8.3	113.936	13.7272	88.31	14.0175	3.25	37.0557	7.3609	0.99	0.9726	1	0.008133	0	0	156.422	794.355	87.1	-73.45	0.97929
71	12.3	69.8863	5.6818	105.587	10.2512	0	24.7513	4.5538	0.9031	0.3504	1	0.1546	0.2524	0.1446	1066.34	240.87	-11.7	68.9	0.554257
72	6.3	11.05	1.754	33.8969	7.883	0	17.5018	5.2601	0.4414	-0.1789	0.9795	0.4143	1	0.6087	1286.01	688.016	-11.05	0	0.222504
73	5.9	5.5154	0.9348	27.7214	7.1081	0	22.75	5.1508	0.6703	-0.3162	1	0.4142	1	0.3684	1202.85	546.898	-3.9	-3.9	0.131512
74	12.5	59.2392	4.7391	87.1651	8.3014	0	16.5718	3.9669	0.9702	0.7586	1	0.04665	0.3048	0	1037.08	744.828	3.25	-59.15	0.57088
75	9.3	57.3328	6.1648	59.2506	8.1165	3.25	14.5344	3.0329	0.9913	0.9367	1	0.0109	0.0137	0	75.8495	766.936	-48.1	31.2	0.759539
76	4.7	27.3077	5.8102	24.1598	8.9481	0	18.9506	5.1517	0.966	0.8437	1	0.05898	0.2222	0	856.17	598.947	-27.3	0.65	0.649322
77	5.5	17.1605	3.1201	36.6691	10.4769	0	42.7471	8.9749	0.8998	-0.02751	1	0.2612	0.4571	0.06667	1155.97	409.164	-7.15	15.6	0.297808
78	8.7	39.57	4.5483	49.7471	7.4249	3.25	17.5018	3.2079	0.9412	0.6592	1	0.08061	0.6716	0.04255	395.937	44.569	-26.65	-29.25	0.612574
79	22.5	61.01	2.7116	110.96	5.4127	0	13.4001	2.8365	0.5913	-0.9578	0.9997	0.4366	0.9415	0.5191	1236.07	752.82	14.95	-59.15	0.50097
80	12.5	69.0501	5.524	122.636	11.6796	0	20.8102	4.7584	0.94	0.6919	1	0.07489	0.009524	0.03529	888.096	123.372	37.7	-57.85	0.472961
81	8.9	14.1962	1.5951	25.2094	3.6535	0	7.2672	2.2226	0.9124	0.4961	1	0.1244	1	0.08163	474.236	41.4326	-3.9	-13.65	0.436595
82	9.7	49.1299	5.0649	64.7865	8.4138	0	18.3848	3.6892	0.9755	0.8437	1	0.03781	0.2987	0	861.139	967.216	-21.45	-44.2	0.601975
83	8.9	21.607	2.4278	45.5992	6.6086	0	19.769	4.184	0.5231	-0.4961	0.9999	0.4607	0.8116	0.4898	851.972	209.843	20.15	-7.8	0.36737
84	7.3	9.8363	1.3474	31.3899	5.9226	0	20.5548	3.9288	0.4286	-0.8944	1	0.5371	1	0.7097	1193.73	110.774	1.3	-9.75	0.227501
85	5.7	38.0902	6.6825	44.6192	12.0592	0	26	6.0459	0.8864	0.7926	0.9627	0.05319	0.02703	0	1036.08	251.693	-34.45	-16.25	0.554141
86	5.3	43.8593	8.2753	33.0125	10.0038	4.5962	14.5344	3.1645	0.9809	0.954	1	0.01614	0	0	193.189	142.217	-5.2	-43.55	0.827216
87	9.3	44.2048	4.7532	100.6	13.7808	3.25	29.9635	6.3341	0.3929	-0.6905	0.9999	0.5524	0.1644	0.6792	301.726	625.71	-14.95	41.6	0.344915
88	5.5	28.5556	5.1919	23.4082	6.6881	3.25	10.2774	2.479	0.9927	0.9696	1	0.008608	0	0	161.918	196.518	27.95	5.85	0.776289
89	5.1	19.2492	3.7744	34.6283	11.1704	0	34.548	7.5706	0.4086	-0.5095	0.9456	0.4338	0.2903	0.7273	530.588	266.167	-3.9	-18.85	0.337893
90	4.7	36.5448	7.7755	47.0326	17.4195	7.2672	32.6621	7.3602	0.9533	0.8257	0.9997	0.06639	0.03704	0	1232.22	580.936	3.25	-36.4	0.446368
91	8.9	21.4401	2.409	64.2422	9.3105	0	21.8017	4.9025	0.8784	-0.1961	1	0.1991	0.9855	0.1429	1277.08	461.281	-20.8	-5.2	0.25874
92	13.1	44.699	3.4121	72.5153	6.5329	0	14.5344	3.0753	0.9274	0.3467	1	0.1244	0.8649	0.07692	1147.78	537.05	33.8	29.25	0.522295
93	5.7	28.6295	5.0227	27.9459	7.5529	0	13.7886	4.2708	0.6104	0.2933	0.9949	0.1689	0.4865	0.8235	123.702	905.316	18.2	-22.1	0.665003
94	6.5	12.7705	1.9647	47.0258	10.4502	0	37.9012	8.9374	-0.4833	-1	1	0.6663	0.3333	0.92	1278.56	938.885	12.35	3.25	0.188006
95	11.9	28.1608	2.3665	92.5542	9.3489	0	23.4361	4.511	0.7626	-0.5283	1	0.3579	0.9899	0.2911	891.151	912.609	9.1	26.65	0.253131
96	4.9	3.3144	0.6764	32.2458	11.1193	0	23.6604	8.3662	-0.2631	-0.9762	0.4472	0.4821	1	1	954.357	708.725	0.65	-3.25	0.0608312
97	4.7	6.9096	1.4701	24.0437	8.9051	3.25	16.5718	3.9952	0.6408	-0.9487	0.9975	0.7795	1	0.1667	1346.21	751.287	5.2	-4.55	0.165085
98	6.5	11.05	1.7	20.822	4.6271	0	10.2774	2.0662	0.9396	0.5547	1	0.09465	1	0.04	1032.05	828.246	11.05	0	0.367401
99	10.9	32.526	2.984	87.8797	9.8741	3.25	27.768	5.4611	0.7088	-0.9979	0.9999	0.5902	0.7303	0.2174	1384.61	111.853	-1.3	-32.5	0.302205
100	10.7	52.065	4.8659	85.7636	9.8579	0	26.2023	6.0557	0.9128	0.4878	1	0.1063	0.3793	0.07463	219.084	307.28	-2.6	-52	0.493604
101	7.5	34.0118	4.5349	58.7411	10.6802	0	19.769	5.2338	0.9278	0.7832	1	0.06415	0.5273	0	568.647	857.073	-30.55	-14.95	0.424608
102	11.1	44.6423	4.0218	74.9154	8.2325	0	21.8017	4.3886	0.8206	0.06238	1	0.2383	0.4945	0.2958	731.396	116.617	29.9	33.15	0.488527
103	5.7	31.9824	5.6109	34.6799	9.373	3.25	17.5018	4.0987	0.993	0.9713	0.9999	0.00787	0.3514	0	408.447	273.316	-25.35	19.5	0.598624
104	5.9	48.789	8.2693	42.0454	10.7809	4.5962	30.8322	5.6992	0.9952	0.9755	0.9998	0.00697	0	0	1020.01	796.991	-48.75	1.95	0.767032
105	21.3	10.4203	0.4892	147.31	7.6327	0	37.9012	5.3254	0.1907	-1	1	0.7927	0.8083	0.5882	497.505	984.53	-0.65	10.4	0.0640927
106	6.1	17.6819	2.8987	20.1213	4.9076	0	13.4001	3.3896	0.9833	0.8682	1	0.03024	1	0	1032.84	330.574	5.2	-16.9	0.590655
107	9.1	26.6817	2.9321	53.8748	7.588	0	26	5.0643	0.916	0.6929	0.9999	0.07587	0.7606	0.07843	1351.34	312.709	1.3	-26.65	0.386413
108	5.9	5.0767	0.8605	17.928	4.5969	0	11.718	3.118	-0.3831	-0.9872	0.9487	0.6391	1	0.8947	499.627	301.059	-3.9	3.25	0.187191
109	15.1	17.7415	1.1749	130.075	9.9294	3.25	39.6713	6.5388	-0.276	-1	1	0.6961	1	0.8807	1215.17	534.527	-2.6	17.55	0.118325
110	5.3	26	4.9057	29.6344	8.9801	3.25	16.25	4.3774	0.9093	0.8297	0.9728	0.04537	0.303	0	566.132	432.396	20.8	-15.6	0.546286
111	10.9	40.457	3.7116	66.5512	7.4777	0	27.9576	5.3656	0.9112	0.6247	0.9999	0.08728	0.7865	0.04348	374.454	199.362	-29.25	-27.95	0.496356
112	9.3	54.7121	5.883	71.9596	9.8575	0	19.769	4.6349	0.9645	0.8594	1	0.03053	0.137	0	76.7903	668.925	53.95	-9.1	0.596804
113	9.5	81.0704	8.5337	93.4141	12.4552	3.25	19.769	4.3973	0.9816	0.8734	1	0.02277	0	0	858.516	464.326	-78	22.1	0.685152
114	11.3	82.3219	7.2851	82.1957	8.8382	3.25	18.9506	3.7306	0.9857	0.9138	1	0.01742	0.09677	0	412.708	1018.41	79.3	22.1	0.824274
115	11.1	25.3833	2.2868	57.9716	6.3705	0	18.9506	3.533	0.5698	-0.4091	1	0.3051	0.967	0.7429	181.892	492.941	-19.5	-16.25	0.358967
116	4.7	34.8827	7.4218	29.0537	10.7606	4.5962	17.5018	3.4918	0.985	0.9622	0.9935	0.01119	0	0	808.17	122.064	-31.2	15.6	0.68972
117	5.5	15.7348	2.8609	38.9302	11.1229	0	26.8002	7.8833	0.7135	0.2815	0.9995	0.2007	1	0.5333	745.446	610.464	9.75	12.35	0.257208
118	7.1	29.9	4.2113	64.5968	12.666	3.25	26.8002	6.3585	0.9577	0.6499	0.9998	0.07479	0.6078	0.03226	98.7465	769.056	-29.9	0	0.332489
119	8.5	31.53	3.7094	39.2285	6.0352	0	27.5772	5.0717	0.8713	0.5961	1	0.1179	0.6	0.1556	544.512	28.8941	-4.55	-31.2	0.614628
120	15.9	40.0476	2.5187	119.24	8.5784	0	27.9576	5.2752	0.6705	-0.583	1	0.4017	0.6187	0.3761	1364.58	901.83	39	-9.1	0.29361
121	6.1	5.85	0.959	34.444	8.401	0	29.0689	8.5994	0.2154	-0.8564	0.9721	0.6054	1	0.6667	833.098	948.303	0	-5.85	0.114153
122	6.9	42.295	6.1297	49.298	10.0608	3.25	23.6604	5.7727	0.942	0.8608	1	0.04776	0.1837	0	268.326	483.732	-29.25	-30.55	0.609266
123	16.7	39.8413	2.3857	119.901	8.1565	0	25.3833	4.9017	0.6694	-0.9839	1	0.448	0.7891	0.36	475.497	426.476	22.1	-33.15	0.292491
124	10.3	91.7514	8.9079	86.3659	10.4055	0	21.8017	3.8013	0.994	0.9704	1	0.007161	0	0	481.102	642.971	-89.05	-22.1	0.856076
125	13.1	4.162	0.3177	40.788	3.6746	0	14.5344	3.7711	0.1624	-1	1	0.7592	1	0.5909	921.779	637.553	-2.6	-3.25	0.0864584
126	6.9	12.2642	1.7774	24.2734	4.9538	0	9.75	2.2575	0.6673	-0.05547	1	0.3839	1	0.4483	288.29	241.783	6.5	-10.4	0.358795
127	30.1	19.769	0.6568	120.31	4.2815	0	16.25	2.8699	0.0809	-1	1	0.6684	1	0.7967	1322.74	822.538	-13.65	-14.3	0.153404
128	9.5	9.1924	0.9676	45.7781	6.1037	0	13	2.9133	0.2136	-0.9997	0.9983	0.704	1	0.6909	1188.79	986.947	1.3	-9.1	0.158527
129	6.3	2.68	0.4254	22.7266	5.2853	0	16.25	4.437	-0.9389	-1	-0.6139	0.0948	1	1	285.429	338.5	2.6	0.65	0.0804874
130	28.9	6.1321	0.2122	116.129	4.317	0	14.5344	2.7749	0.2672	-1	1	0.6715	1	0.6612	1342.17	776.882	3.25	-5.2	0.0491545
131	8.1	36.1204	4.4593	64.3256	10.5452	3.25	20.5548	4.9253	0.9683	0.8584	1	0.04094	0.7869	0	109.136	995.012	-18.2	-31.2	0.422875
132	7.1	15.1186	2.1294	66.9575	13.1289	3.25	24.7513	7.0718	0.6327	-0.5757	0.9994	0.4257	0.9412	0.4194	990.739	88.9014	-13.65	-6.5	0.162192
133	17.9	131.952	7.3716	154.614	9.7242	0	33.4608	5.39	0.9262	0.6	1	0.0962	0	0.09353	1249.99	170.517	-51.35	-121.55	0.758068
134	7.7	10.7201	1.3922	24.6482	4.3243	0	11.718	2.5727	0.6735	0.0294	0.9923	0.2396	1	0.5405	919.883	514	-10.4	2.6	0.321948
135	11.9	135.912	11.4212	124.32	12.5576	0	22.981	4.453	0.9901	0.9667	1	0.008811	0	0	994.832	834.643	130	-39.65	0.909505
136	9.3	9.1	0.9785	66.3696	9.0917	0	25.3833	5.8555	-0.106	-0.9946	0.9417	0.6177	1	0.9057	1003.37	1028.53	0	-9.1	0.107626
137	6.1	37.3283	6.1194	35.1672	8.5774	3.25	13.4001	2.6414	0.9055	0.6628	1	0.1148	0	0.1429	377.516	616.828	-30.55	21.45	0.713433
138	4.9	54.8817	11.2003	35.2754	12.1639	6.5	19.769	4.7481	0.9918	0.9815	1	0.005517	0	0	1290.83	998.837	-17.55	-52	0.920782
139	11.3	26.1297	2.3124	58.8081	6.3235	0	16.5718	3.8474	0.6975	-0.7071	1	0.4562	0.914	0.2941	467.23	319.832	2.6	-26	0.365684
140	4.7	25.1072	5.342	21.7927	8.0714	3.25	13.4001	3.6874	0.9508	0.92	0.9964	0.03019	0	0	315.362	593.702	-9.1	-23.4	0.661843
141	5.1	47.7297	9.3588	38.3966	12.386	6.5	16.25	2.5691	0.9226	0.8167	0.9841	0.0647	0	0	1099.29	805.451	-41.6	-23.4	0.755595
142	10.3	16.289	1.5815	59.4113	7.158	0	27.9576	4.8866	0.3572	-0.9692	1	0.6926	0.9398	0.5645	938.738	471.903	7.8	-14.3	0.220942
143	5.5	23.8648	4.3391	36.5445	10.4413	3.25	17.5018	3.7285	0.9628	0.8483	0.9986	0.04267	0.8857	0	893.855	1021.82	-11.7	-20.8	0.415571
144	5.3	22.2334	4.195	18.1379	5.4963	0	11.718	3.2305	0.9927	0.9811	1	0.006186	0.6667	0	1265.14	107.821	-13.65	-17.55	0.763241
145	5.1	43.9412	8.6159	33.675	10.8629	0	14.5344	3.3393	0.986	0.9644	0.9996	0.01345	0	0	1345.36	214.01	38.35	21.45	0.793149
146	7.5	14.3148	1.9086	48.1695	8.7581	0	27.768	7.1395	0.1624	-0.7436	0.9997	0.6449	0.7818	0.6571	265.02	526.773	11.05	-9.1	0.217924
147	5.7	35.8974	6.2978	36.2892	9.8079	0	17.5018	4.0547	0.983	0.9551	0.9998	0.01822	0.1622	0	863.535	91.7807	-30.55	18.85	0.642115
148	5.7	11.5729	2.0303	55.1563	14.9071	0	27.768	7.5361	0.4934	-0.3162	0.9701	0.393	1	0.7059	757.404	980.57	-9.1	7.15	0.136197
149	5.1	2.0555	0.403	26.6509	8.5971	3.25	16.25	4.8235	-0.7338	-0.9939	-0.05872	0.3589	1	1	1154.79	730.657	-0.65	-1.95	0.0468763
150	12.3	26.6579	2.1673	72.3492	7.0242	0	22.981	4.847	0.1762	-0.9923	0.9995	0.7317	0.9126	0.6747	1147.29	226.207	-18.85	18.85	0.308548
151	9.1	26.2909	2.8891	52.6229	7.4117	0	19.769	5.1934	0.2033	-0.9968	0.9991	0.7626	1	0.549	902.396	927.176	-3.9	26	0.389803
152	17.5	22.1382	1.265	92.4118	5.9621	0	16.5718	2.9673	0.4299	-0.7295	1	0.4509	1	0.6794	1199.92	280.491	14.3	-16.9	0.212174
153	6.9	27.9576	4.0518	61.7007	12.592	3.25	38.0403	6.949	0.4937	-0.3571	0.9998	0.4473	0.6735	0.6207	113.659	564.732	22.75	16.25	0.321776
154	14.1	52.2351	3.7046	97.3206	8.043	0	20.5548	4.3898	0.5281	-0.9487	1	0.6176	0.4876	0.3861	68.5071	465.429	50.05	14.95	0.460599
155	5.5	23.4361	4.2611	30.8284	8.8081	0	14.5344	4.1681	0.8652	0.5697	0.9957	0.1385	0.4571	0.2	146.4	90.9091	1.3	-23.4	0.483771
156	5.5	14.3148	2.6027	25.0702	7.1629	0	11.718	3.2494	0.9064	0.5812	0.9999	0.1117	1	0.06667	436.191	63.3273	-11.05	9.1	0.363358
157	5.3	53.0975	10.0184	39.4961	11.9685	3.25	18.3848	4.1614	0.9972	0.9848	1	0.004266	0	0	295.575	1014.81	40.95	-33.8	0.837064
158	6.1	10.8182	1.7735	25.2229	6.1519	0	22.981	5.5368	0.1432	-0.943	0.9654	0.7015	1	0.8095	352.393	830.779	9.1	5.85	0.288285
159	6.3	27.2845	4.3309	50.7453	11.8012	0	36.3361	9.2881	0.82	0.308	0.9994	0.2387	0.4884	0.2609	1203.4	114.421	-5.85	26.65	0.366988
160	5.9	82.2732	13.9446	58.6204	15.0309	9.1924	22.981	3.7209	0.9866	0.9597	0.999	0.01059	0	0	747.339	233.703	-58.5	57.85	0.927729
161	4.7	42.1749	8.9734	39.6287	14.6773	3.25	27.9576	7.6574	0.9951	0.9895	1	0.004209	0	0	25.0957	313.67	37.05	20.15	0.611379
162	6.7	9.2382	1.3788	18.7961	3.9992	0	11.718	2.7037	0.4508	-0.2941	0.9983	0.3624	1	0.88	554.515	459.455	-5.85	-7.15	0.344769
163	8.1	44.6044	5.5067	51.1321	8.3823	0	22.981	4.8428	0.8791	0.5834	1	0.1187	0.2459	0.122	323.506	552.265	-32.5	-30.55	0.656944
164	6.9	26.2346	3.8021	31.7424	6.478	3.25	13	2.6254	0.8949	0.5984	0.9992	0.1023	1	0.1034	1014.92	757.841	17.55	19.5	0.586925
165	10.3	55.631	5.4011	62.291	7.5049	0	20.5548	4.5314	0.9682	0.7415	1	0.04518	0.1807	0.01587	1297.79	519.592	38.35	40.3	0.719676
166	8.1	63.6635	7.8597	68.5644	11.2401	3.25	19.5	3.9665	0.9822	0.8947	0.9997	0.02052	0	0	137.321	424.191	33.8	53.95	0.699255
167	7.7	4.55	0.5909	12.452	2.1846	0	4.5962	1.8036	0.5484	-0.3162	1	0.3713	1	0.6216	21.4156	747.305	0	-4.55	0.270484
168	10.1	84.6149	8.3777	81.8414	10.1039	3.25	16.25	3.3916	0.9704	0.8641	1	0.03739	0	0	68.0248	721.629	-57.85	-61.75	0.829155
169	4.9	11.718	2.3914	27.0061	9.3125	3.25	16.5718	4.1155	0.8661	0.6262	0.9971	0.131	1	0.1111	393.867	231.061	-0.65	-11.7	0.256795
170	7.5	84.7496	11.3	76.5229	13.9132	3.25	27.9576	4.8854	0.9848	0.9173	1	0.01959	0	0	157.16	593.28	63.7	55.9	0.812178
171	20.1	87.8462	4.3705	121.25	6.6989	0	13.7886	3.4259	0.9455	0.4805	1	0.09278	0.4033	0.06832	260.567	605.405	36.4	-79.95	0.652421
172	10.7	29.25	2.7336	65.1413	7.4875	0	23.6604	4.6655	0.8069	0.1104	1	0.2323	0.8621	0.194	298.028	478.051	0	-29.25	0.365088
173	10.9	48.1395	4.4165	117.032	13.1497	3.25	29.0689	6.3318	0.8326	-0.1029	1	0.2473	0.4944	0.2319	1256.89	394.05	48.1	1.95	0.335863
174	16.1	69.7805	4.3342	118.363	8.3945	0	21.8017	4.0677	0.9539	0.7682	1	0.04903	0.539	0	782.543	207.472	63.05	-29.9	0.516314
175	10.1	69.4406	6.8753	83.8658	10.3538	0	21.8017	5.4372	0.979	0.9231	1	0.02152	0	0	1060.47	898.624	56.55	40.3	0.664036
176	6.7	45.0427	6.7228	39.961	8.5023	3.25	17.5018	4.1313	0.9876	0.9476	0.9992	0.01486	0.02128	0	515.261	171.44	-31.85	-31.85	0.790704
177	7.3	40.4308	5.5385	42.5767	8.0333	0	23.4361	5.2979	0.9521	0.7303	0.9999	0.05271	0.4151	0.0303	625.164	716.048	32.5	-24.05	0.689443
178	5.9	31.5903	5.3543	24.9708	6.4028	0	16.5718	4.5546	0.5797	-0.5935	0.9524	0.4997	0.7179	0.3684	202.788	582.839	25.35	18.85	0.836244
179	18.5	28.6664	1.5495	99.4791	6.029	0	19.769	3.7054	0.4365	-1	0.9993	0.5709	0.9394	0.6434	1175.53	999.384	24.05	-15.6	0.257008
180	12.5	66.95	5.356	86.051	8.1953	0	20.5548	4.073	0.9004	0.4111	1	0.1672	0.1143	0.1412	855.268	16.656	66.95	0	0.653545
181	5.7	60.7707	10.6615	45.8797	12.3999	4.5962	19.769	3.958	0.9966	0.9857	0.9998	0.004594	0	0	358.342	630.772	51.35	-32.5	0.859805
182	18.1	79.8098	4.4094	182.012	11.3051	0	37.0557	5.4134	0.7752	-0.7071	1	0.3697	0.5528	0.2837	984.293	60.3812	78	16.9	0.390036
183	4.7	24.05	5.117	26.8239	9.9348	3.25	18.3848	4.8417	0.9547	0.8849	0.9953	0.03762	0.3704	0	384.053	13.9149	22.75	7.8	0.515058
184	5.1	35.4652	6.954	50.6823	16.3491	3.25	22.981	5.5191	0.9572	0.8782	0.998	0.03772	0	0	587.843	293.539	-15.6	-31.85	0.425345
185	15.3	75.4252	4.9298	100.283	7.5401	0	37.0557	5.2931	0.9531	0.09632	1	0.1518	0.203	0.04425	1016.06	955.961	-59.15	-46.8	0.653811
186	5.1	10.7594	2.1097	21.453	6.9203	0	14.5344	4.5363	0.9106	0.3846	0.9987	0.1766	1	0.09091	524.971	28.598	4.55	-9.75	0.304857
187	5.5	52.5817	9.5603	40.8655	11.6759	3.25	21.8017	5.7458	0.9866	0.96	1	0.01471	0	0	1260.69	311.309	7.8	52	0.818806
188	6.1	30.6604	5.0263	38.9666	9.5041	0	19.769	5.3497	0.9888	0.94	1	0.01422	0.2439	0	909.082	544.713	-28.6	-11.05	0.528856
189	5.9	46.1546	7.8228	56.051	14.3721	4.5962	29.43	6.5708	0.9856	0.9576	0.9998	0.01019	0.02564	0	1294.86	963.568	0.65	46.15	0.544305
190	8.1	10.5812	1.3063	36.7125	6.0184	0	16.25	4.0639	0.7508	-0.3328	0.9998	0.3176	1	0.275	401.525	377.111	7.15	7.8	0.217051
191	13.1	34.9432	2.6674	59.3356	5.3455	0	13.4001	3.0157	0.7465	-0.1414	0.9999	0.27	0.8649	0.2907	16.9275	898.393	34.45	-5.85	0.498999
192	7.9	58.0578	7.3491	47.0333	7.9717	3.25	13.4001	2.9881	0.9938	0.9792	1	0.005133	0	0	628.437	580.133	-53.95	21.45	0.921899
193	9.1	49.0567	5.3908	66.5121	9.3679	0	26.8002	5.6171	0.9521	0.8258	1	0.05316	0.2535	0	1202.1	677.516	-26	41.6	0.575454
194	16.5	148.28	8.9867	156.582	10.7987	3.25	18.3848	3.6251	0.9871	0.9138	1	0.01511	0	0	484.067	741.842	-131.3	-68.9	0.832202
195	5.9	1.4534	0.2463	9.2577	2.3738	0	4.5962	1.764	-0.5064	-1	0.9487	0.7148	1	0.8421	909.636	917.542	-0.65	1.3	0.103758
196	15.9	19.3259	1.2155	77.4687	5.5733	0	42.3748	5.4018	-0.3477	-0.9987	0.8321	0.4924	1	0.9828	224.843	521.233	-18.2	6.5	0.218093
197	15.9	121.576	7.6463	128.358	9.2344	3.25	17.5018	3.0157	0.9911	0.9512	1	0.01013	0	0	1013.52	791.472	110.5	50.7	0.828023
198	11.3	24.1202	2.1345	60.1456	6.4673	0	17.5018	3.661	0.6845	-0.7071	1	0.3606	0.9785	0.4247	472.987	34.7788	-5.85	23.4	0.330045
199	13.3	68.9123	5.1814	91.7287	8.1176	3.25	16.5718	3.4202	0.9789	0.6999	1	0.0406	0.2566	0.01075	1250.62	597.128	-55.9	40.3	0.638292
200	6.5	42.25	6.5	38.869	8.6376	0	16.25	3.8312	0.9546	0.6725	1	0.07763	0.1111	0.04	464.046	358.008	0	-42.25	0.752524
201	7.7	20.6573	2.6828	71.3478	12.5172	4.5962	24.7513	5.5869	0.8124	0.206	1	0.2116	1	0.2703	807.227	966.825	-20.15	4.55	0.214329
202	6.7	45.5186	6.7938	37.3184	7.9401	3.25	22.981	4.2176	0.983	0.9236	1	0.02112	0.02128	0	162.269	520.746	45.5	1.3	0.855632
203	12.5	94.5744	7.566	126.463	12.044	3.25	26.2023	5.611	0.9946	0.9791	1	0.006179	0	0	225.252	44.444	89.05	-31.85	0.628197
204	5.1	56.0736	10.9948	35.2313	11.3649	3.25	20.8102	5.2713	0.9976	0.9914	0.9999	0.00263	0	0	173.931	28.0294	-39.65	-39.65	0.967435
205	11.7	57.248	4.893	103.96	10.7175	3.25	29.25	5.7753	0.9473	0.6169	1	0.07908	0.4124	0.03896	1138.18	995.449	55.9	-12.35	0.456543
206	5.5	10.4	1.8909	24.8539	7.1011	3.25	24.7513	5.4013	0.7462	-0.5145	1	0.488	1	0.2	831.436	141.655	0	10.4	0.266283
207	9.5	18.9506	1.9948	69.6013	9.2802	0	26.2023	6.6357	0.7097	-0.6644	1	0.4496	1	0.3455	447.279	470.026	9.75	-16.25	0.214952
208	13.3	16.0538	1.2071	91.6567	8.1112	0	26.2023	4.4199	0.6819	-0.8137	1	0.4441	1	0.3556	870.711	863.936	13.65	8.45	0.148819
209	12.9	77.3609	5.997	88.3204	8.1028	0	16.5718	3.2117	0.9849	0.8963	1	0.02107	0.1284	0	85.3295	650.643	47.45	61.1	0.740115
210	7.9	14.3148	1.812	64.1213	10.868	0	27.768	7.3697	-0.2174	-0.9989	0.9887	0.7646	0.9492	0.8205	1216.75	487.601	9.1	11.05	0.166728
211	7.5	15.6271	2.0836	48.0516	8.7367	0	22.981	7.288	0.7043	-0.6306	1	0.4099	0.9636	0.3714	1389.53	210.673	4.55	-14.95	0.238488
212	5.3	30.9006	5.8303	53.9569	16.3506	6.5	22.981	4.4412	0.9519	0.7992	1	0.05724	0.2121	0	614.906	339.793	-11.7	-28.6	0.35658
213	12.3	80.6236	6.5548	104.148	10.1115	3.25	19.769	4.1209	0.9809	0.8419	1	0.02752	0.08738	0	880.797	784.581	10.4	79.95	0.648252
214	11.9	45.407	3.8157	100.17	10.1182	0	37.9012	5.84	0.9025	0.1821	1	0.1844	0.5455	0.1392	707.26	143.135	-44.2	10.4	0.377113
215	12.1	7.9076	0.6535	26.5436	2.6281	0	16.25	3.633	-0.1431	-1	1	0.6321	1	0.8861	921.702	648.818	-1.3	-7.8	0.248659
216	11.7	22.4132	1.9157	56.4222	5.8167	0	14.5344	3.4517	0.7565	-0.3644	1	0.336	1	0.2987	66.6197	951.94	21.45	-6.5	0.329345
217	5.9	84.3424	14.2953	58.8819	15.0979	9.75	21.8017	3.222	0.9958	0.9894	1	0.002925	0	0	915.229	796.593	20.15	-81.9	0.94684
218	11.1	42.25	3.8063	78.7773	8.6569	0	23.4361	5.0157	0.8322	-0.124	1	0.3116	0.5055	0.1831	437.613	984.131	39	-16.25	0.439684
219	10.9	61.4516	5.6378	96.477	10.8401	3.25	20.8102	5.0666	0.9378	0.471	1	0.1096	0.1573	0.07246	212.867	890.161	24.05	-56.55	0.520087
220	5.1	17.0617	3.3454	22.1317	7.1393	0	17.5018	4.6876	0.8535	0.2941	0.9996	0.228	0.4516	0.1818	877.833	516.059	16.25	5.2	0.468589
221	4.9	11.183	2.2822	12.9339	4.46	0	10.2774	3.3857	0.6108	0.4472	0.9247	0.1869	1	0.6667	1214.73	811.429	6.5	-9.1	0.511704
222	9.3	21.5286	2.3149	63.7727	8.736	0	17.5018	4.4593	0.5449	-0.8944	1	0.5712	0.9178	0.4151	996.167	294.516	-18.85	10.4	0.264984
223	6.1	55.631	9.1198	49.9113	12.1735	3.25	29.0689	6.832	0.9937	0.9701	1	0.008964	0	0	971.607	573.713	-48.1	-27.95	0.749152
224	7.7	45.7269	5.9386	75.254	13.2025	3.25	24.7513	5.4482	0.9441	0.5171	1	0.1028	0.2105	0.08108	966.422	373.584	-4.55	-45.5	0.449809
225	9.7	13.081	1.3486	60.3505	7.8377	3.25	19.769	4.1376	-0.04452	-0.9985	1	0.7872	1	0.7193	1103.51	849.412	5.85	11.7	0.172066
226	5.1	4.5962	0.9012	15.1439	4.8851	0	7.2672	2.5837	-0.2222	-1	0.9701	0.8131	1	0.7778	146.657	147.167	4.55	-0.65	0.184479
227	6.9	39.1406	5.6725	44.5026	9.0822	3.25	16.5718	3.4262	0.9666	0.8654	0.9999	0.03871	0	0	201.935	841.036	-22.75	-31.85	0.624573
228	4.9	14.4323	2.9454	20.955	7.2259	3.25	14.5344	3.9636	0.4451	-0.1044	0.7282	0.2712	1	1	1298.18	277.296	14.3	-1.95	0.407617
229	5.3	35.7559	6.7464	28.9826	8.7826	3.25	16.25	3.9809	0.9788	0.9593	0.9998	0.0128	0	0	230.274	1.7264	-35.75	0.65	0.768155
230	8.7	95.4062	10.9662	88.3097	13.1806	3.25	26.8002	6.2747	0.994	0.9709	0.9999	0.007674	0	0	978.908	567.322	89.7	-32.5	0.831996
231	8.7	63.1304	7.2564	56.6724	8.4586	0	18.9506	4.0829	0.9794	0.8742	0.9999	0.02698	0	0	573.839	271.534	-18.2	-60.45	0.857872
232	6.5	38.6791	5.9506	42.8003	9.5112	4.5962	19.769	3.8764	0.9344	0.6222	1	0.08715	0.1333	0.04	1095.9	595.769	16.25	35.1	0.625641
233	8.5	57.4101	6.7541	62.8686	9.6721	3.25	32.5	5.1597	0.9872	0.933	1	0.01662	0.01538	0	973.124	854.988	55.25	15.6	0.698308
234	8.5	17.1728	2.0203	30.9415	4.7602	0	11.718	3.1613	0.8437	0.4472	1	0.1461	1	0.3111	1278.54	483.665	-14.95	8.45	0.424415
235	5.1	17.2709	3.3865	21.4163	6.9085	0	13.7886	3.246	0.7622	0.5369	0.9762	0.1318	0.9677	0.4545	281.716	508.363	16.25	-5.85	0.490193
236	6.5	33.3089	5.1245	40.313	8.9585	3.25	19.5	5.3243	0.998	0.9806	1	0.003923	0.2667	0	104.792	517.239	33.15	3.25	0.572027
237	6.3	12.6207	2.0033	38.7595	9.0138	3.25	14.5344	3.9561	-0.3055	-0.9648	1	0.8821	0.5116	0.6957	348.762	425.31	-2.6	12.35	0.222248
238	7.7	28.2208	3.665	58.0153	10.1781	3.25	18.9506	4.3638	0.8798	0.4878	1	0.1399	0.8596	0.1892	1222.99	165.071	-22.1	17.55	0.360087
239	7.7	11.9324	1.5497	43.407	7.6153	3.25	18.9506	4.344	0.7257	0.1644	1	0.2713	1	0.3889	46.474	266.39	5.85	10.4	0.203498
240	7.7	9.1924	1.1938	24.6354	4.322	0	9.1924	2.2649	0.5155	-0.1592	0.9989	0.3412	1	0.7143	481.584	805.325	-9.1	1.3	0.276215
241	7.1	55.536	7.822	65.6054	12.8638	3.25	25.3833	5.8682	0.9669	0.8453	1	0.03315	0	0	1355.04	200.324	-15.6	53.3	0.608063
242	5.7	10.1116	1.774	31.6438	8.5524	3.25	20.5548	5.2456	-0.1559	-0.9762	0.9939	0.8005	1	0.7647	1353.18	722.553	7.15	7.15	0.207427
243	6.1	4.162	0.6823	36.7302	8.9586	0	25.3833	7.5431	-0.2692	-1	0.9971	0.851	1	0.8095	836.32	974.213	3.25	-2.6	0.0761615
244	6.1	25.7387	4.2195	38.9337	9.496	0	36.3361	8.7051	0.8357	0.6219	0.9989	0.1471	0.6341	0.4286	1360.08	502.131	-18.2	-18.2	0.444345
245	4.7	12.2642	2.6094	25.9231	9.6011	0	35.0036	9.5684	-0.9335	-0.9989	-0.7388	0.09986	0.9259	1	675.213	757.702	6.5	10.4	0.271781
246	5.7	29.3653	5.1518	39.563	10.6927	3.25	43.3604	9.7724	0.9372	0.5882	0.9999	0.1227	0.3514	0.1176	1226.14	72.9035	-26	13.65	0.481805

## Sheet: V2
trackID	trackLength(s)	totalDisplacement(um)	meanVelocity(um/s)	totalDistance(um)	meanSpeed(um/s)	minSpeed(um/s)	maxSpeed(um/s)	stdevSpeed(um/s)	meanPersistence	minPersistence	maxPersistence	stdevPersistence	tumblingPropensityV	tumblingPropensityP	positionX(px)	positionY(px)	displacementX(um)	displacementY(um)	Spalte1
0	12.5	36.458	2.9166	80.8367	7.6987	0	18.9506	4.638	0.9024	0.5215	0.9999	0.09221	0.9714	0.07059	312.036	462.452	-35.75	-7.15	0.378843
1	6.1	4.7321	0.7757	29.2969	7.1456	0	24.7513	6.1623	0.2208	-0.9744	0.9531	0.609	1	0.65	14.5	736.705	4.55	-1.3	0.108556
2	8.3	10.7594	1.2963	45.9928	7.3004	0	13.7886	2.9509	0.3626	-0.7593	1	0.5615	1	0.6316	366.38	450.03	4.55	-9.75	0.177566
3	36.9	48.6155	1.3175	213.825	6.1268	0	23.4361	4.0399	0.4042	-1	1	0.6468	0.8539	0.5503	289.118	863.614	42.25	24.05	0.215039
4	17.9	46.1637	2.579	140.331	8.8259	3.25	23.4361	5.0363	0.6949	-0.8603	1	0.3534	0.9937	0.4058	1076.34	104.57	-39	24.7	0.292208
5	7.7	3.25	0.4221	39.1073	6.8609	0	20.8102	4.6162	-0.194	-1	1	0.8176	1	0.7429	1188.58	776.695	0	-3.25	0.0615225
6	4.7	22.5635	4.8007	33.421	12.3782	0	26.8002	9.0665	0.9666	0.9167	1	0.03472	0.4815	0	805.181	274.681	4.55	22.1	0.387835
7	15.3	79.3	5.183	120.124	9.0319	0	20.8102	4.8406	0.9296	0.6214	1	0.102	0.3534	0.115	1358.19	848.288	-14.3	78	0.573855
8	7.5	8.5494	1.1399	34.0744	6.1953	3.25	19.5	3.8844	0.5243	-0.4472	0.9968	0.4465	1	0.6571	243.393	855.947	8.45	-1.3	0.183994
9	5.3	2.6	0.4906	25.8792	7.8422	0	19.769	6.0491	-0.4787	-1	0.9899	0.6116	1	0.9167	1285.85	793.793	2.6	0	0.062559
10	16.3	56.1451	3.4445	143.502	10.0351	0	23.6604	5.686	0.4812	-0.726	0.9991	0.5314	0.6294	0.5455	435.347	436.411	52.65	19.5	0.343245
11	14.1	30.2442	2.145	87.0311	7.1927	0	16.5718	3.7686	0.3634	-1	0.9996	0.754	0.9917	0.495	1215.5	103.876	14.3	-26.65	0.298219
12	6.7	1.95	0.291	41.7532	8.8836	0	26	7.1209	-0.3242	-0.9991	0.6278	0.5014	1	1	52.209	714.261	0	1.95	0.032757
13	15.9	41.6203	2.6176	94.1661	6.7745	0	17.5018	5.0108	0.6705	-0.8261	1	0.5283	0.6331	0.3025	1292.06	162.258	1.3	41.6	0.38639
14	11.5	60.9338	5.2986	99.3154	10.4543	3.25	35.0036	6.4307	0.9758	0.8523	1	0.03228	0.3684	0	141.244	175.765	-50.7	-33.8	0.506835
15	26.1	26.9103	1.031	182.59	7.5763	0	22.981	4.9258	0.6185	-0.987	1	0.5244	0.9959	0.3439	1369.42	1013.56	21.45	-16.25	0.136082
16	5.3	22.981	4.336	22.2671	6.7476	0	13.4001	3.8861	0.8923	0.6332	1	0.1378	0.7576	0.2308	303.028	619.538	16.25	-16.25	0.642599
17	23.9	103.544	4.3324	197.586	9.0222	0	18.9506	4.4313	0.9306	0.4492	1	0.09428	0.4201	0.06533	967.31	231.933	-80.6	-65	0.480193
18	8.9	13.8192	1.5527	33.0819	4.7945	0	11.718	2.8918	0.6731	0.2631	0.9971	0.1757	1	0.5918	952.382	719.157	-9.1	10.4	0.32385
19	6.3	3.3144	0.5261	27.4945	6.3941	0	16.5718	4.122	-0.1571	-0.9972	0.9615	0.6892	1	0.8	945.992	294.706	3.25	-0.65	0.082279
20	9.3	97.4783	10.4815	82.779	11.3396	4.5962	16.5718	2.7965	0.9959	0.9786	1	0.004388	0	0	1151.54	461.199	96.85	11.05	0.924327
21	7.5	52.1015	6.9469	43.3706	7.8856	0	16.25	3.7583	0.9781	0.9096	1	0.02959	0	0	181.593	708.453	39.65	33.8	0.88096
22	9.5	0.9192	0.09676	53.0975	7.0797	0	16.25	3.6455	0.1983	-0.9947	1	0.7825	1	0.5849	640.174	966.068	-0.65	0.65	0.0136672
23	5.9	4.3603	0.739	17.3689	4.4536	0	13.7886	3.6817	-0.5674	-0.9806	0.1644	0.3702	1	1	1187.24	889.703	-3.9	1.95	0.165933
24	25.1	110.14	4.388	155.454	6.7296	0	19.769	4.5133	0.5736	-0.9806	1	0.5462	0.4416	0.4	641.737	715.713	-55.9	-94.9	0.652045
25	20.3	201.794	9.9406	220.38	12.0426	0	19.769	4.0982	0.9569	0.4424	1	0.09793	0.1257	0.05521	378	701.554	19.5	-200.85	0.825453
26	7.7	78.4806	10.1923	62.0181	10.8804	3.25	16.25	3.6377	0.9852	0.9472	0.9998	0.01121	0	0	1280.71	940.344	50.05	60.45	0.936758
27	16.3	69.9588	4.292	121.329	8.4845	0	44.2048	7.2642	0.7122	-0.9923	1	0.5147	0.3986	0.2131	1098.91	316.006	46.8	-52	0.505864
28	12.7	60.4814	4.7623	96.9263	9.0585	0	42.3748	6.4673	0.8959	0.6218	1	0.09333	0.2336	0.05747	184.405	642.689	60.45	1.95	0.525727
29	7.7	35.7972	4.649	54.9456	9.6396	3.25	24.7513	6.0733	-0.5948	-1	0.9285	0.63	0.6316	0.9459	576.461	345.338	17.55	31.2	0.482281
30	5.5	4.6872	0.8522	31.1028	8.8865	3.25	26	6.5077	0.549	-0.6122	0.9968	0.4283	1	0.6667	1055.15	416.691	-3.9	-2.6	0.0958983
31	7.7	50.7208	6.5871	43.1434	7.569	3.25	13.7886	3.2742	0.9425	0.807	1	0.0619	0	0	1257.31	168.214	26	43.55	0.870273
32	8.9	32.0088	3.5965	62.0763	8.9966	0	16.25	4.1198	0.24	-0.9996	1	0.7677	0.6522	0.5918	918.747	983.989	27.95	15.6	0.399762
33	7.7	15.6	2.026	29.3126	5.1426	0	13	3.4276	0.9199	0.1414	1	0.1634	1	0.1081	1390.84	715.442	0	15.6	0.393964
34	5.7	9.9005	1.7369	33.5389	9.0646	0	22.981	6.6819	0.494	-0.7071	0.9985	0.5727	1	0.5294	1299.72	494.965	9.1	-3.9	0.191614
35	15.9	83.2228	5.2341	98.3758	7.0774	0	18.3848	3.4867	0.9875	0.9231	1	0.01538	0.4173	0	929.572	200.091	-57.2	-60.45	0.739551
36	18.3	57.0113	3.1154	109.819	6.7373	0	20.8102	4.1764	0.7436	-0.6139	1	0.3962	0.7546	0.2857	1171.55	524.156	-27.3	-50.05	0.462411
37	4.9	7.4111	1.5125	18.553	6.3976	0	18.9506	4.4978	0.9539	0.8838	0.9983	0.04555	1	0	473.52	223.214	-4.55	-5.85	0.236417
38	5.9	3.25	0.5508	17.3835	4.4573	0	20.5548	5.9096	-0.7002	-0.8321	-0.5547	0.1135	1	1	1111.67	84.3729	1.95	2.6	0.123573
39	21.1	47.8004	2.2654	119.545	6.2589	0	17.5018	3.8716	0.7044	-0.9829	1	0.4753	0.7487	0.2934	528.967	58.5782	18.2	-44.2	0.361949
40	6.3	13.1615	2.0891	36.0274	8.3785	0	26.2023	6.6193	0.5628	-0.5547	1	0.5257	1	0.3913	920.103	15.3254	-11.05	7.15	0.249341
41	5.1	17.9781	3.5251	28.8744	9.3143	3.25	20.8102	4.9778	0.8481	0.6219	0.9964	0.1355	0.9355	0.2727	1380.25	98.3431	-11.7	-13.65	0.378461
42	4.9	21.45	4.3776	15.6512	5.397	3.25	13	2.459	0.9805	0.96	0.9971	0.01169	0.9655	0	1221.64	432.204	-21.45	0	0.811117
43	6.1	46.1637	7.5678	41.8249	10.2012	0	18.3848	3.9824	0.9884	0.9617	0.9999	0.01002	0	0	797.869	1009.03	24.7	-39	0.741854
44	6.3	42.3249	6.7182	41.301	9.6049	0	16.5718	4.3843	0.9635	0.8829	0.9985	0.02463	0	0	674.794	269.444	41.6	-7.8	0.699455
45	8.1	10.4809	1.2939	56.7677	9.3062	3.25	29.43	5.4841	-0.3511	-1	0.9671	0.6573	0.9836	0.878	691.259	544.975	-5.2	-9.1	0.139036
46	11.1	3.25	0.2928	57.5281	6.3218	0	26.2023	5.5418	-0.2713	-1	0.9983	0.5542	0.989	0.9403	107.108	133.049	-2.6	1.95	0.0463159
47	6.9	4.5962	0.6661	27.2028	5.5516	0	36.3361	8.2196	-0.6424	-1	0.3162	0.3466	1	1	654.732	156.457	3.25	3.25	0.119983
48	10.3	52.8462	5.1307	60.3777	7.2744	0	17.5018	2.7841	0.9877	0.9022	1	0.01616	0.03614	0	1250.71	40.4417	-4.55	-52.65	0.705309
49	5.3	6.4347	1.2141	25.3346	7.6771	3.25	13.7886	3.3432	0.2325	-0.6459	0.9968	0.5291	1	0.8462	1300.16	54.9717	-4.55	-4.55	0.158146
50	5.9	12.2642	2.0787	25.0666	6.4273	0	14.5344	3.4358	0.683	-0.8805	0.9976	0.6205	0.7949	0.2105	1084.63	742.831	-10.4	6.5	0.323417
51	7.7	18.715	2.4305	30.468	5.3453	0	20.5548	3.9283	0.4242	-0.2346	0.9945	0.3115	0.8596	0.8333	8.5844	226.708	6.5	-17.55	0.454699
52	5.1	45.653	8.9516	31.4069	10.1313	6.5	14.5344	2.5002	0.9663	0.9427	0.9995	0.02138	0	0	700.716	629.941	21.45	-40.3	0.883559
53	5.1	27.4235	5.3772	20.7379	6.6896	0	10.2774	2.8862	0.9973	0.9816	1	0.005255	0.2581	0	1155.16	18.8235	-23.4	-14.3	0.803815
54	16.7	73.0347	4.3733	102.073	6.9437	0	29.25	4.2442	0.9372	0.6757	1	0.08396	0.3061	0.06299	1139.51	350.883	-26	-68.25	0.629823
55	6.5	49.2715	7.5802	61.3121	13.6249	6.5	22.981	4.8284	0.9876	0.9487	1	0.01483	0	0	739.239	35.7923	42.25	25.35	0.556349
56	42.1	71.7742	1.7049	319.197	7.96	0	42.25	6.1718	0.6651	-0.9985	1	0.4243	0.8753	0.4237	504.175	493.831	56.55	44.2	0.214183
57	8.3	23.4811	2.829	36.3252	5.7659	0	14.5344	4.3232	0.3662	-0.9961	0.9958	0.5165	0.8254	0.7209	259.47	626.717	15.6	17.55	0.490643
58	8.3	41.9237	5.0511	54.3218	8.6225	0	18.3848	4.7341	0.974	0.8189	0.9998	0.03469	0.127	0	185.735	532.747	-5.2	-41.6	0.585805
59	11.5	17.2097	1.4965	51.8803	5.4611	0	23.6604	4.6177	0.6924	-0.08663	1	0.2868	0.9789	0.4189	658.413	380.243	-3.25	16.9	0.274029
60	14.3	26.9339	1.8835	85.4697	6.9488	0	22.981	4.5747	0.3447	-1	1	0.7255	0.9431	0.5644	230.538	836.458	3.9	26.65	0.271054
61	6.9	14.8365	2.1502	35.5334	7.2517	0	25.3833	6.6182	0.5722	-0.7071	0.9993	0.4203	0.9592	0.5862	789.514	237.507	7.15	13	0.29651
62	24.7	156.672	6.343	244.274	10.761	0	26.8002	4.9078	0.9724	0.8311	1	0.03117	0.04405	0	865.876	892.263	156.65	2.6	0.589443
63	4.7	17.4897	3.7212	31.1547	11.5388	3.25	23.4361	5.4329	0.7774	0.6321	0.8998	0.1013	0.8889	0.4286	312.745	789.192	11.7	13	0.322495
64	5.9	20.739	3.5151	30.551	7.8336	3.25	16.25	3.7063	0.1256	-0.7533	0.9997	0.7346	0.4872	0.6316	1148.69	590.229	11.05	-17.55	0.448721
65	18.9	23.9708	1.2683	128.549	7.6064	0	16.5718	3.5485	0.7697	-0.9899	1	0.2996	1	0.3221	550.921	118.661	5.2	-23.4	0.166741
66	14.3	117.867	8.2425	121.68	9.8927	3.25	17.5018	3.006	0.9755	0.8938	1	0.02555	0	0	984.731	441.458	117.65	-7.15	0.83319
67	7.7	39.8254	5.1721	49.6162	8.7046	0	20.8102	5.1039	0.8557	0.5691	0.9997	0.1385	0	0.2703	1227.68	86.5	17.55	35.75	0.59418
68	5.1	5.886	1.1541	23.263	7.5042	0	19.769	5.0253	0.4957	-0.7071	1	0.5756	1	0.5	564.049	325.186	-0.65	-5.85	0.153794
69	4.9	27.4235	5.5966	23.7586	8.1926	0	16.25	4.153	0.9963	0.9781	0.9999	0.006976	0.2759	0	1191.08	67.4082	-14.3	-23.4	0.683129
70	5.3	59.1643	11.1631	50.5972	15.3325	0	36.3361	8.5512	0.9667	0.8973	1	0.03778	0	0	1046.91	277.594	1.3	-59.15	0.728068
71	5.9	7.2672	1.2317	20.8337	5.342	0	20.8102	4.7342	0.05301	-0.3162	0.7234	0.2665	1	1	1378.32	112.568	1.3	-7.15	0.230569
72	6.1	3.7901	0.6213	37.3778	9.1165	3.25	18.3848	4.187	-0.1172	-0.9971	0.9806	0.8083	1	0.8	1280.86	351.828	-1.95	-3.25	0.0681512
73	11.1	58.7882	5.2962	79.4125	8.7266	0	18.9506	4.9277	0.9695	0.8992	0.9999	0.0244	0.2637	0	707.126	937.018	48.1	33.8	0.606903
74	6.5	82.6293	12.7122	64.1711	14.2602	4.5962	32.5	6.5118	0.9419	0.9183	0.9719	0.015	0	0	635.785	784.123	75.4	-33.8	0.891446
75	9.5	17.3076	1.8219	60.5167	8.0689	3.25	16.25	3.2435	0.8378	0.3467	1	0.1936	1	0.2545	1087.81	1023.7	-14.3	9.75	0.225793
76	5.3	5.85	1.1038	23.9917	7.2702	0	27.768	5.7413	-0.5022	-0.9991	0.8503	0.6442	1	0.8333	1288.25	505.358	5.85	0	0.151825
77	5.5	31.0711	5.6493	36.1782	10.3366	0	19.5	4.5947	0.9783	0.8602	1	0.03686	0.2286	0	238.7	137.546	-8.45	-29.9	0.546534
78	7.9	16.9499	2.1456	40.7174	6.9013	0	27.768	5.481	0.8415	-0.2364	1	0.2734	0.9661	0.1795	1318.54	680.38	-9.1	14.3	0.310898
79	5.3	18.6132	3.5119	26.2115	7.9429	3.25	27.9576	6.5981	0.7927	0.6347	0.9973	0.1042	0.8485	0.3077	162.547	316.868	7.8	-16.9	0.442143
80	13.1	22.5635	1.7224	117.935	10.6248	0	27.9576	5.4971	0.4295	-0.9994	1	0.6938	1	0.4396	113.111	768.55	-4.55	22.1	0.162111
81	8.1	39.6553	4.8957	52.0446	8.5319	0	13.4001	3.2394	0.9456	0.7664	0.9999	0.06118	0.5082	0	1282.15	386.969	-39.65	-0.65	0.573811
82	10.3	29.5446	2.8684	43.1069	5.1936	0	23.4361	4.3963	0.9335	0.7328	0.9998	0.0682	1	0.03175	1083.89	506.529	18.85	-22.75	0.552295
83	5.5	1.4534	0.2643	20.0166	5.719	0	22.981	6.2966	-0.6033	-1	0.9864	0.5999	1	0.9286	652.882	152.036	-0.65	1.3	0.0462144
84	8.5	52.7942	6.2111	73.9348	11.3746	0	19.769	5.6992	0.5586	-0.6281	0.9954	0.5848	0.4154	0.4	794.465	65.8588	52.65	3.9	0.54605
85	15.9	134.511	8.4598	127.321	9.1598	0	27.9576	4.5785	0.9926	0.9524	1	0.01016	0.02158	0	211.899	733.918	-110.5	-76.7	0.923579
86	10.5	13.7886	1.3132	59.6797	7.0211	0	14.5344	3.0359	0.6048	-0.6508	1	0.4858	1	0.4219	632.043	319.986	-1.95	-13.65	0.187036
87	10.9	1.3	0.1193	57.1693	6.4235	0	23.4361	4.5348	-0.2503	-0.9945	1	0.4574	0.9775	0.9706	1209.09	123.78	0	-1.3	0.0185724
88	5.1	45.038	8.831	46.1336	14.8818	0	33.931	8.2221	0.9972	0.9899	0.9999	0.003231	0	0	956.372	1007.36	-15.6	-42.25	0.593409
89	7.7	31.2609	4.0599	30.2616	5.3091	0	9.1924	2.2523	0.9051	0.6568	0.9999	0.105	0.6491	0.1081	816.857	800.864	-31.2	-1.95	0.764706
90	5.7	48.1614	8.4494	45.0571	12.1776	3.25	27.768	5.617	0.9897	0.9304	0.9998	0.01717	0	0	32.4123	873.553	-44.85	17.55	0.693848
91	14.5	35.6316	2.4574	83.2402	6.6592	0	13.7886	3.2264	0.9009	-0.7457	1	0.245	1	0.04762	144.162	201.883	-34.45	-9.1	0.369023
92	10.3	95.4283	9.2649	94.5845	11.3957	0	22.981	4.8491	0.9949	0.9793	1	0.006197	0	0	1128	708.684	14.95	-94.25	0.813017
93	9.1	19.8862	2.1853	24.1012	3.3945	0	9.75	2.5926	0.6573	-0.1892	0.9999	0.3254	0.9155	0.5098	1072.26	63.7253	3.9	19.5	0.643777
94	12.9	47.3207	3.6683	107.176	9.8326	0	22.981	4.7767	0.9156	0.3736	1	0.136	0.8624	0.08989	1355.98	90.7752	-45.5	-13	0.373075
95	9.3	50.2143	5.3994	73.0673	10.0092	3.25	19.769	5.1757	0.9352	0.752	0.9999	0.0561	0.3288	0	246.968	209.968	-46.8	18.2	0.539444
96	17.7	88.345	4.9912	127.425	8.1163	0	18.3848	3.8141	0.8965	-0.2631	1	0.2135	0.3439	0.146	961.466	620.491	50.05	-72.8	0.61496
97	7.7	41.7318	5.4197	38.1351	6.6904	0	10.2774	2.5491	0.9693	0.9115	0.9999	0.02485	0.3509	0	350.033	292.721	-33.15	-25.35	0.810071
98	8.1	8.6721	1.0706	29.8567	4.8945	0	11.718	3.2675	0.2481	-0.8944	1	0.5534	1	0.75	1136.13	623.105	1.95	-8.45	0.218735
99	15.1	62.4305	4.1345	99.8992	7.6259	0	16.5718	3.9982	0.9157	0.3939	1	0.1063	0.6183	0.08108	198.586	636.477	-1.95	-62.4	0.542166
100	7.7	41.6051	5.4033	46.6974	8.1925	3.25	16.25	3.523	0.9885	0.9238	1	0.01612	0.05263	0	719.305	315.338	0.65	-41.6	0.659542
101	4.7	22.2524	4.7346	20.9679	7.7659	0	46.5329	11.4699	0.9795	0.9512	0.9974	0.01658	0.4815	0	201.787	184.085	22.1	-2.6	0.609665
102	24.3	117.72	4.8444	226.058	10.1371	0	37.0557	5.8303	0.8586	0.4392	1	0.1272	0.2915	0.1872	1057.97	748.449	13	117	0.477888
103	12.7	87.3325	6.8766	95.4842	8.9238	0	23.4361	4.1436	0.9858	0.9231	1	0.01734	0.009346	0	616.795	966.402	-62.4	61.1	0.770591
104	12.7	86.1734	6.7853	97.6291	9.1242	0	29.9635	5.6172	0.8603	-0.207	1	0.2922	0.243	0.1529	1079.98	413.102	-16.9	-84.5	0.74366
105	5.5	74.481	13.542	52.1608	14.9031	0	35.75	7.4162	0.9789	0.9368	0.9968	0.01764	0	0	120.336	528.718	51.35	53.95	0.90867
106	10.1	2.9069	0.2878	25.6673	3.1688	0	13.4001	2.884	0.48	-0.5812	1	0.3608	1	0.7636	240.891	157.396	-1.3	-2.6	0.090823
107	4.7	11.7	2.4894	18.2197	6.748	0	13	3.803	0.6435	0.499	0.7372	0.09176	1	1	795.277	978.362	0	-11.7	0.368909
108	5.7	7.4111	1.3002	29.1392	7.8755	0	19.5	5.188	-0.7708	-1	-0.3714	0.234	1	1	881.254	268.342	-5.85	4.55	0.165094
109	4.7	17.6819	3.7621	14.587	5.4026	0	10.2774	3.2742	0.9831	0.9633	0.9998	0.01672	0.7778	0	1220.36	659.745	14.3	-10.4	0.69635
110	31.1	66.2681	2.1308	297.981	10.2399	0	26.8002	4.6794	0.5255	-1	1	0.5605	0.8729	0.4519	1236.95	863.812	24.05	-61.75	0.208088
111	11.3	62.65	5.5442	82.9575	8.9202	0	20.8102	4.7608	0.9742	0.8087	1	0.03524	0.1613	0	416.456	879.783	-53.95	-31.85	0.621533
112	7.9	29.2789	3.7062	66.1751	11.2161	3.25	22.981	5.809	0.9058	0.5919	1	0.1243	0.6271	0.2051	370.81	400.234	-1.3	29.25	0.330436
113	12.7	75.358	5.9337	99.2508	9.2758	0	23.4361	5.4438	0.9422	0.7508	1	0.07844	0.2336	0	89.5748	613.854	62.4	-42.25	0.639697
114	7.9	7.8	0.9873	49.9173	8.4606	0	29.9635	6.6818	0.2561	-0.9848	0.9998	0.5746	1	0.7692	824.595	556.899	-7.8	0	0.116694
115	9.3	35.75	3.8441	79.8782	10.9422	3.25	19.5	4.6517	0.2411	-0.9998	0.9998	0.8392	0.5068	0.4906	551.919	684.129	21.45	28.6	0.35131
116	6.1	29.1052	4.7713	39.7238	9.6887	3.25	22.981	5.5016	0.8128	0.4434	0.9915	0.1666	0.3415	0.381	145.434	1002.82	-25.35	-14.3	0.49246
117	4.7	30.46	6.4808	23.4224	8.675	0	18.9506	5.3186	-0.2367	-0.8235	0.6	0.5783	0.4074	1	491.575	963.681	-19.5	-23.4	0.747066
118	6.1	19.3259	3.1682	27.3482	6.6703	0	23.6604	6.3207	0.9779	0.9104	0.9999	0.02541	0.7073	0	1293.16	190.787	-18.2	6.5	0.474971
119	6.3	57.9522	9.1988	46.6467	10.8481	3.25	19.769	3.9142	0.997	0.9816	1	0.00503	0	0	443.23	359.81	22.75	53.3	0.847964
120	5.5	26.2023	4.7641	27.5339	7.8668	3.25	16.5718	3.652	0.6613	0.2353	0.9191	0.1748	0.5429	0.8	541.273	779.882	10.4	24.05	0.605596
121	6.1	49.1428	8.0562	36.7743	8.9693	3.25	18.9506	4.6455	0.9633	0.9329	0.9974	0.01439	0	0	115.984	859.705	-29.9	-39	0.898197
122	8.5	21.9273	2.5797	49.4399	7.6061	0	22.981	4.5778	0.561	-0.9848	0.9997	0.7638	0.5231	0.2444	1209.28	79.7353	-4.55	-21.45	0.339162
123	6.9	16.25	2.3551	53.48	10.9143	3.25	23.6604	4.5575	0.6601	-0.2647	0.999	0.3532	0.8776	0.5517	919.725	372.833	-15.6	-4.55	0.215781
124	11.9	24.879	2.0907	56.2964	5.6865	0	29.43	4.7225	0.8183	-0.3162	0.9998	0.2696	1	0.2658	670.836	83.437	-13.65	-20.8	0.36766
125	24.7	103.047	4.1719	189.918	8.3664	0	29.9635	5.8037	0.8385	-0.9806	1	0.3716	0.3304	0.1401	1277.94	648.864	102.7	-8.45	0.498649
126	13.1	5.9927	0.4575	87.5042	7.8833	0	23.4361	4.9378	0.06618	-1	1	0.7324	0.982	0.7079	1108.86	77.3779	3.9	4.55	0.0580341
127	15.5	10.5011	0.6775	56.356	4.1745	0	20.5548	3.6311	-0.08588	-0.9998	1	0.6786	1	0.8532	537.061	559.497	-9.75	-3.9	0.162295
128	5.1	9.3744	1.8381	19.1133	6.1656	0	13.4001	3.1639	-0.6212	-0.9062	-0.3881	0.1379	0.8065	1	1184.61	1029.04	7.8	5.2	0.298122
129	5.3	19.769	3.73	17.0005	5.1517	0	10.2774	3.8146	0.98	0.8697	1	0.03525	0.9394	0	397.075	126.066	14.3	-13.65	0.724033
130	9.9	11.4997	1.1616	48.3263	6.1173	0	13	2.7071	0.1735	-1	0.9848	0.7413	1	0.6964	1174.83	463.172	8.45	7.8	0.189888
131	6.7	1.8385	0.2744	25.2091	5.3636	0	16.5718	3.6174	-0.8481	-0.9985	-0.4191	0.1695	1	1	1310.43	390.657	-1.3	1.3	0.0511597
132	5.5	7.0308	1.2783	23.969	6.8483	0	39.1352	10.0109	0.01886	-0.9363	1	0.8065	1	0.7143	203.591	302.164	5.85	-3.9	0.186659
133	4.7	26.7686	5.6955	33.5469	12.4248	3.25	23.4361	7.4435	0.9977	0.995	0.9999	0.00224	0.2593	0	76.3617	714.702	23.4	-13	0.458398
134	10.5	37.8231	3.6022	77.4091	9.107	3.25	29.43	5.1336	0.9876	0.9013	1	0.01832	0.9412	0	937.995	917.071	35.75	-12.35	0.395542
135	4.9	29.473	6.0149	33.8942	11.6877	3.25	21.8017	5.661	0.8655	0.5647	0.9925	0.126	0.2759	0.1111	503.918	253.49	19.5	22.1	0.514635
136	6.9	5.8138	0.8426	23.3567	4.7667	0	10.2774	2.6368	0.4936	-0.368	0.9985	0.4746	1	0.5	184.884	187.348	2.6	-5.2	0.176768
137	8.3	2.0555	0.2476	54.0801	8.5841	0	18.9506	4.4929	0.1816	-0.9997	1	0.695	0.9206	0.7317	603.861	267.645	-0.65	-1.95	0.028844
138	5.7	17.7415	3.1126	34.1552	9.2311	3.25	19.769	5.4571	0.7875	0.5746	0.9909	0.1183	0.8919	0.2353	697.14	27.4649	-15.6	-8.45	0.337186
139	7.3	5.8138	0.7964	49.4737	9.3347	0	19.769	4.6352	0.5771	-0.4961	0.9991	0.3955	1	0.5806	1093.44	1008.34	2.6	-5.2	0.0853161
140	17.1	59.3034	3.468	130.954	8.6724	0	22.981	4.3586	0.7109	-0.8503	1	0.5713	0.4967	0.1756	1292.51	974.784	53.3	-26	0.399889
141	25.3	48.2578	1.9074	143.679	6.1665	0	18.9506	3.8359	0.5623	-0.9806	1	0.4736	0.9785	0.512	1031.16	350.478	-3.9	-48.1	0.309316
142	7.9	71.5	9.0506	63.4382	10.7522	0	22.981	5.3509	0.9716	0.8643	1	0.03108	0	0	1385.13	723.987	0	-71.5	0.841744
143	11.3	9.9218	0.878	35.2138	3.7864	0	13.4001	3.0072	0.1458	-0.9993	1	0.7526	1	0.6515	370.92	732.403	-5.2	8.45	0.231883
144	20.3	51.4651	2.5352	153.501	8.388	0	20.8102	4.6589	0.7994	-0.377	1	0.3457	0.2787	0.1779	875.707	76.2808	24.05	45.5	0.302241
145	6.1	32.7138	5.3629	38.387	9.3627	3.25	20.8102	4.0376	0.9803	0.9466	0.9982	0.01526	0.02439	0	131.377	245.385	-24.7	-21.45	0.572794
146	8.7	52.666	6.0536	54.1354	8.0799	0	16.25	4.097	0.9703	0.8575	1	0.03698	0.3433	0	891.632	213.465	-42.9	30.55	0.749217
147	5.7	50.6541	8.8867	36.215	9.7878	3.25	18.9506	3.9586	0.9959	0.9884	1	0.003848	0	0	397.263	241.991	-7.8	50.05	0.907936
148	5.5	31.3688	5.7034	28.4965	8.1418	3.25	18.3848	4.9647	0.9794	0.9191	0.9999	0.02458	0.02857	0	936.564	237.554	26	17.55	0.700508
149	8.9	50.5038	5.6746	80.6528	11.6888	0	27.9576	6.6004	0.9713	0.8155	1	0.04511	0.2609	0	747.399	158.36	26.65	-42.9	0.485473
150	21.3	71.8713	3.3742	196.904	10.2023	0	26	5.4155	0.8102	-0.9529	1	0.4249	0.4819	0.1676	900.162	142.561	29.25	65.65	0.330729
151	22.1	52.4248	2.3722	105.132	5.2304	0	24.7513	4.0161	0.871	0.1135	1	0.1734	0.9254	0.1768	1175.64	978.091	-17.55	49.4	0.453541
152	22.1	64.821	2.9331	166.082	8.2628	0	20.5548	4.502	0.323	-0.9999	1	0.6853	0.5473	0.5698	714.946	895.283	7.8	64.35	0.354977
153	11.9	26.7686	2.2495	89.9917	9.0901	0	22.981	5.5475	0.3068	-0.9942	1	0.7425	0.5152	0.5	486.092	258.504	-13	-23.4	0.247467
154	18.1	60.6976	3.3535	144.623	8.9828	0	24.7513	5.0745	0.748	-0.7761	1	0.5407	0.3665	0.156	856.282	335.287	-41.6	-44.2	0.373325
155	8.9	36.9529	4.152	58.8472	8.5286	0	24.7513	5.2114	0.9412	0.6727	1	0.07858	0.5217	0.04082	1342	151.056	-23.4	28.6	0.486833
156	5.3	49.7749	9.3915	35.1684	10.6571	0	22.981	7.1103	0.9756	0.9593	0.9996	0.01273	0	0	944.66	548.811	-37.7	-32.5	0.881243
157	5.7	53.0457	9.3063	39.2544	10.6093	6.5	17.5018	3.2372	0.9972	0.991	0.9996	0.002463	0	0	1091.79	867.965	50.7	15.6	0.877183
158	5.3	3.25	0.6132	5.4692	1.6573	0	4.5962	1.7632	0.8208	-0.1414	1	0.3353	1	0.1538	1257.08	120.679	1.95	-2.6	0.369999
159	6.7	68.0516	10.157	64.8819	13.8047	3.25	32.6621	5.8301	0.9802	0.8935	0.9982	0.02267	0	0	235.224	206.649	28.6	-61.75	0.735764
160	8.3	5.85	0.7048	35.7374	5.6726	0	13.4001	3.7164	-0.2944	-1	1	0.7238	1	0.9302	113.892	145.886	0	-5.85	0.124246
161	9.5	23.0544	2.4268	70.6364	9.4182	0	23.4361	4.3597	0.5305	-0.9934	1	0.6745	0.96	0.3273	324.037	598.332	17.55	14.95	0.257671
162	5.7	27.7147	4.8622	30.9579	8.367	3.25	13.7886	2.9554	0.9263	0.7873	0.9994	0.0627	0.2432	0	544.868	407.711	-21.45	-17.55	0.581116
163	18.1	37.4188	2.0673	96.7695	6.0105	0	17.5018	4.201	0.6825	-0.9993	1	0.5862	0.9689	0.223	154.168	94.8481	-35.75	11.05	0.343948
164	4.7	19.2492	4.0956	21.574	7.9904	0	14.5344	3.7597	0.9049	0.7763	0.9744	0.06747	0.9259	0	1215.17	604.117	3.9	18.85	0.512565
165	12.7	66.0446	5.2004	144.887	13.5408	3.25	34.548	6.9418	0.9611	0.8087	1	0.04854	0.3364	0	301.142	324.378	53.3	39	0.384054
166	18.5	22.1859	1.1992	81.8947	4.9633	0	16.5718	3.3009	-0.01499	-1	1	0.8026	1	0.7071	195.16	173.27	-18.85	11.7	0.241613
167	5.7	51.0198	8.9508	41.1787	11.1294	3.25	22.981	4.2344	0.9982	0.99	1	0.002587	0	0	932.86	68.0789	28.6	42.25	0.804248
168	11.9	90.9373	7.6418	93.1699	9.4111	0	16.5718	3.2311	0.9877	0.9157	1	0.0164	0	0	102.492	365.067	14.95	89.7	0.811999
169	7.7	10.5011	1.3638	39.6613	6.9581	0	14.5344	3.7291	0.08715	-0.9993	1	0.7908	1	0.6486	261.227	728.039	9.75	3.9	0.196002
170	10.1	43.8545	4.342	63.8786	7.8863	0	18.9506	5.571	0.9577	0.7871	1	0.04471	0.8272	0	725.99	87.2772	42.9	9.1	0.550575
171	6.3	17.562	2.7876	21.805	5.0709	0	13.4001	3.3006	0.9741	0.8046	0.9999	0.04454	0.8372	0	824.865	232.611	13.65	-11.05	0.549725
172	11.9	103.921	8.7328	113.238	11.4382	3.25	22.981	4.2772	0.9905	0.9443	1	0.0122	0	0	1169.96	725.475	-101.4	-22.75	0.763477
173	17.3	13.7118	0.7926	63.8858	4.1755	0	22.981	4.0017	-0.2842	-1	1	0.6889	1	0.8308	196.988	318.933	1.3	-13.65	0.189822
174	17.3	93.8997	5.4277	114.523	7.4852	0	16.5718	4.5001	0.7842	-0.9567	1	0.5805	0.3072	0.1053	1291.29	348.098	40.95	84.5	0.725124
175	9.5	43.0769	4.5344	74.831	9.9775	3.25	18.9506	4.8843	0.9735	0.802	1	0.0396	0.3467	0	1356.91	749.326	42.9	-3.9	0.454463
176	17.1	17.0988	0.9999	80.21	5.3119	0	23.6604	3.5465	0.2605	-0.9994	1	0.639	1	0.6947	254.292	372.544	16.9	2.6	0.188238
177	5.5	46.9127	8.5296	34.0707	9.7345	3.25	17.5018	3.9413	0.9953	0.9884	1	0.003737	0	0	403.627	159.782	-3.25	46.8	0.876224
178	4.7	28.1983	5.9996	28.7442	10.646	0	16.5718	4.7391	0.9182	0.6886	0.9999	0.1059	0.5556	0.1429	1119.37	17.117	-12.35	25.35	0.563554
179	8.3	28.85	3.4759	36.5452	5.8008	0	18.9506	3.6053	0.9871	0.9529	1	0.01316	0.7937	0	344.729	916.91	26.65	-11.05	0.59921
180	5.9	21.1724	3.5886	36.4548	9.3474	0	23.6604	6.677	0.7971	0.3162	0.9971	0.1607	0.7949	0.2105	889.534	935.169	20.15	-6.5	0.383914
181	4.7	70.4703	14.9937	39.7755	14.7317	9.75	20.5548	3.0062	0.9943	0.9904	1	0.00348	0	0	991.67	67.1809	68.25	17.55	1.01778
182	9.5	10.5812	1.1138	46.5551	6.2073	0	16.25	3.9698	0.3337	-0.8838	0.9998	0.5802	0.9467	0.5556	211	1004.98	10.4	-1.95	0.179434
183	4.9	34.1606	6.9715	29.8945	10.3084	0	20.8102	6.6788	0.949	0.8795	0.985	0.03783	0.06897	0	679.827	182.949	12.35	-31.85	0.676293
184	10.9	17.5018	1.6057	50.648	5.6908	0	16.5718	3.4666	0.4962	-0.9255	0.9995	0.5734	1	0.5075	88.9725	1019.01	-6.5	-16.25	0.282157
185	5.9	5.85	0.9915	24.3318	6.2389	0	22.981	5.6607	-0.543	-1	0.6139	0.5096	1	1	1110.29	89.9068	0	-5.85	0.158922
186	15.1	41.7875	2.7674	80.4671	6.1425	0	17.5018	3.48	0.8886	0.1815	1	0.1864	0.9008	0.1441	330.06	753.262	-40.3	-11.05	0.450533
187	9.3	12.2124	1.3132	52.3771	7.1749	0	33.4608	6.9178	0.2324	-0.999	1	0.7123	1	0.6226	1093.31	193.29	11.05	-5.2	0.183027
188	10.9	5.9927	0.5498	53.2206	5.9798	3.25	10.2774	2.2102	-0.7895	-1	-0.1961	0.2176	1	1	391.913	348.642	-5.85	-1.3	0.0919429
189	5.9	25.8778	4.3861	22.195	5.691	0	11.718	3.8891	0.901	0.8074	0.9999	0.06553	0.641	0	421.729	21.5339	23.4	11.05	0.770708
190	5.9	43.448	7.3641	38.9255	9.9809	3.25	16.25	3.0368	0.9772	0.9181	0.9997	0.0215	0	0	762.898	1010.66	-27.3	-33.8	0.737819
191	6.7	24.7	3.6866	44.6488	9.4997	0	18.3848	4.2976	0.9494	0.5593	1	0.09023	0.5532	0.03704	903.06	651.881	24.7	0	0.388075
192	10.3	34.9432	3.3925	79.4374	9.5708	0	22.981	5.0016	0.7958	-0.9487	1	0.4393	0.6265	0.1905	1362.14	745.082	34.45	-5.85	0.354464
193	9.1	60.4535	6.6432	59.9055	8.4374	0	34.548	6.8666	0.9814	0.9206	1	0.01546	0.2394	0	137.357	17.1264	60.45	0.65	0.787352
194	4.9	29.3653	5.9929	24.5537	8.4668	0	19.5	5.2181	0.9899	0.9631	1	0.01294	0	0	364.459	144.388	13.65	26	0.707812
195	7.1	29.2572	4.1207	56.2789	11.0351	0	27.9576	7.0762	0.9391	0.6596	1	0.06529	0.7843	0.03226	463.979	600.613	-29.25	0.65	0.373418
196	10.3	32.0088	3.1076	79.5728	9.5871	3.25	16.5718	3.7428	0.9382	0.3571	0.9999	0.1083	0.988	0.06349	684.413	299.932	29.25	13	0.324144
197	5.3	64.5434	12.178	50.5047	15.3044	4.5962	32.5	8.6411	0.9918	0.9571	0.9998	0.01121	0	0	802.509	876.264	20.8	-61.1	0.795719
198	6.9	37.4977	5.4345	46.9754	9.5868	3.25	22.981	5.4228	0.8475	0.5433	0.9998	0.1199	0.2857	0.2069	16.4928	291.739	20.8	31.2	0.566873
199	7.9	31.4428	3.9801	34.7025	5.8818	0	10.2774	3.1578	0.9534	0.5487	0.9999	0.09364	0.4237	0.05128	1261.94	145.266	-3.9	-31.2	0.676681
200	10.7	56.0397	5.2374	90.1629	10.3635	0	44.2048	7.9249	0.9826	0.6309	1	0.04542	0.06897	0.01493	150.762	905.897	-34.45	-44.2	0.50537
201	10.5	25.0144	2.3823	42.8339	5.0393	0	17.5018	3.9589	0.7817	-0.3162	1	0.2694	0.9765	0.3385	9.181	754.519	-10.4	-22.75	0.472744
202	10.5	59.8318	5.6983	103.031	12.1213	3.25	29.9635	8.3361	0.9279	0.7005	1	0.06492	0.08235	0.01538	1374.32	63.819	-17.55	57.2	0.470106
203	7.9	64.5598	8.1721	63.8906	10.8289	0	23.4361	5.1383	0.9921	0.9609	1	0.009269	0	0	436.911	771.968	-54.6	-34.45	0.754657
204	5.1	39.6979	7.7839	30.7442	9.9175	3.25	19.5	4.5706	0.9877	0.9512	1	0.01723	0	0	426.304	221.559	-39.65	-1.95	0.784865
205	5.5	29.4802	5.36	26.1273	7.4649	0	16.25	3.9549	0.931	0.8529	1	0.04391	0.2571	0	1254.09	279.354	-28.6	7.15	0.718027
206	7.5	23.6604	3.1547	39.395	7.1627	0	16.25	4.3972	0.8563	0.3511	0.999	0.1384	0.9091	0.1714	1087.83	774.793	-14.3	-18.85	0.440434
207	9.5	25.0144	2.6331	56.262	7.5016	0	23.4361	4.7852	0.4694	-0.6011	0.9998	0.5248	0.9333	0.5273	370.568	124.689	10.4	-22.75	0.351005
208	5.9	18.8612	3.1968	55.5416	14.2414	3.25	21.8017	5.7786	0.1235	-0.9899	0.9977	0.7817	0.641	0.5789	1244.81	1029.99	0.65	-18.85	0.224472
209	8.1	22.8334	2.8189	42.0171	6.8881	0	14.5344	3.7055	0.8877	0.6682	0.9999	0.09768	0.8852	0.122	1055.85	806.228	-1.95	-22.75	0.409242
210	6.3	53.2088	8.4458	44.2747	10.2964	3.25	19.769	4.2966	0.9674	0.9242	0.9996	0.02745	0	0	506.698	847.452	48.1	22.75	0.820267
211	5.3	11.5729	2.1836	21.487	6.5112	3.25	17.5018	3.8345	0.3673	-0.9998	0.8878	0.7815	0.7273	0.3846	911.255	22.7736	7.15	9.1	0.335361
212	5.3	44.3003	8.3585	35.7975	10.8477	0	18.9506	5.6396	0.8391	0.6968	0.9762	0.08697	0.0303	0.1538	430.019	635.293	-42.9	-11.05	0.770532
213	8.9	43.3604	4.872	51.5337	7.4686	0	13.4001	3.427	0.9429	0.6919	0.9999	0.08017	0.4638	0.02041	892.893	708.219	-42.25	9.75	0.652331
214	7.9	20.688	2.6187	26.9711	4.5714	0	9.75	2.5344	0.9265	0.6508	1	0.09043	1	0.07692	443.025	807.247	-14.3	14.95	0.572844
215	8.1	54.6619	6.7484	51.7965	8.4912	3.25	13.7886	3.0432	0.9958	0.9833	1	0.00478	0	0	861.741	434.012	-2.6	-54.6	0.794752
216	8.7	27.95	3.2126	84.9618	12.6809	4.5962	23.6604	4.9964	0.7933	-0.6225	0.9999	0.3748	0.7313	0.1915	1363.61	382.805	-27.95	0	0.253342
217	8.5	58.1741	6.844	59.2919	9.1218	0	18.3848	4.5953	0.9579	0.8999	1	0.02707	0	0	1197.77	380.747	-37.05	44.85	0.750291
218	8.3	26.323	3.1714	54.3124	8.621	3.25	20.8102	4.497	0.9612	0.5463	1	0.07355	0.873	0.02326	1217.08	803.892	-24.7	-9.1	0.367869
219	7.7	32.5	4.2208	41.4384	7.2699	0	14.5344	4.1153	0.8432	0.359	1	0.2284	0.4386	0.2703	752.403	362.13	19.5	26	0.580586
220	6.1	21.3216	3.4953	40.2995	9.8292	0	18.9506	5.4621	0.05304	-0.9532	0.943	0.7014	0.5854	0.7619	1372.05	1031.43	-16.9	-13	0.355604
221	7.9	26.2023	3.3168	73.9984	12.5421	3.25	41.1096	8.4419	0.758	-0.9908	1	0.5183	0.5254	0.1795	496.025	296.905	13	-22.75	0.264453
222	7.9	64.1264	8.1173	54.6313	9.2595	0	20.5548	4.6957	0.9954	0.9651	1	0.007368	0	0	354.854	740.823	-63.05	-11.7	0.876646
223	7.7	51.4281	6.679	46.8997	8.228	0	20.8102	4.8099	0.9939	0.9357	1	0.01212	0.08772	0	1336.58	659.429	-49.4	-14.3	0.81174
224	6.7	47.1642	7.0394	46.819	9.9615	4.5962	16.5718	2.8531	0.9752	0.9264	0.9992	0.02082	0	0	610.045	919.291	46.8	-5.85	0.706661
225	7.1	28.8647	4.0654	38.9572	7.6387	0	21.8017	5.2458	0.8985	0.6432	0.9985	0.09497	0.5686	0.09677	1302.89	220.944	-16.9	-23.4	0.532211
226	6.9	21.3216	3.0901	31.5922	6.4474	0	11.718	2.9355	0.4067	-0.7863	0.9995	0.6631	0.6531	0.4828	166.058	722.725	-16.9	-13	0.479278
227	5.7	7.854	1.3779	31.4449	8.4986	0	23.4361	7.9052	0.514	-0.8	0.9964	0.5234	1	0.5625	742.553	547.482	-3.25	-7.15	0.162133
228	5.1	51.9228	10.1809	36.2739	11.7012	3.25	23.6604	5.0403	0.9941	0.9825	0.9994	0.005093	0	0	308.314	248.48	42.9	29.25	0.870073
229	6.9	17.0988	2.4781	50.4501	10.2959	0	18.9506	4.7892	0.7724	-0.2364	1	0.2797	1	0.3103	1360.97	721.899	2.6	16.9	0.240688
230	6.3	40.4726	6.4242	31.1649	7.2476	3.25	16.25	2.8877	0.9951	0.9581	1	0.009487	0	0	1030.33	962.405	-35.1	-20.15	0.88639
231	5.7	22.2334	3.9006	32.048	8.6616	0	18.3848	5.449	0.8512	0.4235	0.9998	0.1597	0.4865	0.1765	1307.1	759.237	17.55	-13.65	0.450333
232	6.5	72.6722	11.1803	52.71	11.7133	0	22.75	6.2452	0.9875	0.9636	0.9996	0.009927	0	0	543.861	982.769	13	71.5	0.954496
233	5.5	4.5962	0.8357	23.2995	6.657	3.25	16.5718	3.5756	-0.06414	-1	1	0.693	1	0.7857	190.391	1006.7	-3.25	-3.25	0.125537
234	5.1	3.7901	0.7432	26.8666	8.6666	0	33.931	10.0969	0.06295	-1	0.985	0.8046	0.871	0.7	1109.52	85.5588	3.25	1.95	0.0857545
235	5.1	7.0007	1.3727	15.729	5.0739	0	11.718	2.873	0.8535	0.6668	0.9997	0.1134	1	0.2727	1079.86	184.02	2.6	6.5	0.270541
236	4.7	18.6132	3.9602	19.6258	7.2688	3.25	14.5344	3.9774	0.1219	-0.2323	0.3143	0.2114	0.7407	1	406.255	400.043	18.2	3.9	0.544822

## Sheet: V3
trackID	trackLength(s)	totalDisplacement(um)	meanVelocity(um/s)	totalDistance(um)	meanSpeed(um/s)	minSpeed(um/s)	maxSpeed(um/s)	stdevSpeed(um/s)	meanPersistence	minPersistence	maxPersistence	stdevPersistence	tumblingPropensityV	tumblingPropensityP	positionX(px)	positionY(px)	displacementX(um)	displacementY(um)	Spalte1
0	38.1	51.8087	1.3598	243.528	6.7459	0	23.4361	4.0122	0.4274	-1	1	0.6607	0.9224	0.4956	1082.36	774.387	20.8	-47.45	0.201574
1	27.5	25.64	0.9324	174.709	6.8513	0	19.5	4.3102	-0.1684	-1	1	0.6861	0.9725	0.8596	1204.91	423.378	22.1	-13	0.136091
2	6.5	13.4001	2.0616	15.2654	3.3923	0	9.1924	2.1341	0.7187	0.3558	0.9806	0.2034	1	0.56	1156.4	675.377	13	-3.25	0.607729
3	27.7	120.699	4.3574	159.686	6.2135	0	13.7886	3.2093	0.7622	-1	1	0.5658	0.2996	0.1491	427.267	67.9116	-10.4	120.25	0.701279
4	6.5	4.9503	0.7616	16.2489	3.6109	0	10.2774	2.6134	0.8267	0.4472	1	0.1809	1	0.3333	1048.25	568.746	-4.55	-1.95	0.210917
5	4.9	18.715	3.8194	30.8102	10.6242	3.25	22.981	5.7975	0.8443	0.5855	0.9997	0.1801	0.5862	0.3333	660.531	527.888	6.5	-17.55	0.3595
6	7.5	45.5046	6.0673	46.9413	8.5348	0	19.769	6.1235	0.9774	0.8843	1	0.02803	0.1091	0	556.987	503.927	-45.5	0.65	0.71089
7	11.7	26.5547	2.2696	66.6561	6.8718	0	20.8102	4.0672	0.6553	-0.4539	0.9998	0.4183	0.9278	0.3867	885.658	623.919	-24.7	-9.75	0.330277
8	6.1	9.4641	1.5515	23.5119	5.7346	0	22.981	5.8443	0.8009	0.0767	1	0.2972	0.9756	0.2381	34.1475	419.361	-9.1	-2.6	0.270551
9	6.9	31.5903	4.5783	26.936	5.4971	0	11.718	3.0334	0.9915	0.9728	1	0.01012	0.3265	0	959.616	45.8333	25.35	-18.85	0.832857
10	19.5	18.8948	0.969	92.0222	5.2584	0	29.43	4.9942	0.03081	-1	1	0.6275	1	0.8054	549.905	720.446	12.35	-14.3	0.184277
11	16.1	32.8941	2.0431	131.649	9.3368	0	26	4.7913	0.6617	-0.7071	1	0.3506	0.9078	0.45	291.624	58.0373	20.15	-26	0.218822
12	5.1	7.15	1.402	10.2704	3.313	0	7.2672	2.4311	0.8428	0.4281	1	0.1742	1	0.2727	301.882	121.069	0	-7.15	0.423181
13	7.5	66.8015	8.9069	60.0465	10.9176	0	26	5.3504	0.9973	0.9857	1	0.00367	0	0	628.353	107.287	65.65	-12.35	0.815829
14	18.1	53.7617	2.9703	122.817	7.6284	0	26.2023	4.1668	0.8651	-0.05872	1	0.2224	0.7702	0.1702	1094.54	597.428	52	-13.65	0.389374
15	30.9	77.2215	2.4991	144.562	5.0021	0	17.5018	2.7712	0.4575	-1	1	0.7257	0.9862	0.3992	115.529	597.594	-53.95	-55.25	0.49961
16	5.1	10.1741	1.9949	14.6931	4.7397	0	13.4001	3.4121	-0.1381	-0.9578	0.4961	0.515	1	1	1174.86	1021.74	-9.1	4.55	0.420892
17	25.7	49.3701	1.921	115.088	4.856	0	16.25	2.7001	0.6444	-1	1	0.491	1	0.3505	1237.93	665.722	-7.8	-48.75	0.395593
18	14.7	45.2673	3.0794	84.8752	6.6831	0	22.981	4.4665	0.5749	-0.08305	1	0.3146	0.7953	0.6355	870.418	542.827	24.05	38.35	0.460774
19	8.7	7.1795	0.8252	31.9602	4.7702	0	14.5344	3.4567	-0.649	-0.9999	0.0767	0.2975	1	1	529.144	884.328	0.65	-7.15	0.172991
20	4.9	42.9197	8.7591	31.0636	10.7116	3.25	27.768	5.7936	0.9971	0.9902	1	0.00321	0	0	465.837	736.388	35.1	24.7	0.817721
21	6.1	19.8968	3.2618	34.9617	8.5272	3.25	16.25	3.8711	0.7864	0.2425	0.9977	0.1996	0.9024	0.3333	148.377	483.729	-15.6	-12.35	0.382517
22	7.1	62.4034	8.7892	52.5616	10.3062	3.25	16.5718	3.122	0.9952	0.9751	1	0.006473	0	0	1061.97	74.6831	-23.4	-57.85	0.852807
23	12.7	112.29	8.8417	107.96	10.0897	0	18.3848	3.6366	0.9857	0.9339	1	0.01667	0	0	1311.59	276.378	-105.3	39	0.87631
24	10.5	83.7492	7.9761	74.9248	8.8147	0	19.769	4.1008	0.9884	0.9448	1	0.01637	0	0	233.914	368.681	-80.6	-22.75	0.904863
25	41.9	49.7494	1.1873	199.118	4.9904	0	29.0689	4.6542	0.6623	-0.9997	1	0.4513	0.9499	0.3807	534.173	987.113	-47.45	-14.95	0.237917
26	9.7	68.9644	7.1097	69.1914	8.9859	3.25	16.25	2.8724	0.9827	0.9019	1	0.02243	0	0	967.273	370.423	-13.65	67.6	0.791206
27	7.7	36.6083	4.7543	66.5198	11.6701	0	29.9635	7.7208	0.8493	0.1062	0.9999	0.2457	0.4035	0.1351	850.26	422.714	36.4	3.9	0.407392
28	6.3	9.9431	1.5783	35.0123	8.1424	0	25.3833	5.1898	0.8052	0.06652	0.9962	0.2461	0.9767	0.2727	268.087	599.738	-9.75	-1.95	0.193837
29	15.3	29.6446	1.9376	68.1199	5.1218	0	16.5718	3.0425	0.7024	-0.9615	1	0.4733	1	0.2857	958.732	131.261	-7.8	-28.6	0.378305
30	7.9	17.8484	2.2593	49.3526	8.3648	0	16.25	4.2064	0.7737	-0.4945	0.9998	0.4206	0.9831	0.2564	1251.91	250.69	17.55	-3.25	0.270096
31	6.3	12.0907	1.9192	43.596	10.1386	0	32.6621	7.3281	-0.5654	-0.9992	0.9487	0.5682	0.907	0.9048	825.071	801.738	-7.15	9.75	0.189296
32	7.5	80.8982	10.7864	68.8849	12.5245	6.5	17.5018	2.9067	0.9924	0.9601	1	0.01059	0	0	687.073	752.66	56.55	-57.85	0.861224
33	11.7	79.4623	6.7917	82.4138	8.4963	0	19.769	4.7963	0.9888	0.8689	1	0.02235	0	0	1366.71	340.543	18.2	77.35	0.799371
34	9.3	29.8788	3.2128	53.26	7.2959	0	16.25	3.6157	0.6255	-0.0688	0.9999	0.3767	0.3973	0.4902	688.021	952.231	20.8	-21.45	0.440357
35	5.1	2.9069	0.57	23.6474	7.6282	3.25	17.5018	4.1203	0.0837	-0.9487	0.8965	0.5523	1	0.8182	82.549	899.49	2.6	1.3	0.0747227
36	5.5	32.2717	5.8676	35.9406	10.2687	3.25	20.8102	5.0036	0.858	0.6883	0.9597	0.07228	0.05714	0.1333	649.455	329.9	-18.2	-26.65	0.571406
37	10.3	52.7142	5.1179	57.8259	6.967	0	13.4001	2.9286	0.9836	0.9149	1	0.0231	0.1807	0	1206.46	323.811	-2.6	-52.65	0.734592
38	4.9	3.25	0.6633	11.6166	4.0057	0	7.2672	2.032	0.2186	-0.5145	1	0.509	1	0.875	849.582	211	3.25	0	0.165589
39	16.5	74.8884	4.5387	118.257	8.1556	0	23.4361	4.0526	0.9344	0.5531	1	0.08835	0.4759	0.056	499.015	796.1	-4.55	-74.75	0.556513
40	5.3	11.1072	2.0957	19.2269	5.8263	0	13.7886	3.0909	0.6038	-0.1428	0.995	0.4237	1	0.4167	588.774	387.566	10.4	3.9	0.359697
41	4.7	8.2219	1.7493	8.6077	3.188	0	6.5	1.805	0.9873	0.9692	0.9979	0.01072	1	0	1082.17	698.574	-2.6	-7.8	0.548714
42	5.5	16.7114	3.0384	20.668	5.9051	3.25	11.718	2.4583	0.8248	0.6683	0.9236	0.06771	1	0.06667	991.409	806.946	-16.25	3.9	0.514538
43	4.7	11.6276	2.4739	20.4747	7.5832	3.25	18.3848	3.7168	0.6498	0.6	0.6894	0.03594	0.963	1	1316.53	878.83	-5.2	-10.4	0.326234
44	6.9	18.3848	2.6645	33.9581	6.9302	0	16.25	4.5769	0.7386	-0.1789	1	0.4253	0.8163	0.2759	813.406	476.754	2.6	18.2	0.384477
45	5.1	31.6971	6.2151	23.7885	7.6737	4.5962	14.5344	2.7942	0.889	0.7612	0.9529	0.05979	0	0	195.99	341.284	-27.95	-14.95	0.809922
46	10.5	47.8225	4.5545	49.895	5.87	0	11.718	3.4873	0.9924	0.9671	1	0.007914	0.7647	0	1176.51	115.276	-40.95	24.7	0.775894
47	6.7	44.3622	6.6212	41.0862	8.7417	0	17.5018	4.1488	0.9956	0.9685	1	0.007662	0.1702	0	401.022	688.082	34.45	27.95	0.757427
48	6.5	33.1054	5.0931	43.0266	9.5615	0	18.9506	5.4231	0.9718	0.8509	1	0.04755	0.4667	0	543.008	493.577	22.75	24.05	0.532667
49	9.7	1.4534	0.1498	21.0725	2.7367	0	11.718	2.4276	0.4885	-0.8944	1	0.5076	1	0.5319	1190.47	1015.82	0.65	-1.3	0.0547375
50	24.1	63.0902	2.6179	198.006	8.9596	0	19.769	4.8177	0.5659	-0.9994	1	0.605	0.7647	0.397	91.9315	89.7759	29.25	55.9	0.292189
51	28.1	164.32	5.8477	223.993	8.5821	0	21.8017	4.2663	0.9517	0.5487	1	0.07515	0.1648	0.02905	1077.49	460.42	98.8	131.3	0.681383
52	5.9	43.8593	7.4338	48.8274	12.5198	3.25	33.1436	8.4231	0.9786	0.8862	1	0.02914	0	0	969.339	631.093	5.2	-43.55	0.593763
53	5.1	6.5324	1.2809	13.9661	4.5052	0	9.75	2.8102	0.8204	0.2425	1	0.2369	1	0.2727	850.471	710.206	-6.5	-0.65	0.284316
54	15.7	96.4303	6.1421	113.517	8.2859	0	18.9506	4.3038	0.8611	-0.1339	0.9999	0.2726	0.3942	0.1282	1182.04	137.064	-95.55	13	0.741271
55	5.9	78.0433	13.2277	58.7862	15.0734	9.75	23.6604	3.6176	0.9939	0.9728	1	0.006869	0	0	1190.39	562.712	-2.6	78	0.877553
56	16.9	45.6715	2.7025	101.512	6.8129	0	25.3833	4.5591	0.2675	-1	1	0.7687	0.745	0.5328	326.044	978.178	-18.85	41.6	0.396674
57	5.5	11.0691	2.0126	15.7034	4.4867	0	7.2672	2.8582	0.5134	-0.5547	0.9939	0.5793	1	0.4	1320.03	652.446	11.05	0.65	0.44857
58	9.7	23.4	2.4124	53.4179	6.9374	0	18.9506	4.3977	0.8454	0.4373	0.9995	0.1515	0.987	0.2632	793.979	268.753	-23.4	0	0.347738
59	4.9	11.718	2.3914	19.7705	6.8174	0	13.4001	4.2727	0.4062	-0.359	0.8455	0.4538	1	0.625	1148.44	400.898	-11.05	-3.9	0.350779
60	7.5	49.5921	6.6123	46.1322	8.3877	3.25	16.5718	4.0695	0.9915	0.9734	1	0.007728	0	0	1033.27	875.62	-9.1	-48.75	0.788333
61	5.3	41.7268	7.873	26.9715	8.1732	0	16.5718	4.9521	0.9907	0.9766	1	0.00781	0	0	442.736	748.953	41.6	-3.25	0.96327
62	7.9	15.6541	1.9815	51.2532	8.687	0	34.548	7.1213	-0.173	-0.9965	0.9993	0.6765	0.9831	0.8462	153.937	935.177	-11.7	10.4	0.228099
63	6.9	19.9392	2.8897	36.9043	7.5315	0	16.5718	5.0926	0.4912	-0.9879	0.9996	0.7612	0.6531	0.3448	299.348	22.7174	-6.5	-18.85	0.383682
64	6.5	25.607	3.9395	40.4857	8.9968	3.25	19.769	5.0243	0.594	0.04949	0.9971	0.3161	0.7111	0.6	213.462	772.554	10.4	-23.4	0.437878
65	7.3	25.9756	3.5583	34.7436	6.5554	0	16.5718	4.1398	0.9652	0.564	1	0.07566	0.7358	0.0303	337.678	558.206	13.65	22.1	0.542804
66	11.9	50.0669	4.2073	111.476	11.2602	3.25	32.6621	6.3117	0.9564	0.6219	1	0.06762	0.5758	0.02532	699.298	669.034	-50.05	1.3	0.373643
67	6.7	31.9758	4.7725	62.0894	13.2105	0	22.981	5.8384	0.9515	0.6402	0.9997	0.07539	0.4043	0.03704	1343.12	183.418	14.3	-28.6	0.361266
68	5.5	14.8508	2.7001	35.4689	10.134	0	20.8102	4.8814	0.8556	0.4472	0.9968	0.1813	0.9714	0.2667	197.209	516.427	-13.65	-5.85	0.26644
69	10.1	64.6154	6.3976	73.0658	9.0205	0	16.5718	3.9137	0.9777	0.9062	1	0.02624	0.01235	0	1030.97	322.649	-64.35	-5.85	0.709229
70	15.9	111.683	7.0241	149.837	10.7796	0	26.8002	5.5939	0.909	0.0848	1	0.1458	0.1439	0.1176	1134.19	508.896	109.85	20.15	0.65161
71	5.5	9.7716	1.7767	23.5376	6.725	0	13.7886	3.703	0.1843	-1	0.9899	0.6543	1	0.8667	761.827	560.391	9.75	0.65	0.264193
72	8.5	39.6713	4.6672	58.6602	9.0246	0	23.6604	5.8138	0.9319	0.306	1	0.1518	0.4615	0.06667	390.041	948.694	-12.35	-37.7	0.517164
73	5.1	30.2163	5.9248	26.7463	8.6279	4.5962	14.5344	2.878	0.9543	0.8703	0.9991	0.03714	0.129	0	454.441	315.627	-9.75	-28.6	0.686702
74	10.7	75.9054	7.094	98.2688	11.2953	3.25	29.9635	6.0917	0.905	0.4755	1	0.1377	0.1494	0.1642	413.766	742.416	55.9	-51.35	0.628049
75	8.7	19.8436	2.2809	34.0563	5.083	0	13.4001	3.3015	0.7579	0.2425	1	0.2364	1	0.2979	865.471	729.276	-10.4	-16.9	0.448731
76	4.7	18.85	4.0106	17.7422	6.5712	0	10.2774	2.8944	0.7483	0.6737	0.8109	0.05005	0.5556	0.5714	1334.09	937.117	-13	-13.65	0.61033
77	7.5	40.3052	5.374	43.5708	7.922	0	13.7886	3.3745	0.985	0.8934	1	0.0217	0.2545	0	245.887	634.453	0.65	-40.3	0.678364
78	24.1	25.35	1.0519	153.021	6.924	0	22.981	4.0039	0.2784	-0.9989	1	0.7028	0.7919	0.65	919.575	608.531	-9.75	23.4	0.151921
79	16.3	45.0427	2.7634	123.074	8.6066	0	24.7513	5.2756	0.7042	-0.8017	1	0.4779	0.5594	0.3089	1337.65	93.2301	-31.85	-31.85	0.321079
80	7.9	56.7328	7.1814	46.903	7.9497	3.25	13.4001	2.5244	0.9776	0.9153	1	0.02035	0	0	46.1709	180.589	-53.95	17.55	0.903355
81	10.1	105.638	10.4593	94.6931	11.6905	4.5962	17.5018	3.6144	0.9858	0.9606	1	0.01182	0	0	591.48	955.346	8.45	-105.3	0.894684
82	19.9	108.142	5.4343	139.393	7.7873	0	18.9506	3.2801	0.9554	0.7207	0.9999	0.05939	0.3128	0.01258	309.337	243.538	96.2	49.4	0.697841
83	5.3	23.0819	4.3551	31.9334	9.6768	4.5962	24.7513	5.3725	0.881	0.4472	0.9987	0.1659	0.303	0.1538	1201.29	517.509	-12.35	-19.5	0.450056
84	5.7	22.7871	3.9977	38.068	10.2886	3.25	21.8017	5.4757	0.7445	0.1674	0.9999	0.2477	0.7838	0.4118	42.9737	214.07	-22.75	1.3	0.388556
85	13.5	80.016	5.9271	102.656	8.9266	0	16.5718	3.9151	0.9756	0.8074	1	0.03677	0.05217	0	498.352	200.544	-3.25	-79.95	0.663982
86	17.9	18.715	1.0455	100.398	6.3143	0	29.25	5.514	-0.0375	-1	1	0.7801	1	0.6889	1266.71	658.654	17.55	-6.5	0.165577
87	16.7	42.9	2.5689	168.085	11.4344	0	27.768	6.6398	0.5835	-1	1	0.6351	0.4898	0.3386	93.1737	999.455	42.9	0	0.224664
88	12.1	117.032	9.6721	115.237	11.4096	6.5	16.25	2.5633	0.9938	0.9531	1	0.008251	0	0	1070.65	243.194	115.05	21.45	0.847716
89	9.3	11.718	1.26	42.5412	5.8276	0	33.931	6.297	-0.2319	-0.9997	0.9971	0.6698	1	0.8462	864.968	507.522	-3.9	11.05	0.216213
90	7.9	69.2578	8.7668	65.751	11.1442	0	23.4361	5.4696	0.9825	0.9037	0.9999	0.01986	0	0	307.671	866.323	-33.8	-60.45	0.786669
91	8.3	38.1512	4.5965	82.8373	13.1488	3.25	26.2023	6.5235	0.9374	0.7071	0.9989	0.05893	0.381	0.02326	662.331	469.94	-26.65	-27.3	0.349576
92	5.9	63.7729	10.809	46.0697	11.8128	0	24.7513	6.4089	0.9902	0.9672	0.9992	0.00734	0	0	802.381	806.144	-31.85	55.25	0.915024
93	17.3	52.6861	3.0454	113.225	7.4004	0	16.25	3.6973	0.9356	0.6357	1	0.07816	0.9935	0.04511	646.396	822.835	-1.95	-52.65	0.411518
94	19.1	50.353	2.6363	163.75	9.576	0	24.7513	4.5991	0.788	-0.6	1	0.3418	0.731	0.2467	370.126	40.9346	-49.4	-9.75	0.275303
95	7.7	11.1262	1.445	40.1308	7.0405	3.25	13.4001	2.8315	0.0002893	-1	0.9972	0.8402	0.9474	0.75	264.37	64.7403	11.05	-1.3	0.205241
96	5.1	27.2147	5.3362	22.5721	7.2813	0	16.25	3.7714	0.9395	0.8926	0.9978	0.04079	0.129	0	1054.81	927.431	-17.55	-20.8	0.732864
97	5.1	31.0439	6.087	25.4223	8.2008	0	13.4001	3.7818	0.9129	0.809	0.9814	0.06343	0.129	0	162.343	833.098	29.25	-10.4	0.742245
98	7.7	19.3259	2.5099	39.0396	6.8491	0	14.5344	3.5511	0.8404	0.5311	1	0.1422	0.9474	0.3514	1367.97	931.61	-13	14.3	0.366457
99	6.5	50.8498	7.823	43.116	9.5813	3.25	17.5018	3.8855	0.9921	0.9659	1	0.009526	0	0	1257.55	436.554	3.9	-50.7	0.816486
100	7.3	36.4927	4.999	35.299	6.6602	3.25	13	2.7937	0.9795	0.8909	0.9998	0.02486	0.07547	0	1365.16	464.11	36.4	-2.6	0.750578
101	10.9	47.45	4.3532	96.704	10.8656	3.25	21.8017	5.1644	0.8898	0.4758	0.9999	0.1454	0.5281	0.1739	402.317	855.844	35.75	31.2	0.400641
102	5.7	39.5219	6.9337	28.9273	7.8182	0	14.5344	4.7803	0.955	0.8824	0.993	0.02879	0	0	207.921	822.088	-31.85	-23.4	0.886867
103	9.7	26.6817	2.7507	60.3884	7.8426	0	26.2023	5.1605	0.7512	-0.995	1	0.5098	0.8571	0.1579	334.531	670.588	14.95	22.1	0.350738
104	9.7	45.9619	4.7383	70.5606	9.1637	0	21.8017	5.1365	0.9892	0.8291	1	0.02696	0.3117	0	711.381	500.051	32.5	-32.5	0.517073
105	20.7	50.0542	2.4181	175.56	9.3882	0	36.3361	6.546	0.4927	-0.9991	0.9999	0.6068	0.4973	0.4817	319.553	447.452	-39.65	30.55	0.257568
106	7.5	32.526	4.3368	53.7214	9.7675	3.25	26.8002	6.3972	0.9685	0.8901	1	0.03218	0.6545	0	305.093	516.4	-1.3	32.5	0.444003
107	5.7	16.875	2.9605	28.2535	7.6361	3.25	13.4001	3.0518	0.9672	0.9091	0.9999	0.0292	1	0	481.623	881.518	4.55	-16.25	0.387698
108	4.7	24.7086	5.2571	17.3974	6.4435	3.25	13.4001	3.3039	0.9746	0.905	1	0.0334	0.2963	0	488.553	53.8617	-24.7	-0.65	0.815876
109	5.1	30.0761	5.8973	33.8185	10.9092	3.25	23.4361	5.7441	0.9277	0.7293	1	0.08257	0.3226	0.09091	67.1471	229.039	-3.25	-29.9	0.54058
110	6.3	2.3436	0.372	30.407	7.0714	0	17.5018	3.8984	-0.2056	-1	0.9945	0.7627	1	0.8261	1088.92	723.008	-1.3	1.95	0.0526063
111	8.7	59.3781	6.8251	90.872	13.563	3.25	48.3147	9.4933	0.9591	0.4078	1	0.1038	0.01493	0.04255	568.695	322.264	-59.15	5.2	0.503215
112	19.9	100.456	5.048	196.489	10.977	0	20.8102	4.4983	0.9204	0.01653	1	0.1601	0.4134	0.1069	779.352	149.902	53.3	-85.15	0.459871
113	8.3	43.8208	5.2796	60.9385	9.6728	0	37.0557	6.7184	0.9344	0.6103	1	0.09489	0.03175	0.06977	138.777	147.337	-40.95	15.6	0.545819
114	8.1	41.1147	5.0759	46.897	7.688	0	18.9506	4.7591	0.9896	0.9487	1	0.01222	0.1311	0	790.815	25.2778	26	-31.85	0.660237
115	6.7	18.3503	2.7388	40.9948	8.7223	0	20.8102	5.3676	0.3501	-0.3663	0.9998	0.4385	0.766	0.7407	118.642	493.291	-16.9	-7.15	0.314
116	26.1	159.434	6.1086	265.441	11.0141	0	20.8102	4.7659	0.7495	-1	1	0.5068	0.4108	0.2192	829.307	458.575	-130	92.3	0.554616
117	5.3	6.5324	1.2325	15.4704	4.688	0	22.75	5.1495	-0.2012	-0.9923	0.9806	0.8125	1	0.75	535.689	911.189	0.65	-6.5	0.262905
118	9.9	27.4004	2.7677	56.9473	7.2085	0	18.9506	4.0705	0.6973	-0.9762	1	0.5996	0.9747	0.1695	1364.65	684.687	-25.35	10.4	0.38395
119	5.7	71.3255	12.5132	49.1232	13.2765	4.5962	20.8102	4.2838	0.9991	0.9962	1	0.00114	0	0	1230.01	982.772	22.75	-67.6	0.942507
120	5.5	38.3995	6.9817	30.6764	8.7647	3.25	17.5018	3.674	0.9921	0.9814	0.9997	0.006219	0	0	802.209	892.7	31.85	21.45	0.79657
121	13.3	68.9674	5.1855	106.76	9.4477	0	23.4361	5.5199	0.35	-0.9994	1	0.7804	0.6195	0.4835	1204.39	917.485	50.05	-47.45	0.548864
122	7.7	2.9069	0.3775	16.9093	2.9665	0	7.2672	2.4762	-0.2187	-1	1	0.8084	1	0.8	1184.35	1024.51	-1.3	-2.6	0.127254
123	11.3	9.9431	0.8799	57.7061	6.205	0	16.25	3.2146	-0.5236	-0.9939	0.9971	0.4722	0.9892	0.9437	868.934	493.411	1.95	9.75	0.141805
124	9.5	64.011	6.738	64.4492	8.5932	0	16.5718	4.1673	0.9933	0.9283	1	0.01109	0.01333	0	594.995	788.91	-34.45	-53.95	0.784108
125	14.7	67.1611	4.5688	107.374	8.4546	0	23.6604	4.4624	0.9769	0.6818	1	0.04343	0.4724	0.009346	574.014	66.8231	-65	-16.9	0.540392
126	4.7	13.1615	2.8003	24.1637	8.9495	3.25	17.5018	3.9938	0.9089	0.6847	0.9994	0.1042	0.8889	0.1429	461.479	166.245	12.35	4.55	0.3129
127	11.5	12.503	1.0872	53.8358	5.6669	0	29.9635	5.1514	0.5777	-0.5547	1	0.3651	1	0.6338	1254.21	726.77	-5.85	-11.05	0.191851
128	4.9	5.5154	1.1256	18.6063	6.416	0	10.2774	3.1902	0.5776	0.0767	0.8944	0.2907	1	0.625	870.939	746.347	-3.9	-3.9	0.175436
129	7.5	34.9432	4.6591	35.014	6.3662	0	13	3.0948	0.9549	0.8662	0.9956	0.03005	0.5455	0	124.007	668.74	25.35	24.05	0.731849
130	5.1	20.066	3.9345	24.2461	7.8213	3.25	16.25	4.1307	0.8122	0.4824	0.9956	0.1696	0.5484	0.3636	451.667	419.147	-18.2	-8.45	0.503049
131	22.5	68.9429	3.0641	205.748	10.0365	0	23.6604	4.9014	0.7776	-0.9993	1	0.4543	0.7659	0.1793	241.287	963.469	33.15	60.45	0.305296
132	17.3	51.772	2.9926	154.811	10.1184	0	25.3833	6.1539	0.7809	-0.9973	1	0.3621	0.732	0.2595	748.012	751.173	-40.3	-32.5	0.295758
133	5.1	32.9134	6.4536	32.9264	10.6214	4.5962	19.769	4.9253	0.9821	0.9411	0.9999	0.01909	0.03226	0	1025.88	89.451	32.5	-5.2	0.607604
134	5.7	37.5203	6.5825	47.0266	12.7099	0	26.8002	6.9394	0.9854	0.9043	1	0.02446	0	0	78.807	320.14	9.1	-36.4	0.517903
135	7.7	17.0617	2.2158	42.0925	7.3846	0	19.769	4.3368	0.4812	-0.7593	0.9864	0.5052	0.9298	0.5833	727.201	343.247	11.05	13	0.300057
136	12.5	32.1602	2.5728	64.1498	6.1095	0	16.25	3.2492	0.8904	0.3022	0.9998	0.1188	0.981	0.09412	229.688	102.928	7.8	-31.2	0.421115
137	6.9	58.1741	8.431	47.4769	9.6892	4.5962	17.5018	3.3331	0.9686	0.9193	0.9977	0.0196	0	0	486.819	825.63	56.55	13.65	0.870144
138	7.3	18.4993	2.5342	47.9849	9.0537	3.25	18.3848	3.8161	0.4656	-1	0.999	0.7152	0.9434	0.3939	521.76	295.473	-5.85	-17.55	0.279908
139	20.1	45.2299	2.2502	218.142	12.052	0	23.6604	4.2991	0.8795	0.04757	1	0.1589	0.989	0.1375	734.883	615.694	44.85	-5.85	0.186708
140	5.7	15.6	2.7368	23.7573	6.4209	0	18.9506	4.9223	0.2164	-0.9981	0.9899	0.5072	0.7838	0.875	883.228	931.211	0	-15.6	0.426233
141	8.9	22.4132	2.5183	47.125	6.8297	0	24.7513	4.5331	0.8249	-1	0.9997	0.3941	0.971	0.1429	1208.7	736.298	19.5	-11.05	0.368728
142	9.7	73.0896	7.535	79.7876	10.362	0	43.7243	8.1529	0.9077	0.4866	0.9999	0.15	0.1948	0.1228	463.175	926.948	45.5	-57.2	0.727176
143	8.1	49.2115	6.0755	78.1758	12.8157	3.25	29.0689	7.4994	0.9834	0.9285	1	0.01803	0.06557	0	656.605	300.049	-48.1	10.4	0.474067
144	4.7	32.6621	6.9494	19.7729	7.3233	0	13.7886	3.6004	0.9924	0.9757	1	0.008818	0	0	863.223	224.404	-24.05	-22.1	0.948944
145	11.7	31.1051	2.6586	84.687	8.7306	0	22.981	5.1601	0.8313	-0.07526	0.9999	0.2388	0.7835	0.2208	914.329	351.756	5.85	-30.55	0.304515
146	14.1	76.711	5.4405	123.169	10.1793	0	19.769	4.2788	0.9705	0.8094	1	0.03363	0.4463	0	425.879	238.05	-1.3	76.7	0.534467
147	4.9	4.111	0.839	25.2143	8.6946	3.25	14.5344	3.1585	-0.5654	-0.7809	-0.3113	0.1989	1	1	921.082	996.49	1.3	-3.9	0.0964967
148	4.7	3.25	0.6915	28.4305	10.5298	0	33.4608	9.1386	-0.137	-0.8582	0.9947	0.718	1	0.8571	260.319	785.564	-2.6	-1.95	0.0656708
149	6.1	26.9103	4.4115	42.7986	10.4387	3.25	27.768	6.8949	0.9293	0.7154	0.9994	0.07578	0.5366	0.09524	348.91	550.697	21.45	-16.25	0.42261
150	5.7	51.1852	8.9799	48.03	12.9811	3.25	32.6621	6.9308	0.9765	0.9611	0.9946	0.0104	0	0	142.667	379.5	-15.6	48.75	0.691767
151	6.3	46.351	7.3573	45.7298	10.6348	4.5962	17.5018	3.4588	0.9895	0.9446	0.9998	0.01336	0	0	701.008	738.317	-17.55	42.9	0.691814
152	5.9	28.489	4.8286	25.6468	6.5761	3.25	11.718	2.756	0.8908	0.6833	0.9657	0.0752	0.4103	0.05263	898.237	131.551	13	-25.35	0.734265
153	7.1	41.8279	5.8913	44.5329	8.732	3.25	22.75	5.7009	0.9302	0.7903	1	0.05908	0.2549	0	341.091	832.775	-22.75	35.1	0.674679
154	7.7	18.6132	2.4173	57.5597	10.0982	3.25	20.8102	4.3366	0.9456	0.6644	1	0.08686	1	0.05405	911.467	239.623	16.9	-7.8	0.239379
155	8.1	23.4361	2.8933	54.1737	8.8809	0	16.5718	3.9695	0.9301	0.6877	1	0.08639	1	0.07317	891.963	622.988	-23.4	-1.3	0.325789
156	5.9	62.4135	10.5786	49.2971	12.6403	7.2672	17.5018	3.3781	0.9827	0.957	0.9985	0.0112	0	0	794.559	57.2712	36.4	-50.7	0.836895
157	7.3	20.0238	2.743	41.9176	7.909	0	18.9506	5.161	0.8968	0.6508	0.9995	0.1073	0.9623	0.1212	807.918	563.226	-19.5	-4.55	0.34682
158	5.1	4.7321	0.9279	24.7549	7.9855	3.25	16.5718	4.4343	-0.567	-1	-0.2346	0.3061	1	1	1213.5	974.059	-4.55	-1.3	0.116198
159	10.5	86.3913	8.2277	80.2678	9.4433	0	14.5344	3.6401	0.9813	0.9062	1	0.02183	0	0	276.229	892.129	-20.8	-83.85	0.871274
160	10.3	25.7141	2.4965	38.6253	4.6536	0	39.538	6.0465	0.8851	0.4771	1	0.1252	0.9639	0.127	1029.84	549.791	9.1	24.05	0.536466
161	8.3	4.5962	0.5538	29.9692	4.757	0	10.2774	2.9194	0.0692	-0.7071	1	0.6375	1	0.7222	872.717	747.259	3.25	3.25	0.116418
162	6.1	13.4001	2.1967	21.5119	5.2468	0	13	3.5655	0.4685	0.08082	1	0.3094	1	0.7	577.451	372.115	-3.25	-13	0.418674
163	14.5	7.1795	0.4951	68.9641	5.5171	0	25.3833	4.4529	-0.06665	-0.9993	1	0.6335	1	0.8462	1269.47	665.659	-0.65	-7.15	0.0897392
164	7.5	49.5025	6.6003	47.5784	8.6506	3.25	14.5344	2.8435	0.975	0.9301	0.9999	0.0192	0	0	133.84	723.333	-45.5	19.5	0.762988
165	8.5	74.2822	8.7391	69.4024	10.6773	3.25	22.981	3.9478	0.9866	0.9112	1	0.01839	0	0	203.118	466.212	-74.1	-5.2	0.818475
166	14.1	47.4545	3.3656	91.5256	7.5641	0	17.5018	3.4287	0.7815	-0.5547	1	0.2722	0.438	0.3861	1182.14	538.465	-27.95	-38.35	0.444944
167	7.5	39.2699	5.236	49.3917	8.9803	0	20.8102	5.3635	0.9036	0.4996	1	0.1019	0.4182	0.05714	881.247	986.66	8.45	-38.35	0.583054
168	7.1	52.6219	7.4115	41.2757	8.0933	0	16.25	4.567	0.9942	0.9795	1	0.006532	0.03922	0	304.091	670.331	22.75	-47.45	0.915757
169	9.9	14.3884	1.4534	31.8115	4.0268	0	13.4001	3.3267	0.8994	-0.05872	1	0.2004	1	0.1356	1138.14	595.429	-13.65	-4.55	0.360932
170	7.7	31.2338	4.0563	43.0619	7.5547	0	16.5718	4.7971	0.9545	0.8131	1	0.04976	0.5965	0	1274.58	966.714	30.55	6.5	0.536924
171	6.1	5.85	0.959	25.813	6.2958	0	13.4001	3.5654	-0.2254	-0.6974	0.2585	0.254	0.7805	1	870.984	471.402	0	5.85	0.152324
172	6.5	11.9854	1.8439	30.8021	6.8449	0	13.4001	3.2274	0.1871	-0.7071	0.9977	0.5424	0.9778	0.72	600.631	286.815	9.1	-7.8	0.269383
173	4.7	31.8699	6.7808	25.9948	9.6277	4.5962	21.8017	5.6313	0.9701	0.9391	0.9999	0.01927	0	0	286.149	166.319	-31.2	-6.5	0.704301
174	11.9	26.2023	2.2019	61.8235	6.2448	0	22.981	4.6601	0.3047	-0.9701	0.9999	0.4869	0.8182	0.8205	935.139	583.588	18.85	18.2	0.352597
175	5.5	34.6213	6.2948	26.716	7.6331	3.25	16.25	3.1986	0.9179	0.8078	1	0.06801	0.02857	0	1144.58	956.264	22.1	-26.65	0.824671
176	6.1	12.3329	2.0218	21.1016	5.1467	0	18.3848	3.6401	0.775	0.2922	0.9998	0.2493	1	0.2381	1137.33	1010.49	-11.7	3.9	0.392834
177	5.3	25.4913	4.8097	22.8105	6.9123	0	13.4001	3.236	0.8743	0.7877	0.9818	0.06092	0.5758	0	947.972	824.745	8.45	-24.05	0.695818
178	8.3	9.1232	1.0992	69.8349	11.0849	3.25	24.7513	4.5611	0.5914	-0.5369	1	0.4352	1	0.5581	638.416	616.313	0.65	9.1	0.0991619
179	11.1	15.708	1.4151	83.2049	9.1434	0	20.8102	5.1812	0.5288	-0.5369	1	0.4013	0.978	0.5915	1333.2	695.387	6.5	-14.3	0.154767
180	7.3	29.6446	4.0609	63.9354	12.0633	3.25	23.6604	7.8942	0.9629	0.7071	0.9997	0.06487	0.6792	0.06061	718.206	274.096	-23.4	18.2	0.336633
181	6.7	7.1795	1.0716	22.8278	4.857	0	10.2774	2.6693	0.7143	-0.04757	0.9923	0.2652	1	0.4815	733.545	811.425	-0.65	7.15	0.22063
182	7.1	26.162	3.6848	47.7596	9.3646	3.25	35.1541	6.493	0.8671	0.3328	0.9998	0.1754	0.9608	0.2258	1014	308.648	-11.7	23.4	0.393482
183	8.1	59.2035	7.3091	57.6263	9.4469	3.25	19.5	3.6721	0.9874	0.9312	1	0.0146	0	0	627.444	144.025	-9.1	-58.5	0.773704
184	5.1	8.0401	1.5765	20.944	6.7561	3.25	13.4001	3.0852	0.6978	0.09481	0.9959	0.2482	1	0.4545	1076.18	793.677	-7.8	1.95	0.233345
185	8.3	84.59	10.1916	72.965	11.5817	6.5	20.8102	3.2222	0.9963	0.9767	1	0.00494	0	0	477.084	743.88	-84.5	-3.9	0.879974
186	7.3	15.1744	2.0787	50.6624	9.5589	3.25	29.9635	5.2076	0.4619	-0.3547	1	0.4683	1	0.5758	363.082	391.253	-10.4	11.05	0.217462
187	4.9	8.475	1.7296	29.9406	10.3243	3.25	29.9635	6.7936	0.1657	-0.6727	0.5547	0.4148	1	1	480.194	387.133	-8.45	0.65	0.167527
188	6.9	54.5148	7.9007	43.6695	8.9121	4.5962	14.5344	3.0595	0.9901	0.9737	1	0.009015	0	0	950.572	319.601	-34.45	-42.25	0.886514
189	6.7	86.9544	12.9783	65.2104	13.8746	10.2774	17.5018	1.9415	0.9941	0.9872	0.9991	0.003517	0	0	1329.97	498.672	74.1	-45.5	0.9354
190	5.9	12.503	2.1192	33.3446	8.5499	0	19.769	5.656	-0.2513	-0.9981	0.9558	0.7192	0.8974	0.8421	1238.91	25.6356	11.05	5.85	0.247863
191	5.5	30.3	5.5091	46.479	13.2797	3.25	27.9576	7.13	0.9684	0.8184	0.9961	0.04661	0.1429	0	7.1818	544.773	11.7	-27.95	0.414851
192	7.9	46.5329	5.8902	40.5129	6.8666	0	23.4361	5.4085	0.1759	-0.9999	1	0.9048	0.4407	0.4872	638.74	730.785	42.25	-19.5	0.857804
193	7.9	30.9894	3.9227	51.0519	8.6529	3.25	16.25	3.1585	0.9748	0.8	1	0.04002	0.7119	0	813.285	865.962	30.55	-5.2	0.453339
194	7.7	1.95	0.2532	15.702	2.7547	0	4.5962	1.5075	-0.4821	-1	1	0.6901	1	0.871	1295.58	393.857	1.95	0	0.0919156
195	6.7	42.9787	6.4147	34.3934	7.3178	0	19.5	5.6235	0.946	0.7169	0.9994	0.08577	0.2128	0.07407	892.955	589.955	42.9	-2.6	0.876589
196	7.7	69.0501	8.9675	65.9407	11.5686	0	36.3361	7.5196	0.978	0.9236	1	0.02083	0	0	490.442	673.656	-63.7	-26.65	0.775159
197	7.1	36.3826	5.1243	34.0074	6.6681	0	20.8102	4.0932	0.9673	0.8763	1	0.03558	0.2353	0	1233.39	753.613	27.3	-24.05	0.76848
198	6.7	63.0801	9.4149	51.5399	10.9659	3.25	19.769	4.569	0.9905	0.9667	1	0.008517	0	0	496.231	609.903	-63.05	-1.95	0.858562
199	6.7	45.6391	6.8118	43.2468	9.2014	0	29.0689	6.2342	0.9787	0.8806	0.9996	0.0273	0	0	669.142	933.649	-8.45	-44.85	0.7403
200	4.9	18.3042	3.7355	20.5163	7.0746	0	17.5018	5.8457	0.1384	-0.005464	0.3162	0.09992	0.6552	1	1083.13	468.429	1.95	18.2	0.528016
201	6.1	5.5915	0.9166	20.7776	5.0677	0	13	3.645	-0.579	-0.9304	0.3162	0.4164	1	1	864.418	744.746	4.55	3.25	0.180871
202	4.9	1.4534	0.2966	9.7743	3.3704	0	13.4001	3.7767	-0.9458	-0.9899	-0.8376	0.05708	1	1	637.745	860.653	-0.65	-1.3	0.0880014
203	5.3	27.5848	5.2047	40.4905	12.2698	3.25	21.8017	5.0625	0.9707	0.8805	0.9999	0.04311	0.4848	0	16.6509	172.849	22.75	-15.6	0.424188
204	5.5	40.2055	7.3101	37.3306	10.6659	3.25	19.769	5.6302	0.9965	0.985	1	0.003993	0	0	669.136	295.954	22.75	33.15	0.685371
205	5.3	42.7718	8.0701	34.1362	10.3443	0	17.5018	5.2244	0.9963	0.9849	1	0.004605	0	0	1308.58	661.821	12.35	40.95	0.780149
206	4.9	13.4001	2.7347	33.5787	11.5789	0	26.8002	7.0806	0.835	0.6839	0.9996	0.1086	0.8966	0.3333	370.612	444.01	13	3.25	0.23618
207	5.1	3.9	0.7647	16.5601	5.342	0	10.2774	2.5347	0.6508	-0.1789	0.9972	0.4626	1	0.4	1255.78	957.235	0	3.9	0.143149
208	4.9	32.8941	6.7131	25.6905	8.8588	0	20.8102	5.8439	0.9978	0.9958	1	0.001814	0.2759	0	444.337	588.367	20.15	-26	0.757789
209	4.7	28.5408	6.0725	32.0034	11.8531	6.5	23.6604	4.721	0.9508	0.8818	1	0.04502	0	0	221.404	27.0851	-24.7	-14.3	0.512313
