# Supplementary material for: Cyclic AMP signalling and glucose metabolism mediate pH taxis by African trypanosomes
Source: Nat Commun. 2022 Feb 1;13:603. doi: 10.1038/s41467-022-28293-w (PMC8807625; doi:10.1038/s41467-022-28293-w)
Supplement: Supplementary file 12 — Source Data [file 41467_2022_28293_MOESM12_ESM.zip › Source Data/Source Data motility/Suppl. Fig. 4a/TrypKOS3.xlsx]

## Sheet: TrypKOS3V1
trackID	trackLength(s)	totalDisplacement(um)	meanVelocity(um/s)	totalDistance(um)	meanSpeed(um/s)	minSpeed(um/s)	maxSpeed(um/s)	stdevSpeed(um/s)	meanPersistence	minPersistence	maxPersistence	stdevPersistence	tumblingPropensityV	tumblingPropensityP	positionX(px)	positionY(px)	displacementX(um)	displacementY(um)	Spalte1
0	5.5	6.1321	1.1149	17.3683	4.9624	0	41.6203	9.3166	-0.5583	-0.9983	0.9766	0.5091	1	0.9333	1205.51	708.045	5.2	3.25	0.22467
1	49.5	18.984	0.3835	151.073	3.1805	0	11.718	2.3982	0.009152	-1	1	0.7103	1	0.7778	418.667	335.217	11.7	14.95	0.120579
2	8.5	9.3744	1.1029	15.0896	2.3215	0	7.2672	2.1433	0.6892	-0.1961	1	0.3134	1	0.5405	538.341	819.941	7.8	5.2	0.475081
3	36.5	13.7733	0.3773	179.497	5.2028	0	32.5	5.0751	-0.1607	-1	1	0.7015	1	0.8161	802.436	410.374	13	-4.55	0.0725186
4	5.5	4.5962	0.8357	14.3157	4.0902	0	11.718	2.9263	0.5916	-0.3162	0.9899	0.3987	1	0.6429	884.991	345.7	4.55	-0.65	0.204318
5	5.9	7.15	1.2119	9.8477	2.525	0	7.2672	2.2029	0.8915	0.6668	1	0.1013	1	0.1053	487.5	730.322	7.15	0	0.47996
6	6.5	8.475	1.3038	24.2787	5.3953	0	10.2774	3.1367	0.2516	-0.7894	1	0.7569	1	0.5417	854.454	844.1	-8.45	0.65	0.241655
7	12.7	6.4018	0.5041	46.4563	4.3417	0	11.718	2.2552	-0.0137	-1	1	0.6737	1	0.8732	16.9724	571.488	-5.85	2.6	0.116107
8	13.1	3.9	0.2977	35.2205	3.173	0	13.7886	2.6871	0.1773	-0.9806	1	0.618	1	0.7763	225.824	876.099	0	-3.9	0.0938229
9	7.5	2.9069	0.3876	15.4789	2.8143	0	6.5	1.9658	0.2311	-0.8944	0.9899	0.6646	1	0.6667	176.227	942.52	-2.6	-1.3	0.137725
10	26.1	9.1232	0.3495	66.6835	2.7669	0	23.4361	2.8789	-0.07722	-1	1	0.7335	1	0.8137	784.789	695.017	-9.1	-0.65	0.126315
11	9.5	3.25	0.3421	31.8794	4.2506	0	21.8017	5.5231	-0.08366	-0.9648	0.9701	0.6638	1	0.8077	846.805	521.463	3.25	0	0.0804828
12	10.9	9.3744	0.86	43.1522	4.8486	0	16.25	3.4975	0.4601	-0.9989	0.9965	0.6404	1	0.5147	854.211	87.1743	7.8	5.2	0.177371
13	36.3	35.7559	0.985	193.451	5.64	0	20.8102	3.6866	0.6047	-1	1	0.534	1	0.4097	1205.29	1012.36	-0.65	-35.75	0.174645
14	30.3	3.3144	0.1094	120.94	4.2735	0	26.2023	4.3349	-0.01951	-1	1	0.7532	1	0.7544	675.566	198.606	0.65	-3.25	0.0255996
15	11.9	3.3144	0.2785	18.2924	1.8477	0	4.5962	1.9698	0.367	-0.8944	1	0.6572	1	0.6613	1282.22	822.273	0.65	-3.25	0.150728
16	5.3	3.25	0.6132	16.3939	4.9678	0	9.75	2.6883	0.8541	0.6644	0.9971	0.1205	1	0.3077	234.538	748.094	1.95	2.6	0.123435
17	10.5	4.3603	0.4153	20.822	2.4497	0	10.2774	2.6704	-0.007492	-0.9285	1	0.843	1	0.6087	679.505	795.052	-3.9	-1.95	0.169531
18	38.1	69.7805	1.8315	160.896	4.4569	0	21.8017	3.0017	0.8801	0.1351	1	0.1666	1	0.1701	345.249	527.728	-32.5	-61.75	0.410936
19	49.5	10.5812	0.2138	168.771	3.5531	0	13.4001	2.8957	-0.08787	-1	1	0.7733	1	0.7562	419.791	450.798	-1.95	-10.4	0.0601728
20	8.5	1.95	0.2294	16.8347	2.5899	0	6.5	2.1	-0.4326	-1	0.8944	0.6354	1	0.9	689.518	732.3	0	-1.95	0.0885748
21	49.5	14.0014	0.2829	91.1152	1.9182	0	7.2672	1.8676	0.2269	-1	1	0.7433	1	0.6503	612.861	780.182	5.2	-13	0.147482
22	8.3	1.4534	0.1751	28.2907	4.4906	0	14.5344	4.2239	-0.5962	-0.9983	1	0.4594	1	0.9412	644.428	355.157	0.65	-1.3	0.0389926
23	15.9	4.5962	0.2891	24.5558	1.7666	0	4.5962	1.77	0.5078	-1	1	0.6408	1	0.5294	1087.97	953.355	-0.65	4.55	0.163648
24	5.9	4.111	0.6968	7.9996	2.0512	0	7.2672	2.3851	0.5779	-0.4472	1	0.3806	1	0.5882	1131.36	417.424	-1.3	-3.9	0.339704
25	28.3	10.5812	0.3739	113.101	4.3004	0	37.0557	4.5633	-0.03213	-1	1	0.703	1	0.7953	943.574	491.7	1.95	-10.4	0.0869454
26	14.3	3.5004	0.2448	64.4535	5.2401	0	23.6604	4.636	-0.2065	-1	1	0.7791	1	0.8152	270.594	163.815	1.3	-3.25	0.0467167
27	29.3	41.9489	1.4317	135.377	4.9589	0	42.25	7.0045	0.5481	-1	1	0.6406	0.9451	0.3765	370.85	848.483	-9.1	-40.95	0.288713
28	7.9	5.0767	0.6426	23.6287	4.0049	0	10.2774	2.9997	0.5477	-0.8321	1	0.5132	1	0.5556	1025.37	146.184	3.9	-3.25	0.160453
29	29.9	43.7822	1.4643	112.391	4.0284	0	13.4001	2.8204	0.8029	-0.9487	1	0.3124	1	0.2171	100.737	214.977	-13.65	-41.6	0.363494
30	49.5	22.7407	0.4594	208.464	4.3887	0	23.4361	3.9687	0.04018	-1	1	0.7738	1	0.6986	667.719	683.071	-19.5	-11.7	0.104678
31	4.7	2.0555	0.4373	4.4942	1.6645	0	4.5962	1.7935	0.4524	-0.3162	1	0.4961	1	0.8	946.16	546.032	0.65	-1.95	0.262722
32	49.5	16.263	0.3285	211.486	4.4523	0	19.769	3.9735	-0.2827	-1	1	0.653	1	0.879	1281.99	711.401	-0.65	-16.25	0.0737821
33	6.3	6.4018	1.0162	23.7186	5.516	0	10.2774	2.6124	0.6841	-0.7809	1	0.4736	1	0.4091	1295.25	661.778	5.85	-2.6	0.184228
34	32.1	32.1076	1.0002	98.7423	3.2805	0	16.25	2.8291	0.8205	-0.9923	1	0.2753	1	0.2383	992.355	871.153	-16.9	-27.3	0.304893
35	49.5	16.9125	0.3417	135.385	2.8502	0	10.2774	2.4514	0.2144	-1	1	0.7047	1	0.7045	1280.79	471.149	0.65	-16.9	0.119886
36	43.5	31.8765	0.7328	124.918	3.0101	0	10.2774	2.2759	0.6989	-0.7071	1	0.3064	1	0.4496	912.464	361.001	24.7	-20.15	0.243447
37	49.5	34.4009	0.695	201.332	4.2386	0	13.7886	2.8405	0.5141	-1	1	0.5623	1	0.5361	1203.1	950.658	-13	-31.85	0.163969
38	5.7	4.162	0.7302	22.3909	6.0516	0	19.769	5.8769	-0.6377	-1	0.7071	0.5024	1	1	157.29	260.509	-3.25	-2.6	0.120662
39	7.9	4.5962	0.5818	25.3887	4.3032	0	10.2774	2.3204	0.4207	-0.9487	0.9983	0.6258	1	0.5676	263.956	207.677	-0.65	-4.55	0.135202
40	16.1	7.2672	0.4514	60.2444	4.2727	0	23.4361	4.7599	-0.1075	-0.9983	1	0.7287	1	0.8529	328.752	534.593	-1.3	-7.15	0.105647
41	11.3	3.9	0.3451	45.314	4.8725	0	13.4001	3.1416	-0.1065	-1	1	0.7178	1	0.7941	364.239	613.947	0	-3.9	0.0708261
42	27.5	11.05	0.4018	66.5843	2.6111	0	9.1924	2.2001	0.09136	-1	1	0.7103	1	0.7398	61.9455	85.8273	-5.2	-9.75	0.153882
43	5.3	5.0767	0.9579	8.6077	2.6084	0	6.5	2.0509	0.5739	0.05547	0.9899	0.3827	1	0.6	443.075	290.085	-3.9	3.25	0.367237
44	49.5	13.1615	0.2659	163.048	3.4326	0	20.5548	3.0488	0.008929	-1	1	0.7177	1	0.7861	681.597	623.856	4.55	-12.35	0.0774631
45	32.5	8.2219	0.253	143.831	4.7158	0	23.6604	4.1923	-0.1111	-1	1	0.707	1	0.822	1380.99	747.905	2.6	-7.8	0.0536494
46	5.5	6.6922	1.2168	12.004	3.4297	0	20.8102	4.8277	-0.3138	-0.9648	0.9191	0.8607	1	0.6667	1333.75	302.646	-3.25	-5.85	0.354783
47	23.9	68.9123	2.8834	123.938	5.6593	0	36.3361	4.3523	0.9409	-0.4091	1	0.1232	0.9132	0.02513	17.9289	143.017	1.3	68.9	0.509498
48	5.5	2.9069	0.5285	11.7462	3.3561	0	9.1924	2.2763	-0.6156	-0.9955	0.3939	0.5195	1	1	475.091	1017.29	-2.6	-1.3	0.157474
49	49.5	44.243	0.8938	211.75	4.4579	0	27.9576	3.8706	0.3892	-1	1	0.6557	1	0.555	1007.91	419.962	1.95	-44.2	0.200498
50	5.1	1.3	0.2549	10.0054	3.2275	0	7.2672	1.916	0.03007	-1	1	0.9748	1	0.7143	3.6275	796.039	1.3	0	0.0789775
51	32.7	11.0691	0.3385	64.9628	2.1161	0	7.2672	1.9562	0.3429	-0.9701	1	0.6003	1	0.6867	573.861	353.998	-0.65	-11.05	0.159964
52	9.3	5.36	0.5763	32.3851	4.4363	0	10.2774	3.0637	0.223	-0.9864	1	0.6923	1	0.6731	1353.41	583.032	-1.3	-5.2	0.129906
53	5.7	1.4534	0.255	14.5682	3.9373	0	14.5344	3.4976	-0.5922	-0.9487	0.7071	0.4142	1	1	256.325	1017.74	0.65	-1.3	0.0647652
54	26.9	6.4347	0.2392	64.4247	2.5873	0	7.2672	2.0862	-0.2712	-1	1	0.6529	1	0.9303	341.567	671.255	4.55	-4.55	0.0924516
55	13.5	14.2556	1.056	57.1629	4.9707	0	10.2774	2.7054	0.4619	-1	1	0.595	1	0.6282	233.441	915.489	-9.75	-10.4	0.212445
56	36.3	7.9076	0.2178	87.5544	2.5526	0	10.2774	2.3865	-0.1589	-1	1	0.7393	1	0.8205	317.24	905.229	-1.3	-7.8	0.0853248
57	49.5	13.9561	0.2819	208.339	4.3861	0	17.5018	3.4877	-0.08654	-1	1	0.7297	1	0.8274	728.732	90.0667	12.35	-6.5	0.0642712
58	15.7	5.5915	0.3561	37.8343	2.7616	0	9.75	2.178	0.1286	-1	1	0.6582	1	0.8095	377.213	517.959	-4.55	-3.25	0.128947
59	5.1	2.0555	0.403	9.9635	3.214	0	9.75	2.1131	0.1474	-0.8944	0.9701	0.7064	1	0.625	679.147	399.539	-0.65	-1.95	0.125389
60	15.7	5.0767	0.3234	66.9781	4.8889	0	14.5344	3.821	-0.3321	-1	1	0.6331	1	0.8889	1154.54	218.261	-3.25	-3.9	0.0661498
61	20.7	5.36	0.2589	42.8482	2.2913	0	6.5	2.0917	-0.07304	-1	1	0.7699	1	0.7626	145.855	127.329	-1.3	-5.2	0.112993
62	8.1	3.5004	0.4321	34.7224	5.6922	0	20.8102	6.0639	-0.5393	-1	0.9487	0.5716	1	0.925	278.197	546.784	1.3	-3.25	0.0759109
63	49.5	30.5569	0.6173	286.569	6.033	0	25.3833	4.2042	-0.07815	-1	1	0.6913	1	0.8041	876.379	626.102	-14.95	-26.65	0.102321
64	9.1	3.25	0.3571	25.3942	3.5767	0	19.769	4.8674	-0.1806	-1	1	0.6928	1	0.9333	111.962	855.374	-1.95	-2.6	0.0998406
65	10.1	3.3144	0.3282	28.8277	3.559	0	9.75	2.7159	-0.4459	-1	1	0.6845	1	0.9322	133.955	162.53	0.65	-3.25	0.0922169
66	22.7	4.3603	0.1921	81.1268	3.9192	0	20.5548	4.1009	-0.2251	-1	1	0.7302	1	0.8506	370.729	275.414	-1.95	-3.9	0.0490151
67	6.3	4.111	0.6525	25.1624	5.8517	0	27.9576	6.9234	-0.196	-0.9119	0.9487	0.5594	1	0.9091	19.3651	87.127	-3.9	1.3	0.111506
68	9.7	8.841	0.9114	22.4773	2.9191	0	13.4001	2.7617	0.6464	-0.4472	1	0.3064	1	0.5614	969.954	263.619	-8.45	2.6	0.31222
69	5.3	4.6872	0.8844	14.5973	4.4234	0	13.7886	3.1399	0.06901	-0.5547	0.6247	0.4132	1	1	480.66	569.472	2.6	-3.9	0.199937
70	4.9	1.4534	0.2966	14.8734	5.1288	0	13.4001	3.9222	-0.6149	-1	0.4472	0.5014	1	1	166.031	639.306	-0.65	-1.3	0.0578303
71	9.7	5.85	0.6031	28.4845	3.6993	0	14.5344	3.561	0.4014	-0.9247	1	0.5898	1	0.5957	56.6753	680.289	5.85	0	0.163031
72	6.7	9.6629	1.4422	12.7031	2.7028	0	9.1924	2.5126	0.372	-1	0.9995	0.6816	1	0.68	136.246	611.657	3.25	-9.1	0.533595
73	6.9	3.25	0.471	25.4297	5.1897	0	17.5018	3.8982	0.2364	-0.7894	0.9717	0.4959	1	0.7931	1121.7	669.746	0	-3.25	0.0907567
74	6.9	2.0555	0.2979	17.2488	3.5202	0	7.2672	2.2259	-0.6497	-0.9899	1	0.4726	1	0.931	945.688	437.355	-1.95	-0.65	0.0846259
75	8.5	1.8385	0.2163	17.8097	2.7399	0	6.5	2.0232	0.03394	-0.9487	0.9939	0.6757	1	0.8108	1320.26	153.412	1.3	-1.3	0.0789445
76	6.1	5.2405	0.8591	12.09	2.9488	0	7.2672	2.1951	0.5294	-0.7071	1	0.4955	1	0.5789	104.861	463.951	-0.65	5.2	0.291339
77	25.3	8.0401	0.3178	32.0077	1.3737	0	4.5962	1.6579	0.431	-1	1	0.6579	1	0.6149	978.287	33.498	1.95	-7.8	0.231346
78	13.5	4.111	0.3045	67.2947	5.8517	0	19.5	3.6802	0.1623	-1	1	0.6591	1	0.7647	309.178	873.43	-3.9	-1.3	0.0520362
79	11.5	3.25	0.2826	55.735	5.8668	0	23.6604	4.7928	0.005653	-1	1	0.7431	1	0.7576	85.5478	283.726	0	-3.25	0.0481694
80	34.1	8.475	0.2485	124.578	3.8809	0	19.5	3.3857	-0.1669	-1	1	0.6869	1	0.8583	502.043	33.5528	-4.55	-7.15	0.0640315
81	20.1	3.3144	0.1649	43.4851	2.4025	0	7.2672	2.1948	0.04816	-1	1	0.6907	1	0.7872	1034.79	252.749	-3.25	-0.65	0.0686368
82	5.7	3.5004	0.6141	13.8393	3.7404	0	13.7886	3.868	-0.6616	-1	-0.2941	0.2434	1	1	1279.18	980.307	-1.3	-3.25	0.16418
83	20.7	2.68	0.1295	84.1103	4.4979	0	29.9635	6.2815	-0.2571	-1	1	0.7924	1	0.8301	1133.96	803.396	-0.65	2.6	0.0287912
84	6.7	7.9076	1.1802	3.5192	0.7488	0	4.5962	1.4774	-0.8045	-1	0.09054	0.2977	1	1	594.597	112.194	1.3	-7.8	1.57612
85	21.9	9.4641	0.4322	63.6919	3.2006	0	10.2774	2.2394	0.1853	-1	1	0.7162	1	0.7115	303.324	50.2648	2.6	-9.1	0.135037
86	11.1	3.3144	0.2986	30.3199	3.3319	0	11.718	2.4551	0.3821	-0.7399	1	0.5351	1	0.6479	1093.26	360.878	0.65	3.25	0.0896185
87	21.5	10.0907	0.4693	79.3487	4.0692	0	13	2.8031	0.4403	-0.7071	1	0.5177	1	0.6316	388.726	857.649	-2.6	-9.75	0.11533
88	5.1	1.3	0.2549	3.25	1.0484	0	3.25	1.5444	0.9024	0.7071	1	0.1691	1	0.3333	629.078	955.314	0	-1.3	0.243132
89	9.3	1.95	0.2097	34.0465	4.6639	0	16.25	3.3317	-0.267	-1	0.9839	0.7186	1	0.8723	211.285	113.097	1.95	0	0.0449624
90	8.5	0	0	26.2089	4.0321	0	9.75	2.2963	-0.7412	-1	0.7071	0.4204	1	1	759.788	241.341	0	0	0
91	4.9	0.65	0.1327	6.7692	2.3342	0	4.5962	1.6297	-1	-1	-1	0	1	1	221.959	439.316	0	0.65	0.0568503
92	13.1	0.9192	0.07017	51.0252	4.5969	0	16.25	3.7562	-0.4745	-1	1	0.7265	1	0.8485	562.034	727.973	0.65	0.65	0.0152646
93	41.5	66.6179	1.6052	245.969	6.2271	0	20.5548	3.8777	0.8609	-0.6139	1	0.2131	1	0.1818	732.933	849.241	63.7	-19.5	0.257776
94	10.9	2.6	0.2385	21.2217	2.3845	0	11.718	2.7079	-0.5083	-1	0.9806	0.6019	1	0.9194	1269.83	309.752	0	-2.6	0.100021
95	5.9	0	0	22.5088	5.7715	3.25	16.25	3.7283	-0.8011	-1	1	0.5122	1	0.9375	824.407	594.407	0	0	0
96	4.9	2.9069	0.5932	9.718	3.3511	0	7.2672	2.6891	-0.4421	-0.6139	-0.1961	0.1204	1	1	147.633	376.694	-2.6	-1.3	0.177017
97	13.3	2.0555	0.1545	26.0324	2.3037	0	7.2672	1.9955	-0.2996	-1	1	0.7427	1	0.803	1083.79	601.538	1.95	-0.65	0.067066
98	7.3	2.9069	0.3982	22.5266	4.2503	0	45.2673	8.4239	-0.3391	-1	0.9558	0.6884	1	0.9091	1373.96	427.425	-1.3	-2.6	0.0936875
99	6.1	1.4534	0.2383	13.2721	3.2371	0	14.5344	3.4212	0.3286	-1	1	0.7192	1	0.65	1290.82	15.4508	-1.3	-0.65	0.0736153
100	5.1	1.3	0.2549	6.927	2.2345	0	9.1924	2.867	0.5297	-0.3162	1	0.4371	1	0.625	346.824	779.843	0	1.3	0.114075
101	13.3	3.7901	0.285	29.807	2.6378	0	9.1924	2.5242	-0.5318	-1	1	0.5736	1	0.9437	456.064	507.778	-3.25	-1.95	0.108045
102	14.1	9.9431	0.7052	68.2939	5.6441	0	36.3361	7.1762	0.03619	-0.9923	0.9971	0.7587	1	0.7041	700.677	325.706	-9.75	-1.95	0.124945
103	6.9	2.68	0.3884	25.331	5.1696	0	22.981	5.4911	-0.8779	-1	0.4472	0.312	1	1	15.9855	219.833	-2.6	-0.65	0.0751315
104	7.9	3.7901	0.4798	23.1571	3.9249	0	10.2774	3.2765	0.5914	-0.9487	0.9985	0.3886	1	0.6053	87.7025	713.006	3.25	-1.95	0.122245
105	7.1	4.5962	0.6474	15.7996	3.098	0	9.75	2.6666	0.5929	-0.4472	1	0.4289	1	0.56	364.261	644.458	3.25	-3.25	0.208974
106	5.1	2.9069	0.57	5.3577	1.7283	0	4.5962	1.9887	0.7226	0.3162	0.9487	0.2066	1	0.6	358.961	95.549	2.6	1.3	0.329804
107	9.5	8.6721	0.9129	45.5771	6.0769	0	40.7224	8.9786	0.05585	-1	1	0.8446	1	0.6038	1087.46	1005.76	1.95	8.45	0.150225
108	5.7	5.5915	0.981	22.1567	5.9883	0	26.2023	7.9863	0.08742	-0.1724	0.2941	0.1655	1	1	1298.78	553.254	-4.55	3.25	0.163819
109	5.5	3.3144	0.6026	14.0819	4.0234	0	9.1924	2.2544	0.4707	-0.9487	1	0.6568	1	0.4286	1349.79	606.482	0.65	-3.25	0.149774
110	4.7	4.3603	0.9277	8.6077	3.188	0	6.5	2.0175	0.6997	0.1789	1	0.2937	1	0.4286	820.468	332.202	-3.9	1.95	0.290997
111	5.3	1.95	0.3679	22.2267	6.7354	0	17.5018	4.7816	-0.8456	-1	-0.3162	0.2376	1	1	477.142	878.264	-1.95	0	0.0546218
112	5.1	7.0308	1.3786	8.1857	2.6406	0	7.2672	2.4848	0.5393	0.2425	1	0.2425	1	0.9091	209.235	730.304	3.9	-5.85	0.522078
113	23.5	72.7303	3.0949	106.999	4.9767	0	10.2774	2.5895	0.948	0.7276	1	0.05637	0.9721	0.005128	51.583	301.179	-29.9	-66.3	0.621878
114	9.5	1.95	0.2053	18.9381	2.5251	0	13.7886	2.8952	-0.0408	-0.8	1	0.657	1	0.7778	673.521	138.263	1.95	0	0.0813037
115	11.5	3.5004	0.3044	26.9378	2.8356	0	7.2672	2.3148	-0.2396	-1	1	0.6063	1	0.95	392.265	116.609	-3.25	-1.3	0.107349
116	12.7	4.5962	0.3619	25.5916	2.3917	0	7.2672	2.0951	0.1437	-1	1	0.7591	1	0.6944	110.886	777.043	3.25	3.25	0.151315
117	22.9	4.5962	0.2007	67.0585	3.2085	0	13.4001	2.5525	0.1956	-1	1	0.759	1	0.6264	680.849	409.255	-0.65	-4.55	0.0625526
118	7.1	4.5962	0.6474	13.9597	2.7372	0	21.8017	5.0938	-0.3939	-1	0.9899	0.722	1	0.8421	1335.19	304.514	0.65	4.55	0.236519
119	5.7	2.0555	0.3606	30.2295	8.1701	0	20.8102	5.1721	-0.2779	-1	0.9247	0.6566	1	0.8824	1162.97	1002.46	-1.95	-0.65	0.0441365
120	5.3	0.9192	0.1734	6.7323	2.0401	0	7.2672	2.2249	-0.8984	-1	-0.7071	0.103	1	1	191.217	303.764	-0.65	-0.65	0.0849958
121	5.5	1.95	0.3545	8.6635	2.4753	0	6.5	1.9861	-0.8058	-1	-0.4472	0.2023	1	1	1376.76	369.609	0	-1.95	0.143215
122	8.3	4.55	0.5482	28.3299	4.4968	0	13.4001	2.9875	0.1857	-0.9971	0.9971	0.7485	1	0.6486	580.867	234.934	0	-4.55	0.121909
123	6.9	3.7901	0.5493	22.2336	4.5375	0	10.2774	2.0709	0.4082	-0.7071	0.9762	0.515	1	0.68	668.138	513.761	3.25	-1.95	0.121058
124	6.5	2.0555	0.3162	15.4832	3.4407	0	11.718	3.3433	-0.3206	-0.8824	0.9701	0.5632	1	0.8696	14.6231	824.454	0.65	-1.95	0.0918999
125	4.7	3.5004	0.7448	35.7098	13.2258	0	29.9635	9.3861	-0.7862	-0.9908	-0.3939	0.2181	1	1	1021.13	71.8617	1.3	3.25	0.0563142
126	5.9	9.0535	1.5345	38.7617	9.9389	3.25	22.981	6.7982	0.5065	-0.4594	0.9965	0.4514	1	0.6667	1385.18	874.602	-8.45	-3.25	0.154393
127	6.1	6.6287	1.0867	13.5504	3.305	0	35.0036	7.7012	0.4637	-0.7474	1	0.6222	1	0.4737	540.393	813.656	-6.5	1.3	0.328805
128	13.3	2.7577	0.2073	30.1998	2.6726	0	10.2774	2.2689	0.2966	-1	1	0.7954	1	0.5063	694.868	731.094	-1.95	1.95	0.0775649
129	7.5	6.5324	0.871	29.2199	5.3127	0	13.4001	3.6479	0.6183	-0.4472	0.9997	0.3873	1	0.4848	112.333	461.153	-6.5	0.65	0.163947
130	5.3	0	0	13.4046	4.062	0	7.2672	2.7822	-0.6732	-1	0.7071	0.6462	1	1	1321.17	152.66	0	0	0
131	8.9	9.3066	1.0457	40.4187	5.8578	0	23.6604	5.0602	0.5111	-0.8944	0.9995	0.4711	1	0.6429	983.882	258.124	-8.45	3.9	0.178514
132	7.7	5.886	0.7644	18.6071	3.2644	0	10.2774	2.5135	0.3187	-0.6139	1	0.591	1	0.6667	49.487	679.266	5.85	-0.65	0.234162
133	4.7	5.36	1.1404	15.298	5.6659	0	41.1096	10.5107	-0.313	-0.9971	0.824	0.7556	1	0.8571	94.766	113.468	5.2	-1.3	0.201274
134	4.7	0.9192	0.1956	7.8	2.8889	0	9.75	2.7538	-0.9892	-1	-0.9487	0.02057	1	1	445.798	288.075	0.65	-0.65	0.0677074
135	5.1	0.9192	0.1802	9.8896	3.1902	0	7.2672	2.3081	-0.7865	-0.9512	-0.1414	0.2364	1	1	203.422	731.088	0.65	-0.65	0.0564855
136	7.5	1.4534	0.1938	18.7174	3.4032	0	20.8102	4.9387	0.04719	-0.9995	1	0.7826	1	0.6897	19.9133	84.1333	0.65	-1.3	0.0569464
137	6.5	9.0535	1.3928	24.0596	5.3466	0	39.538	8.0092	0.3115	-0.1644	1	0.3167	1	0.8333	174.854	945.485	-3.25	8.45	0.260502
138	4.7	1.8385	0.3912	6.4442	2.3868	0	4.5962	1.6173	-0.6406	-0.8944	-0.4472	0.1924	1	1	1353.53	713.83	-1.3	1.3	0.163901
139	10.9	7.827	0.7181	24.2177	2.7211	0	7.2672	2.2879	0.492	-0.9864	1	0.5863	1	0.4912	222.505	181.647	-7.8	-0.65	0.263901
140	8.9	2.68	0.3011	39.5407	5.7305	0	16.25	4.1984	-0.2358	-1	1	0.728	1	0.7872	764.348	660.23	-2.6	0.65	0.0525434
141	13.3	4.111	0.3091	48.4003	4.2832	0	14.5344	3.0047	-0.2951	-1	1	0.6597	1	0.875	230.857	733.173	-1.3	3.9	0.0721657
142	29.7	5.9927	0.2018	101.584	3.6673	0	23.4361	3.2811	0.05903	-1	1	0.7149	1	0.7488	155.636	879.369	1.3	-5.85	0.0550269
143	4.7	3.25	0.6915	7.9353	2.939	0	7.2672	2.7724	0.3192	-0.5547	0.9285	0.5183	1	0.8333	207	50.9681	2.6	-1.95	0.235284
144	4.7	8.475	1.8032	22.1433	8.2012	0	20.5548	8.1641	0.477	-0.8	0.9864	0.6032	1	0.7143	149.33	776.692	-8.45	0.65	0.21987
145	4.7	1.4534	0.3092	11.668	4.3215	0	14.5344	3.6203	-0.2713	-0.9995	0.9487	0.8935	1	0.7143	357.596	614.011	1.3	-0.65	0.0715492
146	5.1	0.65	0.1275	3.25	1.0484	0	3.25	1.5444	-0.4879	-0.7071	-0.2425	0.1953	1	1	632.608	61.5392	0	0.65	0.121614
147	6.1	7.3539	1.2056	31.5723	7.7006	0	25.3833	8.1708	0.6052	-0.7593	1	0.3998	1	0.619	1200.38	98.9508	-5.2	-5.2	0.156559
148	8.9	1.4534	0.1633	26.4635	3.8353	0	13	2.8938	0.2429	-0.9701	1	0.6594	1	0.7292	318.921	94.4663	1.3	0.65	0.0425782
149	5.1	4.3603	0.855	13.3506	4.3067	0	11.718	3.7323	0.265	-0.2169	0.5547	0.2568	1	1	765.52	236.353	-1.95	3.9	0.198528
150	4.7	2.3436	0.4986	17.9095	6.6332	0	13.4001	5.0803	-0.2649	-0.7894	0.6	0.5136	1	1	661.074	891.66	1.95	1.3	0.0751673
151	6.3	1.8385	0.2918	21.6944	5.0452	0	16.25	3.3781	0.2927	-0.824	1	0.662	1	0.5238	1354	593.127	1.3	-1.3	0.0578372
152	4.9	4.9503	1.0103	12.8146	4.4188	0	13	3.6018	0.7461	0.4472	0.9104	0.1708	1	0.4444	873.48	915.092	-4.55	-1.95	0.228637
153	12.7	0	0	73.1346	6.835	0	18.3848	4.3711	-0.3979	-1	1	0.5433	1	0.9877	844.591	75.8661	0	0	0
154	35.9	7.827	0.218	113.935	3.3609	0	17.5018	3.3047	-0.02631	-1	1	0.7508	1	0.7862	856.772	252.695	5.2	-5.85	0.0648636
155	12.3	6.7862	0.5517	41.2484	4.0047	0	11.718	2.6263	0.1122	-1	1	0.7376	1	0.6667	93.939	188.829	1.95	-6.5	0.137763
156	28.7	20.4104	0.7112	112.318	4.2067	0	13.4001	2.9535	0.05118	-1	1	0.6552	1	0.8017	241.584	937.775	-3.25	-20.15	0.169064
157	15.5	14.3884	0.9283	63.5576	4.708	0	19.769	3.7322	0.6577	-0.8321	1	0.3322	1	0.5088	800.152	277.707	-13.65	-4.55	0.197175
158	34.9	18.5905	0.5327	191.5	5.8207	0	17.5018	2.6659	-0.8643	-1	-0.156	0.161	0.9514	1	1106.16	352.242	-14.95	11.05	0.0915182
159	6.1	7.3539	1.2056	22.9401	5.5951	0	45.9619	9.9043	0.6316	-0.9806	1	0.5885	1	0.3	1076.93	999.312	-5.2	5.2	0.215474
160	22.1	1.95	0.08824	54.842	2.7285	0	29.0689	3.2931	0.145	-1	1	0.7622	1	0.6711	135.353	621.532	0	-1.95	0.0323401
161	8.1	13.9106	1.7174	22.8426	3.7447	0	37.9012	6.7265	0.7435	0.1961	1	0.2258	0.9508	0.4375	1367.76	965.315	8.45	-11.05	0.458622
162	33.9	58.0287	1.7118	138.191	4.332	0	17.5018	3.1262	0.6547	-1	1	0.5506	0.9969	0.3592	68.8038	149.863	43.55	-38.35	0.395152
163	5.9	2.0555	0.3484	5.7942	1.4857	0	4.5962	1.7366	0.6738	-0.8944	1	0.4159	1	0.5263	56.4322	495.212	0.65	1.95	0.234502
164	5.3	0.9192	0.1734	14.0091	4.2452	0	20.5548	5.4714	-0.4995	-0.9806	0.8321	0.4512	1	0.9231	1154.69	226.104	0.65	-0.65	0.0408461
165	12.3	3.9	0.3171	47.5421	4.6157	0	16.5718	3.3941	0.1356	-0.9701	1	0.6965	1	0.7037	458.122	727.285	0	-3.9	0.0687003
166	6.1	5.9927	0.9824	30.0204	7.322	0	46.5329	11.02	-0.08096	-0.9734	0.9701	0.6772	1	0.85	1239.66	831.492	-5.85	1.3	0.134171
167	32.7	10.1741	0.3111	82.5132	2.6877	0	7.2672	2.0692	0.1205	-1	1	0.7498	1	0.68	383.81	526.91	-9.1	-4.55	0.11575
168	11.7	7.2672	0.6211	31.9224	3.291	0	33.931	5.0145	0.544	-0.1414	1	0.3331	1	0.6761	114.641	468.68	1.3	-7.15	0.188727
169	5.3	3.9538	0.746	34.8004	10.5456	0	23.4361	7.481	-0.09206	-1	0.9778	0.8856	1	0.6667	606.576	437.887	-0.65	-3.9	0.0707404
170	12.3	21.45	1.7439	35.9674	3.492	0	10.2774	2.6161	0.8821	0.4472	1	0.1481	1	0.2048	727.988	1.0244	21.45	0	0.499399
171	4.7	2.68	0.5702	10.6161	3.9319	0	11.718	3.6326	-0.1425	-0.4961	0.3162	0.306	1	1	437.543	217.596	-0.65	-2.6	0.145019
172	9.3	4.9503	0.5323	37.0701	5.0781	0	16.25	4.3465	0.07956	-0.9769	1	0.7097	1	0.7308	274.027	168.866	1.95	-4.55	0.104823
173	6.3	1.4534	0.2307	19.5761	4.5526	0	13.4001	4.5029	-0.1122	-1	1	0.903	1	0.6522	807.008	895.333	-0.65	1.3	0.0506743
174	4.7	1.4534	0.3092	10.7669	3.9877	0	9.75	2.24	-0.8876	-0.9806	-0.7071	0.1003	1	1	366.862	648.851	-0.65	1.3	0.0775384
175	13.1	2.9069	0.2219	23.4324	2.111	0	9.75	2.2382	-0.5879	-1	1	0.6144	1	0.9	893.672	777.878	1.3	-2.6	0.105116
176	9.3	1.3	0.1398	34.3321	4.703	0	21.8017	3.9273	-0.3751	-1	0.9487	0.5943	1	0.8936	50.9462	766.989	0	1.3	0.0297257
177	5.3	6.4018	1.2079	10.8433	3.2859	0	11.718	3.3138	0.2487	-0.3162	0.9864	0.49	1	0.75	593.094	281.293	2.6	-5.85	0.367601
178	29.5	26.871	0.9109	175.888	6.3959	0	18.9506	4.2518	0.4611	-1	1	0.6087	1	0.5353	70.7593	927.154	-14.3	22.75	0.142419
179	28.9	37.3	1.2907	96.6114	3.5915	0	10.2774	2.554	0.5739	-1	1	0.5149	1	0.4836	618.216	679.869	27.95	-24.7	0.359376
180	23.9	16.0538	0.6717	54.4311	2.4854	0	11.718	2.3078	0.1695	-1	1	0.7264	1	0.7602	148.877	950.68	5.85	-14.95	0.270258
181	28.7	5.36	0.1868	82.0674	3.0737	0	11.718	2.6375	0.04371	-1	1	0.709	1	0.8119	1274.45	317.669	1.3	-5.2	0.0607737
182	5.9	7.1795	1.2169	50.1494	12.8588	0	40.2003	9.2749	-0.2674	-1	0.9487	0.6833	1	0.8421	659.246	893.805	-0.65	7.15	0.0946356
183	16.7	30.0128	1.7972	88.4865	6.0195	0	16.25	3.378	0.8011	-0.206	1	0.2381	1	0.288	1319.12	322.269	-29.9	-2.6	0.298563
184	5.3	3.3144	0.6254	12.0123	3.6401	0	13.4001	3.6609	-0.4906	-1	0.7071	0.5953	1	1	1174.18	729.877	-0.65	-3.25	0.171808
185	18.9	9.9218	0.525	77.5028	4.586	0	29.0689	5.5646	0.3741	-1	1	0.6307	1	0.5929	322.582	545.855	5.2	-8.45	0.114479
186	27.5	13.7118	0.4986	89.4174	3.5066	0	13	2.7823	0.2611	-1	1	0.6803	1	0.7024	146.738	144.707	1.3	-13.65	0.142189
187	7.5	1.95	0.26	12.3962	2.2539	0	4.5962	1.8527	0.1225	-0.8321	1	0.6871	1	0.8065	226.807	883.907	-1.95	0	0.115356
188	6.3	2.0555	0.3263	14.918	3.4693	0	9.1924	2.8809	-0.5674	-1	1	0.5868	1	0.95	996.833	258.881	0.65	-1.95	0.0940536
189	5.3	2.3436	0.4422	10.177	3.0839	0	4.5962	1.4405	-0.3681	-1	0.7071	0.6054	1	1	271.623	475.896	-1.3	-1.95	0.14339
190	4.7	2.68	0.5702	18.1585	6.7254	0	36.7696	8.9092	-0.4176	-0.6508	0.05547	0.2593	1	1	699.84	583.936	0.65	-2.6	0.0847831
191	5.3	2.0555	0.3878	10.3862	3.1473	0	7.2672	2.1537	-0.4126	-1	0.7071	0.5901	1	1	437.934	219.198	-1.95	-0.65	0.123217
192	4.7	2.0555	0.4373	4.55	1.6852	0	3.25	1.6548	0.9344	0.8944	1	0.05067	1	0	353.181	101.798	-1.95	-0.65	0.259494
193	4.9	1.3	0.2653	6.3885	2.2029	0	4.5962	1.8091	-0.6756	-0.9899	-0.3162	0.2271	1	1	391.429	124.02	1.3	0	0.120432
194	14.9	7.4111	0.4974	82.458	6.3921	0	21.8017	4.3942	0.02523	-0.9191	1	0.6871	1	0.7677	462.567	564.554	5.85	-4.55	0.0778148
195	5.5	0.65	0.1182	24.7486	7.071	0	25.3833	6.879	-0.6783	-0.9908	0.3162	0.3554	1	1	1043.83	794.927	-0.65	0	0.0167162
196	25.5	4.162	0.1632	66.0244	2.8096	0	7.2672	2.2016	0.06911	-1	1	0.7614	1	0.7351	371.231	280.21	2.6	-3.25	0.0580866
197	25.3	11.3518	0.4487	79.9257	3.4303	0	11.718	2.4555	0.05272	-1	1	0.6866	1	0.776	377.115	649.259	-10.4	-4.55	0.130805
198	9.1	0	0	33.2298	4.6802	0	16.5718	3.7813	-0.6297	-1	0.9648	0.5422	1	0.9535	915.824	1011.35	0	0	0
199	5.3	5.2	0.9811	9.8289	2.9784	0	9.75	2.5875	0.8537	0.6	0.9923	0.1332	1	0.2308	1139.15	46.6038	0	5.2	0.329405
200	9.3	35.8208	3.8517	50.2569	6.8845	0	14.5344	3.6624	0.9569	0.7241	1	0.07551	0.6712	0.03774	31.4355	38.2151	-7.15	35.1	0.559474
201	6.7	4.9503	0.7388	33.2901	7.083	0	35.1541	8.4337	-0.1188	-0.9899	1	0.6802	1	0.8148	1290.84	629.933	-4.55	1.95	0.104306
202	24.1	80.9478	3.3588	166.66	7.5412	0	26.2023	4.8012	0.953	0.4472	1	0.0796	0.7285	0.0398	138.118	645.228	66.95	-45.5	0.445393
203	20.5	18.9506	0.9244	122.004	6.5948	0	20.8102	4.3935	0.6012	-0.9285	1	0.4868	1	0.4969	787.524	657.373	-18.85	-1.95	0.140171
204	8.9	5.5536	0.624	36.1963	5.2458	0	16.5718	3.8461	-0.2152	-0.9899	0.9734	0.6206	1	0.9211	385.59	157.899	-1.95	-5.2	0.118952
205	6.9	5.5915	0.8104	10.3347	2.1091	0	9.1924	2.4539	-0.6165	-1	1	0.6548	1	0.8929	231.297	728.254	3.25	-4.55	0.38424
206	10.1	6.4347	0.6371	30.4918	3.7644	0	11.718	2.4192	0.7781	-0.4472	1	0.2556	1	0.3158	1196.55	47.4406	4.55	-4.55	0.169243
207	5.7	40.2895	7.0683	45.6664	12.3423	3.25	24.7513	6.8599	0.967	0.8914	1	0.04187	0	0	1026.18	1032.32	-39.65	7.15	0.572689
208	12.1	4.9503	0.4091	33.3348	3.3005	0	11.718	2.5967	0.4781	-0.9701	1	0.5427	1	0.6176	656.64	314.318	1.95	-4.55	0.123951
209	5.5	7.6081	1.3833	20.634	5.8954	0	22.981	5.7068	-0.9322	-1	-0.7071	0.0925	0.9714	1	547.618	794.809	-2.6	7.15	0.234641
210	10.9	3.7901	0.3477	28.457	3.1974	0	13.4001	2.3461	0.1089	-0.995	1	0.7411	1	0.6897	820.995	340.775	1.95	-3.25	0.108745
211	4.9	2.68	0.5469	11.2866	3.8919	0	9.75	1.9819	-0.1591	-1	1	0.7404	1	0.8571	456.806	780.857	0.65	-2.6	0.140523
212	7.9	2.7577	0.3491	20.3401	3.4475	0	11.718	2.8503	0.02292	-1	1	0.8225	1	0.7353	1121.68	678.487	-1.95	-1.95	0.101262
213	19.3	3.677	0.1905	72.2155	4.1743	0	17.5018	3.0512	0.3496	-1	1	0.5949	0.9942	0.7075	467.487	964.337	-2.6	-2.6	0.0456364
214	7.5	5.36	0.7147	15.4327	2.8059	0	6.5	1.655	0.1352	-0.7071	1	0.5597	1	0.7576	199.56	115.72	5.2	1.3	0.254713
215	11.5	5.5915	0.4862	33.8697	3.5652	0	11.718	2.7577	-0.2948	-1	1	0.7376	1	0.8281	794.074	692.37	4.55	-3.25	0.136374
216	22.7	6.4347	0.2835	77.9251	3.7645	0	23.4361	3.7637	0.3784	-1	1	0.6282	1	0.6626	1019.25	154.645	-4.55	-4.55	0.0753088
217	5.5	2.9069	0.5285	11.6528	3.3294	0	16.5718	3.6664	-0.2963	-1	0.9701	0.7992	1	0.7778	979.782	39.9273	2.6	-1.3	0.158737
218	13.3	4.111	0.3091	73.7793	6.5291	0	27.5772	7.0226	-0.1229	-0.9985	1	0.7425	1	0.7841	77.9774	286.827	3.9	-1.3	0.0473419
219	22.5	7.0308	0.3125	43.192	2.1069	0	7.2672	1.9554	0.2799	-1	1	0.663	1	0.6779	1371.35	379.233	3.9	-5.85	0.148322
220	9.1	1.3	0.1429	54.5253	7.6796	0	25.3833	6.3777	0.004854	-0.9943	1	0.5744	1	0.8367	1136.98	805.637	-1.3	0	0.0186077
221	8.5	3.677	0.4326	23.7204	3.6493	0	7.2672	2.1515	-0.334	-1	1	0.6545	1	0.9318	22.1059	94.2	-2.6	-2.6	0.118543
222	11.5	4.55	0.3957	47.2548	4.9742	0	23.6604	5.5026	-0.1651	-1	1	0.7284	1	0.8088	278.622	546.157	4.55	0	0.0795505
223	5.7	2.0555	0.3606	13.4088	3.624	0	7.2672	2.0974	-0.1915	-1	1	0.9447	1	0.6667	698.377	731.711	-1.95	0.65	0.0995033
224	10.9	1.8385	0.1687	26.8263	3.0142	0	11.718	2.8871	-0.03967	-1	0.9971	0.5918	1	0.8548	1135.9	578.927	-1.3	-1.3	0.0559684
225	8.5	2.0555	0.2418	20.6594	3.1784	0	7.2672	2.5316	-0.6886	-1	0.8944	0.4062	1	0.9762	1386.41	127.135	0.65	-1.95	0.076076
226	19.5	12.2642	0.6289	103.084	5.8905	0	17.5018	4.0193	-0.06505	-1	1	0.7105	1	0.8138	394.456	489.426	6.5	10.4	0.106765
227	5.5	0.65	0.1182	6.7135	1.9181	0	4.5962	1.8324	0.3259	-0.7071	1	0.661	1	0.6923	949.909	550.773	0	-0.65	0.0616235
228	12.3	5.2405	0.4261	18.0231	1.7498	0	4.5962	1.9346	-0.1534	-1	1	0.6902	1	0.9333	546.996	1007.24	-4.55	2.6	0.243514
229	12.5	2.9069	0.2326	40.055	3.8148	0	9.1924	2.576	-0.8362	-1	0.4472	0.2569	1	1	64.776	96.144	1.3	-2.6	0.0609731
230	19.9	7.827	0.3933	73.3197	4.0961	0	44.2048	5.0904	0.06103	-1	1	0.5883	0.9944	0.8378	395.216	870.706	-7.8	0.65	0.0960182
231	10.1	3.5004	0.3466	56.6869	6.9984	0	23.6604	7.3162	0.08948	-0.9756	1	0.633	1	0.8214	1044.62	796.297	-3.25	-1.3	0.0495256
232	5.9	0.65	0.1102	29.2882	7.5098	0	18.9506	5.4476	-0.7197	-1	-0.1961	0.2965	1	1	205.695	46.7542	0	0.65	0.0146742
233	9.1	8.0401	0.8835	21.6067	3.0432	0	10.2774	2.7398	0.4728	-0.7634	1	0.6636	1	0.46	1059.57	961.099	-1.95	7.8	0.290319
234	12.1	5.886	0.4864	29.7889	2.9494	0	9.1924	2.3843	0.5634	-0.9487	1	0.5051	1	0.5373	667.789	805.335	0.65	-5.85	0.164915
235	6.5	4.9503	0.7616	30.987	6.886	0	21.8017	6.7355	0.268	-1	0.9899	0.6037	1	0.7273	54.5154	341.962	1.95	-4.55	0.110601
236	9.3	2.3436	0.252	19.2074	2.6311	0	9.75	2.4868	-0.423	-1	0.9806	0.5869	1	0.8913	705.489	540.118	1.95	1.3	0.0957774
237	5.1	6.1664	1.2091	11.375	3.6694	0	29.25	7.0078	-0.5351	-1	-0.2169	0.3021	1	1	700.677	0.6373	5.85	-1.95	0.329509
238	7.9	8.475	1.0728	21.3751	3.6229	0	32.1734	5.6563	0.8162	0.1961	1	0.2275	1	0.3077	116.108	485.5	-0.65	-8.45	0.296116
239	18.9	4.5962	0.2432	46.8501	2.7722	0	10.2774	2.4444	-0.2096	-1	1	0.7198	1	0.8308	676.278	419.68	3.25	-3.25	0.0877282
240	18.7	5.9927	0.3205	123.339	7.3856	0	34.548	8.6119	-0.0165	-1	1	0.7245	1	0.8	1024.2	562.492	-4.55	-3.9	0.0433953
241	8.5	3.5004	0.4118	29.2201	4.4954	0	16.5718	4.2538	0.5082	-0.9806	1	0.5493	1	0.5581	455.035	737.241	-1.3	-3.25	0.0916048
242	8.7	4.162	0.4784	17.7077	2.6429	0	6.5	1.6827	0.274	-0.7071	1	0.5339	1	0.8	89.1724	761.971	2.6	-3.25	0.181013
243	5.9	2.0555	0.3484	13.3531	3.4239	0	7.2672	2.5128	-0.8966	-1	-0.7071	0.1146	1	1	135.246	171.432	-0.65	-1.95	0.101755
244	13.3	3.25	0.2444	71.4806	6.3257	0	30.6604	5.6785	-0.3113	-1	1	0.6785	1	0.8851	1026	78.4624	0	-3.25	0.038636
245	5.9	3.25	0.5508	8.125	2.0833	0	6.5	1.899	0.9371	0.3162	1	0.1809	1	0.125	0.1356	303.483	0	-3.25	0.264388
246	17.5	21.9946	1.2568	72.4509	4.6743	0	10.2774	2.6499	0.7234	-0.1414	0.9996	0.259	1	0.4148	558.503	294.557	18.2	-12.35	0.268874
247	17.5	4.55	0.26	62.477	4.0308	0	19.769	3.6905	-0.152	-1	1	0.7263	1	0.8534	233.409	879.851	-4.55	0	0.0645033
248	7.1	2.6	0.3662	18.0189	3.5331	0	7.2672	1.9352	-0.3562	-0.9965	1	0.7323	1	0.8667	842.409	673.409	0	-2.6	0.103648
249	17.5	16.289	0.9308	53.4486	3.4483	0	32.6621	4.1119	0.3943	-0.9648	1	0.6372	1	0.5702	671.257	207.663	14.3	-7.8	0.26993
250	9.1	7.9076	0.869	34.8196	4.9042	0	23.6604	6.5154	0.2241	-0.9959	0.9923	0.6759	1	0.7333	940.429	503.297	1.3	-7.8	0.177195
251	11.7	6.5324	0.5583	22.6289	2.3329	0	6.5	1.9061	0.7239	-0.3162	1	0.3163	1	0.4085	761.791	224.769	-0.65	-6.5	0.239316
252	9.1	4.7321	0.52	30.5102	4.2972	0	10.2774	2.9036	-0.1676	-1	1	0.6993	1	0.8222	486.956	572.028	-1.3	-4.55	0.121009
253	8.9	3.5004	0.3933	21.3108	3.0885	0	9.75	2.8335	0.373	-0.7071	1	0.4899	1	0.8049	174.163	227.191	-3.25	-1.3	0.127343
254	4.9	5.5154	1.1256	12.046	4.1538	0	26	6.3124	0.4234	-0.3048	1	0.4355	1	0.6667	1010.65	895.755	-3.9	-3.9	0.270981
255	16.3	9.2382	0.5668	63.5964	4.4473	0	16.25	3.3205	0.02906	-1	1	0.6925	1	0.8261	1175.37	740.856	5.85	-7.15	0.127448
256	16.3	11.718	0.7189	65.9789	4.6139	0	26.2023	4.4963	0.02895	-0.9892	1	0.7255	1	0.7265	421.948	42.4356	11.05	-3.9	0.155812
257	14.5	5.2405	0.3614	42.2925	3.3834	0	11.718	3.1234	-0.6255	-0.9995	1	0.4749	1	0.9753	431.531	222.955	5.2	-0.65	0.106816
258	13.3	3.3144	0.2492	36.0516	3.1904	0	13	2.4201	-0.1553	-1	1	0.7693	1	0.7976	864.921	588.778	-0.65	-3.25	0.0781093
259	6.1	1.3	0.2131	29.6535	7.2326	0	32.5	7.428	0.4277	-0.4856	1	0.4493	1	0.6667	554.918	786.738	0	-1.3	0.0294638
260	6.5	2.68	0.4123	25.2622	5.6138	0	33.931	9.1365	0.4437	-0.9487	0.9285	0.5002	1	0.6957	340.285	795.938	-0.65	-2.6	0.073444
261	14.3	8.475	0.5927	51.3485	4.1747	0	22.75	5.0542	0.03263	-1	1	0.7245	1	0.7931	611.724	446.024	-4.55	-7.15	0.141974
262	5.5	1.4534	0.2643	6.7366	1.9247	0	4.5962	2.0649	-0.6512	-1	0.5547	0.4936	1	1	892.446	782.818	0.65	-1.3	0.13732
263	6.7	0.65	0.09701	26.855	5.7138	0	18.3848	4.4882	0.097	-1	1	0.8698	1	0.5652	815.567	63.8284	0	0.65	0.0169782
264	15.5	6.4347	0.4151	68.3545	5.0633	0	21.8017	4.7425	0.4153	-0.8	1	0.5393	1	0.6449	1252.48	592.894	4.55	-4.55	0.0819821
265	6.1	5.8138	0.9531	21.6419	5.2785	0	22.981	5.2617	0.4507	-1	1	0.7579	1	0.4	97.6557	429.836	-5.2	2.6	0.180563
266	4.7	5.886	1.2523	38.7147	14.3388	3.25	38.0403	14.5406	-0.8731	-1	-0.5145	0.1877	1	1	1372.54	967.479	-0.65	5.85	0.0873365
267	12.9	3.9538	0.3065	36.746	3.3712	0	11.718	2.6112	0.1947	-0.9487	1	0.5833	1	0.8382	298.415	64.3953	-0.65	-3.9	0.0909172
268	14.9	4.3603	0.2926	70.4763	5.4633	0	32.0088	7.748	-0.2949	-1	1	0.6914	1	0.9091	504.446	42.7852	1.95	-3.9	0.0535574
269	14.7	1.4534	0.09887	53.2185	4.1904	0	11.718	3.1699	-0.3781	-1	0.9983	0.7012	1	0.8947	709.16	340.816	0.65	1.3	0.0235944
270	7.1	1.8385	0.2589	9.852	1.9318	0	4.5962	1.8941	-0.4015	-1	0.9899	0.6905	1	0.8696	906.352	924.972	1.3	1.3	0.13402
271	4.7	3.7901	0.8064	5.6103	2.0779	0	11.718	2.7014	-0.7	-0.9899	0.1961	0.4291	1	1	232.245	736.564	3.25	1.95	0.388084
272	5.5	1.4534	0.2643	11.5146	3.2899	0	7.2672	2.5011	0.5201	-1	1	0.7127	1	0.4167	34.3727	501.782	0.65	-1.3	0.0803368
273	6.7	1.4534	0.2169	18.7365	3.9865	0	19.769	5.1673	0.07174	-0.9864	0.8944	0.7114	1	0.913	1353.68	720.91	0.65	1.3	0.0544086
274	5.5	2.68	0.4873	24.5588	7.0168	0	37.0557	8.1889	-0.7354	-0.9939	0.8944	0.5042	1	0.9333	183.564	312.664	2.6	-0.65	0.0694476
275	13.7	10.4	0.7591	51.8982	4.4357	0	11.718	2.8476	0.5034	-0.8437	1	0.5342	1	0.5222	851.598	68.7299	0	10.4	0.171134
276	5.9	3.7901	0.6424	21.1319	5.4184	0	13.4001	3.8956	0.3504	-0.9762	1	0.6466	1	0.7059	1346.97	625.551	1.95	-3.25	0.118559
277	13.1	3.25	0.2481	53.3486	4.8062	0	23.4361	5.4493	-0.1923	-0.9947	1	0.6786	1	0.8293	942.954	552.76	0	-3.25	0.0516208
278	8.5	2.6	0.3059	13.427	2.0657	0	6.5	1.9795	0.07839	-1	1	0.731	1	0.75	1071.34	994.682	0	-2.6	0.148085
279	12.9	8.841	0.6853	52.806	4.8446	0	14.5344	2.9635	0.4845	-0.9487	1	0.5044	1	0.6024	883.24	520.585	5.2	-7.15	0.141456
280	5.7	2.9069	0.51	9.3366	2.5234	0	4.5962	1.8524	0.7324	0.1414	1	0.2008	1	0.4706	1302.39	90.2807	2.6	-1.3	0.202108
281	4.9	1.3	0.2653	8.4173	2.9025	0	4.5962	1.6098	0.2167	-0.9487	1	0.7732	1	0.7143	318.163	912.796	0	-1.3	0.091404
282	4.9	2.68	0.5469	15.4422	5.3249	0	35.0036	11.3443	-0.1111	-0.8944	0.7071	0.7898	1	1	20.7653	87.7347	0.65	-2.6	0.102706
283	12.5	2.9069	0.2326	25.0204	2.3829	0	7.2672	2.1509	-0.07614	-1	1	0.7397	1	0.7761	1224.87	403.904	-2.6	1.3	0.0976122
284	6.1	1.3	0.2131	1.95	0.4756	0	3.25	1.163	1	1	1	0	1	0	573	355.771	0	-1.3	0.448066
285	8.3	6.6287	0.7986	14.6943	2.3324	0	4.5962	1.9162	0.09865	-0.9899	1	0.7709	1	0.6341	394.747	131.554	1.3	6.5	0.342394
286	6.5	2.0555	0.3162	5.7385	1.2752	0	4.5962	1.7714	0.7132	-0.3162	1	0.332	1	0.381	348.731	506.808	1.95	0.65	0.247961
287	12.1	3.5004	0.2893	32.5166	3.2195	0	13.4001	2.4728	0.09292	-0.9983	1	0.7987	1	0.6471	815.95	337.136	1.3	3.25	0.0898587
288	7.5	2.0555	0.2741	26.7414	4.8621	0	11.718	2.7586	-0.1608	-0.9965	1	0.6795	1	0.875	1386.11	130.22	1.95	-0.65	0.0563748
289	8.9	0.65	0.07303	47.9018	6.9423	0	23.4361	6.2461	-0.4224	-1	0.9806	0.7145	1	0.8298	1279.2	244.517	-0.65	0	0.0105196
290	11.7	5.886	0.5031	81.1855	8.3696	0	33.1436	8.5647	-0.3736	-1	1	0.6493	1	0.9118	1379.37	756.756	-5.85	0.65	0.0601104
291	6.7	2.9069	0.4339	8.6077	1.8314	0	4.5962	1.8605	0.6741	-0.4472	1	0.3954	1	0.4583	863.298	557.269	1.3	-2.6	0.236923
292	11.3	2.9069	0.2572	43.5335	4.681	0	17.5018	3.8196	-0.1822	-1	1	0.7493	1	0.7969	1290.63	984.38	2.6	1.3	0.0549455
293	11.3	1.95	0.1726	25.5873	2.7513	0	9.75	2.6104	-0.1582	-1	1	0.6685	1	0.9298	133.876	174.916	0	-1.95	0.062734
294	11.1	4.5962	0.4141	30.6328	3.3662	0	6.5	1.9189	0.0526	-0.8944	1	0.6262	1	0.8226	803.608	690.401	-4.55	0.65	0.123017
295	6.1	2.3436	0.3842	8.0323	1.9591	0	7.2672	2.1251	0.2556	-0.9487	0.9487	0.6885	1	0.9	1335.66	311.623	-1.95	-1.3	0.19611
296	11.1	3.3144	0.2986	45.6294	5.0142	0	21.8017	4.1872	-0.3783	-1	1	0.7934	1	0.8254	788.248	409.815	3.25	0.65	0.0595509
297	11.1	1.8385	0.1656	24.1939	2.6587	0	7.2672	2.0006	-0.2488	-1	1	0.7498	1	0.8113	805.027	896.549	-1.3	-1.3	0.0622861
298	5.3	2.6	0.4906	11.3221	3.4309	0	7.2672	2.4526	0.7421	0.3162	1	0.251	1	0.3846	30.2642	680.094	0	-2.6	0.142995
299	5.5	3.3144	0.6026	25.3842	7.2526	0	29.25	8.0905	0.3102	-0.8321	0.9991	0.6094	1	0.7857	115.882	490.9	0.65	-3.25	0.0830874
300	10.5	4.162	0.3964	29.2266	3.4384	0	9.75	2.0936	0.2484	-0.9285	1	0.6159	1	0.6949	704.305	381.881	-2.6	-3.25	0.115286
301	8.1	2.6	0.321	33.2297	5.4475	0	19.5	4.6839	-0.3494	-1	0.9487	0.6452	1	0.9429	451.494	570.185	2.6	0	0.0589261
302	10.3	2.3436	0.2275	24.5984	2.9637	0	7.2672	2.1825	0.2085	-1	1	0.7822	1	0.5932	1153.88	621.471	-1.3	1.95	0.0767622
303	9.1	3.3144	0.3642	19.4723	2.7426	0	7.2672	2.1781	0.4845	-0.8	1	0.5725	1	0.6585	25.8516	252.808	-0.65	-3.25	0.132794
304	10.1	4.7321	0.4685	21.5758	2.6637	0	7.2672	2.1677	-0.08848	-1	1	0.7442	1	0.7857	301.941	481.569	1.3	-4.55	0.175883
305	4.9	1.8385	0.3752	18.5023	6.3801	0	21.8017	6.846	0.7805	0.4472	1	0.2935	1	0.3333	274.51	546.061	1.3	-1.3	0.0588079
306	9.9	5.2405	0.5293	30.5951	3.8728	0	14.5344	3.409	0.09945	-1	1	0.7356	1	0.7308	1060.93	839.702	-2.6	-4.55	0.136671
307	9.5	2.0555	0.2164	14.1644	1.8886	0	11.718	2.5811	-0.2214	-1	1	0.6768	1	0.8696	1095.22	943.153	-0.65	1.95	0.114582
308	4.9	0.65	0.1327	7.1362	2.4607	0	7.2672	2.3287	-0.8309	-0.9487	-0.4191	0.1869	1	1	266.133	1008.65	0.65	0	0.0539277
309	7.9	4.6872	0.5933	34.8702	5.9102	0	27.9576	6.1084	-0.0626	-1	0.9762	0.7391	1	0.8889	558.709	779.911	2.6	3.9	0.100386
310	9.3	7.827	0.8416	25.5933	3.5059	0	40.2003	6.7115	-0.1322	-0.9701	1	0.6324	1	0.8542	451.468	741.989	0.65	-7.8	0.240052
311	9.1	9.1232	1.0025	46.2499	6.5141	0	22.981	4.5924	0.6448	-0.9965	1	0.509	1	0.3778	106.681	427.907	-9.1	0.65	0.153897
312	6.7	10.4809	1.5643	30.5968	6.51	0	40.7224	10.0791	0.2143	-0.9989	0.8137	0.588	0.6596	0.9259	256.627	180.179	10.4	-1.3	0.240292
313	8.9	1.3	0.1461	50.0399	7.2522	0	25.3833	6.944	-0.06994	-0.9989	1	0.6892	1	0.8182	72.6854	287.022	1.3	0	0.0201456
314	8.7	4.3603	0.5012	22.7554	3.3963	0	21.8017	4.4875	-0.002704	-1	1	0.8239	1	0.6977	1138.87	17.5575	3.9	1.95	0.147572
315	8.7	1.4534	0.1671	29.4529	4.3959	0	13	3.1859	-0.4853	-1	0.9701	0.4821	1	0.9574	235.414	740.707	-1.3	-0.65	0.0380127
316	8.5	11.718	1.3786	39.2598	6.04	0	27.5772	6.5945	-0.2844	-1	0.9806	0.8465	1	0.7111	689.971	37.1647	-0.65	-11.7	0.228245
317	8.3	6.4347	0.7753	48.5707	7.7096	0	17.5018	5.3734	0.394	-0.9899	0.9943	0.627	1	0.5854	874.38	360.56	-4.55	-4.55	0.100563
318	6.1	3.5004	0.5738	23.94	5.839	0	11.718	3.3562	-0.753	-0.9962	0.5547	0.4394	1	1	90.3689	201.705	3.25	1.3	0.0982703
319	8.1	13.081	1.6149	19.7416	3.2363	0	7.2672	2.0345	0.9364	0.7894	0.9983	0.0521	1	0	32.7901	839.624	11.7	-5.85	0.498996
320	8.1	2.68	0.3309	31.1138	5.1006	0	14.5344	3.9304	-0.6251	-1	0.7071	0.4297	1	1	827.938	606.401	-2.6	0.65	0.0648747
321	7.7	2.68	0.3481	16.6074	2.9136	0	7.2672	2.136	0.3955	-0.6	0.9923	0.4756	1	0.7857	57.1948	347.643	2.6	-0.65	0.119474
322	4.9	7.4111	1.5125	20.5205	7.076	3.25	33.4608	7.6843	-0.7978	-0.9923	0.124	0.3559	1	1	273.561	463.908	-5.85	-4.55	0.213751
323	7.7	5.5536	0.7212	30.9571	5.4311	0	11.718	3.3871	0.05483	-1	1	0.6477	1	0.7714	388.623	43.8377	5.2	1.95	0.132791
324	7.3	6.7862	0.9296	10.7886	2.0356	0	26.2023	5.2017	0.6289	-0.9333	0.9957	0.5689	1	0.2857	18.5959	94.7671	1.95	-6.5	0.456671
325	7.3	3.3144	0.454	16.5011	3.1134	0	9.75	2.7914	-0.1302	-0.9899	1	0.7417	1	0.8	339.377	679.952	3.25	-0.65	0.145821
326	6.3	0.65	0.1032	25.6843	5.9731	0	20.5548	5.0087	0.1658	-0.908	1	0.6509	1	0.8182	490.413	821.246	0	-0.65	0.0172775
327	7.3	4.5962	0.6296	17.7994	3.3584	0	10.2774	2.4021	0.3959	-0.8321	1	0.5982	1	0.5938	1015.45	907.034	-0.65	-4.55	0.18747
328	6.9	2.7577	0.3997	19.197	3.9178	0	10.2774	2.3359	-0.09197	-0.9965	1	0.7782	1	0.7917	1327.18	354.746	-1.95	-1.95	0.102022
329	5.7	6.7862	1.1906	9.9496	2.6891	0	7.2672	2.4626	0.2223	-0.8	1	0.7128	1	0.5882	177.675	216.193	1.95	-6.5	0.44275
330	6.7	1.95	0.291	13.4767	2.8674	0	10.2774	2.3677	-0.7615	-1	-0.1592	0.256	1	1	64.5597	98.6716	1.95	0	0.101486
331	6.7	1.8385	0.2744	12.3173	2.6207	0	4.5962	1.6207	0.2326	-0.8944	1	0.6763	1	0.7391	151.298	883.791	1.3	-1.3	0.104705
332	6.3	3.5004	0.5556	12.0112	2.7933	0	7.2672	2.3648	0.3916	-0.8944	1	0.7416	1	0.4667	240.452	952.365	3.25	-1.3	0.198905
333	6.3	4.6872	0.744	16.1267	3.7504	0	25.3833	5.4646	0.4426	-1	0.966	0.6878	1	0.35	222.444	445.651	2.6	-3.9	0.198379
334	6.1	10.1741	1.6679	21.2771	5.1895	0	24.7513	5.6866	0.6447	-0.124	1	0.3146	1	0.5238	8.7295	39.082	-4.55	9.1	0.321399
335	6.1	7.2672	1.1913	15.8494	3.8657	0	10.2774	2.1184	-0.3277	-0.8742	0.7071	0.489	1	1	584.77	295.992	-1.3	-7.15	0.308172
336	5.9	5.2	0.8814	21.8135	5.5932	3.25	11.718	3.0052	0.483	-0.8575	1	0.5788	1	0.5	1311.27	539.661	-5.2	0	0.157584
337	5.7	4.3603	0.765	12.968	3.5049	0	7.2672	2.596	0.6911	0.1961	1	0.2754	1	0.5	1131.86	431.219	-3.9	-1.95	0.218266
338	5.7	9.9218	1.7407	24.3524	6.5817	0	32.5	9.26	0.2364	-0.8542	0.9998	0.667	1	0.6471	1048.09	802.395	-5.2	-8.45	0.264476
339	5.1	0.9192	0.1802	13.3635	4.3108	0	35.1541	8.4429	0.1689	-0.9762	0.9833	0.9097	1	0.625	554.147	1006.11	-0.65	-0.65	0.041802
340	5.5	6.4347	1.1699	15.9197	4.5485	0	13	3.7574	0.6639	0.2425	0.9985	0.2472	1	0.4667	1330.37	1.9727	-4.55	-4.55	0.257206
341	5.5	2.6	0.4727	16.1671	4.6192	0	10.2774	2.4485	0.2171	-0.9899	1	0.7432	1	0.6429	825.764	282.346	-2.6	0	0.102334
342	5.3	0	0	1.3	0.3939	0	3.25	1.0772	-1	-1	-1	0	1	1	874	920.151	0	0	0
343	5.1	1.4534	0.285	8.7981	2.8381	0	6.5	2.2485	-0.2877	-0.8944	0.7071	0.678	1	1	16.7353	541.333	-0.65	-1.3	0.100419
344	4.9	3.9538	0.8069	8.3355	2.8743	0	10.2774	2.5559	0.8198	0.2631	0.9806	0.2341	1	0.2222	175.306	114.235	3.9	-0.65	0.280729
345	4.9	1.3	0.2653	36.2243	12.4911	0	35.0036	13.11	0.239	-0.9615	0.9762	0.6957	1	0.7778	320.551	554.02	1.3	0	0.0212391

## Sheet: V2
trackID	trackLength(s)	totalDisplacement(um)	meanVelocity(um/s)	totalDistance(um)	meanSpeed(um/s)	minSpeed(um/s)	maxSpeed(um/s)	stdevSpeed(um/s)	meanPersistence	minPersistence	maxPersistence	stdevPersistence	tumblingPropensityV	tumblingPropensityP	positionX(px)	positionY(px)	displacementX(um)	displacementY(um)	Spalte1
0	9.1	5.9927	0.6585	28.4522	4.0074	0	10.2774	2.9341	-0.07246	-1	0.9487	0.7423	1	0.8837	1190.85	992.126	3.9	4.55	0.164321
1	22.3	28.2208	1.2655	70.5336	3.4746	0	10.2774	2.4838	0.861	-0.3714	1	0.208	1	0.2077	456.464	244.691	-27.95	-3.9	0.364215
2	9.3	6.5	0.6989	24.445	3.3486	0	9.75	2.6675	0.563	-0.3714	0.9965	0.4297	1	0.4792	4.5054	707.656	6.5	0	0.208714
3	42.3	27.768	0.6565	134.418	3.3354	0	10.2774	2.4181	0.3768	-1	1	0.5921	1	0.6492	74.9681	202.248	14.95	23.4	0.196828
4	5.9	3.7901	0.6424	24.3217	6.2363	3.25	10.2774	2.1991	0.2013	-0.6	0.9923	0.6478	1	0.625	388.229	398.381	1.95	3.25	0.10301
5	9.1	7.2672	0.7986	31.8855	4.4909	0	21.8017	5.4994	0.1509	-0.9923	1	0.6972	1	0.7292	1113.93	217.599	-1.3	-7.15	0.177826
6	17.9	13.081	0.7308	93.9154	5.9066	0	19.769	4.3941	0.3339	-0.9487	1	0.6158	1	0.6593	910.779	95.9162	-5.85	-11.7	0.123726
7	34.5	61.1864	1.7735	131.226	4.0377	0	16.5718	2.8626	0.6692	-1	1	0.5489	1	0.2857	987.632	737.173	61.1	-3.25	0.439235
8	6.9	2.7577	0.3997	15.3212	3.1268	0	6.5	2.0792	0.2408	-1	1	0.7	1	0.6316	1167.17	788.123	-1.95	-1.95	0.12783
9	4.7	1.4534	0.3092	4.1692	1.5442	0	4.5962	1.792	0.8831	0.7071	1	0.142	1	0.3333	627.926	21.617	0.65	1.3	0.200233
10	5.5	3.25	0.5909	16.8037	4.8011	0	10.2774	3.9262	-0.2586	-0.9806	0.9899	0.7051	1	0.8	237.954	65.0182	1.95	-2.6	0.123076
11	49.5	16.0801	0.3249	182.619	3.8446	0	21.8017	4.6619	0.4103	-0.9965	1	0.5783	1	0.601	1094.46	612.442	-3.9	-15.6	0.0845081
12	31.3	42.964	1.3727	163.814	5.5909	0	17.5018	3.5729	0.6536	-0.9524	1	0.4609	1	0.3657	1293.62	279.454	42.25	-7.8	0.245524
13	7.1	2.9069	0.4094	13.8106	2.708	0	7.2672	2.3252	0.1858	-0.8944	1	0.7246	1	0.6333	1309.17	393.662	-1.3	-2.6	0.151182
14	32.7	15.5049	0.4742	110.99	3.6153	0	14.5344	2.8488	0.1222	-1	1	0.7597	1	0.6792	519.723	599.602	-8.45	-13	0.131165
15	27.3	9.7716	0.3579	74.0347	2.9263	0	16.25	2.836	-0.1173	-1	1	0.7525	1	0.8088	414.332	1008.96	-0.65	-9.75	0.122305
16	25.9	13.65	0.527	138.24	5.7841	0	29.43	5.1945	-0.2014	-1	1	0.6765	1	0.8381	362.975	276.054	-13.65	0	0.0911118
17	28.1	18.3848	0.6543	140.548	5.385	0	13.7886	3.5571	0.2267	-1	1	0.751	1	0.5936	994.577	983.242	2.6	18.2	0.121504
18	49.5	47.0745	0.951	186.091	3.9177	0	11.718	2.4152	0.4931	-1	1	0.5615	1	0.5252	1076.55	860.254	14.3	44.85	0.242744
19	41.1	24.2686	0.5905	183.219	4.6859	0	24.7513	3.902	0.1244	-1	1	0.7469	1	0.6637	545.293	173.953	24.05	3.25	0.126016
20	16.7	11.718	0.7017	81.6359	5.5535	0	16.25	3.3355	0.3169	-1	1	0.6672	1	0.6356	8.3503	385.784	9.75	-6.5	0.126353
21	15.7	3.25	0.207	53.0071	3.8691	0	13.4001	2.9733	-0.04379	-1	1	0.7419	1	0.7864	1369.04	956.904	-1.95	-2.6	0.0535008
22	9.7	27.9198	2.8783	83.1465	10.7982	0	22.981	5.2455	0.893	0.0688	0.9999	0.1658	0.987	0.1429	389.485	677.273	-11.7	25.35	0.266554
23	12.7	6.4347	0.5067	55.9712	5.231	0	14.5344	2.9071	0.1068	-0.9923	1	0.6357	1	0.8354	1243.71	574.516	-4.55	-4.55	0.0968648
24	14.3	3.7901	0.265	41.9492	3.4105	0	9.1924	2.4184	-0.3315	-1	0.9939	0.6593	1	0.9036	415.325	498.122	3.25	-1.95	0.0777012
25	11.3	7.5802	0.6708	58.5912	6.3001	0	16.5718	3.6261	0.05531	-1	1	0.6809	1	0.7714	1005.61	185.982	-6.5	-3.9	0.106475
26	13.3	6.5	0.4887	38.8331	3.4366	0	9.1924	2.3719	0.2044	-1	1	0.723	1	0.6747	794.91	1030.44	-5.2	-3.9	0.142205
27	7.5	5.5915	0.7455	19.7385	3.5888	0	14.5344	3.672	-0.1902	-1	1	0.6641	1	0.8485	113.673	653.593	-3.25	-4.55	0.20773
28	4.9	0.9192	0.1876	10.6366	3.6678	0	6.5	1.3823	-0.2586	-1	0.7071	0.8896	1	1	39.4796	799.01	-0.65	-0.65	0.0511478
29	49.5	13.1454	0.2656	191.968	4.0414	0	21.8017	3.7244	-0.1767	-1	1	0.7383	1	0.8303	417.44	916.514	13	-1.95	0.0657198
30	14.3	9.1232	0.638	56.8908	4.6253	0	18.3848	3.7782	0.396	-0.9971	1	0.7081	1	0.52	437.28	437.339	-9.1	0.65	0.137937
31	19.5	6.6287	0.3399	76.0044	4.3431	0	18.3848	3.9612	-0.1638	-1	1	0.7703	1	0.7727	703.087	367.195	1.3	-6.5	0.0782621
32	19.9	11.5729	0.5816	86.4157	4.8277	0	27.768	5.6556	-0.2293	-1	1	0.6619	1	0.8601	1030.28	323.322	-7.15	-9.1	0.120471
33	18.9	15.5049	0.8204	78.3855	4.6382	0	13.7886	2.8566	0.3798	-0.9899	1	0.6078	1	0.6127	1320.95	770.288	13	-8.45	0.176879
34	8.9	4.5962	0.5164	18.0353	2.6138	0	11.718	2.9327	0.6382	-0.9806	1	0.5489	1	0.4419	857.152	624.365	-3.25	3.25	0.197567
35	13.1	9.1232	0.6964	61.8533	5.5724	0	27.9576	7.4026	0.03922	-1	0.9994	0.787	1	0.6667	1016.08	254.851	-9.1	-0.65	0.124973
36	4.7	5.2405	1.115	10.075	3.7315	0	22.75	4.295	-0.4721	-0.7619	-0.3457	0.1527	1	1	946.489	426.521	-5.2	0.65	0.298807
37	6.1	2.0555	0.337	10.8827	2.6543	0	4.5962	1.5965	0.5391	-0.4472	1	0.4918	1	0.6667	1213.4	674.68	0.65	-1.95	0.126964
38	49.5	9.3744	0.1894	266.07	5.6015	0	22.981	4.7885	-0.198	-1	1	0.6894	1	0.8693	601.527	831.384	-5.2	-7.8	0.0338124
39	10.7	2.9069	0.2717	20.3916	2.3439	0	7.2672	2.2372	-0.02907	-1	0.9701	0.6355	1	0.8958	661.121	192.813	-1.3	-2.6	0.115918
40	8.3	1.4534	0.1751	3.9	0.619	0	3.25	1.2865	0.6683	0.4472	1	0.3028	1	0.6	964.506	79.6928	1.3	-0.65	0.282876
41	8.7	1.4534	0.1671	16.0131	2.39	0	7.2672	2.0697	-0.2829	-0.9806	1	0.6213	1	0.9286	1048.86	527.569	1.3	-0.65	0.0699163
42	13.5	2.6	0.1926	33.3948	2.9039	0	11.718	2.381	-0.2783	-1	1	0.7321	1	0.8243	682.385	998.519	2.6	0	0.0663246
43	49.5	29.3653	0.5932	188.182	3.9617	0	23.4361	3.4469	0.2565	-1	1	0.7074	1	0.6563	1279.67	174.124	26	-13.65	0.149734
44	12.7	2.9069	0.2289	59.5182	5.5625	0	18.3848	3.6345	-0.1973	-1	1	0.6543	1	0.8831	319.89	927.716	-1.3	-2.6	0.0411506
45	17.7	4.6872	0.2648	52.411	3.3383	0	20.5548	3.18	0.09106	-1	1	0.6552	1	0.7944	1268.15	1010.81	-3.9	-2.6	0.0793218
46	39.9	29.0471	0.728	179.637	4.7398	0	16.25	3.1403	0.2128	-1	1	0.6067	1	0.7325	257.749	992.58	22.1	-18.85	0.153593
47	5.3	1.95	0.3679	10.9015	3.3035	0	7.2672	2.5632	0.0005937	-0.8944	1	0.7949	1	0.75	1192.23	289.443	0	-1.95	0.111367
48	5.9	11.4997	1.9491	31.9447	8.191	0	37.0557	11.9095	-0.0007352	-0.9994	0.8614	0.6918	1	0.9444	1179.51	531.805	-7.8	-8.45	0.237956
49	6.5	0.9192	0.1414	17.6836	3.9297	0	10.2774	2.3604	-0.4535	-1	0.9487	0.6709	1	0.9524	262.869	451.485	0.65	-0.65	0.0359824
50	49.5	20.8406	0.421	278.691	5.8672	0	24.7513	4.4382	-0.00421	-1	1	0.719	1	0.7512	960.121	376.901	1.3	-20.8	0.0717548
51	10.7	2.68	0.2505	41.5513	4.776	0	10.2774	2.7173	-0.0615	-1	1	0.7027	1	0.85	1005.94	526.738	0.65	-2.6	0.0524497
52	49.5	23.9708	0.4843	218.504	4.6001	0	16.25	2.957	0.4844	-1	1	0.5851	1	0.5267	329.713	465.701	-23.4	-5.2	0.10528
53	7.5	2.68	0.3573	32.4066	5.8921	0	21.8017	5.5456	0.2388	-0.9363	0.9939	0.5551	1	0.8235	467.18	155.24	0.65	2.6	0.0606405
54	10.7	2.3436	0.219	36.481	4.1932	0	20.5548	4.1195	-0.1533	-1	0.9989	0.7646	1	0.8475	919.673	404.799	-1.3	1.95	0.0522274
55	39.7	19.3259	0.4868	152.039	4.0329	0	13.4001	2.827	0.1231	-1	1	0.7706	1	0.6885	13.2317	481.31	14.3	-13	0.120707
56	4.9	7.827	1.5974	11.7281	4.0442	0	9.1924	3.4796	0.4842	-0.03331	0.922	0.3126	1	0.7778	476.867	857.857	-0.65	7.8	0.394985
57	16.7	7.4111	0.4438	34.4685	2.3448	0	7.2672	2.109	0.3498	-1	1	0.6943	1	0.5667	1177.76	320.805	-7.15	1.95	0.18927
58	4.7	4.7321	1.0068	11.7324	4.3453	0	27.5772	7.0612	-0.06534	-0.9989	1	0.8578	1	0.8571	814.032	300.894	-4.55	1.3	0.231699
59	5.1	3.25	0.6373	15.2182	4.9091	0	10.2774	2.8624	0.3328	-0.848	1	0.7588	1	0.5455	314.843	121.441	2.6	-1.95	0.12982
60	11.5	2.0555	0.1787	81.0438	8.5309	0	26.2023	5.4201	-0.01831	-1	1	0.7366	1	0.7778	1147.45	969.657	1.95	-0.65	0.0209474
61	6.9	1.4534	0.2106	14.4439	2.9477	0	7.2672	1.9165	-0.3713	-0.9899	1	0.7072	1	0.8333	447.268	697.754	0.65	-1.3	0.0714455
62	5.1	0.65	0.1275	17.0482	5.4994	0	16.5718	3.9017	-0.8683	-0.9923	-0.3162	0.1927	1	1	232.333	951.931	0	-0.65	0.0231843
63	8.3	0.9192	0.1108	12.0687	1.9157	0	10.2774	2.8028	-0.5394	-1	1	0.5251	1	0.9524	1158.26	410.994	-0.65	0.65	0.0578379
64	7.1	2.7577	0.3884	8.4962	1.6659	0	4.5962	1.9822	0.5578	-0.4472	1	0.4332	1	0.6667	279.725	316.247	-1.95	-1.95	0.233147
65	17.7	9.1232	0.5154	74.2824	4.7314	0	22.981	4.3406	-0.1202	-1	1	0.6753	1	0.8583	780.873	466.401	-0.65	9.1	0.108932
66	5.7	0.9192	0.1613	12.8239	3.4659	0	9.1924	3.4224	-0.2593	-1	0.9985	0.8888	1	0.8182	970.395	632.184	0.65	-0.65	0.0465391
67	10.3	2.68	0.2602	37.8839	4.5643	0	19.769	4.5012	0.02895	-1	1	0.6871	1	0.7778	1163.57	232.733	-2.6	-0.65	0.0570076
68	4.7	0.65	0.1383	8.0366	2.9765	0	6.5	2.1476	-0.5659	-1	0.4472	0.5086	1	1	1274.81	873.968	0	-0.65	0.046464
69	4.7	3.3144	0.7052	9.7816	3.6228	0	10.2774	3.02	0.8584	0.6	1	0.1669	1	0.3333	724.436	556.585	0.65	-3.25	0.194656
70	5.7	0.65	0.114	8.877	2.3992	0	4.5962	1.8636	-0.3094	-1	0.8575	0.6475	1	0.9375	67.5965	555.763	0	-0.65	0.0475158
71	6.1	0.65	0.1066	5.4692	1.334	0	4.5962	1.7115	-0.3106	-1	0.7071	0.8243	1	1	773.156	178.902	0.65	0	0.07991
72	6.1	0.9192	0.1507	10.5996	2.5853	0	7.2672	2.1836	0.4769	-1	1	0.7125	1	0.4545	588.926	329.812	0.65	0.65	0.0582911
73	13.9	7.6081	0.5473	36.2932	3.0498	0	7.2672	2.0337	0.5795	-0.7399	1	0.4718	1	0.5579	965.835	990.795	-2.6	-7.15	0.179454
74	12.7	2.0555	0.1618	38.8829	3.6339	0	11.718	2.9818	-0.4507	-1	1	0.6408	1	0.9231	1307.7	899.776	-0.65	-1.95	0.0445252
75	6.3	4.5962	0.7296	27.7363	6.4503	0	21.8017	6.1341	0.1953	-1	0.9986	0.6169	1	0.7826	283.643	1013.33	-4.55	0.65	0.113111
76	8.5	3.25	0.3824	15.99	2.46	0	7.2672	2.1015	0.4928	-0.7071	1	0.5522	1	0.5758	870	1023.95	-2.6	-1.95	0.155447
77	4.7	0.9192	0.1956	2.8692	1.0627	0	4.5962	1.6999	-0.8788	-0.8944	-0.8321	0.03119	1	1	974.713	936.074	-0.65	0.65	0.184059
78	5.5	4.9503	0.9	12.2435	3.4981	0	7.2672	2.3284	0.4302	-0.6139	1	0.5419	1	0.6429	1180.74	117.682	-1.95	-4.55	0.257283
79	6.1	0	0	20.492	4.9981	0	19.769	5.9935	-0.1246	-0.6402	0.7071	0.4203	1	1	205.885	1.9672	0	0	0
80	11.9	1.8385	0.1545	28.9333	2.9226	0	11.718	2.4113	-0.06414	-0.9971	1	0.6347	1	0.9077	37.1176	283.555	1.3	-1.3	0.0528639
81	14.5	0.65	0.04483	34.3151	2.7452	0	7.2672	1.8646	-0.1878	-1	1	0.8233	1	0.7875	584.097	901.686	0	0.65	0.0163303
82	16.5	2.9069	0.1762	31.8866	2.1991	0	6.5	1.8883	0.07448	-1	1	0.7227	1	0.7404	542.388	785.721	1.3	-2.6	0.0801237
83	12.1	7.5802	0.6265	35.7582	3.5404	0	13	3.1197	0.1297	-0.995	1	0.6862	1	0.6944	1367.47	307.727	-6.5	-3.9	0.176957
84	6.9	1.3	0.1884	8.227	1.679	0	4.5962	1.9297	-0.573	-1	0.7071	0.4121	1	1	494.841	781.551	1.3	0	0.11221
85	7.5	1.3	0.1733	40.1525	7.3005	0	19.769	3.893	-0.3386	-1	0.9983	0.655	1	0.9688	296.213	655.867	1.3	0	0.0237381
86	6.3	7.8	1.2381	30.6828	7.1355	0	35.8974	9.8235	-0.4584	-1	0.9701	0.829	1	0.7727	1110.48	720.556	0	-7.8	0.173513
87	8.3	1.95	0.2349	24.7476	3.9282	0	9.75	2.7983	-0.4537	-1	0.7071	0.5279	1	1	1024.33	755.223	0	-1.95	0.0597984
88	10.3	5.8138	0.5644	23.8628	2.875	0	10.2774	2.4088	0.7036	-0.9487	1	0.4532	1	0.3279	26.6117	849.99	-2.6	-5.2	0.196313
89	5.7	0.9192	0.1613	8.125	2.1959	0	3.25	1.5424	0.3106	-0.9806	0.7071	0.7201	1	1	1080.57	201.763	-0.65	0.65	0.0734551
90	6.1	0	0	8.6077	2.0994	0	4.5962	1.845	-0.1077	-0.7071	1	0.766	1	0.875	712.738	493.557	0	0	0
91	5.1	3.25	0.6373	17.1923	5.5459	0	17.5018	5.095	-0.3602	-1	0.987	0.846	1	0.7273	330.206	1037.86	3.25	0	0.114914
92	5.5	4.7321	0.8604	10.6554	3.0444	0	9.1924	2.7469	0.168	-0.96	1	0.644	1	0.7857	1276.52	573.982	4.55	-1.3	0.282617
93	13.1	2.9069	0.2219	43.8641	3.9517	0	18.3848	3.2632	0.2207	-1	1	0.6597	1	0.7368	1088.6	424.092	1.3	-2.6	0.056153
94	47.5	89.9634	1.894	269.295	5.9186	0	23.6604	3.6257	0.8375	-0.4936	1	0.2519	1	0.2009	1142.23	84.5621	71.5	-54.6	0.320008
95	6.7	27.6537	4.1274	37.9793	8.0807	3.25	17.5018	4.1066	0.9853	0.9184	1	0.02095	0.766	0	490.112	19.1119	11.05	25.35	0.510773
96	23.9	22.1382	0.9263	150.888	6.8899	0	29.9635	7.0016	0.1927	-1	1	0.7028	1	0.6898	448.883	540.502	-1.3	-22.1	0.134443
97	47.1	7.854	0.1668	210.705	4.672	0	25.3833	3.9538	-0.369	-1	1	0.7041	1	0.8609	710.865	610.411	-3.25	-7.15	0.0357021
98	47.1	49.83	1.058	233.374	5.1746	0	18.9506	3.5822	0.5983	-0.9971	1	0.5524	1	0.3669	339.706	396.493	25.35	-42.9	0.20446
99	46.9	69.9981	1.4925	143.474	3.1954	0	17.5018	2.6056	0.7532	-1	1	0.3674	1	0.274	686.673	824.482	12.35	-68.9	0.467078
100	7.5	6.4018	0.8536	15.599	2.8362	0	11.718	2.6208	0.6005	-0.9487	1	0.4684	1	0.4706	646.593	130.347	-5.85	-2.6	0.300966
101	8.9	4.111	0.4619	18.0189	2.6114	0	7.2672	1.9086	0.3636	-0.9806	0.9899	0.5252	1	0.8182	886.899	227.045	3.9	-1.3	0.176878
102	4.9	7.2672	1.4831	29.0841	10.029	0	29.25	8.9817	0.004451	-0.9965	0.9147	0.9543	1	0.5556	350.449	825.48	-1.3	7.15	0.147881
103	4.7	2.0555	0.4373	15.7777	5.8436	0	26	6.6761	-0.5107	-0.9487	0.9899	0.84	1	0.8	410.67	199.075	-0.65	1.95	0.074834
104	15.3	7.827	0.5116	72.6534	5.4627	0	30.6604	5.6239	-0.4041	-0.9998	1	0.6096	1	0.9091	169.588	999.095	-7.8	0.65	0.0936533
105	5.1	1.4534	0.285	25.157	8.1152	0	26.2023	8.9541	-0.295	-0.9798	0.9899	0.7494	1	0.8182	544.971	694.078	0.65	-1.3	0.0351193
106	7.5	3.677	0.4903	32.9145	5.9845	0	24.7513	5.6033	0.1583	-0.8321	1	0.5435	1	0.875	878.027	375.453	2.6	2.6	0.0819283
107	8.1	3.25	0.4012	17.2161	2.8223	0	7.2672	2.4464	0.2923	-0.8321	1	0.6245	1	0.575	937.759	943.259	3.25	0	0.142154
108	5.3	2.9069	0.5485	6.9227	2.0978	0	7.2672	2.1689	0.184	-0.4472	1	0.6175	1	0.7273	1030.91	672.528	1.3	2.6	0.261464
109	6.5	8.7207	1.3416	39.6894	8.8199	0	26.2023	7.0931	-0.1497	-0.9899	0.9578	0.5761	1	0.9167	1314.25	793.508	-3.9	-7.8	0.152111
110	11.7	4.162	0.3557	35.1391	3.6226	0	10.2774	2.4708	-0.1557	-0.9995	0.9806	0.6664	1	0.8955	778.56	552.846	3.25	-2.6	0.0981891
111	6.5	2.7577	0.4243	16.0543	3.5676	0	10.2774	3.09	-0.5816	-1	0.7071	0.4421	1	1	108.777	882.623	1.95	-1.95	0.118931
112	7.1	11.718	1.6504	23.9634	4.6987	0	13.4001	3.6015	0.8589	0.2425	1	0.2043	1	0.129	479.134	843.577	0.65	11.7	0.351246
113	4.7	1.8385	0.3912	10.5353	3.902	0	13	3.7209	-0.9779	-1	-0.9487	0.01967	1	1	232.468	952.064	-1.3	1.3	0.100256
114	7.9	23.6604	2.995	31.1229	5.2751	3.25	10.2774	2.0717	0.6141	0.02325	1	0.2904	1	0.6154	832.506	583.513	-22.1	-8.45	0.567762
115	9.7	3.3144	0.3417	29.9459	3.8891	0	10.2774	2.8815	0.1601	-1	1	0.7549	1	0.7111	236.974	71.3763	0.65	-3.25	0.0878609
116	5.1	0.65	0.1275	26.5657	8.5696	0	22.981	7.1811	-0.7499	-0.9998	0.5547	0.5147	1	1	1267.03	882.628	0.65	0	0.0148782
117	4.7	2.0555	0.4373	15.9366	5.9024	0	22.981	6.7738	-0.7441	-1	-0.1961	0.3405	1	1	669.628	731.351	-1.95	-0.65	0.0740885
118	5.3	8.0401	1.517	18.6174	5.6417	0	16.5718	4.7571	0.2872	-0.1961	0.8321	0.2945	1	0.9167	999.066	93.5849	-1.95	-7.8	0.268891
119	7.5	1.4534	0.1938	8.0135	1.457	0	4.5962	1.7661	-0.6395	-1	0.7071	0.4681	1	1	772.58	171.467	0.65	1.3	0.133013
120	16.7	10.896	0.6525	64.7348	4.4037	0	13	2.9107	0.2169	-0.9991	1	0.6984	1	0.6271	450.186	677.087	-10.4	3.25	0.148171
121	5.1	2.6	0.5098	14.4481	4.6607	0	9.1924	2.317	0.415	-0.2631	1	0.4946	1	0.7	598.902	203.353	2.6	0	0.109383
122	18.9	24.05	1.2725	119.911	7.0953	0	29.43	5.1479	0.8216	-0.2095	1	0.2232	1	0.2432	136.299	657.667	-24.05	0	0.179344
123	14.1	3.9	0.2766	24.0223	1.9853	0	7.2672	2.1156	-0.1119	-1	1	0.8129	1	0.7778	964.716	73.7447	0	-3.9	0.139324
124	5.3	1.3	0.2453	15.0824	4.5704	0	22.981	5.4425	-0.9966	-1	-0.9762	0.006268	1	1	1291.94	536.057	0	-1.3	0.0536715
125	4.7	3.25	0.6915	9.2232	3.416	0	19.769	5.8822	-0.646	-0.9621	0.4472	0.5579	1	1	1359.44	718.532	1.95	2.6	0.20243
126	7.1	7.15	1.007	32.5742	6.3871	0	30.6604	8.0666	-0.3051	-0.9939	1	0.6557	1	0.8667	1184.97	535.021	0	7.15	0.157662
127	6.7	2.0555	0.3068	16.6245	3.5371	0	23.4361	6.18	-0.453	-0.9923	0.8944	0.6918	1	0.9474	563.112	456.336	-0.65	1.95	0.0867377
128	39.7	7.9076	0.1992	120.943	3.208	0	13	2.5894	-0.004983	-1	1	0.705	1	0.7785	288.627	830.227	-7.8	-1.3	0.0620948
129	10.3	3.5004	0.3398	38.6624	4.6581	0	11.718	2.8599	-0.3065	-1	1	0.6709	1	0.9464	719.49	557.418	-3.25	1.3	0.0729482
130	33.9	43.214	1.2747	195.424	6.1261	0	16.5718	3.383	0.3316	-0.9971	1	0.7046	1	0.5516	402.779	633.292	5.2	42.9	0.208077
131	5.1	10.2774	2.0152	22.8314	7.365	0	13.7886	4.3117	0.4896	0.2974	0.7871	0.1658	1	0.9091	666.108	598.48	5.85	-8.45	0.273618
132	5.1	1.3	0.2549	5.525	1.7823	0	6.5	2.0277	-0.9634	-1	-0.7071	0.1036	1	1	343.667	0.1569	-1.3	0	0.143017
133	5.3	2.6	0.4906	3.1942	0.968	0	4.5962	1.6324	0.2233	-1	1	0.7838	1	0.75	1086.53	204.151	0	-2.6	0.506818
134	8.1	4.111	0.5075	36.138	5.9243	0	17.5018	4.5055	-0.06385	-0.9829	1	0.7734	1	0.7647	915	777.951	3.9	1.3	0.0856641
135	6.1	2.3436	0.3842	19.2237	4.6887	0	11.718	2.7988	-0.1503	-1	0.9959	0.8939	1	0.6667	232.426	948.025	1.3	1.95	0.0819417
136	13.7	5.9927	0.4374	77.9634	6.6635	0	22.981	5.5572	0.1441	-1	1	0.7091	1	0.7	248.573	163.438	-4.55	3.9	0.0656412
137	5.9	8.7207	1.4781	25.1359	6.4451	0	40.7224	9.6731	-0.2854	-1	0.9202	0.6811	0.9231	0.8824	921.068	403.102	7.8	-3.9	0.229337
138	16.9	54.4217	3.2202	98.6692	6.6221	0	22.981	3.7629	0.8708	0.3939	0.9998	0.1352	0.9463	0.1705	335.896	565.719	-53.95	-7.15	0.486281
139	5.7	2.0555	0.3606	5.6227	1.5196	0	7.2672	2.1606	-0.2772	-0.9487	1	0.7652	1	0.75	90.9035	742.675	-0.65	-1.95	0.237299
140	4.9	3.25	0.6633	10.7112	3.6935	0	9.75	2.4983	-0.653	-1	-0.124	0.3391	1	1	771.051	654.98	3.25	0	0.179586
141	7.1	7.8	1.0986	18.7289	3.6723	0	6.5	1.7126	0.7158	0.0767	1	0.2672	1	0.4483	1175.08	984.521	7.8	0	0.299159
142	5.5	3.25	0.5909	10.5954	3.0272	0	7.2672	2.2038	-0.7485	-1	0.6139	0.5481	1	1	103.309	580.846	2.6	1.95	0.195197
143	6.1	4.55	0.7459	20.8821	5.0932	0	14.5344	3.4589	0.7608	0.0767	0.9965	0.2811	1	0.2778	1308.15	404.582	0	-4.55	0.14645
144	5.5	0.9192	0.1671	9.527	2.722	0	4.5962	1.7133	-0.7032	-1	0.4472	0.3989	1	1	877.736	691.136	0.65	0.65	0.0613887
145	11.7	2.6	0.2222	42.1037	4.3406	0	22.981	5.2444	-0.1337	-1	1	0.7076	1	0.8667	1108.56	721.709	-2.6	0	0.0511911
146	6.3	6.9096	1.0968	20.9943	4.8824	0	10.2774	2.4027	0.8719	-0.09054	1	0.2483	1	0.1739	476.643	156.587	-4.55	-5.2	0.224644
147	4.7	2.68	0.5702	7.9577	2.9473	0	4.5962	1.5344	-0.04683	-0.8944	0.7071	0.8739	1	1	1143.16	759.192	0.65	2.6	0.193465
148	7.7	0.65	0.08442	18.4973	3.2451	0	7.2672	2.0449	-0.516	-1	1	0.6202	1	0.9231	1213.67	679.143	-0.65	0	0.0260146
149	5.1	5.5915	1.0964	7.7862	2.5117	0	7.2672	2.2583	-0.09084	-0.9864	0.7071	0.5642	1	1	723.382	996.755	4.55	-3.25	0.436517
150	7.9	2.3436	0.2967	24.1414	4.0918	0	11.718	3.0915	-0.5333	-1	0.9487	0.6073	1	0.9643	1247.4	576.911	-1.95	1.3	0.0725109
151	5.1	1.4534	0.285	6.4442	2.0788	0	4.5962	1.7112	0.06879	-0.8575	0.7071	0.7166	1	1	1283.23	722	-0.65	-1.3	0.137098
152	4.7	0.65	0.1383	7.7862	2.8838	0	7.2672	2.1841	-0.06757	-0.8944	1	0.8138	1	0.8333	63.7766	168.255	-0.65	0	0.0479576
153	4.9	2.9069	0.5932	8.9515	3.0867	0	7.2672	1.9267	0.703	0.4472	1	0.19	1	0.625	599.082	207.327	-1.3	-2.6	0.192179
154	14.1	9.0535	0.6421	48.2224	3.9853	0	14.5344	3.3177	0.006426	-1	1	0.6764	1	0.8161	97.4291	929.231	-8.45	-3.25	0.161117
155	5.9	1.3	0.2203	3.5192	0.9024	0	4.5962	1.5811	0.1339	-0.7071	0.8321	0.6164	1	0.9231	490.356	785.271	0	-1.3	0.244127
156	8.9	14.3148	1.6084	48.4439	7.0209	0	23.6604	6.3427	0.6434	-0.9398	0.9983	0.413	1	0.4286	1013.52	270.393	11.05	-9.1	0.229087
157	10.3	3.25	0.3155	54.7072	6.5912	0	22.75	5.0197	-0.1874	-1	1	0.7003	1	0.8833	1138.94	967.282	3.25	0	0.0478669
158	23.5	9.8363	0.4186	55.4707	2.58	0	10.2774	2.1598	0.0585	-1	1	0.7305	1	0.7176	870.749	1033.12	-1.3	-9.75	0.162248
159	6.5	0.9192	0.1414	16.1701	3.5934	0	10.2774	2.7275	0.3161	-0.9806	1	0.7976	1	0.4545	1309.04	900.854	0.65	0.65	0.0393499
160	5.5	3.7901	0.6891	13.9388	3.9825	0	7.2672	2.2603	-0.3814	-0.9487	0.9487	0.5768	1	0.9231	964.118	576.373	1.95	3.25	0.173032
161	9.5	2.3436	0.2467	26.455	3.5273	0	9.1924	2.224	0.4048	-0.9487	1	0.6352	1	0.6275	1240.68	635.358	1.95	-1.3	0.0699402
162	12.5	3.9538	0.3163	55.2373	5.2607	0	16.25	4.2024	0.4065	-0.6247	1	0.5558	1	0.5714	662.732	605.848	0.65	-3.9	0.0601251
163	8.7	2.0555	0.2363	22.6562	3.3815	0	10.2774	2.727	-0.3289	-1	1	0.7209	1	0.8684	29.8448	126.684	-0.65	1.95	0.0698802
164	4.9	1.4534	0.2966	10.9701	3.7828	0	10.2774	2.9271	-0.734	-0.9487	-0.3162	0.2097	1	1	233.204	71.9082	1.3	0.65	0.0784075
165	6.9	4.55	0.6594	18.7126	3.8189	0	10.2774	3.2952	-0.4207	-1	0.9923	0.8101	1	0.8095	1040.17	993.812	4.55	0	0.172668
166	5.7	2.3436	0.4112	18.7601	5.0703	0	17.5018	5.1085	-0.5211	-1	0.4679	0.5255	1	1	558.439	450.991	1.3	1.95	0.0810997
167	6.9	15.3406	2.2233	29.116	5.942	0	46.5329	9.8645	-0.402	-0.9648	0.7385	0.4838	0.8571	1	1031.64	660.413	-9.1	12.35	0.374167
168	6.1	2.7577	0.4521	10.7669	2.6261	0	7.2672	1.9385	0.1479	-0.7071	0.9701	0.5844	1	0.8333	1210.09	401.631	-1.95	-1.95	0.172156
169	5.7	17.5018	3.0705	21.6708	5.857	0	23.6604	6.1003	0.6269	0.1293	0.887	0.2294	0.973	0.625	878.991	598.421	-14.95	-9.1	0.524244
170	12.1	1.3	0.1074	12.6192	1.2494	0	4.5962	1.6274	-0.498	-1	1	0.5316	1	0.9474	513.455	881.653	0	1.3	0.0859613
171	7.5	4.3603	0.5814	32.9862	5.9975	0	20.5548	4.6952	-0.0523	-0.9899	0.7682	0.4616	1	0.9688	1161.95	242.293	-1.95	-3.9	0.0969404
172	5.3	3.5004	0.6604	21.7799	6.6	0	17.5018	4.2958	0.1984	-0.9806	1	0.7394	1	0.7692	1197.79	113.745	-1.3	-3.25	0.100061
173	4.7	2.9069	0.6185	13.6056	5.0391	0	11.718	2.711	0.5887	-0.3162	0.9806	0.4878	1	0.5	922.043	108.043	-1.3	-2.6	0.12274
174	31.1	36.5968	1.1767	148.91	5.1172	0	16.25	2.9969	0.6454	-0.9985	1	0.4694	1	0.391	850.14	745.612	-12.35	-34.45	0.22995
175	4.9	5.2405	1.0695	29.7728	10.2665	0	23.4361	7.8322	-0.2062	-0.9487	0.9904	0.8679	1	0.75	768.327	342.929	2.6	4.55	0.104174
176	7.9	0.65	0.08228	12.7212	2.1561	0	6.5	2.048	-0.4316	-1	0.9487	0.6998	1	0.9286	932.361	552.798	-0.65	0	0.0381615
177	14.5	8.1445	0.5617	39.5899	3.1672	0	13.7886	2.9373	-0.07745	-1	1	0.6743	1	0.883	1303.7	412.603	3.9	-7.15	0.177349
178	5.1	2.0555	0.403	15.9161	5.1342	0	9.75	2.823	0.6144	-0.4472	0.9806	0.4229	1	0.6	1269.36	879.48	-0.65	-1.95	0.0784932
179	19.1	7.2672	0.3805	42.4312	2.4814	0	9.1924	2.3425	0.4699	-0.8944	1	0.6067	1	0.554	966.484	1007.91	-3.25	-6.5	0.153341
180	4.7	1.95	0.4149	7.902	2.9267	0	4.5962	1.699	0.3952	-0.4472	0.8944	0.4679	1	0.7143	1005.38	103.5	0	-1.95	0.141764
181	6.9	2.9069	0.4213	26.4415	5.3962	0	26.2023	6.2218	-0.3357	-0.9806	0.8575	0.6445	1	0.88	1040.59	334.377	1.3	-2.6	0.0780735
182	5.9	4.111	0.6968	26.029	6.6741	0	26	7.4845	-0.3183	-1	1	0.7737	1	0.8235	233.169	350.254	3.9	-1.3	0.104404
183	8.1	0.9192	0.1135	65.5638	10.7482	0	43.6033	14.2398	-0.4818	-1	0.9516	0.5928	1	0.9231	1161.57	410.821	0.65	0.65	0.0105599
184	28.3	21.0021	0.7421	162.587	6.182	0	18.9506	4.0378	0.3835	-1	1	0.6188	1	0.588	895.343	784.862	19.5	-7.8	0.120042
185	27.9	44.8547	1.6077	151.604	5.8534	0	18.9506	4.4277	0.6889	-0.7156	1	0.3574	1	0.4388	197.26	70.0842	44.85	0.65	0.274661
186	8.9	3.9538	0.4442	18.7246	2.7137	0	7.2672	1.8015	0.5691	-0.7071	1	0.3942	1	0.625	1216.75	683.348	-0.65	-3.9	0.163688
187	8.5	7.15	0.8412	42.4159	6.5255	0	29.43	6.7486	-0.2359	-1	1	0.838	1	0.8	1291.58	534.629	0	7.15	0.12891
188	12.9	3.9538	0.3065	49.485	4.5399	0	16.25	3.3727	-0.1747	-1	1	0.7487	1	0.7848	1249.35	583.481	-0.65	-3.9	0.0675125
189	6.3	2.0555	0.3263	15.0939	3.5102	0	9.75	2.2893	-0.2307	-0.9971	1	0.7493	1	0.7826	811.897	305.643	1.95	0.65	0.0929577
190	21.3	1.4534	0.06824	111.126	5.7578	0	22.75	4.9988	-0.1734	-1	1	0.7039	1	0.8662	1373.91	963.627	-1.3	0.65	0.0118517
191	11.5	1.4534	0.1264	34.9076	3.6745	0	11.718	2.7143	-0.3669	-1	1	0.6736	1	0.8824	406.774	503.109	-1.3	-0.65	0.0343992
192	4.9	4.111	0.839	8.552	2.949	0	9.75	3.1987	0.3286	0.1104	0.7399	0.2348	1	1	1111.29	224.837	1.3	3.9	0.284503
193	8.1	8.7207	1.0766	47.4317	7.7757	0	26.2023	6.4296	0.08735	-0.9923	1	0.7449	1	0.7317	348.197	829.136	-3.9	7.8	0.138457
194	13.7	44.5096	3.2489	52.1681	4.4588	0	13	2.8592	0.9661	0.7071	1	0.04476	1	0.01031	927.832	622.427	-39	-21.45	0.728649
195	6.5	5.36	0.8246	26.5286	5.8952	0	14.5344	4.068	0.3167	-0.8944	0.9939	0.5286	1	0.75	624.785	732.708	-5.2	-1.3	0.139877
196	5.1	4.7321	0.9279	18.3232	5.9107	0	10.2774	2.8123	0.2594	-0.8	0.9676	0.6106	1	0.6667	1092.52	426.176	-4.55	1.3	0.156986
197	5.5	1.4534	0.2643	21.6116	6.1747	0	13.4001	4.2689	0.2859	-0.9985	1	0.775	1	0.6429	1053.25	58.9545	1.3	-0.65	0.0428037
198	6.3	5.5536	0.8815	14.1892	3.2998	0	7.2672	2.5409	-0.3213	-1	0.9899	0.7236	1	0.9	436.643	961.206	1.95	-5.2	0.267137
199	25.1	9.9005	0.3944	156.166	6.7604	0	26.8002	5.5737	-0.1159	-1	1	0.6679	1	0.835	1313.24	195.271	-3.9	-9.1	0.0583397
200	16.9	1.4534	0.086	69.3334	4.6532	0	36.7696	6.4424	-0.2091	-1	1	0.7495	1	0.7895	1112.4	724.814	1.3	-0.65	0.0184819
201	14.7	4.5962	0.3127	26.7886	2.1093	0	4.5962	1.9744	-0.2196	-1	1	0.7018	1	0.8734	776.956	654.343	0.65	4.55	0.148248
202	12.3	3.25	0.2642	37.8435	3.6741	0	14.5344	2.7936	-0.2561	-1	1	0.7564	1	0.859	552.955	452.252	1.95	-2.6	0.0719088
203	5.9	2.6	0.4407	9.5227	2.4417	0	7.2672	1.9717	0.5019	-0.3162	0.9899	0.3696	1	0.8571	1044.46	533.254	0	-2.6	0.180489
204	10.1	12.4182	1.2295	43.4747	5.3673	0	14.5344	3.1903	0.8092	-0.1351	1	0.2601	1	0.2586	1211.26	108.921	-8.45	-9.1	0.229072
205	13.5	3.9538	0.2929	58.8594	5.1182	0	26	5.4177	-0.1427	-1	1	0.5889	1	0.8706	485.448	592.504	0.65	3.9	0.0572272
206	22.7	35.3758	1.5584	118.398	5.7197	0	16.25	3.4405	0.6778	-0.9648	1	0.4201	0.9952	0.4054	969.46	118.121	-33.15	-12.35	0.272462
207	21.5	11.3518	0.528	81.812	4.1955	0	19.769	3.5773	-0.6017	-1	0.9923	0.4649	1	0.9651	1336.93	806.34	-4.55	-10.4	0.125849
208	15.1	4.7321	0.3134	65.5216	5.0017	0	13.4001	3.0929	-0.146	-0.9962	1	0.6688	1	0.8586	918.99	402.159	-4.55	-1.3	0.0626587
209	14.9	2.0555	0.138	58.872	4.5637	0	11.718	2.8817	-0.3577	-1	1	0.6876	1	0.8602	583.943	903.856	1.95	-0.65	0.0302386
210	12.7	5.0767	0.3997	98.8422	9.2376	0	35.0036	7.56	-0.2892	-1	0.9965	0.6741	1	0.9412	1310.17	899.614	3.25	-3.9	0.0432688
211	9.3	4.111	0.442	50.0985	6.8628	0	38.0403	9.6098	-0.3927	-0.9993	0.999	0.6669	1	0.9388	1036.15	992.043	-1.3	3.9	0.0644052
212	22.1	3.5004	0.1584	35.2943	1.7559	0	6.5	1.9272	0.04107	-1	1	0.7799	1	0.7521	543.683	785.201	-1.3	3.25	0.0902101
213	9.9	3.25	0.3283	14.727	1.8642	0	6.5	1.9475	0.3151	-0.9487	1	0.6697	1	0.7727	345.601	869.404	1.95	-2.6	0.176108
214	13.5	13.4001	0.9926	81.3106	7.0705	0	43.7243	7.836	-0.2112	-1	0.9899	0.7021	0.9217	0.9355	928.485	930.259	8.45	10.4	0.140386
215	4.7	2.7577	0.5867	17.7218	6.5636	0	20.8102	5.2511	-0.3028	-0.9983	0.8944	0.7651	1	0.8571	96.7979	45.7979	-1.95	-1.95	0.0893869
216	6.3	3.3144	0.5261	12.8189	2.9811	0	7.2672	2.117	0.01275	-1	1	0.6534	1	0.8421	1209.39	406.008	0.65	-3.25	0.176478
217	6.1	3.9538	0.6482	10.4281	2.5434	0	7.2672	2.5116	0.6962	0.1961	0.9899	0.2758	1	0.5294	385.025	251.689	0.65	-3.9	0.254856
218	7.1	2.6	0.3662	21.5019	4.2161	0	9.1924	2.6071	0.09827	-0.8944	0.9971	0.6739	1	0.75	382.831	399.69	0	-2.6	0.0868575
219	20.5	4.162	0.203	116.548	6.2999	0	20.5548	4.2039	-0.2315	-1	1	0.7252	1	0.8163	1369.1	479.41	-3.25	-2.6	0.0322227
220	7.3	5.9927	0.8209	25.238	4.7619	0	16.25	4.3281	0.5812	-0.9487	1	0.5719	1	0.4138	1232.87	635.11	-5.85	1.3	0.172389
221	6.5	4.162	0.6403	19.0401	4.2311	0	9.1924	2.2307	0.5575	-0.4472	1	0.4372	1	0.5455	1000.52	111.769	-3.25	2.6	0.151332
222	8.9	7.4111	0.8327	33.0859	4.7951	0	34.548	5.9223	-0.2044	-0.9993	0.9991	0.7167	1	0.7872	1201.78	490.444	1.95	7.15	0.173656
223	20.1	9.3744	0.4664	74.2123	4.1001	0	13.4001	3.2038	0.08964	-1	1	0.7192	1	0.7394	108.756	938.199	-7.8	-5.2	0.113753
224	6.7	5.5536	0.8289	24.3271	5.176	0	20.8102	5.8254	0.2894	-1	1	0.7323	1	0.6538	1114.29	226.806	1.95	-5.2	0.160143
225	6.9	3.3144	0.4803	22.6186	4.616	0	13.7886	4.4292	-0.3837	-0.9971	1	0.716	1	0.88	219.138	466.239	-0.65	3.25	0.104051
226	19.3	13.9106	0.7208	47.2909	2.7336	0	16.25	2.6297	-0.2193	-1	1	0.7088	1	0.8581	1051.74	347.22	-8.45	-11.05	0.263682
227	5.9	10.7594	1.8236	24.3554	6.245	0	23.4361	5.4791	0.8431	0.4347	1	0.2044	1	0.2632	1375.99	689.602	9.75	4.55	0.29201
228	5.1	3.5004	0.6863	40.1404	12.9485	3.25	25.3833	7.1431	-0.5021	-0.9935	0.8944	0.6858	1	0.9091	678.902	307.01	1.3	-3.25	0.0530023
229	6.3	1.95	0.3095	12.8824	2.9959	0	10.2774	2.5304	-0.00822	-1	0.9701	0.7322	1	0.8947	29.5317	854.159	-1.95	0	0.103308
230	18.9	6.7862	0.3591	52.3056	3.095	0	16.25	2.9105	-0.02633	-1	1	0.7199	1	0.8596	931.32	560.058	-1.95	-6.5	0.116026
231	4.9	19.3914	3.9574	26.5607	9.1588	3.25	27.9576	7.1281	0.8599	0.5439	0.9927	0.1346	0.6552	0.1111	1382.74	139.867	-12.35	14.95	0.432087
232	5.1	2.0555	0.403	11.668	3.7639	0	7.2672	2.2534	-0.09098	-0.8944	0.9701	0.6784	1	0.8182	1292.64	530.441	-0.65	1.95	0.10707
233	7.9	4.3603	0.5519	14.2347	2.4127	0	9.1924	2.3946	0.5374	-0.7071	1	0.446	1	0.6579	782.81	560.538	3.9	-1.95	0.228748
234	7.5	9.9218	1.3229	32.2965	5.8721	0	16.25	3.4387	0.7185	-0.3162	0.9995	0.3219	1	0.3824	1000.61	959.833	-5.2	8.45	0.225286
235	17.7	8.5494	0.483	81.0965	5.1654	0	23.4361	4.1094	-0.2441	-1	1	0.6313	1	0.8992	951.093	774.362	-8.45	-1.3	0.0935068
236	8.7	1.4534	0.1671	26.3421	3.9317	0	26.2023	4.6815	0.132	-1	1	0.7876	1	0.6579	859.718	79.5747	0.65	1.3	0.0425007
237	6.5	1.4534	0.2236	27.7609	6.1691	0	16.5718	4.822	-0.2534	-0.9487	0.8944	0.5353	1	0.9565	164.454	660.092	-0.65	-1.3	0.0362452
238	5.9	3.25	0.5508	39.5317	10.1363	0	21.8017	5.3412	-0.3004	-0.9971	0.8944	0.6094	1	0.9412	1177.24	625.449	0	-3.25	0.0543394
239	16.1	25.9023	1.6088	77.6735	5.5088	0	20.8102	4.4958	0.4581	-0.9864	1	0.6285	0.9645	0.4957	434.099	538.944	7.8	24.7	0.292042
240	5.9	0.65	0.1102	19.2066	4.9248	0	13	3.4752	-0.3175	-1	1	0.6934	1	0.9231	97.4068	45.7203	0	-0.65	0.0223765
241	5.9	2.3436	0.3972	20.0683	5.1457	0	10.2774	3.26	0.4699	-1	1	0.6779	1	0.4444	1028.42	790.085	-1.95	1.3	0.0771907
242	15.9	47.3207	2.9761	57.0236	4.1024	0	9.75	2.4043	0.9797	0.8721	1	0.02572	1	0	721.39	31.9937	13	-45.5	0.725453
243	8.3	0.65	0.07831	14.1558	2.247	0	13	3.2991	0.3063	-0.7071	1	0.5199	1	0.8333	1305.13	416.747	-0.65	0	0.0348509
244	13.3	2.0555	0.1545	34.0048	3.0093	0	13.4001	2.9793	-0.02436	-1	1	0.6994	1	0.8987	1192.88	297.417	1.95	0.65	0.0513408
245	7.7	2.3436	0.3044	17.1742	3.013	0	7.2672	1.8935	0.1611	-1	1	0.7275	1	0.7826	259.013	463.383	1.3	-1.95	0.101029
246	15.3	9.75	0.6373	87.1776	6.5547	0	17.5018	3.9805	-0.0783	-1	1	0.7835	1	0.7379	1222.31	957.565	0	-9.75	0.0972279
247	15.3	6.4018	0.4184	51.8906	3.9016	0	10.2774	2.6585	-0.02572	-0.9806	1	0.6702	1	0.8191	1216.43	691.591	-2.6	-5.85	0.107238
248	8.1	1.4534	0.1794	26.1059	4.2797	0	10.2774	2.1893	0.04865	-0.9487	1	0.6955	1	0.6667	406.438	504.247	-0.65	-1.3	0.0419188
249	10.7	10.2774	0.9605	53.2393	6.1195	0	41.3657	7.0489	0.1682	-0.9965	0.9996	0.7542	0.8621	0.5484	1132.46	978.631	8.45	5.85	0.156957
250	7.1	5.36	0.7549	39.0758	7.6619	0	23.6604	7.9149	-0.4852	-1	0.6	0.578	1	1	721.563	1003.49	-1.3	-5.2	0.0985265
251	8.7	2.3436	0.2694	31.8488	4.7536	0	27.9576	6.6901	-0.07968	-1	1	0.8009	1	0.7391	385.299	49.454	1.3	-1.95	0.0566728
252	14.1	4.111	0.2916	21.9693	1.8156	0	16.25	2.8801	-0.2247	-1	1	0.7423	1	0.8857	580.447	395.425	1.3	3.9	0.160608
253	5.7	2.7577	0.4838	36.1803	9.7785	0	33.1436	9.8704	-0.3185	-1	1	0.7661	1	0.9333	1364.61	386.693	1.95	-1.95	0.0494759
254	13.7	5.0767	0.3706	31.4956	2.6919	0	10.2774	2.1912	0.4607	-1	1	0.7101	1	0.4321	379.022	256.631	3.9	-3.25	0.137672
255	7.9	2.6	0.3291	22.311	3.7815	0	18.3848	3.6988	-0.1799	-1	0.9989	0.7185	1	0.8056	1009.16	258.202	2.6	0	0.087029
256	5.1	2.7577	0.5407	16.1484	5.2092	0	9.1924	2.4	-0.6007	-0.9923	0.1414	0.3494	1	1	725.559	556.833	1.95	1.95	0.103797
257	12.9	18.984	1.4716	67.5453	6.1968	0	14.5344	3.7492	0.547	-0.9487	1	0.5215	1	0.5114	665.205	935.698	-14.95	-11.7	0.237477
258	8.7	5.9927	0.6888	31.0655	4.6366	0	13.4001	3.166	0.5542	-0.8	1	0.4285	1	0.5909	1206.29	117.172	5.85	1.3	0.148557
259	6.7	1.95	0.291	13.5058	2.8736	0	4.5962	1.6077	0.2766	-0.7071	1	0.6627	1	0.7059	1230.97	638.008	0	1.95	0.101267
260	8.9	29.7086	3.338	33.7674	4.8938	0	13.4001	3.7296	0.9833	0.9258	1	0.01765	0.971	0	987.332	647.056	-29.25	-5.2	0.682088
261	5.7	1.3	0.2281	18.8135	5.0847	0	17.5018	5.6404	-0.619	-0.9998	0.9648	0.6477	1	0.9333	741.246	309.07	-1.3	0	0.0448601
262	4.9	7.15	1.4592	5.1442	1.7739	0	4.5962	1.7759	-0.7603	-0.995	-0.5547	0.1343	1	1	764.888	377.612	7.15	0	0.822594
263	12.1	3.3144	0.2739	34.3908	3.405	0	13.4001	2.4992	-0.4078	-0.9994	1	0.5271	1	0.9577	464.26	678.145	-0.65	-3.25	0.0804405
264	9.1	2.68	0.2945	26.4505	3.7254	0	13.7886	3.6586	-0.5422	-1	0.9864	0.6631	1	0.8958	118.346	585.714	-0.65	-2.6	0.0790519
265	6.7	1.3	0.194	25.8525	5.5005	0	23.6604	5.1022	-0.5152	-0.9999	0.9935	0.5138	1	0.963	1267.33	1016.09	0	-1.3	0.0352695
266	8.7	1.8385	0.2113	31.2551	4.6649	0	10.2774	3.0457	-0.526	-0.9994	1	0.6326	1	0.9091	1077.37	281.736	1.3	1.3	0.0452957
267	5.9	1.3	0.2203	6.6577	1.7071	0	4.5962	1.9184	-0.8433	-1	-0.3162	0.1957	1	1	13.5254	749.915	-1.3	0	0.129049
268	11.7	2.3436	0.2003	37.9963	3.9171	0	14.5344	2.9124	0.09781	-1	1	0.698	1	0.7761	1008.59	536.436	-1.95	-1.3	0.0511348
269	9.3	4.3603	0.4689	48.079	6.5862	0	19.5	6.5361	-0.177	-1	0.9923	0.7923	1	0.7843	1365.88	329	1.95	-3.9	0.0711943
270	11.5	5.36	0.4661	59.6712	6.2812	0	21.8017	4.8247	-0.2421	-0.9959	1	0.6883	1	0.8485	1331.33	3.3913	-1.3	5.2	0.0742056
271	8.9	4.9503	0.5562	36.9375	5.3533	0	23.6604	7.3501	-0.06225	-1	1	0.833	1	0.6923	905.725	318.028	-4.55	-1.95	0.103899
272	6.5	2.7577	0.4243	20.2762	4.5058	0	11.718	2.9603	-0.7504	-1	0.7071	0.4576	1	1	1031.28	994.962	-1.95	1.95	0.0941675
273	11.1	6.9096	0.6225	43.2176	4.7492	0	11.718	2.6466	-0.2206	-1	1	0.711	1	0.8615	907.905	812.649	4.55	-5.2	0.131075
274	5.1	6.6922	1.3122	18.1363	5.8504	0	26.2023	6.5953	-0.2134	-0.9899	0.8137	0.7309	1	0.9091	930.382	750.716	5.85	-3.25	0.224292
275	8.9	7.5802	0.8517	20.919	3.0317	0	10.2774	2.3633	0.2961	-0.5812	0.9955	0.4459	1	0.7917	315.584	943.079	3.9	-6.5	0.280931
276	7.5	1.4534	0.1938	58.6932	10.6715	0	27.768	6.951	-0.4431	-0.9987	0.9836	0.6162	1	0.9714	497.627	173.233	1.3	-0.65	0.0181605
277	10.7	1.4534	0.1358	29.2316	3.36	0	7.2672	2.0737	0.228	-0.9487	1	0.6448	1	0.7069	173.533	731.5	-1.3	0.65	0.0404167
278	8.1	5.85	0.7222	35.5131	5.8218	0	25.3833	6.5305	-0.2618	-0.9971	0.9899	0.6644	1	0.9024	232.784	19.9383	-5.85	0	0.124051
279	10.3	0	0	15.3169	1.8454	0	7.2672	1.9072	-0.5857	-1	1	0.6107	1	0.9756	755	783.709	0	0	0
280	4.7	4.162	0.8855	10.1195	3.748	0	11.718	4.0358	0.8893	0.7071	0.9648	0.09425	1	0.1429	206.702	734.585	-2.6	-3.25	0.236259
281	10.1	1.4534	0.1439	15.8366	1.9551	0	6.5	1.9461	-0.07542	-0.9701	1	0.723	1	0.8163	345.48	872.851	-0.65	-1.3	0.0736024
282	4.9	1.4534	0.2966	9.0673	3.1267	0	6.5	1.8588	0.5465	0.2169	0.7071	0.2311	1	1	1338.4	898.388	0.65	-1.3	0.0948604
283	6.7	3.3144	0.4947	22.1103	4.7043	0	20.8102	5.6399	-0.4827	-0.9907	0.9806	0.5691	1	0.9259	279.47	1015.95	3.25	-0.65	0.105159
284	9.1	1.4534	0.1597	27.7841	3.9133	0	10.2774	3.41	-0.3111	-0.9985	1	0.5905	1	0.94	244.912	1009.32	-1.3	-0.65	0.0408095
285	5.3	3.25	0.6132	17.9827	5.4493	0	14.5344	3.5053	-0.3596	-0.9261	0.1104	0.3875	1	1	660.085	608.924	-1.95	-2.6	0.112528
286	4.9	0.65	0.1327	10.3304	3.5622	0	7.2672	2.3915	-0.9449	-1	-0.7071	0.1083	1	1	1130.16	748.806	0	-0.65	0.0372523
287	9.1	3.25	0.3571	19.204	2.7048	0	18.9506	4.1805	0.4322	-1	1	0.5153	1	0.7619	969.78	82.4451	0	-3.25	0.132025
288	8.9	2.9069	0.3266	26.022	3.7713	0	10.2774	2.0888	-0.3091	-1	1	0.6051	1	0.9268	1249.43	590.854	2.6	-1.3	0.0866014
289	5.7	1.8385	0.3225	15.6657	4.234	0	9.75	2.6649	0.7931	0.2425	1	0.2448	1	0.3571	413.158	206.175	-1.3	1.3	0.0761691
290	8.7	3.25	0.3736	15.6462	2.3353	0	6.5	1.9355	0.1262	-1	1	0.8406	1	0.641	860.546	619.759	-1.95	-2.6	0.159979
291	8.7	2.9069	0.3341	49.4373	7.3787	0	17.5018	5.1642	-0.2924	-1	1	0.7717	1	0.8182	1311.11	900.448	-1.3	2.6	0.045279
292	5.7	1.4534	0.255	7.902	2.1357	0	4.5962	1.9547	-0.1205	-0.9487	0.7071	0.7157	1	1	513.377	616.246	0.65	-1.3	0.119399
293	8.3	2.3436	0.2824	25.6639	4.0736	0	20.8102	3.8059	-0.2344	-1	0.9899	0.619	1	0.9412	315.602	675.102	1.3	-1.95	0.0693244
294	7.9	1.4534	0.184	26.3299	4.4627	0	41.1096	10.0603	-0.6736	-1	-0.2249	0.2448	1	1	490.69	794.683	-0.65	-1.3	0.0412306
295	7.7	7.854	1.02	29.8833	5.2427	0	10.2774	2.9351	0.609	-0.2631	0.9985	0.3402	1	0.5676	259.266	975.929	3.25	-7.15	0.194556
296	7.5	0.65	0.08667	24.3111	4.4202	0	9.1924	2.841	0.05981	-0.9923	1	0.7762	1	0.6765	1021.05	492.933	0.65	0	0.0196077
297	5.5	1.4534	0.2643	9.4712	2.7061	0	4.5962	1.8262	0.4488	-0.9762	1	0.6907	1	0.5385	1112.45	726.282	-1.3	-0.65	0.0976682
298	7.1	1.95	0.2746	7.7442	1.5185	0	4.5962	1.7115	-0.01633	-1	1	0.9144	1	0.7083	1133.42	552.085	1.95	0	0.180836
299	6.7	7.3539	1.0976	16.7578	3.5655	0	10.2774	2.3196	0.7233	0.1777	1	0.2662	1	0.44	59.7164	182.642	5.2	-5.2	0.307839
300	6.5	2.9069	0.4472	16.5747	3.6833	0	9.1924	2.948	0.3334	-0.7071	0.9923	0.5209	1	0.6667	480.615	599.462	2.6	-1.3	0.121413
301	6.5	3.3144	0.5099	16.1623	3.5916	0	7.2672	2.1935	-0.181	-0.9701	0.7071	0.6676	1	1	786.331	561.792	0.65	-3.25	0.14197
302	6.5	3.25	0.5	12.6654	2.8145	0	6.5	2.2049	0.1652	-0.4472	1	0.5476	1	0.8	275.185	330.885	2.6	-1.95	0.177651
303	4.9	4.7321	0.9657	10.5996	3.655	0	7.2672	1.6618	0.8507	0.4472	0.9927	0.1854	1	0.25	232.5	363.408	-4.55	-1.3	0.264213
304	5.5	1.3	0.2364	5.1442	1.4698	0	4.5962	1.7486	-0.0002126	-0.7071	1	0.6989	1	0.8889	1016.51	1023.44	-1.3	0	0.160838
305	6.3	4.111	0.6525	13.2554	3.0827	0	7.2672	2.0255	-0.2042	-1	1	0.7966	1	0.7619	1288.6	932.159	-1.3	-3.9	0.211665
306	6.1	1.95	0.3197	9.9004	2.4147	0	10.2774	2.5881	-0.4191	-0.9762	0.7071	0.4406	1	1	921.787	401.156	0	1.95	0.132397
307	5.9	2.0555	0.3484	4.8192	1.2357	0	4.5962	1.6971	0.8548	0.4961	1	0.1844	1	0.3846	538.653	695.076	-0.65	1.95	0.281945
308	5.9	8.841	1.4985	14.5494	3.7306	0	11.718	2.2745	-0.06016	-1	0.9487	0.6458	1	0.8824	582.288	72.8051	5.2	-7.15	0.401678
309	5.3	1.4534	0.2742	14.268	4.3237	0	7.2672	2.2688	-0.2585	-0.9487	0.8944	0.4937	1	0.9167	1011.42	939.33	-1.3	0.65	0.0634179
310	5.1	1.3	0.2549	17.1711	5.5391	0	14.5344	4.3179	-0.7849	-0.9989	-0.3939	0.1847	1	1	655.98	849.02	0	1.3	0.0460183
311	5.1	3.3144	0.6499	12.2671	3.9571	0	10.2774	3.1422	0.08405	-0.9762	0.8321	0.7331	1	0.875	505.912	30.6961	-0.65	-3.25	0.164236
312	4.9	3.3144	0.6764	15.4423	5.3249	0	25.3833	8.0351	-0.5481	-1	0.3162	0.4214	1	1	805.378	308.745	0.65	-3.25	0.127026
313	4.9	1.4534	0.2966	8.5289	2.941	0	4.5962	1.2666	-0.4155	-0.7071	-0.124	0.2514	1	1	409.622	1021.14	-0.65	1.3	0.10085
314	4.7	0.9192	0.1956	12.0165	4.4506	0	17.5018	5.2701	-0.8873	-1	-0.7071	0.1367	1	1	386.521	55.1809	-0.65	-0.65	0.0439491
315	4.7	3.25	0.6915	14.2028	5.2603	0	11.718	3.3283	-0.6052	-0.9806	0.7071	0.6198	1	1	737.947	93.4894	1.95	-2.6	0.131456
316	4.7	2.0555	0.4373	9.0579	3.3548	0	17.5018	3.2644	-0.7457	-0.824	-0.7071	0.04618	1	1	430.862	967.862	-0.65	-1.95	0.130351
317	4.7	4.5962	0.9779	13.4841	4.9941	0	7.2672	2.6468	-0.5394	-0.9125	-0.08305	0.3573	1	1	805.308	794.819	-0.65	4.55	0.195811

## Sheet: V3
trackID	trackLength(s)	totalDisplacement(um)	meanVelocity(um/s)	totalDistance(um)	meanSpeed(um/s)	minSpeed(um/s)	maxSpeed(um/s)	stdevSpeed(um/s)	meanPersistence	minPersistence	maxPersistence	stdevPersistence	tumblingPropensityV	tumblingPropensityP	positionX(px)	positionY(px)	displacementX(um)	displacementY(um)	Spalte1
0	9.1	1.4534	0.1597	30.4557	4.2895	0	33.1436	6.9522	-0.1297	-1	1	0.8121	1	0.8125	149.857	535.17	-1.3	0.65	0.0372304
1	13.7	7.2672	0.5305	66.5245	5.6859	0	23.6604	5.8582	0.08079	-0.9939	1	0.8169	1	0.6264	783.533	617.062	1.3	-7.15	0.093301
2	5.5	1.95	0.3545	10.5439	3.0125	0	7.2672	2.1535	-0.3351	-0.9487	0.9487	0.7599	1	0.8	561.773	405.691	-1.95	0	0.117676
3	49.5	52.9062	1.0688	221.703	4.6674	0	20.8102	3.3887	-0.04587	-0.9998	1	0.5716	1	0.8584	850.558	419.401	52	9.75	0.228993
4	5.9	2.68	0.4542	16.4968	4.23	0	10.2774	3.4946	-0.06469	-0.9701	0.8944	0.5803	1	0.9231	13.0424	482.576	-0.65	-2.6	0.107376
5	31.3	19.5973	0.6261	131.302	4.4813	0	45.1504	4.7621	-0.1836	-1	1	0.7511	0.9317	0.8367	547.243	550.197	-19.5	-1.95	0.139714
6	37.9	22.9718	0.6061	153.523	4.2764	0	23.4361	3.5136	-0.06398	-1	1	0.616	1	0.836	689.344	675.665	9.75	-20.8	0.141731
7	49.5	26.6817	0.539	164.225	3.4574	0	17.5018	2.8183	0.2848	-1	1	0.6753	1	0.6201	483.34	494.762	-26.65	-1.3	0.155897
8	4.9	1.95	0.398	7.9977	2.7578	0	13.4001	2.7549	0.6554	-0.3162	1	0.4591	1	0.3333	547.857	547.337	0	-1.95	0.144318
9	4.9	0.65	0.1327	14.5382	5.0132	0	18.9506	5.319	-0.3907	-0.9648	0.4472	0.5733	1	1	405.755	677.602	0	-0.65	0.0264701
10	16.9	3.25	0.1923	69.1239	4.6392	0	14.5344	3.7343	-0.4377	-1	1	0.6127	1	0.9182	959.926	590.024	1.95	-2.6	0.0414511
11	7.3	8.1445	1.1157	19.5512	3.6889	0	13.7886	2.3728	0.8151	0.2631	1	0.2108	1	0.3125	155.61	818.014	-7.15	-3.9	0.302448
12	4.9	2.0555	0.4195	6.277	2.1645	0	9.1924	2.6869	-0.4897	-0.9285	-0.0767	0.29	1	1	297.235	341.398	0.65	1.95	0.193809
13	35.7	7.8	0.2185	101.776	3.0201	0	13.4001	2.5693	0.09856	-1	1	0.7415	1	0.7138	411.303	1005.19	0	-7.8	0.0723486
14	18.1	28.0029	1.5471	75.0885	4.6639	0	24.7513	4.0007	0.5863	-0.9985	1	0.5214	1	0.4254	1383.64	685.586	-10.4	-26	0.331718
15	33.9	11.4997	0.3392	111.586	3.498	0	17.5018	3.0303	0.1371	-1	1	0.7057	1	0.7249	732.867	485.031	-7.8	-8.45	0.0969697
16	49.5	34.1977	0.6909	332.569	7.0015	0	26.2023	4.0042	0.233	-1	1	0.693	1	0.6667	984.701	982.927	33.8	-5.2	0.0986789
17	49.5	25.1072	0.5072	184.482	3.8838	0	13.7886	3.2316	0.3753	-1	1	0.6411	1	0.5937	755.679	810.038	23.4	-9.1	0.130594
18	12.1	3.9538	0.3268	48.2128	4.7735	0	20.8102	4.7556	-0.4273	-1	1	0.6644	1	0.8831	657.93	983.322	-0.65	3.9	0.0684613
19	49.5	19.5433	0.3948	185.761	3.9108	0	13.4001	2.7856	0.1384	-1	1	0.6941	1	0.7446	726.265	330.574	-1.3	-19.5	0.100951
20	16.9	5.8138	0.344	53.1559	3.5675	0	11.718	2.7042	-0.06615	-1	1	0.7716	1	0.7583	215.751	453.799	5.2	-2.6	0.0964261
21	10.9	2.0555	0.1886	43.9529	4.9385	0	13.4001	3.2775	-0.3408	-1	0.8944	0.5863	1	0.9394	225.913	142.106	-0.65	-1.95	0.0381897
22	33.5	48.6763	1.453	140.254	4.4525	0	10.2774	2.6182	0.8301	-0.4856	1	0.2307	1	0.2279	299.651	501.17	40.3	-27.3	0.326334
23	13.9	4.5962	0.3307	21.9789	1.847	0	4.5962	1.858	-0.0456	-1	1	0.809	1	0.7206	932.493	537.486	-0.65	4.55	0.179047
24	5.1	3.3144	0.6499	22.2503	7.1775	0	24.7513	8.8768	-0.1116	-0.9261	0.9487	0.7947	1	0.7	431.186	105.363	0.65	3.25	0.0905468
25	10.7	8.5494	0.799	28.8465	3.3157	0	9.1924	2.31	0.4202	-0.8321	1	0.5856	1	0.6271	250.972	880.079	-1.3	-8.45	0.240975
26	6.3	2.68	0.4254	20.2285	4.7043	0	16.25	4.3978	0.01998	-0.8437	0.9899	0.6212	1	0.9	138.135	91.8413	0.65	-2.6	0.0904279
27	5.7	1.4534	0.255	32.5086	8.7861	0	27.9576	9.7888	-0.1225	-1	0.9864	0.7926	1	0.8235	937.298	947.307	-1.3	-0.65	0.0290231
28	49.5	54.2662	1.0963	279.195	5.8778	0	32.6621	4.9675	0.4642	-1	1	0.5855	1	0.5465	852.876	261.726	5.85	-53.95	0.186515
29	49.5	45.7131	0.9235	295.564	6.2224	0	21.8017	4.3645	0.3522	-1	1	0.6187	1	0.6224	1064.14	460.712	-22.75	-39.65	0.148415
30	8.7	1.3	0.1494	13.6173	2.0324	0	4.5962	1.78	-0.7491	-1	0.8944	0.5112	1	0.973	1087.94	414.126	0	-1.3	0.0735092
31	7.3	4.111	0.5631	11.5189	2.1734	0	7.2672	2.2216	0.5834	-0.4472	1	0.4874	1	0.4839	825.466	187.767	-3.9	1.3	0.259087
32	21.9	5.9927	0.2736	28.9154	1.453	0	4.5962	1.7318	0.5052	-1	1	0.5699	1	0.6098	588.968	931.482	3.9	-4.55	0.1883
33	7.5	2.3436	0.3125	10.827	1.9685	0	4.5962	1.8671	0.1464	-1	1	0.8103	1	0.6667	12.08	134.86	1.3	-1.95	0.15875
34	26.1	8.475	0.3247	103.695	4.3027	0	17.5018	3.4573	-0.348	-1	1	0.6753	1	0.9043	7.182	309.979	-4.55	-7.15	0.0754642
35	5.3	0.65	0.1226	27.3452	8.2864	3.25	25.3833	6.7117	-0.7468	-0.9864	-0.1961	0.2547	1	1	1359.2	237.321	0.65	0	0.0147953
36	23.9	17.9781	0.7522	97.7929	4.4654	0	16.5718	3.0861	0.4643	-1	1	0.6222	1	0.5455	534.743	248.983	-17.55	3.9	0.168451
37	22.7	5.2405	0.2309	105.984	5.12	0	23.4361	5.58	0.08929	-1	1	0.7574	1	0.686	647.489	880.637	2.6	-4.55	0.0450977
38	10.7	23.3005	2.1776	46.7286	5.3711	0	16.5718	3.5461	0.8783	0.4472	1	0.1407	1	0.1791	646.724	582.804	21.45	-9.1	0.405429
39	6.1	0.65	0.1066	14.6488	3.5729	0	7.2672	2.3237	-0.7861	-1	-0.3162	0.2293	1	1	831.82	779.844	0	0.65	0.0298357
40	10.5	7.2672	0.6921	34.1616	4.019	0	22.981	7.0922	0.4107	-0.9578	1	0.6675	1	0.5652	845.6	413.948	6.5	-3.25	0.172207
41	5.3	2.3436	0.4422	10.5627	3.2008	0	7.2672	2.4369	-0.5476	-0.8321	0.3162	0.338	1	1	931.755	66.6321	1.3	-1.95	0.138153
42	14.3	5.2405	0.3665	25.3866	2.064	0	4.5962	1.8931	-0.1378	-1	1	0.8421	1	0.726	150.462	386.99	5.2	-0.65	0.177568
43	9.1	2.7577	0.303	10.6597	1.5014	0	4.5962	1.9749	-0.07764	-1	1	0.9039	1	0.76	187.258	175.082	1.95	1.95	0.201812
44	6.5	3.25	0.5	9.202	2.0449	0	4.5962	1.9093	0.1464	-0.9939	0.9487	0.698	1	0.8125	1052.48	800.962	-2.6	-1.95	0.244511
45	6.9	3.9538	0.573	19.6215	4.0044	0	7.2672	2.2795	-0.1911	-1	0.9899	0.7167	1	0.85	184.29	451.239	3.9	0.65	0.143093
46	12.9	4.55	0.3527	53.553	4.9131	0	16.5718	4.3659	-0.4725	-1	0.9899	0.5854	1	0.9405	65.8876	470.202	-4.55	0	0.0717877
47	6.3	1.3	0.2063	3.25	0.7558	0	3.25	1.3893	1	1	1	0	1	0	713.746	1039	-1.3	0	0.272956
48	6.9	2.0555	0.2979	11.7419	2.3963	0	7.2672	2.1681	-0.06861	-0.8944	0.8944	0.5267	1	0.9167	573.514	124.978	-1.95	-0.65	0.124317
49	9.5	4.9503	0.5211	32.2632	4.3018	0	16.25	3.694	-0.4352	-1	0.8	0.5136	1	0.9787	25.2895	437.079	4.55	-1.95	0.121135
50	6.5	2.0555	0.3162	13.5282	3.0063	0	10.2774	3.0792	-0.03304	-0.9487	1	0.7143	1	0.75	461.377	551.069	-1.95	-0.65	0.105179
51	4.7	3.7901	0.8064	10.9804	4.0668	0	9.1924	2.1823	0.9336	0.8	1	0.08167	1	0	73.5851	19.1809	1.95	3.25	0.198289
52	23.3	8.5494	0.3669	113.815	5.3434	0	26.2023	4.9723	-0.01051	-1	1	0.6949	1	0.7753	1030.59	926.12	-8.45	1.3	0.0686641
53	7.3	5.2405	0.7179	63.3339	11.9498	3.25	23.4361	7.9286	-0.1412	-0.9985	0.9701	0.7662	1	0.8	19.0959	699.007	-5.2	-0.65	0.0600763
54	8.7	2.7577	0.317	28.0996	4.194	0	14.5344	2.8125	-0.5536	-1	1	0.5278	1	0.9722	1122.89	575.948	-1.95	-1.95	0.0755842
55	8.5	7.3539	0.8652	30.2937	4.6606	0	44.2048	7.9746	-0.1689	-1	1	0.7455	1	0.8293	611.812	615.647	-5.2	-5.2	0.185641
56	8.9	5.5915	0.6283	22.1795	3.2144	0	26.2023	7.0337	-0.539	-1	0.9949	0.7301	1	0.9024	562.197	2.1067	-4.55	-3.25	0.195464
57	6.5	1.3	0.2	17.5806	3.9068	0	14.5344	4.1567	-0.03059	-0.8575	0.9899	0.737	1	0.8421	544.615	770.169	1.3	0	0.0511928
58	6.5	1.4534	0.2236	17.5138	3.892	0	7.2672	2.7484	-0.1713	-1	0.8944	0.5659	1	0.9286	389.123	596.761	-1.3	-0.65	0.0574512
59	14.9	6.4347	0.4319	54.346	4.2129	0	23.4361	4.7136	-0.4749	-1	1	0.6622	1	0.9333	661.721	146.44	4.55	4.55	0.102518
60	4.9	0	0	5.7942	1.998	0	4.5962	1.7415	-0.6596	-1	-0.3162	0.2705	1	1	1238.1	715.347	0	0	0
61	4.7	1.4534	0.3092	23.9103	8.8557	0	19.769	6.0646	-0.6411	-0.9899	0.1414	0.4682	1	1	1362.04	391.138	1.3	-0.65	0.0349154
62	21.7	5.2405	0.2415	90.4511	4.5914	0	16.25	3.4807	-0.001738	-1	1	0.7476	1	0.7882	530.15	835.304	4.55	-2.6	0.0525983
63	7.3	9.75	1.3356	25.6807	4.8454	0	10.2774	3.3785	0.8746	0.4472	1	0.1439	1	0.2424	1213.34	695.185	7.8	-5.85	0.275643
64	4.9	1.4534	0.2966	38.9179	13.42	3.25	27.9576	6.7152	0.01261	-0.9899	0.7657	0.5995	1	0.875	621.714	557.684	1.3	-0.65	0.0221013
65	7.7	1.4534	0.1888	15.0715	2.6441	0	7.2672	2.6867	0.2347	-1	1	0.8091	1	0.5909	176.266	1038.81	0.65	-1.3	0.0714043
66	8.7	2.68	0.308	40.9665	6.1144	0	43.7243	12.0868	-0.2905	-0.9939	0.9864	0.6902	0.9552	0.9302	1111.09	302.293	-2.6	-0.65	0.0503729
67	10.7	1.3	0.1215	21.4781	2.4687	0	9.75	2.3457	-0.221	-1	1	0.7463	1	0.825	412.963	734.365	-1.3	0	0.0492162
68	10.3	2.68	0.2602	27.8179	3.3516	0	9.1924	2.3461	-0.1233	-1	1	0.6488	1	0.8393	901.927	111.913	-0.65	2.6	0.0776346
69	21.3	3.677	0.1726	102.96	5.3347	0	27.9576	6.8221	-0.2635	-0.9998	0.9994	0.6985	1	0.8589	910.028	355.629	-2.6	-2.6	0.0323542
70	4.7	0.65	0.1383	14.5742	5.3979	0	9.75	2.6679	-0.8616	-1	-0.6839	0.1151	1	1	685.681	265.245	0	-0.65	0.0256211
71	5.9	1.4534	0.2463	12.74	3.2667	0	7.2672	2.2737	0.2768	-0.9762	0.9487	0.7253	1	0.6111	366.61	294.398	1.3	0.65	0.0753972
72	4.7	0.65	0.1383	12.2513	4.5375	0	16.25	4.5683	0.276	-0.7071	0.9487	0.6547	1	0.8333	200.117	632.872	0.65	0	0.0304793
73	6.5	2.0555	0.3162	23.0353	5.119	0	18.3848	4.7088	-0.02899	-1	0.9971	0.8527	1	0.7083	763.162	16.8846	-0.65	-1.95	0.0617699
74	5.9	2.68	0.4542	21.1339	5.419	0	20.8102	4.8771	-0.0525	-1	0.9487	0.7335	1	0.7647	885.975	687.288	-0.65	2.6	0.0838162
75	8.5	1.3	0.1529	14.69	2.26	0	7.2672	2.1714	-0.06156	-1	1	0.6818	1	0.8378	474.294	1008.05	-1.3	0	0.0676549
76	44.9	99.8232	2.2232	192.582	4.4891	0	24.7513	3.4293	0.8554	-0.9992	1	0.3075	1	0.1523	1120.86	229.832	-67.6	-73.45	0.495244
77	44.7	55.9151	1.2509	279.031	6.5347	0	25.3833	4.7754	0.5196	-1	1	0.6019	0.9977	0.4492	137.403	308.23	-32.5	-45.5	0.191424
78	5.7	4.7321	0.8302	27.8308	7.5218	0	16.25	4.1539	-0.2898	-0.9487	1	0.5506	1	0.9375	1126.89	838.342	1.3	-4.55	0.110373
79	5.5	0.65	0.1182	4.8192	1.3769	0	4.5962	1.7375	-0.1272	-0.7071	0.7071	0.5297	1	1	1327.4	595.464	0	0.65	0.085845
80	6.1	1.3	0.2131	9.0442	2.2059	0	4.5962	1.634	-0.3452	-0.8944	0.7071	0.4819	1	1	434.721	870.23	1.3	0	0.0966046
81	9.9	2.0555	0.2076	16.2404	2.0558	0	4.5962	1.8543	-0.1574	-1	1	0.7177	1	0.8571	1133.73	382.843	0.65	-1.95	0.100983
82	5.7	0.65	0.114	6.3885	1.7266	0	4.5962	1.8414	-0.03509	-0.9487	0.9487	0.7827	1	0.9167	347.105	611.553	0	-0.65	0.0660257
83	34.5	24.5714	0.7122	120.45	3.7062	0	22.981	3.6128	0.2461	-1	1	0.6975	1	0.64	918.367	82.7971	14.95	-19.5	0.192164
84	6.5	2.3436	0.3606	29.2559	6.5013	0	37.0557	9.4363	-0.6282	-1	1	0.535	1	0.9583	1243.36	622.677	1.95	1.3	0.0554658
85	8.5	5.85	0.6882	35.7607	5.5017	0	13.7886	3.3435	0.4769	-0.6247	1	0.3866	1	0.725	334.776	566.171	0	5.85	0.125089
86	43.3	30.2163	0.6978	137.926	3.3396	0	19.5	2.7026	0.3016	-1	1	0.6779	1	0.6148	173.038	994.873	9.75	-28.6	0.208947
87	25.7	13.6655	0.5317	85.0805	3.5899	0	11.718	2.4383	0.2754	-1	1	0.6676	1	0.6732	291.745	348.091	5.85	-12.35	0.14811
88	10.5	3.25	0.3095	50.766	5.9725	0	18.9506	4.3567	-0.38	-1	0.9806	0.7138	1	0.9032	819.262	889.552	-1.95	-2.6	0.0518208
89	7.1	4.162	0.5862	17.3088	3.3939	0	7.2672	2.1254	-0.2474	-1	0.7071	0.5155	1	1	488.113	242.641	2.6	-3.25	0.172722
90	5.5	4.3603	0.7928	16.7363	4.7818	0	13.4001	3.7069	0.4437	0.2272	0.7071	0.1379	1	1	318.373	77.6909	-1.95	3.9	0.165795
91	8.9	2.9069	0.3266	38.6613	5.6031	0	16.25	4.1131	-0.5158	-1	1	0.6761	1	0.8913	397.034	676.461	1.3	2.6	0.0582892
92	6.1	1.3	0.2131	7.2477	1.7677	0	7.2672	2.1106	0.04048	-0.7071	1	0.6966	1	0.7	676.148	116.623	-1.3	0	0.120552
93	7.1	3.25	0.4577	16.5097	3.2372	0	4.5962	1.3322	-0.7	-1	-0.2425	0.239	1	1	938.838	22.0282	3.25	0	0.141388
94	11.5	12.82	1.1148	32.9824	3.4718	0	29.0689	4.6277	0.548	-0.2941	0.9971	0.345	1	0.6575	1182.11	392.757	11.05	-6.5	0.321101
95	9.3	4.5962	0.4942	28.5706	3.9138	0	10.2774	1.6311	-0.182	-0.9864	1	0.5881	1	0.9423	76.6183	13.1989	4.55	0.65	0.126271
96	10.3	2.68	0.2602	52.5961	6.3369	0	16.5718	4.5604	-0.2011	-1	1	0.7096	1	0.8621	223.185	113.383	2.6	-0.65	0.0410611
97	5.5	1.3	0.2364	10.2558	2.9302	0	9.1924	2.3349	-0.4173	-0.8944	0.7071	0.4543	1	1	807.273	392.745	0	1.3	0.0806771
98	5.1	2.0555	0.403	12.2779	3.9606	0	10.2774	3.3017	0.822	0.2425	1	0.2745	1	0.2857	487.99	980.147	0.65	1.95	0.101752
99	32.3	4.5962	0.1423	140.825	4.6477	0	16.5718	3.5402	-0.2087	-1	1	0.688	1	0.844	175.116	446.847	-4.55	0.65	0.0306173
100	5.5	1.8385	0.3343	11.9597	3.417	0	13.7886	3.4498	-0.2858	-0.9487	1	0.8238	1	0.9	752.946	987.564	1.3	1.3	0.0978344
101	8.1	5.36	0.6617	27.6032	4.5251	0	19.769	3.9969	-0.2773	-1	0.9864	0.7784	1	0.8421	174.482	470.086	-1.3	-5.2	0.146229
102	5.1	2.68	0.5255	18.5445	5.9821	0	10.2774	3.024	-0.2436	-1	0.9487	0.9122	1	0.75	509.5	257.196	0.65	-2.6	0.0878454
103	9.9	3.9	0.3939	53.3093	6.748	0	30.6604	8.1327	-0.03614	-1	1	0.7563	1	0.6964	1268.48	1008.51	0	-3.9	0.0583729
104	9.1	5.5915	0.6145	33.8536	4.7681	0	10.2774	2.8059	0.4755	-0.4472	0.9899	0.4307	1	0.6667	473.247	378.126	4.55	3.25	0.128877
105	6.5	2.6	0.4	20.0065	4.4459	0	7.2672	2.2871	0.6972	-0.3162	1	0.3315	1	0.4348	1084.75	573.923	0	-2.6	0.0899705
106	5.5	4.5962	0.8357	34.2739	9.7926	0	32.1734	10.0055	-0.3803	-0.943	0.7809	0.5736	1	0.9333	1378.46	1033.9	0.65	-4.55	0.08534
107	6.9	1.4534	0.2106	37.2111	7.5941	0	39.2699	9.6987	-0.1147	-0.9615	1	0.7027	1	0.9231	384.978	377.667	0.65	-1.3	0.0277321
108	5.7	3.3144	0.5815	10.7112	2.8949	0	7.2672	2.4611	0.4638	0.1414	1	0.253	1	0.9412	1210.89	989.132	-3.25	-0.65	0.20087
109	10.3	3.677	0.357	37.336	4.4983	0	13.7886	3.0241	0.1931	-1	1	0.71	1	0.7241	690.078	270.631	-2.6	-2.6	0.0793633
110	4.7	1.8385	0.3912	13.7236	5.0828	0	16.5718	4.5051	0.129	-0.3939	0.4472	0.3453	1	1	626.979	449.319	1.3	1.3	0.0769655
111	7.3	4.6872	0.6421	21.9224	4.1363	0	19.5	4.0097	-0.4675	-1	1	0.7253	1	0.8485	1232.34	416.247	2.6	-3.9	0.155235
112	21.7	18.7489	0.864	91.3447	4.6368	0	21.8017	4.0343	0.2231	-0.9994	1	0.6622	1	0.6761	16.2396	439.544	15.6	-10.4	0.186335
113	8.7	4.9503	0.569	39.4404	5.8866	0	17.5018	4.3308	-0.07953	-0.9487	1	0.6517	1	0.8605	526.672	532.661	-4.55	1.95	0.0966602
114	25.3	4.6872	0.1853	78.708	3.378	0	9.75	2.676	-0.007265	-1	1	0.7637	1	0.8101	1119.18	581.526	2.6	-3.9	0.0548549
115	17.7	8.7207	0.4927	126.991	8.0886	0	26.2023	4.6367	-0.3851	-1	0.9899	0.6412	1	0.8992	614.13	569.706	-3.9	-7.8	0.0609129
116	5.1	2.3436	0.4595	20.3814	6.5746	0	11.718	3.6643	-0.659	-1	0.3162	0.409	1	1	1367.15	281.353	1.95	1.3	0.0698902
117	8.3	10.8182	1.3034	44.0453	6.9913	0	22.75	5.6059	0.2095	-0.5145	1	0.5147	1	0.7561	1120.34	846.849	9.1	-5.85	0.186432
118	37.5	31.4428	0.8385	182.075	5.1289	0	14.5344	3.3222	0.5813	-1	1	0.5212	1	0.4719	412.395	789.947	-3.9	-31.2	0.163485
119	21.9	2.68	0.1224	69.1076	3.4727	0	16.25	3.0797	-0.2703	-1	1	0.6514	1	0.9396	541.605	767.799	-0.65	2.6	0.0352464
120	21.7	31.8765	1.469	133.561	6.7797	0	18.9506	3.7841	0.5639	-0.5692	0.9998	0.4038	1	0.5439	662.256	419.65	20.15	-24.7	0.216676
121	8.5	3.25	0.3824	27.147	4.1765	0	9.1924	2.2125	-0.4288	-1	1	0.639	1	0.9048	370.147	293.953	-3.25	0	0.0915599
122	6.3	2.0555	0.3263	4.55	1.0581	0	3.25	1.5409	0.1287	-0.9965	1	0.8058	1	0.6471	488.659	585.976	-0.65	-1.95	0.308383
123	6.5	4.6872	0.7211	9.3039	2.0675	0	9.1924	2.9311	-0.08681	-1	0.9487	0.7759	1	0.7647	805.8	389.369	3.9	2.6	0.348779
124	6.3	6.5	1.0317	20.7492	4.8254	0	11.718	3.5886	0.648	-0.1414	0.9806	0.2908	1	0.5217	1192.38	713.778	5.2	-3.9	0.213806
125	6.9	1.95	0.2826	12.7192	2.5958	0	19.769	4.1094	-0.675	-0.9806	0.9762	0.4785	1	0.9583	565.413	4.7536	1.95	0	0.108868
126	17.3	15.1186	0.8739	91.837	6.0024	0	23.6604	4.8329	0.3011	-1	1	0.7276	1	0.5702	474.356	968.908	-13.65	-6.5	0.145592
127	12.5	0	0	56.2688	5.3589	0	21.8017	4.1615	-0.191	-1	1	0.6841	1	0.88	1030.7	713.664	0	0	0
128	11.1	2.3436	0.2111	8.2827	0.9102	0	4.5962	1.6018	0.4456	-1	1	0.7085	1	0.5938	1376.39	930.505	-1.95	-1.3	0.231927
129	7.3	2.3436	0.321	35.5378	6.7052	0	19.5	5.3782	-0.5381	-1	0.9806	0.5991	1	0.9375	937.582	949.507	1.95	-1.3	0.0478733
130	9.9	4.7321	0.478	45.5418	5.7648	0	20.8102	4.9019	0.304	-1	1	0.7204	1	0.5536	192.924	37.0505	-4.55	-1.3	0.082917
131	6.9	2.68	0.3884	12.6097	2.5734	0	4.5962	1.8926	0.1047	-1	1	0.774	1	0.6923	286.196	385.826	-0.65	-2.6	0.150929
132	5.3	0.9192	0.1734	15.5149	4.7015	0	23.4361	7.0116	0.2194	-1	0.9744	0.8515	1	0.6667	445.047	822.349	-0.65	0.65	0.0368818
133	25.9	7.2672	0.2806	115.994	4.8533	0	23.6604	4.3787	-0.1656	-1	1	0.7411	1	0.8367	389.942	679.728	1.3	-7.15	0.0578163
134	21.1	22.2334	1.0537	78.2982	4.0994	0	25.3833	4.3992	0.5947	-0.9261	1	0.4405	1	0.5617	1230.43	1000.15	-17.55	-13.65	0.257038
135	11.1	5.2	0.4685	29.9952	3.2962	0	9.1924	2.3082	-0.3439	-0.9996	0.9191	0.6656	1	0.95	785.856	681.919	0	-5.2	0.142133
136	9.7	1.95	0.201	10.827	1.4061	0	4.5962	1.8106	0.02256	-1	1	0.8177	1	0.7778	1264.85	244.572	0	-1.95	0.142949
137	6.3	3.9	0.619	18.0008	4.1862	0	7.2672	1.9844	-0.2573	-0.9923	0.6	0.6164	1	1	656.238	975.349	0	3.9	0.147867
138	6.3	1.4534	0.2307	21.7349	5.0546	0	23.4361	6.6905	-0.4964	-0.9983	0.8321	0.4647	1	0.9524	1236.48	417.429	0.65	-1.3	0.0456416
139	4.9	2.68	0.5469	5.0327	1.7354	0	4.5962	2.012	0.6164	0.1961	0.9923	0.3065	1	0.7143	1333.85	1022.84	-0.65	2.6	0.315143
140	31.3	18.9283	0.6047	137.681	4.699	0	16.5718	3.596	0.3385	-1	1	0.7152	1	0.5333	207.68	476.208	5.2	-18.2	0.128687
141	4.9	2.3436	0.4783	22.3584	7.7098	0	20.5548	4.8673	-0.6765	-1	0.7071	0.5478	1	1	1291.72	518.939	1.95	-1.3	0.0620379
142	30.5	10.0907	0.3308	130.28	4.5712	0	23.4361	3.8627	0.08146	-1	1	0.6694	1	0.7673	68.9344	5.7525	2.6	-9.75	0.0723661
143	4.9	6.6922	1.3657	23.9178	8.2475	0	21.8017	8.0607	0.3107	-0.4961	0.9971	0.5264	1	0.8889	1221.17	121.969	-5.85	3.25	0.16559
144	29.3	65.9197	2.2498	138.211	5.0627	0	17.5018	3.359	0.89	-0.1961	1	0.1633	0.9927	0.1383	1148.71	755.292	42.9	-50.05	0.444387
145	9.3	1.8385	0.1977	36.0603	4.9398	0	13.4001	3.0245	-0.1122	-1	1	0.7807	1	0.82	1084.17	165.441	1.3	-1.3	0.0400219
146	5.9	0.9192	0.1558	32.5969	8.3582	0	26.8002	7.5681	-0.2626	-1	1	0.6883	1	0.8824	1376.91	1033.35	0.65	-0.65	0.0186404
147	15.1	5.886	0.3898	54.2442	4.1408	0	23.4361	4.483	0.1928	-0.9973	1	0.6797	1	0.7255	762.295	670.056	5.85	0.65	0.0941364
148	8.7	3.5004	0.4023	29.1528	4.3512	0	14.5344	3.6645	0.007315	-1	1	0.6411	1	0.8421	226.517	151.603	-1.3	-3.25	0.0924573
149	12.3	4.7321	0.3847	51.986	5.0472	0	13.4001	3.4895	0.2335	-1	1	0.7	1	0.6301	1109.93	848.146	4.55	-1.3	0.0762205
150	5.3	2.3436	0.4422	18.3474	5.5598	0	22.75	7.2995	0.1886	-0.9285	1	0.8587	1	0.6667	766.509	20.3113	1.3	1.95	0.0795352
151	27.9	15.6271	0.5601	83.5141	3.2245	0	11.718	2.2262	0.2166	-1	1	0.7359	1	0.6457	164.966	478.031	4.55	-14.95	0.173701
152	6.9	0.9192	0.1332	21.2689	4.3406	0	19.5	4.465	-0.7086	-1	0.9762	0.5309	1	0.92	1204.14	962.297	0.65	0.65	0.030687
153	7.9	2.3436	0.2967	22.0127	3.731	0	13.4001	3.2288	-0.2688	-1	0.9806	0.7401	1	0.8462	1196.91	370.202	-1.95	-1.3	0.0795229
154	11.7	6.4018	0.5472	37.3832	3.8539	0	10.2774	2.4057	0.4176	-0.8944	1	0.5874	1	0.6471	161.355	713.709	5.85	-2.6	0.141986
155	5.3	1.4534	0.2742	7.4192	2.2483	0	4.5962	1.646	0.6335	-0.7071	1	0.5709	1	0.375	937.151	643.179	1.3	0.65	0.121959
156	5.9	2.6	0.4407	24.0566	6.1683	0	26.2023	6.2049	0.0771	-0.9992	0.9487	0.6554	1	0.8333	499.407	255.288	-2.6	0	0.0714459
157	5.3	2.3436	0.4422	17.3565	5.2595	0	13	4.0042	-0.09961	-1	0.9417	0.6417	1	0.9167	1381.56	654.302	1.95	-1.3	0.0840764
158	4.9	2.3436	0.4783	7.9577	2.744	0	4.5962	1.6625	0.06728	-0.9487	0.9487	0.8234	1	0.7143	403.867	623.143	1.95	1.3	0.174308
159	5.3	3.25	0.6132	9.9866	3.0262	0	9.75	2.5297	-0.7389	-0.9487	-0.1961	0.2338	1	1	1174.67	395.151	1.95	-2.6	0.20263
160	9.3	2.0555	0.221	20.1404	2.759	0	6.5	1.7296	-0.7754	-1	0.4472	0.2877	1	1	653.973	973.113	0.65	1.95	0.0801015
161	5.3	1.4534	0.2742	41.8492	12.6816	0	25.3833	8.1766	-0.7662	-0.9962	0.4472	0.3741	1	1	368.726	789.17	0.65	-1.3	0.0216219
162	5.5	2.68	0.4873	5.5112	1.5746	0	7.2672	2.3505	0.3789	-0.7071	1	0.5804	1	0.7333	884.609	549.836	0.65	-2.6	0.309475
163	6.1	1.4534	0.2383	13.1954	3.2184	0	7.2672	2.1676	-0.7302	-1	0.7071	0.4043	1	1	392.312	600.123	-1.3	-0.65	0.074043
164	4.9	3.5004	0.7144	18.8643	6.5049	0	16.5718	5.0208	-0.4396	-0.9864	-0.0767	0.2795	1	1	1038.15	922.633	-3.25	1.3	0.109825
165	18.5	3.5004	0.1892	45.3048	2.7457	0	11.718	2.4372	-0.0235	-1	1	0.7686	1	0.729	645.911	877.108	-3.25	-1.3	0.0689077
166	7.5	3.9538	0.5272	29.0853	5.2882	0	21.8017	6.3536	-0.1957	-1	0.8321	0.6581	1	0.9355	911.767	360.56	0.65	-3.9	0.0996937
167	4.9	3.7901	0.7735	10.693	3.6873	0	7.2672	2.4314	0.5426	-0.4472	0.9487	0.4163	1	0.7778	320.949	83.4796	1.95	-3.25	0.209774
168	7.1	6.9096	0.9732	49.2183	9.6507	0	42.3748	11.8819	0.1107	-0.8944	1	0.6308	1	0.76	1177.08	680.599	5.2	-4.55	0.100842
169	5.5	1.4534	0.2643	9.1789	2.6225	0	4.5962	1.4966	-0.416	-0.8944	0.7071	0.5765	1	1	22.5273	700.1	-1.3	0.65	0.100782
170	23.5	4.9503	0.2106	78.7539	3.663	0	16.25	3.2869	-0.4081	-1	0.9899	0.5997	1	0.9185	831.125	790.891	4.55	-1.95	0.0574939
171	23.3	9.9005	0.4249	92.5131	4.3433	0	16.25	3.0815	0.2129	-1	1	0.7014	1	0.7262	1373.39	285.416	3.9	-9.1	0.0978288
172	7.1	2.9069	0.4094	22.7327	4.4574	0	11.718	3.0856	-0.6218	-0.9985	0.9191	0.5548	1	0.9677	247.366	892.028	1.3	-2.6	0.0918473
173	5.3	4.3603	0.8227	8.125	2.4621	0	6.5	1.8223	0.5938	0.3162	0.8575	0.177	1	0.7692	284.972	392.642	1.95	-3.9	0.334146
174	5.5	2.3436	0.4261	32.9774	9.4221	0	23.6604	8.1884	-0.3125	-1	0.9285	0.729	1	0.8333	1376.81	1031.35	1.95	1.3	0.0452235
175	5.5	1.3	0.2364	13.2451	3.7843	0	11.718	2.5264	0.0171	-0.9487	1	0.8332	1	0.6364	931.891	949.418	1.3	0	0.0624686
176	22.3	8.841	0.3965	90.9661	4.4811	0	14.5344	3.5209	-0.04318	-1	1	0.7579	1	0.7616	1092.63	52.8161	7.15	5.2	0.0884827
177	10.9	3.25	0.2982	38.0503	4.2753	0	11.718	2.98	-0.03966	-0.9899	1	0.6634	1	0.8308	1232.41	425.22	1.95	-2.6	0.0697495
178	11.5	3.25	0.2826	47.7924	5.0308	0	17.5018	4.2977	-0.4501	-1	1	0.6065	1	0.9403	788.504	687.848	0	-3.25	0.056174
179	15.3	2.9069	0.19	52.8817	3.9761	0	16.25	3.1364	-0.2748	-1	1	0.7033	1	0.8972	527.137	846.745	1.3	-2.6	0.0477855
180	7.5	2.7577	0.3677	11.0781	2.0142	0	7.2672	2.4173	0.003631	-0.8944	0.9487	0.6504	1	0.8889	429.7	211.833	-1.95	-1.95	0.182554
181	8.7	14.4323	1.6589	37.0717	5.5331	0	10.2774	2.8514	0.9014	0.4961	1	0.1296	1	0.1064	875.966	89.408	-14.3	-1.95	0.299814
182	20.3	7.827	0.3856	95.2574	5.2053	0	13	3.3168	0.09126	-1	1	0.7174	1	0.777	1026.63	720.712	5.2	-5.85	0.0740783
183	7.7	4.5962	0.5969	34.6214	6.0739	0	16.25	4.2754	-0.114	-0.9899	0.9923	0.7669	1	0.8108	90.539	84.7078	3.25	-3.25	0.0982729
184	5.5	1.95	0.3545	11.1939	3.1983	0	9.1924	2.7927	-0.1734	-0.9899	1	0.87	1	0.7692	825.927	883.373	0	1.95	0.11084
185	6.9	1.4534	0.2106	20.89	4.2633	0	13.4001	3.3065	-0.01003	-1	1	0.7846	1	0.7917	78.2971	473.493	-0.65	-1.3	0.0493984
186	5.1	3.9	0.7647	25.5696	8.2482	0	20.8102	7.029	-0.2832	-0.9648	0.9939	0.8028	1	0.8	1350.76	883.294	0	-3.9	0.0927111
187	6.9	1.95	0.2826	14.8623	3.0331	0	7.2672	2.3134	-0.3331	-1	0.9923	0.6926	1	0.9	575.783	453.63	0	-1.95	0.093172
188	10.1	3.9538	0.3915	23.6004	2.9136	0	7.2672	2.3799	-0.377	-1	1	0.7521	1	0.85	931.767	539.297	-0.65	-3.9	0.13437
189	10.5	6.4347	0.6128	38.431	4.5213	0	14.5344	3.6765	-0.1975	-1	0.9965	0.6981	1	0.8281	1192.89	373.995	4.55	-4.55	0.135536
190	17.9	4.55	0.2542	47.8816	3.0114	0	7.2672	2.2013	0.09892	-1	1	0.733	1	0.7131	551.045	557.763	0	-4.55	0.0844126
191	6.1	2.0555	0.337	22.2034	5.4155	0	26	6.5639	-0.5356	-1	0.9487	0.6903	1	0.9444	1390.6	115.975	-0.65	1.95	0.0622288
192	4.7	2.9069	0.6185	6.7135	2.4865	0	4.5962	1.7098	0.2926	-0.5547	0.8944	0.5908	1	0.8571	184.213	62.5957	1.3	-2.6	0.248743
193	5.1	0.65	0.1275	6.7135	2.1656	0	4.5962	1.8032	0.1694	-0.7071	1	0.7482	1	0.7143	156.392	393.01	0	-0.65	0.0588751
194	4.7	0.9192	0.1956	8.5477	3.1658	0	7.2672	2.4997	-0.9469	-0.9971	-0.8944	0.02974	1	1	494.628	428.968	-0.65	0.65	0.0617853
195	15.7	1.8385	0.1171	48.086	3.5099	0	17.5018	3.6359	-0.104	-1	1	0.7942	1	0.7677	934.312	652.178	-1.3	-1.3	0.0333628
196	9.7	3.5004	0.3609	41.8623	5.4367	0	21.8017	4.8825	-0.2543	-0.9971	1	0.6497	1	0.8679	203.423	633.16	-1.3	-3.25	0.0663822
197	17.1	0.65	0.03801	55.8934	3.7015	0	13.7886	3.0037	0.08539	-1	1	0.7781	1	0.6814	821.398	10.1901	0	-0.65	0.0102688
198	16.9	6.7862	0.4016	69.2803	4.6497	0	14.5344	2.9145	0.09967	-1	1	0.6974	1	0.7623	290.825	363.059	-1.95	-6.5	0.0863712
199	6.9	7.1795	1.0405	25.9145	5.2887	0	18.9506	4.7665	0.1298	-0.9487	1	0.7242	1	0.68	1379.51	1028.08	0.65	7.15	0.19674
200	4.7	1.3	0.2766	19.0975	7.0732	3.25	19.769	5.337	-0.2273	-0.9701	0.9487	0.7344	1	0.8571	1183.04	643.213	0	-1.3	0.0391054
201	9.9	0	0	48.7118	6.166	0	14.5344	4.254	-0.6695	-1	0.9487	0.6343	1	0.9216	1265.81	1004.76	0	0	0
202	15.9	16.0538	1.0097	64.6073	4.648	0	13.7886	3.1628	0.6596	-0.4472	1	0.3445	1	0.5043	820.462	107.318	8.45	13.65	0.217233
203	5.7	1.4534	0.255	13.4088	3.624	0	7.2672	2.3607	-0.1948	-0.9701	1	0.78	1	0.75	978.421	762.605	-1.3	-0.65	0.0703642
204	5.7	3.25	0.5702	16.3431	4.4171	0	7.2672	2.0017	0.303	-0.8575	1	0.696	1	0.5385	609.711	617.298	1.95	-2.6	0.129089
205	8.7	2.68	0.308	40.1807	5.9971	0	16.5718	3.7499	0.3906	-0.7071	1	0.548	1	0.6512	1108.57	852.529	-0.65	-2.6	0.0513582
206	6.3	9.3744	1.488	23.4587	5.4555	0	37.9012	7.5195	-0.58	-0.9785	0.1644	0.3629	0.9767	1	652.127	968.349	5.2	7.8	0.272752
207	5.9	2.9069	0.4927	19.3225	4.9545	0	16.25	5.5136	-0.6976	-0.9987	0.5547	0.5648	1	1	1346.54	167.932	1.3	-2.6	0.0994449
208	5.3	2.3436	0.4422	18.5926	5.6341	0	11.718	3.1376	-0.1858	-0.9899	1	0.8159	1	0.9167	244.991	893.943	1.95	1.3	0.0784864
209	12.3	2.6	0.2114	38.707	3.758	0	14.5344	2.6592	-0.3969	-1	1	0.6695	1	0.8378	65.4553	920.78	2.6	0	0.0562533
210	5.9	1.8385	0.3116	3.9	1	0	3.25	1.5196	0.3945	-1	1	0.8215	1	0.5556	569.102	5.4068	-1.3	-1.3	0.3116
211	4.7	1.3	0.2766	7.4981	2.7771	0	4.5962	1.598	-0.3422	-0.7894	0.6	0.6042	1	1	82.2128	221.383	0	1.3	0.0996003
212	14.1	5.0767	0.36	83.9189	6.9354	0	17.5018	4.5768	-0.1339	-1	1	0.7782	1	0.7849	1083.74	158.067	-3.9	3.25	0.0519076
213	13.9	4.7321	0.3404	71.3122	5.9926	0	17.5018	3.7537	-0.4025	-1	1	0.6374	1	0.8958	1037.61	916.745	-1.3	4.55	0.0568034
214	4.7	5.2	1.1064	13.6447	5.0536	0	10.2774	2.9011	0.3883	0.1414	0.6727	0.2026	1	1	1213.81	337.957	0	-5.2	0.218933
215	5.3	2.3436	0.4422	9.425	2.8561	0	6.5	1.575	-0.7078	-0.9959	-0.3162	0.2369	1	1	1377.99	973.66	-1.95	-1.3	0.154827
216	13.7	6.4018	0.4673	33.7418	2.8839	0	7.2672	2.0214	0.5499	-0.9487	1	0.5183	1	0.5714	377.708	390.88	2.6	-5.85	0.162038
217	4.9	2.3436	0.4783	10.2456	3.533	0	11.718	2.7965	-0.5134	-1	0.9899	0.7561	1	0.875	431.031	876.571	1.95	1.3	0.135381
218	13.7	3.5004	0.2555	48.5875	4.1528	0	11.718	3.0322	0.08066	-1	1	0.7218	1	0.7204	910.989	358.073	-3.25	1.3	0.0615248
219	13.5	10.5011	0.7779	48.4817	4.2158	0	13.7886	3.3826	0.177	-0.9701	1	0.6723	1	0.6818	749.367	667.689	9.75	3.9	0.18452
220	5.9	2.7577	0.4674	15.9311	4.0849	0	11.718	2.8581	0.0429	-1	1	0.901	1	0.6667	1278.14	252.314	1.95	1.95	0.114421
221	13.1	1.8385	0.1403	49.7121	4.4786	0	23.6604	6.1992	-0.39	-1	1	0.6941	1	0.8734	421.687	906.107	-1.3	-1.3	0.0313268
222	13.1	10.5011	0.8016	52.3937	4.7202	0	11.718	2.7519	0.6217	-0.6	1	0.4051	1	0.506	497.21	980.298	-9.75	-3.9	0.169823
223	13.1	0.65	0.04962	9.0442	0.8148	0	4.5962	1.4542	-0.7238	-1	0.7071	0.4185	1	1	674.847	385.5	0	-0.65	0.0608984
224	12.9	1.8385	0.1425	39.5016	3.624	0	16.25	3.272	-0.03141	-1	1	0.7767	1	0.7681	545.101	767.899	-1.3	-1.3	0.0393212
225	5.5	2.0555	0.3737	27.4469	7.842	0	22.75	6.2122	0.3048	-0.8944	0.9971	0.6285	1	0.6154	1141.95	180.755	1.95	-0.65	0.0476537
226	5.1	0.65	0.1275	13.1563	4.244	0	9.75	3.1476	-0.4592	-0.9487	0.4472	0.4878	1	1	1088.46	1028.69	-0.65	0	0.0300424
227	10.1	2.0555	0.2035	49.9247	6.1635	0	18.9506	5.0698	-0.3777	-1	0.8944	0.6666	1	0.9231	1112.73	580.243	0.65	1.95	0.033017
228	5.3	1.4534	0.2742	17.9754	5.4471	0	18.9506	4.4614	0.005322	-1	0.9487	0.6998	1	0.9091	829.113	197.576	1.3	-0.65	0.0503387
229	12.1	1.4534	0.1201	32.0596	3.1742	0	7.2672	2.3806	-0.007044	-1	1	0.8155	1	0.6418	748.364	990.442	1.3	-0.65	0.0378363
230	6.3	0	0	9.4112	2.1886	0	7.2672	2.1569	-0.3571	-1	0.5145	0.6221	1	1	341.698	627.206	0	0	0
231	7.9	2.0555	0.2602	22.5586	3.8235	0	10.2774	2.1902	-0.6716	-1	0.7071	0.4784	1	1	410.589	1011.25	-0.65	1.95	0.0680528
232	5.7	1.4534	0.255	17.934	4.847	3.25	10.2774	1.853	0.1613	-0.9806	0.8944	0.6085	1	0.8235	1211.99	749.228	0.65	-1.3	0.0526099
233	4.7	3.25	0.6915	14.4584	5.355	0	9.75	2.4436	-0.1993	-0.5547	0.4472	0.45	1	1	498.894	426.223	-2.6	-1.95	0.129132
234	4.7	3.3144	0.7052	13.985	5.1796	0	9.1924	2.4204	0.4466	-0.5547	0.9762	0.5521	1	0.6667	1005.2	999.904	3.25	0.65	0.13615
235	4.9	3.9538	0.8069	9.527	3.2852	0	6.5	1.5501	0.8047	0.5547	1	0.1405	1	0.25	702.357	627.408	-0.65	3.9	0.245617
236	6.9	0.65	0.0942	14.7731	3.0149	0	9.1924	2.1918	-0.6069	-1	1	0.5452	1	0.9545	1233.91	536.152	0	0.65	0.0312448
237	11.7	4.55	0.3889	37.3101	3.8464	0	13.7886	3.0785	-0.1089	-1	1	0.6819	1	0.8226	391.859	605.265	-4.55	0	0.101108
238	11.5	6.6922	0.5819	38.2074	4.0218	0	13.4001	2.5423	0.1015	-1	1	0.6428	1	0.7879	669.448	155.744	-3.25	-5.85	0.144686
239	8.1	1.3	0.1605	18.3439	3.0072	0	13	3.048	0.02869	-1	1	0.7185	1	0.7647	327.679	83.8765	1.3	0	0.0533719
240	11.5	3.677	0.3197	38.311	4.0327	0	22.75	6.7687	0.09932	-1	1	0.6631	1	0.8627	720.809	1036.73	-2.6	-2.6	0.0792769
241	11.3	7.827	0.6927	39.8298	4.2828	0	16.25	2.983	0.1952	-0.9487	0.9806	0.6323	1	0.7	690.646	701.819	-5.2	-5.85	0.16174
242	4.7	3.5004	0.7448	15.8616	5.8747	0	38.0403	9.6196	-0.2708	-0.7933	0.7452	0.7727	1	1	1281.65	324.043	3.25	1.3	0.126781
243	6.5	1.95	0.3	15.6548	3.4788	0	11.718	2.6129	-0.327	-1	1	0.6383	1	0.9091	1351.48	885.469	0	-1.95	0.0862366
244	10.5	2.68	0.2552	26.7705	3.1495	0	18.3848	4.2431	0.1497	-1	1	0.7774	1	0.7692	1207.05	263.581	0.65	-2.6	0.0810287
245	8.7	1.3	0.1494	13.2554	1.9784	0	7.2672	2.1974	-0.4509	-1	0.8944	0.7216	1	0.8519	474.471	1007.54	0	-1.3	0.0755156
246	9.3	4.111	0.442	28.3536	3.8841	0	16.5718	3.2214	0.7302	-0.7071	1	0.3818	1	0.3725	221.871	103.419	-1.3	-3.9	0.113797
247	5.9	0.65	0.1102	21.9927	5.6391	0	24.7513	6.7842	-0.851	-1	0.4472	0.3429	1	1	314.898	1007.03	0	-0.65	0.0195421
248	9.9	1.4534	0.1468	27.9352	3.5361	0	11.718	2.6145	-0.2321	-1	1	0.6858	1	0.8909	8.8434	319.798	0.65	-1.3	0.0415147
249	9.7	7.9076	0.8152	46.9652	6.0994	0	18.9506	4.3603	0.5268	-0.7399	1	0.4923	1	0.5741	624.495	440.371	7.8	-1.3	0.133652
250	7.3	2.68	0.3671	13.3069	2.5107	0	7.2672	2.2249	-0.4985	-1	0.9701	0.6455	1	0.9	185.212	447.219	-0.65	2.6	0.146214
251	5.5	2.68	0.4873	23.9373	6.8392	0	16.25	4.7623	-0.2542	-0.9487	0.7071	0.5227	1	1	1323.32	597.946	-0.65	2.6	0.071251
252	9.3	3.9538	0.4251	12.0712	1.6536	0	4.5962	1.8804	0.5441	-0.7071	1	0.4989	1	0.5625	584.253	939.688	-0.65	-3.9	0.257075
253	9.1	5.2	0.5714	12.9442	1.8231	0	6.5	1.849	0.8272	-1	1	0.5367	1	0.09756	475.22	610.978	5.2	0	0.313422
254	7.9	1.4534	0.184	20.0083	3.3912	0	10.2774	2.9182	-0.2686	-1	1	0.571	1	0.9189	779.468	633.437	1.3	0.65	0.0542581
255	8.9	3.25	0.3652	33.2471	4.8184	0	11.718	3.1365	0.1701	-1	1	0.734	1	0.6977	85.3315	476.011	-3.25	0	0.0757928
256	8.5	3.25	0.3824	24.9749	3.8423	0	10.2774	3.2027	-0.03651	-0.8944	1	0.6274	1	0.8205	247.447	897.923	0	-3.25	0.0995237
257	5.9	1.4534	0.2463	14.6737	3.7625	0	10.2774	3.2385	-0.09684	-1	1	0.8038	1	0.8125	612.517	250.644	0.65	1.3	0.0654618
258	8.5	1.4534	0.171	20.3692	3.1337	0	13	3.109	-0.4476	-1	1	0.5334	1	0.9773	107.571	995.459	-0.65	-1.3	0.0545681
259	6.5	1.95	0.3	10.2327	2.2739	0	6.5	2.0184	-0.2004	-0.9701	0.7071	0.5823	1	1	648.315	968.031	1.95	0	0.131932
260	8.3	6.9096	0.8325	48.457	7.6916	0	29.9635	7.4425	0.7144	-0.9648	1	0.5322	1	0.1905	1219.3	348.91	-5.2	-4.55	0.108235
261	7.7	2.6	0.3377	6.7692	1.1876	0	4.5962	1.6474	-0.1676	-1	1	0.9269	1	0.7273	1209.81	961.922	0	2.6	0.284355
262	7.5	3.9538	0.5272	20.5269	3.7322	0	7.2672	2.4413	0.5732	-0.8	1	0.4447	1	0.5455	910.767	103.053	-0.65	-3.9	0.141257
263	7.5	24.0588	3.2078	29.2249	5.3136	0	11.718	2.6158	0.9807	0.8662	1	0.03245	1	0	1366.55	130.207	-0.65	24.05	0.603696
264	7.1	12.4861	1.7586	15.34	3.0078	0	7.2672	2.3578	0.7379	0.3162	0.9817	0.2092	1	0.3871	1250.3	1019.94	-7.8	-9.75	0.58468
265	7.1	3.9	0.5493	12.7212	2.4944	0	4.5962	1.7776	0.1877	-1	1	0.8695	1	0.5556	157.887	726.93	0	-3.9	0.220213
266	6.7	3.5004	0.5224	37.5991	7.9998	0	21.8017	5.7349	-0.2001	-0.9899	1	0.7816	1	0.7917	397.112	685.269	-3.25	1.3	0.0653016
267	6.7	0	0	13.9285	2.9635	0	7.2672	1.9711	-0.4847	-1	1	0.7803	1	0.8571	698.313	274.03	0	0	0
268	6.7	1.3	0.194	17.9528	3.8197	0	10.2774	2.7973	-0.6542	-1	0.7071	0.5042	1	1	434.791	214.298	0	1.3	0.0507893
269	4.7	1.8385	0.3912	8.7612	3.2449	0	7.2672	1.9212	0.1573	-0.3162	0.7071	0.5504	1	1	1144.98	808.468	1.3	-1.3	0.120558
270	6.5	2.6	0.4	23.4604	5.2134	0	18.3848	5.6335	0.2785	-0.8	0.9899	0.6551	1	0.7	1234.34	77.9692	0	-2.6	0.0767254
271	4.9	7.2672	1.4831	16.1897	5.5826	0	13.7886	4.0008	0.7948	-0.1104	0.9997	0.345	1	0.1111	1105.72	848.959	3.25	6.5	0.265665
272	5.5	0.65	0.1182	6.5789	1.8797	0	4.5962	1.7881	-0.3474	-1	1	0.6628	1	0.8889	1207.15	21.4727	-0.65	0	0.0628824
273	6.1	4.6872	0.7684	30.532	7.4468	3.25	23.4361	4.646	-0.2613	-1	0.9487	0.7602	1	0.95	1246.48	115.689	3.9	2.6	0.103185
274	6.1	1.3	0.2131	22.0776	5.3848	0	10.2774	3.3083	-0.7308	-1	0.7071	0.5508	1	1	509.803	251.311	0	1.3	0.0395744
275	5.9	2.9069	0.4927	16.9025	4.334	0	13.4001	3.6392	-0.08251	-0.9947	1	0.7017	1	0.8333	792.542	684.153	-2.6	1.3	0.113683
276	5.9	1.95	0.3305	9.0442	2.319	0	4.5962	1.5942	0	-0.7071	0.7071	0.6969	1	1	488.212	590.695	-1.95	0	0.142518
277	5.5	0.9192	0.1671	17.6054	5.0301	0	29.9635	6.9428	-0.2895	-1	0.8944	0.6762	1	0.9167	824.136	885.373	-0.65	0.65	0.03322
278	5.5	0.65	0.1182	12.8885	3.6824	0	13	3.2051	0.05332	-1	1	0.8803	1	0.7273	1135.15	386.709	-0.65	0	0.0320986
279	5.3	1.3	0.2453	10.9015	3.3035	0	7.2672	1.9823	-0.1083	-0.6	0.9806	0.5924	1	0.8182	930.679	954.113	0	-1.3	0.0742546
280	5.3	2.0555	0.3878	16.5612	5.0185	0	13	3.316	-0.7237	-0.9701	0.7071	0.4355	1	1	824.16	199.462	1.95	0.65	0.0772741
281	5.3	14.3	2.6981	20.475	6.2045	0	26	7.6808	1	1	1	0	0.9697	0	33.7736	1039	14.3	0	0.434862
282	5.3	0.65	0.1226	30.595	9.2712	0	27.768	10.1392	-0.4938	-1	0.9839	0.6545	1	0.9167	1138.47	677.066	0	-0.65	0.0132237
283	4.9	1.3	0.2653	36.7665	12.6781	0	23.6604	6.5777	-0.4958	-0.9939	0.1263	0.3559	1	1	1371.78	539.286	1.3	0	0.0209258
284	4.7	1.3	0.2766	6.3885	2.3661	0	6.5	1.984	-0.1057	-0.9487	1	0.6637	1	0.8333	1377.23	977.064	-1.3	0	0.116901
