# Supplementary material for: Cyclic AMP signalling and glucose metabolism mediate pH taxis by African trypanosomes
Source: Nat Commun. 2022 Feb 1;13:603. doi: 10.1038/s41467-022-28293-w (PMC8807625; doi:10.1038/s41467-022-28293-w)
Supplement: Supplementary file 12 — Source Data [file 41467_2022_28293_MOESM12_ESM.zip › Source Data/Source Data motility/Figure 5e/SDM 80N6 S2.xlsx]

## Sheet: SDM 79 N S2V1
trackID	trackLength(s)	totalDisplacement(um)	meanVelocity(um/s)	totalDistance(um)	meanSpeed(um/s)	minSpeed(um/s)	maxSpeed(um/s)	stdevSpeed(um/s)	meanPersistence	minPersistence	maxPersistence	stdevPersistence	tumblingPropensityV	tumblingPropensityP	positionX(px)	positionY(px)	displacementX(um)	displacementY(um)
0	21.1	72.6867	3.4449	177.435	9.2898	0	24.7513	4.3823	0.8877	0.2425	1	0.143	0.6021	0.117	842.614	577.687	44.85	57.2	0.370826
1	4.9	8.1445	1.6621	17.2058	5.933	0	10.2774	3.0926	0.7358	0.156	0.9806	0.2499	1	0.4444	1300.54	847.551	-7.15	-3.9	0.280145
2	12.3	69.5621	5.6555	77.9692	7.5698	0	35.0036	4.9667	0.9711	0.7824	1	0.04015	0.3301	0	942.228	585.159	-1.3	69.55	0.747114
3	7.7	29.6446	3.8499	40.99	7.1912	0	11.718	3.2188	0.8282	0.3714	0.9999	0.19	0.5965	0.2973	1191.09	866.039	23.4	-18.2	0.535363
4	7.5	14.6647	1.9553	21.6379	3.9342	0	17.5018	4.1584	0.7224	0.2631	0.9994	0.1688	1	0.5143	1164.72	907.913	14.3	3.25	0.497001
5	7.5	41.2788	5.5038	43.3599	7.8836	0	35.0036	6.3535	0.8834	0.6805	1	0.09268	0.4	0.08571	829.113	907.76	37.05	-18.2	0.698133
6	18.7	86.5477	4.6282	166.33	9.9599	3.25	20.5548	3.8718	0.8068	-0.169	1	0.2637	0.6347	0.2721	1001.12	551.139	82.55	-26	0.464683
7	49.5	176.786	3.5714	389.002	8.1895	0	23.4361	4.2088	0.7741	-1	1	0.4996	0.3853	0.1589	651.186	826.378	75.4	159.9	0.436095
8	10.1	45.6715	4.5219	77.4744	9.5647	3.25	26.2023	5.0275	0.8918	0.3939	1	0.1557	0.5185	0.1639	391.248	709.589	41.6	-18.85	0.47277
9	28.7	39.9102	1.3906	112.971	4.2311	0	27.5772	3.402	0.5298	-1	1	0.5564	1	0.5187	535.43	502.545	39.65	4.55	0.328662
10	5.5	18.3848	3.3427	18.9517	5.4148	0	11.718	3.2902	0.9467	0.8358	1	0.04705	0.7143	0	824.309	722.018	2.6	18.2	0.617327
11	13.1	81.3539	6.2102	101.232	9.12	0	22.981	5.3487	0.9302	0.5319	1	0.1088	0.4234	0.08791	1270.18	647.702	-30.55	75.4	0.680943
12	7.1	5.0767	0.715	34.1498	6.696	0	13.4001	3.2665	0.468	-0.5882	1	0.5328	1	0.5862	682.648	581.768	3.9	3.25	0.10678
13	49.5	108.707	2.1961	300.469	6.3257	0	26.8002	4.1276	0.7557	-1	1	0.4859	0.6989	0.1978	493.375	711.504	5.85	108.55	0.347171
14	17.7	14.9641	0.8454	97.3607	6.2013	0	20.5548	4.5695	0.1317	-0.9983	1	0.5969	1	0.7652	348.89	818.427	-14.95	0.65	0.136326
15	31.5	159.251	5.0556	270.518	9.1701	0	20.5548	4.66	0.7928	-0.9899	1	0.3667	0.4746	0.2316	684.681	781.89	159.25	0.65	0.551314
16	20.3	171.179	8.4324	207.408	11.3338	0	26.2023	4.1409	0.9879	0.9321	1	0.01298	0	0	662.076	635.707	126.75	-115.05	0.744005
17	20.5	195.676	9.5452	210.343	11.3699	0	29.9635	5.1598	0.961	0.7835	1	0.04703	0	0	648.078	639.817	-104	165.75	0.839515
18	9.3	27.3309	2.9388	40.2252	5.5103	0	13.4001	3.2759	0.9121	0.5369	1	0.1036	0.9863	0.1132	1315.61	508.387	24.7	-11.7	0.533328
19	4.9	46.5465	9.4993	31.627	10.9059	3.25	16.25	3.3891	0.9981	0.9944	0.9999	0.002135	0	0	1187.43	988.245	37.7	-27.3	0.871024
20	4.7	13.1615	2.8003	20.1223	7.4527	3.25	14.5344	3.2513	0.9888	0.96	1	0.01482	0.8519	0	1248.73	798.798	11.05	-7.15	0.375743
21	12.3	87.988	7.1535	91.1807	8.8525	0	16.5718	3.8321	0.97	0.7784	1	0.0398	0.1068	0	657.154	320.74	-19.5	85.8	0.808077
22	12.9	21.8017	1.6901	96.0625	8.8131	0	27.768	5.5458	0.2762	-0.9989	0.9998	0.6936	0.9174	0.618	1093.39	750.287	21.45	3.9	0.191771
23	8.7	27.1214	3.1174	49.959	7.4566	0	22.75	5.1746	0.9086	0.6508	1	0.09919	0.806	0.1064	1348.37	598.862	-18.85	-19.5	0.418073
24	7.3	26.4671	3.6256	28.2499	5.3302	0	16.25	3.618	0.9895	0.9585	0.9999	0.01048	1	0	770.459	955.582	11.05	24.05	0.6802
25	4.7	12.0907	2.5725	22.9257	8.491	0	41.6203	10.0517	0.3293	-0.9762	1	0.8756	0.6296	0.4286	1184.31	539.245	-9.75	7.15	0.302968
26	13.1	68.1261	5.2005	96.728	8.7142	0	16.5718	3.6267	0.9566	0.6026	1	0.07364	0.3423	0.04396	514.641	671.569	-41.6	-53.95	0.596785
27	5.1	16.61	3.2569	25.6381	8.2704	0	19.769	5.249	0.3088	-0.06543	0.7142	0.2707	0.871	1	1020.41	847.912	-14.3	8.45	0.393802
28	10.3	25.35	2.4612	39.0885	4.7095	0	10.2774	2.5307	0.6479	-0.6	1	0.4673	0.8554	0.3333	386.864	590.034	23.4	9.75	0.522603
29	20.5	109.913	5.3616	207.495	11.2159	0	36.7696	6.4052	0.8002	-0.2169	1	0.3202	0.3135	0.2364	598.607	795.393	105.95	29.25	0.478036
30	26.3	53.7774	2.0448	135.831	5.5898	0	16.25	3.5588	0.5617	-0.9993	1	0.6759	0.9671	0.3108	585.903	479.437	38.35	-37.7	0.365809
31	10.7	2.9069	0.2717	48.8937	5.62	0	16.25	3.7394	0.06287	-1	1	0.6454	1	0.7812	1356.31	891.346	1.3	-2.6	0.0483452
32	7.7	19.5973	2.5451	30.5574	5.3609	0	13.4001	4.2086	0.8691	0.3773	0.9996	0.1834	0.9474	0.1622	539.182	404.747	19.5	1.95	0.474752
33	37.9	165.302	4.3615	292.316	8.1425	0	29.43	5.5833	0.7847	-0.6285	1	0.3836	0.4401	0.2183	169.468	408.421	48.75	-157.95	0.535646
34	17.7	117.161	6.6192	141.952	9.0415	0	16.25	2.9542	0.9222	0.2447	1	0.1769	0.121	0.1241	774.506	304.949	-53.95	-104	0.732091
35	5.7	31.7437	5.5691	25.8207	6.9786	0	18.3848	4.7347	0.8942	0.8058	0.9869	0.05313	0.5135	0	581.482	911.474	5.85	31.2	0.798025
36	7.1	3.9538	0.5569	21.4223	4.2005	0	7.2672	2.1951	0.5016	-0.9968	1	0.6606	1	0.4839	1007.21	952.444	3.9	0.65	0.132579
37	15.3	63.214	4.1316	96.9131	7.2867	0	16.5718	3.6493	0.8737	0.3714	1	0.1379	0.6165	0.2035	796.186	563.402	63.05	4.55	0.567006
38	8.1	11.718	1.4467	31.015	5.0844	0	27.5772	4.7414	0.7935	-0.0294	1	0.2242	1	0.3415	93.6235	404.852	11.05	-3.9	0.284537
39	7.1	4.5962	0.6474	25.0671	4.9151	0	14.5344	3.9365	-0.3694	-0.9999	0.9578	0.745	1	0.7742	1384.35	215.655	-4.55	0.65	0.131717
40	5.5	1.95	0.3545	10.0775	2.8793	0	11.718	3.5919	-0.7536	-0.9899	-0.4472	0.1965	1	1	994.991	807.982	-1.95	0	0.12312
41	49.5	114.728	2.3177	388.077	8.17	0	30.6604	4.2229	0.8676	-0.9959	1	0.3653	0.2989	0.1104	930.807	119.619	-113.75	14.95	0.283684
42	6.5	37.7224	5.8034	48.0065	10.6681	3.25	20.5548	6.2771	0.9837	0.9498	1	0.01436	0.08889	0	1167.69	58.2769	-37.7	-1.3	0.543996
43	49.5	55.9151	1.1296	336.307	7.0801	0	36.3361	5.9724	0.6139	-0.9997	1	0.62	0.6358	0.2882	731.303	803.152	-53.3	16.9	0.159546
44	18.9	93.3853	4.941	123.427	7.3034	0	20.8102	4.0164	0.8067	-0.6743	1	0.3959	0.3018	0.1608	878.302	453.246	78	-51.35	0.676534
45	11.3	29.2139	2.5853	93.6152	10.0661	3.25	16.5718	3.3344	0.7623	-0.293	1	0.2641	0.5806	0.3425	536.956	921.903	15.6	-24.7	0.256832
46	7.7	18.8948	2.4539	41.6532	7.3076	0	16.5718	3.7818	0.4938	-0.5812	1	0.5296	1	0.5135	186.896	720.214	14.3	-12.35	0.335801
47	12.7	59.927	4.7187	81.301	7.5982	0	24.7513	4.6731	0.939	0.6208	1	0.07899	0.4486	0.03448	1235.02	501.346	-3.9	59.8	0.621029
48	5.1	17.1728	3.3672	32.4282	10.4607	0	26.2023	7.1903	0.9746	0.9176	0.9992	0.02686	0.5806	0	40.3431	915.049	14.95	8.45	0.321891
49	20.9	154.175	7.3768	189.591	10.0313	0	32.5	5.1792	0.9857	0.9285	1	0.01669	0	0	157.349	576.057	135.2	74.1	0.735378
50	9.7	84.54	8.7155	84.862	11.021	3.25	19.5	4.0418	0.9921	0.9607	1	0.008867	0	0	1327.98	196.186	-84.5	2.6	0.790808
51	5.9	57.7623	9.7902	40.5366	10.394	4.5962	16.5718	3.1677	0.99	0.9727	0.9998	0.008979	0	0	1118.71	640.483	54.6	18.85	0.941909
52	26.1	61.3381	2.3501	127.552	5.2926	0	13.7886	3.1668	0.6911	-1	1	0.6301	0.9959	0.1789	903.205	78.5096	39.65	46.8	0.444035
53	15.1	27.768	1.8389	61.7299	4.7122	0	16.25	3.4277	0.3446	-1	1	0.6929	1	0.5766	523.497	247.493	7.8	-26.65	0.390242
54	7.9	51.2017	6.4812	42.349	7.1778	0	13.4001	3.171	0.9851	0.9398	1	0.01725	0	0	553.652	726.228	7.15	-50.7	0.902951
55	31.5	202.43	6.4263	281.064	9.5276	0	43.7243	5.3468	0.7636	-0.9994	1	0.5025	0.2271	0.1476	487.494	525.625	183.95	84.5	0.674493
56	4.9	7.0308	1.4349	15.0157	5.1778	3.25	14.5344	2.9705	0.5018	-0.5547	0.7474	0.4055	1	1	955.806	889.367	5.85	-3.9	0.277125
57	4.7	7.9343	1.6881	12.7528	4.7233	0	10.2774	2.9877	0.4533	0.124	0.7071	0.2068	1	1	989.915	265.011	6.5	-4.55	0.357398
58	19.3	17.6819	0.9162	88.5181	5.1167	0	20.8102	4.5708	0.1972	-0.995	1	0.7335	1	0.6067	671.383	955.42	16.9	5.2	0.179061
59	4.9	3.7901	0.7735	13.0367	4.4954	0	11.718	2.9784	-0.6687	-0.9939	-0.3162	0.2773	1	1	1296.77	403.867	-3.25	1.95	0.172065
60	15.1	56.194	3.7215	74.3538	5.6759	0	14.5344	3.0495	0.9551	0.4763	1	0.08696	0.6947	0.03604	404.56	232.03	48.75	27.95	0.655667
61	6.7	58.2902	8.7	50.1071	10.6611	3.25	21.8017	4.5016	0.9887	0.9581	0.9999	0.01173	0	0	496.828	301.888	57.85	-7.15	0.816051
62	7.7	4.7321	0.6146	36.6582	6.4313	0	46.1912	8.295	-0.03501	-1	1	0.8654	0.8246	0.6111	1204.47	426.546	4.55	-1.3	0.0955639
63	20.5	72.2933	3.5265	98.8778	5.3447	0	13.7886	3.4693	0.9456	0.5547	1	0.08115	0.9027	0.04848	438.754	99.4268	-60.45	39.65	0.659813
64	9.5	4.3603	0.459	35.7205	4.7627	0	19.769	4.4048	0.04991	-0.9962	0.9939	0.7724	1	0.6981	569.395	971.295	-1.95	-3.9	0.0963739
65	18.3	54.2662	2.9654	108.339	6.6466	0	22.981	4.6123	0.7333	-0.9138	1	0.4492	0.9755	0.2308	574.112	413.647	37.05	-39.65	0.446153
66	7.9	15.7214	1.9901	30.9898	5.2525	0	13	3.1037	-0.2423	-1	0.9991	0.615	0.8983	0.8974	426.291	396.74	7.8	13.65	0.378886
67	7.5	49.5793	6.6106	49.08	8.9236	3.25	16.25	3.8645	0.7483	0.1178	0.9987	0.3058	0	0.3143	566.767	181.713	27.95	40.95	0.7408
68	17.7	70.7545	3.9974	129.761	8.265	0	29.43	5.1099	0.8472	-0.9578	1	0.2883	0.4586	0.1912	194.195	445.644	69.55	13	0.483654
69	20.7	121.097	5.8501	205.908	11.0111	0	21.8017	4.9557	0.5812	-0.9945	1	0.6143	0.262	0.3533	1035.05	94.6039	35.75	115.7	0.531291
70	9.9	23.4451	2.3682	35.1228	4.4459	0	16.25	3.6273	-0.001841	-0.9734	0.9974	0.7499	0.9367	0.7586	358.338	307.505	-16.25	-16.9	0.532671
71	6.7	28.9597	4.3223	30.2194	6.4297	0	16.25	3.5874	0.9274	0.7578	1	0.08654	0.3191	0	627.687	979.112	20.8	-20.15	0.67224
72	35.9	129.591	3.6098	207.868	6.1318	0	17.5018	3.1438	0.8026	-0.9487	1	0.406	0.7227	0.1962	1051.16	340.398	125.45	-32.5	0.588702
73	8.7	61.4757	7.0662	57.3079	8.5534	3.25	14.5344	2.5592	0.9728	0.921	1	0.02237	0	0	109.833	774.931	57.85	20.8	0.826128
74	23.9	52.0365	2.1773	97.0803	4.4329	0	17.5018	2.9985	0.5166	-0.9967	1	0.6132	1	0.4673	757.454	659.351	1.95	52	0.491168
75	7.5	10.1116	1.3482	29.6299	5.3872	0	13.4001	3.5897	0.4355	-0.7894	1	0.5094	1	0.5588	1339.82	341.793	-7.15	7.15	0.25026
76	23.5	75.1811	3.1992	174.297	8.1068	0	27.9576	4.11	0.9009	-0.02631	1	0.1681	0.4465	0.1282	303.347	331.832	-40.95	63.05	0.394632
77	32.9	104.674	3.1816	249.894	8.0872	0	46.8722	5.0705	0.8238	-1	1	0.4898	0.3981	0.08651	1090.9	174.813	89.7	-53.95	0.393412
78	4.9	19.3259	3.9441	21.9164	7.5574	0	13	3.4847	0.8906	0.6668	1	0.1318	0.5517	0.2222	205.49	770.98	18.2	6.5	0.521886
79	11.7	30.6604	2.6206	47.031	4.8486	0	11.718	2.9128	0.4855	-0.9864	0.9992	0.6369	1	0.3947	307.385	656.645	2.6	-30.55	0.540486
80	10.3	34.1977	3.3202	59.7247	7.1957	0	14.5344	3.35	0.7933	0.156	1	0.2048	0.5542	0.3333	837.116	808.884	33.8	5.2	0.461414
81	12.9	43.4529	3.3684	52.2977	4.798	0	11.718	2.9741	0.9862	0.9147	1	0.01887	1	0	1277.45	58.5	24.7	35.75	0.702043
82	9.5	4.6872	0.4934	16.8304	2.2441	0	7.2672	1.9354	0.2776	-1	1	0.6789	1	0.6296	750.968	513.432	-3.9	2.6	0.219865
83	47.3	160.413	3.3914	411.75	9.0894	0	43.6033	6.6506	0.7734	-0.9899	1	0.4133	0.532	0.2088	847.373	275.139	-137.15	-83.2	0.373116
84	36.5	160.117	4.3868	256.817	7.444	0	22.981	3.4653	0.5946	-1	1	0.6751	0.2899	0.2578	1081.96	766.189	29.9	157.3	0.589307
85	44.9	142.704	3.1783	267.662	6.2392	0	26.8002	4.2414	0.8231	-0.9971	1	0.3852	0.669	0.152	1065.84	613.421	-141.7	16.9	0.509408
86	24.7	226.26	9.1603	265.321	11.6881	3.25	48.75	5.9874	0.9725	0.4472	1	0.06141	0.04405	0.01449	222.785	884.935	-226.2	-5.2	0.783729
87	16.7	121.902	7.2995	159.262	10.8342	0	48.75	7.0109	0.8789	-0.545	1	0.2233	0.3265	0.1905	1161.06	1013.98	-120.9	15.6	0.673746
88	8.7	13.6655	1.5707	48.5944	7.2529	0	22.981	4.4962	0.2332	-0.9978	1	0.7829	0.7612	0.5319	575.419	862.672	-0.65	-13.65	0.216562
89	13.3	11.718	0.8811	61.6075	5.452	0	16.25	3.2062	0.1974	-1	1	0.7	1	0.6591	968.816	858.143	-9.75	6.5	0.16161
90	15.1	53.1333	3.5188	117.962	9.0047	0	23.6604	4.857	0.3178	-0.9984	1	0.7843	0.5038	0.5	1277.47	375.811	52.65	7.15	0.390774
91	6.1	6.9096	1.1327	18.7939	4.5839	0	10.2774	3.2271	0.06216	-0.9744	0.9983	0.8369	1	0.55	635.787	202.025	5.2	4.55	0.247104
92	7.5	31.1051	4.1473	38.6386	7.0252	0	18.3848	3.8048	0.9232	0.1978	1	0.1624	0.6909	0.08571	919.1	295.82	27.95	13.65	0.590346
93	21.7	108.254	4.9887	148.942	7.5605	0	23.6604	4.7171	0.6421	-0.9923	1	0.6262	0.5736	0.2429	946.221	490.565	106.6	-18.85	0.659837
94	14.7	8.1445	0.554	76.1856	5.9989	0	33.1436	5.2141	0.5206	-0.984	1	0.6919	0.6614	0.3524	574.711	23.6395	7.15	3.9	0.0923503
95	4.9	56.3442	11.4988	32.0845	11.0636	4.5962	17.5018	3.5777	0.9787	0.9714	0.9912	0.006961	0	0	802.194	593.704	35.75	-43.55	1.03934
96	13.5	11.5729	0.8573	49.2294	4.2808	0	13.7886	3.477	-0.02853	-0.9989	0.9997	0.6853	1	0.7935	1275.44	710.563	-7.15	9.1	0.200266
97	9.1	12.3329	1.3553	56.2526	7.9229	0	23.4361	6.454	-0.004474	-0.9986	0.9983	0.6489	1	0.82	152.374	1035.14	-11.7	-3.9	0.171061
98	5.1	28.6	5.6078	19.955	6.4371	3.25	9.75	2.1711	0.9911	0.9683	0.9996	0.008619	0.1935	0	669.784	167.961	0	-28.6	0.871169
99	12.7	14.3148	1.1271	45.4031	4.2433	0	22.981	3.5798	0.005995	-1	0.999	0.6637	1	0.8049	677.968	24.2087	14.3	-0.65	0.265619
100	8.1	50.4829	6.2325	51.4508	8.4346	0	14.5344	3.3604	0.9535	0.54	1	0.09977	0.2295	0.07317	783.469	51.8148	10.4	49.4	0.738921
101	7.3	45.6159	6.2488	35.3452	6.6689	0	10.2774	2.4203	0.9955	0.9809	1	0.005445	0	0	930.48	530.884	45.5	3.25	0.937006
102	20.5	37.8231	1.845	95.7295	5.1746	0	16.5718	3.1424	0.3707	-0.9959	1	0.6741	1	0.586	1081.71	40.5878	35.75	-12.35	0.356549
103	17.5	99.1969	5.6684	103.344	6.6673	0	16.25	3.1061	0.9884	0.9285	1	0.01281	0.07742	0	1071.04	179.169	90.35	-40.95	0.850179
104	14.1	16.3666	1.1608	82.3268	6.8039	0	26.8002	4.744	0.3333	-0.9912	1	0.7146	1	0.5545	1228.94	290.883	-16.25	1.95	0.170608
105	6.3	11.2207	1.7811	16.466	3.8293	0	11.718	3.7294	-0.2436	-0.9191	0.9995	0.5416	0.907	0.913	1004.39	776.643	-1.95	-11.05	0.465124
106	19.5	66.811	3.4262	106.488	6.085	0	16.25	3.3559	0.9541	0.3773	1	0.09823	0.8229	0.03871	398.441	610.874	-63.7	20.15	0.563057
107	8.3	89.0879	10.7335	80.4209	12.7652	0	37.0557	6.4087	0.9752	0.9086	0.9998	0.02313	0	0	545.837	166	11.05	88.4	0.840841
108	5.1	11.9324	2.3397	17.4692	5.6352	0	11.718	3.1843	0.3242	-0.7634	1	0.5029	0.9355	0.8182	671.402	109.098	5.85	10.4	0.415194
109	7.1	9.9431	1.4004	30.6954	6.0187	0	16.25	3.349	0.4259	-0.9567	0.999	0.7438	0.8824	0.4194	471.796	960.739	9.75	1.95	0.232675
110	12.7	53.399	4.2046	90.9232	8.4975	0	46.5329	7.7806	0.5194	-0.9459	0.9987	0.5442	0.5701	0.4828	743.713	863.787	27.95	-45.5	0.494804
111	9.3	47.9416	5.155	47.9286	6.5656	3.25	11.718	2.5716	0.9823	0.9021	1	0.0225	0.137	0	510.043	801.936	-46.8	-10.4	0.785153
112	19.5	40.6133	2.0827	89.388	5.1079	0	13.7886	3.1139	0.6612	-1	1	0.5503	0.9886	0.2733	95.7333	175.056	26	31.2	0.407741
113	10.5	66.1628	6.3012	64.1791	7.5505	0	27.9576	4.7736	0.9897	0.9602	1	0.01044	0.03529	0	1247.93	381.814	36.4	55.25	0.834541
114	8.7	7.9076	0.9089	21.7892	3.2521	0	9.1924	2.8263	0.2363	-0.6402	1	0.5477	1	0.7609	454.345	468.816	1.3	-7.8	0.279481
115	9.1	66.2426	7.2794	55.9926	7.8863	4.5962	11.718	1.94	0.9916	0.9548	1	0.01033	0	0	112.412	674.819	48.75	44.85	0.923044
116	9.3	38.9621	4.1895	42.4078	5.8093	0	14.5344	2.8083	0.9784	0.7926	1	0.03189	0.8904	0	1153.3	11.9355	34.45	18.2	0.721171
117	5.9	12.6207	2.1391	30.6824	7.8673	0	18.3848	5.0971	0.8921	0.5812	1	0.113	1	0.1579	9.8729	614.898	-12.35	2.6	0.271898
118	8.3	79.5447	9.5837	62.2918	9.8876	3.25	16.5718	3.4995	0.9925	0.9821	0.9993	0.00431	0	0	1250.39	100.711	78	15.6	0.969265
119	5.5	3.25	0.5909	13.3755	3.8216	0	16.5718	4.004	-0.03513	-1	1	0.9326	1	0.6667	410.782	649.318	-2.6	1.95	0.154621
120	7.7	43.8545	5.6954	49.9588	8.7647	3.25	16.25	3.9194	0.9732	0.875	1	0.03374	0.3333	0	28.7403	145.597	42.9	9.1	0.649811
121	6.5	36.2721	5.5803	27.498	6.1107	0	19.769	3.9171	0.7437	0.4327	0.9959	0.1983	0.6667	0.44	443.285	846.592	21.45	-29.25	0.913201
122	19.9	104.803	5.2665	142.02	7.9341	3.25	43.6033	4.9994	0.8816	0.1611	1	0.1755	0.3687	0.1132	399.502	939.098	-61.1	85.15	0.66378
123	4.7	1.4534	0.3092	6.2169	2.3026	0	7.2672	2.3373	0.07906	-0.4472	0.8944	0.6519	1	0.75	850.585	653.34	-0.65	-1.3	0.134283
124	6.1	45.5603	7.4689	38.1695	9.3096	0	27.768	6.1359	0.8897	0.7234	0.9907	0.08336	0	0.04762	309.385	957.344	-11.05	44.2	0.802279
125	18.5	113.618	6.1415	124.923	7.5711	0	16.25	3.0195	0.957	0.5839	1	0.07681	0.2788	0.04828	629.078	467.749	16.25	-112.45	0.811177
126	18.5	51.772	2.7985	102.885	6.2355	0	14.5344	3.6918	0.7114	-0.9864	1	0.5138	0.6606	0.2553	1330.9	939.032	40.3	-32.5	0.448801
127	4.9	6.5324	1.3331	11.5746	3.9913	0	7.2672	1.6552	-0.6841	-0.9899	0.7071	0.5852	1	1	768.122	153.99	-6.5	0.65	0.334001
128	4.7	25.9756	5.5267	17.349	6.4256	0	11.718	3.0871	0.9926	0.9798	0.9983	0.006763	0	0	217.755	361.894	13.65	-22.1	0.860106
129	9.7	5.9927	0.6178	37.2715	4.8404	0	14.5344	3.4208	-0.1753	-1	1	0.72	1	0.8393	926.01	1001.01	3.9	4.55	0.127634
130	8.7	83.8475	9.6376	74.5138	11.1215	6.5	17.5018	3.0316	0.9818	0.7619	1	0.03784	0	0	667.747	308.724	-10.4	83.2	0.866574
131	7.3	45.5418	6.2386	42.3065	7.9824	3.25	13	2.5206	0.979	0.8944	1	0.02862	0	0	379.007	866.767	1.95	-45.5	0.781544
132	6.1	39.5219	6.479	35.4064	8.6357	4.5962	14.5344	3.351	0.9855	0.9231	1	0.01951	0	0	873.443	706.664	-23.4	-31.85	0.750258
133	24.3	33.7124	1.3873	115.323	5.1714	0	26.2023	3.6589	0.3989	-1	1	0.6656	0.9462	0.5155	992.887	571.154	-11.05	31.85	0.268264
134	6.1	6.5324	1.0709	17.7444	4.3279	0	11.718	2.5328	0.1176	-1	1	0.6716	1	0.8333	889.631	577.459	0.65	-6.5	0.247441
135	28.1	44.817	1.5949	185.182	7.0951	0	25.3833	5.0674	0.2891	-1	1	0.7368	0.9387	0.5485	1086.29	392.169	-42.25	-14.95	0.224789
136	8.7	35.106	4.0352	44.8156	6.6889	0	26.8002	5.9766	0.9736	0.9056	1	0.02845	0.5522	0	475.971	105.494	-0.65	-35.1	0.603268
137	6.5	45.2299	6.9584	49.102	10.9115	4.5962	27.768	5.4505	0.9094	0.5628	1	0.09995	0.4444	0.08	768.654	24.0846	44.85	5.85	0.637713
138	8.3	3.25	0.3916	39.1211	6.2097	0	19.5	5.5684	-0.2663	-0.9899	1	0.6097	1	0.9268	107.813	729.47	1.95	2.6	0.0630626
139	4.9	52.4611	10.7063	34.1986	11.7926	7.2672	17.5018	2.827	0.9948	0.9906	0.9999	0.00346	0	0	297.173	187.357	-43.55	-29.25	0.907883
140	9.1	47.8358	5.2567	67.3991	9.4928	0	16.25	4.1341	0.1433	-0.9981	0.9971	0.863	0.4225	0.549	190.604	159.769	-32.5	-35.1	0.553757
141	5.9	22.4132	3.7989	26.0823	6.6878	0	13.4001	3.8691	0.9816	0.8695	1	0.03077	0.8718	0	1175.39	708.737	6.5	-21.45	0.568034
142	8.5	27.0356	3.1807	61.367	9.4411	0	27.768	7.0304	0.6746	-0.1801	1	0.3559	0.6769	0.4	909.335	786.512	-4.55	26.65	0.336899
143	26.1	16.4567	0.6305	134.331	5.5739	0	45.1504	5.9711	0.3711	-0.9983	1	0.6538	0.9834	0.5945	1044.25	252.558	-2.6	-16.25	0.113116
144	8.5	48.8885	5.7516	52.9462	8.1456	0	39.6713	6.5593	0.9765	0.868	1	0.03267	0.3231	0	19.5294	970.947	28.6	-39.65	0.706099
145	7.5	62.5353	8.338	53.6944	9.7626	4.5962	16.25	2.4512	0.9858	0.9499	1	0.01481	0	0	45.2267	316.933	22.1	-58.5	0.854076
146	12.9	61.4757	4.7656	89.6124	8.2213	0	18.9506	4.2479	0.9034	0.2654	1	0.1701	0.3394	0.1236	1349.76	803.814	-51.35	33.8	0.579665
147	5.5	13.081	2.3784	24.656	7.0446	0	18.3848	4.2287	0.9459	0.6026	0.9994	0.1006	1	0.06667	1329.18	660.809	11.7	5.85	0.33762
148	4.9	4.7321	0.9657	29.2857	10.0985	3.25	18.9506	5.562	0.04101	-0.8838	1	0.736	1	0.7778	747.939	439.724	1.3	-4.55	0.0956281
149	5.9	7.4111	1.2561	28.291	7.2541	3.25	13.4001	3.4047	0.8663	0.6675	0.9923	0.09811	1	0.1667	1169.38	234.636	1.95	7.15	0.173157
150	5.7	84.1217	14.7582	55.8693	15.0998	11.718	20.8102	2.4412	0.9948	0.9892	0.9982	0.002993	0	0	1056.57	107.719	-60.45	-58.5	0.977377
151	5.5	46.351	8.4274	37.7473	10.785	0	21.8017	4.1552	0.9989	0.9941	1	0.001609	0	0	710.045	151.764	17.55	42.9	0.7814
152	20.9	53.4899	2.5593	142.696	7.55	0	39.1352	6.7502	0.7984	-0.2124	1	0.3015	0.8519	0.2544	1032.24	929.526	23.4	48.1	0.33898
153	5.3	1.4534	0.2742	11.0859	3.3594	0	10.2774	2.7398	-0.2906	-1	0.8944	0.7648	1	0.9231	364.745	391.509	0.65	1.3	0.0816217
154	6.7	10.4	1.5522	27.921	5.9406	0	13.4001	2.7927	0.4083	-0.6905	1	0.6319	1	0.5185	316.642	225.836	-10.4	0	0.261287
155	7.7	40.3052	5.2344	38.4374	6.7434	3.25	10.2774	2.2818	0.9856	0.8703	1	0.025	0.2281	0	784.981	541.052	-31.85	24.7	0.776226
156	24.1	187.445	7.7778	237.831	10.7616	0	20.8102	3.7369	0.9766	0.8516	1	0.02657	0	0	1112.68	154.994	-28.6	185.25	0.722736
157	4.9	7.5802	1.547	18.5221	6.3869	3.25	18.9506	4.429	0.7744	0.3861	0.9843	0.2154	1	0.3333	1028.33	294.122	6.5	-3.9	0.242215
158	8.1	8.475	1.0463	42.6878	6.998	0	32.6621	5.9806	-0.1282	-0.9806	0.9959	0.8097	0.8361	0.7561	1054.34	599.414	7.15	4.55	0.149514
159	17.3	13.4001	0.7746	102.127	6.675	0	16.5718	3.2671	0.3188	-1	1	0.7033	1	0.5748	1380.67	987.514	-3.25	-13	0.116045
160	6.7	49.2844	7.3559	39.498	8.4038	0	16.25	3.5776	0.9807	0.9467	0.9995	0.01372	0	0	370.015	152.097	-32.5	-37.05	0.875306
161	9.1	4.5962	0.5051	26.1841	3.6879	0	11.718	2.9476	0.1319	-0.9939	1	0.8824	1	0.5098	1306.05	976.654	3.25	-3.25	0.136961
162	17.7	71.7507	4.0537	96.0704	6.1191	0	13.7886	3.0394	0.9621	0.05872	1	0.08714	0.6051	0.0146	1103.95	260.201	-67.6	-24.05	0.662467
163	6.7	11.0691	1.6521	14.7646	3.1414	0	7.2672	2.4475	0.5049	-0.9806	1	0.6376	1	0.5	1017.95	396.336	-7.15	-8.45	0.525912
164	9.3	45.038	4.8428	44.5727	6.1058	0	11.718	3.0241	0.9744	0.9098	1	0.02655	0.4384	0	600.452	876.339	15.6	42.25	0.793147
165	6.3	21.5286	3.4172	37.0128	8.6076	0	16.5718	4.9991	0.9478	0.8862	0.9997	0.03187	0.8372	0	1366.78	435.532	-10.4	18.85	0.396998
166	9.9	43.4918	4.3931	48.9016	6.1901	0	13.4001	3.8139	0.9543	0.7101	1	0.06592	0.5316	0.01695	943.5	476.495	-7.15	-42.9	0.709698
167	11.9	61.01	5.1269	76.227	7.6997	0	35.0036	5.4673	0.8011	-0.156	1	0.2914	0.2929	0.2152	705.046	654.071	14.95	59.15	0.665857
168	9.9	47.6765	4.8158	61.499	7.7847	0	25.3833	5.4176	0.8861	-0.9957	1	0.3986	0.1392	0.0678	1261.1	476.838	-42.9	-20.8	0.618624
169	5.9	59.9165	10.1553	46.1118	11.8235	6.5	17.5018	3.4098	0.9967	0.9801	0.9999	0.004731	0	0	404.051	481.754	28.6	52.65	0.858908
170	6.9	53.9539	7.8194	44.6285	9.1079	0	16.25	3.3229	0.9848	0.9341	1	0.02033	0	0	99.6304	596.906	43.55	-31.85	0.858529
171	7.3	42.4147	5.8102	40.7864	7.6956	3.25	11.718	2.5029	0.9948	0.9616	1	0.007723	0	0	1058.45	323.473	-11.05	-40.95	0.755003
172	13.1	61.7534	4.714	78.4721	7.0696	0	35.8974	5.6273	0.7851	-0.8767	1	0.4557	0.3153	0.1978	782.76	725.317	-61.75	-0.65	0.666799
173	5.9	26.4671	4.4859	18.6775	4.7891	0	11.718	2.8546	0.7071	0.4961	0.9659	0.1586	0.8462	0.5263	928.246	867.686	-24.05	11.05	0.93669
174	5.9	20.9619	3.5529	38.3918	9.8441	0	37.9012	8.5207	0.4376	-0.1331	0.9077	0.2641	0.4103	0.8947	442.966	21.3729	10.4	18.2	0.360917
175	12.7	27.5772	2.1714	88.1849	8.2416	0	18.9506	4.0539	-0.01666	-1	1	0.821	0.8972	0.6235	1165.43	91.9921	19.5	-19.5	0.263468
176	39.1	224.9	5.7519	396.529	10.6881	0	33.1436	4.9334	0.9392	0.1266	1	0.1142	0.2156	0.05698	1340.41	329.719	0	-224.9	0.538159
177	8.1	15.1605	1.8717	27.2766	4.4716	0	26	4.6821	0.3412	-0.9806	1	0.8056	1	0.4634	1287.62	771.395	13	7.8	0.418575
178	8.3	26	3.1325	71.1747	11.2976	3.25	25.3833	4.7371	0.8118	0.06508	1	0.2306	0.9683	0.2791	395.036	120.759	-15.6	-20.8	0.277271
179	10.1	59.9482	5.9355	57.0015	7.0372	0	16.25	2.9347	0.9808	0.8846	1	0.02477	0.06173	0	855.005	1003.88	59.15	-9.75	0.843446
180	5.5	9.1232	1.6588	23.214	6.6326	0	18.9506	4.5016	0.4723	-0.0767	0.9899	0.4592	1	0.5385	1384.84	48.6455	-9.1	-0.65	0.250098
181	6.3	55.631	8.8303	46.2073	10.7459	3.25	18.3848	3.7159	0.9846	0.9274	0.9994	0.01683	0	0	470.746	581.484	40.3	38.35	0.821737
182	13.1	56.6433	4.3239	87.9046	7.9193	0	17.5018	3.7561	0.8462	0.07065	1	0.1983	0.4144	0.2222	237.508	707.462	-3.25	-56.55	0.545995
183	4.7	10.4	2.2128	12.939	4.7922	0	11.718	3.5657	0.6023	0.0767	1	0.3384	1	0.5714	0.6809	242.553	0	-10.4	0.46175
184	5.7	30.5776	5.3645	27.8589	7.5294	3.25	13.4001	3.0837	0.9799	0.9205	0.9999	0.02922	0.05405	0	362.763	876.912	-30.55	-1.3	0.712474
185	5.9	62.677	10.6232	47.9806	12.3027	4.5962	22.981	4.384	0.9871	0.9348	1	0.0166	0	0	523.364	27.5339	47.45	40.95	0.863485
186	19.7	99.1969	5.0354	153.578	8.6767	0	37.0557	5.6314	0.9264	0.338	1	0.1326	0.3616	0.1083	845.185	364.16	-21.45	96.85	0.580336
187	38.7	65.5469	1.6937	258	7.03	0	29.0689	4.9437	0.6536	-0.9993	1	0.6029	0.7003	0.2861	719.297	763.49	-65	-8.45	0.240925
188	20.1	114.49	5.696	183.392	10.1322	0	48.3147	5.9376	0.9297	0.3358	1	0.09164	0.1989	0.03727	1243.39	353.965	108.55	36.4	0.562168
189	5.3	42.9836	8.1101	31.3372	9.4961	0	16.5718	4.0733	0.8955	0.7006	0.9937	0.1137	0.2424	0.2308	671.547	867.387	40.3	-14.95	0.854045
190	4.9	17.5018	3.5718	12.4012	4.2763	0	9.1924	2.4409	0.9461	0.9216	0.9978	0.02719	1	0	863.806	520.816	-14.95	-9.1	0.835255
191	5.7	1.3	0.2281	23.5123	6.3547	0	17.5018	5.6951	-0.3886	-1	0.4191	0.4899	1	1	674.649	1037.07	-1.3	0	0.0358947
192	20.5	93.7308	4.5722	112.265	6.0684	0	37.0557	4.1844	0.9785	0.5982	1	0.05444	0.4432	0.01818	490.578	401.944	29.25	89.05	0.753444
193	7.7	57.4101	7.4559	46.708	8.1944	0	17.5018	4.5682	0.9595	0.8788	0.9993	0.03884	0.193	0	1238.65	768.201	-15.6	55.25	0.909877
194	22.1	77.7532	3.5182	215.607	10.7267	0	35.8974	6.4281	0.3034	-0.9994	1	0.8273	0.3383	0.4525	92.5385	940.174	71.5	30.55	0.327985
195	9.5	104.037	10.9512	86.0481	11.4731	4.5962	14.5344	2.0809	0.9988	0.9911	1	0.00184	0	0	486.089	766.384	99.45	30.55	0.954511
196	42.9	119.289	2.7806	236.123	5.7732	0	22.981	3.7021	0.5774	-0.9985	1	0.6578	0.5892	0.3162	64.8671	540.49	33.8	-114.4	0.481639
197	13.1	48.7197	3.7191	77.2454	6.959	0	16.5718	3.5477	0.5127	-0.9983	1	0.7365	0.5586	0.3077	1065.08	569.53	-47.45	11.05	0.53443
198	5.1	7.4111	1.4532	22.5528	7.2751	0	26.2023	6.4637	-0.2654	-0.4679	0.1961	0.2043	1	1	194.029	120.108	-4.55	5.85	0.19975
199	8.3	31.4159	3.7851	46.2893	7.3475	0	20.8102	4.3486	0.6901	-0.7557	0.9995	0.4129	0.619	0.3488	1058.7	1014.49	-13	-28.6	0.515155
200	8.9	50.8913	5.7181	59.8582	8.6751	0	22.75	4.5687	0.9719	0.8559	1	0.0359	0.1014	0	572.904	17.4101	-44.85	-24.05	0.659139
201	5.1	59.5451	11.6755	41.4845	13.3821	3.25	22.981	6.5382	0.9693	0.9247	0.9989	0.0259	0	0	297.274	844.961	48.1	35.1	0.872471
202	10.1	111.679	11.0573	103.332	12.7571	0	30.8322	6.8268	0.9934	0.9527	1	0.009525	0	0	428.277	187.01	109.2	-23.4	0.866757
203	33.7	141.463	4.1977	270.71	8.5398	0	43.7243	5.6833	0.76	-0.9884	1	0.4177	0.4132	0.2761	1031.88	745.082	-120.9	73.45	0.491545
204	8.9	16.4567	1.8491	30.1231	4.3657	0	9.1924	2.8826	0.8662	-0.9923	1	0.3618	1	0.08511	821.798	685.051	-2.6	16.25	0.423552
205	19.5	10.5812	0.5426	66.4081	3.7947	0	16.25	2.8245	0.2023	-0.9919	1	0.5414	1	0.8344	760.385	162.295	10.4	-1.95	0.142989
206	4.7	39.7352	8.4543	22.8386	8.4588	3.25	16.5718	4.3277	0.9966	0.9937	1	0.002328	0	0	1363.94	261.649	10.4	38.35	0.999468
207	5.3	5.5536	1.0478	14.7063	4.4565	0	10.2774	3.2476	-0.2426	-0.9971	1	0.7608	1	0.7778	413.302	653.33	-5.2	1.95	0.235117
208	17.1	193.526	11.3173	188.522	12.4849	3.25	23.4361	3.547	0.9978	0.9813	1	0.002807	0	0	832.325	868.497	-30.55	-191.1	0.906479
209	5.1	34.21	6.7078	24.692	7.9652	0	16.5718	4.5885	0.9933	0.9622	1	0.01077	0	0	745.284	656.343	-26.65	21.45	0.842138
210	5.3	51.4527	9.7081	36.3011	11.0003	4.5962	16.25	3.1437	0.9963	0.98	1	0.005719	0	0	714.16	658.443	46.15	-22.75	0.88253
211	4.7	18.1069	3.8525	18.8854	6.9946	0	11.718	3.5453	0.8185	0.7436	0.8996	0.05177	0.6667	0.1429	516.745	158.681	16.9	6.5	0.550782
212	7.7	55.162	7.1639	50.644	8.8849	0	13.4001	3.5812	0.9295	0.7295	0.9999	0.07982	0	0.08108	348.279	879.903	-20.15	51.35	0.806301
213	5.9	45.6159	7.7315	35.8854	9.2014	3.25	13.4001	3.3506	0.979	0.9142	1	0.0227	0.07692	0	68.322	980.364	-45.5	-3.25	0.840253
214	5.3	2.3436	0.4422	10.7154	3.2471	0	6.5	2.2295	-0.1621	-0.6219	0.3972	0.3744	1	1	334.858	682.434	-1.95	1.3	0.136183
215	6.3	6.5324	1.0369	46.8448	10.8941	0	29.43	8.6837	-0.6393	-0.9971	0.9285	0.4405	0.9302	0.9565	1180.79	544.516	6.5	-0.65	0.09518
216	15.1	90.1885	5.9727	128.311	9.7947	0	23.4361	6.0477	0.4756	-0.9993	1	0.711	0.4733	0.4273	244.132	343.629	-87.1	23.4	0.609789
217	27.3	92.6974	3.3955	163.126	6.4477	0	37.0557	4.556	0.9255	-0.07357	1	0.1237	0.9249	0.04721	719.361	878.185	73.45	56.55	0.526622
218	8.5	54.6348	6.4276	54.7632	8.4251	0	16.25	3.6604	0.986	0.824	1	0.02948	0	0	869.765	721.618	31.2	44.85	0.762911
219	5.7	69.4771	12.189	50.5524	13.6628	6.5	26	4.7251	0.9687	0.8994	0.9986	0.02366	0	0	158.342	600.561	-68.25	13	0.89213
220	5.1	21.1625	4.1495	25.5787	8.2512	0	29.43	6.3959	0.9597	0.8682	1	0.0426	0.3226	0	1035.76	801.157	-3.9	20.8	0.502897
221	5.7	13.7118	2.4056	20.4062	5.5152	0	11.718	3.6113	0.9218	0.8682	0.9923	0.03617	0.9459	0	729.202	697.947	-7.15	-11.7	0.436176
222	18.5	96.8042	5.2327	141.109	8.552	0	48.3147	6.4077	0.9464	0.204	1	0.1282	0.3636	0.06897	504.378	886.654	-36.4	89.7	0.611869
223	4.9	44.2191	9.0243	28.9805	9.9933	4.5962	13.4001	2.6639	0.9983	0.9971	1	0.0009811	0	0	600.898	605.551	-44.2	1.3	0.903035
224	9.9	33.2073	3.3543	50.6133	6.4067	0	14.5344	4.0978	0.85	-0.5812	1	0.3977	0.6962	0.1017	60.7323	1017.64	21.45	25.35	0.523561
225	5.5	14.6647	2.6663	14.9571	4.2735	0	9.75	2.3964	0.9797	0.9261	0.9998	0.01904	1	0	1213.58	543.609	-14.3	-3.25	0.623915
226	7.3	12.503	1.7127	28.6673	5.4089	0	11.718	3.2872	0.3186	-0.6644	1	0.5831	0.7547	0.6667	1287.97	564.829	11.05	-5.85	0.316645
227	18.1	46.5102	2.5696	107.533	6.6791	0	23.6604	4.2765	0.3575	-1	1	0.7951	0.6335	0.4307	738.337	950.884	41.6	-20.8	0.384722
228	10.5	26.0325	2.4793	55.1512	6.4884	0	18.9506	4.3316	0.3956	-0.9806	1	0.8206	0.9529	0.381	865.229	285.438	26	1.3	0.382113
229	9.1	10.4809	1.1518	36.2143	5.1006	0	13.7886	3.7485	-0.7245	-1	1	0.4433	1	0.9592	208.747	501.989	-10.4	-1.3	0.225817
230	12.5	31.1051	2.4884	61.4414	5.8516	0	14.5344	3.3061	0.3075	-1	1	0.8207	0.8571	0.4353	572.564	901.652	13.65	-27.95	0.425251
231	8.5	9.1232	1.0733	40.9613	6.3017	0	24.7513	4.5893	0.1102	-1	1	0.7576	1	0.7045	303.388	761.818	-9.1	-0.65	0.170319
232	41.5	105.638	2.5455	239.805	6.071	0	20.8102	4.1637	0.8513	-0.3162	1	0.2383	0.919	0.1893	730.471	916.805	102.05	-27.3	0.419288
233	18.5	343.787	18.5831	326.197	19.7695	6.5	32.0088	5.1242	0.9959	0.9744	1	0.005376	0	0	1104.23	552.895	294.45	177.45	0.939988
234	10.5	76.5346	7.289	76.2727	8.9733	0	16.5718	3.2313	0.9704	0.7997	1	0.0518	0.1412	0	1031.21	469.752	71.5	-27.3	0.812299
235	5.5	20.3482	3.6997	32.856	9.3874	3.25	25.3833	6.3548	0.6234	-0.4472	0.9979	0.3932	0.7429	0.6	320.764	226.309	9.1	18.2	0.394113
236	10.7	61.7739	5.7733	69.0869	7.941	0	25.3833	4.315	0.979	0.7727	1	0.03893	0.05747	0	1159.42	47.0374	9.1	-61.1	0.727024
237	10.7	5.0767	0.4745	45.4171	5.2204	0	35.0036	6.2842	0.03798	-1	1	0.78	1	0.7031	1151.27	908.949	3.9	-3.25	0.0908934
238	5.9	27.4004	4.6441	29.2925	7.5109	3.25	20.8102	4.2735	0.9508	0.8381	1	0.0544	0.7436	0	1273.5	910.61	-25.35	10.4	0.618315
239	7.9	13.7118	1.7357	24.2067	4.1028	0	10.2774	2.7648	0.6952	-0.6247	1	0.5041	1	0.1892	107.753	55.557	13.65	1.3	0.423053
240	11.5	13.7118	1.1923	43.1612	4.5433	0	13	3.1508	0.6791	-0.7619	0.9999	0.4191	1	0.411	618.022	767	-7.15	-11.7	0.26243
241	5.1	4.111	0.8061	20.1252	6.492	0	36.3361	7.9455	-0.9704	-1	-0.8944	0.0346	0.9677	1	456.392	475.627	-3.9	1.3	0.124168
242	16.3	96.7452	5.9353	105.88	7.4042	0	13.4001	3.3043	0.7978	-0.5241	1	0.3045	0.4056	0.2439	333.779	979.396	59.8	-76.05	0.801613
243	5.9	46.9307	7.9544	47.934	12.2908	0	30.6604	6.919	0.9429	0.5428	0.9999	0.1159	0.07692	0.1053	202.339	27.822	-40.3	24.05	0.647183
244	21.3	89.0025	4.1785	147.261	7.6301	0	43.7243	6.0084	0.5526	-0.9947	1	0.681	0.4715	0.3179	1112.8	439.852	-84.5	-27.95	0.547634
245	7.3	45.5046	6.2335	42.3918	7.9985	3.25	20.8102	4.7267	0.9081	0.4777	0.9993	0.1199	0.434	0.09091	578.897	543.137	-31.85	32.5	0.779334
246	28.5	46.0721	1.6166	164.63	6.2125	0	39.1352	4.6769	0.6551	-1	1	0.5706	0.5698	0.2939	97.0702	917.298	44.2	-13	0.260217
247	14.1	15.1605	1.0752	72.4655	5.9889	0	34.548	6.21	0.318	-1	1	0.6062	0.9587	0.6436	1100.87	467.057	7.8	-13	0.179532
248	5.1	17.7415	3.4787	28.9253	9.3307	3.25	26.2023	6.6467	0.9273	0.7831	0.9979	0.05881	0.9032	0	419.706	6.0294	15.6	8.45	0.372823
249	4.7	6.5	1.383	24.2448	8.9796	3.25	27.9576	6.402	0.7663	0.4961	0.9899	0.1868	1	0.5714	656.957	99.2979	5.2	3.9	0.154016
250	17.1	92.5765	5.4138	98.8732	6.5479	0	13.4001	2.8834	0.9889	0.9091	1	0.01546	0.2119	0	963.082	889.734	61.1	69.55	0.826799
251	6.1	5.2405	0.8591	20.1237	4.9082	0	9.1924	2.8374	0.3257	-0.9833	1	0.7929	1	0.5	724.82	353.812	5.2	-0.65	0.175034
252	5.5	2.0555	0.3737	7.3034	2.0867	0	7.2672	2.3364	-0.7174	-1	-0.5145	0.1506	1	1	517.554	406.173	-1.95	-0.65	0.179087
253	4.9	7.0308	1.4349	11.0362	3.8056	0	7.2672	2.0589	-0.4912	-0.5812	-0.1789	0.1405	1	1	1309.05	720.571	-5.85	3.9	0.37705
254	8.1	29.6018	3.6545	37.0469	6.0733	0	11.718	3.1394	0.9692	0.8437	0.9998	0.03422	0.9836	0	957.253	239.994	9.75	27.95	0.601732
255	5.9	83.1238	14.0888	56.8769	14.5838	6.5	23.6604	3.827	0.998	0.9915	1	0.002498	0	0	960.212	902.127	22.75	79.95	0.966058
256	5.3	52.5054	9.9067	35.2028	10.6675	4.5962	18.3848	3.4696	0.9882	0.9806	0.9949	0.003568	0	0	46.6038	667.33	19.5	-48.75	0.928681
257	19.5	55.536	2.848	148.788	8.5022	0	27.768	4.9112	0.6381	-0.9959	1	0.5483	0.4743	0.3791	1223.32	852.4	46.8	-29.9	0.334972
258	4.9	2.3436	0.4783	22.861	7.8831	0	23.6604	7.3288	-0.1089	-0.7071	0.3162	0.3737	1	1	829.327	888.561	1.3	-1.95	0.0606741
259	5.5	38.6791	7.0326	34.4959	9.856	0	23.4361	5.6599	0.9538	0.8	0.9995	0.05525	0	0	931.209	781.564	-16.25	-35.1	0.713535
260	17.9	99.5243	5.56	106.858	6.7206	0	13.7886	3.2817	0.8344	-0.5711	1	0.3147	0.327	0.2086	1039.97	958.871	-91	40.3	0.827307
261	17.3	67.4028	3.8961	91.2766	5.9658	0	20.8102	3.7786	0.9406	0.6139	1	0.07648	0.5686	0.04511	925.442	542.422	-66.95	-7.8	0.653073
262	8.5	25.4913	2.999	37.4412	5.7602	0	11.718	3.3701	0.7009	0.3162	0.9994	0.2048	0.9538	0.5556	762.018	738.194	24.05	8.45	0.520642
263	9.3	44.6612	4.8023	71.696	9.8214	0	47.9857	8.1641	0.9074	0.2203	1	0.1319	0.4795	0.09434	174.903	242.758	41.6	-16.25	0.488963
264	4.7	16.4567	3.5014	21.5154	7.9687	0	19.769	6.9728	0.7913	0.07298	0.9983	0.3358	0.9259	0.2857	945.872	178.755	2.6	-16.25	0.439394
265	19.3	30.9006	1.6011	108.799	6.289	0	18.9506	4.2142	0.4995	-0.9996	0.9998	0.5767	0.8439	0.5	599.808	404.332	28.6	11.7	0.254587
266	8.5	26.0081	3.0598	38.0922	5.8603	0	14.5344	3.5568	0.857	0.1065	1	0.1986	0.9538	0.2444	597.265	364.623	0.65	-26	0.522123
267	8.7	55.07	6.3299	63.1806	9.4299	0	21.8017	4.4716	0.9529	0.6739	0.996	0.05266	0	0.02128	352.937	491.351	-27.95	47.45	0.671258
268	7.9	23.4811	2.9723	45.5051	7.7127	0	22.75	5.5267	0.9513	0.5692	1	0.07964	1	0.02564	1144.16	769.93	-15.6	17.55	0.385377
269	38.5	95.9185	2.4914	227.428	6.2309	0	42.25	4.688	0.6951	-1	1	0.5099	0.8767	0.2663	772.309	483.769	-52	-80.6	0.399846
270	5.7	36.9587	6.484	31.7149	8.5716	3.25	21.8017	4.8638	0.9118	0.7935	0.9887	0.05562	0.4595	0	129.588	1012.51	-14.95	-33.8	0.756452
271	4.9	49.2715	10.0554	31.5165	10.8678	6.5	16.5718	2.5859	0.9998	0.9996	1	0.0001523	0	0	1113.66	77.5204	48.75	7.15	0.925247
272	5.5	18.2116	3.3112	23.9346	6.8385	0	14.5344	3.5269	0.7359	0.02209	0.9999	0.303	0.6286	0.3333	414.418	880.173	-18.2	-0.65	0.4842
273	10.5	4.9503	0.4715	64.9295	7.6388	0	23.6604	6.1871	0.2014	-1	1	0.8022	1	0.5846	1381.6	849.471	1.95	-4.55	0.0617244
274	14.3	12.4182	0.8684	65.8096	5.3504	0	11.718	3.01	0.1206	-0.9806	1	0.6093	0.9106	0.75	943.944	977.787	-9.1	8.45	0.162306
275	21.5	51.3993	2.3907	158.447	8.1255	0	18.3848	3.3579	0.3278	-1	1	0.7453	0.7641	0.5349	845.251	728.77	50.7	-8.45	0.294222
276	32.7	85.5238	2.6154	251.141	8.1805	0	42.3748	7.5123	0.4338	-1	0.9999	0.5816	0.6612	0.6167	81.7829	668.22	28.6	80.6	0.319712
277	7.7	36.2138	4.7031	40.4442	7.0955	0	13.4001	3.5366	0.9762	0.9181	1	0.02447	0.4561	0	1074.79	389.299	-13	-33.8	0.662829
278	7.9	69.5955	8.8096	62.2408	10.5493	0	19.5	5.8415	0.9729	0.8652	0.9998	0.03232	0.05085	0	122.987	86.0759	58.5	-37.7	0.835089
279	15.1	78.607	5.2058	145.541	11.11	0	40.7224	7.6333	0.4793	-0.9985	1	0.6606	0.4427	0.4364	1188.05	903.05	39	-68.25	0.468569
280	5.9	76.6256	12.9874	53.8494	13.8075	6.5	18.9506	3.2954	0.9941	0.9879	0.9993	0.00333	0	0	393.729	488.025	41.6	64.35	0.940605
281	8.5	34.3025	4.0356	39.9641	6.1483	0	14.5344	3.2341	0.9692	0.8486	1	0.04069	0.6923	0	194.412	112.806	33.8	5.85	0.656377
282	4.9	22.7407	4.641	30.2334	10.4253	0	40.2003	10.7192	0.8796	0.6139	0.9989	0.1462	0.5517	0.2222	333.429	742.143	19.5	-11.7	0.445167
283	4.9	37.8622	7.727	24.5079	8.451	3.25	11.718	2.029	0.9969	0.9872	1	0.004318	0	0	24.3673	607.092	31.2	21.45	0.91433
284	9.1	45.7131	5.0234	42.0842	5.9274	3.25	11.718	2.1571	0.9868	0.9388	1	0.01322	0.7465	0	784.808	114.995	-39.65	22.75	0.847488
285	8.3	18.4077	2.2178	23.5215	3.7336	0	7.2672	2.5729	0.9176	0.5812	0.9999	0.1087	1	0.1163	127.946	851.669	-12.35	13.65	0.594011
286	5.5	30.7979	5.5996	41.003	11.7151	3.25	20.8102	5.983	0.9711	0.8958	0.9998	0.03685	0.05714	0	1251.83	229.855	-21.45	22.1	0.477981
287	12.1	46.1912	3.8175	116.316	11.5164	0	20.8102	4.752	0.6044	-0.9191	0.9999	0.547	0.4059	0.2875	537.905	884.368	-1.95	-46.15	0.331484
288	5.1	45.8929	8.9986	33.7884	10.8995	7.2672	16.5718	2.7409	0.9947	0.9821	0.9999	0.005724	0	0	1256.86	1006.36	-44.2	12.35	0.825598
289	6.7	2.7577	0.4116	29.3651	6.2479	0	21.8017	4.6037	-0.3278	-0.9806	0.4472	0.3977	1	1	809.082	522.813	1.95	-1.95	0.0658781
290	31.1	254.17	8.1727	306.925	10.5473	0	30.6604	5.021	0.9773	0.5868	1	0.04616	0.1237	0.01111	781.067	574.918	163.8	194.35	0.774862
291	7.7	92.0731	11.9576	69.1352	12.129	6.5	22.981	4.1909	0.9976	0.9896	1	0.002788	0	0	1074.05	845.727	-89.05	23.4	0.985869
292	5.5	1.8385	0.3343	22.2233	6.3495	0	17.5018	4.0733	-0.534	-0.9558	0.2169	0.4618	1	1	196.818	677.346	1.3	1.3	0.0526498
293	6.5	26.9339	4.1437	32.1379	7.1418	3.25	14.5344	3.2758	0.9908	0.9734	0.9999	0.008172	0.2889	0	24.4846	41.7231	-26.65	3.9	0.580204
294	27.1	86.4891	3.1915	157.863	6.2893	0	26.2023	3.7114	0.8773	-0.4122	1	0.2859	0.6016	0.1342	844.079	839.819	86.45	2.6	0.507449
295	6.1	24.1814	3.9642	26.3229	6.4202	0	14.5344	3.8797	0.9171	0.6546	0.9999	0.1111	0.4878	0.09524	621.688	197.098	19.5	-14.3	0.617457
296	5.9	14.5344	2.4635	34.8164	8.9273	3.25	26.8002	5.7931	0.5867	-0.1104	0.9966	0.4262	0.8462	0.4737	485.678	151.39	-2.6	-14.3	0.275951
297	6.7	44.3717	6.6226	44.964	9.5668	3.25	23.6604	5.6444	0.9864	0.858	1	0.03022	0.02128	0	51.2388	388.627	-44.2	-3.9	0.692248
298	6.3	23.5619	3.74	38.2043	8.8847	3.25	16.25	4.3035	0.8404	-0.3644	0.9998	0.3306	0.9535	0.1304	652.754	573.278	21.45	9.75	0.420948
299	23.7	151.232	6.3811	170.785	7.8703	0	14.5344	3.5757	0.9626	0.5958	1	0.07628	0.1935	0.05076	356.952	624.317	108.55	-105.3	0.810782
300	6.5	28.7179	4.4181	48.0035	10.6675	0	46.8722	9.5409	0.6059	-0.3969	0.9997	0.4999	0.2889	0.44	159.154	514.569	2.6	-28.6	0.414165
301	7.7	26.2346	3.4071	31.4448	5.5166	0	13.7886	3.9511	0.8998	0.3939	0.9989	0.1394	0.8246	0.1081	1241.81	64.9545	19.5	17.55	0.617609
302	7.7	49.0997	6.3766	41.1839	7.2252	0	13.4001	3.1101	0.9809	0.9524	1	0.01585	0	0	1240.84	638.526	48.75	5.85	0.88255
303	4.7	3.25	0.6915	15.502	5.7415	0	13.7886	3.9669	-0.9692	-0.9947	-0.9383	0.02515	1	1	411.404	388.649	0	-3.25	0.120439
304	17.3	68.5835	3.9644	168.106	10.9873	3.25	42.7471	6.2232	0.9357	0.0767	1	0.1486	0.8235	0.07519	1218.26	366.098	-17.55	66.3	0.360817
305	4.7	16.3666	3.4823	13.3985	4.9624	0	10.2774	2.5536	0.9662	0.8708	0.9981	0.04783	1	0	718.777	517.287	-1.95	-16.25	0.701737
306	14.1	59.9165	4.2494	86.3229	7.1341	0	16.5718	3.5473	0.787	-0.6545	1	0.3746	0.3802	0.2772	1258.01	627.465	-15.6	-57.85	0.595646
307	19.1	56.2053	2.9427	174.725	10.2178	0	41.3657	7.6251	0.4089	-1	1	0.7113	0.5673	0.5	356.257	136.275	55.9	5.85	0.287997
308	6.5	6.4018	0.9849	29.0507	6.4557	0	27.768	6.545	-0.5833	-0.9925	0.7071	0.4492	1	1	380.208	313.292	-5.85	2.6	0.152563
309	6.9	58.7307	8.5117	56.83	11.598	0	27.768	5.1598	0.9988	0.9938	1	0.00154	0.102	0	812.971	477.203	-27.3	52	0.733894
310	5.9	23.553	3.992	26.4731	6.788	0	18.9506	5.0534	0.9395	0.8449	1	0.05661	0.6667	0	1341.68	1029.64	-18.2	14.95	0.588097
311	12.9	47.4545	3.6786	69.4191	6.3687	0	16.25	3.6125	0.8837	0.5855	1	0.1197	0.5872	0.1798	432.213	621.616	-0.65	47.45	0.577606
312	36.1	161.31	4.4684	280.252	8.2185	0	37.0557	5.707	0.9521	0.499	1	0.08646	0.5924	0.04673	546.562	111.058	122.2	-105.3	0.5437
313	35.9	192.141	5.3521	314.195	9.2683	0	33.4608	5.6237	0.7157	-0.9994	1	0.4513	0.4484	0.2876	116.008	937.22	-189.8	-29.9	0.577463
314	6.7	50.9038	7.5976	38.759	8.2466	0	16.25	3.6929	0.995	0.9783	1	0.006769	0	0	659.545	188.358	4.55	50.7	0.921301
315	6.9	49.4684	7.1693	41.723	8.5149	0	13.4001	3.5926	0.9834	0.8964	0.9999	0.0234	0.1837	0	153.71	987.116	-49.4	2.6	0.841971
316	7.7	30.3488	3.9414	36.3447	6.3763	0	13	3.3245	0.9621	0.8664	1	0.03675	0.8421	0	603.169	828.74	-29.9	-5.2	0.618133
317	10.5	67.1296	6.3933	68.5073	8.0597	0	16.25	3.5329	0.9853	0.9296	1	0.01615	0	0	819.233	591.919	-46.15	48.75	0.793243
318	9.1	14.7365	1.6194	56.7744	7.9964	0	27.9576	5.685	-0.2816	-1	0.9487	0.6421	1	0.9167	1370.71	291.456	-11.05	9.75	0.202516
319	16.9	26.5149	1.5689	105.791	7.1001	0	47.3207	7.8064	0.1776	-1	1	0.6959	0.8993	0.704	1312.44	582.538	-26	-5.2	0.220969
320	6.7	24.1289	3.6013	32.5147	6.918	0	25.3833	6.4475	0.9731	0.8822	1	0.03055	0.766	0	1223.83	441.918	-21.45	-11.05	0.52057
321	6.7	17.5018	2.6122	30.8198	6.5574	0	14.5344	4.4351	-0.2657	-0.9899	0.9984	0.6971	0.6383	0.8519	1262.66	739.649	-9.1	14.95	0.398359
322	12.9	64.6513	5.0117	87.4855	8.0262	0	24.7513	4.6514	0.978	0.8594	1	0.02757	0.4771	0	686.434	293.438	-14.3	-63.05	0.624418
323	7.3	43.1014	5.9043	46.9826	8.8646	0	30.8322	6.6954	0.9867	0.9311	1	0.01573	0.3019	0	236.986	498.24	-16.9	-39.65	0.666054
324	6.3	49.8258	7.9089	39.44	9.1721	0	18.9506	4.6646	0.9923	0.9724	1	0.007999	0	0	1235.7	671.016	6.5	49.4	0.862278
325	9.7	56.0811	5.7816	74.6371	9.6931	3.25	20.5548	4.2188	0.9892	0.8809	1	0.01935	0.09091	0	1092.06	980.577	40.3	-39	0.596466
326	10.9	111.989	10.2742	101.503	11.4049	3.25	17.5018	3.7156	0.9845	0.9181	1	0.02152	0	0	80.4587	767.991	-111.8	6.5	0.900858
327	4.7	17.0121	3.6196	21.5772	7.9916	3.25	16.25	3.916	0.9729	0.9502	0.995	0.02061	0.4444	0	161.032	638.851	1.95	16.9	0.452926
328	21.1	58.4277	2.7691	127.892	6.6959	0	27.5772	5.1508	0.3293	-1	1	0.7591	0.7435	0.4611	1291.67	877.19	31.2	49.4	0.413552
329	14.3	37.7	2.6364	86.9001	7.065	0	47.9857	7.4073	0.2324	-1	1	0.7828	0.7317	0.5686	1228.1	285.685	27.3	26	0.373163
330	10.5	84.3123	8.0297	71.4318	8.4037	3.25	14.5344	2.5979	0.9672	0.8032	1	0.05174	0	0	409.752	431.252	83.2	-13.65	0.955496
331	10.1	18.3503	1.8169	56.0538	6.9202	0	23.4361	5.5077	0.7476	-0.7071	1	0.2961	1	0.3167	224.693	762.134	16.9	7.15	0.26255
332	4.7	3.3144	0.7052	19.3519	7.1674	0	35.8974	8.9161	-0.7195	-0.8944	-0.5547	0.1279	1	1	1158.22	805.096	0.65	-3.25	0.0983899
333	4.9	21.9946	4.4887	16.0955	5.5502	0	10.2774	2.8429	0.9799	0.9374	0.9981	0.01864	0.8966	0	544.541	871.612	-7.15	-20.8	0.808746
334	10.7	39.2645	3.6696	42.9032	4.9314	0	19.769	4.0673	0.03895	-0.9864	1	0.5853	0.7701	0.8485	426.533	486.164	13	-37.05	0.744129
335	7.1	15.7348	2.2162	26.988	5.2918	0	13.4001	3.2432	0.7537	0.05121	0.9991	0.2357	1	0.2903	146.768	700.641	-9.75	-12.35	0.418799
336	7.5	5.36	0.7147	48.7363	8.8611	0	21.8017	4.8677	0.009481	-1	0.9701	0.6954	1	0.7419	951.853	430.013	5.2	-1.3	0.0806559
337	7.9	40.9964	5.1894	54.7507	9.2798	3.25	16.5718	3.5954	0.9643	0.8437	1	0.04391	0.5254	0	100.487	595.386	-40.95	-1.95	0.559215
338	4.9	33.5491	6.8467	27.7421	9.5662	0	29.0689	7.103	0.9983	0.9948	1	0.001776	0.03448	0	83.9388	28.5102	19.5	-27.3	0.715718
339	6.7	39.1352	5.8411	30.1236	6.4093	0	13.4001	2.9621	0.9707	0.8944	1	0.03034	0.2766	0	953.97	558.157	-7.8	-38.35	0.911348
340	11.5	20.15	1.7522	71.909	7.5694	3.25	35.1541	5.4844	0.4032	-0.9768	1	0.7477	0.9053	0.4	6.087	550.248	0	20.15	0.231485
341	6.3	18.8948	2.9992	27.6671	6.4342	0	13.4001	3.9316	0.8536	0.5463	0.9999	0.1426	0.9767	0.2174	654.429	5.7063	-16.9	-8.45	0.466134
342	4.9	11.8614	2.4207	19.5857	6.7537	0	16.25	4.6276	0.9782	0.8666	1	0.04287	1	0	957.704	505.388	-1.95	11.7	0.358426
343	9.7	28.0029	2.8869	37.9697	4.9311	0	20.5548	3.6286	0.9104	0.6139	0.9997	0.09545	1	0.08772	490.021	280.021	26	-10.4	0.585447
344	9.3	4.5962	0.4942	45.0214	6.1673	0	13.4001	3.4498	0.3038	-0.4599	0.9872	0.4456	0.6438	0.7736	381.231	204.941	4.55	0.65	0.0801323
345	6.5	5.8138	0.8944	29.3902	6.5312	0	17.5018	3.8972	0.7429	-0.1644	1	0.2875	1	0.44	707.6	232.246	5.2	-2.6	0.136943
346	33.7	319.192	9.4716	432.055	13.6295	0	42.3748	6.7988	0.9401	0.03974	1	0.1649	0.09464	0.07071	445.071	573.191	-314.6	53.95	0.694934
347	10.9	18.0602	1.6569	46.175	5.1882	0	17.5018	3.9226	0.2885	-0.999	1	0.7528	1	0.5072	174.284	485.303	-15.6	9.1	0.319359
348	9.7	58.8097	6.0629	75.7944	9.8434	3.25	21.8017	4.4838	0.9363	0.7088	0.9999	0.07004	0.2208	0.01754	781.974	687.861	55.25	-20.15	0.615936
349	4.7	48.6763	10.3567	27.9749	10.3611	4.5962	16.25	3.224	0.9922	0.9866	0.9983	0.004102	0	0	305.213	313.064	27.3	40.3	0.999575
350	8.9	34.1235	3.8341	38.7799	5.6203	0	11.718	2.9926	0.8508	0.2728	0.9997	0.1694	0.913	0.2041	362.292	61.5506	32.5	10.4	0.682188
351	6.9	7.5802	1.0986	49.86	10.1755	0	22.981	7.0936	0.1561	-0.9648	0.992	0.6802	1	0.6552	521.362	403.87	3.9	6.5	0.107965
352	5.7	24.1289	4.2331	29.3183	7.9239	3.25	18.3848	4.1978	0.925	0.3972	1	0.1447	0.2703	0.05882	549.728	1017.36	11.05	-21.45	0.534219
353	33.3	474.564	14.2512	487.179	15.5648	0	41.1096	6.4843	0.8071	-1	1	0.5512	0.09585	0.1092	606.198	690.462	-7.8	474.5	0.915604
354	13.7	57.0854	4.1668	73.6922	6.2985	0	24.7513	4.0323	0.9785	0.7809	1	0.03305	0.7179	0	119.051	671.471	-7.8	56.55	0.661554
355	20.9	109.357	5.2324	126.004	6.6669	0	13.7886	3.3578	0.8162	-0.9999	1	0.4533	0.291	0.1617	156.682	292.392	56.55	-93.6	0.784833
356	12.7	23.4451	1.8461	48.3125	4.5152	0	9.1924	2.0083	0.7878	-0.7071	1	0.4146	1	0.186	998.941	850.874	16.25	-16.9	0.408863
357	12.7	28.7841	2.2665	68.123	6.3666	0	14.5344	3.8062	0.3186	-0.9841	1	0.7227	0.6449	0.5233	1354.04	383.39	28.6	-3.25	0.355998
358	4.9	4.7321	0.9657	12.5951	4.3432	0	11.718	2.621	0.7837	0.3162	1	0.2507	1	0.3333	899.551	972.235	-1.3	4.55	0.222348
359	18.9	126.028	6.6681	156.467	9.2584	0	16.25	3.3313	0.8871	-0.1683	1	0.1997	0.1065	0.1678	186.624	964.257	124.8	-17.55	0.720222
360	4.7	9.3066	1.9801	9.3632	3.4679	0	10.2774	3.0739	0.997	0.9908	0.9998	0.003082	1	0	423.989	656.319	-8.45	-3.9	0.57098
361	7.5	40.457	5.3943	35.1612	6.393	0	11.718	3.1642	0.9791	0.8853	1	0.02557	0.09091	0	470.513	559.993	29.25	27.95	0.843782
362	5.9	25.35	4.2966	28.4551	7.2962	0	29.9635	6.5095	0.9721	0.9046	1	0.0314	0.6667	0	20.5169	252.203	25.35	0	0.588882
363	6.1	26.073	4.2743	25.4488	6.207	3.25	11.718	2.5924	0.9047	0.6388	0.998	0.07783	0.2439	0.04762	790.59	298.697	26	-1.95	0.688626
364	4.7	11.9854	2.5501	11.4298	4.2332	0	11.718	2.9341	0.5713	0.3644	0.8081	0.1561	1	0.8571	25.9149	1003.45	11.7	-2.6	0.602405
365	9.1	34.5541	3.7972	72.94	10.2732	0	38.0403	8.2638	0.899	0.26	0.9999	0.1264	0.5634	0.03922	321.731	776.841	-9.75	-33.15	0.369622
366	4.9	25.7141	5.2478	23.5752	8.1294	0	14.5344	4.1454	0.9809	0.9487	0.9999	0.0197	0.2759	0	1286.26	1032.33	-24.05	9.1	0.645533
367	23.7	64.3631	2.7157	143.674	6.6209	0	36.3361	5.45	0.5277	-1	1	0.7504	0.6037	0.2995	336.183	542.16	-60.45	-22.1	0.410171
368	6.5	81.6882	12.5674	59.5004	13.2223	6.5	19.769	3.6718	0.9909	0.9615	1	0.01058	0	0	621.254	430.085	-8.45	81.25	0.95047
369	17.7	91.779	5.1853	143.41	9.1344	0	22.981	4.7825	0.8757	-0.03029	1	0.1941	0.2611	0.1606	1010.47	897.783	-49.4	-77.35	0.567667
370	20.3	45.4164	2.2373	129.493	7.0761	0	14.5344	3.5933	0.446	-0.9755	1	0.5771	0.7377	0.5767	112.544	905.313	7.15	44.85	0.316177
371	5.5	30.4669	5.5394	26.3095	7.517	0	13.4001	3.2863	0.9775	0.9231	0.9996	0.02141	0	0	611.836	100.9	16.9	25.35	0.736916
372	17.3	45.407	2.6247	111.404	7.2813	0	21.8017	5.3574	0.08076	-1	1	0.7783	0.6993	0.6692	1355.9	414.711	-10.4	44.2	0.360471
373	31.5	2.0555	0.06525	116.737	3.9572	0	10.2774	2.5121	0.4314	-1	1	0.5373	1	0.603	1253.73	564.227	-1.95	-0.65	0.0164889
374	5.7	16.3666	2.8713	14.9319	4.0356	0	7.2672	1.8724	0.9535	0.8682	0.9992	0.04573	0.973	0	377.377	990.956	16.25	-1.95	0.711493
375	8.1	4.6872	0.5787	24.0829	3.948	0	10.2774	2.7826	-0.4327	-0.9971	0.9487	0.5301	1	0.9429	1061.67	490.469	2.6	3.9	0.146581
376	10.5	27.3077	2.6007	55.3419	6.5108	0	22.981	4.6217	0.4222	-1	1	0.7665	0.8	0.4068	9.2667	158.69	16.9	21.45	0.399444
377	5.9	20.5239	3.4786	32.0439	8.2164	0	14.5344	4.1088	0.03111	-0.9683	0.9363	0.7641	0.8718	0.7778	1325.34	140.161	3.9	20.15	0.423373
378	8.7	76.0944	8.7465	65.119	9.7193	0	29.0689	5.1043	0.9649	0.8868	1	0.03584	0	0	40.3563	811.96	-2.6	-76.05	0.89991
379	7.9	17.6819	2.2382	29.9842	5.0821	0	17.5018	3.4335	0.8804	0.6169	1	0.115	1	0.1538	605.81	218.291	-10.4	-14.3	0.440408
380	8.5	16.0932	1.8933	65.1449	10.0223	0	24.7513	5.3875	0.2302	-0.9829	1	0.9326	0.1692	0.4222	1268.77	231.435	11.05	-11.7	0.188909
381	5.7	46.0217	8.074	33.5117	9.0572	3.25	13.4001	3.3671	0.9958	0.9858	1	0.003594	0	0	547.123	370.623	27.3	-37.05	0.891445
382	7.9	47.6809	6.0356	47.3729	8.0293	0	13.7886	3.6432	0.9951	0.9847	1	0.004289	0.01695	0	745.671	582.918	-22.1	-42.25	0.751697
383	9.7	57.4543	5.9231	63.4956	8.2462	3.25	30.6604	3.6771	0.9951	0.9706	1	0.00601	0	0	1203.87	515.175	-40.95	40.3	0.718282
384	10.3	50.3907	4.8923	54.0493	6.512	3.25	11.718	2.9547	0.9642	0.7988	1	0.04835	0.1807	0	954.364	226.452	50.05	-5.85	0.751275
385	7.3	55.7221	7.6332	46.7836	8.8271	0	13.7886	2.9564	0.9875	0.9596	1	0.009409	0	0	919.377	676.041	-16.25	53.3	0.864746
386	12.9	74.8291	5.8007	88.5511	8.124	3.25	20.5548	3.842	0.9891	0.8604	1	0.01883	0.1009	0	690.795	755.527	63.05	-40.3	0.71402
387	6.5	37.554	5.7775	28.94	6.4311	3.25	13.4001	2.8901	0.9892	0.9511	1	0.01611	0.1111	0	228.131	394.054	-34.45	14.95	0.898369
388	7.1	37.7504	5.317	43.5759	8.5443	0	29.43	5.3699	0.9915	0.9396	0.9999	0.01226	0.2745	0	1319.53	1016.23	-1.95	-37.7	0.622286
389	21.7	69.7805	3.2157	128.957	6.546	0	49.5025	6.1454	0.4739	-0.9998	1	0.6561	0.6701	0.4425	637.226	596.302	-29.9	-63.05	0.491247
390	9.7	57.8829	5.9673	62.5911	8.1287	0	14.5344	3.6011	0.9519	0.7708	1	0.05828	0.3506	0	1380.04	450.778	-24.05	52.65	0.734103
391	11.7	9.9005	0.8462	62.6685	6.4607	0	26.2023	4.9275	0.02915	-0.9999	1	0.7176	1	0.7237	208.085	124.12	-9.1	-3.9	0.130977
392	7.9	12.4861	1.5805	28.8469	4.8893	0	13.7886	3.5053	0.7204	0.3162	0.9965	0.2141	1	0.4615	492.31	1008.58	9.75	-7.8	0.323257
393	6.9	7.4111	1.0741	37.7953	7.7133	0	43.6033	8.2326	-0.271	-1	0.9138	0.7735	1	0.7857	1362.85	727.529	-1.95	-7.15	0.139253
394	8.5	17.8839	2.104	58.7771	9.0426	0	39.538	6.7345	0.08971	-1	0.9985	0.7021	0.7231	0.7333	868.459	85.3588	16.9	5.85	0.232676
395	4.9	26.0325	5.3128	16.5184	5.696	0	13.4001	4.3396	0.9532	0.8855	0.9936	0.03694	0.2069	0	1255	12.5306	1.3	-26	0.932725
396	15.5	104.852	6.7646	133.053	9.8557	0	20.5548	4.4525	0.9679	0.7988	1	0.04301	0.0963	0	535.384	537.619	104.65	6.5	0.686364
397	13.9	99.365	7.1486	103.677	8.7123	0	20.8102	4.516	0.9257	0.6418	0.9999	0.1056	0	0.1212	203.522	184.655	-81.25	57.2	0.820518
398	16.7	79.4198	4.7557	114.931	7.8184	0	17.5018	3.4994	0.9594	0.6943	1	0.05954	0.449	0.01575	90.1228	346.126	14.95	78	0.60827
399	12.1	72.55	5.9959	97.2062	9.6244	0	29.9635	6.2791	0.955	0.5145	1	0.07057	0.1782	0.01235	1341.62	493.731	-27.95	-66.95	0.622989
400	8.7	57.2775	6.5836	92.9249	13.8694	0	29.43	7.2432	0.516	0.02262	0.9975	0.3376	0.209	0.7021	787.69	565.282	50.7	26.65	0.474685
401	5.7	35.1541	6.1674	29.4116	7.9491	0	13.7886	3.5377	0.995	0.9669	1	0.008648	0	0	1374.46	555.43	19.5	-29.25	0.775861
402	6.3	50.1175	7.9552	51.3222	11.9354	3.25	22.75	5.4261	0.988	0.9374	1	0.0174	0	0	1096.53	301.333	27.95	41.6	0.666521
403	7.3	9.8363	1.3474	17.8683	3.3714	0	9.1924	2.5482	0.7112	-0.9363	1	0.5788	1	0.1818	1180.58	203.733	-1.3	-9.75	0.399656
404	9.1	47.45	5.2143	61.6794	8.6872	0	30.8322	6.0267	0.2615	-0.722	1	0.6748	0.4789	0.6122	1219.34	1035.26	-47.45	0	0.600228
405	13.9	75.4364	5.4271	110.045	9.2474	0	20.8102	4.413	0.9397	0.741	1	0.05311	0.1092	0.0101	36.759	326.496	-24.05	71.5	0.586878
406	17.1	17.1605	1.0035	75.0472	4.97	0	18.3848	3.7797	0.4535	-0.9648	1	0.5866	1	0.5354	645.535	931.275	7.15	15.6	0.201911
407	4.7	26.6738	5.6753	40.5996	15.0369	3.25	39.6713	11.7703	-0.8187	-0.8973	-0.7486	0.0474	0.5556	1	658.723	501.617	-18.2	19.5	0.377425
408	13.7	46.8586	3.4203	100.995	8.6321	0	45.6159	6.4411	0.2746	-1	1	0.7611	0.4103	0.5567	1367.81	944.712	-42.9	18.85	0.39623
409	5.1	3.677	0.721	11.6613	3.7617	0	10.2774	2.2571	0.5924	-0.08305	1	0.448	1	0.4444	1151.55	917.098	-2.6	-2.6	0.191669
410	6.7	23.6336	3.5274	32.2783	6.8677	0	16.5718	4.3426	0.9143	0.6946	0.9984	0.07458	1	0.03704	752.187	193.097	12.35	20.15	0.513622
411	5.5	29.6018	5.3821	25.1128	7.1751	3.25	13	2.6385	0.9717	0.8986	0.9999	0.02746	0.1143	0	1177.59	638.264	29.25	-4.55	0.750108
412	7.1	4.7321	0.6665	25.3449	4.9696	0	16.5718	4.1303	-0.01237	-1	1	0.825	1	0.6667	92.4437	479.507	-4.55	1.3	0.134115
413	10.9	96.6928	8.8709	102.195	11.4826	0	23.6604	5.1739	0.9683	0.8566	1	0.03439	0	0	557.628	823.56	9.75	-96.2	0.772552
414	9.5	49.7154	5.2332	53.6564	7.1542	0	23.4361	4.636	0.9538	0.7443	1	0.06669	0.3333	0.01818	1186.19	31.8474	48.75	9.75	0.731486
415	5.7	65.0812	11.4178	42.0077	11.3534	3.25	18.3848	3.7319	0.9996	0.9982	1	0.0005339	0	0	522.544	794.061	41.6	-50.05	1.00567
416	6.3	36.6833	5.8227	32.207	7.49	3.25	14.5344	2.6353	0.9461	0.887	0.9855	0.03023	0.02326	0	887.159	497.643	-18.2	31.85	0.777397
417	28.5	85.6127	3.004	199.636	7.5334	0	35.75	5.0172	0.3758	-0.9995	1	0.6851	0.6642	0.5062	491.077	776.881	-63.7	57.2	0.398758
418	11.3	42.4495	3.7566	63.8404	6.8646	0	33.931	6.6147	0.9487	0.6916	1	0.07217	0.8925	0.0411	1270.84	468.106	-38.35	-18.2	0.547242
419	5.9	18.4879	3.1335	40.3915	10.3568	3.25	18.3848	4.8018	0.6458	-0.0995	0.9981	0.4298	0.9744	0.3684	50.2797	985.949	-3.25	-18.2	0.302555
420	15.3	9.0301	0.5902	94.6157	7.114	0	20.8102	5.3129	-0.1185	-0.9991	0.9993	0.7133	0.8571	0.7706	361.856	491.422	7.8	-4.55	0.0829632
421	19.7	150.296	7.6293	180.306	10.1868	3.25	18.3848	3.1761	0.9871	0.8566	1	0.01905	0	0	659.089	542.914	148.85	-20.8	0.74894
422	5.7	34.4009	6.0352	33.4431	9.0387	3.25	16.25	4.3271	0.9733	0.9231	0.9995	0.02597	0.02703	0	339.763	463.439	31.85	-13	0.667707
423	7.5	55.3111	7.3748	53.273	9.686	3.25	17.5018	4.5637	0.9419	0.6995	0.9996	0.07579	0.3273	0.02857	980.173	293.7	-2.6	-55.25	0.761388
424	6.3	8.841	1.4033	19.1622	4.4563	0	10.2774	3.1778	0.2568	-0.908	1	0.6334	1	0.7727	368.167	916.809	-7.15	-5.2	0.314902
425	5.3	33.7812	6.3738	23.7149	7.1863	3.25	11.718	2.9099	0.985	0.9429	0.9997	0.01927	0.09091	0	776.689	549.717	-29.25	16.9	0.886938
426	6.1	35.6316	5.8412	31.9074	7.7823	3.25	11.718	2.7148	0.9867	0.9101	1	0.01993	0.439	0	225.008	973.082	-34.45	9.1	0.750575
427	4.9	9.1924	1.876	26.2678	9.0579	0	24.7513	7.6894	0.5491	-0.4281	1	0.4727	1	0.5556	121.286	447.122	6.5	-6.5	0.207112
428	6.1	0	0	11.6904	2.8513	0	6.5	2.0193	-0.02605	-1	1	0.9377	1	0.625	1326.16	752.361	0	0	0
429	9.7	29.3941	3.0303	86.7369	11.2645	0	32.6621	6.6998	0.8289	-0.4472	1	0.3289	0.987	0.1754	1249.72	513.861	16.9	24.05	0.269013
430	7.7	50.3194	6.535	41.7693	7.3279	3.25	13.4001	2.6137	0.9925	0.9785	1	0.006675	0	0	790.63	562.052	24.05	-44.2	0.891797
431	23.9	221.924	9.2855	259.093	11.8307	3.25	26.2023	3.9004	0.9636	0.8025	1	0.04393	0	0	1008.28	273.958	185.25	-122.2	0.784865
432	12.7	90.1604	7.0992	97.6123	9.1226	0	17.5018	3.9293	0.9565	0.6905	1	0.07294	0.1776	0.04598	577.961	696.779	-9.1	89.7	0.778199
433	12.9	80.0451	6.205	105.555	9.6839	0	21.8017	5.0645	0.4718	-0.9923	1	0.7654	0.3303	0.3483	280.364	237.252	3.9	79.95	0.640754
434	8.7	102.745	11.8098	93.9994	14.0298	0	20.8102	4.6039	0.8484	0.4556	0.9998	0.182	0	0.2766	1277.44	802.925	-100.75	-20.15	0.841765
435	27.5	173.571	6.3117	232.119	9.1027	0	35.75	5.4015	0.9843	0.8396	1	0.02619	0.08235	0	789.733	110.053	-156.65	-74.75	0.693388
436	5.9	26.6817	4.5223	20.9201	5.3641	0	7.2672	2.1583	0.9333	0.7819	0.9996	0.07168	0.4615	0	883.831	118.856	-1.3	-26.65	0.843068
437	10.5	51.0198	4.859	64.7517	7.6178	3.25	14.5344	3.1914	0.9914	0.9202	1	0.01469	0.4471	0	820.033	322.39	-35.75	-36.4	0.637848
438	9.3	68.7066	7.3878	57.792	7.9167	0	13.7886	3.8079	0.9805	0.8824	0.9998	0.02168	0.1781	0	863.344	603.027	27.3	63.05	0.933192
439	5.7	23.0544	4.0446	19.9824	5.4007	0	11.718	3.0559	0.9844	0.9339	1	0.02318	0.8649	0	534.816	929.184	21.45	-8.45	0.748903
440	4.7	32.3828	6.89	24.2836	8.9939	0	17.5018	5.7797	0.9671	0.9194	0.9835	0.02257	0.03704	0	26.7979	16.1809	25.35	20.15	0.766075
441	5.7	75.9277	13.3206	59.532	16.0897	0	22.981	5.4479	0.9664	0.8974	0.9992	0.0287	0	0	648.43	307.561	-64.35	-40.3	0.827896
442	6.9	77.9052	11.2906	51.5263	10.5156	3.25	14.5344	2.9305	0.9929	0.9241	1	0.01541	0	0	1244.67	997.42	69.55	35.1	1.0737
443	8.1	4.55	0.5617	43.2253	7.0861	0	23.4361	5.5029	-0.03404	-1	1	0.7806	1	0.7568	460.401	584.63	-4.55	0	0.0792679
444	26.9	126.902	4.7175	176.09	7.0719	0	23.4361	3.4964	0.84	0.0294	1	0.2181	0.261	0.2489	226.104	788.041	-78	-100.1	0.667077
445	4.7	48.2316	10.262	39.3683	14.5809	6.5	36.3361	8.8901	0.9551	0.8743	0.9822	0.04066	0	0	812.032	60.266	-29.25	-38.35	0.703797
446	9.7	63.4541	6.5417	71.9191	9.3401	0	17.5018	3.478	0.9233	0.2203	1	0.1415	0.2987	0.1053	57.1289	612.675	-63.05	7.15	0.700389
447	10.5	70.4223	6.7069	78.7905	9.2695	3.25	19.769	3.8282	0.9948	0.9347	1	0.01153	0	0	642.309	870.529	69.55	-11.05	0.723545
448	11.3	103.609	9.169	93.0122	10.0013	0	23.6604	3.3934	0.9906	0.9639	1	0.009299	0	0	77.5575	754.106	-98.8	31.2	0.916781
449	6.3	79.5474	12.6266	57.424	13.3544	0	25.3833	5.6731	0.9864	0.964	1	0.01124	0	0	613.865	964.111	57.85	54.6	0.945501
450	9.5	43.3214	4.5601	59.9093	7.9879	0	39.1352	7.6026	0.5838	-0.6839	1	0.5368	0.48	0.4727	910.426	339.132	38.35	-20.15	0.570876
451	4.7	41.6203	8.8554	28.4992	10.5553	0	16.25	4.8626	0.9551	0.926	0.9716	0.01599	0	0	264.979	1006.4	1.3	41.6	0.838953
452	4.7	16.5718	3.5259	23.4884	8.6994	0	19.769	5.3154	0.7335	0.2707	0.9864	0.2315	0.8889	0.4286	277.011	428.479	16.25	-3.25	0.405304
453	7.1	4.9503	0.6972	35.3755	6.9364	0	16.5718	4.3285	-0.1016	-0.9806	0.9899	0.73	1	0.7931	1106.46	532.331	-4.55	-1.95	0.100513
454	8.7	9.6629	1.1107	32.5253	4.8545	0	11.718	2.6691	0.6265	-0.4472	1	0.3889	1	0.4894	718.287	237.247	-9.1	-3.25	0.228798
455	8.5	42.6085	5.0128	54.9164	8.4487	0	24.7513	5.086	0.9762	0.87	0.9997	0.02645	0.3231	0	980.624	641.759	-15.6	-39.65	0.593322
456	5.5	15.6271	2.8413	21.8365	6.239	0	14.5344	3.8219	0.8168	0.0995	0.9995	0.2445	1	0.4	1313.57	1019.45	-14.95	4.55	0.45541
457	4.7	5.2405	1.115	17.1064	6.3357	0	13.7886	3.7917	0.635	0.1414	0.9701	0.4114	1	0.4286	1292.51	991.734	-5.2	-0.65	0.175987
458	6.3	24.9722	3.9638	25.9287	6.0299	0	13.4001	3.008	0.9171	0.6508	1	0.1064	0.4884	0.09091	1259.9	715.302	19.5	15.6	0.657358
459	24.9	47.8093	1.9201	109.138	4.7659	0	16.5718	3.1893	0.3169	-0.9899	1	0.5954	1	0.6359	1351.91	253.777	47.45	-5.85	0.402883
460	12.9	113.201	8.7753	105.735	9.7005	0	18.9506	3.4249	0.9571	0.7859	1	0.06487	0	0	682.143	303.26	111.15	-21.45	0.904623
461	19.1	28.2208	1.4775	93.7738	5.4838	0	13.7886	3.0134	0.1352	-1	1	0.8445	0.7544	0.5667	1281.45	111.398	27.95	-3.9	0.26943
462	10.3	77.3036	7.5052	88.8617	10.7062	0	44.2048	7.9713	0.985	0.9072	1	0.0201	0	0	204.592	574.573	-72.8	26	0.701014
463	5.1	15.6541	3.0694	22.4919	7.2555	0	16.5718	4.1747	0.7634	0.5647	0.9044	0.1197	0.9677	0.3636	88.7255	28.2157	-15.6	1.3	0.423045
464	6.9	11.3518	1.6452	18.0687	3.6875	0	11.718	3.0732	0.5868	-0.1414	0.9899	0.2709	1	0.7241	144.036	1022.09	-11.05	2.6	0.446156
465	12.5	81.3851	6.5108	83.4351	7.9462	0	14.5344	2.7473	0.9757	0.8851	1	0.02376	0	0	470.32	699.004	-48.1	-65.65	0.81936
466	5.5	30.6604	5.5746	28.9542	8.2726	3.25	13.4001	2.4441	0.9937	0.979	1	0.006015	0.1714	0	1179.66	630.327	30.55	-2.6	0.673863
467	8.3	14.4323	1.7388	34.3144	5.4467	0	13.4001	2.8612	0.09588	-0.9285	0.9995	0.7443	1	0.6977	1121.54	687.422	-1.95	-14.3	0.319239
468	5.7	28.1308	4.9352	33.0226	8.925	3.25	20.5548	5.1378	0.8881	0.4042	1	0.1518	0.6486	0.1176	563.439	431.044	-18.2	21.45	0.552964
469	9.7	89.7683	9.2545	77.9416	10.1223	3.25	16.25	3.7479	0.9939	0.9701	1	0.005066	0	0	945.686	236.742	-66.95	59.8	0.914268
470	15.1	63.4741	4.2036	100.256	7.6531	0	20.5548	4.7662	0.5436	-0.8784	1	0.5357	0.6718	0.4955	1295.05	249.841	36.4	-52	0.549268
471	5.7	9.3066	1.6327	58.2237	15.7361	3.25	24.7513	5.5393	0.7152	-0.2747	0.999	0.3438	1	0.3529	548.272	913.719	-1.95	-9.1	0.103755
472	9.5	63.7298	6.7084	65.4346	8.7246	0	17.5018	4.3654	0.987	0.7852	1	0.0347	0.3067	0	418.653	755.342	-63.7	-1.95	0.768906
473	6.5	24.6057	3.7855	29.2196	6.4932	0	11.718	3.1515	0.9639	0.8074	1	0.04281	1	0	338.454	990.108	24.05	5.2	0.582995
474	11.9	50.012	4.2027	69.0766	6.9774	0	23.4361	5.0401	0.9499	0.6575	1	0.06919	0.7576	0.03797	18.9076	466.202	7.8	49.4	0.60233
475	19.3	192.678	9.9833	204.139	11.7999	3.25	19.769	4.2379	0.9753	0.7788	1	0.03798	0	0	712.515	476.15	-121.55	-149.5	0.84605
476	12.5	26	2.08	59.1283	5.6313	0	41.3657	5.752	0.6132	-0.8321	0.9996	0.546	0.8286	0.3529	1132.68	105.744	-15.6	20.8	0.369364
477	5.7	21.9946	3.8587	24.7718	6.6951	0	13.7886	3.4677	0.9814	0.9552	1	0.01693	1	0	704	31.693	-20.8	-7.15	0.576347
478	4.7	62.899	13.3828	41.4859	15.3652	9.75	20.8102	3.4032	0.9991	0.9972	1	0.001012	0	0	608.064	305.489	19.5	59.8	0.870981
479	7.1	54.7121	7.7059	47.0189	9.2194	3.25	16.5718	4.0226	0.9971	0.9851	1	0.004376	0	0	1189.11	470.845	-50.05	-22.1	0.835835
480	17.5	13.3369	0.7621	100.401	6.4775	0	17.5018	4	0.2735	-0.9998	0.9998	0.6939	0.9226	0.6212	797.8	525.54	9.1	-9.75	0.117653
481	16.1	67.6781	4.2036	92.3612	6.5504	0	14.5344	3.2408	0.9657	0.7637	1	0.04718	0.6809	0	737.901	666.767	67.6	-3.25	0.641732
482	6.1	4.9503	0.8115	15.2478	3.719	0	14.5344	3.7167	0.673	-0.4472	0.9999	0.4545	1	0.3333	1007.65	379.549	-4.55	-1.95	0.218204
483	5.5	38.3885	6.9797	40.7751	11.65	0	39.1352	8.1397	0.8571	0.1254	0.9961	0.2508	0.1143	0.2	519.673	441.346	33.8	-18.2	0.599116
484	24.7	138.456	5.6055	205.877	9.0695	0	30.8322	4.688	0.8883	-0.4111	1	0.2362	0.2467	0.1256	514.775	791.773	-121.55	66.3	0.618061
485	6.7	17.562	2.6212	38.75	8.2447	3.25	19.769	3.9378	0.7667	-0.1047	1	0.3119	0.8085	0.2593	988.56	741.948	17.55	-0.65	0.317925
486	6.9	24.9722	3.6192	32.6386	6.6609	0	11.718	3.3557	0.9696	0.8682	1	0.03267	0.8571	0	1224.13	679.913	15.6	-19.5	0.54335
487	9.1	30.6811	3.3715	48.0088	6.7618	0	21.8017	5.9378	0.9759	0.8137	1	0.0333	0.9155	0	413.308	357.099	18.2	-24.7	0.49861
488	9.3	16.1457	1.7361	35.0884	4.8066	0	11.718	2.9994	0.4954	-1	0.9997	0.7171	1	0.4314	699.387	312.715	10.4	12.35	0.361191
489	4.9	8.7449	1.7847	12.8399	4.4275	0	11.718	2.3929	0.485	0.2137	0.9899	0.2812	1	0.75	479.765	492.51	-5.85	-6.5	0.403094
490	5.1	9.75	1.9118	11.6347	3.7531	0	9.1924	1.5312	0.8292	0.5855	0.9995	0.1408	0.9032	0.2727	643.255	105.206	7.8	-5.85	0.509392
491	21.5	18.3848	0.8551	119.858	6.1466	0	18.9506	4.1644	0.1109	-1	1	0.7871	1	0.6316	341.521	238.446	2.6	18.2	0.139118
492	17.3	24.5025	1.4163	79.1317	5.172	0	13.4001	3.3813	0.4119	-0.9983	1	0.7203	0.9869	0.4167	485.052	179.887	9.1	-22.75	0.27384
493	16.3	143.036	8.7752	145.149	10.1503	3.25	18.9506	3.473	0.9909	0.9574	1	0.009685	0	0	966.08	855.258	-19.5	141.7	0.864526
494	9.7	48.559	5.0061	63.9785	8.3089	0	32.1734	6.4648	0.9096	0.4114	1	0.1608	0.4935	0.1228	956.314	817.887	22.75	-42.9	0.602499
495	7.9	56.6843	7.1752	56.3061	9.5434	0	18.9506	5.3003	0.9904	0.9494	1	0.01267	0	0	196.019	941.544	25.35	-50.7	0.751849
496	5.5	53.4939	9.7262	35.3943	10.1126	3.25	16.5718	3.3964	0.9758	0.9439	0.998	0.01623	0	0	703.791	910.291	-4.55	53.3	0.96179
497	9.3	43.0769	4.6319	45.8586	6.282	0	13.4001	2.9732	0.9908	0.9542	1	0.01231	0.6712	0	843.839	791	3.9	-42.9	0.737329
498	6.5	55.7069	8.5703	44.928	9.984	0	25.3833	6.2807	0.9914	0.9743	1	0.008094	0	0	611.508	43.5769	18.2	52.65	0.858403
499	8.3	39.4363	4.7514	50.053	7.9449	0	16.5718	3.905	0.9236	0.8061	0.9997	0.0537	0.4762	0	1079.98	584.325	-5.85	-39	0.598044
500	5.9	11.3518	1.924	40.8374	10.4711	0	36.3361	10.1434	0.3718	-0.5903	1	0.5057	1	0.7368	884.263	968.695	11.05	-2.6	0.183744
501	6.1	16.9499	2.7787	42.4998	10.3658	0	33.4608	8.5203	-0.03475	-0.9487	0.9979	0.7078	0.7073	0.7143	728.885	706.541	-9.1	14.3	0.268064
502	4.7	8.2731	1.7602	11.266	4.1726	0	11.718	3.7435	0.7857	0.3987	1	0.2478	1	0.4286	870.777	662.649	-5.85	-5.85	0.421847
503	14.3	53.0378	3.7089	109.913	8.936	0	19.5	4.1102	0.7843	-0.6306	1	0.3303	0.4715	0.301	693.955	517.913	50.05	17.55	0.415051
504	8.1	62.4	7.7037	58.4256	9.578	0	19.5	4.6571	0.9893	0.9534	0.9999	0.00971	0.04918	0	1178.3	1036.68	-62.4	0	0.804312
505	6.1	33.0223	5.4135	31.4693	7.6754	4.5962	11.718	1.651	0.9786	0.9247	1	0.02248	0	0	574.451	35.8525	5.85	32.5	0.705305
506	9.3	57.469	6.1795	61.1004	8.3699	0	13.7886	3.2235	0.9847	0.853	1	0.02592	0.2192	0	1300.16	709.72	-39.65	-41.6	0.7383
507	23.1	32.526	1.4081	117.755	5.5808	0	13.4001	3.1544	0.153	-0.9998	1	0.7735	0.9953	0.5838	955.429	961.879	1.3	32.5	0.252311
508	8.3	11.1262	1.3405	30.2354	4.7993	0	35.8974	6.2545	-0.5882	-1	1	0.4671	0.9841	0.9767	845.235	49.1566	11.05	1.3	0.279312
509	6.3	69.4862	11.0296	58.3598	13.572	4.5962	46.1912	7.7871	0.9913	0.9655	0.9999	0.009504	0	0	485.556	896.27	-66.3	-20.8	0.812673
510	21.1	56.6433	2.6845	143.232	7.4991	0	35.8974	4.098	0.5837	-0.9986	1	0.6166	0.5602	0.3392	844.637	457.618	-56.55	3.25	0.357976
511	5.9	7.8	1.322	23.3152	5.9783	0	16.25	4.4748	0.7221	0.02325	0.9806	0.3166	1	0.3158	1386.22	973.305	0	-7.8	0.221133
512	22.9	61.9686	2.7061	138.155	6.6103	0	33.1436	5.7115	0.4384	-1	1	0.7217	0.7033	0.4681	420.065	508.605	-5.2	61.75	0.409376
513	16.9	39.7936	2.3547	129.374	8.6828	0	36.3361	6.1124	0.4341	-0.9923	1	0.612	0.6779	0.5	565.805	1013.19	-24.7	31.2	0.271191
514	11.9	87.7187	7.3713	85.325	8.6187	0	25.3833	8.0066	-0.02191	-1	0.9999	0.8331	0.4444	0.6709	806.076	403.908	87.1	10.4	0.855268
515	22.1	49.7154	2.2496	165.783	8.2479	0	26.2023	4.7291	0.3426	-1	1	0.8016	0.6418	0.4045	85.4321	444.084	44.85	21.45	0.272748
516	10.7	50.4829	4.718	65.2596	7.5011	3.25	14.5344	2.7495	0.8587	0.4027	1	0.1577	0.1494	0.2239	893.028	491.514	-10.4	49.4	0.628974
517	5.1	10.1116	1.9827	9.8525	3.1782	0	10.2774	3.2691	-0.5935	-0.8	-0.2124	0.1761	0.9032	1	260.108	380.245	-7.15	7.15	0.623844
518	13.9	73.5908	5.2943	140.253	11.786	3.25	36.3361	5.8552	0.6194	-0.8768	1	0.4736	0.4874	0.3636	1319.23	191.112	69.55	24.05	0.449202
519	5.9	2.9069	0.4927	30.6579	7.861	3.25	20.8102	5.2941	0.06411	-0.9487	0.9778	0.5916	1	0.8421	1336.92	771.373	2.6	-1.3	0.0626765
520	9.1	67.6125	7.4299	67.6845	9.533	3.25	45.1504	6.6279	0.9889	0.9281	1	0.01677	0	0	258.879	474.044	67.6	-1.3	0.779387
521	22.1	74.6906	3.3797	149.171	7.4214	0	33.931	4.2926	0.742	-0.9255	1	0.4666	0.5771	0.25	1127.87	202.688	39	-63.7	0.455399
522	19.1	132.793	6.9525	158.746	9.2834	0	35.75	5.8499	0.8013	-0.009434	1	0.2506	0.2047	0.298	229.27	334.471	7.15	132.6	0.748917
523	17.5	74.1114	4.2349	111.502	7.1937	0	14.5344	3.1602	0.9415	0.6	1	0.08148	0.6194	0.04444	54.7257	142.423	71.5	-19.5	0.588696
524	5.3	6.6287	1.2507	15.9947	4.8469	0	11.718	3.2298	0.18	-0.9558	0.9947	0.7016	1	0.6923	36.6981	877.151	-1.3	-6.5	0.258041
525	6.9	39.4845	5.7224	35.0494	7.1529	0	11.718	2.6802	0.9888	0.9407	0.9999	0.01396	0	0	378.616	276.384	-13.65	-37.05	0.800011
526	4.7	24.8365	5.2844	17.1373	6.3471	3.25	9.75	1.9142	0.9974	0.9923	1	0.002481	0	0	1008.51	548.213	-24.7	-2.6	0.832569
527	5.5	24.8194	4.5126	20.4917	5.8548	0	14.5344	3.63	0.9684	0.937	0.9989	0.01862	0.2	0	893.627	809.573	17.55	17.55	0.770752
528	8.5	90.7326	10.6744	80.3875	12.3673	4.5962	17.5018	3.1143	0.9505	0.8831	1	0.04515	0	0	453.653	930.577	13.65	-89.7	0.863115
529	4.9	56.9223	11.6168	35.4669	12.23	0	26	5.8378	0.9427	0.8545	0.9997	0.06775	0	0	257.867	759.204	-56.55	6.5	0.949861
530	7.3	37.3283	5.1135	40.1779	7.5807	0	13.7886	3.5385	0.9649	0.863	0.9999	0.03608	0.3396	0	283.911	509.486	21.45	-30.55	0.674542
531	14.9	20.066	1.3467	113.309	8.7837	0	26	5.546	0.6086	-0.9965	1	0.4504	1	0.4587	276.604	328.117	-18.2	-8.45	0.153318
532	10.3	20.8102	2.0204	44.4488	5.3553	0	22.981	4.6746	-0.2393	-0.9995	0.9923	0.6431	0.8795	0.8889	1158.55	822.204	0.65	-20.8	0.377271
533	6.1	103.776	17.0125	74.2655	18.1135	13	33.1436	4.6084	0.9765	0.9468	0.9998	0.01941	0	0	989.566	915.467	-18.85	102.05	0.939217
534	8.1	20.7695	2.5641	46.7515	7.6642	3.25	16.25	3.7474	0.01367	-0.9942	0.9998	0.8899	0.6393	0.5366	803.179	115	7.15	-19.5	0.334555
535	6.7	4.3603	0.6508	35.8422	7.626	0	19.769	6.3068	-0.0009889	-1	0.9923	0.9284	1	0.5556	192.164	465.59	3.9	1.95	0.0853396
536	5.9	11.772	1.9953	14.3093	3.669	0	7.2672	1.6916	0.6454	-0.1104	1	0.386	1	0.4444	406.254	326.729	-1.3	-11.7	0.543827
537	16.9	22.6383	1.3395	55.2376	3.7072	0	10.2774	2.3461	0.4961	-1	1	0.6431	1	0.4109	763.89	168.036	-17.55	-14.3	0.361324
538	15.1	131.117	8.6832	156.723	11.9636	3.25	23.6604	5.0097	0.8239	-0.9999	1	0.4567	0.1145	0.1441	1084.98	1009.35	-130.65	-11.05	0.725802
539	12.5	49.5409	3.9633	71.2626	6.7869	0	23.6604	4.1196	0.847	0.4837	0.9995	0.1348	0.2571	0.2471	857.884	965.688	-16.25	-46.8	0.583963
540	4.9	34.21	6.9816	25.1642	8.6773	0	13.4001	4.2673	0.9439	0.8808	0.9992	0.04078	0	0	924.908	542.888	8.45	-33.15	0.804582
541	6.1	100.271	16.4378	67.6815	16.5077	4.5962	26.2023	6.1069	0.9958	0.98	1	0.006308	0	0	517.533	368.607	-57.85	-81.9	0.995766
542	9.7	110.891	11.4321	92.2704	11.9832	0	42.7471	9.5497	0.9619	0.8104	0.9996	0.03863	0	0	461.072	912.036	88.4	66.95	0.954011
543	6.3	41.3146	6.5579	41.0464	9.5457	0	26.2023	5.9347	0.8182	-0.4116	1	0.4125	0.4186	0.1739	546.54	691.302	-37.7	16.9	0.687
544	5.9	15.9879	2.7098	30.4379	7.8046	0	26.2023	6.0134	0.6033	0.1807	0.9971	0.189	1	0.7368	636.966	54.8559	-14.3	7.15	0.347205
545	5.9	25.483	4.3191	37.0733	9.506	3.25	16.5718	4.163	0.9879	0.9341	1	0.0172	0.7949	0	236.381	512.593	-20.15	-15.6	0.454355
546	9.9	50.1343	5.0641	78.5674	9.9452	0	20.8102	5.0622	0.007534	-1	0.9995	0.7349	0.519	0.7288	275.95	905.449	-11.7	48.75	0.5092
547	20.3	100.201	4.936	139.518	7.6239	0	18.9506	4.6462	0.5566	-0.9971	0.9986	0.6348	0.5137	0.3913	426.409	603.064	-70.2	-71.5	0.647438
548	6.9	47.9857	6.9544	42.6302	8.7	0	42.3748	8.1096	0.995	0.9477	1	0.009877	0.04082	0	205.442	558.558	-43.55	20.15	0.799356
549	10.1	29.3941	2.9103	35.7589	4.4147	0	17.5018	3.1372	0.9164	0.6508	1	0.095	0.9877	0.08197	1067.66	483.257	24.05	-16.9	0.659229
550	12.9	32.8877	2.5494	70.9484	6.509	0	23.6604	5.2029	0.5001	-0.9997	1	0.746	0.7523	0.3523	897.938	222.589	31.2	10.4	0.391673
551	18.5	93.8389	5.0724	121.999	7.3939	0	16.25	3.882	0.8765	-0.1644	1	0.2305	0.4727	0.1586	373.057	977.624	-90.35	-25.35	0.686025
552	5.5	115.548	21.0088	75.6533	21.6152	16.5718	22.981	1.7467	0.9956	0.9933	0.9999	0.002364	0	0	751.045	365.091	16.25	114.4	0.971946
553	10.3	15.0064	1.4569	47.0276	5.666	0	19.769	4.4644	0.3328	-0.7071	1	0.5407	1	0.7119	1338.01	370.563	4.55	14.3	0.25713
554	4.9	36.9587	7.5426	29.8303	10.2863	4.5962	27.9576	6.9079	0.9737	0.9462	0.994	0.01726	0	0	886.622	42.7143	30.55	-20.8	0.733267
555	13.1	107.902	8.2368	101.48	9.1423	3.25	23.6604	3.6091	0.9827	0.8624	1	0.02487	0	0	542.485	555.595	-51.35	-94.9	0.900955
556	4.7	35.6968	7.5951	31.4144	11.6349	4.5962	17.5018	3.6593	0.9473	0.8	1	0.07127	0	0	244.745	650.915	-19.5	-29.9	0.652786
557	14.3	25.0903	1.7546	44.7328	3.6368	0	13	2.6478	0.6912	0.1961	1	0.237	1	0.5248	496.178	530.717	14.95	-20.15	0.482457
558	19.5	54.5574	2.7978	144.909	8.2805	0	25.3833	4.6158	0.4069	-0.9997	1	0.6311	0.64	0.5329	1160.75	122.218	14.3	52.65	0.337878
559	5.3	45.0802	8.5057	39.872	12.0824	4.5962	27.5772	5.1034	0.9826	0.9699	0.9893	0.005527	0	0	1128.52	660.783	30.55	-33.15	0.703974
560	17.1	229.65	13.4298	207.714	13.7559	4.5962	29.43	3.5885	0.9917	0.9698	1	0.007796	0	0	817.336	326.243	35.75	-226.85	0.976294
561	11.5	24.1814	2.1027	83.1623	8.7539	0	19.5	3.6223	0.887	0.4472	1	0.1283	1	0.1333	627.165	469.235	14.3	19.5	0.240202
562	4.7	19.801	4.213	17.1764	6.3616	0	9.75	3.5801	0.9893	0.9634	1	0.01331	0.3333	0	690.83	351.872	7.8	-18.2	0.662255
563	4.9	12.4861	2.5482	15.9459	5.4986	0	20.8102	5.3187	0.917	0.7071	0.9973	0.09163	1	0.1111	1368.6	709.367	-9.75	-7.8	0.463427
564	15.3	54.4217	3.557	85.2781	6.4119	0	16.25	3.8716	0.8633	-0.3162	1	0.2042	0.5338	0.1835	575.663	396.193	53.95	7.15	0.55475
565	8.9	148.374	16.6712	116.464	16.8789	3.25	27.5772	5.7371	0.974	0.9195	1	0.02062	0	0	941.916	105.354	-81.25	124.15	0.987695
566	6.7	33.7061	5.0308	37.6332	8.0071	3.25	14.5344	3.4792	0.6523	-0.02631	0.9997	0.3799	0.3191	0.4444	1324.6	642.008	26	-21.45	0.628292
567	18.9	36.0384	1.9068	86.6753	5.1287	0	18.9506	2.9364	0.3177	-0.9927	1	0.7559	1	0.5034	995.971	499.971	-4.55	35.75	0.37179
568	9.9	49.9486	5.0453	76.0589	9.6277	0	19.769	4.5774	-0.2199	-1	1	0.805	0.4937	0.7069	585.308	75.2222	-47.45	15.6	0.52404
569	11.9	77.6335	6.5238	98.7228	9.972	0	27.768	5.6479	0.9655	0.6485	1	0.06759	0.1313	0.02532	378.592	41.5294	-76.05	-15.6	0.654212
570	5.9	43.3165	7.3418	26.7328	6.8546	0	16.25	3.0523	0.9572	0.9312	0.9705	0.01374	0	0	1334.39	684.873	39	-18.85	1.07108
571	9.5	30.5776	3.2187	59.7016	7.9602	0	17.5018	3.817	0.7474	0.1724	1	0.24	0.7733	0.4	216.784	184.042	30.55	1.3	0.404349
572	7.5	85.5361	11.4048	76.2106	13.8565	0	36.3361	8.759	0.9314	0.6762	0.9999	0.1131	0.1636	0.1429	365.92	631.287	16.9	83.85	0.823065
573	13.1	93.3039	7.1224	94.8729	8.5471	3.25	27.768	3.8864	0.9124	0.3011	1	0.1525	0.2072	0.1648	528.683	194.802	79.95	-48.1	0.833312
574	7.9	36.0501	4.5633	38.3833	6.5056	0	13.7886	3.7102	0.6367	-0.9992	1	0.7421	0.322	0.1795	441.443	142.81	-15.6	-32.5	0.701442
575	5.3	8.45	1.5943	9.3742	2.8407	0	7.2672	2.4903	0.8865	0.7071	0.9991	0.07813	1	0.07692	1039.09	488.33	7.8	-3.25	0.561235
576	4.7	2.68	0.5702	13.618	5.0437	0	7.2672	1.9092	-0.01479	-0.6139	1	0.5428	1	0.8571	1007.99	384.021	-0.65	2.6	0.113052
577	10.7	55.65	5.2009	72.0218	8.2784	0	18.3848	3.8793	0.7649	-0.9607	1	0.57	0.2414	0.1515	765.659	100.5	-21.45	51.35	0.628249
578	18.3	68.0795	3.7202	122.476	7.5139	0	23.4361	4.6996	0.926	0.6695	1	0.08207	0.7301	0.06294	872.254	672.604	46.15	50.05	0.495109
579	4.9	22.5635	4.6048	26.2275	9.044	0	16.5718	5.006	0.9392	0.8	0.9979	0.06145	0.6552	0	1197.46	208.429	-4.55	22.1	0.509155
580	6.7	7.0007	1.0449	20.9258	4.4523	0	19.5	4.6408	0.1842	-0.8	0.8909	0.4242	1	0.8519	779.776	605.582	6.5	-2.6	0.234688
581	6.7	8.5494	1.276	14.402	3.0642	0	9.1924	2.309	0.3285	-0.3328	0.9994	0.3526	1	0.8846	1070.75	359.209	8.45	1.3	0.416422
582	18.1	35.322	1.9515	98.6985	6.1303	0	20.8102	4.3312	0.4287	-0.9959	1	0.7471	0.795	0.3972	1138.71	873.428	7.8	34.45	0.318337
583	7.9	16.0801	2.0355	33.1487	5.6184	0	11.718	2.7217	0.05006	-0.9971	0.9999	0.842	1	0.6053	251.304	1013.41	-15.6	3.9	0.362292
584	5.9	6.4347	1.0906	27.136	6.958	0	13	3.8107	-0.833	-1	-0.3939	0.1995	1	1	1253.74	461.381	-4.55	4.55	0.15674
585	6.5	40.9552	6.3008	44.1671	9.8149	0	32.5	7.6939	0.956	0.8642	0.9996	0.0297	0.06667	0	1267.41	496.654	-40.95	0.65	0.641963
586	11.7	22.1	1.8889	47.3481	4.8812	0	10.2774	2.552	0.4985	-0.9285	1	0.5742	1	0.5067	1124.3	1029.58	-19.5	10.4	0.386975
587	17.7	18.8948	1.0675	89.965	5.7303	0	20.5548	4.4611	0.0703	-1	1	0.6566	1	0.8015	557.277	505.884	16.9	-8.45	0.18629
588	17.5	89.0879	5.0907	125.94	8.1251	0	18.9506	4.3762	0.8555	-0.2425	1	0.2532	0.5355	0.1778	1161.75	574.289	-2.6	-89.05	0.62654
589	8.5	22.3849	2.6335	38.8158	5.9717	0	16.25	4.0939	0.5346	-0.9985	1	0.681	1	0.3556	880.053	189.041	9.75	-20.15	0.440997
590	8.3	67.6125	8.1461	86.7301	13.7667	3.25	26.2023	5.7726	0.4004	-0.8855	1	0.807	0.3016	0.3721	708.349	777.181	-1.3	67.6	0.591725
591	6.1	11.772	1.9298	10.5229	2.5666	0	9.1924	2.6914	-0.4046	-0.9855	0.5145	0.4836	0.6829	1	730.262	966.197	-11.7	1.3	0.75189
592	6.3	13.5724	2.1543	33.2894	7.7417	0	29.43	7.0388	0.8546	0.5455	0.9996	0.11	0.7907	0.1739	626.032	122.698	13	-3.9	0.278272
593	17.3	106.149	6.1358	127.155	8.3108	0	37.9012	5.8144	0.876	-0.2017	1	0.2113	0.3987	0.1579	1115.25	665.642	105.95	-6.5	0.738292
594	13.3	98.0983	7.3758	102.738	9.0918	0	16.5718	3.9646	0.978	0.9072	1	0.02367	0.1593	0	1130.48	511.564	96.85	15.6	0.811258
595	4.7	17.0988	3.638	19.7534	7.3161	3.25	13.4001	3.1341	0.9296	0.7593	0.9971	0.08753	1	0	1017.09	944.255	-16.9	2.6	0.497259
596	13.7	60.4814	4.4147	78.3913	6.7001	0	13	3.2182	0.9387	0.4768	1	0.09152	0.5043	0.06186	1190.29	735.704	21.45	-56.55	0.658901
597	9.1	18.4765	2.0304	57.3569	8.0784	0	19.5	4.3831	0.3724	-0.7376	1	0.7582	0.2535	0.4118	1138.89	402.505	-11.7	14.3	0.251337
598	5.7	16.1457	2.8326	21.3542	5.7714	0	11.718	3.1733	0.8504	0.6388	1	0.1208	1	0.2941	1089.87	521.649	12.35	10.4	0.490799
599	11.5	95.2311	8.281	91.9991	9.6841	4.5962	17.5018	3.0634	0.9743	0.8786	1	0.03053	0	0	261.787	509.096	64.35	-70.2	0.855113
600	4.9	11.3518	2.3167	17.8743	6.1636	0	11.718	2.9261	0.887	0.4229	0.998	0.1854	0.6207	0.1111	1039.67	307.092	2.6	-11.05	0.375868
601	16.5	78.3998	4.7515	157.342	10.8512	0	22.981	4.6877	0.9112	-0.2152	1	0.2192	0.2345	0.064	743.661	919.57	50.7	-59.8	0.437878
602	14.7	42.0294	2.8591	71.6685	5.6432	0	17.5018	3.652	0.9474	0.7682	1	0.05967	0.9134	0	968.905	883.296	22.1	-35.75	0.506645
603	7.7	7.854	1.02	47.5275	8.3382	0	26	7.6072	0.007617	-1	1	0.7629	1	0.8056	1046.51	278.76	-3.25	-7.15	0.122329
604	13.1	23.9708	1.8298	66.3252	5.9752	0	37.0557	5.9911	0.1939	-1	1	0.779	0.964	0.5385	775	797.84	18.2	15.6	0.306232
605	5.1	11.6276	2.2799	30.1936	9.7399	4.5962	18.3848	3.7799	0.8832	0.6139	1	0.1339	1	0.2727	1246.08	295.176	-5.2	10.4	0.234078
606	12.9	96.5157	7.4818	100.608	9.2301	0	26.2023	5.0604	0.9409	0.03446	1	0.1515	0.1284	0.06742	750.868	600.395	-7.8	96.2	0.810587
607	5.1	31.7437	6.2243	20.3927	6.5783	3.25	11.718	2.5171	0.9932	0.9738	1	0.008498	0	0	322.931	554.882	-21.45	-23.4	0.946187
608	4.9	18.2464	3.7237	22.0816	7.6143	3.25	13.7886	3.4096	0.9868	0.9499	1	0.01766	0.9655	0	12.5714	902.898	18.2	1.3	0.48904
609	7.9	29.1342	3.6879	54.472	9.2325	3.25	26.2023	4.9742	0.7548	-0.4167	0.9998	0.3234	0.5763	0.2564	876.317	807.5	-18.2	-22.75	0.399448
610	8.5	44.2048	5.2006	43.4665	6.6872	3.25	10.2774	1.9824	0.9723	0.863	1	0.0376	0.2462	0	803.382	711.035	-0.65	-44.2	0.777695
611	7.1	5.36	0.7549	35.0272	6.8681	0	21.8017	5.6337	-0.4087	-0.9965	0.9983	0.5436	1	0.9667	295.324	750.662	5.2	-1.3	0.109914
612	4.9	18.3042	3.7355	22.3507	7.7071	0	25.3833	6.8919	0.9899	0.9711	1	0.008873	1	0	896.786	2.7755	-17.55	5.2	0.484683
613	15.3	51.8902	3.3915	89.0234	6.6935	0	13.4001	3.9588	0.3738	-0.9989	1	0.6954	0.6992	0.5133	189.297	271.34	11.05	50.7	0.506686
614	9.9	38.2562	3.8643	50.0991	6.3417	0	14.5344	3.6282	0.8455	0.4709	0.9999	0.1313	0.7722	0.2373	454.909	424.657	6.5	37.7	0.609348
615	15.1	75.635	5.0089	135.938	10.3769	0	21.8017	5.0871	0.4716	-0.9989	1	0.7662	0.3206	0.3394	618.093	1005.64	-66.3	-36.4	0.482697
616	7.3	19.9392	2.7314	23.491	4.4323	0	7.2672	1.9347	0.4969	0.05872	0.9973	0.3063	1	0.7576	48.3836	638.829	-6.5	18.85	0.616249
617	8.7	37.8175	4.3468	58.4718	8.7271	3.25	21.8017	3.8347	0.9487	0.6839	1	0.07345	0.6716	0.02128	928.937	721.058	34.45	15.6	0.498081
618	14.9	63.6668	4.2729	111.525	8.6453	0	19.769	4.6867	0.7446	-0.6178	1	0.3223	0.4651	0.367	845.037	723.399	-29.25	56.55	0.494245
619	9.3	77.6335	8.3477	64.1554	8.7884	3.25	16.25	3.2319	0.9882	0.9595	1	0.01252	0	0	1215.39	1015.06	76.05	-15.6	0.949854
620	9.7	97.0744	10.0077	90.9288	11.8089	3.25	17.5018	3.5251	0.9843	0.952	1	0.01272	0	0	750.577	730.938	-33.8	91	0.847471
621	5.7	55.1543	9.6762	43.1383	11.659	3.25	32.0088	7.3042	0.926	0.8279	0.9993	0.05757	0	0	34.7368	501.105	-39	39	0.829934
622	10.5	71.8919	6.8468	101.981	11.9977	0	29.9635	6.6777	0.7652	0.3311	0.9998	0.1721	0	0.4154	1291.23	657.857	43.55	-57.2	0.570676
623	5.5	15.1186	2.7488	18.6969	5.342	0	10.2774	2.4575	0.9244	0.7809	0.9995	0.05984	1	0	45.8	426.518	6.5	-13.65	0.514564
624	14.3	56.8481	3.9754	99.9219	8.1237	0	36.7696	6.7707	0.702	-1	1	0.5378	0.4309	0.2816	646.514	417.07	35.75	-44.2	0.489358
625	13.3	50.2017	3.7746	74.2995	6.5752	0	21.8017	3.8169	0.925	0.4961	1	0.09373	0.9823	0.05376	1159.33	314.857	-33.15	37.7	0.574066
626	5.1	24.6057	4.8247	20.4246	6.5886	0	11.718	3.002	0.9607	0.908	0.9933	0.02734	0.7419	0	983.255	723.677	5.2	-24.05	0.73228
627	10.5	65.2627	6.2155	63.8015	7.5061	0	16.5718	4.1597	0.9838	0.9389	1	0.01406	0.01176	0	928.99	137.643	65	-5.85	0.82806
628	7.7	72.5442	9.4213	56.8549	9.9745	0	14.5344	3.4771	0.9979	0.9905	1	0.002458	0	0	56.8571	875.169	42.9	58.5	0.944539
629	5.3	32.1734	6.0704	23.4264	7.0989	0	16.5718	4.3963	0.6286	0.1706	0.8779	0.2122	0.4848	0.6154	434.783	560.67	31.85	-4.55	0.855118
630	8.9	10.4	1.1685	62.825	9.1051	0	39.2699	7.9943	0.02795	-0.9985	0.9929	0.7953	0.5797	0.7143	1372.8	690.888	0	10.4	0.128335
631	12.9	24.0588	1.865	40.5764	3.7226	0	13.7886	3.2197	0.8199	-0.1789	1	0.2683	1	0.2674	915.415	567.585	-24.05	-0.65	0.500994
632	14.1	78.5102	5.5681	115.736	9.565	0	37.0557	6.2016	0.7782	-0.6068	0.9999	0.3751	0.2149	0.2178	936.351	686.333	76.05	-19.5	0.582133
633	6.5	18.4765	2.8425	20.8057	4.6235	0	11.718	3.0569	0.912	0.6139	0.9996	0.1082	1	0.12	1357.11	120.2	-11.7	14.3	0.614794
634	7.3	13.3369	1.827	45.2075	8.5297	0	44.2048	10.1674	0.2377	-0.9766	1	0.6886	0.8113	0.6875	305.911	116.794	-9.75	9.1	0.214193
635	4.7	21.8501	4.6489	16.2645	6.0239	0	10.2774	3.2023	0.9696	0.9502	0.9964	0.01792	0.7778	0	828.117	845.989	8.45	-20.15	0.771743
636	9.9	29.9635	3.0266	85.156	10.7792	0	32.6621	7.4872	0.3505	-1	0.9978	0.7511	0.4177	0.4576	1381.66	625.631	6.5	-29.25	0.280782
637	4.7	100.58	21.4	57.1461	21.1652	10.2774	24.7513	4.1259	0.9972	0.9951	0.998	0.001106	0	0	708.766	177.021	24.7	97.5	1.01109
638	8.1	52.5255	6.4846	65.1305	10.6771	3.25	20.5548	4.4528	0.9869	0.8824	1	0.02039	0.01639	0	1034.91	1000.57	-11.05	-51.35	0.607337
639	13.7	48.2797	3.5241	66.293	5.6661	0	13.7886	2.5673	0.9121	0.3714	1	0.1225	0.7778	0.1134	823.836	755.27	33.15	35.1	0.621962
640	7.1	50.8498	7.1619	58.1113	11.3944	3.25	48.3147	9.1592	0.6425	-0.07569	0.9993	0.4278	0	0.4516	1173.06	322.183	-42.9	-27.3	0.628546
641	13.5	46.351	3.4334	98.5308	8.5679	0	33.931	6.2734	0.4939	-0.9762	1	0.7164	0.7304	0.3684	226.741	96.3296	-11.7	44.85	0.400728
642	5.3	14.0316	2.6475	38.239	11.5876	0	37.0557	9.9593	-0.6433	-0.9999	0.8533	0.6553	0.5455	0.9231	874.368	378.745	-13.65	-3.25	0.228477
643	13.5	40.4099	2.9933	90.8817	7.9028	0	29.0689	5.8632	0.7536	-0.3162	1	0.362	0.6435	0.2766	609.907	356.178	39.65	7.8	0.378764
644	12.1	95.6296	7.9033	93.5791	9.2653	3.25	14.5344	3.3166	0.9678	0.7682	1	0.05132	0.1485	0	745.128	373.322	95.55	-3.9	0.853
645	10.1	47.9857	4.7511	53.935	6.6586	0	32.6621	5.1128	0.936	0.7071	0.9997	0.07409	0.2469	0.04918	627.47	806.173	43.55	20.15	0.713528
646	7.1	34.4009	4.8452	37.1553	7.2853	0	13.4001	3.1418	0.9842	0.9426	1	0.01564	0.6863	0	736.528	851.282	-31.85	-13	0.665065
647	10.5	30.8322	2.9364	56.291	6.6225	0	20.8102	4.0129	0.8417	-0.7071	1	0.2823	0.9529	0.2344	1149.47	471.31	25.35	-17.55	0.443398
648	13.3	40.7172	3.0614	90.1992	7.9822	0	26.2023	5.8377	0.9279	0.4545	1	0.1143	0.8496	0.07527	266.902	958.587	-11.7	-39	0.383528
649	11.9	89.031	7.4816	94.1507	9.5102	3.25	35.8974	5.3068	0.936	0.8046	0.9999	0.05677	0	0	91.3109	79.3235	-36.4	-81.25	0.786692
650	5.1	39.9895	7.8411	29.1977	9.4186	0	16.5718	4.3862	0.9872	0.9697	1	0.01084	0	0	916.039	632.029	-5.2	-39.65	0.832512
651	9.9	66.5735	6.7246	66.1949	8.3791	0	14.5344	3.289	0.9742	0.8762	1	0.0336	0.1519	0	244.53	747.621	30.55	-59.15	0.802544
652	7.7	45.8745	5.9577	37.5622	6.5899	3.25	9.75	1.9253	0.9967	0.9878	1	0.003187	0	0	294.104	905.76	45.5	-5.85	0.904065
653	12.3	68.0144	5.5296	90.0779	8.7454	0	16.5718	4.0216	0.667	-0.995	1	0.6396	0.2524	0.2073	64.3699	831.732	42.25	53.3	0.632287
654	5.7	33.931	5.9528	33.8065	9.1369	0	17.5018	4.7086	0.9698	0.8944	0.9995	0.02641	0.4054	0	56.7982	785.298	-9.75	-32.5	0.651512
655	10.9	88.345	8.105	85.7762	9.6378	3.25	26	4.6005	0.9878	0.9137	1	0.01554	0	0	1253.03	769.761	50.05	-72.8	0.84096
656	12.1	12.4182	1.0263	59.1864	5.86	0	18.9506	4.4042	0.08449	-1	0.9995	0.7616	1	0.6875	845.331	379.847	9.1	8.45	0.175137
657	6.3	48.2797	7.6634	35.2055	8.1873	0	13.7886	3.9203	0.9026	0.8365	0.9467	0.02575	0	0	1125.44	754.317	-33.15	35.1	0.936011
658	11.5	11.1262	0.9675	37.499	3.9473	0	18.3848	4.458	0.4902	-0.9984	1	0.7167	0.9684	0.4085	1199.32	933.604	-1.3	-11.05	0.245104
659	5.5	27.768	5.0487	21.8677	6.2479	3.25	10.2774	2.3415	0.9836	0.9158	0.9988	0.0222	0.2	0	128.9	378.018	-9.75	-26	0.808064
660	5.7	40.9706	7.1878	47.0269	12.71	3.25	39.1352	8.2525	0.7472	-0.1215	1	0.4098	0.1351	0.2353	25.9123	465.517	-27.3	30.55	0.565523
661	8.7	6.5	0.7471	24.5136	3.6587	0	22.981	3.9214	0.4523	-0.2134	0.9971	0.3469	0.9701	0.6809	1042.17	557.632	-5.2	-3.9	0.204198
662	6.1	57.5681	9.4374	41.2327	10.0568	3.25	20.5548	4.6933	0.9884	0.9736	1	0.01005	0	0	526.852	344.574	57.2	-6.5	0.93841
663	11.7	91.3013	7.8035	87.2873	8.9987	0	23.4361	5.4135	0.8594	-0.4472	1	0.2833	0.4845	0.09091	1188.2	469.662	59.15	-69.55	0.867181
664	8.3	62.983	7.5883	56.7315	9.005	4.5962	16.25	3.0704	0.9923	0.9722	1	0.007622	0.07937	0	583.645	696.602	-53.95	32.5	0.842676
665	10.7	51.629	4.8251	57.7756	6.6409	0	23.4361	4.3597	0.9436	0.6321	1	0.07676	0.5747	0.02985	439.505	388.995	-50.7	-9.75	0.726573
666	11.5	21.2223	1.8454	52.4941	5.5257	0	21.8017	3.8859	-0.03646	-1	0.9969	0.7493	1	0.8451	156.787	578.265	-16.25	13.65	0.333967
667	11.5	55.3531	4.8133	77.8315	8.1928	0	14.5344	3.3235	0.6309	-0.9994	1	0.705	0.4632	0.1892	1346.35	823.887	-9.1	-54.6	0.587504
668	7.1	17.5981	2.4786	28.6222	5.6122	0	13.4001	3.6167	0.8369	0.2249	1	0.1987	1	0.2581	1029.68	336.993	1.3	-17.55	0.441645
669	4.7	57.5571	12.2462	33.5234	12.4161	3.25	18.9506	4.028	0.9688	0.9596	0.9878	0.01108	0	0	464.936	690.947	26	51.35	0.986316
670	6.9	15.6135	2.2628	41.3298	8.4346	0	40.2003	8.0017	-0.2231	-0.9989	0.9694	0.6613	1	0.8929	184.812	776.688	-15.6	0.65	0.268276
671	6.7	7.3539	1.0976	31.0289	6.6019	0	14.5344	3.9532	-0.5086	-0.9947	0.6508	0.4748	0.8085	1	159.313	612.03	-5.2	5.2	0.166255
672	10.3	159.075	15.4442	130.707	15.7479	9.75	29.9635	3.5212	0.9924	0.974	1	0.006832	0	0	779.301	578.345	-154.7	37.05	0.980715
673	8.3	12.4182	1.4962	25.0478	3.9758	0	11.718	2.6977	0.06866	-0.9947	0.9971	0.6511	0.9841	0.8	508.97	68.3976	12.35	1.3	0.376327
674	6.9	6.6922	0.9699	29.6333	6.0476	0	16.25	3.6738	0.006433	-0.9965	1	0.8193	1	0.6786	1249.83	455.514	5.85	3.25	0.160378
675	9.7	18.8612	1.9445	44.1109	5.7287	0	22.981	4.9564	0.5947	-0.9991	1	0.6712	1	0.2545	17.933	30.1598	-18.85	0.65	0.339431
676	5.7	29.8222	5.232	23.5124	6.3547	0	14.5344	3.4912	0.9833	0.931	0.9997	0.02086	0.3784	0	130.447	497.509	8.45	28.6	0.823328
677	8.1	24.7513	3.0557	42.6198	6.9869	0	13.7886	3.7546	0.1242	-0.7894	0.9999	0.6785	0.5902	0.6585	1153.64	23.6605	9.75	22.75	0.437347
678	7.5	5.9927	0.799	22.6708	4.122	0	9.75	2.0992	-0.4521	-0.9971	0.8944	0.4997	1	0.9688	113.22	6.9733	5.85	-1.3	0.193838
679	10.7	71.8213	6.7123	76.3421	8.775	3.25	14.5344	2.7321	0.8632	-0.2747	1	0.3321	0.2529	0.1364	956.061	413.72	-66.95	26	0.764934
680	10.7	24.1814	2.2599	57.1804	6.5725	0	32.6621	5.4088	0.03112	-0.9989	0.9999	0.755	0.8966	0.6923	618.234	109.888	-14.3	19.5	0.343842
681	5.3	49.0997	9.2641	34.8154	10.5501	3.25	24.7513	4.8155	0.9928	0.979	0.9994	0.006979	0	0	1354.76	487.707	-48.75	5.85	0.878105
682	5.9	38.0569	6.4503	30.9574	7.9378	3.25	16.25	3.4714	0.9476	0.8684	0.9985	0.03982	0	0	239.695	309	-5.2	37.7	0.812606
683	5.3	59.3212	11.1927	38.2514	11.5913	9.1924	14.5344	1.648	0.9982	0.9946	0.9999	0.001818	0	0	122.349	992.264	-48.75	-33.8	0.965612
684	6.1	5.36	0.8787	18.7542	4.5742	0	11.718	2.9868	0.7048	-0.7071	0.9744	0.3843	1	0.381	1221.56	472.639	5.2	-1.3	0.192099
685	10.7	37.6608	3.5197	58.152	6.6841	0	26.2023	4.6494	0.4698	-0.6139	1	0.4115	0.4828	0.7164	1292.05	28.4766	13.65	-35.1	0.526578
686	6.7	6.5324	0.975	7.9577	1.6931	0	6.5	2.1021	0.8194	0.6051	0.9987	0.1296	1	0.36	1042.77	93.9104	0.65	6.5	0.575867
687	10.5	36.3361	3.4606	65.6698	7.7259	0	23.6604	5.4205	0.6631	-0.7542	1	0.4435	0.5059	0.4	221.6	462.529	-24.7	-26.65	0.447922
688	10.5	23.6604	2.2534	74.3411	8.746	0	23.4361	4.7102	0.3532	-1	0.9995	0.7961	0.7059	0.4688	805.4	97.1381	6.5	22.75	0.257649
689	6.1	50.8705	8.3394	45.1409	11.01	0	19.5	5.0992	0.9524	0.7015	1	0.06936	0.4146	0.04762	20.5328	340.508	22.75	-45.5	0.757439
690	10.1	45.0802	4.4634	59.5223	7.3484	3.25	14.5344	2.6428	0.5509	-0.9997	1	0.7622	0.2963	0.2667	1227.53	675.787	-39.65	-21.45	0.607398
691	5.1	7.4111	1.4532	11.8353	3.8178	0	9.75	2.7971	0.002842	-0.1414	0.3022	0.1538	1	1	1010.7	58.402	5.85	-4.55	0.380638
692	8.5	55.7107	6.5542	51.2826	7.8896	3.25	16.25	2.6931	0.9908	0.963	1	0.00988	0.2615	0	900.912	278.053	-7.15	55.25	0.830739
693	9.9	32.5065	3.2835	56.0698	7.0974	0	30.6604	6.2041	0.7859	-0.359	1	0.3573	0.7722	0.1525	187.894	487.798	0.65	-32.5	0.462634
694	9.9	18.715	1.8904	52.2202	6.6101	0	13.7886	3.1698	0.7215	-0.3457	0.9971	0.3503	1	0.3448	290.894	594.061	17.55	6.5	0.285987
695	5.9	47.3073	8.0182	36.1949	9.2808	3.25	16.5718	3.2913	0.9951	0.9784	1	0.005614	0	0	488.398	7.2542	46.15	-10.4	0.863956
696	4.9	3.9538	0.8069	22.0225	7.594	0	18.9506	5.3073	-0.7043	-0.9927	0.1414	0.3802	1	1	100.643	340.449	0.65	-3.9	0.106255
697	5.3	44.3003	8.3585	29.1344	8.8286	3.25	14.5344	3.6554	0.999	0.9961	1	0.001158	0	0	598.424	169.792	11.05	-42.9	0.946753
698	9.7	12.143	1.2519	43.6696	5.6714	0	16.5718	4.0927	0.4219	-0.6508	1	0.4969	1	0.6364	630.768	898.526	3.25	11.7	0.220739
699	6.3	77.2653	12.2643	57.6942	13.4173	6.5	19.5	3.5505	0.9856	0.9782	0.9999	0.006997	0	0	1121.44	160.69	-76.05	-13.65	0.914066
700	9.5	37.9012	3.9896	44.338	5.9117	0	13	2.947	0.9708	0.8539	1	0.03221	0.84	0	803.674	45.1263	37.7	-3.9	0.674865
701	9.5	15.8152	1.6648	46.5901	6.212	0	13	2.5342	0.5581	-0.4104	1	0.4234	1	0.5636	1017.26	534.389	15.6	2.6	0.267997
702	9.3	10.5812	1.1378	45.9446	6.2938	0	13.7886	3.3661	0.5285	-0.7593	1	0.4657	1	0.5686	1381.01	1016.19	-7.8	-7.15	0.180781
703	5.5	53.2246	9.6772	38.2106	10.9173	0	25.3833	5.1405	0.9929	0.9858	1	0.005027	0	0	1015.36	992.464	46.8	-25.35	0.88641
704	5.3	53.5452	10.1029	36.3691	11.0209	0	17.5018	4.4325	0.9973	0.9865	0.9999	0.004028	0	0	138.594	48.3868	-9.75	52.65	0.916704
705	8.9	72.582	8.1553	69.353	10.0512	0	14.5344	3.1293	0.9923	0.9648	1	0.008972	0	0	88.1685	186.601	-24.7	68.25	0.811376
706	6.5	50.8207	7.8186	45.2864	10.0636	3.25	23.6604	5.0806	0.9958	0.9831	1	0.005056	0	0	377.877	37.3769	-18.2	-47.45	0.776919
707	8.7	2.9069	0.3341	57.7434	8.6184	0	19.769	4.7308	-0.6486	-1	0.9648	0.5174	1	0.9773	674.034	487.299	2.6	1.3	0.0387659
708	8.7	38.2176	4.3928	73.2644	10.935	3.25	18.9506	4.1482	0.958	0.687	1	0.06584	0.5821	0.04255	1274.8	268.661	-28.6	25.35	0.401719
709	8.7	72.7826	8.3658	75.4605	11.2628	3.25	26.2023	4.6372	0.9918	0.9261	1	0.01442	0.2687	0	1228.86	656.431	-69.55	-21.45	0.742782
710	5.1	34.9311	6.8492	21.9259	7.0729	3.25	13	2.5987	0.9926	0.9596	0.9999	0.0119	0.06452	0	342.549	549.157	-24.7	-24.7	0.968372
711	8.5	46.5329	5.4745	56.6831	8.7205	3.25	38.0403	6.2014	0.7608	0.4925	0.9912	0.1654	0.03077	0.4667	1258.69	334.1	22.1	-40.95	0.627774
712	6.3	20.0238	3.1784	35.2155	8.1897	0	22.981	5.3298	0.5216	-0.0409	0.9972	0.3576	0.5349	0.6522	102.921	497.452	11.7	16.25	0.388097
713	8.5	18.0719	2.1261	39.5233	6.0805	3.25	13	3.2367	-0.5598	-0.9992	0.7809	0.5481	1	0.9773	1298.95	702.612	11.05	-14.3	0.349659
714	8.3	24.1289	2.9071	52.2944	8.3007	0	42.3748	7.8427	0.8447	-0.5855	0.9992	0.3659	0.7143	0.1163	647.922	670.331	24.05	1.95	0.350223
715	8.1	25.7141	3.1746	55.6166	9.1175	3.25	32.0088	5.1885	0.3079	-0.8982	0.9994	0.7788	0.3443	0.5122	405.963	561.821	-9.1	24.05	0.348188
716	8.1	18.9506	2.3396	51.9819	8.5216	0	20.8102	5.0978	0.7611	-0.09829	1	0.3085	0.918	0.2683	874.376	3.2654	-18.85	-1.95	0.274549
717	8.1	8.841	1.0915	31.4424	5.1545	0	13.4001	3.5493	0.7132	0.1961	1	0.223	1	0.4878	1082.82	963.136	-7.15	-5.2	0.211757
718	8.1	29.43	3.6333	51.6465	8.4666	0	16.25	3.9139	0.9738	0.8394	1	0.03817	1	0	209.265	22.4877	29.25	3.25	0.429133
719	5.5	20.9619	3.8112	26.2329	7.4951	3.25	18.9506	4.0135	0.9749	0.9242	1	0.02683	0.4286	0	795.346	885.127	-18.2	-10.4	0.508492
720	6.3	9.9005	1.5715	33.6135	7.8171	0	23.6604	6.8068	-0.04104	-0.9806	0.9999	0.7952	1	0.6957	183.159	988.048	-9.1	3.9	0.201034
721	7.9	41.0479	5.1959	37.6209	6.3764	0	17.5018	4.1129	0.8829	0.6	1	0.1381	0.4576	0.3077	818.873	222.633	40.3	7.8	0.814864
722	7.9	51.3665	6.5021	46.9036	7.9498	0	22.981	5.4648	0.9424	0.8243	1	0.0598	0.1356	0	1153.18	212.658	31.85	-40.3	0.817895
723	7.7	14.6069	1.897	37.3839	6.5586	0	16.25	3.6819	0.7376	-0.3162	0.9998	0.3576	0.9825	0.3429	1323.99	361.636	13.65	-5.2	0.289239
724	5.7	84.8991	14.8946	58.119	15.7078	3.25	39.1352	7.3613	0.9818	0.9647	0.9997	0.01248	0	0	1237.09	30.807	76.7	36.4	0.94823
725	7.5	47.3073	6.3076	55.087	10.0158	0	26.2023	4.6939	0.88	-0.1789	1	0.2187	0.3636	0.1429	1346.51	210.64	46.15	-10.4	0.629765
726	7.1	36.4927	5.1398	39.4695	7.7391	0	17.5018	3.6134	0.9766	0.8864	1	0.0263	0.1961	0	967.155	782.31	2.6	-36.4	0.664134
727	7.3	3.9538	0.5416	28.7798	5.4301	0	19.5	4.7063	-0.2107	-0.9943	0.9927	0.6386	1	0.8387	1160.29	714.959	-0.65	3.9	0.0997403
728	7.3	20.1919	2.766	33.8382	6.3846	0	22.981	4.5843	0.1612	-0.9021	1	0.8297	0.5849	0.5455	1204.63	825.952	-1.3	20.15	0.43323
729	7.1	9.75	1.3732	36.0344	7.0656	0	19.769	5.3394	-0.5782	-1	0.4961	0.3752	0.9608	1	62.3169	465.958	-5.85	-7.8	0.19435
730	4.9	40.0107	8.1654	34.0149	11.7293	6.5	43.6033	9.1775	0.9773	0.8857	0.9991	0.03642	0	0	202.459	598.163	29.25	-27.3	0.696154
731	4.7	34.0243	7.2392	18.5251	6.8611	3.25	13.4001	3.0344	0.9648	0.8844	0.9923	0.03943	0	0	125.723	344.383	33.8	-3.9	1.05511
732	5.1	64.4058	12.6286	44.0981	14.2252	3.25	24.7513	6.6632	0.5597	0.4988	0.5929	0.02692	0	1	434.226	718.128	43.55	-47.45	0.887763
733	5.5	26.2989	4.7816	38.919	11.1197	0	44.2048	9.9124	0.9519	0.6517	0.998	0.08675	0.4857	0.06667	1048.2	124.009	16.9	20.15	0.430012
734	6.5	31.9096	4.9092	34.5872	7.686	0	16.25	4.02	0.9178	0.7619	1	0.06764	0.8889	0	329.746	647.192	1.95	31.85	0.63872
735	6.5	4.162	0.6403	13.8496	3.0777	0	7.2672	2.2795	0.565	-0.5547	0.9989	0.3985	1	0.68	476.246	206.731	-2.6	-3.25	0.208045
736	6.5	2.0555	0.3162	20.6558	4.5902	3.25	13	2.204	-0.3659	-1	1	0.7119	1	0.8182	867.454	216.177	1.95	0.65	0.0688859
737	6.3	20.688	3.2838	45.8412	10.6607	3.25	37.0557	8.456	-0.4362	-0.8575	0.9993	0.5981	0.1628	0.8696	1326.19	721.881	-14.3	-14.95	0.308029
738	6.3	50.7	8.0476	38.5497	8.965	3.25	16.5718	4.1899	0.9936	0.9756	1	0.008288	0	0	243.159	875.651	50.7	0	0.897669
739	4.7	6.9096	1.4701	12.6242	4.6756	0	7.2672	2.0273	-0.9923	-0.9999	-0.9806	0.007368	1	1	1273.23	113.202	5.2	4.55	0.31442
740	5.9	14.5344	2.4635	24.6658	6.3246	0	20.8102	4.4207	0.8419	0.4472	1	0.1851	1	0.2632	696.051	452.542	-14.3	-2.6	0.389511
741	5.9	26.0162	4.4095	23.0523	5.9108	0	10.2774	2.298	0.9128	0.5837	1	0.1155	0.359	0.1053	800.364	780.178	5.85	-25.35	0.746007
742	5.7	64.0209	11.2317	44.8553	12.123	3.25	29.9635	6.4587	0.9954	0.9857	1	0.004071	0	0	976.614	719.675	-48.1	-42.25	0.926479
743	5.7	2.6	0.4561	22.1705	5.992	0	21.8017	4.1687	-0.8758	-1	-0.7071	0.1063	1	1	1247.26	997.754	0	2.6	0.0761182
744	5.7	82.3065	14.4397	62.3376	16.848	7.2672	29.9635	6.5375	0.9809	0.957	0.9982	0.01565	0	0	893.184	47.8333	34.45	-74.75	0.857057
745	5.3	59.6444	11.2537	52.241	15.8306	4.5962	32.5	7.9408	0.9012	0.6462	0.9982	0.1207	0	0.1538	365.434	611.264	57.2	16.9	0.710883
746	5.7	42.7471	7.4995	32.66	8.827	3.25	13.7886	3.0671	0.9859	0.9529	1	0.01319	0	0	1107.7	673.044	6.5	42.25	0.849609
747	5.7	1.95	0.3421	3.7885	1.0239	0	4.5962	1.7407	-0.4299	-0.7071	0.4472	0.4309	1	1	1349.61	657.307	0	-1.95	0.334115
748	5.5	13.1454	2.3901	22.0992	6.3141	0	16.25	4.241	0.6192	0.361	0.8869	0.1628	1	0.8	775.564	613.918	-13	-1.95	0.378534
749	5.3	15.1744	2.8631	25.2399	7.6485	0	17.5018	4.4589	-0.08186	-0.7071	0.9949	0.6333	0.9091	0.7692	473.264	354.425	-10.4	-11.05	0.374335
750	5.3	24.1901	4.5642	22.435	6.7985	0	16.25	4.5456	0.7986	-0.5547	1	0.4419	0.3939	0.1538	774.698	526.236	20.8	12.35	0.671354
751	5.1	3.25	0.6373	11.1477	3.596	0	7.2672	1.9722	0.2048	-0.8944	0.7071	0.4845	1	1	1390.11	730.961	-3.25	0	0.177225
752	4.9	7.0308	1.4349	27.3044	9.4153	3.25	16.25	4.3695	0.8411	0.4472	1	0.1933	1	0.2222	714.908	79.551	-5.85	-3.9	0.152401
753	4.7	16.4053	3.4905	20.0042	7.409	0	13.7886	4.2605	0.9304	0.8575	0.9968	0.05651	1	0	604.681	424.819	9.1	13.65	0.471116
754	4.7	16.0538	3.4157	14.9096	5.5221	0	11.718	3.7736	0.9808	0.9262	0.9994	0.02637	0.963	0	37.2447	466.287	8.45	-13.65	0.618551
755	4.7	4.5962	0.9779	14.1655	5.2465	0	13.4001	4.0129	-0.3386	-0.8682	0.4472	0.4535	1	1	1184.93	225.989	0.65	-4.55	0.186391

## Sheet: SDM 79 N S2V2
trackID	trackLength(s)	totalDisplacement(um)	meanVelocity(um/s)	totalDistance(um)	meanSpeed(um/s)	minSpeed(um/s)	maxSpeed(um/s)	stdevSpeed(um/s)	meanPersistence	minPersistence	maxPersistence	stdevPersistence	tumblingPropensityV	tumblingPropensityP	positionX(px)	positionY(px)	displacementX(um)	displacementY(um)
0	5.5	16.61	3.02	18.4089	5.2597	0	10.2774	2.6923	0.895	0.7071	0.9989	0.08591	0.9714	0.06667	1170.36	762.627	14.3	-8.45	0.574177
1	26.9	85.864	3.192	218.37	8.7699	0	45.9619	5.8369	0.6043	-0.9991	1	0.587	0.5622	0.3581	757.452	571.667	34.45	-78.65	0.363972
2	5.9	57.7623	9.7902	41.2486	10.5766	3.25	23.4361	6.1701	0.998	0.9818	1	0.004154	0	0	1250.78	826.686	36.4	-44.85	0.925647
3	7.1	46.1088	6.4942	42.3668	8.3072	0	16.5718	4.3065	0.9742	0.9	0.9999	0.02631	0.3922	0	796.211	802.324	29.9	-35.1	0.781756
4	7.5	9.0301	1.204	34.9542	6.3553	0	10.2774	2.9232	0.4197	-0.4315	0.9992	0.4906	1	0.6176	796.333	1016.17	-7.8	4.55	0.189448
5	10.1	82.2449	8.1431	97.4825	12.0349	3.25	30.6604	5.4418	0.9828	0.8889	1	0.02138	0.01235	0	1222.03	1014.51	-78.65	24.05	0.676624
6	14.1	9.6629	0.6853	65.46	5.4099	0	24.7513	5.2883	-0.1105	-1	0.9971	0.6468	1	0.8438	524.457	826.759	3.25	-9.1	0.126675
7	13.1	56.1037	4.2827	89.1832	8.0345	0	20.8102	5.2461	0.8819	0.07041	1	0.1768	0.4775	0.1648	733.248	434.546	40.95	38.35	0.533039
8	11.7	73.8401	6.3111	91.095	9.3912	0	17.5018	4.7384	0.8604	0.3511	1	0.2027	0.3814	0.2468	807.752	591.209	-44.2	-59.15	0.672023
9	12.7	174.4	13.7323	168.55	15.7524	3.25	27.768	5.5609	0.9007	0.3292	1	0.1832	0.08411	0.1609	1031	914.051	27.3	172.25	0.871759
10	11.1	77.658	6.9962	109.482	12.031	0	30.6604	7.5753	0.6011	-0.8031	1	0.5526	0.2857	0.3944	1238.89	958.878	-68.25	37.05	0.581514
11	6.9	16.61	2.4072	36.2082	7.3894	0	17.5018	4.4673	0.9663	0.7809	1	0.04926	1	0	733.783	1016.04	-14.3	8.45	0.325764
12	18.1	107.502	5.9393	151.125	9.3867	3.25	20.8102	4.0705	0.8576	-0.9994	1	0.3992	0.2112	0.1223	1131.24	783.456	-18.2	-105.95	0.632736
13	11.3	25.6482	2.2698	48.0968	5.1717	0	17.5018	3.3969	0.6831	-0.9827	1	0.542	0.9892	0.2917	905.978	851.982	25.35	3.9	0.438889
14	25.7	63.8524	2.4845	131.338	5.5417	0	13.7886	3.3244	0.552	-1	1	0.7138	0.7637	0.2991	1206.97	631.177	-61.75	16.25	0.448328
15	5.1	2.3436	0.4595	21.2299	6.8484	3.25	14.5344	3.6265	-0.519	-1	0.4856	0.6183	1	1	953.441	718.98	1.95	-1.3	0.067096
16	14.9	59.3069	3.9803	80.7687	6.2611	0	14.5344	3.0567	0.8942	0.5757	1	0.1128	0.6744	0.1376	1255.57	802.181	52.65	27.3	0.635719
17	48.5	95.5699	1.9705	283.095	6.0881	0	20.5548	3.507	0.7492	-0.9998	1	0.4173	0.8882	0.2742	605.663	940.638	-95.55	-1.95	0.323664
18	10.1	46.809	4.6346	75.5599	9.3284	0	33.4608	5.707	0.6467	-0.9298	1	0.5214	0.5062	0.3607	1279.68	945.579	-20.15	-42.25	0.496827
19	23.9	290.233	12.1436	290.432	13.2617	3.25	23.6604	4.1091	0.9876	0.9334	1	0.01543	0	0	904.544	931.546	271.7	-102.05	0.91569
20	26.7	293.818	11.0044	294.314	11.9156	0	30.8322	4.6971	0.9818	0.903	1	0.0245	0	0	663.766	504.487	3.25	293.8	0.923529
21	30.3	133.44	4.404	166.434	5.8811	0	36.3361	3.8382	0.9318	-1	1	0.2647	0.3604	0.04981	859.848	776.124	67.6	-115.05	0.74884
22	10.3	10.7594	1.0446	53.8234	6.4847	0	18.3848	4.0055	0.4457	-0.8437	1	0.562	1	0.5902	499.403	482.151	4.55	9.75	0.161087
23	37.5	129.09	3.4424	248.329	6.9952	0	14.5344	3.3379	0.8201	-0.9997	1	0.4302	0.3465	0.1386	757.593	572.815	103.35	77.35	0.492109
24	5.5	10.4809	1.9056	19.1982	5.4852	0	16.25	4.4695	0.3247	-0.4893	0.8838	0.4581	1	0.7333	851.946	628.855	1.3	-10.4	0.347408
25	4.7	2.0555	0.4373	20.5595	7.6146	0	18.9506	5.1696	-0.6692	-0.9833	-0.3162	0.2694	1	1	459.904	641.074	-0.65	1.95	0.0574291
26	13.1	52.3442	3.9957	93.8214	8.4524	0	22.75	4.0547	0.8931	0.5039	1	0.1379	0.4595	0.1758	967.191	559.805	22.1	-47.45	0.47273
27	25.9	99.2799	3.8332	177.867	7.4421	0	44.2048	5.6322	0.3671	-1	1	0.7917	0.4351	0.4174	1021.49	578.656	9.75	-98.8	0.51507
28	8.1	23.4	2.8889	24.9209	4.0854	0	10.2774	2.7708	0.9689	0.8222	0.9999	0.03942	1	0	398.272	795.37	0	23.4	0.707128
29	21.5	69.8682	3.2497	153.231	7.858	0	18.9506	3.7336	0.5544	-0.9938	1	0.6914	0.6154	0.3237	1274.65	803.146	68.25	-14.95	0.413553
30	42.1	108.645	2.5806	367.366	9.1612	0	18.3848	3.7611	0.8114	-1	1	0.4849	0.2219	0.1365	417.419	473.163	4.55	-108.55	0.281688
31	6.3	17.8839	2.8387	38.7897	9.0209	0	26.2023	7.2276	-0.1621	-1	1	0.8698	0.2791	0.6522	1388.75	689.841	-5.85	16.9	0.31468
32	16.3	70.996	4.3556	116.183	8.1247	0	18.3848	3.642	0.8537	-0.8057	1	0.3112	0.3846	0.1557	605.181	680.923	-46.15	53.95	0.536094
33	32.5	37.2093	1.1449	290.61	9.5282	0	26.8002	4.1028	0.8332	-0.2203	1	0.2838	0.1049	0.1965	316.114	663.697	35.1	12.35	0.120159
34	17.1	160.972	9.4136	160.445	10.6255	3.25	30.8322	4.204	0.9831	0.9268	1	0.01682	0	0	1021.38	514.067	64.35	147.55	0.885944
35	4.9	17.2709	3.5247	16.9304	5.8381	0	16.25	4.8913	0.9567	0.8594	0.9833	0.03985	0.5862	0	81.0102	739.704	-16.25	5.85	0.603741
36	6.5	24.1289	3.7121	31.4452	6.9878	0	40.2003	7.7927	0.7193	-0.1821	0.9999	0.3663	0.7778	0.36	189.608	1006.65	-24.05	1.95	0.531226
37	7.3	13.4001	1.8356	34.0439	6.4234	0	26.2023	5.7358	0.8255	0.2425	1	0.2127	1	0.303	949.356	633.062	-13	3.25	0.285768
38	19.3	49.9528	2.5882	144.414	8.3476	0	25.3833	5.1368	0.5075	-0.9806	1	0.6677	0.5838	0.3725	578.189	411.485	26.65	-42.25	0.310053
39	6.9	19.6511	2.848	26.8867	5.4871	0	16.25	4.2563	0.811	-0.04344	0.9997	0.2301	0.6939	0.2759	1109.28	398.254	11.05	16.25	0.519036
40	10.7	21.4894	2.0084	58.9667	6.7778	0	13.4001	2.8819	0.8618	0.09054	1	0.1878	1	0.209	1132.21	274.042	-1.3	21.45	0.29632
41	10.3	74.5491	7.2378	66.3766	7.9972	0	23.4361	4.5602	0.9894	0.9361	1	0.01323	0.1205	0	810.723	489.257	50.05	-55.25	0.905042
42	7.1	43.0867	6.0686	38.6506	7.5786	0	16.25	3.725	0.9922	0.9608	1	0.009046	0.3725	0	861.782	1010.4	-24.05	-35.75	0.800755
43	15.3	141.289	9.2346	173.963	13.0799	3.25	29.43	6.5292	0.8993	0.4376	1	0.1343	0	0.1416	330.147	591.614	125.45	-65	0.706015
44	5.1	21.2223	4.1612	25.3017	8.1618	3.25	14.5344	3.1671	0.991	0.9648	1	0.01222	0.6129	0	999.343	989.99	16.25	13.65	0.509839
45	9.7	108.977	11.2348	111.345	14.4604	0	23.4361	4.1956	0.9878	0.9415	1	0.01345	0	0	592.876	142.716	-79.3	74.75	0.776936
46	14.3	42.7471	2.9893	70.3536	5.7198	0	14.5344	3.5556	0.3642	-1	1	0.7373	0.6179	0.4747	1171.09	1027.24	-42.25	-6.5	0.522623
47	6.5	28.3179	4.3566	35.8025	7.9561	0	27.9576	7.2062	0.742	-0.1428	0.995	0.2771	0.6889	0.32	604.915	954.038	-4.55	27.95	0.54758
48	6.9	29.9424	4.3395	41.4628	8.4618	0	16.25	4.1386	0.8393	0.368	1	0.1701	0.4898	0.2414	739.804	647.297	-26.65	-13.65	0.512834
49	7.3	19.8862	2.7241	41.6939	7.8668	3.25	14.5344	3.9924	0.3213	-1	0.9976	0.7535	0.9811	0.5455	988.794	919.726	19.5	-3.9	0.346278
50	16.9	27.9576	1.6543	84.5873	5.677	0	16.5718	3.6568	0.6316	-0.7894	1	0.4332	0.8725	0.4496	576.618	768.541	8.45	-26.65	0.291404
51	7.9	91.2318	11.5483	74.0401	12.5492	4.5962	27.5772	4.7585	0.9961	0.9783	1	0.00648	0	0	962.177	422.506	68.9	-59.8	0.920242
52	19.3	137.395	7.1189	173.795	10.046	0	20.8102	4.3985	0.9771	0.8341	0.9999	0.03606	0.04624	0	774.321	196.161	-48.1	128.7	0.70863
53	31.3	59.1928	1.8911	165.655	5.6538	0	14.5344	3.1785	0.7148	-1	1	0.4303	0.6075	0.3272	934.546	480.829	50.7	-30.55	0.334483
54	26.5	102.963	3.8854	211.96	8.6514	0	23.4361	5.096	0.6281	-0.9179	1	0.5596	0.4653	0.2723	360.793	707.891	62.4	81.9	0.449107
55	44.1	219.704	4.9819	340.729	8.0933	0	16.5718	2.938	0.8939	-0.9487	1	0.2971	0.2043	0.07731	851.751	127.635	219.7	-1.3	0.615559
56	5.1	14.8223	2.9063	26.9893	8.7062	0	43.7243	10.1661	0.5577	-0.2941	0.9975	0.4754	1	0.4545	1088.29	428.726	11.7	9.1	0.33382
57	7.3	59.2392	8.115	52.9408	9.9888	0	22.75	4.6912	0.9705	0.9013	0.998	0.02436	0	0	1154.46	425.281	59.15	-3.25	0.81241
58	10.9	94.6816	8.6864	85.6272	9.621	3.25	18.9506	3.5845	0.9925	0.9674	1	0.008181	0	0	954.573	357.665	-66.95	-66.95	0.902858
59	9.1	27.8212	3.0573	55.1491	7.7675	0	14.5344	3.9699	0.4175	-1	0.9996	0.7494	0.7324	0.4118	685.429	73.6923	-22.1	16.9	0.393602
60	4.9	35.8974	7.326	21.1683	7.2994	3.25	13.4001	3.5662	0.958	0.9089	0.9919	0.03631	0.1379	0	895.255	909.316	35.75	-3.25	1.00364
61	15.3	35.7736	2.3381	74.4177	5.5953	0	17.5018	3.8557	0.4812	-1	1	0.6788	0.782	0.3874	348.111	918.735	-32.5	-14.95	0.417869
62	6.3	30.2163	4.7962	27.8403	6.4745	0	13.4001	3.2634	0.9087	0.6463	0.9998	0.09219	0.3256	0.08696	1172.94	518.849	-28.6	9.75	0.740783
63	5.3	3.3144	0.6254	16.3974	4.9689	0	13	3.1917	-0.3885	-0.9996	0.8944	0.5983	1	0.9167	704.67	308.915	-0.65	-3.25	0.125863
64	9.9	19.3259	1.9521	43.0013	5.4432	0	13	3.1741	0.09308	-0.9503	1	0.6733	0.8481	0.7288	363.98	928.859	-13	14.3	0.358631
65	25.7	108.433	4.2192	202.358	8.5383	0	39.2699	5.9433	0.6175	-0.9991	0.9999	0.5905	0.4726	0.3148	247.642	388.609	-97.5	-47.45	0.49415
66	11.5	86.4598	7.5182	87.488	9.2093	0	19.769	5.141	0.3583	-0.9994	1	0.8168	0.3158	0.3649	524.974	605.387	1.3	-86.45	0.81637
67	15.7	56.6135	3.606	93.9537	6.8579	0	35.1541	5.8655	0.8893	-0.1414	1	0.1886	0.8248	0.1197	346.526	382.296	55.25	12.35	0.525817
68	11.5	59.927	5.211	70.4813	7.4191	0	13.7886	3.2662	0.6734	-0.6	1	0.4695	0.4632	0.3108	699.67	1010.42	-58.5	13	0.702376
69	9.3	53.8559	5.791	48.1655	6.598	3.25	11.718	2.3022	0.995	0.9691	1	0.006444	0	0	648.043	846.532	49.4	21.45	0.87769
70	17.5	32.5065	1.8575	89.204	5.7551	0	16.25	3.0085	0.5895	-0.9908	1	0.5552	1	0.4	915.88	520.957	6.5	-31.85	0.322757
71	4.9	26.5229	5.4128	19.7441	6.8083	3.25	11.718	2.6585	0.9871	0.9649	0.9993	0.01247	0.2069	0	597.643	471.49	25.35	7.8	0.79503
72	20.7	22.3377	1.0791	113.586	6.0741	0	41.3657	5.37	0.2835	-1	1	0.7362	0.9572	0.5528	180.681	435.858	22.1	3.25	0.177656
73	5.1	29.8293	5.8489	27.7442	8.9497	3.25	16.25	3.7957	0.9955	0.973	1	0.008056	0	0	835.578	326.088	-5.85	29.25	0.65353
74	7.7	49.1814	6.3872	55.2693	9.6964	0	17.5018	4.0188	0.9843	0.9498	1	0.0155	0.1404	0	35.2792	605.338	48.75	6.5	0.658719
75	13.5	45.0943	3.3403	77.0598	6.7009	0	17.5018	3.7047	0.6486	-0.7657	0.9997	0.4966	0.5826	0.3511	1195.51	123.648	11.7	-43.55	0.498485
76	6.5	17.5981	2.7074	47.478	10.5507	4.5962	16.5718	3.5586	0.9325	0.7627	1	0.0659	1	0	1253.15	77.7077	17.55	1.3	0.256609
77	5.5	68.1106	12.3837	44.3258	12.6645	6.5	20.5548	4.6477	0.9953	0.9865	0.9995	0.004083	0	0	177.255	890.545	66.3	-15.6	0.977828
78	9.3	61.7089	6.6354	62.3731	8.5443	0	20.5548	4.408	0.9728	0.8109	0.9999	0.04814	0.1644	0	1292.77	870.247	-56.55	-24.7	0.776588
79	9.9	29.3653	2.9662	44.4952	5.6323	0	17.5018	3.9759	0.8898	0.6347	0.9999	0.102	1	0.1186	1141.93	206.621	-26	13.65	0.526641
80	7.1	57.0002	8.0282	48.4237	9.4948	3.25	20.5548	3.5812	0.9274	0.7728	0.9929	0.06858	0	0	199.43	672.063	7.15	56.55	0.845537
81	5.9	3.25	0.5508	13.7708	3.531	0	7.2672	1.6643	0.01955	-0.6839	0.9945	0.5722	1	0.8333	607.102	831.195	0	-3.25	0.15599
82	5.3	89.0524	16.8023	56.4964	17.1201	7.2672	41.3657	8.6233	0.9985	0.9974	1	0.001065	0	0	173.16	797.5	70.85	-53.95	0.981437
83	4.9	41.4576	8.4607	37.2048	12.8293	7.2672	18.9506	3.8898	0.945	0.9139	0.9845	0.0246	0.1034	0	179.469	231.388	-31.2	27.3	0.659483
84	15.1	62.65	4.149	100.628	7.6815	0	26.8002	4.9878	0.7421	-0.8321	1	0.4656	0.313	0.2703	912.838	29.7252	-53.95	31.85	0.540129
85	6.5	2.9069	0.4472	21.2739	4.7275	0	9.75	2.9715	-0.629	-1	0.3162	0.4446	1	1	463.769	200.061	1.3	2.6	0.0945955
86	12.1	78.9743	6.5268	88.1992	8.7326	0	18.3848	3.9911	0.9776	0.8879	1	0.02638	0	0	1043.61	16.5331	-78.65	-7.15	0.747406
87	19.3	51.0902	2.6472	114.26	6.6046	0	20.8102	5.015	0.4927	-0.9994	0.9999	0.6212	0.7746	0.4733	366.64	598.08	30.55	40.95	0.400812
88	7.5	12.2642	1.6352	24.4947	4.4536	0	10.2774	3.1807	0.6112	-0.7071	0.9904	0.5098	1	0.4412	1384.96	39.92	-6.5	10.4	0.367164
89	18.1	57.7294	3.1895	90.6532	5.6306	0	13.4001	2.8116	0.7755	-0.9991	1	0.5693	0.7143	0.1135	368.171	119.939	-33.8	-46.8	0.566458
90	5.3	5.9927	1.1307	17.3388	5.2542	0	11.718	3.2879	0.6443	-0.9285	0.9806	0.556	1	0.4167	807.557	66.6604	-5.85	1.3	0.215199
91	5.7	32.2717	5.6617	32.2002	8.7028	0	18.9506	5.0724	0.9801	0.9225	1	0.02146	0.1351	0	1091.81	460.535	-18.2	26.65	0.650561
92	6.7	22.75	3.3955	24.9089	5.2998	0	9.75	2.9932	0.9701	0.9111	1	0.0279	0.8723	0	187.784	254.105	22.75	0	0.640685
93	5.5	26.5229	4.8223	28.9308	8.266	0	18.9506	5.096	0.9828	0.8999	1	0.02499	0.2	0	1282.83	285.836	-21.45	-15.6	0.58339
94	12.7	56.7328	4.4671	70.8067	6.6174	0	13.4001	3.4056	0.9337	0.6727	1	0.07465	0.6449	0.02299	1339.72	215.043	-56.55	-4.55	0.675054
95	12.9	113.683	8.8126	108.655	9.9684	3.25	18.9506	3.2434	0.9947	0.9731	1	0.005516	0	0	166.295	160.647	102.7	-48.75	0.884054
96	5.7	52.4047	9.1938	46.7689	12.6403	6.5	19.769	3.264	0.9854	0.9391	0.9997	0.01394	0.02703	0	15.6491	245.228	6.5	52	0.72734
97	8.1	14.7365	1.8193	39.1662	6.4207	0	14.5344	3.7743	-0.003917	-1	1	0.9058	0.7541	0.6341	254.167	564.327	11.05	9.75	0.283349
98	20.3	133.914	6.5968	171.252	9.358	0	33.931	5.978	0.8508	-0.8944	1	0.3438	0.2459	0.135	1181.64	885.81	-81.9	105.95	0.704937
99	6.5	30.6329	4.7127	30.9801	6.8845	0	14.5344	3.6361	0.9954	0.9743	1	0.005623	0.1111	0	850.569	23.0385	9.1	-29.25	0.684538
100	8.9	66.351	7.4552	77.7963	11.2748	3.25	41.3657	8.2913	0.9842	0.8874	1	0.02658	0	0	1334.64	992.697	-2.6	-66.3	0.661227
101	6.7	12.5536	1.8737	25.6655	5.4608	0	13.4001	3.0799	-0.2167	-0.9985	0.8779	0.7172	0.8511	0.8462	346.694	891.552	-4.55	11.7	0.343118
102	14.1	31.2271	2.2147	106.066	8.7658	0	24.7513	5.2969	0.4293	-1	0.9999	0.6243	0.8264	0.596	100.979	994.752	1.3	-31.2	0.252652
103	31.7	175.79	5.5454	312.205	10.5119	0	41.6203	6.4141	0.653	-1	1	0.6555	0.33	0.2238	954.15	944.602	172.25	-35.1	0.527535
104	10.1	16.5718	1.6408	55.8496	6.895	0	20.5548	4.004	0.3671	-0.9959	1	0.644	0.9877	0.5902	1042.88	421.777	16.25	-3.25	0.23797
105	8.7	56.1602	6.4552	46.2523	6.9033	3.25	10.2774	2.288	0.9905	0.9672	0.9999	0.007727	0	0	44.7299	333.172	53.95	-15.6	0.935089
106	8.3	102.614	12.3631	89.5926	14.2211	3.25	43.6033	8.2318	0.9983	0.9837	1	0.003169	0	0	80.1747	556.235	91.65	-46.15	0.869349
107	25.9	100.752	3.89	228.264	9.5508	0	20.5548	4.7481	0.8677	0.0636	1	0.1848	0.6444	0.1598	891.419	960.851	-98.15	22.75	0.407296
108	7.5	41.483	5.5311	55.4389	10.0798	3.25	22.981	4.9039	0.6405	0.1353	0.9292	0.223	0.4545	0.6	716.34	708.16	-24.05	-33.8	0.548731
109	5.9	58.5614	9.9257	43.383	11.1239	0	19.769	4.1884	0.996	0.973	1	0.00625	0	0	314.627	995.856	9.1	57.85	0.892286
110	28.5	94.92	3.3305	199.841	7.5412	0	35.8974	4.7344	0.7258	-1	1	0.5712	0.3057	0.1811	866.07	750.423	58.5	74.75	0.441641
111	6.1	1.8385	0.3014	34.9302	8.5196	0	39.538	8.2741	0.3431	-0.9656	0.995	0.7451	1	0.5263	108.344	320.656	1.3	-1.3	0.0353772
112	4.7	51.0571	10.8632	31.3333	11.6049	6.5	16.5718	2.6081	0.9465	0.9255	0.9571	0.01246	0	0	717.926	584.096	47.45	18.85	0.936087
113	5.5	68.949	12.5362	42.9625	12.275	6.5	16.5718	2.279	0.9905	0.9725	1	0.008385	0	0	62.0364	365.727	2.6	68.9	1.02128
114	8.1	49.5025	6.1114	43.8194	7.1835	0	14.5344	3.4595	0.9038	0.5217	0.9866	0.1147	0.4426	0.09756	606.247	81.5185	-24.7	42.9	0.850755
115	14.3	64.2482	4.4929	96.7868	7.8688	3.25	20.8102	4.0232	0.9423	0.7792	1	0.05597	0.5203	0	1286.6	589.892	-12.35	63.05	0.570977
116	10.7	80.812	7.5525	77.1039	8.8625	3.25	18.9506	3.3442	0.946	0.5778	1	0.08335	0	0.04478	1235.11	755.178	51.35	62.4	0.852186
117	19.1	44.2048	2.3144	130.675	7.6418	0	34.548	6.4789	0.2927	-0.9997	1	0.7673	0.7836	0.5168	1233.49	663.887	44.2	0.65	0.302861
118	7.9	107.802	13.6458	83.9612	14.2307	3.25	35.8974	8.7123	0.9608	0.8741	0.9994	0.03317	0	0	647.298	557.956	-81.25	70.85	0.958899
119	6.7	2.7577	0.4116	27.4567	5.8419	0	11.718	3.3249	0.3196	-0.9923	1	0.7107	1	0.5926	84.5597	661.485	-1.95	-1.95	0.0704565
120	5.3	3.5004	0.6604	17.4542	5.2891	3.25	11.718	2.5434	0.7101	-0.1414	0.9878	0.4317	1	0.2727	270.821	791.076	-3.25	-1.3	0.124861
121	9.1	76.9447	8.4555	70.0282	9.8631	0	22.981	5.0061	0.9813	0.9189	0.9995	0.01911	0.1972	0	1049.55	792.522	11.7	76.05	0.857286
122	6.1	119.113	19.5268	86.5327	21.1055	14.5344	26.2023	3.3673	0.9413	0.9203	0.9803	0.01938	0	0	1336.78	349.984	-81.25	87.1	0.9252
123	21.7	140.444	6.4721	207.419	10.5289	0	42.7471	5.9567	0.5833	-0.9998	1	0.6767	0.1827	0.2712	1160.9	664.666	48.1	-131.95	0.614699
124	7.9	21.9273	2.7756	44.9571	7.6199	3.25	17.5018	3.7124	0.8394	0.1414	0.9999	0.241	0.9492	0.2821	473.728	856.779	-4.55	-21.45	0.364257
125	6.7	47.2045	7.0454	36.8197	7.834	0	13.7886	3.3514	0.9878	0.9542	1	0.01567	0	0	938.828	840.052	29.25	37.05	0.899336
126	5.1	1.95	0.3824	12.0051	3.8726	0	10.2774	2.7822	-0.1713	-0.9998	0.9923	0.7764	1	0.8182	375.265	502.902	-1.95	0	0.098745
127	11.3	96.9045	8.5756	105.575	11.3521	0	23.6604	4.8197	0.8719	0.6296	0.9995	0.1029	0	0.1507	992.996	232.137	3.25	96.85	0.75542
128	5.3	7.827	1.4768	17.4982	5.3025	0	11.718	3.155	0.4258	-0.4191	0.9487	0.4401	1	0.6923	618.604	354.462	-7.8	-0.65	0.27851
129	6.7	16.3019	2.4331	35.3483	7.5209	3.25	11.718	2.5494	0.9677	0.8503	1	0.03775	1	0	1040.04	686.455	1.3	16.25	0.323512
130	5.7	30.7979	5.4031	29.219	7.897	0	35.1541	7.6516	0.9885	0.9504	1	0.01469	0.7568	0	1200.54	340.219	-22.1	21.45	0.684197
131	5.9	51.4979	8.7285	47.4118	12.1569	0	49.1814	12.0492	0.9942	0.9867	0.9999	0.004328	0	0	746.415	27.1864	-51.35	3.9	0.717987
132	4.7	10.1533	2.1603	18.3724	6.8046	3.25	13.4001	3.2275	0.8691	0.7071	0.9615	0.09036	1	0.1429	1310.7	530.851	-6.5	-7.8	0.317476
133	17.9	39.1352	2.1863	186.191	11.7101	0	42.3748	6.0016	0.688	-0.701	1	0.502	0.1321	0.3237	559.455	305.447	3.25	39	0.186702
134	7.3	7.5802	1.0384	23.3375	4.4033	0	9.1924	2.4566	0.733	0.3162	0.9971	0.2063	1	0.4848	1387.32	592.671	-3.9	6.5	0.235823
135	23.9	57.1483	2.3911	169.475	7.7386	0	49.7154	7.0001	-0.09042	-1	0.9995	0.6938	0.8219	0.8135	103.852	320.525	-18.85	-53.95	0.308984
136	15.7	162.532	10.3524	146.163	10.6688	3.25	18.9506	3.7249	0.9914	0.948	1	0.01127	0	0	1037.17	950.204	-121.55	107.9	0.970343
137	9.3	65.8075	7.0761	71.3327	9.7716	3.25	29.0689	5.0969	0.9884	0.9361	0.9999	0.01133	0.0137	0	883.124	388.231	61.75	-22.75	0.72415
138	6.5	33.6308	5.174	31.7489	7.0553	0	13.4001	3.6968	0.9817	0.9042	1	0.02158	0.04444	0	475.823	521.8	25.35	-22.1	0.733349
139	14.3	128.43	8.9812	121.483	9.8767	3.25	16.5718	2.7922	0.9913	0.9584	1	0.009714	0	0	1061.48	266.399	-67.6	-109.2	0.909332
140	8.7	57.8208	6.6461	50.7641	7.5767	0	14.5344	3.2954	0.9936	0.96	1	0.008856	0	0	398.126	124.603	-57.2	8.45	0.877176
141	7.5	104.674	13.9566	89.8103	16.3291	10.2774	26.2023	3.9945	0.9535	0.8459	1	0.04472	0	0	65.4267	1001.02	-89.7	-53.95	0.854707
142	5.5	23.4361	4.2611	24.7128	7.0608	0	26.2023	6.8218	0.9767	0.9368	0.9997	0.02068	0.4286	0	295.945	1024.18	7.8	22.1	0.603487
143	7.9	36.3652	4.6032	41.9322	7.1071	3.25	11.718	2.8897	0.8685	0.3487	1	0.1927	0.5593	0.2308	1155.28	667.918	33.15	14.95	0.64769
144	8.1	37.3679	4.6133	57.5772	9.4389	0	16.5718	3.6692	0.8709	-0.09632	0.9993	0.2101	0.623	0.1951	41.7654	936.907	-28.6	-24.05	0.488754
145	8.9	20.688	2.3245	39.4175	5.7127	0	32.5	5.5431	0.7543	-0.6	1	0.2847	0.9855	0.3265	206.388	967.798	-14.95	14.3	0.4069
146	7.9	67.7904	8.5811	88.4889	14.9981	0	35.8974	9.8569	0.6072	0.06316	0.9988	0.3853	0.1525	0.5128	1091.55	167.949	-38.35	-55.9	0.572146
147	8.7	59.6444	6.8557	61.4421	9.1705	0	16.25	4.2442	0.9632	0.7944	1	0.04191	0.209	0	282.184	146.816	57.2	-16.9	0.747582
148	4.9	99.1522	20.2351	65.1447	22.4637	0	32.5	7.9737	0.9992	0.9969	0.9999	0.0009489	0	0	176.602	969.429	-42.25	89.7	0.900791
149	5.5	5.5915	1.0166	25.9076	7.4022	0	18.3848	4.8411	0.2051	-0.9701	0.999	0.6195	1	0.7857	185.627	95.8091	-3.25	4.55	0.137338
150	20.5	144.547	7.0511	230.723	12.4715	0	54.0908	7.6211	0.8417	0.2328	1	0.2124	0.04324	0.2182	666.871	552.942	-60.45	-131.3	0.565377
151	9.1	24.7086	2.7152	39.7501	5.5986	0	47.3207	8.1325	-0.2455	-0.9839	0.9991	0.5218	0.9718	0.9348	1123.58	921.11	-11.05	-22.1	0.484978
152	6.5	75.5791	11.6276	54.6827	12.1517	3.25	21.8017	4.823	0.9886	0.971	0.9998	0.008868	0	0	871.431	994.062	75.4	5.2	0.95687
153	7.1	22.1	3.1127	27.7848	5.448	0	13.4001	3.2723	0.7655	0.1322	0.9932	0.2396	0.9412	0.2903	732.803	356.014	19.5	-10.4	0.571347
154	13.3	100.719	7.5728	99.7323	8.8259	3.25	14.5344	2.6355	0.9781	0.9203	1	0.01521	0	0	567.643	733.192	-31.85	95.55	0.85802
155	9.3	25.5409	2.7463	70.1279	9.6066	0	19.769	4.6151	0.8794	0.3162	1	0.149	0.9863	0.1321	488.129	78.7634	-6.5	-24.7	0.285876
156	15.3	10.6608	0.6968	82.5489	6.2067	0	46.5329	6.4563	0.2214	-1	1	0.7111	0.9925	0.6239	406.467	981.889	-8.45	6.5	0.112266
157	11.5	23.4361	2.0379	108.291	11.3991	0	23.6604	5.8573	0.585	-0.5369	0.9994	0.4205	1	0.5068	1037.83	116.67	-1.3	23.4	0.178777
158	6.5	5.9927	0.922	17.8044	3.9565	0	11.718	3.0718	0.6413	-0.4104	1	0.3753	1	0.5	1120.65	973.861	-4.55	3.9	0.233034
159	28.5	95.322	3.3446	301.057	11.3606	0	44.2048	6.8999	0.5385	-0.9992	1	0.6658	0.2415	0.3714	734.977	703.546	-74.75	-59.15	0.294403
160	9.9	69.3401	7.0041	68.22	8.6354	0	18.3848	4.1676	0.9677	0.8178	0.9999	0.04329	0.05063	0	523.737	207.05	35.1	59.8	0.811092
161	5.7	13.4001	2.3509	31.913	8.6251	3.25	45.2673	9.9644	0.3407	-0.9987	0.9971	0.6185	0.5405	0.7647	1142.69	381.596	-3.25	-13	0.272565
162	15.9	114.66	7.2113	124.196	8.935	0	18.9506	3.7263	0.8523	-0.4008	0.9999	0.2699	0.1942	0.1429	1108.4	116.371	-18.85	-113.1	0.807084
163	9.5	87.3422	9.1939	78.8997	10.52	3.25	18.9506	3.5678	0.9922	0.9597	1	0.009524	0	0	793.653	781.968	-87.1	6.5	0.873945
164	17.1	134.487	7.8647	176.948	11.7184	0	43.6033	7.5517	0.9473	0.7194	1	0.06837	0	0.0229	316.491	477.997	-130	34.45	0.671141
165	5.1	15.9879	3.1349	28.3132	9.1333	3.25	18.9506	5.8794	-0.1691	-0.5973	0.7954	0.4393	0.2258	0.9	720.392	793.128	-14.3	7.15	0.343238
166	14.3	50.29	3.5168	77.7358	6.32	0	42.25	5.6359	0.9406	0.206	1	0.09843	0.8211	0.03883	236.206	762.808	-44.85	-22.75	0.556456
167	6.1	34.7978	5.7046	35.7308	8.7148	3.25	17.5018	3.7125	0.9686	0.8654	0.9995	0.03774	0.04878	0	81.418	207.434	18.85	-29.25	0.654588
168	21.3	142.268	6.6793	199.113	10.3168	3.25	35.0036	5.2352	0.9641	0.8216	1	0.0392	0.02591	0	1336.77	881.524	-26.65	139.75	0.64742
169	7.5	24.879	3.3172	33.6333	6.1151	0	11.718	3.3764	0.7796	-0.6616	0.9971	0.435	0.6364	0.1471	229.507	523.047	-23.4	-8.45	0.54246
170	10.3	101.608	9.8649	99.6146	12.0018	3.25	40.2003	6.619	0.9953	0.9285	1	0.01096	0.1325	0	117.126	860.738	-6.5	101.4	0.821952
171	4.9	22.7871	4.6504	20.9964	7.2402	3.25	13.7886	3.196	0.9555	0.9113	1	0.03034	0.06897	0	295.459	501.143	-22.75	1.3	0.642303
172	5.7	16.6481	2.9207	27.5984	7.459	0	16.25	4.4372	0.115	-0.3536	0.8376	0.4168	0.7297	0.8824	138.193	616.053	10.4	-13	0.391567
173	16.3	34.1049	2.0923	92.8805	6.4951	0	26.2023	4.7931	0.8745	0.4138	1	0.1235	1	0.1301	1279.48	477	-4.55	-33.8	0.322135
174	9.5	39.6979	4.1787	60.5274	8.0703	0	37.0557	6.8791	0.7262	-0.04198	1	0.3462	0.44	0.3636	1368.19	742.858	25.35	-30.55	0.517787
175	5.1	28.7179	5.631	17.9443	5.7885	0	10.2774	2.6972	0.9904	0.9704	1	0.01251	0	0	99.0392	42.1961	-2.6	28.6	0.972791
176	14.7	15.9879	1.0876	78.3587	6.17	0	18.9506	4.4505	0.188	-0.9997	0.9999	0.6022	0.9449	0.7981	327.323	774.143	-7.15	14.3	0.176272
177	16.9	38.2397	2.2627	113.941	7.6471	0	27.5772	5.1808	0.249	-0.9983	1	0.7402	0.7987	0.584	603.793	1021.73	32.5	-20.15	0.29589
178	15.1	59.8883	3.9661	90.4927	6.9078	0	14.5344	3.3264	0.9459	0.5547	1	0.0887	0.4275	0.06306	72.5894	357.593	26	53.95	0.574148
179	8.3	47.0207	5.6651	56.1652	8.9151	0	49.7154	8.4885	0.9707	0.5284	1	0.07293	0.1587	0.02326	1316.84	992.982	46.8	4.55	0.63545
180	8.3	17.0617	2.0556	38.8233	6.1624	0	11.718	2.6266	0.413	-0.1219	0.8617	0.2626	0.746	0.878	72.3916	448.819	-16.25	5.2	0.333571
181	7.1	82.3348	11.5964	63.0807	12.3688	6.5	20.8102	3.51	0.9974	0.9865	1	0.003818	0	0	1234.57	248.831	-60.45	55.9	0.937553
182	9.7	42.3449	4.3655	73.1395	9.4986	3.25	32.5	5.2626	0.8311	0.3162	1	0.159	0.6623	0.2281	405.711	58.3402	-40.3	-13	0.459594
183	16.5	45.6483	2.7666	94.1235	6.4913	0	29.9635	5.5143	0.363	-0.9998	1	0.7918	0.8069	0.416	1286.01	8.9212	-42.9	15.6	0.426201
184	5.9	34.21	5.7983	29.2912	7.5106	0	13.4001	3.9707	0.9988	0.996	1	0.00135	0.1026	0	858.991	806.771	33.15	8.45	0.772016
185	9.3	35.1842	3.7832	42.2856	5.7926	0	11.718	2.2037	0.3671	-1	1	0.8253	0.5068	0.3585	139.866	364.005	-14.95	-31.85	0.653109
186	5.1	13.7886	2.7036	17.284	5.5755	3.25	10.2774	2.12	-0.2959	-0.8503	0.1851	0.3569	0.8065	1	439.206	665.343	1.95	13.65	0.484907
187	6.1	30.2442	4.9581	46.9389	11.4485	3.25	42.7471	10.5216	0.7769	0.2987	0.9983	0.206	0.4146	0.3333	102.5	715	4.55	29.9	0.433079
188	5.5	18.6245	3.3863	16.1204	4.6058	0	13	3.1876	0.9588	0.9261	1	0.02966	0.9429	0	1378.1	364.382	-16.25	-9.1	0.735225
189	32.1	60.5059	1.8849	275.268	9.1451	0	30.8322	6.7098	0.6925	-1	1	0.4317	0.5814	0.3574	838.838	299.537	-46.8	-38.35	0.20611
190	4.9	2.68	0.5469	14.2332	4.908	0	16.25	4.0211	-0.8764	-0.9899	-0.5882	0.1353	1	1	1333.18	107.969	-2.6	-0.65	0.11143
191	5.3	11.518	2.1732	25.8618	7.8369	0	20.5548	6.1642	-0.1922	-0.9125	0.3162	0.3824	1	1	1249.33	730.047	-11.05	-3.25	0.277304
192	6.1	11.718	1.921	21.4053	5.2208	0	10.2774	3.0917	0.9194	0.7071	1	0.08185	1	0.04762	32.8115	102.197	-0.65	11.7	0.367951
193	6.1	27.5925	4.5234	38.6383	9.424	0	29.9635	6.2992	0.4178	-0.7498	0.9971	0.5927	0.6341	0.5238	549.68	494.631	18.85	-20.15	0.479987
194	8.7	51.0364	5.8663	56.0836	8.3707	0	18.9506	5.3154	0.8183	0.3207	0.9996	0.2184	0.2239	0.2979	583.046	450.42	-35.1	-37.05	0.700814
195	16.3	36.056	2.212	104.641	7.3175	0	26.8002	5.4003	0.5962	-0.9536	1	0.5587	0.8112	0.4309	506.285	1016.28	20.15	29.9	0.302289
196	5.9	36.591	6.2019	39.0655	10.0168	0	29.0689	6.4037	0.9674	0.8483	1	0.04351	0.4615	0	665.364	301.983	35.75	7.8	0.61915
197	9.3	17.5018	1.8819	49.5384	6.7861	0	17.5018	3.957	0.2789	-1	1	0.6718	0.9041	0.6078	836.763	292.898	6.5	16.25	0.277317
198	5.9	39.1352	6.6331	30.2496	7.7563	3.25	19.5	3.9408	0.9387	0.8732	1	0.04529	0	0	1363.74	542.915	-38.35	7.8	0.855189
199	9.5	76.0055	8.0006	90.5445	12.0726	3.25	20.5548	5.042	0.7525	0.05109	1	0.3016	0	0.3636	521.179	444.995	-57.2	-50.05	0.662707
200	9.7	73.78	7.6062	71.7736	9.3212	0	20.8102	3.9385	0.9694	0.7974	1	0.03899	0	0	53.0412	513.031	71.5	-18.2	0.816011
201	5.1	4.7321	0.9279	19.4761	6.2826	0	13.4001	3.713	-0.0838	-0.9987	0.9191	0.7935	1	0.7	853.147	627.647	4.55	-1.3	0.147694
202	18.7	18.3848	0.9831	143.554	8.5961	0	33.4608	5.7561	0.7387	-0.8412	1	0.4974	0.3353	0.226	163.16	761.155	2.6	18.2	0.114366
203	8.3	75.3243	9.0752	83.6877	13.2838	3.25	23.4361	5.5914	0.9667	0.65	1	0.06853	0.09524	0.02326	1333.42	186.645	66.3	35.75	0.683178
204	8.5	77.9052	9.1653	61.6951	9.4915	3.25	18.9506	4.135	0.9914	0.9805	1	0.006225	0	0	1353.29	417.759	50.7	-59.15	0.965632
205	6.9	1.8385	0.2664	26.5847	5.4255	0	18.3848	5.1696	0.1745	-1	0.9762	0.7853	1	0.6786	632.174	263.159	-1.3	1.3	0.0491015
206	5.7	35.6968	6.2626	33.6287	9.0888	0	21.8017	5.4337	0.3888	-1	0.994	0.856	0.4595	0.3529	84.7895	922.281	19.5	-29.9	0.689046
207	4.9	37.3283	7.618	24.6718	8.5075	3.25	16.25	3.5433	0.9938	0.9856	0.9994	0.004454	0	0	815.704	126.826	-21.45	-30.55	0.895445
208	5.3	2.6	0.4906	20.1579	6.1085	0	16.25	4.6824	-0.4424	-1	0.124	0.3434	1	1	1307.11	303.245	0	-2.6	0.0803143
209	9.1	10.1533	1.1157	42.2573	5.9517	0	16.5718	3.5152	0.6005	-0.7634	1	0.4952	1	0.4118	804.253	379.659	-6.5	7.8	0.187459
210	8.5	2.6	0.3059	48.38	7.4431	0	19.769	4.9934	0.1338	-0.995	1	0.8673	0.8462	0.5333	1364.02	1024.06	0	2.6	0.0410985
211	11.1	13.7118	1.2353	43.5789	4.7889	0	16.5718	3.6484	0.2802	-0.9848	1	0.7408	1	0.5634	950.252	1002.27	-11.7	-7.15	0.257951
212	10.3	62.0265	6.022	74.2601	8.947	0	14.5344	3.4233	0.9391	0.6644	1	0.08595	0.4819	0.06349	618.141	856.131	5.85	61.75	0.673075
213	4.9	14.9641	3.0539	24.3922	8.4111	3.25	22.981	5.3811	-0.1445	-0.4343	0.3539	0.3125	0.4483	1	1291.09	1027.28	-0.65	-14.95	0.36308
214	8.3	42.285	5.0946	42.3792	6.7269	0	23.4361	5.2875	0.9503	0.7727	0.9973	0.04436	0.381	0	598.747	569.578	-29.9	29.9	0.757347
215	10.9	118.302	10.8534	102.321	11.4967	0	20.5548	4.3726	0.9978	0.985	1	0.002954	0	0	864.619	688.486	-113.75	-32.5	0.944045
216	6.1	47.8004	7.8361	39.0967	9.5358	3.25	30.6604	7.1211	0.9913	0.9458	1	0.0129	0	0	293.18	904.803	18.2	44.2	0.821756
217	6.3	11.3518	1.8019	36.3942	8.4638	0	39.538	8.9057	-0.413	-1	1	0.7776	0.9535	0.7826	377.056	993.238	4.55	10.4	0.212895
218	5.3	84.6124	15.9646	54.7323	16.5855	11.718	23.4361	3.2285	0.95	0.9207	0.9774	0.02135	0	0	1227.3	302.613	-31.2	-78.65	0.962564
219	10.1	62.8856	6.2263	76.6495	9.4629	0	23.6604	5.8624	0.9392	0.8087	1	0.05686	0.4074	0	744.416	319.574	-54.6	-31.2	0.65797
220	5.1	74.8291	14.6724	47.2358	15.2374	7.2672	32.5	6.4614	0.9937	0.9848	0.9987	0.004728	0	0	1241.45	918.304	-40.3	-63.05	0.96292
221	11.7	34.4745	2.9465	73.3667	7.5636	0	25.3833	5.0046	0.6435	-0.4898	0.9999	0.3687	0.8247	0.4675	662.466	924.547	-34.45	1.3	0.389563
222	12.9	170.278	13.1998	148.372	13.6121	6.5	24.7513	4.1122	0.998	0.9847	1	0.002723	0	0	522.771	322.849	-48.75	-163.15	0.969711
223	8.3	40.9964	4.9393	48.9995	7.7777	0	27.768	5.305	0.9631	0.7857	0.9999	0.0468	0.4762	0	63.6446	409.632	-37.05	-17.55	0.635059
224	5.3	73.5621	13.8796	43.6533	13.2283	9.1924	16.25	2.6513	0.9912	0.9751	1	0.008884	0	0	1274.4	852.189	-50.7	-53.3	1.04924
225	4.7	12.3329	2.624	34.5733	12.8049	3.25	26.2023	7.7243	0.4195	-0.722	0.9825	0.6492	0.963	0.5714	1312.85	473.979	-11.7	-3.9	0.204922
226	7.7	15.1186	1.9635	42.7866	7.5064	3.25	16.5718	3.1894	0.679	0.04757	0.9964	0.3195	1	0.4722	808.266	413.234	13.65	6.5	0.261577
227	16.7	25.2916	1.5145	64.5416	4.3906	0	13	3.1219	0.3163	-0.9992	1	0.7128	1	0.56	1048.44	193.991	-11.05	-22.75	0.344941
228	8.9	30.6811	3.4473	46.7647	6.7775	0	14.5344	3.5674	0.3734	-0.8137	1	0.6476	0.6087	0.5435	1087.34	361.91	18.2	24.7	0.508639
229	5.3	42.7471	8.0655	29.1886	8.845	0	18.3848	5.125	0.9635	0.9362	0.9814	0.01399	0	0	1279.05	336.358	-30.55	29.9	0.911871
230	5.1	12.9021	2.5298	32.9703	10.6356	0	35.8974	9.6231	-0.5112	-0.7299	-0.1566	0.1585	0.8387	1	963.108	629.52	9.75	8.45	0.237862
231	15.7	137.708	8.7712	188.054	13.7266	0	37.0557	9.6101	0.4251	-1	0.9998	0.6882	0.4672	0.5217	264.669	816.58	-136.5	18.2	0.638993
232	18.5	80.5397	4.3535	104.704	6.3457	0	13.7886	2.7447	0.946	0.499	1	0.1007	0.503	0.05517	1035.29	989.692	53.95	59.8	0.686055
233	11.3	107.09	9.477	97.3431	10.467	3.25	21.8017	3.7329	0.9915	0.9607	1	0.008132	0	0	1279.26	245.788	-58.5	89.7	0.905417
234	5.3	6.5	1.2264	17.9297	5.4332	0	13	3.2384	-0.4606	-0.9567	0.2905	0.4064	1	1	1147.92	322.755	5.2	3.9	0.225723
235	7.7	9.4641	1.2291	28.1383	4.9365	0	10.2774	2.6945	0.3678	-0.7071	0.9939	0.4814	1	0.75	772.935	395.935	9.1	-2.6	0.248982
236	4.7	4.162	0.8855	16.3066	6.0395	0	14.5344	4.802	-0.04091	-0.8	0.8321	0.6906	1	0.8571	471.117	188.234	3.25	2.6	0.146618
237	6.5	65.1104	10.017	50.6627	11.2584	3.25	17.5018	3.4988	0.9917	0.9586	0.9995	0.009601	0	0	850.977	825.485	63.05	-16.25	0.889736
238	23.3	115.738	4.9673	163.123	7.6584	0	21.8017	4.6139	0.9065	0.3022	1	0.1158	0.338	0.09845	66.6116	960.356	-38.35	-109.2	0.648608
239	14.7	32.4545	2.2078	83.5192	6.5763	0	17.5018	4.2157	0.2391	-1	0.9991	0.7259	0.8189	0.5849	1375.31	664.762	17.55	27.3	0.335721
240	6.1	38.8752	6.373	42.5398	10.3756	3.25	21.8017	4.8241	0.672	0.1777	0.9979	0.2205	0.4146	0.5714	737.893	798.115	-13.65	-36.4	0.61423
241	16.1	59.6089	3.7024	105.603	7.4896	0	39.2699	5.9939	0.8774	0.3295	1	0.1821	0.7447	0.2149	305.283	841.245	53.95	25.35	0.494339
242	6.1	47.7341	7.8253	34.6536	8.4521	3.25	14.5344	3.1132	0.992	0.9833	1	0.005036	0	0	385.795	670.787	47.45	-5.2	0.925841
243	14.5	83.6709	5.7704	108.598	8.6878	0	19.769	4.1148	0.7679	-0.5145	1	0.4348	0.248	0.219	1246.79	959.466	-13.65	82.55	0.664196
244	11.7	120.462	10.2959	148.225	15.281	0	29.43	8.6599	0.6709	-0.6427	0.9986	0.4753	0.2577	0.2857	257.064	317.705	-120.25	-7.15	0.673771
245	5.3	50.4536	9.5195	37.83	11.4636	4.5962	18.3848	3.6074	0.9939	0.9886	0.9997	0.003943	0	0	117.217	221.849	-39.65	-31.2	0.830411
246	26.9	259.284	9.6388	282.394	11.3411	0	17.5018	3.9368	0.9326	-0.5924	1	0.1851	0.06827	0.04803	899.561	535.929	241.8	-93.6	0.8499
247	8.7	44.2048	5.081	51.3937	7.6707	0	13.7886	3.1946	0.9281	0.4415	0.9999	0.1164	0.4627	0.08511	450.184	954.856	-26	35.75	0.662391
248	18.3	153.215	8.3724	150.249	9.2177	3.25	16.25	2.8064	0.9841	0.9173	1	0.0206	0	0	452.959	603.817	98.15	-117.65	0.908296
249	6.7	53.482	7.9824	47.5532	10.1177	0	45.9619	9.0094	0.98	0.9281	0.9998	0.02034	0.1702	0	741.709	44.2015	-50.05	18.85	0.788954
250	15.9	74.9955	4.7167	83.4279	6.002	0	14.5344	3.5096	0.923	0.5205	1	0.1198	0.3669	0.1176	423.478	788.34	-41.6	62.4	0.785855
251	16.7	202.251	12.1109	192.643	13.1049	6.5	21.8017	2.9572	0.955	0.7787	0.9999	0.0536	0	0	960.704	564.476	144.95	-141.05	0.924151
252	6.3	63.5705	10.0906	68.2359	15.8688	3.25	33.931	7.7664	0.9012	0.289	0.9999	0.2255	0.186	0.1304	36.2937	634.508	-38.35	-50.7	0.635877
253	6.1	22.366	3.6666	27.2586	6.6484	0	14.5344	4.9934	0.5026	-0.9923	0.9992	0.8043	0.561	0.2857	289.164	61.6066	18.2	13	0.551501
254	6.5	20.5239	3.1575	38.3651	8.5256	0	23.4361	6.4506	0.4466	-0.3624	0.9383	0.3854	0.7556	0.6667	1216.03	543.423	3.9	20.15	0.370355
255	14.9	41.7875	2.8045	90.9695	7.0519	0	22.981	4.1891	0.7686	-0.5369	0.9998	0.3134	0.7829	0.2752	1123.18	617.06	11.05	40.3	0.397694
256	20.1	131.165	6.5256	181.837	10.0462	0	24.7513	6.1831	0.354	-0.9839	0.9999	0.756	0.3923	0.5437	680.846	1012.48	127.4	-31.2	0.649559
257	7.5	65.2077	8.6944	69.2288	12.5871	0	26.2023	6.5153	0.8916	0.6663	0.9997	0.09832	0	0.05714	1338.69	783.987	-5.2	65	0.690739
258	12.5	54.9279	4.3942	74.9611	7.1392	0	13.4001	2.9954	0.9699	0.8047	1	0.0366	0.6286	0	940.184	911.22	35.1	42.25	0.615503
259	15.7	25.3833	1.6168	173.45	12.6606	0	22.981	6.0157	0.5985	-0.5692	0.9999	0.4227	0.1971	0.5385	755.283	455.242	-16.25	-19.5	0.127703
260	9.5	16.4567	1.7323	54.2798	7.2373	0	16.25	4.0353	0.2263	-0.9878	0.9997	0.6548	0.84	0.6481	1331.04	544.6	-16.25	2.6	0.239357
261	15.9	95.2511	5.9906	114.777	8.2574	0	18.9506	3.8704	0.963	0.6055	1	0.06884	0.1439	0.03361	1285.68	445.116	-87.75	37.05	0.725483
262	12.5	74.9983	5.9999	126.721	12.0687	3.25	24.7513	4.9483	0.7066	-0.4091	1	0.5059	0.08571	0.2353	196.524	705.936	-66.95	-33.8	0.497146
263	6.7	58.2576	8.6952	58.435	12.433	4.5962	23.6604	5.5711	0.9532	0.8842	0.9999	0.04511	0	0	707.052	542.508	-11.05	-57.2	0.699365
264	10.1	95.353	9.4409	82.5699	10.1938	3.25	18.9506	2.7221	0.9958	0.965	1	0.006058	0	0	877.683	664.416	85.8	-41.6	0.926141
265	15.1	24.0588	1.5933	103.373	7.891	0	20.5548	4.5135	0.7512	-0.1809	1	0.3267	0.626	0.3694	704.679	68.5662	-18.85	14.95	0.201914
266	5.5	35.4831	6.4515	25.3472	7.2421	3.25	13	2.6267	0.9018	0.7241	1	0.1047	0	0.06667	1024.56	557.654	16.9	-31.2	0.890833
267	10.3	95.4792	9.2698	102.197	12.3129	4.5962	22.75	4.0711	0.9947	0.9646	1	0.006142	0	0	1114.53	751.913	18.85	-93.6	0.752853
268	6.5	79.9315	12.2972	56.3826	12.5295	6.5	17.5018	2.9059	0.9961	0.9882	1	0.00344	0	0	524.715	600.577	77.35	-20.15	0.98146
269	10.9	47.61	4.3679	79.4353	8.9253	0	27.768	5.8464	0.8908	0.4505	1	0.1286	0.4045	0.1594	1126.1	452.917	-47.45	3.9	0.489384
270	6.1	27.1526	4.4512	32.2431	7.8642	0	13.4001	3.1232	0.99	0.9562	0.9999	0.01219	0.7561	0	103.025	120.197	-20.15	18.2	0.566008
271	10.9	8.841	0.8111	53.2798	5.9865	0	39.6713	6.3129	0.2025	-0.8376	1	0.6789	0.9663	0.6765	1118.78	962.894	2.6	8.45	0.135488
272	18.5	17.3076	0.9355	118.546	7.1846	0	27.9576	4.9773	0.06561	-1	1	0.7657	1	0.7068	493.873	464.784	9.75	14.3	0.130209
273	5.7	45.5603	7.993	37.6688	10.1808	3.25	21.8017	4.5618	0.9836	0.8857	1	0.03188	0	0	1131.32	877.746	44.2	11.05	0.785105
274	8.3	13.8192	1.665	35.3172	5.6059	0	13.4001	3.2906	0.2949	-0.7809	0.9998	0.7313	0.8413	0.4884	709.566	21.5181	-10.4	-9.1	0.297009
275	11.3	101.221	8.9576	111.485	11.9877	0	26.2023	5.5338	0.9583	0.7474	1	0.0607	0.06452	0.0137	672.19	817.314	74.75	68.25	0.747233
276	4.9	30.3	6.1837	21.9661	7.5745	3.25	10.2774	2.4932	0.9791	0.9436	0.9977	0.01994	0.1034	0	1381.84	116.826	-11.7	27.95	0.816384
277	14.5	13.4001	0.9241	50.6162	4.0493	0	17.5018	2.7835	0.1936	-1	1	0.7296	1	0.6471	1128.47	114.521	-10.4	-8.45	0.228212
278	8.9	84.6623	9.5126	71.0682	10.2997	3.25	17.5018	3.4131	0.9715	0.8966	1	0.03278	0	0	1120.33	716.961	81.9	21.45	0.92358
279	10.7	53.1611	4.9683	57.1478	6.5687	0	19.769	5.4586	0.9239	0.6068	0.9999	0.09986	0.4368	0.08955	1065.58	246.098	52	11.05	0.75636
280	10.1	63.8755	6.3243	58.6075	7.2355	0	23.6604	4.0873	0.9267	0.6508	1	0.1108	0.2222	0.1475	1091.22	570.218	33.15	-54.6	0.874065
281	8.7	24.1289	2.7734	50.3348	7.5127	0	20.5548	4.3821	0.6684	-0.2305	1	0.417	0.8955	0.3415	57.1552	273.891	1.95	-24.05	0.369162
282	15.9	24.8365	1.562	123.29	8.8698	0	39.2699	6.4151	0.3852	-1	1	0.7459	0.7122	0.479	454.774	623.748	18.2	16.9	0.176103
283	6.5	3.5004	0.5385	36.2821	8.0627	0	39.1352	9.2191	0.09507	-0.9899	0.9993	0.7994	0.8889	0.72	807.369	252.485	-1.3	-3.25	0.066789
284	5.1	45.8377	8.9878	35.1814	11.3488	3.25	20.5548	5.7833	0.9729	0.9424	0.9963	0.01763	0	0	36.8725	698.98	-43.55	14.3	0.79196
285	5.9	34.548	5.8556	30.8441	7.9087	0	14.5344	3.6547	0.9776	0.8793	0.9999	0.02885	0.1026	0	1329.13	367.085	-7.15	-33.8	0.7404
286	13.1	78.9824	6.0292	118.425	10.669	0	27.9576	5.6019	0.9648	0.7899	1	0.04701	0.4685	0	1179.57	547.053	-18.85	76.7	0.565114
287	4.7	2.9069	0.6185	11.3242	4.1942	0	13	3.4344	-0.2894	-0.9191	0.4315	0.5623	1	1	794.106	79.5745	1.3	2.6	0.147466
288	11.9	41.3198	3.4722	49.4637	4.9963	0	13.7886	2.5646	0.9862	0.9098	1	0.01726	0.9495	0	942.092	679.147	39	-13.65	0.694954
289	7.9	18.7601	2.3747	35.1665	5.9604	0	11.718	2.9736	0.7916	0.0596	0.9997	0.2438	1	0.3077	378.576	889.24	-4.55	18.2	0.398413
290	17.1	17.6819	1.034	84.8056	5.6163	0	16.25	3.1741	0.3537	-1	1	0.7915	1	0.4341	1126.33	235.953	-5.2	16.9	0.184107
291	7.9	9.75	1.2342	39.4233	6.6819	0	23.4361	4.9511	-0.1633	-0.9959	0.994	0.6714	1	0.8462	148.576	290.456	-5.85	-7.8	0.184708
292	21.3	25.3583	1.1905	151.715	7.8609	0	22.981	4.2859	0.3538	-1	1	0.6881	0.9171	0.5266	1334.73	1007.72	-25.35	0.65	0.151446
293	7.7	27.6384	3.5894	35.9281	6.3032	0	13	3.7761	0.8638	0.1667	0.9998	0.1832	0.7018	0.1622	1254.87	541.61	-20.8	18.2	0.569457
294	8.7	27.5925	3.1715	42.5849	6.356	0	18.9506	4.6781	0.9703	0.8615	1	0.03627	0.9254	0	470.81	882.856	20.15	18.85	0.498977
295	7.1	21.3216	3.003	39.6957	7.7835	0	23.6604	4.7428	0.4229	-0.5565	1	0.5359	0.7255	0.6129	527.183	820.845	16.9	13	0.385816
296	6.1	55.8735	9.1596	41.1036	10.0253	3.25	20.8102	4.2334	0.9894	0.971	0.998	0.005727	0	0	856.582	833.443	48.75	-27.3	0.913648
297	6.3	17.2709	2.7414	41.1687	9.5741	3.25	20.8102	5.4668	0.8433	-0.9104	0.9994	0.395	0.7674	0.1739	36.6587	394.69	16.25	-5.85	0.286335
298	32.9	205.797	6.2552	279.697	9.0517	0	27.5772	5.3355	0.9352	-0.4706	1	0.2159	0.1036	0.0519	364.515	458.685	44.85	200.85	0.691053
299	5.9	39.9049	6.7635	49.5931	12.7162	0	24.7513	6.6886	0.7209	0.4687	0.9994	0.1289	0.4359	0.5789	700.636	645.203	8.45	39	0.531881
300	6.9	5.5915	0.8104	22.7489	4.6426	0	10.2774	3.112	-0.08735	-0.9021	0.9985	0.7227	1	0.7586	1333.08	321.645	-4.55	-3.25	0.174557
301	6.7	20.1919	3.0137	19.1292	4.07	0	9.75	3.189	0.914	0.7071	0.9983	0.09188	1	0.1111	1173.25	225.328	11.05	16.9	0.740467
302	6.5	4.6872	0.7211	18.3258	4.0724	0	7.2672	2.3673	0.1825	-0.3714	0.8575	0.4226	1	0.88	595.831	839.169	3.9	-2.6	0.17707
303	5.7	8.6721	1.5214	32.5279	8.7913	0	24.7513	6.8573	-0.4161	-0.9993	0.9991	0.8038	0.5405	0.7647	1323.24	469.833	1.95	8.45	0.173057
304	7.7	41.284	5.3616	41.452	7.2723	0	26.2023	4.629	0.9807	0.9293	1	0.01874	0.2632	0	975.344	853.253	-22.75	34.45	0.737263
305	20.9	98.3048	4.7036	142.435	7.5362	0	22.981	4.2583	0.6159	-0.9952	1	0.6588	0.3386	0.2663	461.668	940.024	86.45	-46.8	0.624134
306	7.3	62.946	8.6227	53.457	10.0862	0	22.981	4.2407	0.9893	0.9686	1	0.007599	0	0	587.062	341.815	-60.45	17.55	0.854901
307	8.3	86.3424	10.4027	73.6345	11.688	3.25	43.6033	8.5409	0.9838	0.9198	1	0.02158	0.09524	0	582.404	653.615	-85.15	14.3	0.890033
308	6.7	38.3114	5.7181	32.6611	6.9492	0	13.4001	3.0352	0.9741	0.9171	0.9999	0.024	0.4681	0	1260.11	345.709	-9.75	37.05	0.822843
309	10.3	9.6629	0.9381	57.1153	6.8814	0	16.25	3.4406	0.2877	-0.9923	0.9899	0.5264	1	0.8	806.918	1005.5	-3.25	9.1	0.136324
310	19.1	158.148	8.28	218.282	12.765	0	27.9576	6.7762	0.4741	-0.9995	1	0.6949	0.4561	0.3691	680.037	674.353	-68.9	142.35	0.648649
311	18.1	53.399	2.9502	122.621	7.6162	0	37.0557	5.875	0.5495	-0.9214	1	0.647	0.7516	0.3475	1349.28	254.92	-45.5	27.95	0.387359
312	9.1	44.7746	4.9203	60.4267	8.5108	0	20.8102	4.0946	0.9797	0.8595	1	0.03296	0.3803	0	992.753	640.989	-34.45	-28.6	0.578124
313	4.7	46.3145	9.8541	29.0398	10.7555	6.5	20.5548	3.9955	0.9829	0.9757	0.9902	0.004392	0	0	900.351	767.808	-46.15	3.9	0.916192
314	7.7	58.6299	7.6143	65.0049	11.4044	0	30.6604	8.2989	0.8382	0.4648	0.9796	0.1327	0.5439	0.2703	869.948	315.078	-58.5	3.9	0.667663
315	6.7	42.534	6.3484	42.0346	8.9435	3.25	24.7513	4.6726	0.9732	0.8821	1	0.03846	0.1702	0	77.3806	838.619	26.65	33.15	0.709834
316	31.1	246.371	7.9219	272.087	9.3501	0	27.9576	4.0595	0.841	-0.9995	1	0.4841	0.11	0.09594	844.638	536.182	172.25	176.15	0.847253
317	10.7	90.6022	8.4675	84.6096	9.7252	0	32.0088	6.5092	0.9622	0.7954	1	0.04074	0	0	373.154	429.813	-61.75	-66.3	0.870676
318	19.5	106.191	5.4457	154.697	8.8398	0	22.981	4.735	0.8404	-1	1	0.4258	0.3657	0.1097	806.633	477.187	7.15	-105.95	0.616043
319	6.1	40.9912	6.7199	32.3471	7.8895	0	14.5344	4.1553	0.9899	0.9573	0.9993	0.01203	0	0	231.738	479.992	-10.4	39.65	0.851752
320	16.3	45.7962	2.8096	78.8892	5.5167	0	16.5718	3.876	-0.0002907	-1	1	0.8249	0.6573	0.6239	1226.36	1019.2	37.7	-26	0.50929
321	7.9	30.0128	3.7991	38.0642	6.4516	0	14.5344	3.9229	0.6588	-0.04757	1	0.3577	0.7627	0.4615	1309.29	900.38	29.9	2.6	0.588862
322	19.7	197.558	10.0283	205.631	11.6176	0	33.931	5.8605	0.9587	-0.9667	1	0.2315	0.06215	0.01911	265.261	363.726	-44.85	-192.4	0.863199
323	8.7	9.6629	1.1107	32.7001	4.8806	0	14.5344	2.826	0.05375	-0.9935	0.8575	0.6374	1	0.8043	463.868	185.195	7.15	-6.5	0.227574
324	27.5	103.597	3.7672	184.05	7.2176	0	25.3833	4.5568	0.795	-0.9899	1	0.3834	0.5922	0.2179	569.58	265.973	98.15	-33.15	0.521946
325	12.7	220.648	17.3739	196.105	18.3275	11.718	43.3604	4.9539	0.9984	0.9862	1	0.002382	0	0	385.85	164.315	-80.6	-205.4	0.947969
326	7.1	16.875	2.3768	25.2648	4.9539	0	14.5344	3.6338	0.6985	0.1537	0.9935	0.2255	1	0.5806	344.232	515.148	-16.25	-4.55	0.479784
327	5.3	22.1859	4.186	26.3851	7.9955	3.25	16.25	4.0736	0.9869	0.9634	1	0.01251	0.5758	0	1063.64	17.0849	22.1	-1.95	0.523544
328	7.3	13.4001	1.8356	19.7792	3.7319	0	9.1924	2.5541	0.766	0.3939	0.9588	0.166	1	0.3939	658.24	445.26	-12.35	5.2	0.491867
329	5.5	4.111	0.7474	14.6428	4.1836	0	10.2774	2.9494	0.087	-0.9648	0.9961	0.8064	1	0.6	212.709	1005.04	1.3	3.9	0.17865
330	5.5	22.75	4.1364	27.1795	7.7656	0	29.9635	6.6225	0.9296	0.4614	1	0.1427	0.8571	0.06667	1194.99	772.818	-22.75	0	0.532657
331	12.5	45.2673	3.6214	75.6865	7.2082	0	24.7513	4.7749	0.8889	-0.9839	1	0.2733	0.8286	0.04706	1153.08	922.108	-24.05	38.35	0.5024
332	4.7	2.0555	0.4373	25.3894	9.4035	3.25	26.2023	6.952	0.3745	-0.3162	0.9558	0.4745	1	0.7143	220.713	970.202	0.65	-1.95	0.046504
333	6.3	12.6207	2.0033	24.9132	5.7938	0	14.5344	3.8632	0.1582	-0.9939	0.996	0.6045	1	0.7273	1206.87	169.714	-7.15	-10.4	0.345766
334	6.9	14.1962	2.0574	38.1451	7.7847	0	29.9635	6.0414	0.4893	-0.7071	0.9971	0.378	1	0.6897	1379.41	330.435	13.65	3.9	0.264288
335	6.5	20.0238	3.0806	31.1706	6.9268	0	30.6604	6.6567	-0.5122	-0.9999	0.3032	0.4132	0.8222	1	1167.92	301.292	-16.25	11.7	0.444736
336	6.1	7.8	1.2787	31.7742	7.7498	0	41.6203	8.2359	-0.07938	-0.9998	0.9957	0.6821	1	0.7619	45.541	1007.79	-7.8	0	0.164998
337	21.1	39.8784	1.89	117.367	6.1448	0	20.8102	4.0028	0.3997	-1	0.9993	0.6159	0.801	0.568	1113.21	382.763	37.7	13	0.307577
338	5.7	19.5541	3.4305	33.722	9.114	0	21.8017	6.2708	0.9182	0.6139	0.9989	0.1121	0.7568	0.1176	82.9649	1022.38	18.2	7.15	0.376399
339	26.9	110.838	4.1204	271.598	10.9076	3.25	46.8722	6.5271	0.5208	-1	1	0.7158	0.3052	0.3319	309.623	782.896	-25.35	107.9	0.377755
340	5.5	26.5149	4.8209	41.9349	11.9814	3.25	26.2023	7.1447	0.4351	-0.966	0.9993	0.7578	0.3714	0.3333	1047.45	449.364	-5.2	-26	0.402365
341	4.9	7.0007	1.4287	17.4701	6.0242	0	13	3.8041	0.4564	0.1821	0.6247	0.1536	1	1	595.082	362.224	6.5	2.6	0.23716
342	9.5	75.4364	7.9407	81.9083	10.9211	3.25	26.8002	6.0815	0.7481	-0.5727	1	0.4488	0.2533	0.2364	924.279	73.8211	24.05	71.5	0.727097
343	7.5	24.1202	3.216	44.41	8.0745	0	30.8322	6.3555	-0.4642	-0.9997	0.9298	0.511	0.6182	0.9429	1382.21	804.893	-5.85	-23.4	0.398291
344	6.5	105.581	16.2432	74.0897	16.4644	4.5962	36.3361	7.4163	0.9804	0.9072	0.9998	0.02353	0	0	700.261	344.169	-18.2	-104	0.986565
345	5.3	38.372	7.24	32.5189	9.8542	4.5962	16.25	3.2812	0.9918	0.9635	0.9998	0.009935	0	0	133.84	78.9623	7.15	37.7	0.734712
346	6.1	5.9927	0.9824	31.0271	7.5676	0	16.25	4.9743	0.651	-0.6459	0.9985	0.4454	1	0.381	621.68	905.344	4.55	3.9	0.129817
347	10.7	19.7369	1.8446	47.7943	5.4936	0	16.25	3.2954	0.6261	-0.9558	1	0.5387	1	0.3333	1100.71	503.416	-18.85	5.85	0.335773
348	6.5	21.792	3.3526	39.2548	8.7233	0	32.5	6.5516	-0.2888	-0.9985	0.9724	0.763	0.4889	0.76	465.861	42.2615	-6.5	20.8	0.384327
349	8.1	13.6655	1.6871	26.0871	4.2766	0	13.7886	3.2058	0.03828	-0.999	0.9985	0.8835	1	0.5366	36.0556	82.7222	-5.85	12.35	0.394496
350	7.9	7.0007	0.8862	56.3813	9.5562	0	29.0689	6.8798	-0.361	-0.9622	0.9762	0.4988	0.9831	0.9487	763.063	836.139	6.5	2.6	0.0927356
351	7.9	52.8742	6.6929	74.307	12.5944	0	41.1096	7.8686	0.8389	0.464	0.9859	0.1163	0	0.2564	635.38	500.93	-36.4	-38.35	0.531419
352	12.9	43.9892	3.41	71.2103	6.5331	0	16.25	3.9995	0.4245	-1	0.9999	0.7403	0.5046	0.4767	1248.37	1021.6	14.3	41.6	0.521957
353	10.7	63.224	5.9088	77.1907	8.8725	0	21.8017	5.6248	0.9673	0.816	1	0.04021	0.1034	0	142.696	990.449	-16.25	61.1	0.665968
354	7.7	11.8614	1.5404	64.2913	11.2792	3.25	33.1436	7.0627	0.02745	-0.9238	0.9965	0.7857	0.6491	0.7027	89.7727	725.078	1.95	-11.7	0.13657
355	7.3	62.7511	8.596	52.0845	9.8273	3.25	16.5718	3.3549	0.9677	0.8995	0.9968	0.02287	0	0	1109.19	406.781	48.1	40.3	0.874706
356	16.3	78.6178	4.8232	133.649	9.3461	0	30.8322	4.6479	0.6942	-0.9864	0.9999	0.5206	0.2378	0.314	1020.25	891.417	42.25	-66.3	0.516066
357	6.5	34.4193	5.2953	28.9599	6.4355	0	13	3.5855	0.9901	0.96	1	0.009928	0.02222	0	1176.6	209.954	6.5	-33.8	0.822827
358	5.3	44.5902	8.4132	36.6215	11.0974	0	39.1352	8.6033	0.9656	0.8725	0.9999	0.03534	0	0	743.915	488.953	22.75	-38.35	0.758124
359	11.3	124.211	10.9921	145.898	15.688	0	48.3147	9.2549	0.6951	-0.2631	0.9999	0.4508	0.09677	0.2877	682.279	293.92	103.35	68.9	0.700669
360	6.5	32.9134	5.0636	35.936	7.9858	3.25	27.768	5.3517	0.9897	0.9466	1	0.01636	0.4889	0	746.4	810.892	32.5	-5.2	0.634075
361	19.3	119.042	6.168	144.982	8.3804	0	40.2003	5.5837	0.9857	0.908	1	0.01742	0.1618	0	1087.39	589.347	83.85	-84.5	0.736003
362	4.7	11.3704	2.4192	21.4857	7.9577	0	16.5718	5.1438	0.8704	0.6897	0.9994	0.1179	1	0.1429	1302.63	592.032	-5.85	9.75	0.304007
363	13.3	49.2501	3.703	70.3046	6.2216	0	11.718	3.5534	0.8626	0.1903	1	0.23	0.3805	0.2151	1300.3	774.568	45.5	18.85	0.595185
364	6.3	78.4994	12.4602	57.1149	13.2825	10.2774	16.5718	1.7205	0.9639	0.9107	0.9999	0.03023	0	0	1073.26	786.921	-70.85	-33.8	0.938091
365	32.5	146.485	4.5072	257.26	8.4348	0	39.1352	6.4291	0.6229	-0.9839	1	0.4997	0.3377	0.4211	517.212	427.382	124.8	76.7	0.534358
366	16.7	122.228	7.319	153.282	10.4274	0	27.768	5.2967	0.6963	-0.9487	1	0.6166	0.2517	0.1732	120.868	628.988	-59.8	106.6	0.701901
367	18.3	20.4001	1.1148	112.258	6.887	0	23.4361	5.5124	-0.04015	-1	1	0.826	0.7239	0.6831	26.5902	264.052	10.4	17.55	0.16187
368	14.9	55.4027	3.7183	112.281	8.704	0	55.25	8.8622	0.7004	-0.7534	0.9999	0.4744	0.7519	0.2294	733.138	464.476	-47.45	-28.6	0.427194
369	27.7	149.937	5.4129	266.024	10.3511	0	35.1541	6.0903	0.7998	-0.9558	1	0.324	0.2335	0.2288	1254.64	105.291	-144.95	-38.35	0.52293
370	5.3	22.6103	4.2661	33.6139	10.186	6.5	17.5018	3.3912	0.9355	0.8437	0.9998	0.05594	0.3636	0	304.311	683.179	21.45	-7.15	0.41882
371	21.9	181.801	8.3014	221.014	11.1062	0	36.3361	6.5535	0.8111	-0.6019	1	0.3325	0.1106	0.1899	1230.5	406.347	-47.45	175.5	0.747456
372	16.3	7.9076	0.4851	130.095	9.0975	0	35.1541	6.1862	0.1272	-1	1	0.6895	0.7273	0.7213	717.466	931.35	7.8	1.3	0.0533223
373	26.7	191.635	7.1774	243.709	9.8668	0	26.2023	4.3486	0.9494	0.1912	1	0.145	0.05263	0.07489	563.815	468.199	90.35	169	0.727429
374	13.9	5.5536	0.3995	94.9973	7.983	3.25	20.5548	4.448	0.2396	-0.9995	0.9989	0.741	1	0.5758	434.23	107.903	5.2	-1.95	0.0500438
375	8.5	33.4608	3.9366	65.25	10.0385	3.25	23.6604	4.5215	0.8602	-0.08663	1	0.2692	0.7385	0.1778	1235.19	116.688	29.25	16.25	0.39215
376	4.7	24.9129	5.3006	19.7013	7.2968	0	17.5018	4.8499	0.9904	0.9785	0.9997	0.008268	0.3704	0	486.638	361.181	-24.7	-3.25	0.726428
377	5.9	50.3236	8.5294	47.6879	12.2277	0	20.8102	6.033	0.628	-0.4906	1	0.3918	0.3077	0.5789	725.568	275.246	-40.95	29.25	0.697547
378	25.3	40.095	1.5848	149.406	6.4123	0	33.931	5.0941	0.165	-0.9997	1	0.7875	0.8927	0.6226	1245.93	212.13	13.65	-37.7	0.24715
379	5.7	35.8974	6.2978	31.9158	8.6259	0	16.5718	5.0337	0.9917	0.9583	1	0.01062	0	0	166.658	234.447	3.25	-35.75	0.730104
380	7.7	45.4303	5.9	44.8451	7.8676	0	13.7886	3.4463	0.9911	0.9138	1	0.01692	0	0	1290.27	93.3377	-14.95	42.9	0.749911
381	17.3	147.62	8.533	168.452	11.01	0	22.75	4.5743	0.93	0.09632	1	0.1988	0.1242	0.09023	189.795	884.159	141.05	43.55	0.775023
382	6.7	74.1712	11.0703	63.0168	13.4078	6.5	23.4361	4.2069	0.9951	0.9666	1	0.007185	0	0	1286.01	677.776	48.75	55.9	0.825661
383	5.7	28.3179	4.9681	25.1107	6.7867	3.25	11.718	2.1433	0.8253	0.72	0.9091	0.06578	0.4324	0.2353	125.886	78.9035	4.55	27.95	0.732035
384	13.1	94.753	7.2331	92.7592	8.3567	0	26.2023	4.7918	0.9867	0.9091	1	0.0189	0.01802	0	643.324	630.66	91.65	-24.05	0.865545
385	5.3	32.2717	6.089	33.8849	10.2682	0	30.8322	9.4682	0.9726	0.7772	0.9999	0.05909	0.303	0	795.5	252.604	30.55	10.4	0.592996
386	12.7	22.7407	1.7906	57.5721	5.3806	0	16.5718	3.2458	0.1568	-1	1	0.7152	0.9626	0.6506	414.284	992.559	-19.5	-11.7	0.332788
387	5.3	1.4534	0.2742	19.4912	5.9064	0	11.718	3.9807	0.1921	-0.9648	0.9985	0.8056	1	0.6667	1130.2	939.132	0.65	1.3	0.0464242
388	5.3	34.7978	6.5656	26.4327	8.0099	3.25	11.718	2.1917	0.9865	0.9453	0.9996	0.01478	0	0	435.368	969.255	-29.25	-18.85	0.819686
389	5.1	32.6427	6.4005	34.6003	11.1614	4.5962	16.25	3.3238	0.9515	0.8575	0.9981	0.05157	0.2258	0	1000.64	748.226	-26.65	-18.85	0.57345
390	12.1	70.7097	5.8438	79.4311	7.8645	0	14.5344	3.4484	0.9942	0.9656	1	0.007656	0.0396	0	567.277	150.26	-61.75	-34.45	0.743061
391	5.1	30.5569	5.9916	22.2544	7.1788	0	18.9506	4.5091	0.9859	0.9717	0.9997	0.008691	0	0	1370.77	892.912	26.65	-14.95	0.834624
392	6.3	27.0356	4.2914	36.6041	8.5126	0	26.2023	6.0594	0.9542	0.8687	1	0.04077	0.814	0	981.183	619.96	12.35	-24.05	0.504123
393	23.3	153.845	6.6028	172.599	8.1032	0	33.931	4.2285	0.9617	0.3571	1	0.09193	0.1455	0.04145	1158.54	638.931	-153.4	11.7	0.814839
394	10.7	57.6195	5.385	74.5683	8.5711	0	18.9506	4.0097	0.9634	0.771	0.9999	0.04136	0.2299	0	269.612	746.453	56.55	11.05	0.628274
395	8.9	65.7754	7.3905	55.9424	8.1076	3.25	16.25	2.965	0.9711	0.9037	1	0.03398	0	0	1289.99	363.315	20.8	-62.4	0.911552
396	19.3	112.975	5.8536	164.376	9.5015	0	23.6604	4.2154	0.871	-0.3714	1	0.2335	0.104	0.1373	841.383	55.0026	-111.8	16.25	0.616071
397	6.5	23.8471	3.6688	32.444	7.2098	0	18.9506	4.2017	0.587	-1	0.9975	0.602	0.5333	0.32	550.823	800.639	7.15	-22.75	0.508863
398	20.3	76.0805	3.7478	132.116	7.2194	0	23.6604	5.1836	0.5781	-0.9955	1	0.5969	0.6339	0.325	740.227	395.498	72.8	-22.1	0.519129
399	5.9	11.0691	1.8761	19.2869	4.9454	0	9.1924	1.9513	0.4184	-0.1789	0.9987	0.4358	1	0.6842	758.602	406.449	8.45	-7.15	0.379363
400	5.9	54.9855	9.3196	42.988	11.0226	3.25	16.5718	3.1807	0.9877	0.9702	0.9988	0.009568	0	0	195.814	855.61	54.6	6.5	0.845499
401	10.3	20.9316	2.0322	39.0495	4.7048	0	13.4001	3.0468	0.1507	-0.9989	0.9996	0.7243	1	0.6825	1053.04	851.262	-12.35	-16.9	0.431942
402	7.5	35.1241	4.6832	44.8789	8.1598	0	17.5018	4.1323	0.9336	0.5114	1	0.1088	0.5091	0.08571	426.2	542.133	-35.1	1.3	0.573936
403	6.9	5.2405	0.7595	34.1173	6.9627	0	16.5718	4.1721	-0.3324	-0.9995	1	0.6206	1	0.8966	1213.38	772.036	-5.2	0.65	0.109081
404	4.9	8.2731	1.6884	9.4609	3.2624	0	11.718	2.9313	0.6601	0.3987	0.8575	0.1589	1	0.6667	555.582	900.867	5.85	5.85	0.517533
405	6.3	23.5619	3.74	40.9113	9.5143	3.25	16.25	3.7017	0.8405	0.3621	0.9989	0.1723	0.5581	0.3043	1315.12	556.23	21.45	-9.75	0.393093
406	5.5	10.2774	1.8686	29.6214	8.4633	3.25	33.931	8.2982	0.04421	-0.6219	0.9899	0.5913	0.9429	0.8667	111.846	579.773	-5.85	8.45	0.220789
407	7.9	7.2672	0.9199	25.956	4.3993	0	20.5548	4.0908	0.481	-0.4472	0.9943	0.4735	1	0.6053	926.38	1034.34	-1.3	-7.15	0.209101
408	13.5	209.494	15.5181	198.828	17.2894	3.25	27.9576	5.2233	0.9652	0.822	1	0.05558	0	0	902.274	450.526	114.4	175.5	0.89755
409	8.9	65.7015	7.3822	66.835	9.6862	3.25	37.0557	6.1576	0.9672	0.7194	1	0.05837	0.01449	0.02041	1282.45	472.848	-2.6	65.65	0.762136
410	11.3	25.886	2.2908	81.4184	8.7547	0	21.8017	4.8415	0.6168	-1	1	0.5595	0.9462	0.3699	753.208	364.058	16.25	20.15	0.261665
411	6.3	37.7504	5.9921	33.2705	7.7373	3.25	14.5344	3.0621	0.9874	0.9319	1	0.01792	0.02326	0	1089.84	104.675	37.7	1.95	0.774443
412	8.1	25.4249	3.1389	38.3356	6.2845	0	14.5344	3.2745	0.8936	0.6683	1	0.113	1	0.1707	670.599	187.932	21.45	-13.65	0.499467
413	10.5	65.9838	6.2842	96.4476	11.3468	0	22.981	5.0388	0.2703	-0.7032	0.9992	0.6526	0.6	0.5846	244.743	134.214	54.6	-37.05	0.55383
414	11.1	96.4653	8.6906	103.288	11.3503	0	23.6604	5.2637	0.9703	0.8737	1	0.02893	0	0	74.9234	874.297	-90.35	33.8	0.765671
415	12.5	9.9218	0.7937	63.0571	6.0054	0	29.9635	5.5609	0.1666	-1	0.9802	0.6005	1	0.8235	594.888	843.94	-5.2	-8.45	0.132164
416	10.3	95.4283	9.2649	95.665	11.5259	7.2672	18.9506	2.7355	0.9952	0.9743	1	0.006558	0	0	123.49	992.257	-94.25	14.95	0.803833
417	28.3	15.2161	0.5377	129.834	4.9366	0	17.5018	3.6924	0.2075	-1	1	0.7071	0.9696	0.6167	39.841	1016.06	5.2	-14.3	0.108921
418	14.1	70.7903	5.0206	83.0349	6.8624	0	14.5344	3.2436	0.9616	0.6827	1	0.06071	0.4463	0.0198	857.124	468.468	35.75	61.1	0.73161
419	6.5	29.5446	4.5453	51.7859	11.508	0	45.9619	9.0049	0.4743	-0.04522	0.9973	0.3798	0.2889	0.64	1379.53	911.485	18.85	-22.75	0.394969
420	8.1	26.7686	3.3048	38.9018	6.3773	3.25	13.7886	2.9106	0.8397	0.4008	1	0.1584	0.8033	0.2683	197.667	468.556	-13	-23.4	0.518213
421	4.9	38.75	7.9082	31.6428	10.9113	3.25	24.7513	6.7035	0.4716	-0.4036	0.9971	0.5367	0.4483	0.5556	870.908	860.337	-14.95	35.75	0.724772
422	6.3	61.4207	9.7493	44.0676	10.2483	3.25	25.3833	5.0755	0.9903	0.9759	0.9997	0.006955	0	0	1360.71	604.659	39	47.45	0.951309
423	17.3	134.242	7.7596	142.086	9.2867	0	21.8017	4.495	0.9924	0.9567	1	0.009347	0	0	1030.1	253.15	131.95	24.7	0.835561
424	21.5	203.927	9.485	223.125	11.4423	0	27.5772	5.2274	0.9797	0.8867	1	0.0265	0	0	204.774	881.488	-55.25	196.3	0.828942
425	10.3	70.9573	6.8891	74.1265	8.9309	0	18.9506	4.6828	0.9801	0.9063	1	0.02493	0.03614	0	1118.4	675.495	70.85	3.9	0.771378
426	8.7	16.0932	1.8498	42.0802	6.2806	0	13.4001	3.1445	0.1614	-0.9939	0.9998	0.8262	0.7164	0.5319	1175.06	306.351	11.7	-11.05	0.294526
427	28.1	43.1651	1.5361	167.146	6.404	0	42.3748	5.6205	0.4975	-0.9993	1	0.6053	0.9808	0.4435	169.294	393.952	13.65	40.95	0.239866
428	6.7	44.6044	6.6574	45.8061	9.746	3.25	20.5548	4.2415	0.9771	0.9403	0.9997	0.01868	0.1489	0	249.716	914.56	32.5	30.55	0.68309
429	13.1	105.567	8.0585	119.227	10.7412	0	26.2023	6.9881	0.623	-0.9998	1	0.6839	0.2793	0.2444	596.008	536.126	-54.6	-90.35	0.750242
430	8.7	52.97	6.0885	71.6682	10.6968	0	32.6621	8.5633	0.8779	0.5906	0.9999	0.1242	0.209	0.1702	496.69	720.753	26	46.15	0.569189
431	4.9	73.6826	15.0373	35.7585	12.3305	4.5962	26.2023	6.2201	0.9982	0.9909	0.9998	0.002992	0	0	843.622	380.459	-72.15	14.95	1.21952
432	7.1	38.0403	5.3578	37.2432	7.3026	0	16.25	4.1496	0.9634	0.8484	1	0.03659	0.01961	0	808.176	661.549	-35.75	-13	0.733684
433	7.1	54.8239	7.7217	46.6344	9.144	3.25	16.5718	4.294	0.9853	0.9086	1	0.01835	0	0	285.275	137.725	-9.75	53.95	0.844455
434	13.5	30.0128	2.2232	72.9121	6.3402	0	16.5718	4.0764	0.2856	-0.9839	1	0.6661	1	0.5957	778.37	943.622	-29.9	-2.6	0.350651
435	5.7	58.5902	10.279	48.1754	13.0204	6.5	18.9506	4.0586	0.9546	0.8985	1	0.03436	0	0	892.728	326.316	-48.75	32.5	0.789453
436	14.7	145.758	9.9155	146.057	11.5006	3.25	37.0557	5.2891	0.986	0.9345	1	0.01589	0	0	554.667	268.588	-24.7	-143.65	0.862172
437	5.3	31.7969	5.9994	33.8846	10.2681	6.5	17.5018	2.8496	0.6423	-0.4583	0.9999	0.5411	0.3636	0.3077	1262.47	317.104	20.8	-24.05	0.584276
438	12.7	22.9718	1.8088	88.8724	8.3058	0	41.3657	9.0677	0.09556	-0.9828	0.9999	0.6207	0.785	0.8023	473.878	991.284	9.75	-20.8	0.217776
439	5.3	24.9129	4.7005	26.5121	8.034	3.25	17.5018	4.4999	0.7746	0.6698	0.938	0.09648	0.303	0.5385	808.5	6.3208	-24.05	-6.5	0.585076
440	5.3	17.3442	3.2725	17.3277	5.2508	0	16.25	3.9747	0.5689	-0.0767	0.9996	0.3274	0.7273	0.6923	1181.23	373.189	-16.9	3.9	0.623238
441	12.3	141.84	11.5317	121.526	11.7986	7.2672	18.3848	3.2424	0.9797	0.9288	1	0.02231	0	0	921.443	59.2154	112.45	86.45	0.977379
442	27.1	149.309	5.5096	257.34	10.2526	0	39.1352	5.9966	0.906	-0.1005	1	0.1921	0.03187	0.08225	1042.83	719.598	148.85	11.7	0.537386
443	5.1	6.1321	1.2024	21.6194	6.974	0	14.5344	4.5676	-0.1837	-0.9487	0.7071	0.5956	1	1	996.833	797.412	-3.25	5.2	0.172412
444	6.7	3.3144	0.4947	37.2503	7.9256	0	18.9506	4.4822	-0.4213	-1	0.8321	0.5643	1	0.96	1171.71	607.231	0.65	3.25	0.062418
445	7.3	7.9076	1.0832	47.6795	8.9961	0	24.7513	5.6814	0.2151	-0.9993	0.9191	0.6015	1	0.8485	1036.6	89.3288	7.8	-1.3	0.120408
446	5.9	47.5567	8.0605	35.9633	9.2214	0	21.8017	5.3774	0.9857	0.9581	1	0.0138	0	0	518.686	1005.14	-17.55	44.2	0.874108
447	16.9	61.9174	3.6638	100.486	6.744	0	13.7886	3.7249	0.8009	-0.7498	0.9999	0.2574	0.7181	0.252	1380.7	481.05	-4.55	-61.75	0.543268
448	8.9	54.7314	6.1496	68.1796	9.8811	0	14.5344	3.7841	0.9768	0.9139	1	0.02262	0.08696	0	1208.65	286.309	-33.15	-43.55	0.62236
449	26.5	38.2562	1.4436	126.424	5.1602	0	27.768	3.7817	0.312	-1	1	0.7151	0.9755	0.5571	353	549.445	-6.5	-37.7	0.279757
450	9.3	65.7272	7.0674	83.2091	11.3985	3.25	42.25	8.0164	0.9392	0.8107	1	0.06935	0.08219	0	683.021	758.403	-46.8	-46.15	0.620029
451	7.1	36.8728	5.1934	42.6729	8.3672	3.25	17.5018	3.761	0.8263	0.2682	0.9998	0.2045	0.5686	0.3226	548.683	80.0211	-24.05	-27.95	0.620686
452	6.3	25.2916	4.0145	42.8626	9.9681	0	19.5	5.4127	0.404	-0.9701	0.9973	0.7584	0.6977	0.4545	861.929	769.071	22.75	-11.05	0.402735
453	6.5	15.2161	2.3409	32.6038	7.2453	0	17.5018	4.4464	0.1534	-0.7761	0.6227	0.3665	0.8444	1	1363.54	110.6	-14.3	-5.2	0.323092
454	13.1	29.5661	2.257	67.2913	6.0623	0	18.9506	4.2914	0.1269	-1	1	0.8776	0.9459	0.5281	1153.67	250.454	24.7	-16.25	0.372301
455	7.5	49.4385	6.5918	43.1443	7.8444	3.25	13.4001	2.7113	0.9827	0.9456	1	0.01552	0	0	1311.53	183.22	23.4	-43.55	0.840319
456	10.5	82.0263	7.812	90.3463	10.629	0	20.8102	5.2936	0.9472	0.6727	1	0.07546	0.2118	0.04615	284.343	628.833	-27.3	77.35	0.73497
457	6.3	14.6069	2.3186	34.1545	7.9429	0	23.6604	5.8086	0.7791	-0.124	1	0.3208	1	0.3043	635.262	370.063	-12.35	7.8	0.291908
458	16.1	25.886	1.6078	81.5954	5.7869	0	13.4001	3.191	0.6906	-0.8793	1	0.4461	0.7163	0.2727	383.065	794.68	12.35	-22.75	0.277834
459	7.1	7.9343	1.1175	25.5239	5.0047	0	11.718	3.3795	0.1216	-1	1	0.8903	1	0.6129	459.599	181.394	-4.55	-6.5	0.22329
460	13.9	35.3638	2.5442	83.6114	7.0262	0	23.4361	5.1109	0.5225	-0.9939	1	0.5951	0.7227	0.4694	264.439	957.453	-28.6	20.8	0.362102
461	8.9	84.0413	9.4428	70.8356	10.266	3.25	23.6604	4.8674	0.9855	0.9346	1	0.01387	0	0	35.7472	479.888	-39.65	-74.1	0.919813
462	5.9	58.4639	9.9091	46.5656	11.9399	4.5962	16.5718	3.6382	0.9976	0.989	1	0.002912	0	0	607.568	332.822	57.85	8.45	0.829915
463	5.1	12.0907	2.3707	13.4046	4.3241	0	7.2672	2.3827	0.9277	0.8	0.9778	0.05703	1	0	528.48	615.99	9.75	7.15	0.548253
464	9.7	7.5802	0.7815	59.044	7.668	0	19.769	3.716	-0.04458	-1	0.9999	0.7175	1	0.8	389.763	852.979	6.5	3.9	0.101917
465	4.7	51.0364	10.8588	26.582	9.8452	4.5962	14.5344	2.568	0.9146	0.8981	0.9329	0.01476	0	0	123.692	791.66	-37.05	-35.1	1.10295
466	4.7	45.9619	9.7791	31.7503	11.7594	6.5	20.5548	4.3938	0.9996	0.9984	1	0.0005366	0	0	1097.43	744.723	-6.5	45.5	0.831599
467	25.7	117.26	4.5626	217.031	9.1574	0	32.0088	4.8677	0.6688	-0.9916	1	0.6502	0.3207	0.1982	596.751	170.553	-117	-7.8	0.498242
468	5.5	120.636	21.9338	76.3253	21.8072	0	36.3361	8.1954	0.988	0.9815	0.9913	0.002433	0	0	521.2	890.664	-107.9	-53.95	1.00581
469	4.9	38.372	7.831	24.3112	8.3832	3.25	13.4001	3.0119	0.993	0.9731	1	0.008607	0	0	1304.46	915.959	-38.35	1.3	0.93413
470	4.9	50.7042	10.3478	35.1034	12.1046	4.5962	19.769	3.4039	0.9955	0.9788	0.9996	0.006688	0	0	398.276	527.551	0.65	-50.7	0.854865
471	11.5	40.4308	3.5157	78.3001	8.2421	3.25	17.5018	3.7479	0.6069	-0.7512	0.9999	0.447	0.7263	0.48	98.5	224.113	24.05	32.5	0.426554
472	10.1	6.5	0.6436	35.2737	4.3548	0	16.25	3.3217	0.3364	-0.8944	1	0.5664	1	0.6727	812.832	997.267	-5.2	-3.9	0.147791
473	5.9	6.1664	1.0452	21.8059	5.5913	3.25	9.75	2.0804	0.5116	0.05547	0.9899	0.3083	1	0.7222	99.2627	727.669	-5.85	1.95	0.186933
474	10.7	65.8171	6.1511	75.3142	8.6568	0	16.25	4.0072	0.9106	0.3978	1	0.1352	0.2874	0.1194	1027.14	404.033	37.7	53.95	0.710551
475	16.3	20.5239	1.2591	62.8186	4.3929	0	22.981	4.404	0.04505	-1	0.9997	0.6163	1	0.8333	788	277.163	3.9	-20.15	0.286622
476	5.7	65.8075	11.5452	57.2727	15.4791	7.2672	46.1912	8.3156	0.9933	0.9165	1	0.01998	0	0	573.763	936.535	55.25	-35.75	0.745857
477	10.3	75.7048	7.35	74.574	8.9848	0	36.3361	7.2375	0.6013	-0.9044	1	0.5741	0.3253	0.3443	1144.88	964.345	-37.7	-65.65	0.818048
478	9.5	79.5659	8.3754	80.2968	10.7062	3.25	32.6621	5.731	0.8818	0.329	1	0.1841	0.1867	0.2182	489.147	580.358	6.5	79.3	0.782294
479	7.9	3.677	0.4654	49.6564	8.4163	0	45.9619	10.0383	-0.3137	-1	1	0.6705	1	0.8649	515.165	777.342	-2.6	-2.6	0.0552975
480	15.1	82.8259	5.4852	118.019	9.0091	0	39.2699	6.325	0.8231	-0.4757	1	0.3365	0.3359	0.1892	1295.32	989.613	42.9	-70.85	0.608851
481	4.9	15.7214	3.2084	38.1481	13.1545	0	45.9619	10.2204	0.7648	0.03388	0.9971	0.3114	0.9655	0.2222	662.918	555.541	-15.6	1.95	0.243901
482	6.1	12.2642	2.0105	28.5437	6.9619	0	32.6621	6.9868	0.1477	-0.564	0.9939	0.5661	1	0.8	794.115	719.984	6.5	-10.4	0.288786
483	4.7	16.9125	3.5984	17.4289	6.4551	0	16.25	3.7968	0.9482	0.8178	0.9992	0.06474	0.8519	0	1279.56	557.489	-0.65	-16.9	0.557451
484	6.9	104.383	15.128	79.6596	16.2571	0	26.2023	5.569	0.9952	0.9891	0.9995	0.002439	0	0	42.942	650.051	-58.5	-86.45	0.930547
485	9.7	67.478	6.9565	96.3521	12.5133	0	37.9012	6.9197	0.03401	-0.9998	0.9989	0.866	0.4416	0.5789	820.242	188.227	-39.65	54.6	0.555928
486	5.9	31.6971	5.3724	27.3239	7.0061	3.25	11.718	2.4593	0.9941	0.9721	1	0.007808	0.4103	0	85.7203	33.6864	27.95	14.95	0.766817
487	4.9	1.8385	0.3752	22.6678	7.8165	3.25	13.4001	3.6467	-0.7724	-0.9908	-0.2631	0.2334	1	1	1318.31	586.592	1.3	-1.3	0.048001
488	9.1	20.6573	2.27	52.8372	7.4419	3.25	24.7513	4.5588	0.6182	-0.5647	0.9999	0.4929	0.8873	0.3922	572.17	547.841	20.15	-4.55	0.30503
489	9.1	13.2575	1.4569	33.658	4.7406	0	11.718	2.8529	0.01857	-0.9996	1	0.8174	1	0.5918	418.879	145.648	-13	-2.6	0.307324
490	5.1	25.7797	5.0548	43.9708	14.1841	3.25	32.1734	8.589	0.9834	0.9052	0.9997	0.02652	0.06452	0	1223.71	948.618	-14.3	-21.45	0.356371
491	6.1	97.0265	15.906	70.1267	17.1041	9.1924	23.6604	4.5216	0.9603	0.8906	0.9962	0.03526	0	0	716.139	668.533	-31.85	91.65	0.929952
492	7.1	19.1281	2.6941	33.39	6.5471	0	16.5718	4.1375	0.8362	-0.5547	0.9999	0.3764	0.8824	0.129	489.824	259.204	-3.25	-18.85	0.411495
493	9.3	26.65	2.8656	69.9298	9.5794	3.25	18.9506	4.0132	0.8887	0.3571	1	0.1516	0.9863	0.1698	1371.19	411.758	26	5.85	0.299142
494	4.9	25.2832	5.1598	18.1398	6.2551	0	39.1352	10.0468	0.9275	0.8385	0.9972	0.05177	0.4138	0	228.765	818.184	24.05	7.8	0.824895
495	6.3	42.4495	6.738	42.3839	9.8567	3.25	27.9576	6.412	0.6737	0.4779	0.7941	0.1014	0	0.6957	955.294	782.048	-38.35	18.2	0.683596
496	10.3	75.4	7.3204	94.1187	11.3396	0	26.8002	7.0565	-0.04864	-0.9993	1	0.7567	0.506	0.7049	1363.99	756.155	0	-75.4	0.645561
497	6.7	25.0903	3.7448	37.4417	7.9663	0	33.931	9.1875	0.7563	-0.1713	1	0.3276	0.4681	0.2963	1085.25	3.6194	20.15	-14.95	0.47008
498	6.5	42.3748	6.5192	37.3021	8.2894	0	18.3848	4.4166	0.9729	0.9191	1	0.02259	0.3111	0	1285.13	997.977	-22.75	-35.75	0.78645
499	15.3	61.4516	4.0164	86.4223	6.4979	0	14.5344	3.2787	0.9249	0.6026	1	0.1015	0.5414	0.115	874.101	224.369	11.05	60.45	0.618107
500	23.7	65.9838	2.7841	159.702	7.3596	0	19.769	3.8126	0.7031	-0.8893	1	0.4623	0.894	0.2974	54.8101	859.238	-62.4	21.45	0.378295
501	15.3	5.0767	0.3318	102.353	7.6957	0	23.4361	5.241	0.1788	-1	1	0.8118	1	0.5714	692.069	34.8889	-3.25	-3.9	0.043115
502	5.1	19.2053	3.7657	17.2741	5.5723	0	11.718	2.645	0.9496	0.8716	0.9961	0.03949	0.5484	0	696.274	429.755	-7.8	-17.55	0.675789
503	23.3	127.415	5.4685	194.657	9.1388	0	29.0689	4.1388	0.9382	0.2292	1	0.1294	0.03756	0.09326	876.721	708.118	78	-100.75	0.598383
504	8.7	81.0235	9.313	81.7663	12.2039	3.25	20.8102	4.4416	0.9738	0.8245	1	0.03649	0	0	1209.66	561.419	27.95	76.05	0.763117
505	5.7	20.3482	3.5699	19.5778	5.2913	0	10.2774	2.6495	0.8693	0.5665	0.9975	0.1486	0.9459	0.1765	730.702	420.281	18.2	-9.1	0.674674
506	10.5	36.8212	3.5068	63.9554	7.5242	0	17.5018	4.2318	0.2999	-0.9998	0.9999	0.8059	0.6941	0.4688	1371.71	269.924	-34.45	13	0.466069
507	17.5	103.562	5.9178	145.603	9.3938	0	32.5	5.9954	0.8308	-0.3511	1	0.3376	0.4387	0.1926	1126.31	933.631	96.2	-38.35	0.629969
508	5.5	3.3144	0.6026	17.6616	5.0462	0	16.25	4.4458	-0.05595	-0.9701	0.9999	0.7698	1	0.6667	1384.9	355.264	3.25	0.65	0.119417
509	6.9	8.1445	1.1804	26.4927	5.4067	0	19.5	4.7235	-0.4728	-0.9995	0.9959	0.6774	0.8163	0.8966	125.29	149.688	3.9	-7.15	0.218322
510	11.1	66.5703	5.9973	88.5009	9.7254	0	40.7224	8.735	0.7569	-0.06684	1	0.3904	0.06593	0.2676	174.216	478.978	-59.8	29.25	0.616664
511	4.7	18.0602	3.8426	21.5495	7.9813	3.25	13.7886	2.7166	0.8442	0.4281	0.9551	0.1932	0.5185	0.1429	1321.74	689.787	-9.1	-15.6	0.48145
512	22.9	70.6111	3.0835	130.139	6.2267	0	16.5718	3.9728	0.3706	-1	1	0.8008	0.5167	0.4301	523.954	1012.37	-65.65	26	0.495206
513	11.9	12.3671	1.0393	43.7441	4.4186	0	16.5718	3.6998	-0.04398	-1	0.9971	0.723	1	0.8026	1214.32	160.954	12.35	0.65	0.23521
514	14.7	213.898	14.5509	202.052	15.9096	3.25	35.0036	6.6884	0.9902	0.9558	1	0.01	0	0	338.622	154.486	-104.65	186.55	0.914599
515	5.3	24.4334	4.6101	47.7775	14.478	4.5962	29.9635	6.8248	0.6432	-0.636	0.9895	0.4342	0.5455	0.5385	142.821	947.943	21.45	-11.7	0.318421
516	22.5	36.6083	1.627	134.2	6.5463	0	26.2023	4.2525	0.5405	-0.9999	1	0.5601	0.922	0.4725	947.471	933.88	35.1	10.4	0.248537
517	17.3	62.0912	3.5891	141.805	9.2683	0	26.2023	6.067	0.009233	-1	0.996	0.8199	0.6928	0.6308	736.717	228.222	61.1	11.05	0.387245
518	11.1	146.805	13.2257	128.076	14.0743	4.5962	26.2023	4.1876	0.9674	0.8798	1	0.03301	0	0	1296.01	295.022	-64.35	131.95	0.939706
519	6.9	25.006	3.6241	48.6511	9.9288	0	39	8.2417	0.6065	-0.05841	0.9999	0.3471	0.6327	0.5172	159.246	685.493	-22.1	-11.7	0.365009
520	11.5	47.45	4.1261	98.0904	10.3253	3.25	39.1352	5.7975	0.9128	0.3939	1	0.1204	0.4737	0.06667	917.874	389.356	35.75	-31.2	0.399611
521	22.3	148.749	6.6704	210.587	10.3737	0	36.3361	5.9003	0.7439	-0.5944	1	0.3875	0.1921	0.2623	196.253	531.025	129.35	73.45	0.643011
522	7.9	2.9069	0.368	25.7382	4.3624	0	16.25	3.7616	-0.1791	-0.9945	1	0.8193	1	0.697	1262.66	501.734	-1.3	2.6	0.0843572
523	22.3	43.6663	1.9581	139.676	6.8806	0	17.5018	3.6453	0.804	-0.9271	1	0.4134	0.7291	0.1492	994.809	316.758	-30.55	-31.2	0.284583
524	5.5	13.4001	2.4364	37.7849	10.7957	3.25	21.8017	5.9199	0.8381	0.4961	0.9999	0.1861	1	0.2	8.1818	936.482	13	-3.25	0.225682
525	7.9	34.3271	4.3452	45.4844	7.7092	3.25	18.3848	3.5455	0.9788	0.8465	1	0.02881	0.6271	0	1078.44	709.93	-32.5	-11.05	0.563638
526	16.3	58.0832	3.5634	124.548	8.7096	0	45.6159	7.3385	0.7881	-0.5325	1	0.3249	0.8881	0.2705	723.807	104.429	30.55	49.4	0.409135
527	5.3	25.2414	4.7625	19.3621	5.8673	0	13	3.6538	0.808	0.2425	0.9993	0.2519	0.4242	0.2308	153.774	805.83	5.2	-24.7	0.811702
528	15.9	54.0712	3.4007	118.156	8.5004	0	26.2023	5.6773	0.4453	-0.9967	1	0.7162	0.482	0.4202	701.157	823.874	48.1	-24.7	0.400064
529	5.5	20.317	3.694	24.1243	6.8927	3.25	18.3848	4.7155	0.639	0.4927	0.8057	0.09544	0.3714	0.9333	1113.24	548.736	-2.6	20.15	0.535929
530	8.5	48.8582	5.748	93.3894	14.3676	0	43.7243	9.3585	0.8083	-0.08305	0.9999	0.1966	0.4769	0.2444	1234.28	853.829	-3.25	48.75	0.400067
531	9.9	29.6018	2.9901	78.3526	9.918	0	29.9635	7.0428	0.755	-0.4191	1	0.3021	0.8608	0.339	704.742	844.732	27.95	-9.75	0.301482
532	4.7	41.053	8.7347	27.5069	10.1877	0	20.5548	6.7058	0.9979	0.9927	1	0.002491	0	0	39.0851	610.011	37.7	16.25	0.857377
533	4.7	18.1302	3.8575	30.2984	11.2216	3.25	25.3833	8.386	0.549	0.1203	0.8396	0.2486	0.7037	0.7143	763.947	320.394	-17.55	4.55	0.343757
534	17.7	82.8591	4.6813	143.701	9.1529	0	32.0088	5.6457	0.7639	-0.8517	1	0.5086	0.4268	0.1533	236.664	686.602	81.25	16.25	0.511455
535	21.5	61.8047	2.8746	163.956	8.408	0	26	5.9162	0.404	-0.9972	1	0.682	0.7333	0.5089	597.77	55.2558	-61.75	-2.6	0.341889
536	10.9	116.03	10.645	110.313	12.3947	3.25	35.1541	6.1636	0.9815	0.8735	1	0.0279	0	0	1080.31	529.312	90.35	-72.8	0.858835
537	12.9	36.6372	2.8401	86.4975	7.9356	0	20.8102	4.6612	0.1165	-0.9943	1	0.8459	0.578	0.5287	1287.59	945.515	15.6	-33.15	0.357894
538	11.9	71.3936	5.9995	77.1594	7.7939	0	16.5718	4.187	0.8964	0.5256	1	0.1387	0.1414	0.1646	1070.65	612.345	39	59.8	0.769769
539	4.9	23.8471	4.8668	21.1379	7.2889	3.25	13.7886	3.3715	0.9975	0.996	1	0.001449	0.6552	0	330.031	548.704	22.75	-7.15	0.6677
540	6.3	50.5581	8.0251	72.717	16.9109	4.5962	37.9012	7.0881	0.08826	-0.3515	0.9107	0.3895	0.1395	0.9565	1003.67	323.627	-35.75	35.75	0.474552
541	15.3	85.1674	5.5665	130.7	9.8271	0	26.2023	5.7834	0.9537	0.4315	1	0.09031	0.3008	0.0531	775.189	713.575	-44.2	-72.8	0.566444
542	4.9	40.0792	8.1794	33.8052	11.657	4.5962	23.6604	5.4216	0.9742	0.9272	0.999	0.0263	0	0	173.969	340.643	-5.85	-39.65	0.701673
543	21.1	88.0216	4.1716	149.343	7.819	0	18.9506	3.9062	0.7091	-0.9994	1	0.5529	0.4293	0.2105	926.026	289.95	82.55	-30.55	0.533521
544	8.1	96.0616	11.8595	87.4204	14.3312	6.5	23.4361	4.3981	0.9901	0.9477	1	0.01366	0	0	114.29	855.778	-68.25	-67.6	0.82753
545	6.5	97.0265	14.9272	75.145	16.6989	3.25	42.3748	7.4786	0.998	0.9899	1	0.002842	0	0	724.146	250.946	5.85	96.85	0.893903
546	5.1	42.25	8.2843	29.4674	9.5056	4.5962	16.25	3.7439	0.9365	0.8878	0.998	0.04377	0	0	114.137	692.206	10.4	-40.95	0.871518
547	20.7	165.623	8.0011	178.182	9.5284	0	35.1541	5.5918	0.9792	0.875	1	0.02546	0.05348	0	899.797	503.978	45.5	159.25	0.839711
548	13.1	85.7532	6.546	88.9091	8.0098	0	20.5548	3.9778	0.9822	0.8554	1	0.0279	0.02703	0	665.676	803	38.35	-76.7	0.817249
549	4.9	21.8404	4.4572	17.5326	6.0457	0	13.7886	3.9637	0.9823	0.9597	0.9997	0.01512	0.3793	0	644.694	222.643	13	-17.55	0.737251
550	14.3	53.9539	3.773	104.259	8.4763	0	26.8002	5.258	0.08019	-1	0.9999	0.7844	0.5285	0.65	443.046	762.941	50.05	20.15	0.445123
551	9.5	102.356	10.7743	88.4793	11.7972	3.25	32.5	4.7756	0.9596	0.87	1	0.04696	0	0	618.063	723.353	-94.9	38.35	0.913293
552	19.3	40.1161	2.0786	81.254	4.6968	0	21.8017	3.2847	0.8854	0.124	1	0.163	0.9422	0.1373	1129.09	982.394	-30.55	-26	0.442557
553	20.3	28.4296	1.4005	106.167	5.8015	0	25.3833	4.608	0.1155	-1	1	0.7855	1	0.586	5.5468	646.446	-5.2	-27.95	0.241403
554	6.3	41.8481	6.6426	35.6159	8.2828	4.5962	13	2.39	0.9386	0.8812	0.9741	0.02236	0	0	1279.77	393.762	-4.55	41.6	0.801975
555	14.7	55.7221	3.7906	87.2166	6.8674	3.25	14.5344	2.4728	0.7268	-0.9389	1	0.5898	0.2598	0.1776	972.146	469.129	-16.25	-53.3	0.55197
556	4.9	45.0708	9.1981	29.9647	10.3327	3.25	19.769	5.3146	0.9558	0.9255	0.9796	0.01621	0	0	911.837	230	-24.7	-37.7	0.890193
557	6.9	17.9781	2.6055	38.7759	7.9135	0	21.8017	5.3586	0.08456	-0.4733	0.5628	0.3428	0.551	1	1337.75	485.688	-3.9	-17.55	0.329247
558	19.9	76.0306	3.8206	117.542	6.5666	0	14.5344	3.122	0.7965	-0.8087	1	0.3943	0.6369	0.2278	832.942	429.606	65.65	-38.35	0.581823
559	15.7	52.7502	3.3599	109.933	8.0243	0	27.5772	4.7527	0.7768	0.02173	1	0.2563	0.4088	0.3333	1369.81	661.239	3.25	52.65	0.418716
560	4.7	4.111	0.8747	20.3829	7.5492	0	17.5018	5.956	0.05098	-0.722	0.7071	0.5152	1	1	1128.53	195.128	1.3	-3.9	0.115867
561	13.7	97.9518	7.1498	117.209	10.0178	0	23.4361	4.3661	0.6526	-0.9927	0.9999	0.6176	0.2051	0.2316	1047.66	755.745	-66.95	-71.5	0.71371
562	6.1	79.252	12.9921	58.0414	14.1564	7.2672	22.981	3.254	0.9901	0.9806	0.9999	0.006392	0	0	1114.7	619.336	-9.75	78.65	0.917755
563	7.5	21.607	2.8809	42.0765	7.6503	0	42.7471	7.9022	0.5185	-0.01099	0.9978	0.3624	0.6727	0.5882	740.713	993.92	21.45	2.6	0.376573
564	10.5	18.3848	1.7509	42.8478	5.0409	0	22.981	4.3504	0.8426	0.1789	1	0.1964	1	0.2	251.01	401.857	-13	13	0.347339
565	4.9	27.4312	5.5982	20.7586	7.1581	0	14.5344	4.9639	0.9539	0.8931	0.9986	0.03987	0.4483	0	1298.11	524.612	16.25	22.1	0.782079
566	7.5	46.6055	6.2141	54.0807	9.8329	0	18.9506	4.9358	0.9588	0.8437	0.9992	0.04133	0.03636	0	750.02	769.227	35.75	-29.9	0.63197
567	8.9	63.214	7.1027	83.2587	12.0665	3.25	37.0557	6.0912	0.5236	-0.7177	0.9986	0.6652	0.04348	0.3469	114.5	613.107	63.05	-4.55	0.58863
568	7.9	66.1501	8.3734	78.9248	13.3771	3.25	37.9012	7.8391	0.9559	0.8321	1	0.05321	0.1695	0	274.386	48.8734	-25.35	-61.1	0.62595
569	5.3	12.3329	2.327	26.1784	7.9328	0	36.3361	8.6825	-0.4659	-0.9714	0.5615	0.5486	0.9697	1	867.509	150.189	-11.7	3.9	0.293339
570	7.9	52.3926	6.632	55.8989	9.4744	3.25	18.3848	4.2159	0.9455	0.7572	1	0.06945	0	0	627.31	125.62	-51.35	-10.4	0.699992
571	5.3	23.4811	4.4304	22.1632	6.7161	0	22.981	6.0551	0.9331	0.7579	1	0.0753	0.5455	0	1138.23	698.538	15.6	-17.55	0.659669
572	19.1	63.9416	3.3477	146.251	8.5527	0	18.9506	4.1393	0.9365	0.501	1	0.08956	0.6959	0.04636	820.267	808.008	61.1	18.85	0.39142
573	18.9	58.6371	3.1025	123.008	7.2786	0	45.5	6.8639	0.4088	-0.9978	1	0.633	0.5207	0.5705	1171.12	750.849	-30.55	50.05	0.42625
574	18.9	55.5398	2.9386	134.226	7.9424	0	42.25	5.3173	0.6473	-0.9899	1	0.5083	0.6805	0.415	55.6455	914.431	45.5	31.85	0.369989
575	6.9	15.9879	2.3171	34.2335	6.9864	0	27.5772	5.7369	0.5593	-0.6369	1	0.4017	0.9388	0.5862	961.341	730.71	-7.15	14.3	0.331659
576	5.1	95.0912	18.6453	64.6583	20.8575	6.5	50.7666	11.463	0.9981	0.9957	1	0.001293	0	0	890.108	505.382	25.35	91.65	0.893937
577	13.9	38.7009	2.7842	92.8233	7.8003	0	18.3848	3.5716	0.8197	-0.9734	1	0.3928	0.8824	0.2041	1307.2	886.414	33.8	18.85	0.356935
578	6.3	13.7118	2.1765	26.2374	6.1017	0	16.25	4.1485	0.2099	-0.3022	0.9778	0.3747	1	0.8261	199.492	811.214	11.7	-7.15	0.356704
579	4.9	11.518	2.3506	27.9408	9.6348	3.25	36.7696	9.2768	0.2511	-0.1073	0.9333	0.3723	0.7931	0.8889	694.459	565.704	-3.25	-11.05	0.24397
580	4.7	21.1724	4.5048	20.0896	7.4406	3.25	14.5344	2.9541	0.5461	0.3263	0.7399	0.1588	0.7778	1	311.128	836.33	-6.5	-20.15	0.605435
581	6.9	32.0681	4.6476	57.1252	11.6582	3.25	22.981	6.1071	0.8877	0.6536	0.9954	0.08585	0.8367	0.1034	833.442	33.7609	9.75	30.55	0.398655
582	18.5	82.2449	4.4457	167.202	10.1334	0	35.0036	5.6343	0.7705	-1	0.9999	0.3465	0.2	0.3403	598.284	244.122	27.95	-77.35	0.438718
583	12.3	80.71	6.5618	97.7751	9.4927	0	35.1541	5.7859	0.8127	-0.8666	1	0.4012	0.1068	0.1205	207.785	365.354	-40.95	-69.55	0.691247
584	12.1	178.807	14.7774	163.804	16.2183	4.5962	33.1436	4.5945	0.986	0.9409	1	0.01513	0	0	1295.9	858.128	-70.2	164.45	0.911156
585	4.9	6.6922	1.3657	19.7115	6.7971	0	22.75	6.9801	-0.692	-0.9944	0.3162	0.4238	1	1	788.255	728.378	5.85	-3.25	0.200924
586	18.3	30.0128	1.64	76.0442	4.6653	0	33.1436	4.2277	0.478	-0.9345	1	0.5878	0.8466	0.5188	756.06	765.688	29.9	2.6	0.351532
587	6.1	61.6678	10.1095	48.9086	11.9289	4.5962	19.5	4.4098	0.9929	0.971	0.9999	0.007972	0	0	548.836	436.598	-52	-33.15	0.84748
588	6.5	8.475	1.3038	36.194	8.0431	0	25.3833	5.5517	0.2424	-0.8	0.9884	0.5603	1	0.7917	369.962	621.469	8.45	-0.65	0.162102
589	5.7	71.786	12.594	50.4488	13.6348	10.2774	18.9506	2.4688	0.9258	0.8913	0.9672	0.02617	0	0	1045.32	901.272	68.9	20.15	0.923666
590	8.5	40.9087	4.8128	65.4062	10.0625	0	23.4361	5.4941	0.8185	0.158	0.9961	0.1764	0.2769	0.2222	265.553	913.194	-28.6	-29.25	0.478291
591	4.7	14.7365	3.1354	18.9111	7.0041	0	16.25	5.5418	0.8015	0.6919	0.8533	0.05453	1	0.1429	900.223	28.3723	-11.05	9.75	0.447652
592	18.1	34.321	1.8962	113.095	7.0245	0	19.769	4.6524	0.5161	-0.9977	0.9999	0.6044	0.9068	0.4643	461.171	221.945	14.3	-31.2	0.269941
593	5.5	15.0064	2.7284	27.0799	7.7371	0	16.25	4.4112	0.08626	-0.9983	0.9762	0.8769	1	0.5	118.454	425.7	-14.3	-4.55	0.352639
594	11.3	40.9087	3.6202	59.3118	6.3776	0	14.5344	3.9058	0.8959	0.4263	1	0.1353	0.7634	0.137	1247.61	536.376	28.6	29.25	0.567643
595	11.5	67.0635	5.8316	83.4919	8.7886	0	22.981	3.6305	0.855	-0.9952	1	0.3351	0.2211	0.2	1163.3	1006.36	55.9	-37.05	0.663541
596	17.7	73.9345	4.1771	166.689	10.6172	0	24.7513	6.7277	0.2625	-0.9988	1	0.7413	0.5096	0.5556	404.449	273.5	-73.45	-8.45	0.393428
597	17.7	69.0501	3.9011	96.7344	6.1614	0	14.5344	3.4689	0.6081	-0.9992	1	0.6669	0.414	0.2701	497.61	559.206	16.9	66.95	0.633152
598	17.5	63.7564	3.6432	95.7802	6.1794	0	16.25	2.9936	0.8295	0.156	1	0.2132	0.6129	0.2519	891.451	940.86	58.5	25.35	0.589572
599	6.7	46.9307	7.0046	45.994	9.7859	0	18.9506	5.0229	0.985	0.9318	0.9997	0.0141	0	0	1368.84	829.716	27.95	-37.7	0.715785
600	16.3	225.999	13.865	212.025	14.8269	3.25	41.1096	6.9627	0.9248	0.02702	1	0.1845	0.1399	0.09756	564.718	628.169	-65	-216.45	0.935125
601	9.9	59.0213	5.9617	64.9269	8.2186	3.25	35.8974	5.7929	0.9791	0.8698	1	0.02665	0.5443	0	408.985	688.354	57.85	11.7	0.725391
602	13.9	110.775	7.9694	103.778	8.7208	0	16.25	3.4525	0.9924	0.9695	1	0.007525	0	0	631.165	448.173	-65	-89.7	0.913838
603	6.5	31.7504	4.8847	25.8043	5.7343	0	14.5344	3.1719	0.939	0.8137	0.9951	0.06169	0.2	0	688.5	990.085	-12.35	-29.25	0.851839
604	5.9	49.9993	8.4745	40.9995	10.5127	3.25	36.3361	6.9332	0.9948	0.9806	1	0.005558	0	0	245.559	969.127	-48.1	13.65	0.80612
605	10.9	137.249	12.5916	133.793	15.0329	0	27.9576	4.6457	0.9962	0.9802	1	0.004459	0	0	61.2844	399.738	-72.8	-116.35	0.837603
606	17.3	35.6968	2.0634	124.369	8.1287	0	24.7513	5.0767	0.3921	-0.9993	1	0.6949	0.549	0.5152	752.717	86.289	29.9	19.5	0.253841
607	8.5	15.0766	1.7737	50.4588	7.7629	0	27.5772	6.3738	0.4914	-0.9772	0.9989	0.6345	0.9846	0.4444	456.441	1001.81	-14.95	1.95	0.228484
608	8.9	78.6742	8.8398	69.3993	10.0579	3.25	14.5344	2.4348	0.976	0.9551	1	0.01176	0	0	320.332	434.455	-20.15	76.05	0.878891
609	9.5	15.0064	1.5796	40.5031	5.4004	0	13.4001	3.1135	0.4728	-0.2169	0.9985	0.3976	1	0.6481	516.721	830.032	14.95	-1.3	0.292497
610	16.9	102.232	6.0492	185.935	12.4789	0	29.9635	7.5858	0.8349	0.3324	1	0.1968	0.05369	0.2636	696.695	515.775	98.15	28.6	0.484754
611	16.9	79.3666	4.6962	105.288	7.0663	0	17.5018	3.968	0.973	0.8654	1	0.02988	0.5638	0	1071.56	475.947	34.45	71.5	0.664591
612	10.5	25.2832	2.4079	66.6137	7.8369	0	40.7224	7.1693	0.689	-0.6306	0.9968	0.3857	0.8	0.4154	207.824	745.943	17.55	-18.2	0.307252
613	4.7	6.1321	1.3047	13.2305	4.9002	3.25	10.2774	2.2643	0.9903	0.9701	0.9989	0.0128	1	0	995.702	587.585	-5.2	3.25	0.266254
614	11.7	49.1814	4.2035	56.9209	5.8681	3.25	11.718	2.4095	0.9863	0.9303	1	0.01525	0.6598	0	1353.54	385.496	34.45	-35.1	0.716331
615	7.7	96.6294	12.5493	86.8077	15.2294	3.25	43.3604	8.0007	0.9601	0.8833	0.9992	0.03435	0.08772	0	718.091	472.688	18.2	94.9	0.824018
616	7.5	16.875	2.25	22.8248	4.15	0	10.2774	2.5144	0.9496	0.6139	1	0.0711	0.9455	0.02857	1065.93	619.06	-16.25	4.55	0.542169
617	7.3	21.4401	2.937	42.1679	7.9562	3.25	20.5548	4.2368	0.908	-0.6	1	0.2774	0.8302	0.0303	731.329	346.699	20.8	5.2	0.369146
618	4.7	17.4413	3.7109	17.0447	6.3128	0	16.25	4.5576	0.9935	0.9806	0.9992	0.006596	1	0	520.128	182.553	-15.6	7.8	0.587837
619	5.1	47.3965	9.2934	31.8255	10.2663	3.25	17.5018	3.6419	0.9997	0.999	1	0.0003248	0	0	1002.41	708.304	42.9	-20.15	0.905234
620	12.1	82.2012	6.7935	95.7198	9.4772	0	18.3848	5.1914	0.7843	0.2631	0.9989	0.2163	0.3465	0.321	1377.35	769.029	-31.2	-76.05	0.716826
621	16.3	29.3653	1.8016	108.855	7.6122	0	35.1541	5.9033	0.3613	-1	1	0.802	0.9301	0.4202	1223.03	426.411	-29.25	2.6	0.236673
622	9.9	125.578	12.6846	108.093	13.6826	3.25	20.8102	4.3505	0.9301	0.7878	1	0.07572	0	0	415.939	393.53	123.5	22.75	0.927061
623	5.9	19.2053	3.2551	52.9473	13.5762	0	33.4608	8.6222	0.7219	-0.2584	0.9996	0.3742	0.7949	0.3684	1061.04	76.8475	-17.55	7.8	0.239765
624	6.5	17.5981	2.7074	39.168	8.704	0	45.9619	9.0375	0.007886	-0.9567	0.9948	0.5906	0.5111	0.84	25.3308	8.1692	17.55	1.3	0.311052
625	9.3	15.2992	1.6451	56.4221	7.7291	0	17.5018	3.9644	-0.09965	-1	1	0.8935	0.8493	0.6226	413.79	597.962	14.95	-3.25	0.212845
626	7.7	45.7962	5.9476	54.7472	9.6048	3.25	30.8322	5.6152	0.8862	0.4353	1	0.1291	0.07018	0.1622	511.961	545.597	5.2	45.5	0.619232
627	4.9	1.4534	0.2966	18.8952	6.5156	0	14.5344	4.2748	-0.9752	-0.9997	-0.8878	0.03492	1	1	534.184	221.235	-1.3	-0.65	0.0455215
628	15.9	71.8478	4.5187	128.084	9.2147	3.25	35.8974	4.7081	0.8569	-0.6	1	0.2238	0.06475	0.2941	775.601	506.94	-53.95	-47.45	0.49038
629	7.3	16.6608	2.2823	25.988	4.9034	0	16.25	3.3834	0.6974	0.0767	0.999	0.2763	0.9434	0.4545	913.158	1018.53	-5.85	-15.6	0.465453
630	15.7	65.6629	4.1823	108.909	7.9496	0	26.2023	4.6743	0.8756	-0.9989	1	0.3012	0.562	0.1197	1271.85	289.71	-53.3	38.35	0.526102
631	9.3	6.4018	0.6884	45.6164	6.2488	0	20.8102	4.892	0.4965	-0.8178	0.9991	0.5103	1	0.5	464.962	438.269	5.85	2.6	0.110165
632	11.3	92.9659	8.2271	93.7723	10.083	3.25	16.25	3.0653	0.9373	0.8264	1	0.05609	0	0	547.735	203.531	32.5	87.1	0.815938
633	7.3	1.4534	0.1991	27.6488	5.2168	0	22.75	6.1043	-0.3721	-1	1	0.8141	1	0.7742	0.5959	866.685	-0.65	-1.3	0.0381652
634	6.1	35.3937	5.8022	31.3562	7.6478	3.25	14.5344	3.0817	0.9585	0.7574	0.9998	0.06597	0.2683	0	1248.81	578.902	4.55	-35.1	0.758676
635	15.3	6.5	0.4248	74.1963	5.5787	0	13.4001	2.9278	0.07102	-1	1	0.6513	0.9925	0.7736	345.183	1008.76	-3.9	-5.2	0.0761468
636	5.3	47.1463	8.8955	32.8974	9.9689	0	18.3848	5.9015	0.9631	0.7733	1	0.06882	0	0	441.34	555.651	45.5	12.35	0.892325
637	6.3	12.5536	1.9926	27.7473	6.4529	3.25	13	3.1909	0.8325	0.4961	0.9985	0.132	1	0.3043	481.444	37.1032	11.7	-4.55	0.308791
638	13.3	60.4535	4.5454	105.278	9.3166	3.25	26	4.1927	0.6004	-0.9867	1	0.7411	0.2035	0.2258	477.906	94.312	17.55	57.85	0.487882
639	6.1	14.4323	2.366	19.0496	4.6463	0	9.75	2.1925	0.978	0.9147	1	0.02327	1	0	10.1148	236.336	-14.3	1.95	0.509222
640	15.1	44.8688	2.9714	81.6523	6.233	0	16.5718	3.6854	0.5919	-1	0.9995	0.7055	0.3893	0.2523	640.285	376.401	-1.3	-44.85	0.476721
641	4.9	10.4809	2.139	23.0531	7.9493	3.25	14.5344	4.2332	0.8531	0.5145	0.9939	0.1552	1	0.2222	174.245	702.714	-1.3	-10.4	0.26908
642	14.9	71.2781	4.7838	100.608	7.7991	0	46.1912	7.3695	0.9644	0.8049	1	0.04744	0.4961	0	486.644	445.95	62.4	34.45	0.613378
643	14.3	96.8522	6.7729	93.7218	7.6197	0	16.25	3.1677	0.9786	0.8642	1	0.03277	0.1382	0	290.997	877.808	-96.85	0.65	0.888867
644	14.9	81.0235	5.4378	138.929	10.7697	0	23.6604	6.3032	0.8176	-0.7743	1	0.365	0.4264	0.1481	943.641	883.191	-76.05	27.95	0.504917
645	11.9	65.2854	5.4862	69.0005	6.9697	0	16.5718	3.8102	0.811	-0.2873	1	0.3254	0.4141	0.2532	988.067	816.05	14.3	-63.7	0.78715
646	5.9	53.482	9.0647	42.7052	10.95	3.25	27.768	5.1732	0.994	0.9705	1	0.007222	0	0	306.805	602.093	-14.95	-51.35	0.827826
647	14.7	13.9106	0.9463	73.9779	5.825	0	40.2003	6.1557	0.461	-0.9957	1	0.5854	1	0.5524	825.616	1005.58	-11.05	-8.45	0.162455
648	14.7	58.145	3.9554	91.7304	7.2229	0	14.5344	3.2465	0.8665	-0.7071	1	0.2772	0.5591	0.1346	141.956	993.031	-5.85	57.85	0.547619
649	6.1	32.3828	5.3087	28.4075	6.9287	0	18.3848	4.8111	0.9908	0.9487	1	0.01273	0.122	0	956.648	1022.14	20.15	25.35	0.76619
650	14.5	63.3442	4.3686	101.614	8.1291	0	33.1436	5.1466	0.8379	0.1533	1	0.1905	0.416	0.2381	826.514	363.662	-39.65	-49.4	0.537403
651	5.3	15.6135	2.946	26.0391	7.8906	3.25	14.5344	2.8424	0.8824	0.156	0.9994	0.2318	0.5152	0.1538	510.283	704.047	-15.6	0.65	0.373356
652	6.5	61.5066	9.4626	43.7771	9.7282	3.25	17.5018	4.3495	0.985	0.9485	1	0.01248	0	0	343.238	152.038	35.75	50.05	0.972698
653	6.1	2.3436	0.3842	29.5797	7.2146	3.25	14.5344	3.9122	-0.8738	-0.9999	-0.4874	0.1401	1	1	1286.12	693.246	-1.95	-1.3	0.0532531
654	14.5	98.9239	6.8223	125.568	10.0454	0	17.5018	3.524	0.8348	0.06111	1	0.2941	0.048	0.2095	1021.72	900.693	-12.35	-98.15	0.679147
655	14.5	138.206	9.5314	126.446	10.1157	3.25	16.25	2.919	0.9497	0.7399	1	0.07172	0	0.009524	361.407	144.562	-111.8	81.25	0.942238
656	6.1	19.0285	3.1194	45.084	10.9961	3.25	29.0689	5.5023	0.4049	-0.3939	0.9156	0.3838	0.7561	0.7619	749.59	839.287	-2.6	-18.85	0.283682
657	7.1	34.6152	4.8754	45.9266	9.0052	0	23.6604	6.2252	0.9332	0.7593	0.9993	0.07166	0.3922	0	830.141	908.239	-28.6	-19.5	0.541398
658	7.5	47.1239	6.2832	49.5724	9.0132	0	20.8102	5.3438	0.9618	0.8126	1	0.05361	0	0	1350.77	894.467	19.5	42.9	0.697111
659	5.3	4.6872	0.8844	17.4554	5.2895	0	17.5018	4.1264	-0.6112	-0.9989	0.7954	0.5519	1	0.9231	1069.15	858.038	3.9	-2.6	0.167199
660	9.5	67.6125	7.1171	79.8325	10.6443	0	45.1504	7.7195	0.9822	0.9382	1	0.01571	0	0	242.768	605.642	41.6	-53.3	0.66863
661	14.1	35.5366	2.5203	66.7733	5.5185	0	16.5718	4.2285	0.202	-0.9987	1	0.6129	0.8512	0.7374	1261.06	492.908	22.75	27.3	0.4567
662	6.7	5.5915	0.8346	21.6941	4.6158	0	14.5344	3.7486	0.5179	-0.8575	1	0.5103	1	0.5926	490.53	266.485	3.25	4.55	0.180814
663	5.5	26.2023	4.7641	22.8139	6.5183	0	10.2774	2.3124	0.9899	0.9349	1	0.01875	0.3714	0	833.846	390.691	-3.25	26	0.730881
664	12.1	8.45	0.6983	76.1667	7.5413	0	26.2023	6.67	-0.04943	-0.9967	0.9899	0.6536	1	0.8194	457.207	1023.58	7.8	3.25	0.0925968
665	6.1	37.5709	6.1592	29.0191	7.0778	3.25	14.5344	2.6476	0.9973	0.9838	1	0.004019	0	0	488.188	433.967	18.85	32.5	0.870214
666	13.9	45.8745	3.3003	85.2189	7.1613	0	18.9506	4.45	0.7145	-0.9463	1	0.5637	0.5546	0.2222	631.561	117.349	-45.5	5.85	0.460852
667	13.7	53.3	3.8905	80.5816	6.8873	0	18.9506	4.1106	0.9002	0.3212	1	0.1519	0.5983	0.1031	534.569	486.803	11.7	52	0.56488
668	5.9	18.8948	3.2025	28.0289	7.1869	3.25	35.8974	7.1765	0.9313	0.7772	0.9996	0.0813	0.7692	0	818.619	951.695	-18.85	-1.3	0.445602
669	6.1	3.9538	0.6482	31.3375	7.6433	3.25	22.981	6.3611	-0.6063	-0.9985	0.9615	0.7088	1	0.8571	1327.64	727.107	3.9	-0.65	0.0848063
670	6.7	89.4193	13.3462	73.3297	15.6021	3.25	24.7513	3.9175	0.991	0.9618	1	0.01302	0	0	1001.69	791.828	84.5	29.25	0.85541
671	13.5	18.8612	1.3971	62.5247	5.4369	0	23.6604	4.3811	-0.01064	-0.9992	0.9994	0.7595	1	0.6989	1285.71	634.041	0.65	-18.85	0.256966
672	13.5	19.5541	1.4485	48.6721	4.2324	0	18.9506	3.1629	0.732	-0.3162	1	0.3108	1	0.4105	307.9	467.896	-7.15	-18.2	0.342241
673	6.1	40.7172	6.675	43.7396	10.6682	3.25	18.9506	4.545	0.1849	-0.8419	0.9989	0.5345	0.3659	0.7619	531.656	75.9016	11.7	39	0.625691
674	10.7	123.456	11.5379	109.078	12.5377	0	39.2699	5.6536	0.9967	0.9487	1	0.006738	0	0	674.631	714.005	27.95	-120.25	0.920257
675	5.5	36.2604	6.5928	43.864	12.5326	3.25	27.9576	6.7932	0.92	0.7462	0.9839	0.06	0.1714	0.06667	344.055	675.273	35.1	9.1	0.526052
676	4.9	77.5246	15.8213	46.4986	16.034	13	20.5548	1.8574	0.9602	0.9564	0.9704	0.004399	0	0	387.327	771.459	5.2	77.35	0.986734
677	13.1	23.544	1.7973	46.8704	4.2226	0	9.1924	2.248	0.6085	-0.9762	1	0.5626	1	0.3933	672.389	442.046	23.4	-2.6	0.425638
678	12.9	71.3492	5.5309	103.012	9.4507	0	33.931	6.8965	0.7249	-0.9778	1	0.4014	0.4404	0.2841	1237.64	864.911	-20.8	-68.25	0.585237
679	4.7	33.2962	7.0843	28.3828	10.5121	3.25	32.5	7.1694	0.9733	0.933	0.9979	0.02395	0.07407	0	239.851	543.234	26	20.8	0.673919
680	11.9	40.9294	3.4394	70.2829	7.0993	0	16.25	3.6795	0.3948	-0.9899	0.9999	0.7443	0.5051	0.4156	611.319	231.492	-14.3	38.35	0.48447
681	6.5	31.7437	4.8836	47.9868	10.6637	3.25	18.9506	4.0856	0.9872	0.9248	1	0.01732	0.4667	0	104.439	487.4	-21.45	-23.4	0.457965
682	11.5	54.4799	4.7374	98.2052	10.3374	3.25	22.981	5.6578	0.9543	0.7436	1	0.05608	0.4632	0.01333	1353.99	930.391	-16.25	52	0.458278
683	12.3	70.3022	5.7156	125.425	12.1772	3.25	40.2003	7.4154	0.2996	-0.9487	0.9921	0.7246	0.3398	0.4578	1029.91	1002.6	-66.95	-21.45	0.469369
684	7.3	18.2464	2.4995	33.3229	6.2873	0	33.4608	6.5567	0.7842	-0.1104	1	0.2929	1	0.3333	523.589	765.794	-1.3	18.2	0.397547
685	12.1	48.1965	3.9832	60.9013	6.0298	0	13.4001	3.1059	0.7856	-0.9285	1	0.4974	0.6238	0.125	891.202	141.616	-47.45	8.45	0.660586
686	4.7	3.9538	0.8412	8.552	3.1674	0	4.5962	1.475	0.8283	0.3363	0.9965	0.2416	1	0.2857	75.9787	32.9043	-3.9	-0.65	0.265581
687	12.3	31.1051	2.5289	68.5395	6.6543	0	21.8017	4.4147	0.6389	-0.9939	1	0.6206	0.9806	0.241	1104.07	81.6707	-30.55	5.85	0.38004
688	12.3	55.0201	4.4732	86.1787	8.3669	0	19.5	4.5889	0.8737	-0.6585	1	0.2734	0.4951	0.1205	1146.78	287.008	-13.65	53.3	0.534631
689	8.3	49.6729	5.9847	48.7567	7.7392	0	19.769	4.8445	0.9099	0.4541	0.9998	0.1314	0.3016	0.1395	224.542	867.241	33.8	-36.4	0.773297
690	12.3	62.3221	5.0668	87.427	8.4881	3.25	13.7886	2.4599	0.8383	0.3358	0.9997	0.18	0.08738	0.253	739.866	577.593	-53.95	31.2	0.59693
691	11.3	24.7086	2.1866	73.5114	7.9045	0	20.8102	5.0243	0.2825	-1	1	0.7317	0.7312	0.5714	425.08	314.65	24.7	0.65	0.276627
692	12.1	4.111	0.3397	47.8233	4.735	0	17.5018	3.6134	-0.202	-1	1	0.5978	1	0.9067	543.628	863.397	-3.9	-1.3	0.0717423
693	5.1	2.68	0.5255	15.0367	4.8505	0	9.1924	2.9037	-0.2886	-0.8321	0.6	0.3813	1	1	532.951	915.667	-0.65	2.6	0.108339
694	5.5	36.9186	6.7125	32.0182	9.1481	3.25	20.5548	4.6196	0.9063	0.6908	1	0.1084	0.08571	0.1333	143.7	216.682	-16.25	-33.15	0.733759
695	11.7	61.6987	5.2734	98.9477	10.2008	0	29.9635	5.5147	0.4282	-0.9968	1	0.75	0.3918	0.3896	275.645	483.209	-40.95	-46.15	0.516959
696	8.9	48.559	5.4561	57.1459	8.282	0	19.5	4.9684	0.8735	0.3417	1	0.1903	0.1594	0.2653	1368.39	840.483	22.75	-42.9	0.65879
697	5.7	68.2469	11.9731	48.7122	13.1655	0	23.6604	6.2664	0.9973	0.9889	0.9999	0.002808	0	0	915.333	288	-65	20.8	0.90943
698	5.7	4.111	0.7212	12.3962	3.3503	0	9.1924	2.2123	-0.09429	-1	1	0.8693	1	0.75	149.439	864.561	-3.9	-1.3	0.215264
699	5.1	5.2	1.0196	12.6264	4.073	0	7.2672	1.7106	0.04515	-0.5547	0.4472	0.3687	1	1	1122.57	206.726	0	-5.2	0.250331
700	11.5	9.1232	0.7933	54.432	5.7297	0	13.7886	3.193	-0.1628	-0.9971	1	0.7119	1	0.8169	823.404	880.017	0.65	9.1	0.138454
701	6.1	18.3848	3.0139	26.8355	6.5452	0	14.5344	3.1971	0.9	0.2841	0.9984	0.1598	0.9756	0.09524	758.426	618.672	18.2	-2.6	0.460475
702	6.1	11.6276	1.9062	29.5596	7.2097	3.25	14.5344	3.7139	-0.1061	-0.6332	0.9978	0.4913	1	0.8571	709	987.459	-5.2	-10.4	0.264394
703	6.9	26.0081	3.7693	45.6537	9.3171	3.25	26.2023	5.4361	0.9875	0.9529	0.9996	0.01368	0.7143	0	1147.65	715.022	-26	0.65	0.404557
704	10.9	60.5896	5.5587	90.3126	10.1475	0	36.3361	7.0267	0.9715	0.8466	1	0.03731	0.1461	0	717.353	854.284	-9.75	-59.8	0.54779
705	6.3	25.0903	3.9826	33.8315	7.8678	3.25	21.8017	4.6234	0.8539	0.3528	1	0.1783	0.4884	0.2174	1145.87	812.183	7.15	24.05	0.50619
706	11.3	40.153	3.5534	92.6256	9.9597	0	19.769	5.4489	0.5101	-0.9927	0.9979	0.5649	0.4731	0.5479	70.3982	988.496	35.1	-19.5	0.356778
707	5.9	55.9038	9.4752	47.9452	12.2936	3.25	20.8102	4.5343	0.9907	0.9497	0.9998	0.01327	0	0	573.237	817.856	22.1	51.35	0.770743
708	8.9	48.75	5.4775	48.8493	7.0796	3.25	11.718	2.4481	0.9905	0.8737	1	0.01999	0.1594	0	854.933	570.062	39	-29.25	0.773702
709	8.9	15.6135	1.7543	53.4659	7.7487	0	21.8017	5.2252	0.343	-0.9954	1	0.6605	0.9275	0.6042	447.416	686.916	-15.6	0.65	0.226399
710	6.3	7.2672	1.1535	20.2329	4.7053	0	11.718	2.6944	0.6983	0.4191	0.9994	0.1349	1	0.6087	1232.87	378.659	-1.3	-7.15	0.245149
711	5.5	7.1795	1.3054	18.1354	5.1815	0	19.5	4.1349	0.1081	-0.9383	0.9701	0.5923	1	0.8	1221.46	921.191	0.65	-7.15	0.251935
712	10.3	8.841	0.8583	51.5871	6.2153	0	20.8102	4.6303	-0.07453	-1	1	0.7798	0.988	0.75	1164.14	122.971	-8.45	2.6	0.138095
713	5.7	52.9181	9.2839	43.2876	11.6994	0	25.3833	6.0447	0.823	0.6511	0.9863	0.1089	0	0.2941	949.298	998.579	24.7	46.8	0.793536
714	10.1	97.7337	9.6766	100.866	12.4526	3.25	20.5548	4.4031	0.9936	0.9215	1	0.01241	0	0	255.663	831.277	-85.8	-46.8	0.777075
715	10.1	72.7303	7.201	75.4339	9.3128	3.25	18.9506	3.8951	0.9857	0.9262	1	0.01779	0	0	759.356	652.04	-66.3	29.9	0.773237
716	7.1	52.3926	7.3792	39.2346	7.6931	0	13	3.159	0.9821	0.9429	1	0.01764	0	0	167.62	949.768	-10.4	-51.35	0.959197
717	7.5	63.1705	8.4227	63.5422	11.5531	3.25	26.2023	4.4223	0.983	0.9165	1	0.01936	0	0	1185.64	371.553	3.9	63.05	0.729042
718	10.1	127.196	12.5937	110.45	13.6358	4.5962	32.0088	4.8632	0.941	0.7464	1	0.08102	0	0.01639	550.381	712.208	99.45	79.3	0.923576
719	8.5	20.9316	2.4625	41.3314	6.3587	0	18.3848	4.0459	0.4626	-0.9923	1	0.7108	0.9385	0.4091	665.335	992.047	18.85	9.1	0.387265
720	4.9	8.5494	1.7448	35.8719	12.3696	0	41.3657	11.8923	0.2512	-0.7761	0.9701	0.7339	0.8966	0.5556	402.255	951.816	-8.45	-1.3	0.141055
721	9.5	27.7908	2.9254	67.5109	9.0015	0	43.3604	8.8978	0.4881	-0.9918	0.9999	0.6872	0.84	0.4364	650.505	869.695	27.3	5.2	0.32499
722	5.3	19.769	3.73	21.3987	6.4844	0	14.5344	4.3235	0.6734	-0.8824	0.9954	0.4982	0.5455	0.4615	88.9245	639.953	-9.1	-17.55	0.575227
723	8.7	97.4306	11.1989	118.191	17.6404	7.2672	29.43	5.6022	0.6526	-0.1179	1	0.3701	0	0.4565	779.736	177.701	-31.2	92.3	0.634844
724	9.7	40.3052	4.1552	87.0047	11.2993	0	26.2023	7.1928	0.4986	-0.995	1	0.6325	0.5065	0.463	1322.42	858.485	0.65	-40.3	0.36774
725	4.7	22.8981	4.8719	19.8353	7.3464	4.5962	10.2774	1.6914	0.9916	0.9594	0.9999	0.01471	0.2963	0	1083.16	266.638	22.75	-2.6	0.663168
726	9.5	51.5594	5.4273	57.7742	7.7032	0	27.5772	6.0408	0.9866	0.9457	1	0.01455	0.2133	0	1165.69	173.821	42.9	-28.6	0.704551
727	6.7	11.8614	1.7704	33.9443	7.2222	0	39.1352	7.7992	0.3728	-0.9721	0.9986	0.72	0.9787	0.6154	706.716	969.53	11.7	1.95	0.245133
728	4.7	36.1028	7.6814	21.7797	8.0666	3.25	13	2.3565	0.9314	0.9127	0.9439	0.01025	0	0	1237.37	696.149	33.15	14.3	0.952248
729	4.7	4.7321	1.0068	16.1374	5.9768	0	10.2774	3.0358	-0.9513	-0.9997	-0.9231	0.02991	1	1	434.255	445.117	-1.3	-4.55	0.168451
730	5.9	18.7601	3.1797	23.2363	5.958	0	11.718	3.3315	0.8632	0.6075	1	0.1116	0.9744	0.1579	1341.97	335.093	-18.2	-4.55	0.533686
731	4.7	1.4534	0.3092	11.7093	4.3368	0	9.75	2.2009	-0.9103	-0.9701	-0.7474	0.07906	1	1	826.617	88.6489	-1.3	-0.65	0.0712968
732	8.7	24.5714	2.8243	35.6312	5.3181	0	11.718	3.2402	0.8424	0.4712	0.9999	0.1531	0.8507	0.2979	536.546	682.678	-14.95	19.5	0.531073
733	8.7	22.1096	2.5413	38.7681	5.7863	0	13	3.2653	0.5078	-0.9806	0.9998	0.6075	0.8955	0.4348	426.661	865.506	-20.15	-9.1	0.439193
734	4.9	13.0648	2.6663	18.6794	6.4412	3.25	23.6604	5.1052	0.905	0.7452	0.9918	0.08402	1	0.1111	1380.29	353.571	13	-1.3	0.413945
735	8.5	45.2673	5.3256	65.9128	10.1404	0	35.0036	7.1667	0.9159	0.6891	0.9999	0.08945	0.4	0.08889	923.382	369.077	-12.35	-43.55	0.525186
736	8.5	4.162	0.4897	35.7724	5.5034	0	19.769	3.7369	0.07479	-1	1	0.677	1	0.8293	477.135	44.8941	-3.25	2.6	0.0889814
737	5.9	56.7551	9.6195	37.4787	9.6099	0	36.3361	9.2077	0.9937	0.9741	0.9999	0.006882	0	0	736.186	1029.05	-53.3	19.5	1.001
738	8.1	63.7133	7.8658	59.3003	9.7214	3.25	16.5718	3.4655	0.9951	0.9762	1	0.006389	0	0	946.815	563.938	63.7	1.3	0.809122
739	5.3	42.0294	7.9301	29.0107	8.7911	3.25	14.5344	3.7032	0.9054	0.8198	0.9816	0.04138	0	0	1225.98	645.047	32.5	-26.65	0.90206
740	6.9	7.0007	1.0146	46.3758	9.4644	0	39.2699	8.7566	-0.3054	-0.9999	0.9762	0.7403	0.9388	0.8276	471.188	1012.1	6.5	-2.6	0.107202
741	8.1	5.886	0.7267	54.5937	8.9498	0	33.1436	7.5339	-0.5947	-0.9998	0.8944	0.4961	0.9836	0.9512	263.5	232.673	-5.85	-0.65	0.0811973
742	7.9	18.2116	2.3053	30.1806	5.1154	0	26.2023	4.6127	0.9618	0.7474	0.9998	0.05142	1	0.02564	1024.39	568.937	-14.95	10.4	0.450659
743	7.9	40.7224	5.1547	56.1546	9.5177	0	20.8102	5.2612	0.9656	0.83	1	0.03587	0.3729	0	1274.02	389.101	35.75	19.5	0.541591
744	7.9	45.113	5.7105	63.7366	10.8028	0	27.768	6.5019	0.7425	0.1263	1	0.2995	0.678	0.3846	1130.34	497	26.65	36.4	0.528613
745	5.7	50.1006	8.7896	49.3766	13.345	3.25	25.3833	7.045	0.08442	-0.9881	0.9962	0.9283	0.5946	0.4706	1256.14	307.746	-35.1	35.75	0.658644
746	5.7	34.0243	5.9692	43.445	11.7419	3.25	21.8017	5.2806	0.9931	0.9762	0.9999	0.007296	0.08108	0	1336.14	97.2456	-33.8	-3.9	0.508367
747	7.9	20.8102	2.6342	50.6758	8.5891	0	33.931	7.2537	0.6178	-0.07466	0.9621	0.3127	0.7288	0.5128	683.323	335.671	16.25	-13	0.306691
748	7.9	7.9076	1.001	36.254	6.1447	0	33.4608	6.5709	-0.08755	-0.9971	0.9717	0.6336	0.8983	0.8889	759.013	915.317	7.8	1.3	0.162905
749	7.7	12.5536	1.6303	46.3497	8.1315	0	18.9506	3.7405	0.7419	-0.1789	0.9999	0.2943	1	0.3333	1261.56	788.552	-11.7	4.55	0.200492
750	7.7	58.4603	7.5922	52.9973	9.2978	3.25	17.5018	3.7982	0.9877	0.9529	1	0.01164	0	0	1323.38	392.299	-43.55	-39	0.816559
751	7.7	19.2492	2.4999	39.3553	6.9044	3.25	16.25	3.4946	0.7315	-0.8222	1	0.5392	0.7018	0.1892	1127.72	732.935	18.85	-3.9	0.362073
752	7.5	53.7774	7.1703	50.7735	9.2315	0	25.3833	6.2896	0.9754	0.8321	1	0.04454	0.1636	0	378.427	721.807	-37.7	-38.35	0.776721
753	6.5	49.2715	7.5802	36.6815	8.1514	3.25	13	2.7243	0.988	0.9621	1	0.01485	0	0	1137.96	644.162	48.75	-7.15	0.929926
754	7.5	38.7936	5.1725	43.3464	7.8812	0	20.5548	4.3687	0.9095	0.6635	0.9981	0.09561	0.4	0.1143	31.6333	696.567	-33.15	-20.15	0.656309
755	7.3	51.2553	7.0213	51.8496	9.783	0	19.769	3.4551	0.9866	0.9223	0.9997	0.01848	0.1509	0	340.856	709.664	-11.05	-50.05	0.717704
756	7.3	35.8208	4.907	39.3689	7.4281	3.25	18.3848	3.8543	0.9041	0.5311	1	0.1393	0.3585	0.1515	306.473	929.548	-7.15	35.1	0.6606
757	7.3	76.711	10.5084	66.4151	12.5311	3.25	29.43	6.0813	0.9976	0.9874	1	0.002624	0	0	692.384	476.288	1.3	-76.7	0.838586
758	5.1	48.0517	9.4219	44.2152	14.263	4.5962	27.768	6.4167	0.9862	0.9516	1	0.01487	0.3226	0	302.824	553.48	44.2	18.85	0.660583
759	7.1	28.0707	3.9536	35.5385	6.9683	3.25	18.9506	3.3632	0.9033	0.5739	1	0.1059	0.5686	0.129	342.472	676.451	27.95	2.6	0.567369
760	7.1	62.9393	8.8647	42.0334	8.2418	3.25	13.7886	2.6007	0.9141	0.7831	0.999	0.06721	0	0	227.409	464.155	39	49.4	1.07558
761	6.9	82.7519	11.993	59.9821	12.2413	6.5	20.8102	3.3777	0.9962	0.9847	1	0.004086	0	0	1103.26	48.2609	57.2	59.8	0.979716
762	6.9	47.8799	6.9391	36.1125	7.3699	3.25	14.5344	2.5706	0.9975	0.9887	1	0.002894	0	0	596.471	625.5	31.85	-35.75	0.941546
763	5.3	5.2405	0.9888	26.4861	8.0261	0	19.769	5.1304	-0.5698	-0.9971	0.9487	0.6859	1	0.8462	1085.79	808.915	-2.6	4.55	0.123198
764	5.1	41.5695	8.1509	29.6955	9.5792	3.25	20.8102	4.6225	0.9765	0.966	0.9933	0.008455	0	0	302.814	672.716	18.85	-37.05	0.850896
765	5.1	7.827	1.5347	31.538	10.1736	0	24.7513	6.6136	-0.1079	-0.7516	0.9864	0.7	1	0.7778	1118.24	530.853	-5.2	5.85	0.150851
766	6.7	23.1458	3.4546	29.4657	6.2693	0	22.981	4.7705	0.7617	-0.1165	0.9995	0.2913	0.9574	0.4074	856.672	942.895	-14.3	18.2	0.551034
767	4.7	20.9316	4.4535	15.0235	5.5643	3.25	10.2774	2.1001	0.9659	0.9125	0.9977	0.03419	0.4815	0	758.053	374.192	-12.35	16.9	0.80037
768	6.5	32.1865	4.9518	50.9498	11.3222	3.25	32.5	6.2909	0.2786	-0.55	0.9829	0.48	0.2889	0.92	670.923	36.5538	-23.4	-22.1	0.437353
769	6.3	49.9866	7.9344	44.4243	10.3312	6.5	36.3361	6.4316	0.985	0.9012	0.9999	0.02282	0	0	1319.71	610.754	-48.75	11.05	0.768004
770	4.7	0.65	0.1383	10.8646	4.0239	0	7.2672	2.0761	-0.9207	-1	-0.6	0.1461	1	1	812.808	972.713	0	-0.65	0.0343696
771	6.1	31.737	5.2028	46.5173	11.3457	0	37.0557	11.0612	0.6117	0.02325	0.9876	0.2913	0.5122	0.6667	1211.1	224.295	26	18.2	0.45857
772	6.1	17.5018	2.8691	15.1763	3.7015	0	10.2774	3.118	0.9504	0.7792	0.9999	0.06165	0.9512	0	1208.07	506.393	16.25	6.5	0.775118
773	6.1	16.3666	2.683	40.5932	9.9008	0	19.5	5.1	0.7573	-0.04398	0.9999	0.287	1	0.3333	1030.35	397.566	16.25	-1.95	0.270988
774	4.7	29.3941	6.2541	19.9156	7.3761	0	10.2774	2.845	0.9816	0.9756	0.9834	0.002929	0	0	801.457	353.106	27.95	9.1	0.847887
775	4.9	17.4413	3.5595	17.6495	6.086	3.25	11.718	2.4028	0.3111	-0.1047	0.8786	0.3518	0.5172	0.8889	976.204	199.735	-15.6	-7.8	0.584867
776	5.9	17.2097	2.9169	27.9098	7.1564	3.25	16.5718	3.6869	0.9192	0.7593	0.9999	0.07969	0.8974	0	792.712	679.72	-16.9	-3.25	0.407593
777	5.9	27.9122	4.7309	32.9625	8.4519	0	14.5344	4.0235	0.9722	0.9005	0.9999	0.03197	0.4359	0	887.034	755.475	24.7	-13	0.559744
778	5.5	25.3166	4.603	39.801	11.3717	3.25	22.981	6.0159	0.9702	0.7693	1	0.0608	0.1714	0	1152.57	1024.56	-18.85	16.9	0.404777
779	5.9	9.9218	1.6817	25.9373	6.6506	3.25	13.7886	2.5112	0.8044	-0.06652	0.9995	0.2678	1	0.2632	1315.43	190.424	8.45	5.2	0.252864
780	5.9	33.5554	5.6873	41.359	10.6049	3.25	16.5718	3.7187	0.9928	0.9578	1	0.01057	0.1282	0	1049.36	785.009	28.6	-17.55	0.53629
781	5.7	7.8	1.3684	30.6824	8.2925	0	14.5344	3.9847	0.3876	-0.5547	0.9125	0.3617	0.6757	0.8235	183.947	744.702	0	7.8	0.165017
782	5.7	59.0356	10.3571	43.6942	11.8093	3.25	20.8102	4.8594	0.9301	0.7112	0.9999	0.09461	0	0.05882	989	989.711	-52	-27.95	0.877029
783	5.1	9.0535	1.7752	18.6604	6.0195	0	14.5344	4.1813	0.3012	-0.9191	0.9923	0.6517	1	0.6	568.833	65.6961	8.45	-3.25	0.294908
784	5.5	49.0265	8.9139	33.9253	9.6929	3.25	19.5	4.3773	0.9941	0.9833	0.9999	0.00527	0	0	215.464	103.746	-48.75	-5.2	0.919632
785	5.5	73.2167	13.3121	52.5867	15.0248	4.5962	29.9635	6.9386	0.9994	0.9976	1	0.0006118	0	0	392.618	653.091	20.8	70.2	0.886008
786	5.5	70.853	12.8824	58.4972	16.7135	7.2672	22.981	4.3308	0.9865	0.9616	1	0.01343	0	0	724.009	284.264	70.85	0.65	0.770778
787	5.5	11.5729	2.1042	16.3235	4.6639	0	10.2774	2.3597	0.8044	0.6313	0.9971	0.1357	1	0.4667	37.2182	970.773	-9.1	-7.15	0.451167
788	5.5	82.4348	14.9881	56.4234	16.121	3.25	29.0689	6.8681	0.951	0.9001	0.9933	0.02723	0	0	846.764	828.527	65	-50.7	0.929725
789	5.3	28.2507	5.3303	23.3196	7.0665	0	13.7886	4.1024	0.9663	0.9142	1	0.02972	0.0303	0	1363.6	704.877	-26	11.05	0.754306
790	5.3	18.9506	3.5756	19.611	5.9427	0	46.1912	7.6579	0.7208	0.1808	1	0.3263	0.5758	0.3846	1377.48	587.594	17.55	7.15	0.601679
791	5.3	4.111	0.7757	19.3891	5.8755	0	18.9506	4.5292	-0.2297	-0.7372	0.6508	0.4006	1	1	433.528	889.811	1.3	-3.9	0.132023
792	5.3	50.1175	9.4561	34.72	10.5212	3.25	14.5344	3.8177	0.9413	0.8107	1	0.06542	0	0	945.991	1020.43	-50.05	2.6	0.898766
793	5.3	8.5494	1.6131	18.5937	5.6345	0	23.4361	4.9025	0.1148	-0.9923	0.9945	0.8328	1	0.5385	646.33	612.415	8.45	1.3	0.28629
794	5.1	9.1924	1.8024	24.0749	7.7661	0	26.2023	6.2793	0.4085	-0.4758	0.8774	0.5197	1	0.7273	726.784	629.726	-1.3	-9.1	0.232086
795	4.9	37.0956	7.5705	29.3607	10.1244	3.25	14.5344	3.5053	0.9875	0.9613	1	0.01229	0	0	1325.96	579.378	36.4	-7.15	0.747748
796	4.9	2.3436	0.4783	25.4666	8.7816	3.25	23.6604	5.6716	0.2323	-0.9995	0.992	0.7611	1	0.6667	524.469	745.092	-1.3	1.95	0.0544662
797	4.9	11.9854	2.446	20.5937	7.1013	3.25	11.718	2.9164	0.6718	0.3939	0.9363	0.1899	1	0.6667	289.735	981.796	2.6	-11.7	0.344444
798	4.9	72.6896	14.8346	44.6765	15.4057	6.5	20.8102	4.1375	0.9739	0.9407	0.9987	0.0199	0	0	1190.58	846.969	42.25	-59.15	0.962929
799	4.9	2.68	0.5469	15.1546	5.2257	0	9.1924	3.0724	-0.6985	-0.9701	-0.4472	0.163	1	1	986.959	497.133	2.6	0.65	0.104656
800	4.7	24.468	5.206	25.6266	9.4913	0	36.3361	9.4048	0.9399	0.8	0.9995	0.06896	0.3333	0	422.702	970.543	-15.6	-18.85	0.548502
801	4.7	26.5308	5.6449	25.7965	9.5543	0	22.981	5.5806	0.9511	0.8663	0.9999	0.04297	0	0	230.011	750.372	-22.75	-13.65	0.590823
802	4.7	10.4809	2.23	22.963	8.5048	0	23.4361	5.6329	0.6151	0.06652	0.9855	0.3277	1	0.7143	655.489	1024.38	-9.1	5.2	0.262205
803	4.7	23.0361	4.9013	21.581	7.9929	3.25	16.25	4.213	0.8604	0.6196	0.9992	0.1376	0.5926	0.2857	1374.43	968.553	22.1	6.5	0.613207
804	4.7	58.4928	12.4453	33.7481	12.4993	7.2672	16.5718	2.7516	0.987	0.9796	0.9898	0.003715	0	0	1075.5	912.734	56.55	14.95	0.99568

## Sheet: SDM 79 N S2V3
trackID	trackLength(s)	totalDisplacement(um)	meanVelocity(um/s)	totalDistance(um)	meanSpeed(um/s)	minSpeed(um/s)	maxSpeed(um/s)	stdevSpeed(um/s)	meanPersistence	minPersistence	maxPersistence	stdevPersistence	tumblingPropensityV	tumblingPropensityP	positionX(px)	positionY(px)	displacementX(um)	displacementY(um)
0	5.1	1.4534	0.285	23.5586	7.5995	0	30.8322	7.7932	-0.6353	-1	0.7126	0.5317	1	1	557.078	729.794	-1.3	0.65	0.0375025
1	7.5	42.7619	5.7016	52.5296	9.5508	0	19.769	3.7532	0.773	-0.5463	1	0.3971	0.1273	0.2	743.547	783.6	-40.3	14.3	0.596976
2	10.3	11.1072	1.0784	75.472	9.093	0	24.7513	6.2399	0.1814	-0.9751	0.9975	0.6598	0.9639	0.7377	1272.84	534.699	3.9	-10.4	0.118597
3	20.9	24.7342	1.1835	104.784	5.5442	0	22.981	3.9164	0.538	-0.5665	0.9999	0.4102	0.9947	0.5868	1022.18	590.019	24.7	1.3	0.213466
4	5.9	7.9076	1.3403	33.136	8.4964	0	39.6713	9.728	0.1781	-0.9575	1	0.6403	1	0.7368	1015.08	840.034	-1.3	-7.8	0.157749
5	8.9	29.6731	3.3341	49.7196	7.2057	0	42.3748	10.1314	0.2554	-0.9993	0.9884	0.5658	0.8116	0.8367	1366.19	148.91	-26	-14.3	0.462703
6	5.9	7.827	1.3266	20.6384	5.2919	3.25	9.75	2.2118	0.7899	0.2941	0.9965	0.198	1	0.3158	966.89	534.61	0.65	7.8	0.250685
7	24.1	52.4248	2.1753	158.861	7.1883	0	16.5718	3.5254	0.7129	-0.9888	1	0.503	0.9186	0.2935	1001.38	909.751	-17.55	-49.4	0.302617
8	12.1	9.3066	0.7691	42.9868	4.2561	0	14.5344	3.1808	0.09974	-0.9976	0.9999	0.7021	1	0.7308	1119.98	356.95	1.95	9.1	0.180705
9	6.1	67.0131	10.9858	54.1753	13.2135	0	29.9635	6.9187	0.9056	0.6715	1	0.1025	0	0.09524	825.197	478.516	-66.3	-9.75	0.831407
10	8.1	15.0064	1.8526	25.3842	4.1613	0	13.4001	3.2768	0.9299	0.4692	1	0.0934	1	0.04878	1156.72	913.426	1.3	-14.95	0.445197
11	4.7	10.0907	2.147	25.7972	9.5545	0	29.43	9.2287	0.6793	0.5279	0.8682	0.1112	1	0.8571	213.489	926.245	2.6	-9.75	0.224711
12	5.7	6.4347	1.1289	9.5827	2.5899	0	4.5962	1.6698	0.07195	-0.3162	0.9648	0.3665	1	0.9412	656.57	574.061	4.55	4.55	0.435886
13	5.9	37.9012	6.4239	33.14	8.4974	3.25	13.7886	3.7426	0.9692	0.8202	1	0.04704	0.1795	0	1221.46	281.441	-37.7	-3.9	0.755984
14	5.9	1.4534	0.2463	16.8201	4.3128	0	13	3.6268	-0.2696	-0.9701	0.8944	0.536	1	0.9412	1271.44	695.042	-1.3	0.65	0.0571091
15	5.9	4.7321	0.802	9.2577	2.3738	0	4.5962	1.764	0.6523	0.1961	0.9998	0.2864	1	0.4706	1010.67	654.78	4.55	-1.3	0.337855
16	8.3	6.9096	0.8325	41.1362	6.5295	0	29.0689	5.7889	-0.2707	-0.9466	0.9119	0.49	1	0.9762	1359.94	955.175	5.2	-4.55	0.127498
17	5.9	58.9926	9.9988	50.8622	13.0416	7.2672	29.0689	5.4024	0.9982	0.994	1	0.002065	0	0	377.085	717.331	55.9	18.85	0.766685
18	5.5	5.8138	1.0571	18.2824	5.2235	0	16.25	4.6828	-0.5442	-0.8321	-0.05872	0.2342	1	1	1167.02	168.582	5.2	2.6	0.202374
19	5.5	31.4428	5.7169	44.4891	12.7112	3.25	32.1734	7.3439	0.9441	0.824	0.9999	0.06004	0.2286	0	1288.07	297.091	15.6	27.3	0.449753
20	14.5	38.1733	2.6326	71.9414	5.7553	0	17.5018	4.1992	0.7165	-0.9839	1	0.5289	0.736	0.2255	946.79	886.71	-27.95	26	0.457422
21	14.7	72.7652	4.95	105.578	8.3132	0	27.9576	4.9649	0.9848	0.9044	1	0.0195	0.315	0	1115.61	617.687	48.1	54.6	0.595439
22	21.3	28.0707	1.3179	118.754	6.1531	0	29.9635	5.7987	0.2821	-0.9985	1	0.6571	0.8756	0.6647	100.169	534.631	-2.6	-27.95	0.214185
23	29.1	34.5969	1.1889	164.546	6.0718	0	14.5344	3.7115	0.6282	-0.9191	1	0.539	0.5424	0.3673	586.265	225.173	31.2	14.95	0.195807
24	7.1	37.8566	5.3319	49.0578	9.6192	3.25	19.5	3.8519	0.5658	-1	0.9772	0.6609	0.1765	0.3871	441.676	635.394	-10.4	-36.4	0.554298
25	13.3	17.0121	1.2791	40.1484	3.553	0	7.2672	2.2557	0.4224	-1	1	0.6997	1	0.5455	744.515	157.504	1.95	16.9	0.360006
26	22.5	66.0446	2.9353	133.454	6.5099	0	43.6033	6.1878	0.8582	-0.7171	1	0.2649	0.8732	0.1622	907.662	441.484	65	-11.7	0.450898
27	5.5	3.677	0.6685	16.1666	4.619	0	9.1924	2.1079	0.1326	-0.9487	0.7071	0.5164	1	1	1326.38	577.727	-2.6	2.6	0.144728
28	5.5	18.5905	3.3801	21.2986	6.0853	3.25	13.7886	3.4491	0.8194	0.7016	0.9487	0.06295	0.9429	0.1333	804.355	648.464	-11.05	-14.95	0.555453
29	7.3	15.4093	2.1109	15.5673	2.9372	0	6.5	1.6068	0.9423	0.5547	1	0.09874	1	0.06061	477.445	396.363	-7.15	13.65	0.718678
30	6.7	4.5962	0.686	44.9694	9.568	3.25	18.3848	4.6372	-0.08321	-1	0.9993	0.7179	1	0.8077	470.903	573.485	-3.25	-3.25	0.0716973
31	6.7	87.7981	13.1042	70.7603	15.0554	9.1924	20.8102	3.0462	0.9694	0.9478	0.991	0.00928	0	0	1214.28	379.97	63.05	-61.1	0.870399
32	9.7	11.3518	1.1703	47.7902	6.2065	0	33.1436	5.5569	-0.02049	-0.9965	1	0.7449	0.961	0.7368	1141.51	277.747	2.6	11.05	0.18856
33	7.1	47.8093	6.7337	38.3828	7.526	0	16.25	4.275	0.9853	0.899	1	0.02274	0.01961	0	1218.95	982.5	34.45	33.15	0.894725
34	9.7	21.6363	2.2305	59.0526	7.6692	0	18.9506	4.5997	0.5291	-0.5433	0.9998	0.4347	0.987	0.5893	1207.41	155.227	18.2	11.7	0.290839
35	9.9	44.5902	4.5041	62.1337	7.865	0	33.4608	6.1062	0.9662	0.7328	1	0.04624	0.6709	0.01695	1297.9	482.853	-35.75	26.65	0.572676
36	8.9	131.567	14.7828	117.905	17.0877	3.25	35.8974	7.8978	0.8761	0.6264	0.9997	0.1226	0	0.2449	385.455	822.242	-43.55	-124.15	0.865114
37	17.3	51.1191	2.9549	82.9782	5.4234	0	27.5772	3.8195	0.8383	0.08663	1	0.2408	0.7974	0.203	216.696	656.607	38.35	-33.8	0.544843
38	6.3	8.5494	1.3571	9.9635	2.3171	0	4.5962	1.674	0.977	0.9037	1	0.02456	1	0	1366.07	58.4286	-8.45	-1.3	0.585689
39	6.7	49.2715	7.354	38.0836	8.1029	0	14.5344	3.7988	0.9962	0.9728	1	0.005956	0	0	1012.01	555.56	7.15	-48.75	0.907576
40	7.7	65.1104	8.4559	67.672	11.8723	0	29.43	7.1806	0.6128	0.06144	1	0.3411	0.1053	0.5676	1190.68	802.942	-55.25	-34.45	0.712238
41	4.9	10.5812	2.1594	20.4598	7.0551	3.25	26.2023	6.0597	0.7805	-0.08305	0.9778	0.3341	1	0.2222	897.275	736.633	1.95	-10.4	0.306076
42	8.3	85.9795	10.359	74.0818	11.759	3.25	20.8102	4.3927	0.9753	0.943	1	0.01705	0	0	1222.74	956.916	59.15	62.4	0.880942
43	43.9	76.8211	1.7499	242.657	5.7913	0	16.25	3.2598	0.4856	-0.9998	1	0.7018	0.5943	0.397	480.656	910.683	-70.2	-31.2	0.30216
44	6.3	64.0209	10.162	47.0014	10.9306	3.25	34.548	5.8613	0.9982	0.9917	1	0.002194	0	0	34.0556	483.635	42.25	-48.1	0.929684
45	19.9	56.115	2.8198	101.436	5.6668	0	35.8974	4.2737	0.8236	-0.8744	1	0.275	0.9665	0.2138	74.907	501.528	-17.55	53.3	0.4976
46	4.9	45.113	9.2067	32.115	11.0741	0	17.5018	4.3988	0.9993	0.998	1	0.0007227	0	0	817.98	960.725	-36.4	26.65	0.831372
47	5.3	4.9503	0.934	21.5606	6.5335	3.25	13.4001	3.332	-0.5979	-1	0.7071	0.5656	1	1	492.311	437.349	-4.55	1.95	0.142956
48	10.3	85.2715	8.2788	100.091	12.0592	3.25	21.8017	4.2958	0.9467	0.7318	1	0.07562	0	0.03175	282.286	993.364	-85.15	4.55	0.686513
49	27.5	34.6213	1.259	136.857	5.3669	0	20.8102	3.367	0.5267	-0.9762	1	0.5428	0.9255	0.4936	438.902	656.569	22.1	-26.65	0.234586
50	6.9	4.9503	0.7174	12.8885	2.6303	0	6.5	1.9849	0.4504	-0.1961	0.9899	0.3886	1	0.72	684.297	52.0362	4.55	1.95	0.272745
51	6.3	34.0243	5.4007	32.1343	7.4731	3.25	16.5718	4.3036	0.9954	0.9834	1	0.004735	0	0	79.9683	876.365	-33.8	-3.9	0.722685
52	4.7	60.0257	12.7714	40.1015	14.8524	3.25	24.7513	6.5657	0.9174	0.8957	0.9337	0.01149	0	0	704.213	281.234	-57.2	-18.2	0.859888
53	7.9	17.2097	2.1784	46.944	7.9566	0	30.6604	6.219	-0.588	-0.9999	0.9943	0.6197	0.8136	0.9375	7.2278	843.032	-16.9	3.25	0.273785
54	24.5	88.486	3.6117	248.807	11.0581	0	39.2699	6.1962	0.5427	-1	1	0.6989	0.2889	0.3627	1053.48	786.037	15.6	-87.1	0.326611
55	4.9	5.2405	1.0695	19.3105	6.6588	0	42.3748	10.2822	0.2003	-0.7071	0.9487	0.6258	1	0.8889	767.765	763.837	0.65	5.2	0.160615
56	5.3	5.8138	1.0969	18.3208	5.5518	0	16.25	3.5278	0.7922	0.3162	1	0.2092	1	0.3077	1166.6	234.642	-5.2	-2.6	0.197576
57	4.9	18.8612	3.8492	34.343	11.8424	0	29.43	7.7192	0.8987	0.7543	0.9772	0.07511	0.6552	0	824.439	576.48	-0.65	-18.85	0.325035
58	6.3	31.2338	4.9578	27.133	6.31	0	13.4001	3.6131	0.9902	0.9701	0.9997	0.009058	0.1395	0	64.2937	791	-30.55	-6.5	0.785705
59	22.5	149.861	6.6605	269.341	13.1386	0	35.1541	7.4108	0.9214	0.4169	1	0.1089	0.122	0.07568	988.96	709.2	-149.5	10.4	0.506941
60	8.7	61.4516	7.0634	67.519	10.0775	3.25	16.5718	3.3901	0.9391	0.7567	1	0.05249	0	0	95.569	328.362	24.05	56.55	0.700908
61	5.1	10.6608	2.0904	16.9075	5.454	0	10.2774	3.0079	0.9252	0.8031	0.9997	0.06982	1	0	51.8824	416.794	-6.5	8.45	0.383278
62	16.3	123.884	7.6003	120.005	8.3919	0	17.5018	3.2104	0.9312	0.4961	1	0.1172	0.1259	0.1463	1368.36	771.319	9.75	-123.5	0.905671
63	5.5	6.4018	1.164	11.0362	3.1532	0	7.2672	2.0895	0.3554	0.102	0.8	0.193	1	0.9333	520.609	35.6182	5.85	2.6	0.369149
64	7.7	110.924	14.4057	88.5781	15.54	9.1924	25.3833	4.2286	0.9964	0.9776	1	0.004077	0	0	1123.56	524.864	90.35	-64.35	0.927008
65	10.3	9.0535	0.879	43.5273	5.2443	0	10.2774	2.295	0.5541	-0.9558	1	0.6065	1	0.381	118.519	313.053	-3.25	-8.45	0.167611
66	5.7	40.5352	7.1114	45.7784	12.3725	6.5	20.5548	4.3255	0.933	0.8279	0.9992	0.04998	0.3243	0	820.667	163.395	-39	11.05	0.574775
67	8.3	52.4691	6.3216	46.3229	7.3528	0	39.1352	5.3584	0.9895	0.9543	1	0.009918	0.03175	0	996.482	947.205	39	35.1	0.859754
68	17.5	25.7551	1.4717	61.5289	3.9696	0	13.7886	2.6548	0.7862	-0.8944	1	0.3293	0.9871	0.2348	760.409	177.049	17.55	18.85	0.370743
69	5.9	6.1664	1.0452	16.4067	4.2069	0	11.718	3.4027	0.4705	-0.5547	0.999	0.5219	1	0.5	265.907	202.093	5.85	-1.95	0.248449
70	7.9	96.9895	12.2772	86.1555	14.6026	9.1924	19.769	2.3335	0.9988	0.9909	1	0.00169	0	0	775.734	659.563	5.2	-96.85	0.840754
71	7.9	24.7342	3.1309	32.0827	5.4377	0	11.718	3.2733	0.957	0.8708	1	0.03733	0.8136	0	888.76	48.7215	-1.3	24.7	0.575777
72	7.7	4.9503	0.6429	33.477	5.8732	0	14.5344	3.8566	0.2698	-1	1	0.8198	1	0.5556	577.747	590.656	-4.55	-1.95	0.109463
73	5.9	9.3066	1.5774	24.3764	6.2504	0	10.2774	2.6755	0.8052	0.1448	0.998	0.2535	1	0.2632	235.271	350.822	-9.1	-1.95	0.252368
74	7.7	6.9096	0.8973	51.9192	9.1086	0	22.75	5.8149	0.4528	-0.9959	0.9999	0.6429	1	0.5278	450.519	489.266	5.2	4.55	0.0985113
75	14.7	18.9506	1.2892	59.8634	4.7137	0	11.718	2.9788	0.7591	-0.3363	1	0.3644	1	0.2667	700.391	833.554	9.75	16.25	0.273501
76	5.1	15.1744	2.9754	20.6009	6.6455	3.25	11.718	3.3769	0.8887	0.7593	0.9487	0.05253	1	0	543.804	536.049	-2.6	-14.95	0.447732
77	8.9	13.1615	1.4788	66.3146	9.6108	3.25	53.304	8.5589	0.4097	-0.9658	0.9981	0.7101	0.5942	0.4792	1282.29	995.747	7.15	-11.05	0.153869
78	12.9	43.3604	3.3613	123.92	11.3688	0	26	7.7252	0.6872	-0.4856	0.9993	0.3474	0.367	0.4157	1119.38	1007.12	33.15	-27.95	0.29566
79	11.1	18.8948	1.7022	51.1229	5.6179	0	29.43	4.2664	0.3312	-1	1	0.779	0.8791	0.4478	984.68	833.279	18.85	-1.3	0.302996
80	7.7	41.5695	5.3986	51.7554	9.0799	0	18.9506	4.2794	0.9435	0.7256	1	0.07554	0.4561	0.05405	250.565	563.357	-40.95	-7.15	0.594566
81	7.9	71.9389	9.1062	64.2139	10.8837	0	32.0088	5.8253	0.9678	0.8407	0.999	0.04253	0.1695	0	835.924	838.361	-39	-60.45	0.836682
82	7.1	45.4164	6.3967	45.9747	9.0146	3.25	22.981	4.6788	0.8771	0.2989	1	0.1671	0.3725	0.1613	772.275	976.486	-44.85	-7.15	0.709593
83	13.3	35.8503	2.6955	80.1171	7.09	0	18.9506	4.1454	0.8815	0.4961	1	0.1481	0.8319	0.2043	774.515	618.891	-33.15	-13.65	0.380183
84	5.9	8.7449	1.4822	23.4656	6.0168	0	19.769	4.4214	-0.1963	-0.8087	0.9998	0.5073	1	0.9412	1339.63	413.33	-6.5	-5.85	0.246344
85	4.9	3.9	0.7959	10.725	3.6983	0	6.5	2.7086	1	1	1	0	1	0	713.673	1039	3.9	0	0.215207
86	18.5	95.4814	5.1612	177.332	10.7474	0	32.0088	6.2249	0.7374	-0.8455	1	0.5415	0.09697	0.1586	781.132	364.5	-89.05	-34.45	0.480228
87	6.9	72.2875	10.4764	69.9686	14.2793	3.25	24.7513	6.6523	0.9936	0.98	1	0.006783	0	0	1283.9	949.058	44.2	-57.2	0.733677
88	11.3	78.3917	6.9373	104.745	11.2629	0	26.2023	5.3047	0.8787	0.5411	0.9999	0.1232	0	0.2055	632.819	940.522	-47.45	62.4	0.615943
89	4.7	44.0324	9.3686	44.4614	16.4672	3.25	35.1541	8.5474	0.9733	0.9306	0.996	0.02101	0	0	776.543	121.021	-43.55	-6.5	0.568925
90	5.1	16.5718	3.2494	26.7056	8.6147	3.25	14.5344	3.8542	0.9777	0.935	0.9994	0.02121	0.9677	0	1090.28	749.814	-11.05	-12.35	0.377192
91	7.9	32.7332	4.1434	55.3911	9.3883	0	17.5018	4.3028	0.9662	0.8354	0.9996	0.04023	0.5932	0	1290.39	892.519	32.5	-3.9	0.441337
92	30.5	44.243	1.4506	129.614	4.5479	0	26.2023	3.679	0.5196	-0.9899	1	0.518	0.9965	0.5698	1349.35	528.156	44.2	-1.95	0.31896
93	6.9	38.482	5.5771	63.3653	12.9317	3.25	22.981	5.5349	0.9767	0.914	0.9995	0.02452	0.08163	0	1381.1	331.326	10.4	37.05	0.431274
94	14.9	15.6541	1.0506	78.2985	6.0696	0	38.0403	5.7169	0.6216	-0.9829	1	0.4933	0.9457	0.4037	238.436	798.174	-15.6	1.3	0.173092
95	6.7	58.2684	8.6968	53.2276	11.325	3.25	43.7243	8.6426	0.8699	0.6626	0.9999	0.1023	0	0.1852	590.806	371.702	36.4	45.5	0.767929
96	7.1	3.9	0.5493	35.7544	7.0107	0	18.9506	4.6575	-0.5945	-0.9959	0.4472	0.4581	1	1	382.465	1033.34	0	3.9	0.0783517
97	15.7	17.7415	1.13	84.2397	6.1489	0	17.5018	3.1727	0.6355	-0.4856	1	0.3253	1	0.5526	76.914	672.605	8.45	15.6	0.183773
98	7.7	70.8738	9.2044	66.655	11.6939	3.25	23.6604	4.8177	0.9588	0.8845	0.999	0.02553	0	0	766.195	482.967	-70.2	-9.75	0.787111
99	7.9	90.7326	11.4851	87.1408	14.7696	3.25	37.9012	6.6318	0.799	0.1226	0.996	0.2887	0	0.2564	748.063	936.386	-42.9	79.95	0.777618
100	8.9	3.5004	0.3933	27.4386	3.9766	0	11.718	2.8611	0.09047	-0.8944	0.8321	0.5689	1	0.8723	911.427	806.713	1.3	-3.25	0.0989036
101	5.1	40.6133	7.9634	30.8585	9.9544	3.25	16.25	3.7613	0.9969	0.9921	1	0.002325	0	0	721.804	609.216	31.2	26	0.799988
102	6.9	10.1116	1.4655	17.6758	3.6073	0	7.2672	2.4659	0.4806	-0.6459	1	0.5968	1	0.4483	682.732	607.109	-7.15	-7.15	0.40626
103	9.1	25.2916	2.7793	56.5931	7.9709	0	20.8102	3.6836	0.9116	0.6	0.9995	0.09058	0.9437	0.05882	896.478	494.852	-11.05	22.75	0.348681
104	6.5	39.8625	6.1327	33.4342	7.4298	3.25	13.7886	2.8911	0.9879	0.9368	0.9999	0.01412	0.1778	0	869.746	989.615	16.25	36.4	0.825419
105	7.5	8.5494	1.1399	30.3685	5.5216	0	20.8102	4.0594	0.02781	-0.9999	1	0.7725	1	0.6571	1119.77	897.887	1.3	8.45	0.206444
106	5.1	10.1533	1.9908	18.4433	5.9495	3.25	13.7886	3.0898	0.7506	-0.1414	0.9996	0.3996	1	0.2727	569.412	497.941	7.8	-6.5	0.334616
107	9.5	34.8402	3.6674	57.8968	7.7196	0	32.5	5.7155	0.5136	-0.4657	1	0.499	0.5333	0.5636	200.832	283.205	-5.2	34.45	0.475076
108	7.1	18.6245	2.6232	44.6706	8.7589	0	23.4361	4.8981	0.3392	-0.5397	0.8999	0.4474	0.8431	0.7667	1384.82	817.035	-9.1	-16.25	0.29949
109	5.7	23.553	4.1321	34.9628	9.4494	4.5962	18.9506	4.0972	0.9536	0.7603	0.9997	0.06061	0.3784	0	1059.07	821.623	18.2	-14.95	0.437287
110	5.5	29.1342	5.2971	47.4974	13.5707	4.5962	21.8017	5.2804	0.9197	0.7749	0.9965	0.08017	0.2286	0	212.209	701.382	22.75	-18.2	0.390334
111	8.3	22.7035	2.7354	31.0846	4.9341	0	13	2.6684	0.9541	0.8742	1	0.03589	1	0	711.771	819.663	-9.1	-20.8	0.554387
112	21.3	26.1054	1.2256	104.002	5.3887	0	16.25	2.7792	0.7561	-0.124	1	0.2506	0.8653	0.3953	851.103	942.495	-24.7	-8.45	0.227439
113	21.9	28.9888	1.3237	192.522	9.6745	0	39.2699	5.7726	0.5645	-1	1	0.5334	0.9296	0.4509	180.751	391.644	9.75	-27.3	0.136824
114	4.7	8.7207	1.8555	27.8577	10.3177	3.25	18.9506	3.7643	0.8523	0.3363	1	0.2309	1	0.1429	825.213	487.319	7.8	3.9	0.179837
115	5.7	58.4169	10.2486	37.1687	10.0456	0	16.25	5.2377	0.9888	0.974	0.9991	0.009135	0	0	1360.91	364.254	42.9	39.65	1.02021
116	5.3	11.5729	2.1836	29.5905	8.9668	0	20.8102	5.1322	-0.5527	-0.9533	-0.1104	0.2508	0.7879	1	143.443	87.2264	7.15	9.1	0.243521
117	10.1	13.4001	1.3267	27.4308	3.3865	0	7.2672	2.4658	0.6232	-0.4679	0.9991	0.3877	1	0.5536	650.52	555.713	3.25	13	0.391761
118	10.3	87.5644	8.5014	88.5132	10.6642	3.25	16.5718	3.3733	0.9947	0.9479	1	0.008451	0	0	1329.52	302.709	-83.2	-27.3	0.797191
119	5.1	9.1232	1.7889	16.5928	5.3525	3.25	10.2774	2.3673	0.6154	0.1351	0.9806	0.3067	1	0.5455	387.98	718.931	-9.1	0.65	0.334218
120	4.7	9.9005	2.1065	24.9408	9.2373	0	22.981	7.8032	-0.152	-0.5145	0.6	0.4153	1	1	961.723	520.17	-3.9	9.1	0.228043
121	6.3	16.1457	2.5628	20.3551	4.7337	0	13.4001	2.6901	0.8983	0.6016	0.9995	0.1168	1	0.1304	861.429	1012.87	-10.4	12.35	0.541395
122	5.7	18.8948	3.3149	56.3665	15.2342	3.25	29.0689	7.0006	0.4244	-0.5181	0.9989	0.5323	0.5135	0.6471	847.596	436.553	-14.3	12.35	0.217596
123	10.9	60.9199	5.589	63.3206	7.1147	0	18.9506	3.1274	0.9426	0.6766	0.9998	0.06994	0.08989	0.02899	248.651	108.936	-39	-46.8	0.785557
124	9.9	40.8312	4.1244	66.939	8.4733	3.25	14.5344	3.1228	0.8983	0.4219	0.9998	0.1175	0.8101	0.1017	792.581	328.298	-9.75	39.65	0.486753
125	10.5	13.4001	1.2762	90.3044	10.624	0	32.1734	5.8665	0.4892	-0.8137	1	0.6448	0.9647	0.375	1290.91	670.676	3.25	13	0.120124
126	9.5	46.3738	4.8814	80.3151	10.7087	0	26.8002	7.1457	0.6638	-0.9785	1	0.6748	0.2	0.1818	771.132	576.816	46.15	4.55	0.455835
127	20.1	153.66	7.6448	206.663	11.4178	0	37.0557	5.5558	0.436	-1	1	0.7405	0.3204	0.3875	1049.2	436.139	147.55	-42.9	0.669551
128	8.3	57.85	6.9699	47.076	7.4724	0	20.8102	3.9796	0.9823	0.9216	1	0.02179	0.1429	0	849.602	683.283	-52	-25.35	0.932753
129	19.9	34.548	1.7361	90.6894	5.0664	0	13	3.1195	0.4755	-0.9993	1	0.7163	1	0.3548	1302.65	573.462	34.45	2.6	0.342669
130	6.5	4.9503	0.7616	16.8888	3.7531	0	11.718	3.1749	0.02559	-0.7071	0.7071	0.4942	1	1	813.685	250.885	4.55	1.95	0.202926
131	8.1	63.6668	7.8601	53.6353	8.7927	3.25	14.5344	3.182	0.9469	0.7801	1	0.06867	0	0	127.611	649.784	40.95	48.75	0.893935
132	6.1	9.3744	1.5368	34.1687	8.3338	3.25	16.25	3.6484	0.2971	-0.4061	0.9923	0.5086	1	0.7619	268.557	765.934	-5.2	7.8	0.184406
133	8.9	118.123	13.2723	93.6998	13.5797	0	33.4608	7.1089	0.9796	0.8827	1	0.0348	0	0	1312.57	952.152	-83.2	-83.85	0.977363
134	5.9	2.3436	0.3972	20.2393	5.1896	0	16.25	4.1029	-0.5775	-1	-0.05872	0.3088	1	1	562.619	727.458	1.95	1.3	0.0765377
135	7.1	7.2672	1.0236	26.3933	5.1751	0	11.718	3.3361	0.1305	-1	1	0.7392	1	0.6897	1048.75	151.577	-3.25	6.5	0.197793
136	7.9	30.1533	3.8169	64.6439	10.9566	3.25	27.768	7.3351	0.6517	-0.1005	1	0.3856	0.3729	0.4615	1360.97	588.772	3.9	-29.9	0.348365
137	14.1	22.7035	1.6102	59.2764	4.8989	0	14.5344	3.4225	0.3022	-0.9999	1	0.7061	0.9587	0.5816	716.135	554.518	-5.2	22.1	0.328686
138	5.7	88.1919	15.4723	56.855	15.3662	3.25	40.2003	9.1424	0.9981	0.9903	1	0.002523	0	0	1329.99	872.316	-74.75	-46.8	1.0069
139	6.1	1.8385	0.3014	14.7508	3.5977	0	7.2672	2.6581	-0.8309	-0.9993	-0.1644	0.2245	1	1	1268.52	702.246	1.3	-1.3	0.0837757
140	7.3	47.8093	6.5492	41.0936	7.7535	3.25	19.769	3.7532	0.9843	0.9511	1	0.01099	0	0	905.774	537.842	47.45	5.85	0.844677
141	7.9	23.3005	2.9494	22.6035	3.8311	0	16.25	3.3606	0.9341	0.6508	1	0.07604	0.8475	0.05128	1268.74	485.81	21.45	9.1	0.769857
142	14.5	38.0902	2.6269	61.3996	4.912	0	14.5344	3.0115	0.6443	-0.8575	1	0.5129	0.952	0.3301	1265.76	91.631	-30.55	22.75	0.534792
143	7.7	28.7841	3.7382	46.3542	8.1323	0	22.981	5.321	0.8807	0.5433	1	0.1216	0.6842	0.1892	1177.32	1009.6	-3.25	28.6	0.459673
144	5.7	13.081	2.2949	18.2345	4.9282	0	13	3.4225	-0.09426	-0.9363	0.9191	0.6473	0.6486	0.7647	1156.89	936.193	5.85	-11.7	0.465667
145	5.7	1.4534	0.255	21.2225	5.7358	0	18.9506	3.4579	-0.5929	-1	1	0.6945	1	0.8824	1167.39	248.07	0.65	-1.3	0.0444576
146	7.9	85.6349	10.8399	68.726	11.6485	3.25	18.9506	4.0727	0.9796	0.9363	1	0.02015	0	0	600.247	856.494	-70.85	-48.1	0.930583
147	8.5	10.5812	1.2449	47.1605	7.2555	0	22.75	5.3596	0.06054	-0.9806	1	0.6508	1	0.8	287.747	826.035	7.15	-7.8	0.17158
148	11.5	42.255	3.6743	87.176	9.1764	0	34.548	6.4448	0.3364	-1	0.9993	0.6242	0.7474	0.68	1049.05	375.213	42.25	-0.65	0.400408
149	10.7	49.5025	4.6264	66.9816	7.699	0	27.5772	4.4019	0.9585	0.738	1	0.06262	0.5517	0.02985	1247.64	33.785	19.5	45.5	0.600909
150	5.7	72.7652	12.7658	52.3493	14.1484	0	23.4361	6.6292	0.9931	0.9492	1	0.012	0	0	152.263	452.737	-54.6	-48.1	0.902279
151	4.9	16.875	3.4439	25.5164	8.7988	3.25	18.9506	4.8144	0.05549	-0.552	0.9911	0.67	0.6897	0.6667	839.173	732.071	16.25	4.55	0.391406
152	11.1	17.0121	1.5326	32.997	3.626	0	9.1924	2.2129	0.3134	-1	1	0.7969	1	0.4925	215.333	745.923	-11.7	-12.35	0.42267
153	5.7	38.619	6.7753	29.3516	7.9329	0	19.769	5.3226	0.9784	0.9154	1	0.02532	0	0	1263.39	206.746	-27.95	26.65	0.854076
154	8.9	70.6709	7.9405	69.2829	10.041	0	29.43	8.4011	-0.1236	-0.9985	0.9993	0.8575	0.5072	0.6596	522.837	257.674	-39.65	-58.5	0.790808
155	5.3	42.285	7.9783	30.435	9.2227	3.25	19.769	5.0823	0.9816	0.9485	1	0.01554	0	0	360.472	117.302	-29.9	-29.9	0.865072
156	10.3	15.4503	1.5	81.9053	9.8681	0	39.6713	7.7625	0.1458	-0.9978	0.9999	0.7823	0.3012	0.5873	1191.95	454.141	-14.3	5.85	0.152005
157	20.5	82.8591	4.0419	147.72	7.9849	0	23.6604	4.7334	0.9053	0.09054	1	0.1357	0.6054	0.08485	32.6659	725.973	7.15	82.55	0.506193
158	13.1	69.7441	5.324	107.96	9.7261	0	41.6203	6.5433	0.9224	-0.1755	1	0.1501	0.5766	0.07692	810.66	998.412	-69.55	5.2	0.547393
159	23.3	130.171	5.5867	169.832	7.9733	0	33.4608	6.8253	0.9504	0.667	1	0.08341	0.277	0.06218	778.285	831.708	-44.85	-122.2	0.700676
160	5.1	18.85	3.6961	24.8516	8.0166	0	18.9506	5.3857	0.7686	0.6508	0.9947	0.1113	0.871	0.5455	397.363	840.804	13.65	-13	0.461056
161	5.9	4.5962	0.779	11.152	2.8595	0	6.5	1.8869	-0.06221	-0.7071	0.9487	0.5049	1	0.9444	1379.57	49.5678	3.25	3.25	0.272425
162	6.5	7.4111	1.1402	28.4798	6.3288	0	13.7886	4.0803	-0.5798	-1	0.8321	0.619	1	0.9583	1330.04	460.9	-1.95	7.15	0.180161
163	4.9	66.3541	13.5417	38.2013	13.1729	7.2672	20.8102	4.5374	0.9549	0.9373	0.9796	0.01593	0	0	61.4898	949.214	-55.9	35.75	1.028
164	8.3	34.321	4.1351	32.3107	5.1287	0	9.75	2.265	0.9901	0.9411	1	0.01378	0.6984	0	637.615	471.711	-14.3	-31.2	0.806267
165	38.7	153.633	3.9698	309.873	8.4434	0	26.2023	4.4558	0.6136	-0.9992	1	0.5195	0.248	0.3895	770.236	881.982	-8.45	-153.4	0.470166
166	6.5	52.1703	8.0262	40.6281	9.0285	3.25	17.5018	4.0022	0.9969	0.9896	0.9999	0.003271	0	0	380.7	380.1	-26.65	-44.85	0.888985
167	19.1	77.2516	4.0446	155.492	9.0931	0	27.768	5.1107	0.8558	-0.9991	1	0.2837	0.2164	0.1258	1080.55	884.956	66.3	-39.65	0.444799
168	6.9	36.3361	5.2661	44.9936	9.1824	3.25	20.5548	5.2416	0.9841	0.9487	1	0.01456	0.5306	0	817.297	1009.68	-35.75	-6.5	0.573499
169	4.7	10.4809	2.23	10.5208	3.8966	0	7.2672	1.7088	0.9186	0.8451	0.9945	0.05096	1	0	1104.55	143.149	5.2	9.1	0.572294
170	6.9	33.2073	4.8127	40.9744	8.3621	0	32.5	9.4475	0.9027	0.6237	1	0.1199	0.4694	0.2069	1264.54	362.572	25.35	-21.45	0.575537
171	24.7	86.6648	3.5087	171.741	7.5657	0	26.2023	4.3175	0.9319	0.2785	1	0.1322	0.7621	0.09179	1227.28	950.682	-80.6	-31.85	0.463764
172	5.3	11.0691	2.0885	28.3219	8.5824	0	26	6.8432	0.5043	0.1414	0.9825	0.2641	1	0.9231	1262.1	885.104	7.15	8.45	0.243347
173	8.9	49.0309	5.5091	51.9067	7.5227	3.25	18.9506	3.9079	0.9184	0.7452	0.9785	0.05511	0.1594	0.02041	458.792	174.23	30.55	38.35	0.73233
174	6.3	2.3436	0.372	14.402	3.3493	0	6.5	1.9637	0.1769	-0.9923	0.9899	0.8267	1	0.6087	686.222	618.119	-1.3	-1.95	0.111068
175	4.7	4.111	0.8747	16.2382	6.0142	0	17.5018	4.7927	0.007258	-0.5547	0.4594	0.3831	1	1	1141.04	99.9787	1.3	3.9	0.145439
176	13.1	23.6246	1.8034	50.8151	4.5779	0	14.5344	3.1565	0.5652	-1	1	0.5124	1	0.4667	359.943	258.985	-3.25	23.4	0.393936
177	5.1	13.4001	2.6275	19.7752	6.3791	3.25	17.5018	3.5389	0.4464	0.05446	0.9487	0.2956	1	0.8182	1108.01	939.569	-12.35	5.2	0.411892
178	4.9	48.3104	9.8593	42.1942	14.5497	7.2672	36.3361	6.997	0.9929	0.9672	0.9992	0.009851	0.06897	0	597.367	959.694	-19.5	-44.2	0.677629
179	10.5	90.1534	8.586	101.554	11.9475	3.25	21.8017	5.3108	0.7979	-0.9912	1	0.397	0.2353	0.1846	731.119	483.286	-51.35	-74.1	0.718644
180	6.7	8.7207	1.3016	45.4645	9.6733	0	17.5018	3.9407	0.5982	-0.2631	1	0.382	1	0.6538	1101.93	778.806	3.9	-7.8	0.134556
181	4.7	9.0301	1.9213	15.9673	5.9138	0	10.2774	3.583	-0.3276	-0.8575	0.9558	0.6664	1	0.8571	1114.32	988.074	7.8	4.55	0.324884
182	6.3	42.5837	6.7593	35.3438	8.2195	0	25.3833	7.4545	0.6701	0.3356	0.9744	0.2151	0.3256	0.6087	474.952	406.254	9.1	41.6	0.822349
183	6.7	19.2492	2.873	35.012	7.4494	0	24.7513	6.1938	0.7034	-0.2425	0.9989	0.3866	0.6809	0.2963	175.44	84.9851	-18.85	3.9	0.385669
184	5.7	6.5	1.1404	19.462	5.26	0	10.2774	2.7127	0.8684	0.5145	1	0.1409	1	0.1765	448.263	702.404	-3.9	5.2	0.216806
185	5.9	51.387	8.7097	39.7757	10.1989	6.5	16.5718	2.836	0.9986	0.9962	1	0.001357	0	0	472.178	68.7881	-1.95	51.35	0.853984
186	6.7	20.6471	3.0817	64.2205	13.6639	3.25	23.4361	5.1882	0.606	-0.4472	0.9959	0.4574	0.9362	0.4444	1215.88	1029.4	18.2	-9.75	0.225536
187	24.5	97.9281	3.9971	166.893	7.4175	0	37.0557	5.0972	0.8759	-0.9487	1	0.2639	0.4844	0.1463	605.569	706.957	-56.55	-79.95	0.538874
188	11.1	58.7882	5.2962	59.3027	6.5168	0	14.5344	3.5124	0.9904	0.9398	1	0.01248	0.1099	0	834.549	678.36	48.1	-33.8	0.812699
189	7.1	26.7765	3.7713	31.3754	6.152	0	17.5018	3.9872	0.6387	-0.7071	1	0.529	0.4706	0.3226	1363.4	901.549	-26.65	-2.6	0.61302
190	5.1	14.9641	2.9341	24.0962	7.773	0	23.4361	5.5876	0.9165	0.7071	1	0.08457	1	0.09091	547.206	901.422	8.45	-12.35	0.377473
191	5.1	26.7765	5.2503	20.9591	6.761	3.25	9.75	1.6616	0.9973	0.9921	0.9997	0.002755	0.1935	0	61.451	950.245	-2.6	26.65	0.776557
192	16.5	78.9824	4.7868	140.303	9.6761	0	26.8002	5.4686	0.8947	0.2408	1	0.1437	0.5103	0.152	651.442	332.07	76.7	-18.85	0.494703
193	15.3	76.7991	5.0195	126.195	9.4883	0	39.1352	6.0959	0.7712	-0.3305	0.9998	0.3362	0.1579	0.3186	950.954	331.83	-3.9	-76.7	0.52902
194	8.9	71.5738	8.042	61.182	8.867	3.25	13.4001	2.8527	0.9761	0.9479	1	0.01682	0.1014	0	1260.44	139.736	-71.5	-3.25	0.906958
195	7.9	76.5346	9.6879	77.038	13.0573	0	29.9635	8.8457	0.7616	0.2088	0.999	0.233	0.1356	0.4359	476.152	1019.15	-71.5	-27.3	0.741953
196	8.1	4.9503	0.6111	49.361	8.092	3.25	26.2023	5.0146	-0.1767	-1	1	0.715	1	0.8718	603.031	905.08	1.95	-4.55	0.075519
197	9.9	9.4641	0.956	42.6863	5.4033	0	21.8017	5.5399	0.5232	-0.9104	1	0.487	1	0.5	575.232	727.929	-9.1	2.6	0.176929
198	7.7	34.3456	4.4605	41.1295	7.2157	0	14.5344	3.2216	0.8766	0.5863	0.9999	0.1536	0.4912	0.2432	828.338	210.935	16.9	-29.9	0.618166
199	9.5	58.4747	6.1552	72.8956	9.7194	3.25	29.25	5.2381	0.4991	-1	1	0.6053	0.3067	0.4727	1357.37	336.537	-24.05	53.3	0.63329
200	6.7	19.5433	2.9169	29.556	6.2885	0	27.768	5.4009	0.7174	0.2095	0.9999	0.248	1	0.4074	1041.06	243.716	-19.5	-1.3	0.463847
201	15.1	37.5034	2.4837	77.8981	5.9464	0	16.25	3.076	0.8606	-0.6247	1	0.2551	1	0.1622	957.573	808.192	16.25	33.8	0.417681
202	6.7	11.9501	1.7836	26.3744	5.6116	0	14.5344	2.7056	0.5266	-0.2169	1	0.4049	1	0.6296	209.813	840.664	-4.55	-11.05	0.317842
203	6.1	2.68	0.4393	19.4396	4.7414	0	10.2774	3.1568	-0.5851	-1	0.4061	0.4304	1	1	410.016	358.369	-2.6	0.65	0.092652
204	6.5	9.1924	1.4142	29.9039	6.6453	0	14.5344	4.9692	-0.6352	-1	0.5145	0.439	0.8	1	382.846	1036.6	-6.5	6.5	0.212812
205	5.3	34.6883	6.545	27.3348	8.2833	4.5962	13	2.3434	0.9922	0.9606	1	0.01225	0	0	1230.34	79.4151	-33.8	-7.8	0.790144
206	7.7	65.2724	8.4769	60.6855	10.6466	3.25	21.8017	5.3069	0.9951	0.9682	1	0.006794	0	0	776.416	837.195	-45.5	46.8	0.796207
207	29.5	90.6511	3.0729	207.497	7.5453	0	43.7243	6.738	0.4788	-1	1	0.7531	0.6109	0.3862	1355.05	564.042	-87.75	-22.75	0.40726
208	15.9	63.9681	4.0231	111.333	8.0095	0	16.25	4.1385	0.8684	-0.9744	1	0.2451	0.6259	0.161	340.516	491.035	-63.7	5.85	0.502291
209	8.3	66.4687	8.0083	78.8138	12.5101	0	36.3361	9.2435	0.9697	0.6992	1	0.05528	0	0.02326	601.392	7.1807	65.65	10.4	0.640147
210	5.5	3.677	0.6685	34.1134	9.7467	0	22.981	6.5289	0.2282	-0.9971	1	0.5841	1	0.8667	1007.84	669.382	2.6	2.6	0.0685873
211	5.1	40.9294	8.0254	29.5156	9.5212	6.5	13.4001	2.1347	0.9971	0.9918	1	0.003106	0	0	1342.01	157.255	-34.45	22.1	0.842898
212	7.7	43.5549	5.6565	45.1708	7.9247	0	16.5718	4.2574	0.9909	0.9456	1	0.01413	0.01754	0	361.967	123.007	-34.45	-26.65	0.713781
213	5.3	20.1919	3.8098	21.1732	6.4161	0	16.5718	4.751	0.8192	0.6816	0.9813	0.1063	0.7879	0.3846	991.783	518.302	-20.15	1.3	0.593788
214	7.5	53.1333	7.0844	59.7949	10.8718	3.25	55.1543	9.4912	0.9582	0.7959	1	0.05005	0.1091	0	1334.66	184.793	-51.35	13.65	0.651631
215	33.7	18.7489	0.5563	152.842	4.8215	0	33.4608	4.8417	0.1532	-1	1	0.7909	0.9968	0.6182	662.543	1030.61	15.6	10.4	0.115379
216	6.5	33.15	5.1	28.9826	6.4406	0	11.718	3.333	0.983	0.9204	0.9998	0.02279	0.6444	0	874.631	861.962	0	33.15	0.791852
217	9.7	40.0476	4.1286	55.6723	7.2302	0	39.2699	7.1798	0.8553	0.4856	0.9998	0.162	0.7013	0.3158	671.887	842.309	-23.4	32.5	0.571022
218	5.9	32.1865	5.4553	27.0205	6.9283	3.25	11.718	2.676	0.9721	0.9144	1	0.0288	0.3077	0	1062.37	374.593	-23.4	-22.1	0.787394
219	5.9	23.553	3.992	28.4514	7.2952	0	16.25	4.4579	-0.05008	-0.988	0.9923	0.8188	0.7179	0.6842	657.991	965.051	14.95	-18.2	0.547209
220	6.9	22.8981	3.3186	33.3528	6.8067	0	17.5018	3.9266	0.8453	0.4893	0.9701	0.1292	0.7959	0.1724	972.725	950.341	2.6	22.75	0.487549
221	15.1	24.1289	1.5979	82.5731	6.3033	0	36.3361	5.5728	0.563	-0.4266	0.9997	0.3956	1	0.5676	1240.89	466.414	-1.95	24.05	0.253502
222	5.1	20.1605	3.953	21.385	6.8984	0	26.8002	7.2023	0.9261	0.7182	0.9982	0.08482	0.9355	0.09091	1084.44	331.363	20.15	0.65	0.573031
223	10.5	20.9619	1.9964	46.5181	5.4727	0	14.5344	4.2252	0.3115	-0.9345	0.9985	0.5834	0.9882	0.6462	1156.93	605.495	-20.8	2.6	0.364793
224	11.7	27.9802	2.3915	88.1398	9.0866	0	24.7513	4.41	0.5435	-0.9862	0.9995	0.5533	0.9794	0.5195	1368.37	613.154	-24.05	14.3	0.26319
225	7.7	47.3832	6.1537	51.4671	9.0293	0	18.3848	4.6783	0.9025	0.4345	0.9993	0.1163	0.2281	0.08108	474.357	269.773	-21.45	42.25	0.681526
226	10.9	11.1072	1.019	47.0129	5.2823	0	14.5344	2.9981	0.1014	-1	0.9989	0.7674	1	0.6818	1170.12	240.312	-10.4	3.9	0.192908
227	9.1	12.503	1.374	27.4496	3.8661	0	9.75	2.7612	0.6466	-0.1065	1	0.2729	1	0.58	648.643	531.192	-1.95	12.35	0.355397
228	17.3	39.6713	2.2931	96.3421	6.2969	0	17.5018	3.7154	0.3114	-1	0.9999	0.7268	0.719	0.5227	614.199	929.902	-22.75	32.5	0.364163
229	5.9	7.2672	1.2317	14.3838	3.6882	0	9.1924	2.3445	-0.5406	-0.9965	0.9701	0.6745	1	0.9444	1379.8	41.1271	-1.3	7.15	0.333957
230	8.9	94.6526	10.6351	84.8816	12.3017	3.25	22.981	4.7853	0.9871	0.9507	1	0.01174	0	0	649.168	432.567	-81.9	-47.45	0.864523
231	4.7	0.9192	0.1956	13.0829	4.8455	0	13.4001	3.1858	-0.2244	-0.9567	0.7071	0.731	1	1	1180.52	706.138	0.65	-0.65	0.0403674
232	32.5	195.473	6.0145	294.504	9.6559	0	26.2023	4.6329	0.7502	-0.9923	1	0.456	0.2131	0.1972	609.683	141.752	165.1	-104.65	0.622883
233	18.9	49.6091	2.6248	110.246	6.5234	0	23.6604	4.0596	0.8243	-0.4061	1	0.2633	0.9349	0.2432	258.751	862.151	18.2	-46.15	0.402367
234	11.5	2.3436	0.2038	37.4024	3.9371	0	13.7886	2.673	0.4023	-0.9487	1	0.6387	1	0.5135	1063.32	488.361	1.3	-1.95	0.051764
235	5.9	42.255	7.1619	44.5864	11.4324	3.25	18.3848	4.0639	0.9458	0.8222	0.9981	0.04825	0	0	788.873	661.449	-0.65	-42.25	0.626456
236	14.1	62.569	4.4375	72.6095	6.0008	0	17.5018	3.5786	0.9767	0.7682	1	0.03629	0.719	0	309.777	217.876	-51.35	35.75	0.739485
237	23.5	117.555	5.0023	189.396	8.8091	0	32.0088	4.5717	0.8975	0.2784	1	0.145	0.3953	0.1503	1329.89	797.919	-63.7	98.8	0.567856
238	9.9	75.2261	7.5986	83.9458	10.6261	0	29.43	6.4002	0.9814	0.9055	1	0.02302	0.02532	0	821.46	581.833	-74.75	-8.45	0.715088
239	4.9	12.6207	2.5757	23.9537	8.2599	3.25	42.7471	9.7632	-0.3218	-0.9971	0.2425	0.432	0.9655	1	149.796	223.602	-2.6	-12.35	0.311832
240	5.3	12.3329	2.327	20.2097	6.1242	3.25	13.7886	3.0845	0.8596	0.5145	0.9962	0.136	1	0.1538	1055.62	595.547	11.7	-3.9	0.379968
241	11.3	66.4305	5.8788	97.2588	10.4579	0	36.3361	6.9361	0.7154	-0.3939	1	0.4067	0.3978	0.2917	846.934	1008	39.65	53.3	0.56214
242	8.9	40.4726	4.5475	39.8604	5.7769	0	11.718	3.2973	0.7093	-0.8756	1	0.5005	0.5072	0.2653	1357.57	731.14	-35.1	20.15	0.787187
243	8.3	29.6731	3.5751	47.9329	7.6084	0	16.25	4.1012	0.8938	0.2747	1	0.1598	0.7302	0.1163	359.735	400.108	-26	-14.3	0.469889
244	6.1	24.1202	3.9541	39.9981	9.7556	0	23.4361	6.3056	0.8551	0.5163	0.9992	0.1418	0.4878	0.2381	23.2623	577.484	-23.4	5.85	0.405316
245	5.7	48.437	8.4977	48.7768	13.1829	7.2672	18.3848	2.9778	0.8029	0.3939	0.9972	0.1873	0.1351	0.3529	838.86	767.009	31.2	-37.05	0.6446
246	11.1	9.7716	0.8803	67.5458	7.4226	0	46.5329	9.77	-0.07147	-0.9989	0.9937	0.7843	0.8571	0.6957	177.275	675.626	0.65	9.75	0.118597
247	4.9	61.4516	12.5412	41.6427	14.3596	6.5	20.8102	4.8701	0.9815	0.9666	0.9892	0.008452	0	0	352.112	518.173	60.45	-11.05	0.873367
248	10.1	78.2407	7.7466	90.3908	11.1594	0	20.8102	5.3033	0.9565	0.7512	1	0.04965	0.08642	0	458.639	69.2871	-43.55	-65	0.694177
249	8.3	39.9102	4.8085	55.6312	8.8303	0	35.0036	7.8305	0.2207	-1	0.9994	0.7705	0.4286	0.5952	1349.51	911.151	24.05	31.85	0.544545
250	5.9	37.8677	6.4183	37.8087	9.6945	3.25	26.2023	5.8941	0.9956	0.9864	1	0.004166	0.07692	0	1311.77	275.212	24.05	-29.25	0.662056
251	9.5	40.4308	4.2559	67.2925	8.9723	3.25	26.2023	5.7593	0.9751	0.7498	1	0.0426	0.52	0.01818	1320.28	422.789	3.25	40.3	0.474338
252	5.5	7.4111	1.3475	26.8821	7.6806	0	18.9506	4.7138	-0.4207	-0.9971	0.6854	0.5646	1	1	935.191	37.8636	-7.15	-1.95	0.175442
253	5.5	17.1728	3.1223	18.9495	5.4142	0	11.718	2.723	0.9934	0.9734	1	0.006878	0.8	0	1046.14	756.664	-14.95	-8.45	0.576687
254	11.1	44.883	4.0435	72.5665	7.9743	0	43.6033	6.8614	0.8591	0.5049	0.9994	0.1342	0.5275	0.2394	557.64	931.342	-44.2	-7.8	0.507066
255	10.1	6.6922	0.6626	48.4979	5.9874	0	20.8102	4.4663	-0.6079	-1	0.8321	0.4813	1	0.9833	1129.05	890.154	-5.85	-3.25	0.110666
256	10.3	10.4	1.0097	80.9273	9.7503	0	25.3833	7.1236	0.1649	-0.9882	1	0.5956	0.9277	0.7541	116.272	1030.75	10.4	0	0.103556
257	9.9	9.1924	0.9285	47.6647	6.0335	0	16.25	3.6749	0.1668	-1	0.9992	0.842	1	0.5357	569.778	552.768	-6.5	6.5	0.153891
258	5.5	7.9343	1.4426	11.4031	3.258	0	7.2672	2.2864	0.8482	0.4472	0.9947	0.1359	1	0.1333	999.427	654.018	4.55	6.5	0.442787
259	26.1	25.3166	0.97	111.749	4.6369	0	22.981	3.4178	0.3375	-0.9971	1	0.6827	0.9959	0.5576	1224.89	534.034	-12.35	22.1	0.209191
260	8.3	49.7579	5.9949	57.5096	9.1285	3.25	32.0088	7.3021	0.9766	0.9177	0.9997	0.02519	0.3175	0	1359.61	676.831	27.3	-41.6	0.656723
261	5.1	88.036	17.262	51.2138	16.5206	0	26.2023	6.2226	0.99	0.9753	1	0.008641	0	0	626.216	457.373	-24.7	-84.5	1.04488
262	4.9	7.0007	1.4287	16.9564	5.847	0	19.769	5.6001	0.6286	0.2425	0.8944	0.2104	1	0.5556	1194.67	226.143	2.6	6.5	0.244348
263	6.5	7.2672	1.118	37.1051	8.2456	0	35.8974	10.3047	0.05162	-0.863	0.9996	0.6147	1	0.8333	96.6385	458.8	3.25	6.5	0.135587
264	4.9	15.8285	3.2303	14.8204	5.1105	0	16.25	3.6489	0.9904	0.9637	1	0.01222	0.9655	0	130.704	747.837	-14.95	-5.2	0.632091
265	8.1	9.3066	1.149	31.7856	5.2107	0	13.4001	2.8517	0.8673	0.2499	1	0.1873	1	0.1463	1192.19	710.549	-9.1	-1.95	0.220508
266	17.7	87.8174	4.9614	96.8324	6.1677	0	14.5344	3.0298	0.967	0.8263	1	0.04208	0.3758	0	705.042	84.5763	60.45	63.7	0.804417
267	9.9	69.0501	6.9748	70.1654	8.8817	0	38.0403	7.088	0.2571	-0.9899	0.9999	0.833	0.3797	0.4576	1234.97	702.091	66.95	16.9	0.7853
268	13.3	27.4928	2.0671	65.9812	5.839	0	13.4001	3.8264	-0.05122	-1	1	0.7868	0.8673	0.7079	820.635	998.737	3.25	27.3	0.354016
269	9.7	40.5404	4.1794	53.1084	6.8972	0	29.43	5.8258	0.9408	0.6663	1	0.09423	0.5065	0.07018	736.83	534.397	-30.55	-26.65	0.605956
270	16.1	128.885	8.0053	144.239	10.2297	0	45.5	5.4664	0.8872	-1	1	0.3658	0.1064	0.06612	1193.79	802.714	-26.65	126.1	0.782555
271	11.9	18.6132	1.5641	59.6427	6.0245	0	26.8002	5.1052	0.3238	-1	1	0.5058	1	0.8077	875.899	801.958	18.2	-3.9	0.259623
272	5.1	44.6044	8.746	35.7491	11.532	3.25	20.8102	5.5249	0.8154	0.5534	0.9337	0.1127	0.03226	0.1818	999.196	824.343	32.5	30.55	0.758411
273	8.1	62.4677	7.7121	54.46	8.9279	3.25	17.5018	4.168	0.9747	0.8747	0.9997	0.02578	0.1311	0	390.161	935.568	-61.1	-13	0.86382
274	10.7	105.262	9.8376	103.28	11.8712	3.25	19.769	3.6121	0.9731	0.8459	0.9998	0.03559	0	0	1334.57	358.28	-73.45	75.4	0.828695
275	7.9	74.376	9.4147	55.9632	9.4853	6.5	16.25	2.7138	0.992	0.9686	1	0.009671	0	0	1183.29	787.146	-11.7	73.45	0.992557
276	8.7	12.35	1.4195	48.0449	7.1709	0	22.75	5.6692	0.4803	-0.9987	1	0.5993	1	0.5217	371.213	574.655	-12.35	0	0.197953
277	4.7	24.468	5.206	23.6585	8.7624	0	18.3848	4.7155	0.9873	0.9498	0.9989	0.0174	0.4074	0	1153.51	302.968	15.6	-18.85	0.594129
278	10.9	19.3259	1.773	65.3306	7.3405	0	30.6604	7.0405	0.2568	-0.9989	1	0.8442	1	0.4545	716.624	760.349	-13	14.3	0.241537
279	9.3	23.6604	2.5441	51.1187	7.0026	0	25.3833	5.4045	0.9662	0.8321	1	0.03893	1	0	889.102	985.462	22.75	6.5	0.363308
280	7.3	10.4	1.4247	24.5615	4.6342	0	9.75	2.559	0.2699	-1	0.9995	0.7317	1	0.5455	915.658	935.274	0	10.4	0.307432
281	6.9	19.8968	2.8836	22.3153	4.5541	0	11.718	2.9214	0.887	0.7634	1	0.07579	1	0	659.754	726.413	15.6	12.35	0.633188
282	13.7	56.1602	4.0993	108.459	9.27	3.25	18.9506	4.2152	0.9583	0.6139	1	0.06794	0.5897	0.02062	820.613	748.777	-33.8	-44.85	0.442211
283	6.9	6.6287	0.9607	12.3593	2.5223	0	7.2672	2.1232	0.09572	-0.8321	0.8087	0.4048	1	0.9615	502.391	41.8406	-1.3	-6.5	0.380883
284	11.3	37.7895	3.3442	55.0044	5.9144	0	21.8017	4.3919	0.9084	0.5264	1	0.1088	0.957	0.1096	1094.2	26.7876	-24.7	-28.6	0.565434
285	5.7	46.0584	8.0804	31.6579	8.5562	0	19.5	4.1093	0.9907	0.9769	0.9998	0.006905	0	0	1379.54	1002.14	-7.15	-45.5	0.944391
286	8.1	7.4111	0.915	31.3834	5.1448	0	13.4001	3.661	-0.5525	-0.9996	0.9806	0.5504	0.9836	0.9487	526.944	539.772	-4.55	-5.85	0.177849
287	18.9	69.2059	3.6617	121.919	7.2141	0	29.9635	4.417	0.4792	-0.9959	1	0.7211	0.5444	0.4014	731.746	271.968	68.9	-6.5	0.507575
288	22.3	69.6593	3.1237	175.048	8.623	0	30.8322	5.2492	0.4317	-1	1	0.693	0.7635	0.4645	373.034	784.847	-69.55	3.9	0.362252
289	8.7	11.6276	1.3365	39.2858	5.8636	0	22.981	5.6563	0.2401	-0.7871	1	0.6992	1	0.5957	1371.18	25.4368	10.4	5.2	0.227932
290	7.3	55.498	7.6025	51.3566	9.6899	3.25	19.5	4.8091	0.9444	0.774	1	0.07152	0.01887	0	812.308	946.774	-52.65	-17.55	0.78458
291	15.1	47.0252	3.1142	84.2914	6.4345	0	23.4361	4.3183	0.9391	0.6167	1	0.08425	1	0.04505	703.361	479.248	30.55	35.75	0.483985
292	8.5	13.5724	1.5968	51.5727	7.9343	0	29.9635	6.4567	-0.1227	-0.9983	1	0.6965	1	0.881	813.376	274.412	-3.9	-13	0.201253
293	6.9	16.289	2.3607	42.144	8.6008	0	29.9635	5.9675	0.9262	0.7116	1	0.08258	0.7755	0.03448	247.087	334.942	-7.8	-14.3	0.274474
294	7.3	19.5	2.6712	24.5178	4.626	0	10.2774	2.3254	0.8683	0.5547	0.9997	0.0906	1	0.06061	1102.47	525.082	11.7	-15.6	0.577432
295	9.9	18.8948	1.9086	58.4663	7.4008	0	48.75	7.8697	0.2771	-0.7871	0.9999	0.6217	0.557	0.7119	117.349	521.222	-18.85	1.3	0.257891
296	21.3	87.7885	4.1215	136.107	7.0522	0	30.8322	3.9406	0.7708	-0.9662	1	0.4837	0.5285	0.185	317.451	745.077	-62.4	61.75	0.584428
297	5.1	65.6629	12.8751	46.1099	14.8742	6.5	29.9635	5.7431	0.9982	0.9933	1	0.002321	0	0	1042.15	1018.27	65.65	-1.3	0.865599
298	5.3	15.8685	2.9941	16.0775	4.872	0	11.718	3.1385	0.7926	0.6139	0.8818	0.08994	1	0.3077	157.943	327.151	-13	-9.1	0.614553
299	19.1	88.2493	4.6204	127.501	7.4562	0	26.8002	4.1407	0.9468	0.05547	1	0.09464	0.2924	0.01987	491.935	123.963	-82.55	31.2	0.619672
300	4.7	4.111	0.8747	20.879	7.733	0	20.5548	5.5981	-0.1595	-0.7071	0.8944	0.6781	1	0.8571	1085.81	159.149	3.9	1.3	0.113113
301	10.9	31.8765	2.9245	66.5614	7.4788	0	16.25	3.8844	0.9163	0.3162	0.9999	0.1201	1	0.07246	628.775	708.055	-20.15	-24.7	0.391039
302	5.7	13.1454	2.3062	24.8614	6.7193	0	19.769	5.1628	0.7836	0.5199	0.9701	0.1813	1	0.4118	967.289	513.439	-1.95	-13	0.34322
303	4.9	24.8874	5.0791	33.7538	11.6392	0	22.981	6.8684	-0.4318	-0.9454	0.8291	0.728	0.4138	0.8889	776.684	530.378	16.25	18.85	0.436379
304	6.5	22.1096	3.4015	29.9825	6.6628	3.25	14.5344	3.9765	0.6183	0.4068	0.8682	0.1329	0.9111	0.8	1357.65	912.915	9.1	-20.15	0.510521
305	7.5	113.767	15.1689	86.3317	15.6967	9.1924	24.7513	4.3117	0.9939	0.9673	1	0.009993	0	0	1344.79	662.807	-55.25	-99.45	0.966375
306	6.5	25.1072	3.8626	28.6997	6.3777	0	13	3.722	0.9271	0.7619	0.9991	0.05671	0.9333	0	1262.45	592.815	-23.4	-9.1	0.605642
307	7.3	3.5004	0.4795	21.8017	4.1135	0	9.1924	2.7077	-0.295	-1	0.9899	0.6345	1	0.9375	1263.41	709.116	1.3	-3.25	0.116567
308	5.1	57.2775	11.2309	41.818	13.4897	7.2672	17.5018	3.1359	0.9799	0.9548	0.9957	0.01636	0	0	491.804	628.441	-50.7	-26.65	0.832554
309	10.1	34.1111	3.3773	41.2549	5.0932	0	11.718	2.9085	0.7059	0.1104	1	0.1873	0.9136	0.5902	616.451	952.599	29.25	-17.55	0.6631
310	4.9	13.0162	2.6564	14.7658	5.0916	0	13.4001	3.2973	0.8307	0.374	0.9965	0.1915	1	0.2222	697.725	520.347	0.65	-13	0.521722
311	11.7	11.9854	1.0244	47.5797	4.9051	0	13.4001	3.165	0.4085	-1	1	0.6047	1	0.6184	149.06	746.795	2.6	11.7	0.208844
312	6.3	8.7207	1.3842	27.5726	6.4122	0	39	8.3406	0.1765	-0.7071	0.9899	0.4872	0.9767	0.913	1278.46	568.571	-7.8	3.9	0.21587
313	6.7	14.8223	2.2123	20.3003	4.3192	0	13	3.1781	0.8559	0.3714	1	0.1447	1	0.1111	974.194	208.955	3.9	-14.3	0.512201
314	5.9	32.3828	5.4886	32.1003	8.2308	3.25	14.5344	3.4515	0.8651	0.7749	0.9329	0.04225	0.2564	0	79.7034	984.347	31.85	5.85	0.666837
315	7.1	58.9353	8.3007	77.217	15.1406	3.25	27.9576	7.4275	0.9429	0.8378	1	0.05327	0	0	1231.9	622.711	-58.5	-7.15	0.548241
316	7.3	25.8778	3.5449	37.5562	7.0861	3.25	13.7886	2.8875	0.7104	-0.1461	1	0.3589	0.566	0.3333	975.486	985.288	-25.35	-5.2	0.500261
317	9.5	35.1782	3.703	45.182	6.0243	0	13.4001	3.5703	0.5141	-0.9487	0.9993	0.5641	0.6667	0.4909	1075.08	603.521	-31.2	-16.25	0.614677
318	6.1	57.6158	9.4452	44.7197	10.9072	0	21.8017	5.3946	0.9971	0.9784	1	0.005078	0	0	1337.88	1023.46	52.65	23.4	0.86596
319	10.3	22.1096	2.1466	71.2373	8.5828	0	32.6621	8.6446	0.7871	-0.05349	0.9996	0.2685	1	0.2698	1096.24	914.602	20.15	9.1	0.250105
320	6.3	50.1512	7.9605	45.0359	10.4735	3.25	17.5018	3.7339	0.9071	0.8276	0.9593	0.03127	0	0	934.198	974.587	37.05	-33.8	0.760061
321	4.9	22.4509	4.5818	21.7692	7.5066	0	16.25	4.4413	0.9869	0.9393	1	0.0196	0.3448	0	134.245	696.5	-20.8	8.45	0.61037
322	5.1	39.8784	7.8193	28.0901	9.0613	3.25	13	2.6551	0.9963	0.9808	1	0.005575	0	0	827.451	914.804	13	37.7	0.862934
323	11.7	32.1602	2.7487	78.9079	8.1348	0	22.75	4.9565	0.8772	-0.2631	1	0.2654	0.9588	0.1067	937.983	382.538	31.2	-7.8	0.337894
324	5.5	6.4018	1.164	31.2494	8.9284	0	36.3361	9.587	-0.1793	-0.9806	0.9979	0.8427	1	0.7857	698.227	903.182	5.85	2.6	0.130371
325	8.1	7.2672	0.8972	34.9343	5.7269	0	29.9635	7.1769	-0.548	-0.995	0.3162	0.2995	0.9344	1	101.136	436.488	-1.3	7.15	0.156664
326	6.5	50.2017	7.7233	45.6464	10.1436	0	16.5718	4.5075	0.8461	0.5925	0.993	0.1416	0.02222	0.36	793.369	426.946	-3.9	50.05	0.761396
327	5.5	18.4993	3.3635	25.3568	7.2448	0	17.5018	4.925	0.9464	0.848	1	0.05094	0.9714	0	1314.14	878.409	-17.55	-5.85	0.464264
328	5.1	52.0041	10.1969	36.9277	11.9122	4.5962	20.8102	4.6923	0.965	0.7712	1	0.06945	0	0	1319.25	118.284	49.4	-16.25	0.856005
329	8.5	48.7153	5.7312	68.249	10.4998	0	27.5772	5.9783	0.4904	-0.9899	1	0.7555	0.4	0.3111	1185.91	500.106	25.35	41.6	0.545839
330	5.7	41.6862	7.3134	39.9875	10.8074	3.25	23.4361	4.8404	0.9848	0.9285	0.9988	0.01736	0	0	1385.07	95.5351	7.8	-40.95	0.676703
331	12.9	45.5046	3.5275	84.3762	7.7409	0	23.4361	5.8476	0.4498	-0.9585	1	0.679	0.5321	0.4382	910.609	591.651	-42.25	16.9	0.455696
332	5.1	26.9652	5.2873	21.0341	6.7852	0	26.2023	7.0678	0.9964	0.9894	1	0.003573	0	0	724.323	821.647	-7.15	26	0.77924
333	8.7	14.2556	1.6386	35.2705	5.2643	0	13	2.5052	0.9539	0.87	1	0.03874	1	0	558.552	73.3046	-10.4	-9.75	0.311266
334	11.3	24.7086	2.1866	44.6545	4.8016	0	11.718	2.9149	0.937	0.7328	0.9996	0.0656	1	0.0137	1067.03	567.146	14.3	20.15	0.45539
335	14.9	36.5968	2.4562	60.5468	4.6936	0	23.4361	3.4105	0.887	0.1961	1	0.1461	1	0.1651	483.903	787.789	20.15	30.55	0.523308
336	5.9	9.3066	1.5774	16.5825	4.2519	0	10.2774	3.4672	0.833	0.1339	1	0.2495	1	0.2632	609.831	631.009	3.9	8.45	0.370987
337	5.1	42.9443	8.4205	37.3779	12.0574	0	43.6033	12.8546	0.6454	0.3537	0.8838	0.155	0	0.8182	326.078	987.52	-42.9	1.95	0.698368
338	5.3	37.8677	7.1449	34.2785	10.3874	3.25	19.769	4.2179	0.9612	0.8902	1	0.03191	0	0	542.066	468.953	-29.25	24.05	0.687843
339	7.1	20.8912	2.9424	32.409	6.3547	0	13.4001	3.3149	0.8915	0.6805	1	0.09734	1	0.09677	406.472	403.901	-1.95	-20.8	0.463027
340	7.9	52.1379	6.5997	58.2837	9.8786	0	18.3848	4.494	0.9279	0.7022	1	0.07719	0.322	0.05128	1077.39	998.943	-30.55	-42.25	0.66808
341	7.3	44.9676	6.1599	55.8603	10.5397	3.25	41.6203	8.6646	0.98	0.908	1	0.027	0	0	382.966	27.5685	-44.85	-3.25	0.584447
342	4.9	14.8223	3.025	25.381	8.7521	3.25	18.3848	4.5422	0.7939	0.3745	1	0.2323	0.5172	0.4444	396.061	464.469	-3.9	-14.3	0.345631
343	6.1	47.1687	7.7326	41.7492	10.1827	3.25	16.5718	4.1594	0.9538	0.8771	0.9883	0.03108	0	0	307.647	652.73	-9.75	46.15	0.759386
344	5.3	43.0426	8.1212	28.4863	8.6322	4.5962	13.4001	2.9405	0.9494	0.927	0.9987	0.01988	0	0	280.132	942.707	-41.6	-11.05	0.940803
345	9.1	26.2023	2.8794	66.4318	9.3566	0	26.2023	6.4712	0.8685	-0.253	1	0.2223	0.9859	0.1569	79.1099	689.654	-18.2	-18.85	0.30774
346	18.7	18.6245	0.996	80.3066	4.8088	0	20.8102	4.1708	0.009966	-1	0.9982	0.7165	1	0.7483	1353.76	488.102	-16.25	9.1	0.20712
347	9.9	27.5772	2.7856	61.149	7.7404	0	32.6621	5.6638	0.6576	-0.382	1	0.4002	1	0.4068	409.909	519.859	3.9	-27.3	0.359878
348	5.7	62.9427	11.0426	50.498	13.6481	6.5	32.0088	7.0313	0.9363	0.8963	0.9737	0.0212	0	0	475.825	68.5702	36.4	51.35	0.809094
349	9.1	48.6502	5.3462	53.0995	7.4788	0	11.718	2.8287	0.8939	0.1521	0.9999	0.2444	0.2254	0.1176	454.445	221.522	44.85	-18.85	0.714847
350	7.3	20.8	2.8493	29.2182	5.5129	0	13.4001	3.4766	0.878	0.6953	0.9997	0.08693	0.9811	0.09091	923.37	79.1781	0	-20.8	0.516842
351	9.3	7.9343	0.8531	35.2875	4.8339	0	30.8322	6.7165	-0.02412	-0.9561	0.9809	0.5798	1	0.9231	1384.28	193.887	-6.5	-4.55	0.176483
352	6.5	11.5729	1.7804	38.2894	8.5088	0	51.387	10.2488	0.3627	-0.6508	0.9255	0.422	0.5778	0.96	1009.15	687.361	-9.1	7.15	0.209242
353	10.9	23.7228	2.1764	61.0697	6.8618	0	16.5718	4.0443	0.7852	-0.3846	1	0.2836	1	0.3043	572.495	523.972	3.9	23.4	0.317176
354	5.1	5.886	1.1541	23.496	7.5794	0	14.5344	3.9537	0.1074	-0.1644	0.2858	0.1302	1	1	1309.4	86.0686	-0.65	-5.85	0.152268
355	10.5	9.0535	0.8622	71.4406	8.4048	0	29.0689	7.8217	-0.1995	-0.9762	0.9558	0.5116	0.9059	0.9385	878.348	81.0429	8.45	3.25	0.102584
356	9.7	11.3518	1.1703	44.0801	5.7247	0	16.25	3.4791	0.293	-0.8682	1	0.5933	1	0.6731	1232.54	435.902	2.6	11.05	0.20443
357	6.7	12.82	1.9134	53.1332	11.3049	0	40.2003	9.7066	0.5932	-0.07272	0.9989	0.2943	0.8085	0.7037	453.328	729.858	6.5	-11.05	0.169254
358	12.7	35.1782	2.7699	78.9366	7.3773	0	22.981	5.0574	0.7258	-0.1065	0.9989	0.2461	0.8598	0.4253	752.476	731.488	-16.25	31.2	0.375463
359	6.9	15.2992	2.2173	20.4249	4.1684	0	14.5344	3.0902	0.8038	-0.9383	0.9998	0.4954	1	0.1034	1305.11	371.674	14.95	-3.25	0.531931
360	16.9	19.5	1.1538	55.8897	3.751	0	22.75	4.1259	0.08273	-1	1	0.6336	1	0.8359	514.976	68.8817	-11.7	-15.6	0.307598
361	6.9	2.3436	0.3397	19.8926	4.0597	0	11.718	3.3018	-0.2921	-1	1	0.7244	1	0.8929	1124.37	319.42	1.95	1.3	0.0836761
362	4.7	19.3259	4.1119	26.9953	9.9982	6.5	14.5344	2.6639	0.9567	0.8126	1	0.06957	0.2593	0	229.872	481.596	-14.3	-13	0.411264
363	4.9	24.3988	4.9794	20.2167	6.9713	0	25.3833	5.6482	0.9673	0.9037	1	0.03431	0.5517	0	900.816	824.745	18.2	16.25	0.714271
364	6.7	38.1346	5.6917	36.0137	7.6625	0	16.5718	3.9147	0.958	0.6214	1	0.07742	0.4894	0.03704	879.56	229.261	18.85	-33.15	0.742799
365	6.7	2.68	0.4	28.8227	6.1325	0	17.5018	5.307	-0.3727	-0.9833	0.9864	0.617	1	0.9	606.769	1037.24	-0.65	-2.6	0.0652263
366	5.1	6.5	1.2745	12.025	3.879	0	9.75	3.4003	0.9566	0.8321	1	0.05727	1	0	1194.04	1038.88	-6.5	0	0.328564
367	4.7	5.36	1.1404	18.8223	6.9712	0	19.5	6.106	-0.7874	-0.9896	-0.4409	0.2045	1	1	821.894	413.362	-5.2	-1.3	0.163587
368	4.7	33.1054	7.0437	25.5641	9.4682	3.25	18.3848	4.7202	0.9723	0.9664	0.9818	0.005118	0	0	900.734	394.117	-22.75	-24.05	0.743932
369	4.9	16.3019	3.3269	18.5681	6.4028	0	16.5718	4.0946	0.8671	0.8321	0.8986	0.01994	0.7241	0	220.827	651.775	-16.25	-1.3	0.519601
370	6.1	6.6287	1.0867	21.8862	5.3381	0	10.2774	2.7381	0.4458	-0.7071	1	0.6612	1	0.5	1221.69	115.459	-6.5	-1.3	0.203574
371	13.5	41.7875	3.0954	97.0649	8.4404	0	19.769	5.6157	-0.01583	-1	1	0.781	0.6957	0.7128	893.148	506.656	-40.3	11.05	0.366736
372	4.7	49.4385	10.5188	32.9474	12.2027	3.25	29.9635	7.2774	0.9974	0.9956	0.9995	0.001469	0	0	1215.76	951.298	-1.95	49.4	0.862006
373	9.5	35.8621	3.775	85.4387	11.3918	0	40.7224	8.1253	0.7703	-0.8627	0.9998	0.3367	0.8533	0.2727	574.526	883.537	24.7	26	0.331379
374	9.7	42.4296	4.3742	81.1013	10.5326	0	43.6033	7.7689	0.7216	-0.9701	1	0.4302	0.6623	0.2982	558.866	412.5	-3.9	-42.25	0.415301
375	5.1	57.1483	11.2055	44.3122	14.2943	3.25	32.1734	7.5131	0.9966	0.9894	0.9999	0.002813	0	0	909.716	965.323	-53.95	-18.85	0.783914
376	5.5	13.4001	2.4364	27.057	7.7306	3.25	20.8102	4.423	-0.2682	-0.9959	0.9119	0.703	0.9143	0.9167	1102.36	308.482	5.2	12.35	0.315163
377	15.1	48.8669	3.2362	78.9855	6.0294	0	16.5718	3.7936	0.8834	-0.1029	1	0.1983	0.6107	0.2072	1348.42	367.662	42.9	-23.4	0.536737
378	6.7	96.3602	14.3821	84.2239	17.92	4.5962	46.5329	8.2732	0.9859	0.9539	0.9997	0.01257	0	0	990.492	360.022	88.4	-38.35	0.802573
379	5.3	10.0907	1.9039	26.0246	7.8862	0	13.7886	3.9259	0.3912	-0.3881	0.9923	0.481	1	0.6154	320.019	369.443	-2.6	-9.75	0.241422
380	5.1	6.1664	1.2091	16.2728	5.2493	0	11.718	3.0905	-0.2519	-0.9744	0.9923	0.6924	1	0.7778	36.4216	683.029	5.85	-1.95	0.230335
381	8.3	22.1096	2.6638	33.8398	5.3714	0	10.2774	2.9739	0.8178	0.09417	0.9998	0.2099	0.8095	0.2558	528.048	718.849	-9.1	20.15	0.495923
382	6.1	81.9232	13.43	53.7993	13.1218	7.2672	19.5	3.5473	0.996	0.991	0.999	0.002019	0	0	794.738	341.205	-81.9	1.95	1.02349
383	4.9	20.4104	4.1654	22.8363	7.8746	3.25	29.43	4.8264	0.9277	0.8672	0.9989	0.04765	0.2069	0	735.929	777.378	-3.25	20.15	0.528967
384	5.1	10.6608	2.0904	13.5143	4.3595	0	10.2774	3.0959	0.6635	0.2873	0.87	0.1872	1	0.6364	1307.48	522.823	8.45	6.5	0.479505
385	6.5	8.1445	1.253	42.1986	9.3775	0	45.9619	9.8767	0.173	-0.8253	0.9694	0.8002	0.8889	0.48	285.669	200.215	-7.15	3.9	0.133618
386	4.7	0.9192	0.1956	12.6011	4.6671	3.25	7.2672	1.7246	0.08994	-0.7071	1	0.652	1	0.8571	343.883	626.33	-0.65	0.65	0.0419104
387	14.3	51.939	3.6321	119.121	9.6847	0	27.9576	5.4952	0.9128	-0.2425	1	0.2087	0.6423	0.06796	1256.22	864.259	-51.35	7.8	0.375035
388	11.5	14.6069	1.2702	58.8379	6.1935	0	19.5	3.952	0.06262	-0.9996	1	0.7034	0.9158	0.7027	441.261	555.144	-5.2	-13.65	0.205086
389	4.7	32.7138	6.9604	21.2175	7.8583	0	19.5	6.7798	0.9939	0.9711	1	0.01039	0	0	590.223	442.468	-30.55	11.7	0.885739
390	11.5	16.0538	1.396	67.8139	7.1383	0	40.7224	7.2106	-0.08475	-0.9983	0.9978	0.6969	0.8	0.8108	1122.38	58.4217	-14.95	5.85	0.195565
391	8.9	31.2135	3.5071	45.7523	6.6308	0	16.25	3.629	0.9571	0.6357	1	0.0699	0.9565	0.04082	989.365	913.14	26.65	16.25	0.528911
392	13.1	17.8484	1.3625	52.8902	4.7649	0	11.718	2.4479	0.7157	-0.3162	1	0.2847	1	0.4835	1149.2	888.302	-3.25	-17.55	0.285945
393	4.7	1.3	0.2766	7.0942	2.6275	0	6.5	1.9492	-0.3543	-1	0.7071	0.8382	1	1	1353.79	26.4468	0	1.3	0.105271
394	6.3	67.5625	10.7242	47.3294	11.0068	3.25	19.769	4.7521	0.9706	0.8877	1	0.03615	0	0	371.73	949.587	-66.3	13	0.974325
395	12.1	27.3309	2.2588	49.467	4.8977	0	20.5548	3.9488	0.8227	-0.2747	1	0.2281	1	0.2716	102.058	406.851	1.3	27.3	0.461196
396	7.5	15.4503	2.06	30.2511	5.5002	0	11.718	2.9494	0.6081	-0.3048	0.9995	0.3213	1	0.5882	1270.45	728.3	-3.9	-14.95	0.374532
397	6.7	9.1	1.3582	28.1722	5.9941	3.25	10.2774	2.5413	0.3651	-0.4415	0.8878	0.3216	1	0.8889	535.269	968.448	-9.1	0	0.226589
398	11.3	85.4867	7.5652	92.1364	9.9071	0	23.6604	5.3554	0.9787	0.8919	1	0.02415	0.2366	0	721.279	489.416	77.35	36.4	0.763614
399	11.5	34.1111	2.9662	97.9505	10.3106	0	50.7666	9.5865	0.5762	-0.03259	1	0.3227	0.3474	0.6	934.978	703.683	-17.55	-29.25	0.287685
400	11.3	40.9294	3.6221	83.7054	9.0006	3.25	21.8017	4.1183	0.9669	0.7572	1	0.04535	0.9355	0	1228.55	865.566	27.95	-29.9	0.402429
401	4.9	10.0907	2.0593	25.0834	8.6495	3.25	17.5018	5.269	0.3521	-0.136	0.8321	0.2688	1	0.8889	979.316	1005.33	-9.75	-2.6	0.238083
402	6.5	54.743	8.422	44.4197	9.8711	3.25	17.5018	3.6952	0.9937	0.9699	0.9987	0.005871	0	0	981.192	788.954	-47.45	27.3	0.853198
403	4.7	0.65	0.1383	29.5546	10.9461	3.25	22.981	7.003	-0.4972	-0.908	0.9487	0.6683	1	0.8571	1379.64	950.84	0	0.65	0.0126346
404	5.3	20.8	3.9245	33.8617	10.2611	0	24.7513	6.8954	0.9576	0.8575	0.9979	0.03875	0.697	0	1316.43	216.717	0	20.8	0.382464
405	9.1	99.1969	10.9008	88.6525	12.4863	3.25	29.0689	5.7092	0.9681	0.8976	0.9994	0.0221	0	0	1312.03	986.984	95.55	-26.65	0.873021
406	5.5	34.9129	6.3478	28.7039	8.2011	3.25	13.4001	2.3734	0.8894	0.7894	0.9739	0.05106	0	0	1249.78	292.809	14.3	-31.85	0.774018
407	10.9	18.0602	1.6569	34.5378	3.8806	0	10.2774	2.4768	0.9175	0.5547	1	0.09921	1	0.08696	1115.41	718.679	15.6	-9.1	0.42697
408	10.5	67.2397	6.4038	76.8145	9.037	0	26.2023	5.4104	0.9755	0.8682	1	0.03343	0.2471	0	671.51	786.581	-33.15	-58.5	0.70862
409	7.1	41.6862	5.8713	35.4077	6.9427	0	13.7886	3.9875	0.9734	0.8321	1	0.0358	0.3725	0	636.944	788.261	7.8	-40.95	0.84568
410	7.7	32.6621	4.2418	51.8714	9.1003	0	29.0689	6.7435	0.9011	0.2142	1	0.1637	0.386	0.1622	105.649	522.357	16.9	27.95	0.466117
411	10.5	85.0979	8.1046	85.8564	10.1008	3.25	19.769	4.3425	0.993	0.9644	1	0.009356	0.1882	0	1010.98	337	-27.3	80.6	0.802372
412	6.7	27.3387	4.0804	51.003	10.8517	3.25	20.8102	4.5461	0.9083	0.6805	0.9999	0.07949	0.4043	0.03704	1253.27	139.142	26	-8.45	0.376015
413	4.9	28.6295	5.8428	20.9051	7.2087	3.25	10.2774	1.8758	0.9873	0.9744	0.9951	0.006849	0	0	1373.71	348.367	22.1	-18.2	0.810521
414	7.9	25.483	3.2257	59.8203	10.139	0	32.1734	8.7642	0.561	-0.4603	0.9998	0.4234	0.6441	0.5897	794.88	873.025	25.35	2.6	0.318148
415	6.1	42.27	6.9295	37.3916	9.1199	3.25	16.5718	3.9855	0.9106	0.7071	0.9938	0.09046	0.2927	0.09524	286.377	100.582	1.3	42.25	0.759822
416	7.9	19.8117	2.5078	31.3694	5.3169	0	16.25	3.4431	0.7224	-0.1644	0.9995	0.354	1	0.3421	670.456	751.766	-13	-14.95	0.471666
417	8.1	27.9198	3.4469	42.2132	6.9202	0	14.5344	3.6198	0.9433	0.7071	0.9999	0.07684	0.9508	0.04878	357.228	1025.6	-25.35	-11.7	0.498093
418	5.5	31.9559	5.8102	30.5588	8.7311	3.25	14.5344	3.5862	0.9905	0.9692	1	0.009507	0	0	1193.82	386.173	2.6	31.85	0.66546
419	4.9	20.2441	4.1315	19.0953	6.5846	3.25	13.4001	3.3054	0.9899	0.9648	0.9999	0.01336	1	0	274.194	951.929	-1.95	20.15	0.627449
420	9.9	12.7705	1.2899	42.0842	5.3271	0	13.4001	3.2448	0.5519	-0.7761	1	0.4485	1	0.5965	663.106	721.833	-12.35	-3.25	0.242139
421	6.3	65.6629	10.4227	52.3964	12.1852	3.25	19.769	4.5561	0.9834	0.9104	1	0.02134	0	0	1014.41	1009.96	-55.9	-34.45	0.855357
422	9.9	32.1734	3.2498	40.1849	5.0867	0	13	3.3216	0.8865	0.5692	1	0.1238	0.7595	0.1525	1083.5	410.692	4.55	31.85	0.638882
423	6.5	86.1146	13.2484	66.4474	14.7661	9.75	21.8017	2.8181	0.992	0.9821	1	0.006511	0	0	1274.72	929.815	75.4	41.6	0.897217
424	9.5	7.827	0.8239	70.1268	9.3502	0	27.5772	5.7324	-0.1058	-0.9806	0.9666	0.5763	1	0.9057	105.063	711.184	-5.2	-5.85	0.0881158
425	9.5	31.8699	3.3547	61.8519	8.2469	0	29.9635	5.4498	0.9518	0.7674	1	0.0446	0.7333	0	1256.06	380.432	31.2	-6.5	0.406783
426	9.5	15.708	1.6535	72.301	9.6401	0	45.9619	8.7642	0.7554	-0.9975	1	0.5561	0.8933	0.1455	1123.15	220.916	14.3	-6.5	0.171523
427	9.5	70.3113	7.4012	71.4542	9.5272	3.25	33.1436	5.61	0.9803	0.9067	1	0.02209	0	0	847.211	302.226	16.9	-68.25	0.776849
428	5.7	35.3638	6.2042	37.4664	10.1261	4.5962	16.25	3.5855	0.8591	0.7191	0.9617	0.08089	0.02703	0.1176	700.614	379.807	-28.6	20.8	0.612694
429	5.1	18.9283	3.7114	18.8156	6.0695	0	13	3.8399	0.9066	0.7071	0.9998	0.1008	0.871	0.09091	1378.65	876.843	18.2	5.2	0.611484
430	9.3	59.1643	6.3618	65.2979	8.9449	0	19.769	5.0235	0.9331	0.7158	1	0.07249	0.0274	0.03774	774.575	446.204	59.15	1.3	0.711221
431	9.1	25.1156	2.76	36.0613	5.0791	0	10.2774	3.17	0.0296	-1	0.9998	0.8194	0.7746	0.5957	1168.4	307.995	-24.7	-4.55	0.543403
432	6.7	2.0555	0.3068	16.8904	3.5937	0	9.75	2.6041	-0.4562	-0.9899	0.8575	0.5656	1	0.9231	640.545	428.306	1.95	-0.65	0.0853716
433	4.9	13.4001	2.7347	16.9449	5.8431	0	11.718	3.9453	0.8707	0.6459	1	0.1524	1	0.3333	236.255	669.061	-3.25	-13	0.468022
434	8.3	11.1072	1.3382	33.3991	5.3014	0	13.4001	2.9868	0.607	-0.7809	0.9992	0.4389	1	0.4524	1111.87	590.699	-3.9	10.4	0.252424
435	6.9	86.896	12.5936	72.474	14.7906	3.25	35.1541	7.3448	0.9778	0.9455	0.9966	0.01222	0	0	136.768	613.275	67.6	54.6	0.85146
436	5.3	24.05	4.5377	23.5494	7.1362	3.25	11.718	3.1935	0.9831	0.9413	0.9997	0.01929	0.6364	0	106.566	107.84	-7.8	-22.75	0.635871
437	5.1	6.1321	1.2024	24.687	7.9636	3.25	33.1436	8.0241	-0.3025	-0.771	0.7071	0.4865	1	1	266.892	891.628	-3.25	5.2	0.150987
438	5.7	12.8035	2.2462	13.9473	3.7695	0	7.2672	2.1135	0.1688	-0.9701	0.9971	0.751	0.9459	0.6471	325.175	213.807	-5.2	-11.7	0.595888
439	7.7	18.8612	2.4495	40.6075	7.1241	0	16.5718	4.4738	0.8839	0.5145	0.9998	0.1132	1	0.1351	393.929	508.734	-0.65	-18.85	0.343833
440	7.1	46.6599	6.5718	70.8607	13.8942	0	27.768	6.5627	0.5166	-0.9304	1	0.8052	0.3137	0.2581	970.415	507.859	-14.95	44.2	0.472989
441	4.9	3.3144	0.6764	27.277	9.4059	3.25	16.5718	4.4332	-0.7407	-0.9627	-0.5077	0.1618	1	1	421.929	452.194	3.25	0.65	0.0719123
442	7.1	37.6888	5.3083	44.5917	8.7435	3.25	18.3848	4.4295	0.9896	0.9125	1	0.01921	0.2157	0	320.289	269.796	26.65	26.65	0.607114
443	7.1	55.162	7.7693	50.3135	9.8654	3.25	23.6604	5.4202	0.9638	0.8994	1	0.03246	0	0	422.852	862.077	-51.35	-20.15	0.78753
444	6.9	20.1605	2.9218	23.3229	4.7598	0	10.2774	2.3873	0.5003	0.03569	1	0.3762	1	0.5357	875.558	830.529	-18.85	7.15	0.613849
445	6.7	22.1859	3.3113	24.4379	5.1995	0	16.25	2.981	0.9649	0.8908	0.9999	0.03604	0.7872	0	1383.76	1020.17	11.7	18.85	0.63685
446	6.5	8.475	1.3038	27.564	6.1253	0	14.5344	3.9243	0.08463	-0.9939	0.9916	0.7942	1	0.6087	1164.62	288.992	7.15	4.55	0.212855
447	6.5	8.0401	1.2369	15.8597	3.5244	0	6.5	2.1956	-0.3726	-1	0.3162	0.3956	1	1	652.592	506.846	-1.95	7.8	0.350953
448	6.3	4.5962	0.7296	31.6772	7.3668	0	18.9506	4.7062	-0.1882	-0.9021	0.9864	0.692	1	0.8182	1202.69	232.436	-4.55	-0.65	0.0990389
449	4.7	45.69	9.7213	31.1961	11.5541	4.5962	18.3848	4.2638	0.9627	0.8888	0.9994	0.03821	0	0	800.904	688.851	-29.25	35.1	0.841372
450	4.9	64.8471	13.2341	41.0479	14.1544	7.2672	23.4361	4.117	0.9987	0.9969	0.9999	0.001049	0	0	1026.53	543.745	-44.2	-47.45	0.934981
451	5.9	12.4182	2.1048	26.7478	6.8584	0	27.768	6.4425	0.9218	0.4824	0.9997	0.1297	1	0.1053	826.703	601.593	12.35	-1.3	0.306894
452	5.9	25.9756	4.4026	33.4404	8.5745	0	19.769	4.5517	0.9848	0.9247	1	0.02121	0.6667	0	1354.97	962.398	22.1	-13.65	0.513453
453	5.7	2.9069	0.51	17.7855	4.8069	0	10.2774	2.7116	0.5024	-0.6905	1	0.6806	1	0.375	771.825	521.719	-2.6	-1.3	0.106097
454	5.1	29.6446	5.8127	30.5316	9.8489	0	21.8017	6.0311	0.9894	0.933	0.9998	0.0199	0.06452	0	540.608	851.471	23.4	18.2	0.590188
455	5.5	25.006	4.5465	38.0812	10.8803	3.25	33.931	8.3555	0.8323	0.4961	0.9995	0.173	0.2	0.2667	1181.22	416.327	-22.1	11.7	0.417865
456	5.3	33.2073	6.2655	31.0642	9.4134	3.25	19.769	5.4247	0.9811	0.9151	0.9999	0.02335	0.4242	0	1359.97	262.707	1.95	-33.15	0.665594
457	5.3	37.7056	7.1143	27.9711	8.4761	3.25	16.25	3.9194	0.964	0.9208	0.9907	0.01906	0	0	754.557	690.547	0.65	37.7	0.839336
458	5.1	21.8501	4.2843	19.0273	6.1378	3.25	14.5344	3.164	0.9654	0.9487	0.9886	0.01266	0.6129	0	916.461	215.127	-8.45	-20.15	0.698019
459	4.9	23.0819	4.7106	15.0132	5.177	0	10.2774	3.2741	0.9896	0.9558	0.9999	0.01365	0.6897	0	574.214	470.347	22.75	3.9	0.909909
460	4.9	29.9424	6.1107	39.2627	13.5389	3.25	23.4361	6.4632	-0.5234	-0.9984	0.9481	0.7656	0.4138	0.8889	829.173	448.561	13.65	-26.65	0.451344
461	4.7	17.8484	3.7975	23.1455	8.5724	0	20.5548	4.603	0.983	0.9333	1	0.02418	0.5185	0	394.202	741.84	9.75	14.95	0.442991
462	4.7	2.3436	0.4986	22.9825	8.512	0	29.9635	8.3783	-0.6829	-0.9231	-0.2169	0.2497	1	1	280.277	931.33	-1.3	1.95	0.0585761
