# Supplementary material for: Cyclic AMP signalling and glucose metabolism mediate pH taxis by African trypanosomes
Source: Nat Commun. 2022 Feb 1;13:603. doi: 10.1038/s41467-022-28293-w (PMC8807625; doi:10.1038/s41467-022-28293-w)
Supplement: Supplementary file 12 — Source Data [file 41467_2022_28293_MOESM12_ESM.zip › Source Data/Source Data motility/Figure 5e/SDM 80N6 S3.xlsx]

## Sheet: SDM 79N S3V1
trackID	trackLength(s)	totalDisplacement(um)	meanVelocity(um/s)	totalDistance(um)	meanSpeed(um/s)	minSpeed(um/s)	maxSpeed(um/s)	stdevSpeed(um/s)	meanPersistence	minPersistence	maxPersistence	stdevPersistence	tumblingPropensityV	tumblingPropensityP	positionX(px)	positionY(px)	displacementX(um)	displacementY(um)
0	27.5	223.552	8.1292	368.902	14.4668	0	38.0403	6.163	0.9554	0.6914	1	0.0564	0.03137	0.01277	998.053	683.004	-85.15	206.7	0.561921
1	22.7	96.5595	4.2537	190.138	9.1854	0	33.4608	6.0866	0.4078	-0.9989	1	0.8021	0.5314	0.3495	936.37	244.361	66.3	70.2	0.463094
2	15.3	159.45	10.4216	154.282	11.6002	0	18.9506	3.4368	0.954	0.75	1	0.06567	0	0.00885	405.007	510.987	145.6	-65	0.898398
3	8.3	126.885	15.2873	100.202	15.9051	3.25	32.5	8.1631	0.9844	0.9285	1	0.01761	0	0	1104.02	770.367	87.75	91.65	0.961157
4	32.1	82.0263	2.5553	195.725	6.5025	0	36.3361	5.3603	0.6441	-0.9939	1	0.6043	0.7475	0.2924	814.411	726.379	-81.9	4.55	0.392972
5	5.3	21.2918	4.0173	35.3572	10.7143	0	39.2699	11.567	0.7174	0.04757	0.9999	0.288	0.6364	0.4615	1194.67	654.264	-11.05	18.2	0.374948
6	7.9	16.5718	2.0977	38	6.4407	0	13.4001	3.1731	0.9286	0.6	0.9998	0.08877	1	0.05128	1142.79	530.449	-14.95	-7.15	0.325694
7	5.7	32.0088	5.6156	28.547	7.7154	0	16.25	4.0345	0.9783	0.8523	1	0.03734	0.2973	0	910.404	965.237	-13	-29.25	0.727843
8	49.5	40.3052	0.8142	205.514	4.3266	0	18.3848	2.9487	0.364	-1	1	0.645	1	0.5612	388.78	739.409	24.7	-31.85	0.188185
9	12.7	218.796	17.228	188.806	17.6454	9.1924	32.5	4.5181	0.9782	0.924	0.9999	0.02144	0	0	653.035	930.335	168.35	-139.75	0.976345
10	4.9	19.5	3.9796	20.2097	6.9689	3.25	16.25	3.456	0.9572	0.8679	1	0.05169	1	0	1221.18	799.408	-19.5	0	0.571051
11	23.5	38.1733	1.6244	107.261	4.9889	0	19.769	3.8633	0.503	-0.9731	1	0.5646	0.9581	0.544	977.17	717.734	26	-27.95	0.325603
12	22.9	40.2003	1.7555	130.375	6.2381	0	20.5548	4.216	0.08259	-1	1	0.8174	0.8708	0.629	1352.92	791.714	-39	9.75	0.281416
13	9.3	2.6	0.2796	26.5332	3.6347	0	11.718	2.9593	-0.212	-1	0.8944	0.636	1	0.9216	1390.33	565.613	0	-2.6	0.0769252
14	5.3	11.718	2.211	13.0238	3.9466	0	9.75	2.5909	0.8084	0.1961	0.9959	0.2065	1	0.3077	877.594	174.585	-0.65	11.7	0.560229
15	7.9	29.43	3.7253	39.7455	6.7365	0	18.9506	3.8291	0.9004	0.5821	1	0.1044	0.6271	0.1026	923.108	855.044	-20.15	-21.45	0.553002
16	11.9	6.4018	0.538	48.2159	4.8703	0	13.7886	2.6606	-0.03058	-1	1	0.677	1	0.8133	619.513	710.693	-2.6	5.85	0.110465
17	6.1	38.2562	6.2715	30.4669	7.431	0	19.5	4.9197	0.9867	0.9417	1	0.01549	0.04878	0	1082.03	923.984	37.7	-6.5	0.843964
18	10.3	39.4845	3.8334	51.0447	6.15	0	13.4001	3.2459	0.9461	0.7886	0.9999	0.05518	0.7952	0	802.17	318.005	-33.15	-21.45	0.623317
19	7.1	9.6629	1.361	25.2484	4.9507	0	9.75	2.8945	0.7361	-0.0767	1	0.3182	1	0.3333	346.704	734.937	6.5	7.15	0.274911
20	5.9	32.5584	5.5184	25.3389	6.4971	0	14.5344	3.8792	0.8685	0.7593	0.9535	0.05234	0.3077	0	627.839	182.712	-29.25	14.3	0.849364
21	11.7	25.483	2.178	49.8801	5.1423	0	32.6621	4.1451	0.8104	0.2425	1	0.2207	1	0.2763	974.043	660.808	-2.6	25.35	0.423546
22	6.5	37.554	5.7775	48.3083	10.7352	0	26.8002	5.7976	0.983	0.8838	0.9999	0.02938	0.2	0	416.669	399.161	-14.95	34.45	0.538183
23	11.3	104.652	9.2612	103.763	11.1573	3.25	22.981	4.1075	0.9779	0.8944	1	0.02037	0.01075	0	580.305	596.465	-104.65	-0.65	0.830057
24	33.1	95.2755	2.8784	152.758	4.9118	0	11.718	2.595	0.7087	-0.9978	1	0.5863	0.8071	0.2096	1121.83	415.92	63.7	70.85	0.586017
25	16.1	75.4448	4.686	114.206	8.0997	0	17.5018	3.4112	0.97	0.6847	1	0.04839	0.5248	0.008264	1287.76	783.54	-75.4	-2.6	0.57854
26	26.9	57.7001	2.145	145.99	5.8631	0	14.5344	3.1947	0.649	-1	1	0.5833	0.8876	0.292	773.476	799.104	14.3	55.9	0.365847
27	5.9	27.2845	4.6245	30.3755	7.7886	0	14.5344	3.9459	0.8674	0.6464	0.9973	0.1346	0.5128	0.3158	959.398	612.669	26.65	5.85	0.593752
28	8.9	33.22	3.7326	61.9588	8.9795	3.25	22.75	3.8468	0.5358	0.0196	0.9992	0.3302	0.08696	0.6667	999.427	497.607	-16.9	-28.6	0.41568
29	8.7	56.8518	6.5347	55.4033	8.2691	0	19.769	5.2353	0.9816	0.9466	1	0.01277	0.1642	0	1282.11	809.144	5.85	-56.55	0.790255
30	13.5	17.5018	1.2964	61.6193	5.3582	0	16.5718	3.2701	0.344	-0.9997	1	0.6329	1	0.6452	782.156	530.293	16.9	4.55	0.241947
31	7.7	51.0902	6.6351	52.962	9.2916	0	14.5344	3.1946	0.9263	0.8137	1	0.05824	0	0	1196.62	345.89	40.95	30.55	0.714097
32	10.7	32.324	3.0209	72.17	8.2954	0	25.3833	6.4068	0.4017	-0.848	0.9986	0.4598	0.8851	0.6567	1256.75	138.734	-31.2	-8.45	0.364166
33	8.5	32.8684	3.8669	40.228	6.1889	0	18.3848	4.0886	0.8657	-0.02325	0.9998	0.2075	0.6154	0.2	184.653	809.177	-13.65	-29.9	0.624812
34	7.9	18.3042	2.317	29.2388	4.9557	0	14.5344	4.472	-0.2088	-0.9648	0.848	0.5978	0.9661	0.9231	630.475	742.468	-1.95	18.2	0.467542
35	10.1	83.2025	8.2379	71.2852	8.8006	3.25	14.5344	3.5426	0.9921	0.9577	1	0.009426	0	0	448.817	360.228	57.85	59.8	0.936061
36	5.5	14.2556	2.5919	33.0872	9.4535	3.25	25.3833	5.3423	0.6155	0.3963	0.8582	0.1437	0.9714	0.8	1320.92	997.855	9.75	-10.4	0.274174
37	8.5	29.9424	3.5226	36.8277	5.6658	0	13.4001	3.5522	0.7678	-0.9363	0.9997	0.4061	0.7231	0.2045	819.253	946.006	26.65	13.65	0.62173
38	5.7	3.5004	0.6141	8.8357	2.388	0	7.2672	2.4238	-0.01113	-0.6432	0.8944	0.5958	1	0.75	1298.96	599.86	-3.25	1.3	0.257161
39	10.9	17.0617	1.5653	40.7249	4.5758	0	13	3.2789	0.2718	-0.9701	0.9997	0.615	1	0.6471	893.39	775.064	16.25	5.2	0.342082
40	49.1	125.571	2.5575	320.687	6.8086	0	50.7666	4.7757	0.9399	-0.1566	1	0.1362	0.4607	0.03991	804.468	677.313	26	-122.85	0.375628
41	5.1	4.7321	0.9279	8.4173	2.7153	0	4.5962	1.7158	0.4072	-0.4472	0.9864	0.6299	1	0.4545	1059.06	330.873	-1.3	-4.55	0.34173
42	4.9	3.25	0.6633	15.6445	5.3946	0	11.718	3.1377	-0.2436	-0.6668	0.2631	0.36	1	1	506.939	745.296	2.6	1.95	0.122956
43	13.9	75.9499	5.464	88.2571	7.4166	0	18.9506	3.1421	0.8272	-0.9547	0.9998	0.4864	0.2857	0.09091	694.942	602.896	66.3	-37.05	0.736726
44	12.7	88.4096	6.9614	92.5908	8.6533	0	18.3848	3.2415	0.9814	0.8768	1	0.02084	0	0	1348.85	366.787	-26	84.5	0.804479
45	6.7	38.0847	5.6843	40.2886	8.572	3.25	13.4001	3.8045	0.5775	-0.9976	0.9998	0.5136	0.4894	0.4815	628.664	567.119	17.55	-33.8	0.663124
46	11.1	8.2731	0.7453	44.2692	4.8647	0	21.8017	4.4813	0.1109	-1	0.9972	0.722	1	0.6719	1064.88	114.158	5.85	-5.85	0.153206
47	8.5	14.2704	1.6789	31.5815	4.8587	0	10.2774	3.2936	0.7762	-0.03224	1	0.3323	0.9692	0.2889	466.1	430.747	-12.35	-7.15	0.345545
48	14.9	70.3113	4.7189	83.4064	6.4656	0	14.5344	3.0865	0.9706	0.6644	1	0.05171	0.5581	0.01835	733.742	893.235	68.25	16.9	0.729847
49	8.9	42.5688	4.783	50.1786	7.2723	0	32.6621	5.7184	0.1694	-1	1	0.7994	0.7826	0.5306	462.303	161.073	-5.2	42.25	0.657701
50	6.1	21.0925	3.4578	23.1827	5.6543	0	18.9506	4.3573	0.937	0.7071	1	0.08835	0.9024	0.04762	91.0492	712.467	-11.7	-17.55	0.611535
51	27.3	111.043	4.0675	213.631	8.4439	0	20.5548	4.1766	0.9236	0.3846	1	0.1046	0.3874	0.08584	287.782	894.93	-99.45	49.4	0.481709
52	7.7	42.1499	5.474	47.2366	8.2871	3.25	16.25	3.5653	0.9871	0.9347	1	0.01466	0.07018	0	954.175	11.3377	-39.65	14.3	0.660545
53	7.9	37.249	4.7151	54.9263	9.3095	3.25	20.8102	4.4736	-0.182	-0.9991	0.9941	0.6599	0.3729	0.8462	135.279	940.405	-32.5	-18.2	0.506483
54	40.5	267.852	6.6136	358.074	9.3006	0	16.5718	2.9901	0.9651	0.824	1	0.03617	0	0	758.414	580.656	66.95	-259.35	0.711094
55	9.5	14.7365	1.5512	78.0472	10.4063	4.5962	36.3361	5.1674	0.3805	-0.8163	0.9999	0.6592	0.5733	0.5273	83.9	483.784	-11.05	-9.75	0.149064
56	15.1	106.394	7.0459	150.624	11.498	0	32.0088	6.344	0.5669	-1	1	0.662	0.3359	0.3514	850.364	214.834	-87.1	61.1	0.612794
57	8.7	34.4193	3.9562	58.2141	8.6887	0	26.8002	5.7714	0.8191	0.3162	0.9996	0.198	0.6418	0.2553	1167.63	182.701	33.8	6.5	0.455327
58	4.7	40.7068	8.661	20.6732	7.6568	0	14.5344	3.8843	0.9979	0.9965	0.9993	0.000935	0	0	346.543	702.053	38.35	13.65	1.13115
59	9.7	44.4906	4.5867	65.3688	8.4895	0	27.5772	6.7682	0.7818	-0.156	1	0.2863	0.5584	0.2632	943.093	55.8299	40.3	-18.85	0.540279
60	5.5	17.8484	3.2452	23.2839	6.6525	0	14.5344	3.7536	0.9812	0.8845	0.9995	0.03138	0.9714	0	631.064	915.864	-17.55	3.25	0.487817
61	11.3	46.1683	4.0857	104.064	11.1897	3.25	32.5	6.2162	0.6693	-0.9558	1	0.4366	0.7097	0.3889	522.142	239.243	1.3	-46.15	0.36513
62	10.9	83.7189	7.6806	76.1866	8.5603	3.25	26.2023	3.7881	0.9942	0.9736	0.9999	0.005149	0	0	1123.17	57.2706	37.7	74.75	0.897235
63	6.5	16.4053	2.5239	21.3613	4.747	0	11.718	2.5926	0.8253	0.4061	1	0.1585	1	0.32	1383.38	949.185	-13.65	9.1	0.531683
64	14.3	61.5169	4.3019	90.6871	7.3729	0	20.5548	3.6154	0.8986	0.2631	1	0.1975	0.4309	0.1456	527	735.164	-16.9	59.15	0.583475
65	7.5	10.0907	1.3454	34.6619	6.3022	0	10.2774	3.1643	0.7842	-0.7894	1	0.3303	1	0.3438	315.08	412.7	2.6	9.75	0.213481
66	6.7	5.36	0.8	23.5607	5.0129	0	13.4001	3.3605	-0.1928	-1	0.9891	0.7584	1	0.8846	1075.55	543.791	1.3	-5.2	0.159588
67	7.7	45.2673	5.8789	50.7667	8.9064	4.5962	13.4001	2.3759	0.9755	0.8969	1	0.02398	0	0	404.799	260.37	-38.35	-24.05	0.660076
68	9.5	43.0867	4.5354	56.9633	7.5951	0	16.5718	4.8881	0.9069	0.7003	1	0.06393	0.4	0.01818	1147.62	990.826	8.45	-42.25	0.597148
69	24.9	61.8013	2.482	175.059	7.6445	0	25.3833	4.6763	0.04895	-1	1	0.8807	0.5721	0.5637	660.378	566.888	23.4	-57.2	0.324678
70	12.7	47.4545	3.7366	72.263	6.7536	0	19.769	4.4301	0.1671	-1	1	0.8397	0.5327	0.5412	1048.89	1017.4	0.65	-47.45	0.553275
71	7.3	34.548	4.7326	36.7885	6.9412	0	17.5018	3.4981	0.7225	0.07739	0.9997	0.2871	0.4717	0.3939	124.959	102.993	-33.8	-7.15	0.681813
72	12.5	83.4054	6.6724	86.0081	8.1912	3.25	26.2023	4.7804	0.9894	0.9257	1	0.01395	0.01905	0	26.208	252.228	31.2	77.35	0.814582
73	24.5	119.165	4.8639	158.804	7.0579	0	27.9576	4.1136	0.9207	0.1414	1	0.1468	0.4267	0.09756	371.892	959.598	-99.45	-65.65	0.689143
74	9.7	77.7939	8.02	72.3341	9.394	3.25	16.25	3.2	0.9793	0.8944	1	0.02707	0	0	731.907	653.845	-76.7	13	0.853736
75	9.7	41.053	4.2323	40.1289	5.2115	0	16.5718	4.5046	0.5808	-0.7474	1	0.5078	0.6364	0.4737	998.088	83.7216	-16.25	-37.7	0.812108
76	5.9	51.2553	8.6873	37.9043	9.719	7.2672	13.7886	1.5121	0.9793	0.9413	1	0.01579	0	0	558.025	457.89	50.05	-11.05	0.893847
77	33.7	105.043	3.117	241.566	7.6204	0	18.9506	4.1539	0.7981	-0.998	1	0.4585	0.5521	0.138	156.024	591.519	-62.4	-84.5	0.409034
78	36.9	117.951	3.1965	250.919	7.1896	3.25	13.4001	2.4703	0.8938	-0.4687	1	0.2663	0.3668	0.08537	803.705	466.749	-31.2	-113.75	0.444601
79	6.9	24.3642	3.531	40.4266	8.2503	0	20.8102	5.312	0.9686	0.8721	1	0.0339	0.9184	0	1051.63	495.58	17.55	-16.9	0.427984
80	23.1	247.688	10.7224	275.981	13.0796	0	37.0557	5.0274	0.9582	0.7071	1	0.07092	0.03791	0.03141	1126.27	609.931	234.65	79.3	0.81978
81	6.7	44.1857	6.5949	39.6156	8.4289	3.25	17.5018	3.1374	0.9974	0.9904	1	0.002768	0	0	423.739	314.836	-39.65	-19.5	0.782415
82	13.3	80.5213	6.0542	125.646	11.1191	3.25	52.9062	6.951	0.7998	-0.2782	1	0.3235	0.354	0.2065	941.838	139.665	72.15	-35.75	0.544487
83	5.5	42.3898	7.7072	34.3784	9.8224	3.25	19.769	4.5042	0.9917	0.9528	1	0.01218	0	0	197.909	222.355	-24.7	34.45	0.784655
84	8.9	27.3309	3.0709	35.9438	5.2093	0	13.4001	4.0907	0.3174	-1	1	0.7819	0.6377	0.4286	1287.54	148.595	1.3	-27.3	0.589503
85	18.9	97.684	5.1685	129.9	7.6864	0	16.25	3.5524	0.9351	0.501	1	0.09047	0.3728	0.05369	89.0212	338.241	93.6	27.95	0.672421
86	7.3	65.2854	8.9432	55.0055	10.3784	0	36.3361	7.5756	0.9873	0.9287	0.9999	0.01415	0	0	927.356	477.63	14.3	-63.7	0.861713
87	8.5	33.8999	3.9882	53.0514	8.1617	0	17.5018	4.1043	0.5499	-0.7348	0.9972	0.5785	0.7231	0.3953	497.706	343.918	-18.2	-28.6	0.488648
88	7.7	41.8279	5.4322	54.3877	9.5417	0	20.8102	5.6406	0.7891	-0.5547	1	0.3998	0.2632	0.1622	579.286	37.0455	-35.1	22.75	0.569312
89	19.3	54.4528	2.8214	95.7622	5.5354	0	18.3848	3.5838	0.7439	-0.8087	1	0.4296	0.8035	0.2781	347.541	370.935	50.05	-21.45	0.509701
90	11.3	41.8632	3.7047	57.1043	6.1402	0	14.5344	3.4227	0.9561	0.3511	1	0.1069	0.7849	0.04167	252.442	25.1239	-37.7	-18.2	0.603352
91	12.9	69.334	5.3747	73.0846	6.705	0	13.7886	2.8673	0.9731	0.8348	1	0.03099	0.156	0	69.5465	321.275	53.95	-43.55	0.801596
92	7.3	45.0568	6.1722	37.4216	7.0607	3.25	14.5344	3.15	0.9877	0.9167	0.9999	0.0182	0	0	118.678	575.726	20.15	-40.3	0.874163
93	5.3	11.718	2.211	18.2867	5.5414	0	9.75	2.5084	0.322	-0.3274	0.9757	0.5001	0.9697	0.75	1352.25	315.887	-9.75	6.5	0.398997
94	6.3	6.5324	1.0369	49.9952	11.6268	0	24.7513	7.4158	-0.1559	-1	0.9662	0.7068	1	0.7727	421.516	901.587	-0.65	-6.5	0.0891819
95	7.3	14.2704	1.9549	29.9287	5.6469	0	13.4001	2.9894	0.7836	0.2631	0.9989	0.2005	0.9811	0.3636	450.555	79.7877	7.15	-12.35	0.34619
96	4.9	23.6604	4.8286	23.6853	8.1673	3.25	20.5548	5.1334	0.9655	0.9343	0.9946	0.02178	0.2414	0	1310.77	942.878	-8.45	-22.1	0.591211
97	14.5	25.0144	1.7251	82.2628	6.581	0	35.1541	5.4637	0.1102	-1	1	0.6564	0.92	0.7476	1014.56	828.745	22.75	10.4	0.262133
98	9.3	72.55	7.8011	73.1826	10.025	3.25	16.5718	3.7609	0.9901	0.9558	1	0.01019	0.0411	0	1124.99	435.672	66.95	-27.95	0.778165
99	22.1	174.832	7.9109	194.723	9.6877	0	47.3207	6.0367	0.964	0.5171	1	0.06765	0.1692	0.02762	885.314	528.654	-42.25	-169.65	0.816592
100	10.7	17.0617	1.5946	51.4851	5.9178	0	16.5718	4.1547	0.03531	-1	1	0.819	0.9425	0.6462	661.43	824.313	13	-11.05	0.269458
101	4.7	15.6271	3.3249	20.8676	7.7287	3.25	16.25	3.7333	0.9042	0.7018	0.9861	0.1033	0.5556	0.1429	1184.1	829.138	-14.95	-4.55	0.430202
102	10.3	16.25	1.5777	77.3975	9.325	0	36.3361	8.174	0.08588	-0.9997	0.9981	0.7947	0.8916	0.6667	844.33	761.791	-15.6	-4.55	0.16919
103	12.9	64.0077	4.9618	97.2144	8.9187	3.25	23.6604	4.301	0.383	-1	1	0.792	0.3303	0.3933	1201.52	834.217	52.65	-36.4	0.556337
104	5.5	56.6097	10.2927	36.7219	10.492	4.5962	16.25	3.579	0.9991	0.9976	1	0.0007993	0	0	674.618	1015.41	-46.8	-31.85	0.981005
105	12.5	10.4809	0.8385	56.0947	5.3424	0	32.6621	6.852	-0.212	-1	0.9806	0.589	0.9905	0.9125	882.408	1028.36	-1.3	-10.4	0.156952
106	4.9	16.9499	3.4592	18.5575	6.3991	3.25	11.718	3.5053	0.968	0.9181	0.9998	0.03371	0.5517	0	986.306	583.347	9.1	-14.3	0.540576
107	5.9	19.769	3.3507	22.8528	5.8597	0	13.7886	3.6229	0.8283	0.01666	0.9999	0.2674	0.5641	0.1579	1228.04	744	17.55	-9.1	0.571821
108	10.3	156.672	15.2108	127.242	15.3304	9.75	26.2023	3.1333	0.9965	0.9844	1	0.003345	0	0	921.141	552.466	-156.65	-2.6	0.992199
109	9.9	106.245	10.7318	92.9108	11.7609	4.5962	23.4361	3.7794	0.9854	0.9496	1	0.01389	0	0	67.0354	399.647	90.35	55.9	0.912498
110	7.5	43.9412	5.8588	46.6688	8.4852	0	18.3848	5.0638	0.4971	-0.2396	1	0.4259	0.3091	0.5714	853.567	818.393	21.45	-38.35	0.690473
111	20.3	125.994	6.2066	168.128	9.1873	0	36.3361	4.97	0.9213	0.3665	1	0.1372	0.1858	0.1043	496.727	650.404	-125.45	-11.7	0.675563
112	37.7	213.197	5.6551	310.246	8.6904	0	35.8974	5.2428	0.8851	-1	1	0.3267	0.3249	0.1138	1240.65	675.849	200.85	-71.5	0.65073
113	6.3	22.6103	3.5889	32.2507	7.5002	0	24.7513	4.8361	0.9731	0.9326	0.9996	0.01992	0.9535	0	1369.75	706.119	21.45	7.15	0.478507
114	10.7	128.938	12.0503	109.726	12.6122	0	19.769	3.5708	0.9933	0.9774	1	0.005733	0	0	896.664	511.706	-123.5	-37.05	0.955448
115	13.9	70.635	5.0817	93.4899	7.8563	0	26.2023	5.1442	0.936	-0.1961	1	0.1664	0.4454	0.0404	1168.69	243.108	68.25	-18.2	0.646831
116	5.1	68.5003	13.4314	50.3105	16.2292	7.2672	23.4361	4.195	0.9965	0.9815	1	0.005395	0	0	1257.19	876.559	-5.85	68.25	0.827607
117	10.5	50.3907	4.7991	72.9686	8.5845	0	22.981	5.3656	0.9431	0.59	1	0.08038	0.2706	0.04615	874.014	394.462	-43.55	-25.35	0.559042
118	6.1	5.36	0.8787	21.1187	5.1509	0	14.5344	3.9139	0.07612	-0.7071	0.9487	0.5286	1	0.8889	1387.23	110.344	-1.3	-5.2	0.170592
119	5.1	63.1571	12.3838	43.2224	13.9427	3.25	23.6604	5.8577	0.9976	0.9907	1	0.002764	0	0	745.745	252.5	-62.4	9.75	0.888192
120	6.1	43.0573	7.0586	39.8285	9.7143	3.25	17.5018	3.937	0.9326	0.7623	0.9995	0.07186	0	0	1338.21	272.967	-20.8	37.7	0.72662
121	10.1	39.7139	3.9321	63.4059	7.8279	0	16.25	3.4871	0.8059	0.1728	0.9999	0.2332	0.6667	0.2951	1237.05	550.51	-14.3	37.05	0.502319
122	21.7	103.939	4.7898	140.74	7.1442	0	17.5018	3.436	0.9446	0.4399	1	0.09954	0.335	0.05085	137.491	522.223	-11.05	-103.35	0.670446
123	7.3	6.6287	0.908	32.3414	6.1022	0	16.25	4.2317	0.3089	-1	1	0.5206	1	0.871	265.836	534.041	-6.5	1.3	0.148799
124	7.9	11.5729	1.4649	30.1139	5.1041	0	11.718	2.7815	0.9199	0.4281	1	0.1092	1	0.07692	1351.04	18.6139	-9.1	-7.15	0.287005
125	6.7	4.111	0.6136	35.3695	7.5254	0	17.5018	4.6212	-0.05911	-1	1	0.8039	1	0.7308	1279.4	45.7313	-1.3	-3.9	0.0815372
126	15.1	28.1308	1.863	105.275	8.0362	0	39.538	7.273	0.1718	-1	1	0.7989	0.9466	0.5766	691.487	85.0199	21.45	-18.2	0.231826
127	6.3	35.0036	5.5561	38.9586	9.0601	3.25	25.3833	4.564	0.9796	0.8423	1	0.03235	0.2093	0	1050.43	11.5873	29.9	18.2	0.613249
128	8.1	43.8208	5.41	56.5525	9.2709	0	33.931	6.991	0.1681	-0.9983	0.9421	0.5794	0.3115	0.9024	41.2654	464.358	-37.05	-23.4	0.583546
129	6.5	47.6765	7.3348	42.0031	9.334	3.25	13.7886	2.2887	0.9814	0.9558	1	0.0125	0	0	791.569	807.954	-20.8	-42.9	0.785815
130	11.1	83.913	7.5597	90.6358	9.96	3.25	19.5	3.9112	0.9495	0.7946	1	0.05352	0.1758	0	755.788	264.5	3.25	83.85	0.759006
131	6.1	27.1526	4.4512	44.9411	10.9613	3.25	16.5718	4.2877	0.9151	0.6743	0.9986	0.0836	0.6341	0.09524	402.238	463.771	-26.65	5.2	0.406083
132	19.9	42.4943	2.1354	110.704	6.1846	0	14.5344	3.4261	0.7482	-1	1	0.4299	0.9832	0.2595	983.435	308.962	42.25	4.55	0.345277
133	9.3	85.8025	9.2261	93.2709	12.7768	3.25	22.981	4.7028	0.9725	0.9173	1	0.02175	0	0	236.07	258.548	-35.75	78	0.722098
134	21.3	65.2077	3.0614	87.9739	4.5582	0	13.4001	2.9515	0.9476	0.6508	1	0.08018	0.8446	0.05202	848.31	687.897	-59.8	-26	0.671625
135	32.9	137.561	4.1812	246.179	7.967	0	29.0689	4.8544	0.6994	-1	1	0.5801	0.5049	0.2042	434.192	934.31	70.2	-118.3	0.524815
136	6.5	46.0446	7.0838	51.6333	11.4741	3.25	39.1352	7.8256	0.9844	0.9546	0.9997	0.01253	0.02222	0	435.331	244.362	30.55	-34.45	0.617373
137	7.7	48.8193	6.3402	41.4223	7.2671	3.25	13	2.5698	0.994	0.9697	1	0.007809	0	0	633.89	631.753	48.75	2.6	0.872453
138	27.9	107.555	3.855	174.519	6.7382	0	14.5344	3.4199	0.6848	-1	1	0.588	0.5444	0.2479	679.208	451.702	-75.4	76.7	0.572111
139	4.9	18.7601	3.8286	26.0723	8.9905	3.25	19.769	5.2864	0.9902	0.9802	0.9999	0.008156	1	0	187.653	634.275	18.2	4.55	0.42585
140	7.9	14.8365	1.878	36.4501	6.178	0	13.4001	3.5654	0.5467	-0.8455	1	0.5926	1	0.4103	676.74	722.76	7.15	13	0.303982
141	8.1	29.018	3.5825	38.8279	6.3652	0	14.5344	3.9138	0.4669	-0.9857	1	0.7959	0.4754	0.3171	12.5802	307.525	-7.8	27.95	0.562826
142	5.1	18.9506	3.7158	28.1795	9.0902	3.25	19.5	4.8745	0.9718	0.943	0.9999	0.02029	0.871	0	241.461	843.186	18.85	-1.95	0.40877
143	4.7	12.8035	2.7242	27.1319	10.0488	4.5962	14.5344	3.0485	0.1767	-0.3939	0.7071	0.4178	0.963	1	1213.6	906.192	-5.2	11.7	0.271097
144	17.9	30.8801	1.7251	157.703	9.9184	0	24.7513	5.412	0.2886	-1	0.9996	0.6514	0.9623	0.6667	1351.18	183.145	20.15	-23.4	0.173929
145	21.9	137.855	6.2948	181.659	9.1286	0	18.3848	3.9939	0.8146	-0.8011	1	0.435	0.1759	0.1732	282.064	724.393	-132.6	-37.7	0.689569
146	6.3	26.5229	4.21	42.6242	9.9126	0	30.6604	8.0078	0.6362	0.1275	0.991	0.2966	0.6744	0.5455	921.635	651.421	15.6	21.45	0.424712
147	10.3	31.2068	3.0298	72.8431	8.7763	0	22.981	5.8287	0.5708	-0.9417	0.9995	0.5492	0.759	0.4286	1060.4	165.442	18.2	-25.35	0.345225
148	9.7	5.85	0.6031	54.1327	7.0302	0	32.5	7.2164	-0.1138	-0.9398	0.9911	0.466	1	0.9273	1385.91	235.448	0	5.85	0.085787
149	13.1	73.3665	5.6005	83.3057	7.505	0	20.8102	4.6283	0.9833	0.807	1	0.02794	0.2162	0	650.634	197.87	-36.4	-63.7	0.746236
150	18.1	20.3482	1.1242	68.6216	4.2622	0	42.25	5.1006	0.7326	-0.9021	1	0.3966	0.9938	0.2899	12.8232	810.807	-9.1	-18.2	0.26376
151	10.5	94.4314	8.9935	84.501	9.9413	0	20.5548	3.9596	0.9917	0.9721	1	0.00852	0	0	1316.57	84.4905	-94.25	-5.85	0.90466
152	6.1	42.7273	7.0045	47.2855	11.5331	3.25	39.1352	7.2069	0.9763	0.8702	1	0.03627	0.2927	0	63.5164	554.312	9.75	-41.6	0.607339
153	7.1	29.1342	4.1034	32.4668	6.366	3.25	11.718	3.1282	-0.2892	-0.9945	0.9983	0.6417	0.6863	0.871	80.8732	868.599	18.2	-22.75	0.644581
154	9.1	15.6271	1.7173	38.6021	5.4369	0	13.4001	3.9097	0.3207	-0.9487	0.9995	0.7271	1	0.5	242.291	472.643	-4.55	-14.95	0.31586
155	4.7	15.0064	3.1929	17.5249	6.4907	0	11.718	3.0105	0.9016	0.8	0.9992	0.07482	0.963	0	950.628	919.957	14.95	1.3	0.491919
156	4.7	3.25	0.6915	22.5006	8.3336	3.25	20.8102	4.5283	0.6012	0.4472	0.9829	0.1898	1	0.8571	673.436	342.851	1.95	2.6	0.0829773
157	6.1	34.8402	5.7115	33.6602	8.2098	3.25	16.25	2.9686	0.9842	0.9578	0.9996	0.01499	0.1951	0	2.8525	843.32	5.2	-34.45	0.695693
158	5.5	69.9166	12.7121	47.5841	13.5954	0	24.7513	8.4809	0.556	0.3443	0.9991	0.225	0	0.8	858.918	45.2818	-51.35	-47.45	0.935029
159	5.1	51.1191	10.0234	36.7436	11.8528	0	36.3361	7.9979	0.9914	0.9768	0.9997	0.007756	0	0	1275.96	408.735	-33.8	-38.35	0.845657
160	18.3	57.6158	3.1484	82.3403	5.0516	0	16.25	2.6806	0.845	-0.999	1	0.4046	0.8221	0.1197	1107.75	713.26	-23.4	52.65	0.623248
161	6.9	43.6808	6.3305	42.4406	8.6613	0	20.5548	4.2215	0.9712	0.8648	1	0.03446	0.1224	0	1246.13	262.246	26	-35.1	0.730895
162	5.1	90.371	17.7198	61.4049	19.808	16.25	26	2.5497	0.9925	0.9884	0.9977	0.002815	0	0	1038.99	322.245	-1.95	-90.35	0.894578
163	6.7	23.553	3.5154	29.0769	6.1866	0	19.769	4.2777	0.837	0.4472	0.9997	0.1523	0.7872	0.3704	1244.25	937.761	11.05	-20.8	0.568228
164	18.9	50.7042	2.6828	137.343	8.1268	0	24.7513	5.1831	0.6542	-0.8321	1	0.3916	0.6095	0.4765	993.241	716.751	40.95	29.9	0.330118
165	8.1	33.5554	4.1426	46.4002	7.6066	0	17.5018	4.0211	0.9599	0.8396	1	0.05076	0.8525	0	275.877	710.685	5.2	33.15	0.544606
166	14.7	37.3283	2.5393	87.2609	6.8709	0	23.6604	3.6089	0.6286	-0.6	1	0.4544	0.8031	0.4151	894.146	308.446	37.05	4.55	0.369573
167	8.1	66.0094	8.1493	62.2814	10.2101	3.25	33.4608	6.3488	0.9364	0.8619	0.9995	0.03048	0	0	1329.99	388.253	-59.8	-27.95	0.798161
168	5.1	10.5812	2.0748	14.1935	4.5785	3.25	7.2672	1.5099	0.9789	0.8838	0.9997	0.03517	1	0	180.794	577.843	1.95	-10.4	0.453162
169	12.3	92.3366	7.507	106.781	10.3671	3.25	35.0036	5.1381	0.9802	0.9059	1	0.02278	0.04854	0	352.837	701.805	-75.4	53.3	0.724118
170	7.7	32.6038	4.2343	45.9186	8.0559	0	22.75	5.524	0.7945	0.1395	1	0.2628	0.6842	0.2432	907.39	1023.51	13	-29.9	0.525615
171	32.1	69.9014	2.1776	183.434	6.0942	0	17.5018	3.8576	0.5522	-0.9959	1	0.6041	0.7043	0.3705	648.315	879.952	27.3	64.35	0.357323
172	9.3	48.8496	5.2526	54.5519	7.4729	0	29.9635	5.7459	0.9528	0.7855	1	0.05329	0.1781	0	1182.17	689.871	-44.2	-20.8	0.702886
173	8.7	10.896	1.2524	40.1892	5.9984	0	10.2774	2.5543	0.4911	-0.4472	1	0.4523	1	0.5652	701.523	647.149	3.25	-10.4	0.208789
174	14.1	28.7767	2.0409	76.8746	6.3533	0	17.5018	4.3462	0.1404	-1	1	0.8175	0.8678	0.6042	652.149	128.482	9.1	27.3	0.321235
175	11.7	161.437	13.798	150.488	15.5143	4.5962	23.4361	4.5676	0.9665	0.8894	1	0.03628	0	0	1125.21	794.966	-151.45	55.9	0.889373
176	10.1	63.3942	6.2766	66.4316	8.2014	0	16.25	3.4506	0.9834	0.8925	0.9997	0.01993	0.02469	0	883.951	584.406	55.9	29.9	0.765308
177	5.7	41.3146	7.2482	30.2018	8.1627	3.25	14.5344	3.4937	0.8521	0.6306	0.9905	0.1275	0.5135	0.2353	809.667	943.193	-9.1	40.3	0.887966
178	6.1	4.5962	0.7535	16.9135	4.1253	0	9.75	2.5145	-0.1458	-0.9487	0.8321	0.7762	1	0.7895	1152.3	138.385	0.65	-4.55	0.182653
179	4.7	12.6207	2.6853	12.6054	4.6687	0	9.75	2.323	0.5659	-0.2425	0.8742	0.4125	0.9259	0.4286	1038.31	935.383	12.35	-2.6	0.575171
180	7.9	17.55	2.2215	35.4605	6.0103	0	10.2774	2.6036	0.9141	0.306	0.9991	0.1264	1	0.05128	832.335	439.886	17.55	0	0.369615
181	10.1	41.8683	4.1454	64.2971	7.9379	0	22.981	5.2756	0.08488	-1	1	0.7642	0.7284	0.6885	1031.75	140.644	37.05	19.5	0.522229
182	9.1	20.8406	2.2902	46.7164	6.5798	3.25	16.5718	3.0583	0.6779	-0.02325	1	0.2693	0.8592	0.5294	788.286	596.319	20.8	-1.3	0.348065
183	7.1	52.8142	7.4386	55.3521	10.8533	3.25	29.0689	5.4816	0.9542	0.8493	0.9999	0.04225	0.1373	0	488.416	129.542	12.35	51.35	0.685377
184	9.5	59.3461	6.247	100.699	13.4265	3.25	27.5772	5.6918	0.9541	0.7725	0.9999	0.04402	0.08	0	1291.38	21.7053	52	28.6	0.465274
185	12.1	41.2942	3.4127	61.2697	6.0663	0	19.769	3.9952	0.4285	-0.9383	1	0.533	0.7822	0.6125	599.992	25.8843	-19.5	-36.4	0.562567
186	30.1	193.317	6.4225	221.507	7.8828	0	29.43	4.7252	0.9616	0.6715	1	0.06203	0.2669	0.02299	330.802	618.598	-177.45	-76.7	0.814749
187	18.7	62.4541	3.3398	117.686	7.0471	0	42.7471	6.2087	0.5356	-0.9985	1	0.6	0.6946	0.4621	788.893	370.513	-62.4	-2.6	0.473925
188	11.7	11.05	0.9444	39.1521	4.0363	0	13	3.1185	0.3289	-1	1	0.8124	1	0.4478	420.244	425.504	-11.05	0	0.233977
189	5.3	42.7273	8.0618	26.6542	8.077	3.25	16.5718	3.9041	0.9811	0.9507	1	0.01763	0.06061	0	314.868	766.896	-23.4	-35.75	0.998118
190	4.9	20.3482	4.1527	17.6495	6.086	3.25	11.718	2.6986	0.9477	0.8777	1	0.05475	1	0	1225.86	342.224	9.1	18.2	0.682337
191	12.3	84.0136	6.8304	90.7601	8.8117	3.25	21.8017	4.0685	0.9705	0.7809	1	0.04508	0.165	0	1335.53	851.516	-74.75	-38.35	0.775151
192	15.7	71.5738	4.5588	99.1763	7.2391	0	23.6604	4.8693	0.917	0.4392	1	0.1217	0.5401	0.1111	118.465	190.022	71.5	-3.25	0.629747
193	16.9	47.2671	2.7969	95.9278	6.4381	0	23.4361	4.4164	0.5252	-1	1	0.7084	0.5839	0.3488	423.787	809.882	40.3	-24.7	0.434429
194	8.3	50.1807	6.0459	40.5572	6.4376	0	13	2.854	0.9623	0.8192	0.9998	0.04156	0.254	0	510.012	719.94	-14.3	48.1	0.939154
195	6.5	66.4305	10.2201	67.903	15.0896	7.2672	20.8102	3.2478	0.9847	0.8657	1	0.03022	0.1333	0	1243.3	751.231	18.85	63.7	0.677294
196	7.5	12.82	1.7093	20.3546	3.7008	0	9.1924	2.5284	-0.702	-1	0.3714	0.3434	0.9818	1	145.507	843.207	6.5	11.05	0.461873
197	4.9	23.0544	4.705	21.3631	7.3666	0	16.25	4.1205	0.3463	0.214	0.5596	0.1278	0.4138	1	617.133	934.48	-17.55	-14.95	0.638694
198	6.7	45.5232	6.7945	39.2957	8.3608	0	20.5548	5.5873	0.9732	0.7962	1	0.04905	0.2979	0	917.851	292.157	7.8	-44.85	0.812661
199	7.9	105.75	13.3861	87.3745	14.8092	6.5	26.2023	4.1803	0.9981	0.9793	1	0.003813	0	0	81.6076	765.221	-97.5	-40.95	0.903904
200	4.7	4.3603	0.9277	33.0416	12.2376	0	48.3147	15.0855	-0.5616	-0.9994	-0.04757	0.3322	0.963	1	231.734	415.638	-1.95	3.9	0.0758073
201	33.1	84.7496	2.5604	165.684	5.3275	0	26.8002	3.45	0.7641	-0.8	1	0.3571	0.8167	0.269	1160.53	826.121	-79.3	29.9	0.480601
202	17.9	108.277	6.049	144.577	9.0929	0	20.8102	4.4513	0.9246	0.4893	0.9998	0.09927	0.1572	0.07914	236.151	872.282	-53.3	94.25	0.665244
203	4.9	23.8028	4.8577	24.9556	8.6054	4.5962	16.25	3.2895	0.9551	0.8575	0.9994	0.04944	0.6207	0	453.051	297.98	-13.65	-19.5	0.564494
204	34.3	98.3972	2.8687	203.753	6.3081	0	32.0088	4.8772	0.7404	-1	1	0.457	0.6749	0.2633	666.327	458.776	67.6	-71.5	0.454765
205	14.3	63.2641	4.4241	112.829	9.173	0	22.75	4.6163	0.9189	0.03701	1	0.1503	0.4472	0.1165	216.364	981.927	5.2	63.05	0.482296
206	14.1	56.6806	4.0199	105.146	8.6897	0	20.5548	5.1385	0.5158	-0.9999	1	0.7183	0.3306	0.3465	481.454	828.624	33.8	45.5	0.462605
207	7.3	40.4308	5.5385	34.7761	6.5615	0	18.9506	3.9023	0.9925	0.9745	1	0.006088	0.03774	0	1205.56	1022.21	-32.5	24.05	0.844091
208	23.9	95.6097	4.0004	183.344	8.3719	0	17.5018	4.4777	0.4897	-1	1	0.7495	0.3744	0.3333	858.034	988.954	-93.6	19.5	0.477837
209	7.1	3.7901	0.5338	24.9696	4.896	0	9.1924	2.31	-0.5241	-0.9945	0.9989	0.5655	1	0.9355	1094.87	257.697	-1.95	-3.25	0.109028
210	7.1	45.8929	6.4638	48.2336	9.4576	0	20.5548	5.283	0.9913	0.9487	0.9999	0.01192	0	0	897.81	509.535	-12.35	-44.2	0.68345
211	4.7	53.1929	11.3176	29.4263	10.8986	4.5962	27.5772	6.1918	0.9992	0.9982	0.9998	0.000568	0	0	426.553	363.266	41.6	-33.15	1.03845
212	7.1	7.4111	1.0438	11.52	2.2588	0	13.4001	3.1632	0.6354	-0.1644	1	0.3666	1	0.5161	1337.74	101.176	4.55	-5.85	0.462104
213	7.3	45.5232	6.2361	46.426	8.7596	0	16.5718	4.9573	0.9827	0.9084	1	0.02254	0.2075	0	395.007	216.425	44.85	7.8	0.711916
214	6.5	3.25	0.5	24.3362	5.4081	0	19.5	5.3537	-0.5843	-0.9985	0.9899	0.4549	1	0.9545	1199.12	946.531	-2.6	-1.95	0.0924539
215	6.7	41.6862	6.2218	48.4142	10.3009	3.25	19.769	4.836	0.9794	0.9037	1	0.02185	0.04255	0	1360.49	1014.33	-40.95	-7.8	0.604005
216	5.3	37.232	7.0249	34.569	10.4755	3.25	21.8017	4.8804	0.9708	0.9017	0.999	0.0336	0.0303	0	1016.42	502.047	10.4	-35.75	0.670603
217	7.9	57.3512	7.2596	59.8808	10.1493	0	17.5018	3.8317	0.9897	0.9554	1	0.01136	0	0	1092.47	503.829	-54.6	17.55	0.715281
218	22.7	235.602	10.379	264.937	12.7989	0	42.25	6.0746	0.6202	-0.9965	1	0.6609	0.2464	0.2674	898.555	812.83	-32.5	233.35	0.810929
219	7.5	58.3988	7.7865	65.9691	11.9944	0	50.8705	10.4929	-0.1001	-0.9615	1	0.9309	0.2545	0.6	605.213	385.973	16.9	-55.9	0.649178
220	8.1	27.9576	3.4516	42.3968	6.9503	0	20.5548	4.2793	0.9029	0.669	0.9998	0.09227	0.6721	0.09756	935.117	547.574	-26.65	-8.45	0.496612
221	11.3	61.637	5.4546	72.5732	7.8036	0	26	5.2034	0.9591	0.8458	1	0.04087	0.2688	0	1303.39	898.301	-28.6	-54.6	0.698985
222	6.1	41.8481	6.8603	34.1545	8.3304	3.25	13.4001	2.7013	0.8933	0.8338	0.9293	0.02672	0	0	1310.32	565.197	4.55	41.6	0.823526
223	8.7	25.2414	2.9013	37.4681	5.5922	0	14.5344	4.2456	0.5875	-0.3162	0.9896	0.3425	0.806	0.6383	1125.47	206.437	14.3	-20.8	0.518812
224	5.5	32.0088	5.8198	25.5139	7.2897	0	16.25	3.7768	0.9959	0.9743	1	0.006719	0	0	337.382	1015.08	13	29.25	0.798359
225	7.7	40.4883	5.2582	41.3445	7.2534	0	19.769	4.122	0.9876	0.9478	1	0.01344	0.2982	0	320.662	978.182	40.3	3.9	0.724929
226	4.9	72.2875	14.7525	45.8928	15.8251	10.2774	20.8102	3.035	0.9991	0.9981	1	0.0006098	0	0	758.49	896.959	57.2	-44.2	0.932222
227	8.7	62.4034	7.1728	62.0908	9.2673	0	16.25	4.1618	0.8858	0.583	1	0.1149	0.04478	0.1915	183.753	887.793	0.65	62.4	0.77399
228	6.5	28.2208	4.3417	49.3965	10.977	0	32.1734	6.306	0.8285	0.4572	0.9997	0.1505	0.4889	0.32	943.077	963.577	-3.9	27.95	0.395527
229	12.1	130.721	10.8034	110.723	10.9627	0	18.9506	3.2307	0.9971	0.9821	1	0.004527	0	0	117.293	86.314	121.55	-48.1	0.985469
230	9.1	26.7212	2.9364	49.8713	7.0241	0	16.25	4.006	0.2102	-0.9981	0.9998	0.7299	0.507	0.6471	1307.64	985.555	26.65	-1.95	0.418046
231	25.3	37.8677	1.4967	169.59	7.2786	0	43.6033	5.7625	0.4363	-1	1	0.6949	0.8412	0.4905	1183.66	538.713	-29.25	-24.05	0.20563
232	4.7	41.7268	8.878	26.7137	9.8939	3.25	16.25	3.8121	0.9929	0.9912	0.9946	0.001067	0	0	206.447	667.947	41.6	3.25	0.897321
233	6.3	52.4248	8.3214	40.0587	9.316	4.5962	19.5	4.0334	0.9926	0.9742	1	0.007624	0	0	1197.37	612.056	-15.6	-50.05	0.893237
234	7.9	97.4328	12.3333	88.3286	14.971	4.5962	22.981	5.2276	0.9347	0.7399	0.9998	0.07733	0	0.02564	83.557	394.994	24.7	-94.25	0.823813
235	5.7	38.2341	6.7077	25.3534	6.8523	0	20.8102	5.3217	0.9328	0.7597	0.9862	0.051	0.3784	0	433.175	909.439	22.1	31.2	0.978898
236	5.3	11.718	2.211	27.9996	8.4847	0	30.6604	7.8161	0.5329	-0.3807	0.9995	0.464	1	0.5833	265.113	541.406	6.5	-9.75	0.260587
237	4.9	32.8941	6.7131	29.2246	10.0774	0	25.3833	6.3584	0.9757	0.9191	0.9969	0.02709	0	0	1381.01	506.143	16.25	28.6	0.666154
238	12.1	82.6114	6.8274	80.1577	7.9364	0	21.8017	3.7861	0.9857	0.9409	1	0.01524	0.0198	0	365.764	253.521	43.55	70.2	0.860264
239	8.1	42.4446	5.2401	73.8734	12.1104	0	26.2023	5.7069	0.7813	0.5351	1	0.1498	0	0.5122	495.037	330.383	-27.3	32.5	0.432694
240	7.5	41.7318	5.5642	47.0734	8.5588	0	16.5718	3.3845	0.944	0.26	0.9998	0.1373	0.1636	0.05714	55.4867	672.687	25.35	-33.15	0.650115
241	13.3	16.0801	1.209	71.5769	6.3342	0	16.5718	3.6949	0.1467	-1	0.9992	0.6683	0.8761	0.7692	927.459	918.429	3.9	15.6	0.190869
242	5.5	51.3993	9.3453	38.7013	11.0575	3.25	18.9506	4.0519	0.9858	0.9346	0.9999	0.01897	0	0	1135.88	68.6545	43.55	27.3	0.845155
243	7.3	40.3838	5.532	37.4916	7.0739	0	14.5344	3.1196	0.9854	0.9116	1	0.02218	0.03774	0	1362.21	426.068	33.8	-22.1	0.78203
244	4.7	16.3666	3.4823	25.4886	9.4402	0	20.5548	5.7433	0.7013	0.05872	0.9989	0.3678	0.7037	0.2857	914.053	608.989	1.95	16.25	0.36888
245	25.5	27.0356	1.0602	183.741	7.8188	0	20.5548	3.9854	0.711	-0.5369	1	0.3577	0.8596	0.3535	1211.62	704.512	-12.35	-24.05	0.135596
246	9.9	91.7859	9.2713	88.3951	11.1893	6.5	19.5	3.3241	0.9924	0.9653	1	0.008471	0	0	1331.91	995.475	-72.8	55.9	0.828586
247	28.1	163.544	5.8201	217.394	8.3293	0	26	5.1454	0.8312	-0.9912	1	0.4386	0.2222	0.1369	1000.28	911.119	-103.35	126.75	0.69875
248	11.9	56.0849	4.713	82.2795	8.3111	0	20.8102	5.0604	0.9416	0.6943	1	0.07956	0.4343	0.05063	102.719	530.857	-4.55	-55.9	0.567073
249	5.1	18.3848	3.6049	19.2983	6.2252	0	17.5018	4.2896	0.9537	0.8869	1	0.04175	0.8387	0	884.177	829.353	-13	-13	0.579082
250	18.9	48.3147	2.5563	114.487	6.7744	0	46.5329	5.7328	0.6169	-0.6854	1	0.5622	0.8521	0.3221	1369.6	248.743	9.1	-47.45	0.377347
251	5.9	32.2717	5.4698	39.7197	10.1846	0	24.7513	5.0298	0.4149	-0.3368	0.9694	0.4716	0	0.6316	1081.92	825.941	10.4	-30.55	0.537066
252	9.7	46.442	4.7878	78.834	10.2382	0	30.6604	7.3041	0.9375	0.5083	1	0.1136	0.4805	0.07018	1076.23	1002.21	-5.2	-46.15	0.467641
253	7.1	18.7489	2.6407	54.641	10.7139	0	42.25	11.3309	0.6708	0.1537	0.9997	0.2994	0.9804	0.5806	642.831	1015.61	10.4	-15.6	0.246474
254	6.3	7.2672	1.1535	27.1771	6.3203	0	16.25	4.5792	0.0846	-1	1	0.8013	1	0.7273	1010.6	939.897	6.5	-3.25	0.182507
255	5.5	47.9593	8.7199	45.038	12.868	4.5962	29.9635	6.0112	0.9714	0.9211	0.9975	0.02084	0	0	788.618	900.346	40.3	26	0.677642
256	8.5	82.8055	9.7418	70.7735	10.8882	4.5962	16.5718	2.7684	0.9928	0.9639	1	0.008766	0	0	554.847	716.006	6.5	-82.55	0.894712
257	36.3	112.241	3.092	240.475	7.0109	0	18.9506	3.7273	0.8355	-0.3807	1	0.2649	0.7201	0.2043	814.627	988.409	37.05	-105.95	0.441028
258	5.3	8.7449	1.65	19.1551	5.8046	0	13	3.2871	0.09686	-0.7234	0.9569	0.5917	1	0.8462	1223.18	305.906	5.85	-6.5	0.284257
259	7.5	31.2676	4.169	35.8556	6.5192	3.25	11.718	2.2852	0.9878	0.9133	1	0.01797	0.7818	0	965.353	610.073	11.05	29.25	0.639496
260	7.3	22.2524	3.0483	41.7939	7.8856	3.25	17.5018	3.4612	0.8357	0.1923	0.9995	0.2236	0.4151	0.1818	43.5753	412.589	-22.1	2.6	0.386565
261	11.3	22.8612	2.0231	57.1888	6.1493	0	45.9619	7.043	-0.1788	-1	0.9997	0.7066	0.9785	0.8143	1240.55	512.88	22.1	5.85	0.328997
262	6.5	22.8334	3.5128	31.5106	7.0024	0	14.5344	3.2167	0.9765	0.8944	1	0.03087	0.9556	0	326.423	678.085	1.95	22.75	0.501657
263	8.3	123.291	14.8544	96.7412	15.3558	3.25	23.4361	3.728	0.9977	0.9903	1	0.002301	0	0	79.5	115.066	-105.95	-63.05	0.967348
264	7.7	89.45	11.6169	68.1294	11.9525	0	23.4361	6.9765	0.9468	0.8352	1	0.05252	0.3158	0	1079.16	492.188	-82.55	-34.45	0.971922
265	6.5	30.3488	4.669	26.2689	5.8375	3.25	10.2774	2.0095	0.9577	0.8854	1	0.03746	0.7778	0	1170.94	309	-22.1	20.8	0.799829
266	4.9	14.3884	2.9364	14.0777	4.8544	0	9.75	2.4025	0.5586	0.1414	0.9548	0.2918	1	0.6667	734.765	854.541	-4.55	13.65	0.604895
267	13.1	50.2017	3.8322	61.4338	5.5346	0	26	4.2948	0.8637	0.2095	1	0.1872	0.7568	0.1978	1299.84	693.008	50.05	3.9	0.692408
268	6.3	37.4583	5.9458	53.9653	12.5501	3.25	47.3207	8.7839	0.3749	-0.05872	0.9999	0.3343	0.3256	0.8696	1054.75	560.809	-29.25	-23.4	0.473765
269	5.5	3.25	0.5909	19.8292	5.6655	0	19.769	5.0361	-0.8446	-0.9939	-0.6247	0.1421	1	1	489.027	654.527	3.25	0	0.104298
270	9.1	34.21	3.7593	44.8027	6.3102	0	13.4001	3.4382	0.9523	0.7071	1	0.06205	0.6479	0.03922	1222.73	992.896	8.45	-33.15	0.59575
271	4.9	17.8484	3.6425	28.2391	9.7376	3.25	25.3833	5.3425	0.9411	0.8222	0.996	0.06291	0.8966	0	1283.05	580.663	9.75	14.95	0.374065
272	6.1	3.3144	0.5433	19.8659	4.8453	0	11.718	2.761	0.2146	-0.8321	1	0.6185	1	0.8095	764.615	528.451	0.65	3.25	0.112129
273	5.1	13.9106	2.7276	17.4477	5.6283	3.25	13.7886	2.3003	0.7878	0.6306	0.9923	0.1236	1	0.5455	346.873	926.872	11.05	8.45	0.484622
274	17.1	123.483	7.2212	123.407	8.1727	0	16.5718	2.8475	0.9739	0.8563	0.9999	0.03355	0	0	1083.06	869.091	118.95	-33.15	0.883576
275	7.3	12.9021	1.7674	34.3006	6.4718	0	11.718	3.3677	0.1211	-1	1	0.7505	1	0.625	1030.18	394.308	8.45	9.75	0.273092
276	11.5	107.612	9.3575	93.165	9.8068	0	29.9635	5.569	0.9882	0.935	1	0.01519	0	0	525.309	173.365	-68.25	-83.2	0.954185
277	18.5	198.202	10.7136	197.576	11.9743	3.25	18.3848	3.1306	0.9702	0.7173	1	0.0555	0.0303	0.006897	324.751	557.33	-101.4	170.3	0.894716
278	12.7	36.1028	2.8427	52.0591	4.8653	0	14.5344	2.8093	0.9239	0.7231	1	0.07172	1	0.03448	836.953	778.098	35.1	-8.45	0.584281
279	9.9	10.5812	1.0688	69.5292	8.8012	3.25	43.3604	7.3933	-0.1742	-0.9899	0.9878	0.6194	0.9873	0.8983	970.035	355.697	-7.15	-7.8	0.121438
280	9.9	90.1604	9.1071	78.8461	9.9805	3.25	16.5718	2.8971	0.9697	0.9119	1	0.02566	0	0	408.636	565.141	37.7	-81.9	0.912489
281	22.5	43.0867	1.915	170.235	8.3042	0	22.981	5.1318	0.4945	-1	1	0.6533	0.6927	0.453	1287.82	1022.14	42.25	8.45	0.230606
282	33.3	134.103	4.0271	305.644	9.765	0	32.5	6.4117	0.7625	-0.9997	1	0.5378	0.2492	0.1404	1068.87	622.574	-124.15	-50.7	0.412401
283	8.7	42.3748	4.8707	52.3358	7.8113	0	17.5018	4.2893	0.9719	0.8666	0.9994	0.03148	0.5224	0	429.201	343.868	42.25	3.25	0.623545
284	7.7	36.6602	4.7611	42.0126	7.3706	0	16.25	3.8804	0.9599	0.8546	0.9997	0.03929	0.4386	0	210.675	911.526	22.1	29.25	0.645958
285	5.9	8.45	1.4322	24.0154	6.1578	0	34.548	7.4559	0.6507	-0.5369	1	0.5818	1	0.2632	1064.12	456.788	7.8	-3.25	0.232583
286	14.1	33.931	2.4065	89.4694	7.3942	0	29.9635	4.9349	0.7824	-0.1029	1	0.233	0.9174	0.3564	1037.19	206.993	20.15	-27.3	0.325458
287	10.5	37.968	3.616	74.005	8.7065	0	32.0088	7.5139	-0.4575	-1	0.9996	0.5692	0.7882	0.9375	578.619	582.876	-23.4	29.9	0.415322
288	7.7	53.8677	6.9958	53.0167	9.3012	0	19.769	4.7998	0.9508	0.7686	1	0.05187	0	0	1345.45	693.519	53.3	-7.8	0.75214
289	14.3	83.9306	5.8693	101.396	8.2436	0	45.5	6.4172	0.9782	0.5508	1	0.05227	0.1789	0.009901	376.329	1031.98	83.2	11.05	0.711983
290	5.3	40.1319	7.5721	32.6148	9.8833	3.25	18.9506	3.3905	0.696	0.5059	0.8614	0.1116	0	0.6154	920.283	380.736	-16.9	-36.4	0.766151
291	12.1	35.3758	2.9236	89.1658	8.8283	0	18.3848	4.0559	0.8466	0.5032	0.9994	0.1468	0.7129	0.2222	222.74	720.045	12.35	33.15	0.331162
292	17.7	79.3746	4.4844	98.0004	6.2421	0	16.25	3.7243	0.9495	0.4749	1	0.1054	0.535	0.05839	374.684	200.328	67.6	-41.6	0.718412
293	24.1	115.052	4.7739	157.038	7.1058	0	20.8102	4.4125	0.951	0.1644	1	0.1319	0.3032	0.045	1359.23	958.355	57.85	-99.45	0.671831
294	10.9	58.6299	5.3789	80.3526	9.0284	0	14.5344	3.8917	0.9453	0.6768	1	0.06954	0.236	0.04348	482.33	372.046	-3.9	-58.5	0.595776
295	7.1	3.25	0.4577	12.0712	2.3669	0	4.5962	1.8356	0.1243	-1	0.9971	0.7596	1	0.6552	813.394	897.599	-2.6	-1.95	0.193375
296	30.7	124.834	4.0662	223.209	7.7773	0	20.5548	4.6659	0.7365	-0.9839	1	0.4948	0.5714	0.2453	840.173	575.684	-123.5	18.2	0.522829
297	7.9	21.8501	2.7658	39.4504	6.6865	0	27.768	4.9448	0.03367	-0.9998	1	0.8956	0.8305	0.5385	1357.7	899.943	20.15	8.45	0.413639
298	8.1	112.885	13.9364	94.9823	15.5709	3.25	26	5.579	0.9991	0.9946	1	0.001426	0	0	774.71	211.568	109.85	-26	0.895029
299	11.3	64.5892	5.7159	67.0983	7.2149	0	16.25	3.5967	0.9796	0.8853	0.9999	0.01935	0.05376	0	753.429	21.677	-60.45	-22.75	0.792236
300	7.9	52.1825	6.6054	47.5834	8.065	0	20.8102	5.3756	0.9754	0.9106	0.9999	0.02195	0.2373	0	889.576	730.051	-33.15	40.3	0.81902
301	4.9	0	0	19.5978	6.7579	3.25	13.4001	2.9846	-0.9327	-1	-0.7071	0.09921	1	1	622.102	722.225	0	0	0
302	5.1	21.0925	4.1358	41.2401	13.3032	6.5	22.75	4.6187	0.9537	0.8914	0.9997	0.03059	0.6452	0	1114.52	177.608	17.55	-11.7	0.310888
303	4.7	15.1186	3.2167	22.6514	8.3894	3.25	16.25	4.135	0.9402	0.8321	0.9855	0.05833	1	0	536.532	1005.01	6.5	13.65	0.383424
304	18.3	15.6135	0.8532	86.4223	5.302	0	20.8102	4.3722	0.3582	-0.9971	1	0.6468	1	0.5944	1091.87	673.107	15.6	-0.65	0.16092
305	10.1	69.7805	6.909	59.9842	7.4055	0	17.5018	3.4365	0.9911	0.9599	1	0.009714	0.04938	0	1266.47	474.797	29.9	63.05	0.932955
306	6.3	21.8501	3.4683	22.4143	5.2126	0	14.5344	3.5596	0.7965	0.4366	1	0.1679	0.9767	0.3913	922.595	798.96	20.15	8.45	0.665369
307	5.5	51.2306	9.3146	36.3793	10.3941	4.5962	14.5344	2.731	0.9714	0.9245	0.9983	0.02974	0	0	1020.73	858.418	41.6	-29.9	0.896143
308	11.1	64.821	5.8397	71.2437	7.829	3.25	19.769	4.2088	0.9663	0.8368	1	0.03819	0.1099	0	1270.82	964.149	-46.8	44.85	0.745906
309	5.5	7.827	1.4231	32.0818	9.1662	3.25	20.5548	5.3921	0.2943	-0.5145	0.9939	0.4834	1	0.8	343.7	815.727	5.85	-5.2	0.155255
310	6.3	20.8	3.3016	32.7435	7.6148	3.25	13.7886	3.2863	0.9371	0.8288	0.9998	0.05288	1	0	664.127	43.0159	0	20.8	0.433577
311	11.7	76.8761	6.5706	100.861	10.398	0	20.5548	4.4514	0.8607	-0.06238	1	0.2278	0.268	0.2078	441.436	262.957	72.8	24.7	0.63191
312	9.1	68.8663	7.5677	78.3524	11.0356	0	23.4361	5.5534	0.994	0.9615	1	0.009537	0	0	937.945	49.2473	-20.8	-65.65	0.685753
313	4.7	21.724	4.6221	17.781	6.5856	3.25	13.4001	3.1315	0.9939	0.9899	1	0.004161	0.1852	0	374.489	124.096	-16.9	13.65	0.701849
314	5.1	3.9538	0.7753	13.8358	4.4632	0	9.1924	2.689	0.9224	0.6757	0.9923	0.09722	1	0.09091	835.794	575.882	0.65	-3.9	0.173709
315	15.9	40.6964	2.5595	94.0562	6.7666	0	20.8102	4.9756	0.7283	-0.3027	1	0.312	0.7842	0.3729	392.428	863.428	-18.2	36.4	0.378255
316	12.9	54.6348	4.2353	74.4106	6.8267	0	16.25	3.2811	0.9741	0.8447	1	0.03498	0.6606	0	42.0155	287.709	-54.6	1.95	0.620402
317	7.1	4.7321	0.6665	29.1244	5.7107	3.25	11.718	2.2768	-0.133	-0.908	1	0.6134	0.9412	0.8276	1275.06	603.465	4.55	1.3	0.116711
318	13.9	123.756	8.9033	125.489	10.5453	0	19.5	4.4694	0.9353	0.2747	1	0.1525	0.1849	0.09091	1117.31	551.37	-29.25	-120.25	0.844291
319	20.3	116.103	5.7194	175.243	9.5761	3.25	23.4361	3.6868	0.982	0.8552	1	0.02367	0.1585	0	762.677	157.049	115.05	-15.6	0.597258
320	4.9	2.3436	0.4783	25.619	8.8341	4.5962	20.5548	3.9198	-0.3045	-0.9962	0.9899	0.8892	1	0.7778	932.959	948.439	-1.3	1.95	0.0541425
321	8.7	55.2768	6.3537	56.7579	8.4713	3.25	17.5018	3.4597	0.9619	0.8454	1	0.03812	0	0	1265.06	664.54	-41.6	36.4	0.750027
322	12.1	56.115	4.6376	139.211	13.7833	3.25	43.3604	8.9206	0.4608	-0.7652	1	0.5967	0.1881	0.4938	1152.28	139.281	-17.55	-53.3	0.336465
323	10.3	21.4894	2.0863	59.3964	7.1562	0	20.5548	4.7013	0.2306	-1	0.9947	0.6466	0.8795	0.7302	953.903	19.6068	1.3	-21.45	0.291537
324	9.1	40.1793	4.4153	55.1551	7.7683	3.25	14.5344	3.6098	0.9594	0.7239	0.9999	0.05714	0.5493	0.01961	454.648	26.3022	-6.5	39.65	0.568374
325	21.3	57.9412	2.7202	129.31	6.7	0	39.2699	4.7188	0.6468	-0.7977	1	0.5232	0.5078	0.3642	271.106	697.655	-42.25	-39.65	0.406
326	14.9	16.9499	1.1376	89.1919	6.9141	0	20.5548	4.1743	0.2609	-1	1	0.7826	1	0.537	735.383	942.168	-1.3	-16.9	0.164533
327	16.5	71.1624	4.3129	93.1058	6.4211	0	14.5344	2.6811	0.9088	0.1104	1	0.1542	0.4828	0.08	874.221	525.033	-55.25	44.85	0.671676
328	11.5	145.48	12.6504	121.267	12.765	7.2672	18.9506	3.0625	0.9924	0.9594	1	0.01111	0	0	1196.6	964.461	112.45	92.3	0.991022
329	7.5	43.8593	5.8479	30.6793	5.5781	0	10.2774	2.653	0.9535	0.8187	1	0.05477	0.4727	0	930.94	230.84	43.55	-5.2	1.04837
330	21.3	84.6623	3.9748	111.687	5.7869	0	11.718	2.2264	0.9459	0.7645	1	0.05846	0.4715	0	798.409	127.373	74.1	-40.95	0.686862
331	10.7	36.6372	3.424	55.2409	6.3495	0	13.7886	3.757	0.8684	0.3363	1	0.1376	0.8391	0.209	105.523	917.668	-15.6	33.15	0.539255
332	5.1	65.3921	12.822	42.363	13.6655	9.75	16.5718	2.0484	0.999	0.9975	1	0.0006916	0	0	245.059	803.049	-65	-7.15	0.938275
333	4.9	11.718	2.3914	17.8945	6.1705	0	20.5548	5.2283	0.3445	-0.4472	0.9191	0.5044	1	0.7778	178.429	477.051	11.7	0.65	0.387554
334	5.3	1.8385	0.3469	24.8378	7.5266	0	39.2699	8.6943	0.009635	-0.9839	0.9991	0.9597	1	0.5385	689.453	392.793	1.3	-1.3	0.0460899
335	6.1	9.1	1.4918	25.0066	6.0992	0	21.8017	6.0279	0.3041	-0.9754	1	0.7996	1	0.4286	317	268.492	0	-9.1	0.244589
336	17.9	74.7359	4.1752	111.883	7.0367	0	13.4001	3.3676	0.3966	-0.9989	0.9997	0.741	0.5094	0.4044	517.397	569.397	16.9	72.8	0.593346
337	23.5	29.7015	1.2639	142.108	6.6097	0	32.5	5.1709	0.06286	-1	1	0.7437	0.6744	0.6995	544.489	274.187	-27.3	-11.7	0.191219
338	12.1	42.4446	3.5078	52.2542	5.1737	0	16.5718	4.3367	0.6773	-0.9762	1	0.4889	0.6139	0.3544	31.1322	700.331	27.3	-32.5	0.678006
339	5.5	28.1983	5.127	32.6835	9.3381	3.25	16.5718	4.0596	0.9369	0.8561	0.9997	0.04591	0.3143	0	1281.65	770.827	-25.35	12.35	0.549041
340	23.5	155.534	6.6184	196.979	9.1618	0	19.769	4.0689	0.7766	-0.9829	1	0.4918	0.214	0.1804	537.328	625.294	-152.1	32.5	0.722391
341	16.5	76.7028	4.6487	114.313	7.8837	0	24.7513	3.56	0.8563	0.01264	1	0.249	0.2759	0.2016	392.988	792.997	-22.1	73.45	0.58966
342	13.5	21.6461	1.6034	53.7698	4.6756	0	16.25	2.6533	0.5931	-0.6508	0.9997	0.4428	0.8435	0.4516	1302.26	22.9889	-14.3	16.25	0.342929
343	10.5	95.4814	9.0935	90.5088	10.6481	3.25	43.3604	6.592	0.9982	0.9892	1	0.002182	0	0	726.671	328.729	-34.45	-89.05	0.854002
344	24.7	18.2	0.7368	89.7484	3.9537	0	10.2774	2.3786	0.3862	-0.9999	1	0.5936	1	0.7005	1378.53	683.457	0	18.2	0.186357
345	9.7	52.1987	5.3813	56.7104	7.365	0	22.75	4.9538	0.9917	0.9363	1	0.01421	0.2078	0	1076.39	250.541	52	4.55	0.730659
346	7.1	17.55	2.4718	39.7034	7.785	0	22.75	4.5354	0.8552	0.4856	1	0.1558	1	0.2581	1257.99	630.937	0	-17.55	0.317508
347	18.1	31.6971	1.7512	68.4313	4.2504	0	13	2.6407	0.8154	-0.124	1	0.2193	1	0.2714	444.964	436.953	-27.95	-14.95	0.412008
348	6.9	7.2672	1.0532	27.1378	5.5383	0	11.718	3.1365	0.6601	-0.9864	0.9998	0.4011	1	0.4286	189.659	680.928	-3.25	6.5	0.190167
349	9.9	22.75	2.298	46.1947	5.8474	0	17.5018	3.3579	0.5349	-0.9806	0.9991	0.5283	0.962	0.5424	235.439	556.273	22.75	0	0.392995
350	5.1	5.5536	1.0889	8.8212	2.8455	0	9.1924	2.4634	0.6364	-0.3162	1	0.4794	1	0.5	183.373	541.422	5.2	-1.95	0.382674
351	7.3	47.8093	6.5492	58.0856	10.9596	0	20.8102	5.3386	0.9594	0.669	0.9999	0.07259	0.3774	0.0303	465.5	246.966	33.15	34.45	0.597577
352	8.9	53.1969	5.9772	70.7593	10.255	3.25	20.8102	4.3355	0.7988	0.6051	0.9995	0.0942	0.3478	0.2857	758.68	59.8146	24.05	47.45	0.582857
353	17.9	123.507	6.8998	141.863	8.9222	0	19.769	3.6535	0.8745	0.1101	1	0.2125	0.1069	0.1583	1163.29	929.218	-1.3	-123.5	0.773329
354	10.5	62.2169	5.9254	78.6821	9.2567	0	17.5018	3.5716	0.975	0.8602	1	0.03367	0.2235	0	1219.68	138.9	-33.15	-52.65	0.64012
355	12.7	45.5232	3.5845	70.2363	6.5641	0	14.5344	3.6611	0.5924	-1	1	0.5327	0.5607	0.4235	516.807	840.079	-33.15	-31.2	0.546076
356	5.7	27.3696	4.8017	19.5087	5.2726	0	13.4001	4.2172	0.7693	0.5477	0.9487	0.1506	0.5676	0.4706	512.605	933.123	1.95	-27.3	0.910689
357	16.7	98.9538	5.9254	135.463	9.2152	0	41.3657	5.6814	0.9639	0.8149	1	0.04259	0.1088	0	1369.6	588.138	16.9	97.5	0.643003
358	6.5	49.7112	7.6479	39.072	8.6827	0	14.5344	3.7255	0.9462	0.8544	1	0.04226	0.08889	0	344.254	1008.29	22.75	44.2	0.88082
359	12.5	81.1642	6.4931	101.149	9.6332	3.25	17.5018	3.7909	0.9839	0.8579	1	0.02666	0.181	0	1331.38	583.872	-68.9	-42.9	0.674034
360	6.3	12.3671	1.963	33.826	7.8665	0	22.981	5.5181	0.6429	0.03331	0.9999	0.3265	1	0.5217	403.119	1028.77	12.35	-0.65	0.249539
361	7.3	9.1232	1.2498	22.5611	4.2568	0	11.718	3.9051	0.4473	-0.5369	1	0.5148	1	0.5758	583.726	119.473	9.1	-0.65	0.293601
362	6.9	17.1728	2.4888	28.9796	5.9142	0	18.9506	4.0824	0.967	0.8682	1	0.03239	1	0	866.616	288.254	8.45	14.95	0.420818
363	12.1	38.3995	3.1735	54.7992	5.4257	0	13.4001	2.9522	0.6576	-0.6278	1	0.4855	0.9505	0.3625	1220.64	253.359	1.95	38.35	0.584901
364	14.7	67.753	4.609	112.472	8.8561	0	36.3361	7.3417	0.7278	-0.9994	1	0.5961	0.4094	0.1308	156.15	903.173	10.4	-66.95	0.520432
365	9.5	33.825	3.5605	44.6234	5.9498	0	23.4361	4.2348	0.8702	0.4741	1	0.1196	0.7467	0.1091	1016.46	828.095	1.3	33.8	0.598423
366	5.1	52.1703	10.2295	33.8811	10.9294	4.5962	17.5018	3.4303	0.996	0.9899	0.9997	0.003169	0	0	899.01	70.9902	44.85	26.65	0.935962
367	9.5	50.5916	5.3254	57.0401	7.6054	0	14.5344	3.4892	0.7177	-0.1961	1	0.3712	0.3867	0.3636	122.837	755.416	34.45	37.05	0.700213
368	10.5	9.75	0.9286	27.4858	3.2336	0	9.1924	2.4785	0.7354	-1	1	0.6132	1	0.1406	866.233	1038.68	9.75	0	0.287172
369	10.1	45.6391	4.5187	47.7224	5.8917	0	18.9506	3.9606	0.9794	0.891	1	0.02326	0.5062	0	290.777	732.361	-13.65	-43.55	0.76696
370	9.9	57.3512	5.7931	88.512	11.2041	3.25	32.0088	5.2832	0.9052	0.7319	0.9996	0.0661	0.05063	0.05085	1234.63	370.237	54.6	-17.55	0.517052
371	11.9	132.31	11.1185	114	11.5151	3.25	23.6604	4.6797	0.9883	0.9578	1	0.009769	0	0	255.719	985.987	-131.95	-9.75	0.965558
372	5.1	3.5004	0.6863	24.5581	7.922	3.25	16.5718	4.393	0.1504	-0.9487	1	0.7588	1	0.7273	390.088	808.882	3.25	1.3	0.0866322
373	12.7	9.0535	0.7129	40.7147	3.8051	0	16.5718	3.0982	0.09303	-0.9878	1	0.7953	1	0.6322	912.886	623.807	8.45	3.25	0.187354
374	11.3	42.5489	3.7654	70.6123	7.5927	0	24.7513	5.804	0.5063	-0.6757	1	0.5945	0.5699	0.4225	1144.88	239.606	-40.3	-13.65	0.495924
375	8.5	67.054	7.8887	61.7296	9.4969	0	20.5548	4.5959	0.7493	0.1308	1	0.2871	0.2308	0.4	98.1471	377.077	-18.85	64.35	0.830661
376	5.5	4.111	0.7474	15.5201	4.4343	0	16.25	4.1277	-0.2215	-0.9304	0.8944	0.7376	1	0.9286	703.164	265.018	1.3	-3.9	0.16855
377	6.1	49.4043	8.0991	39.576	9.6527	0	17.5018	3.9246	0.9096	0.6508	0.9993	0.1015	0	0.09524	340.951	119.664	49.4	-0.65	0.83905
378	18.5	83.8979	4.535	115.167	6.9798	3.25	13.4001	2.4204	0.9529	0.499	1	0.07161	0.4606	0.02069	339.211	114.335	-54.6	-63.7	0.649732
379	5.7	56.7439	9.9551	46.3818	12.5356	3.25	18.3848	3.6952	0.9962	0.9753	1	0.006396	0	0	1009.66	616.158	-9.75	-55.9	0.794146
380	11.1	157.971	14.2317	142.995	15.7138	4.5962	33.4608	5.6153	0.9583	0.8707	1	0.0402	0	0	908.293	263.333	96.85	124.8	0.905682
381	16.1	46.9532	2.9163	89.6088	6.3552	0	22.981	4.0073	0.7753	-0.9829	1	0.3694	0.5957	0.3	637.388	952.568	17.55	43.55	0.458884
382	21.9	93.0863	4.2505	179.449	9.0175	0	34.548	4.6767	0.8013	-0.9952	1	0.4655	0.2412	0.1356	559.023	404.505	-79.3	48.75	0.471361
383	11.3	34.3456	3.0394	44.4558	4.7802	0	9.75	2.4153	0.9439	0.6402	1	0.07655	1	0.0411	934.797	566.265	29.9	16.9	0.635831
384	9.1	20.9619	2.3035	26.3247	3.7077	0	9.75	2.4443	0.9697	0.889	1	0.03483	1	0	1025.84	333.154	20.8	2.6	0.621275
385	5.9	45.7223	7.7495	41.4387	10.6253	0	16.5718	5.061	0.8636	0.2578	0.9953	0.2113	0.2308	0.2105	413.407	88.8305	-11.7	44.2	0.729344
386	9.3	77.7667	8.362	79.6572	10.9119	0	47.9857	9.359	0.9147	0.7185	1	0.08924	0.0137	0.0566	954.833	955.78	16.25	-76.05	0.766319
387	9.3	118.38	12.7291	100.514	13.769	0	30.6604	5.9917	0.9966	0.9886	1	0.002905	0	0	837.656	810.307	104	56.55	0.924475
388	8.5	87.9039	10.3416	84.5931	13.0143	3.25	26	5.6541	0.9959	0.9779	1	0.004377	0.09231	0	675.053	549.541	-87.75	-5.2	0.794634
389	6.9	40.153	5.8193	42.342	8.6412	0	29.0689	7.0145	0.7014	0.3319	0.9977	0.2325	0.102	0.4483	330.957	31.8696	-35.1	19.5	0.673437
390	5.9	12.4861	2.1163	16.8542	4.3216	0	7.2672	2.1116	0.8709	0.5882	0.9985	0.1107	1	0.1053	411.509	871.941	-7.8	9.75	0.489703
391	4.9	7.4111	1.5125	9.527	3.2852	0	13	3.704	0.9043	0.824	0.9867	0.07664	1	0	894.867	465.255	-5.85	-4.55	0.460398
392	5.3	20.2441	3.8196	28.4142	8.6104	0	22.981	5.4617	0.9608	0.7705	0.9998	0.06342	0.7576	0	1200.1	854.009	20.15	1.95	0.443603
393	8.1	2.0555	0.2538	38.3316	6.2839	0	17.5018	3.7518	-0.468	-0.9996	0.9985	0.5559	1	0.9512	1338.59	199.018	0.65	1.95	0.0403889
394	13.5	41.1353	3.0471	58.4573	5.0832	0	19.769	3.3159	0.9743	0.913	1	0.02332	0.9826	0	44.2185	859.652	-21.45	-35.1	0.599445
395	5.7	14.0014	2.4564	38.0802	10.2919	0	49.5025	11.1661	0.4621	-0.8998	0.9867	0.6182	0.4865	0.4706	652.053	1028.51	-5.2	-13	0.238673
396	10.1	9.3066	0.9214	42.0363	5.1897	0	14.5344	3.3394	0.4491	-0.8944	0.9999	0.5229	1	0.6102	160.059	801.51	-3.9	-8.45	0.177544
397	6.3	36.9587	5.8665	30.3515	7.0585	0	17.5018	3.9223	0.9867	0.9359	1	0.01701	0	0	779.563	260.571	30.55	-20.8	0.831126
398	8.7	75.5931	8.6889	83.3506	12.4404	3.25	20.5548	4.7555	0.8831	-0.8222	1	0.4231	0.1493	0.06383	1100.92	141.948	32.5	-68.25	0.698442
399	4.9	15.2161	3.1053	14.0755	4.8536	0	7.2672	2.1559	0.9362	0.8072	0.9852	0.05493	1	0	1362	922.306	5.2	-14.3	0.639793
400	9.7	72.9044	7.5159	75.9311	9.8612	3.25	41.6203	7.172	0.988	0.8399	1	0.02455	0	0	620.124	56.5052	55.9	-46.8	0.762169
401	4.7	37.7224	8.026	26.3404	9.7557	3.25	17.5018	3.8621	0.9954	0.9809	1	0.006672	0	0	395.553	235.745	-37.7	1.3	0.822699
402	6.9	27.2147	3.9442	33.5167	6.8402	0	13.7886	3.282	0.9592	0.824	1	0.0483	0.5918	0	899.087	371.79	-20.8	-17.55	0.576621
403	13.7	117.858	8.6028	146.617	12.5314	3.25	20.5548	3.5772	0.74	-0.5623	1	0.499	0	0.2062	820.872	650.628	91.65	-74.1	0.6865
404	20.3	81.9	4.0345	129.998	7.1037	0	16.25	3.3181	0.7983	-0.995	1	0.4322	0.3934	0.1852	1114.58	974.207	0	81.9	0.567943
405	5.9	40.8312	6.9205	35.2429	9.0366	3.25	13	2.2666	0.9738	0.894	0.9936	0.0293	0	0	358.737	343.178	39.65	-9.75	0.76583
406	5.3	18.1069	3.4164	28.5481	8.6509	3.25	13.4001	3.2083	0.9767	0.8888	0.9996	0.03347	0.8485	0	1113.34	882.509	16.9	6.5	0.394918
407	5.7	36.056	6.3256	28.8931	7.8089	3.25	25.3833	5.3729	0.9355	0.6299	1	0.1133	0.1892	0.1176	885.711	769.053	20.15	29.9	0.81005
408	5.5	22.526	4.0956	26.5619	7.5891	0	13.7886	3.8677	0.6876	0.3624	0.9867	0.2193	0.6286	0.6	1307.78	827.245	15.6	16.25	0.539669
409	5.1	13.9106	2.7276	26.6629	8.6009	3.25	40.2003	7.2159	-0.449	-0.9363	-0.1508	0.3153	0.6774	1	1363.7	334.069	-8.45	11.05	0.31713
410	9.5	92.3572	9.7218	74.8512	9.9802	4.5962	16.25	3.4986	0.9855	0.9274	1	0.0185	0	0	533.953	390.326	86.45	-32.5	0.974109
411	23.7	156.52	6.6042	219.664	10.1228	0	39.538	5.7784	0.9398	0.2756	1	0.1367	0.212	0.08122	719.66	581.781	-125.45	93.6	0.652408
412	5.1	49.1986	9.6468	36.387	11.7377	4.5962	20.5548	5.3286	0.9959	0.9855	0.9998	0.004244	0	0	777.863	370.696	13	-47.45	0.821865
413	7.5	1.3	0.1733	36.7455	6.681	0	18.9506	5.1306	-0.4171	-1	0.9985	0.6688	1	0.9118	1204.49	262.093	-1.3	0	0.0259392
414	7.7	58.86	7.6442	43.6272	7.6539	0	16.25	3.8812	0.9952	0.9838	1	0.004916	0	0	594.442	445.974	-40.3	-42.9	0.998733
415	10.3	62.132	6.0322	63.8892	7.6975	0	13.4001	3.1165	0.9823	0.8933	1	0.02395	0	0	1314.75	560.811	-41.6	46.15	0.783657
416	7.3	9.75	1.3356	34.8583	6.577	0	25.3833	5.7354	0.1979	-1	1	0.6837	1	0.75	702.062	106.123	-9.75	0	0.203071
417	9.7	11.772	1.2136	50.5625	6.5666	0	29.0689	5.7229	0.6783	-0.8824	1	0.4878	0.987	0.2982	1210.9	489.278	1.3	11.7	0.184814
418	6.5	11.3518	1.7464	27.6392	6.1421	0	13.7886	4.1365	0.7765	-0.5677	0.9945	0.3436	0.8444	0.28	949	421.562	-2.6	-11.05	0.284333
419	4.7	57.4543	12.2243	35.5208	13.1559	6.5	22.981	4.5329	0.9451	0.9203	0.9722	0.02422	0	0	594.936	962.5	-40.3	40.95	0.929188
420	6.5	32.7138	5.0329	56.2787	12.5064	0	35.1541	9.6341	0.7475	0.4588	0.9962	0.1694	0.1778	0.6	963.969	903.162	-24.7	-21.45	0.402426
421	25.1	46.8045	1.8647	125.386	5.428	0	38.0403	5.9065	0.5439	-1	1	0.6711	0.7446	0.3941	932.004	680.827	-46.8	0.65	0.343534
422	25.1	135.824	5.4113	236.621	10.2433	0	33.4608	4.8975	0.7876	-1	1	0.5102	0.1472	0.1298	323.622	497.885	-135.2	-13	0.528277
423	10.7	18.3042	1.7107	58.9741	6.7786	0	14.5344	3.583	0.7223	-0.124	1	0.3177	0.9885	0.2985	771.766	425.668	18.2	1.95	0.252368
424	13.1	105.904	8.0843	98.7599	8.8973	0	23.6604	4.5658	0.9912	0.9551	1	0.0102	0	0	418.928	276.34	-104.65	16.25	0.908624
425	5.3	41.5288	7.8356	28.0041	8.4861	3.25	13.7886	2.9859	0.9821	0.9325	0.9998	0.01967	0	0	808.406	945.5	-26.65	-31.85	0.923345
426	24.9	45.2299	1.8165	165.274	7.2172	0	17.5018	4.2923	0.6447	-0.9608	1	0.575	0.4367	0.3254	1037.79	390.05	5.85	-44.85	0.25169
427	9.7	89.6529	9.2426	84.8279	11.0166	0	32.5	6.5982	0.9519	0.8759	1	0.03339	0	0	441.124	279.082	-44.2	78	0.83897
428	6.3	14.8223	2.3527	31.549	7.337	0	16.25	4.5371	-0.09052	-0.8575	0.9	0.6591	0.7442	0.7826	748.73	927.429	11.7	-9.1	0.320662
429	15.9	83.4636	5.2493	117.648	8.4639	0	21.8017	4.4548	0.7425	-0.6408	1	0.4912	0.1727	0.1849	1022.9	729.094	-66.3	-50.7	0.620199
430	12.9	62.3763	4.8354	66.7758	6.1262	0	14.5344	2.8951	0.9801	0.8729	1	0.02777	0.5229	0	1280.32	520.388	34.45	-52	0.789298
431	8.7	45.7962	5.2639	44.8361	6.692	3.25	13.4001	3.2237	0.9477	0.8079	0.9996	0.03984	0.1194	0	996.31	29.8046	5.2	-45.5	0.786596
432	7.3	28.489	3.9026	39.1111	7.3795	0	17.5018	4.3871	0.743	-0.5547	1	0.4552	0.5472	0.2727	1178.92	909.384	25.35	13	0.528843
433	9.1	9.2382	1.0152	53.7086	7.5646	0	19.769	4.9648	-0.143	-1	1	0.7055	0.9859	0.82	1325.75	615.83	-7.15	-5.85	0.134204
434	7.5	27.0356	3.6047	38.2501	6.9546	0	17.5018	4.4481	0.9883	0.8862	1	0.02372	0.8364	0	736.727	335.393	-4.55	-26.65	0.518319
435	12.9	40.3	3.124	75.6784	6.943	0	17.5018	4.0841	0.4878	-0.9996	1	0.6923	0.7523	0.4302	1017.51	1031.02	40.3	0	0.44995
436	24.3	200.656	8.2575	238.809	10.7089	0	30.6604	4.8274	0.9159	0.1278	1	0.202	0.05381	0.1034	988.183	186.276	129.35	-153.4	0.771088
437	4.7	1.3	0.2766	2.5442	0.9423	0	4.5962	1.6535	-0.7071	-0.7071	-0.7071	9.1972e-09	1	1	541.192	121.638	0	-1.3	0.293537
438	4.7	8.475	1.8032	12.5127	4.6343	0	9.75	3.1933	0.5008	0.3417	0.7071	0.1286	1	1	1382.95	427.181	7.15	-4.55	0.389099
439	24.1	190.96	7.9236	258.984	11.7187	0	32.0088	5.038	0.9781	0.864	1	0.02388	0	0	398.127	491.253	-30.55	188.5	0.67615
440	5.1	6.7862	1.3306	17.7043	5.7111	0	14.5344	4.4906	-0.1638	-0.4961	0.6139	0.3293	1	1	1201.12	951.971	-6.5	1.95	0.232985
441	13.9	58.8313	4.2325	78.0261	6.5568	0	17.5018	3.0459	0.3754	-1	0.9999	0.7826	0.521	0.433	1266.07	759.849	41.6	-41.6	0.645513
442	6.9	34.8402	5.0493	40.7736	8.3211	0	20.5548	5.8362	-0.09527	-0.999	0.9992	0.8579	0.551	0.6897	231.203	803.993	-33.8	8.45	0.606807
443	6.9	72.7129	10.5381	54.8615	11.1962	4.5962	20.8102	3.7665	0.9933	0.9756	1	0.007807	0	0	710.529	698.92	-48.75	-53.95	0.941221
444	23.3	33.7124	1.4469	145.735	6.842	0	25.3833	5.6776	0.5366	-0.9899	1	0.619	0.9953	0.4188	931.903	769.41	18.85	-27.95	0.211473
445	6.5	17.5018	2.6926	42.6062	9.468	3.25	41.1096	10.3366	0.9077	0.4138	1	0.1528	0.5556	0.12	505.492	941.669	9.1	14.95	0.28439
446	7.1	3.25	0.4577	19.1349	3.7519	0	11.718	3.015	0.3912	-0.4281	0.9747	0.3864	1	0.7667	284.831	238.796	0	3.25	0.121992
447	23.5	79.9526	3.4022	140.347	6.5278	0	16.25	3.4104	0.8637	-0.8437	1	0.2459	0.6837	0.1744	835.351	915.049	72.15	-34.45	0.521186
448	16.9	96.3777	5.7028	138.473	9.2935	0	20.8102	4.8282	0.8674	-0.7399	1	0.2549	0.255	0.124	798.935	470.908	62.4	-73.45	0.613633
449	10.7	1.4534	0.1358	31.161	3.5817	0	11.718	2.8757	-0.1887	-1	1	0.7016	1	0.8462	292.93	909.271	-0.65	-1.3	0.037915
450	5.9	18.2464	3.0926	36.0482	9.2431	0	19.5	5.7885	0.8786	0.4266	0.9988	0.1428	0.9744	0.1579	969.78	812.831	1.3	-18.2	0.334585
451	8.5	40.1793	4.727	49.4363	7.6056	3.25	13.7886	2.9021	0.8803	0.4472	1	0.1405	0.5692	0.2	1072.59	234.876	6.5	-39.65	0.621516
452	5.5	29.0689	5.2853	23.1588	6.6168	0	48.75	10.662	0.899	0.7229	0.9983	0.09145	0.6857	0.06667	7.8909	585.909	-5.2	-28.6	0.79877
453	4.7	67.9553	14.4586	40.3751	14.9537	9.75	20.5548	3.0163	0.9924	0.9902	0.9947	0.001557	0	0	86.7128	512.011	65.65	-17.55	0.966891
454	6.7	28.5556	4.262	34.7241	7.3881	3.25	36.3361	6.6245	0.7803	-0.6868	0.9994	0.504	0.2766	0.1481	684.843	277.321	21.45	-18.85	0.576874
455	5.5	7.6081	1.3833	21.6589	6.1882	0	18.9506	4.5998	0.009298	-0.9923	0.7682	0.6272	1	0.9333	705.173	382.964	-7.15	2.6	0.223538
456	14.3	9.9218	0.6938	40.5	3.2927	0	9.1924	2.2166	0.543	-1	1	0.5691	1	0.4894	796.797	836.185	5.2	-8.45	0.210709
457	5.5	39.8625	7.2477	31.1658	8.9045	3.25	16.25	4.0294	0.9976	0.9871	1	0.003764	0	0	144.682	89.4727	16.25	-36.4	0.813937
458	5.9	63.9681	10.842	40.6904	10.4334	0	17.5018	5.6555	0.9947	0.9754	1	0.006507	0	0	934.144	612.136	-5.85	63.7	1.03916
459	11.7	59.0356	5.0458	61.7991	6.371	0	13.4001	2.6586	0.7459	-0.8779	1	0.4615	0.4021	0.2237	193.496	771.5	-20.8	55.25	0.791995
460	6.7	24.3988	3.6416	27.2842	5.8051	0	11.718	2.7546	0.9547	0.7234	0.9999	0.0683	0.9787	0.03704	330.343	946.694	18.2	-16.25	0.62731
461	5.1	11.1072	2.1779	20.1496	6.4999	0	40.7224	9.6411	0.7323	0.3162	0.9909	0.2405	1	0.4545	182.177	698.765	10.4	3.9	0.335067
462	20.1	83.5749	4.158	156.695	8.6572	0	37.0557	5.5171	0.8104	-0.908	1	0.332	0.6575	0.2422	282.388	777.98	80.6	22.1	0.480294
463	21.9	107.959	4.9296	157.337	7.9064	0	37.0557	5.1037	0.3655	-1	1	0.7834	0.4724	0.4545	303.815	614.258	-94.25	52.65	0.623495
464	13.3	31.7504	2.3872	83.5071	7.39	0	18.9506	4.8629	0.5612	-1	1	0.6809	0.8407	0.2903	1371.33	239.966	-29.25	12.35	0.323031
465	8.1	44.2096	5.458	97.9706	16.0607	3.25	29.9635	6.6779	0.9103	0.6727	1	0.08796	0.1803	0.09756	1117.28	515.821	-29.25	33.15	0.339836
466	12.1	38.5039	3.1821	48.1224	4.7646	0	10.2774	2.7371	0.9641	0.8081	1	0.04057	0.8515	0	689.566	785.091	35.75	-14.3	0.667863
467	5.7	14.6069	2.5626	34.7575	9.3939	0	37.9012	10.0447	0.1738	-0.8276	0.9947	0.749	0.6757	0.6471	1175.81	359.588	-7.8	12.35	0.272794
468	5.9	19.3914	3.2867	25.2487	6.474	0	23.6604	5.0361	0.4265	-0.2462	0.9994	0.478	0.9744	0.6316	1322.53	913.178	-14.95	12.35	0.507677
469	7.9	33.7124	4.2674	43.6583	7.3997	0	16.25	4.9426	0.9003	0.4679	1	0.1442	0.3051	0.1538	982.994	510.956	11.05	31.85	0.576699
470	12.1	58.0287	4.7958	73.6086	7.288	0	18.3848	4.4575	0.5711	-0.9899	0.9997	0.5739	0.4653	0.3924	1104.87	825.971	38.35	43.55	0.658041
471	8.7	111.167	12.7778	99.2175	14.8086	6.5	26.2023	4.3452	0.9981	0.9856	1	0.00287	0	0	700.178	79.0172	103.35	40.95	0.862863
472	6.3	2.3436	0.372	32.5292	7.5649	0	20.5548	5.5848	0.04253	-0.8824	1	0.624	1	0.7826	889.532	490.952	1.95	-1.3	0.0491745
473	8.7	41.1353	4.7282	66.784	9.9678	3.25	27.5772	4.6613	0.9773	0.5369	1	0.06999	0.1045	0.02128	416.351	191.379	21.45	35.1	0.474347
474	7.5	59.3781	7.9171	40.6965	7.3994	0	16.25	3.4516	0.904	0.7181	1	0.1023	0	0.1143	109.993	922.4	-59.15	5.2	1.06997
475	5.1	22.7035	4.4517	22.7822	7.3491	0	13.4001	3.5843	0.8705	0.7729	0.9459	0.06464	0.4516	0	142.137	762.765	22.1	-5.2	0.605748
476	9.7	47.4144	4.8881	69.985	9.089	0	25.3833	5.2296	0.9367	0.6644	1	0.08756	0.2987	0.07018	945.557	68.4588	41.6	22.75	0.537804
477	6.5	101.008	15.5396	69.234	15.3853	9.1924	18.9506	2.5711	0.9996	0.9974	1	0.0007495	0	0	1156.78	225.615	53.3	-85.8	1.01003
478	21.3	48.6155	2.2824	160.869	8.3352	0	24.7513	3.7347	0.6757	-0.9982	1	0.5966	0.5648	0.2717	676.627	884.312	24.05	42.25	0.273827
479	9.7	16.9125	1.7436	39.5595	5.1376	0	13	3.4488	0.3652	-0.9983	0.9927	0.6656	0.987	0.5926	474.438	41.3608	-0.65	16.9	0.33938
480	15.3	66.3701	4.3379	106.694	8.0221	0	36.3361	5.7811	0.9492	0.7223	1	0.06146	0.5038	0.0177	325.781	1028.74	65.65	-9.75	0.540744
481	5.1	25.3833	4.9771	24.0377	7.7541	3.25	18.3848	3.8241	0.9853	0.9162	1	0.0234	0.8065	0	239.804	906.872	24.7	5.85	0.641867
482	6.9	46.2278	6.6997	43.2751	8.8316	0	14.5344	3.9572	0.9668	0.843	0.9999	0.03952	0	0	921.79	126.109	40.95	-21.45	0.758605
483	7.5	72.3576	9.6477	67.8006	12.3274	3.25	26.2023	6.8044	0.9141	0.4837	0.9997	0.1479	0.1818	0.2	537.387	546.84	22.1	-68.9	0.782622
484	20.9	118.364	5.6634	146.677	7.7607	0	24.7513	4.0037	0.9219	0.4945	1	0.1052	0.3598	0.04734	1092.95	70.3684	-74.1	-92.3	0.729754
485	9.3	84.2998	9.0645	88.3176	12.0983	3.25	37.0557	7.6642	0.9433	0.672	1	0.06825	0.06849	0.03774	901.269	782.505	-28.6	79.3	0.749237
486	4.9	2.9069	0.5932	13.384	4.6152	0	11.718	3.0413	0.3833	-0.6	0.9971	0.615	1	0.5	1258.35	649.551	1.3	-2.6	0.128532
487	5.1	19.7369	3.87	18.3609	5.9229	0	10.2774	3.2523	0.9585	0.8638	0.9965	0.05199	0.9677	0	485.049	173.912	5.85	18.85	0.653396
488	12.1	10.4809	0.8662	59.5036	5.8914	0	13.4001	3.2517	0.1846	-0.9971	1	0.718	1	0.65	1263.24	807.116	-1.3	10.4	0.147028
489	15.1	102.856	6.8117	121.082	9.2429	0	19.769	4.6702	0.9286	0.5369	1	0.1079	0.1908	0.0991	201.841	109.026	96.2	36.4	0.736966
490	8.3	8.7207	1.0507	46.3136	7.3514	0	14.5344	3.9517	0.6243	-0.9487	1	0.4869	1	0.4186	60.3855	34.5181	3.9	7.8	0.142925
491	4.7	32.9134	7.0028	26.8561	9.9467	4.5962	26.2023	5.1425	0.9835	0.963	1	0.01813	0	0	594.277	50.4894	32.5	5.2	0.704032
492	4.7	8.841	1.8811	22.7589	8.4292	0	39.2699	8.2214	-0.2987	-0.7071	0.1961	0.3685	0.8148	1	122.713	602.787	-7.15	5.2	0.223165
493	20.3	83.6962	4.123	127.06	6.9431	0	20.8102	3.5634	0.9721	0.6668	1	0.04884	0.459	0.006135	813.759	456.571	83.2	9.1	0.593827
494	5.9	28.5778	4.8437	30.1031	7.7188	3.25	18.9506	3.8388	-0.6682	-0.9929	0.4279	0.3299	0.5897	1	718.407	745.534	27.3	8.45	0.62752
495	10.9	13.5724	1.2452	53.0792	5.964	0	20.8102	4.2473	0.003545	-0.9811	0.9978	0.7398	1	0.7246	1103.72	868.881	3.9	13	0.208786
496	14.7	75.3832	5.1281	87.4025	6.8821	0	20.8102	3.6683	0.8191	-0.6441	1	0.3846	0.3386	0.1619	1335.18	888.752	52.65	-53.95	0.745136
497	8.1	18.0251	2.2253	39.5289	6.4801	0	18.9506	4.3093	0.4638	-0.9744	1	0.8529	0.7377	0.2683	1292.28	808.549	7.8	16.25	0.343405
498	19.7	69.2456	3.515	174.174	9.8403	0	23.6604	4.6761	0.8411	0.1734	1	0.1993	0.1299	0.2739	817.886	661.482	68.25	11.7	0.357205
499	6.9	26.9652	3.908	47.4114	9.6758	0	26.2023	6.7766	0.2614	-1	1	0.9148	0.4694	0.4138	1280.33	743.203	-7.15	-26	0.403894
500	16.1	80.9478	5.0278	112.846	8.0032	0	16.5718	3.8842	0.6578	-0.9933	1	0.6759	0.2908	0.1983	87.0807	919.345	45.5	-66.95	0.628224
501	5.5	63.9515	11.6276	43.876	12.536	4.5962	42.3748	8.6932	0.9624	0.835	0.9949	0.05836	0	0	764.709	248.964	-28.6	57.2	0.927537
502	19.1	92.8226	4.8598	151.534	8.8616	0	22.981	3.907	0.95	0.7234	1	0.06517	0.1813	0.02649	438.38	565.356	86.45	33.8	0.548411
503	5.7	5.5915	0.981	22.115	5.977	3.25	9.1924	1.6121	0.3037	-0.4472	0.9648	0.5351	1	0.6471	963.079	368.605	3.25	-4.55	0.164129
504	6.7	2.9069	0.4339	23.9757	5.1012	0	37.9012	8.9161	-0.1339	-0.9841	0.9971	0.8307	0.7234	0.7037	1285.22	322.134	1.3	2.6	0.0850584
505	6.5	15.0064	2.3087	27.9479	6.2106	0	13.7886	3.7207	0.07745	-0.7894	1	0.599	1	0.8	1374.8	444.915	1.3	-14.95	0.371735
506	7.3	32.8877	4.5052	41.8628	7.8986	3.25	32.5	6.1952	0.6295	-0.2572	0.9989	0.3791	0.4906	0.4848	260.644	1024.67	31.2	-10.4	0.57038
507	9.1	63.6403	6.9934	60.5957	8.5346	0	18.9506	4.4525	0.9684	0.8869	0.9999	0.0299	0.2254	0	829.753	593.335	52.65	35.75	0.819417
508	8.5	27.1604	3.1953	54.5302	8.3893	3.25	19.5	4.3545	0.8438	0.3417	1	0.1955	0.8154	0.2667	1322.86	183.488	9.75	25.35	0.380878
509	7.7	8.1445	1.0577	32.9633	5.783	0	13.7886	3.7492	0.1871	-0.7809	0.9983	0.718	1	0.5833	735.058	300.909	7.15	-3.9	0.182898
510	6.9	22.75	3.2971	25.2303	5.149	0	13.7886	3.5106	0.7157	-0.2822	0.9994	0.3884	0.9388	0.3793	63.5217	479.877	-18.2	-13.65	0.640338
511	4.7	24.1289	5.1338	15.9877	5.9214	0	18.3848	5.1927	0.9919	0.9851	0.9996	0.005465	0.1852	0	556.351	6.4574	-21.45	-11.05	0.866991
512	18.5	34.9855	1.8911	132.976	8.0591	0	33.931	6.135	0.3889	-1	1	0.6725	0.703	0.5586	1045.12	219.186	-28.6	20.15	0.234654
513	8.5	32.7138	3.8487	50.3445	7.7453	0	16.5718	5.184	0.4271	-0.9993	1	0.7848	0.6615	0.4222	747.518	466.347	11.7	-30.55	0.496908
514	5.3	2.3436	0.4422	28.7024	8.6977	3.25	21.8017	5.2231	0.1652	-0.5692	1	0.6182	1	0.6667	992.424	323.528	1.95	1.3	0.050841
515	7.7	16.1457	2.0968	36.0382	6.3225	0	22.981	4.9381	0.5615	-0.8944	1	0.5562	1	0.3889	217.5	669.857	-12.35	10.4	0.331641
516	4.7	2.7577	0.5867	17.4134	6.4494	0	20.5548	5.2045	-0.9945	-0.9998	-0.9839	0.006013	1	1	302.287	468.457	-1.95	1.95	0.0909697
517	7.5	17.562	2.3416	33.1196	6.0217	0	16.25	3.652	0.5575	-0.1789	0.9989	0.3681	1	0.6286	587.967	328.127	11.05	-13.65	0.38886
518	16.9	30.2721	1.7913	123.545	8.2916	0	23.6604	4.7801	0.06783	-0.9775	0.9915	0.6104	0.7718	0.8359	592.571	751.219	29.25	7.8	0.216038
519	4.9	3.25	0.6633	21.3271	7.3542	0	14.5344	4.576	0.2703	-0.8575	0.9487	0.7194	1	0.5714	514.653	991.398	2.6	1.95	0.0901934
520	13.7	5.0767	0.3706	92.8063	7.9322	0	43.3604	10.1124	-0.4546	-1	0.995	0.6155	0.9658	0.8864	1207.61	951.712	-3.9	3.25	0.046721
521	8.7	113.266	13.0191	107.941	16.1106	3.25	24.7513	5.552	0.9836	0.8524	1	0.03272	0	0	382.667	684.5	-107.9	-34.45	0.808108
522	5.3	15.6541	2.9536	25.1093	7.6089	3.25	29.0689	6.0015	0.8595	0.2203	0.9998	0.1991	1	0.07692	891.736	459.189	-11.7	-10.4	0.388177
523	4.7	49.4385	10.5188	28.4709	10.5448	0	16.5718	4.312	0.9975	0.9943	1	0.002148	0	0	108.904	239.021	1.95	49.4	0.997534
524	7.7	59.5061	7.7281	56.3837	9.8919	3.25	16.25	3.5803	0.9456	0.9052	1	0.02792	0.1754	0	623.019	1008.49	-38.35	45.5	0.781255
525	16.7	32.2782	1.9328	72.4048	4.9255	0	16.25	3.8262	0.4282	-1	1	0.7639	0.9728	0.371	518.44	307.398	13.65	-29.25	0.392407
526	10.5	53.8206	5.1258	58.8366	6.922	0	18.9506	4.0652	0.6857	-0.9994	0.9995	0.5812	0.5059	0.2154	1340.81	566.181	-32.5	42.9	0.740509
527	5.9	83.7492	14.1948	61.8533	15.8598	6.5	26.8002	5.2526	0.9931	0.9816	0.9999	0.005936	0	0	853.254	531.856	-80.6	22.75	0.895018
528	5.5	15.6271	2.8413	35.7982	10.2281	0	29.43	8.8542	-0.04393	-0.9779	0.989	0.7276	0.6571	0.7333	229.482	17.2091	4.55	14.95	0.277794
529	5.5	65.1979	11.8542	46.936	13.4103	7.2672	21.8017	3.4401	0.9995	0.9985	1	0.0004299	0	0	511.436	889.664	-61.1	-22.75	0.883962
530	15.3	17.0121	1.1119	68.1093	5.121	0	16.25	4.0776	0.5247	-0.8944	0.9997	0.5136	0.985	0.4732	119.196	291.284	-16.9	-1.95	0.217126
531	7.7	76.4047	9.9227	63.6584	11.1681	7.2672	16.5718	2.2109	0.9806	0.9429	1	0.01814	0	0	400.688	614.838	75.4	-12.35	0.888486
532	4.7	19.1281	4.0698	29.0195	10.748	0	26.2023	7.5875	0.9042	0.7288	0.9878	0.08968	0.2593	0.1429	1375.65	738.67	18.85	-3.25	0.378656
533	17.5	86.0851	4.9192	133.787	8.6314	0	17.5018	3.7836	0.9018	0.5341	1	0.145	0.129	0.1926	1128.49	875.817	53.3	-67.6	0.569919
534	5.7	5.2405	0.9194	23.4813	6.3463	3.25	26.2023	5.2772	0.5975	-0.1821	0.9769	0.3549	1	0.5	1145.89	392.561	-4.55	-2.6	0.144872
535	10.1	120.009	11.8821	102.332	12.6336	0	20.5548	5.3531	0.9464	0.7902	0.9999	0.05664	0	0	872.129	244.554	76.7	-92.3	0.940516
536	9.1	22.1	2.4286	48.0339	6.7653	0	16.25	3.8717	0.1954	-1	0.9997	0.8843	0.6479	0.5	1019.04	898.341	-19.5	10.4	0.358979
537	6.9	15.7214	2.2785	30.0968	6.1422	0	30.6604	5.8021	0.08144	-0.8232	0.9997	0.5968	0.8776	0.8966	159.652	665.514	7.8	-13.65	0.370958
538	10.1	68.1261	6.7452	62.9225	7.7682	0	17.5018	4.1467	0.9506	0.8682	1	0.03908	0.1235	0	976.451	979.119	-8.45	-67.6	0.868309
539	6.9	41.3198	5.9884	33.7635	6.8905	0	13	3.3415	0.9855	0.9465	1	0.01618	0	0	1010.51	649.094	-39	-13.65	0.869081
540	16.9	86.1857	5.0997	114.928	7.7133	3.25	17.5018	3.1353	0.9798	0.8615	1	0.02654	0.302	0	1163.96	703.669	74.75	-42.9	0.661157
541	13.9	70.1067	5.0436	95.5796	8.0319	0	29.9635	4.5884	0.9735	0.7071	1	0.04421	0.1849	0.0101	783.496	305.075	-20.8	66.95	0.627946
542	8.9	12.4182	1.3953	48.2115	6.9872	0	19.769	4.6144	-0.1323	-0.9971	0.9899	0.7032	1	0.9167	843.354	727.168	8.45	9.1	0.199694
543	5.7	65.4696	11.4859	45.1677	12.2075	3.25	19.769	4.1599	0.9952	0.9833	1	0.004612	0	0	350.044	229.561	-31.85	57.2	0.940889
544	7.3	10.8182	1.4819	13.2554	2.501	0	7.2672	2.1901	0.4698	-0.4472	0.9701	0.463	1	0.6071	1126.21	672.11	5.85	9.1	0.592523
545	16.5	39.0054	2.364	95.9049	6.6141	0	16.25	3.7669	0.7831	-0.6508	1	0.3181	0.7034	0.2339	489.091	358.161	-39	-0.65	0.357418
546	5.1	42.3299	8.3	28.8148	9.2951	3.25	19.769	5.4521	0.9511	0.9235	0.9846	0.01648	0	0	1134.48	166.039	-42.25	-2.6	0.892944
547	7.9	51.1687	6.477	42.9959	7.2874	3.25	20.8102	3.655	0.9961	0.9657	1	0.007265	0	0	913.943	19	-46.15	22.1	0.888794
548	4.7	3.9	0.8298	19.5906	7.2558	4.5962	11.718	2.3353	0.1764	-0.7071	0.9762	0.5553	1	0.8571	802.83	424.106	0	3.9	0.114364
549	15.7	46.6961	2.9743	73.4395	5.3605	0	11.718	2.6917	0.6286	-0.7071	1	0.4535	0.5766	0.4615	717.197	20.8248	13	-44.85	0.554855
550	15.7	94.3374	6.0087	122.338	8.9298	0	18.9506	3.7048	0.6981	-1	1	0.6454	0.1898	0.1538	696.662	334.567	-19.5	92.3	0.672882
551	5.5	50.8041	9.2371	39.6439	11.3268	0	26.2023	6.8688	0.9932	0.9749	0.9999	0.007203	0	0	473.973	942.346	-3.25	50.7	0.815508
552	15.5	83.8172	5.4076	91.5949	6.7848	0	16.5718	3.147	0.9252	0.3032	1	0.1165	0.3778	0.08696	914.477	939.516	76.7	-33.8	0.797017
553	15.5	49.7622	3.2105	85.1694	6.3088	0	26.2023	6.0626	0.8124	0.3162	1	0.1812	0.837	0.3009	863.523	649.358	45.5	-20.15	0.508892
554	8.9	53.8206	6.0473	50.5897	7.3318	0	13.7886	3.8381	0.9914	0.8878	1	0.01787	0.1449	0	773.404	401.067	-32.5	-42.9	0.824804
555	5.7	63.8755	11.2062	41.1366	11.118	3.25	16.5718	4.0171	0.9768	0.9232	0.9998	0.01841	0	0	233.596	850.184	54.6	-33.15	1.00793
556	4.9	0.65	0.1327	16.466	5.6779	0	13	3.6068	-0.3733	-0.9899	0.7071	0.6843	1	1	1258.53	653.929	0	-0.65	0.0233713
557	6.9	24.1552	3.5008	57.5439	11.7437	3.25	26	7.2855	0.1656	-0.9762	0.9357	0.6873	0.449	0.7241	1135.01	320.913	9.75	22.1	0.2981
558	5.1	73.1936	14.3517	52.2611	16.8584	7.2672	37.9012	6.84	0.9992	0.9979	1	0.0008076	0	0	1041.33	60.5882	-24.7	-68.9	0.851309
559	11.9	27.3387	2.2974	67.5342	6.8216	0	18.3848	4.4995	0.0462	-0.999	0.9985	0.7003	0.7071	0.7848	310.315	48.6471	-8.45	-26	0.336783
560	15.1	92.8681	6.1502	103.028	7.8647	0	27.768	4.4421	0.9769	0.8697	1	0.02515	0.0687	0	945.54	714.828	76.05	53.3	0.782001
561	15.1	44.7746	2.9652	81.6193	6.2305	0	14.5344	3.3673	0.8178	-0.04541	0.9998	0.2113	0.5802	0.2973	1183.89	845.46	44.2	7.15	0.475917
562	5.1	24.8365	4.8699	19.2758	6.218	0	13.4001	3.2784	0.8972	0.7495	0.9993	0.0828	0.5484	0.09091	1027.45	776.078	-18.2	-16.9	0.783194
563	10.5	105.488	10.0465	104.843	12.3345	0	20.5548	4.9858	0.7097	-0.9417	1	0.4985	0.3059	0.2615	955.662	770.214	89.05	56.55	0.814504
564	6.3	22.2524	3.5321	31.9832	7.438	0	26.2023	5.713	0.2805	-0.8698	0.9992	0.8129	0.5116	0.4348	1187.21	309.841	-2.6	22.1	0.474872
565	5.1	53.7774	10.5446	37.1738	11.9916	7.2672	17.5018	3.302	0.9934	0.9674	1	0.009868	0	0	598.431	55.5196	-48.1	-24.05	0.879332
566	14.9	11.9854	0.8044	64.1008	4.9691	0	16.5718	2.6553	0.251	-1	1	0.65	1	0.6699	1027.55	601.705	9.1	-7.8	0.16188
567	14.5	48.9619	3.3767	89.9758	7.1981	0	19.769	4.1361	0.6882	-0.9285	1	0.4415	0.6	0.4	644.872	131.383	4.55	-48.75	0.46911
568	12.3	12.2124	0.9929	70.4351	6.8384	0	22.981	4.6073	0.1017	-1	1	0.7701	1	0.6974	833.992	366.11	5.2	-11.05	0.145195
569	10.3	7.9076	0.7677	52.7706	6.3579	0	16.5718	2.9456	0.05517	-0.9968	1	0.7985	1	0.623	801.447	224.563	-7.8	-1.3	0.120747
570	13.3	88.9337	6.6867	93.562	8.2798	0	27.9576	4.488	0.9801	0.8737	1	0.0258	0.00885	0	1135.61	51.9398	54.6	-70.2	0.807592
571	5.7	22.4132	3.9321	27.0995	7.3242	0	18.3848	4.9375	0.4523	-0.2009	0.6517	0.2191	0.8108	1	527.061	40.4737	21.45	6.5	0.536864
572	8.9	15.2161	1.7097	46.9464	6.8038	0	21.8017	4.5724	0.5947	-0.8666	0.9998	0.5443	1	0.375	963.551	843.977	5.2	-14.3	0.251286
573	5.9	15.0064	2.5435	23.4705	6.0181	0	17.5018	4.2921	0.9747	0.8768	1	0.03461	1	0	199.042	451.407	-14.95	1.3	0.422642
574	4.7	65.2918	13.8919	43.2119	16.0044	11.718	20.8102	2.4889	0.9964	0.9941	0.9992	0.001851	0	0	759.117	648.606	-44.85	-47.45	0.868005
575	12.1	15.23	1.2587	77.6288	7.686	0	22.981	4.3008	0.292	-1	1	0.6276	0.9901	0.7	122.769	377.69	11.7	9.75	0.163765
576	13.9	105.332	7.5778	114.021	9.5816	0	21.8017	3.9767	0.9925	0.9399	1	0.01029	0.1092	0	969.741	1002.22	-102.7	23.4	0.79087
577	9.7	30.1112	3.1042	52.296	6.7917	0	22.981	4.3911	0.5337	-0.9806	0.9998	0.7308	0.6753	0.3455	1207.59	590.686	-7.15	-29.25	0.457058
578	5.7	8.6721	1.5214	23.4721	6.3438	0	13	2.7634	0.2099	-1	0.9374	0.6782	1	0.7333	493.395	481.5	-1.95	-8.45	0.239825
579	11.1	99.5943	8.9725	90.6156	9.9578	3.25	16.25	2.881	0.9913	0.9609	1	0.00948	0	0	350.104	958.342	78.65	61.1	0.901052
580	6.3	66.3127	10.5258	53.1327	12.3564	3.25	22.75	5.4112	0.9516	0.6954	1	0.07955	0	0.04348	660.032	677.825	-1.3	66.3	0.85185
581	13.7	45.8745	3.3485	111.085	9.4944	0	21.8017	4.3255	0.3559	-0.9533	0.9999	0.5919	0.3675	0.701	154.869	675.376	45.5	5.85	0.352682
582	5.7	33.7124	5.9145	25.8266	6.9802	0	19.769	4.2419	0.9858	0.9293	1	0.01946	0.3243	0	175.36	964.254	-27.95	-18.85	0.847325
583	7.3	73.6568	10.09	57.5609	10.8605	3.25	16.5718	2.3483	0.9945	0.9737	1	0.005652	0	0	349.466	461.171	67.6	-29.25	0.929055
584	5.9	29.9282	5.0726	57.2254	14.6732	0	32.6621	8.9633	0.8842	0.698	0.9985	0.1046	0.5385	0.2105	1148.54	465.271	-16.9	24.7	0.345705
585	7.1	93.4939	13.1681	76.4247	14.9852	0	43.7243	9.9085	0.9851	0.8321	1	0.03525	0	0	1332.42	590.239	21.45	91	0.87874
586	5.3	10.7594	2.0301	22.2304	6.7365	0	20.8102	5.4872	0.8835	0.7634	0.9962	0.08711	1	0	1352.01	885.953	-4.55	9.75	0.301358
587	6.9	9.9431	1.441	21.2195	4.3305	0	10.2774	2.4823	-0.503	-0.9995	0.6905	0.4936	0.8571	1	514.746	992.123	-1.95	-9.75	0.332756
588	13.1	29.9917	2.2894	67.7765	6.106	0	26.2023	5.4135	0.5568	-0.9992	1	0.5776	1	0.3956	596.779	126.34	26	-14.95	0.374943
589	5.1	43.0426	8.4397	27.9554	9.0179	0	27.5772	7.054	0.9943	0.9839	0.9988	0.004751	0	0	21.6373	1016.06	26.65	33.8	0.935883
590	8.1	16.3019	2.0126	26.1119	4.2806	0	14.5344	3.0015	0.8098	-0.8222	1	0.4267	1	0.175	371.642	580.735	-1.3	16.25	0.470168
591	6.1	38.619	6.331	35.9898	8.778	0	22.75	5.3626	0.7714	0.5835	0.9775	0.1127	0.04878	0.5714	1110.4	199.402	-38.35	-4.55	0.721235
592	9.1	27.5925	3.0321	73.1985	10.3096	0	34.548	10.0813	0.5481	-0.4961	0.9999	0.3951	0.8028	0.6471	1015.62	456.346	26.65	-7.15	0.294105
593	4.9	24.7342	5.0478	23.793	8.2045	3.25	19.769	4.9967	0.905	0.5478	0.9954	0.1518	0.5517	0.1111	932.184	488.041	24.7	1.3	0.615248
594	8.3	10.1116	1.2183	55.949	8.8808	0	18.3848	4.0565	0.211	-0.9222	1	0.6925	1	0.5814	60.5964	631.307	-7.15	-7.15	0.137184
595	5.9	76.6697	12.9949	50.4307	12.931	6.5	18.9506	2.5618	0.9921	0.9779	0.9995	0.007277	0	0	980.297	423.085	-24.05	72.8	1.00494
596	9.7	60.0714	6.1929	57.6698	7.4896	3.25	16.25	3.1869	0.9888	0.9451	1	0.01553	0.05195	0	1228.28	422.186	48.75	-35.1	0.826867
597	10.1	58.3735	5.7796	68.4202	8.4469	0	29.0689	4.6793	0.9764	0.8844	1	0.02678	0.1728	0	1311.96	784.262	-41.6	-40.95	0.684227
598	6.7	29.2139	4.3603	24.74	5.2638	0	11.718	3.7946	0.99	0.8321	1	0.03223	0.4255	0	9.1642	451.463	-15.6	24.7	0.828356
599	6.3	59.9306	9.5128	50.3865	11.7178	0	30.8322	6.6155	0.9941	0.9728	0.9999	0.006823	0	0	1334.9	652.437	-48.1	-35.75	0.811825
600	12.3	72.2553	5.8744	76.8143	7.4577	0	16.25	3.5493	0.9229	0.156	1	0.1777	0.2621	0.1205	1290.38	390.931	3.9	-72.15	0.787696
601	6.5	11.05	1.7	42.2987	9.3997	0	45.2673	10.8631	0.1839	-0.9856	0.9998	0.8076	0.8	0.5652	956.739	654.915	-5.2	-9.75	0.180857
602	5.7	22.8242	4.0042	25.3067	6.8397	0	14.5344	3.3005	0.8314	0.5433	0.9942	0.1418	0.8108	0.2353	1330.46	498.07	21.45	7.8	0.585435
603	9.9	56.4453	5.7015	151.798	19.215	3.25	33.4608	9.233	0.3804	-0.6867	0.9719	0.6646	0.06329	0.4746	825.172	836.015	-32.5	-46.15	0.296721
604	5.7	14.2704	2.5036	39.8754	10.7771	0	23.6604	7.7771	0.7986	0.5882	0.9989	0.154	1	0.5294	428.711	44.9912	-7.15	-12.35	0.232307
605	8.7	20.3482	2.3389	65.7459	9.8128	3.25	39.538	6.3152	0.3385	-0.8541	0.9991	0.774	0.04478	0.4681	1174.61	157.115	9.1	-18.2	0.238352
606	7.9	43.0769	5.4528	53.6525	9.0936	3.25	27.768	5.228	0.9206	0.7281	1	0.08105	0.1695	0.02564	1250.24	671.532	-3.9	42.9	0.599631
607	4.9	10.7201	2.1878	20.5032	7.0701	3.25	13.4001	2.7985	0.8372	0.5145	0.9963	0.2019	1	0.3333	170.775	736.204	-2.6	-10.4	0.309444
608	10.5	54.5109	5.1915	62.979	7.4093	0	19.5	4.4745	0.9656	0.8236	1	0.04047	0.3294	0	564.038	912.195	7.8	-53.95	0.700673
609	6.3	28.5112	4.5256	35.4431	8.2426	0	43.6033	9.0186	0.9866	0.9357	0.9999	0.01519	0.3953	0	1238.37	595.873	11.7	-26	0.54905
610	8.1	35.9856	4.4427	46.1466	7.565	0	16.5718	3.902	0.9169	0.7452	1	0.08094	0.6066	0.02439	629.846	865.185	-12.35	33.8	0.58727
611	7.5	13.6655	1.8221	28.876	5.2502	0	13.7886	2.9823	0.7687	0.05547	1	0.2676	1	0.3529	922.433	885.447	-12.35	5.85	0.347053
612	6.9	38.7009	5.6088	31.714	6.4723	3.25	11.718	2.1837	0.8288	0.4594	0.9999	0.1431	0.449	0.2759	288.949	1004.83	18.85	-33.8	0.866585
613	10.3	150.275	14.5898	127.58	15.3711	4.5962	32.0088	4.6435	0.996	0.9816	1	0.004097	0	0	651.626	504.296	-55.25	-139.75	0.949171
614	6.5	14.6647	2.2561	23.1397	5.1422	0	11.718	2.8715	0.9275	-0.2873	1	0.2549	1	0.04	1194.67	173.908	3.25	14.3	0.438742
615	8.7	79.0358	9.0846	75.3607	11.2479	0	24.7513	6.0998	0.9961	0.95	1	0.008825	0	0	409.402	831.328	-67.6	-40.95	0.807671
616	6.5	91.7629	14.1174	63.0693	14.0154	7.2672	20.8102	3.893	0.9971	0.988	1	0.00296	0	0	1207.36	985.069	51.35	76.05	1.00728
617	10.5	8.7207	0.8305	77.6146	9.1311	0	23.6604	6.7564	0.3157	-0.9996	0.9994	0.5842	1	0.7188	891.238	275.4	-7.8	-3.9	0.0909529
618	4.9	20.1814	4.1187	27.3533	9.4322	0	37.9012	9.2688	0.8969	0.7372	0.997	0.0863	0.4483	0.1111	505.755	528.225	-5.2	-19.5	0.436664
619	10.3	16.8625	1.6371	39.5371	4.7635	0	13	2.909	0.6003	-0.7516	1	0.5551	0.9639	0.371	578.563	367.665	7.8	-14.95	0.343676
620	7.9	15.0064	1.8995	29.4863	4.9977	0	11.718	3.1209	0.2367	-0.995	0.9996	0.9309	1	0.3947	724.082	782.101	14.95	1.3	0.380075
621	5.3	49.0997	9.2641	35.811	10.8518	7.2672	16.25	2.5746	0.996	0.9872	1	0.003878	0	0	1082.71	37.6509	5.85	48.75	0.853692
622	5.5	72.4509	13.1729	58.0507	16.5859	0	29.43	6.6524	0.9963	0.9777	1	0.005836	0	0	201.946	182.582	-11.7	-71.5	0.794223
623	5.1	72.1119	14.1396	45.2672	14.6023	9.1924	21.8017	3.2605	0.9986	0.998	0.9993	0.0003745	0	0	381	230.098	-63.7	-33.8	0.968313
624	9.5	39.0217	4.1075	52.7071	7.0276	0	26.8002	5.4921	0.7353	-0.9839	1	0.5571	0.36	0.1818	861.442	802.495	1.3	-39	0.584481
625	10.3	82.5577	8.0153	86.4104	10.4109	3.25	32.6621	4.6836	0.9938	0.9676	1	0.007739	0	0	872.048	365.165	74.1	36.4	0.769895
626	6.7	15.2161	2.2711	26.0938	5.5519	0	9.75	2.4828	0.7477	-0.2941	0.9993	0.407	1	0.2222	1346.46	996.179	-5.2	-14.3	0.409067
627	10.3	94.0548	9.1315	77.2078	9.3021	0	17.5018	3.765	0.9807	0.9383	1	0.0169	0	0	359.519	824.228	-37.05	-86.45	0.98166
628	7.9	19.5108	2.4697	29.3034	4.9667	0	13.4001	3.2278	0.8855	0.1789	1	0.1623	1	0.1538	240.19	653.943	-16.9	9.75	0.497252
629	4.7	0.9192	0.1956	13.1843	4.8831	0	10.2774	3.06	-0.09183	-0.9899	1	0.9238	1	0.7143	606.074	278.925	-0.65	-0.65	0.0400565
630	5.9	28.6295	4.8525	41.5505	10.654	3.25	22.75	5.4764	0.9597	0.6425	1	0.08341	0.4615	0.05263	157.288	290.644	22.1	-18.2	0.455463
631	10.1	48.2622	4.7784	56.4156	6.9649	3.25	13.4001	2.4374	0.7944	0.2571	0.9998	0.2168	0.5556	0.3279	775.129	218.629	-33.8	-34.45	0.686069
632	7.7	21.9273	2.8477	44.6327	7.8303	0	53.6004	9.4066	0.7353	0.05872	0.9999	0.3242	0.4912	0.3784	221.24	691.305	4.55	21.45	0.363677
633	10.1	96.9568	9.5997	84.9642	10.4894	3.25	19.769	3.275	0.9939	0.97	1	0.007815	0	0	401.064	472.559	94.25	22.75	0.915181
634	10.1	35.0398	3.4693	51.0104	6.2976	0	13.4001	3.3276	0.9591	0.8437	0.9999	0.04515	0.8395	0	502.886	436.827	-26.65	22.75	0.550892
635	4.7	35.1241	7.4732	29.4677	10.914	3.25	22.981	7.4472	0.9785	0.9116	0.9983	0.0312	0	0	1078.91	216.404	1.3	35.1	0.684735
636	9.5	20.1919	2.1255	34.5456	4.6061	0	10.2774	2.7854	0.7917	-0.4472	1	0.3718	1	0.1818	290.726	662.153	16.9	11.05	0.461453
637	9.9	77.6117	7.8396	85.5371	10.8275	3.25	23.6604	4.8004	0.597	-0.9994	1	0.7353	0.3038	0.2373	635.626	651.763	-28.6	72.15	0.724045
638	9.7	88.3737	9.1107	74.9134	9.729	0	19.5	4.5197	0.9952	0.9701	1	0.005124	0.01299	0	1097.25	762.598	14.95	87.1	0.936448
639	6.9	20.6471	2.9923	34.7789	7.0977	0	20.5548	5.5957	0.4485	-0.9976	0.9999	0.8261	0.3878	0.3448	183.768	882.63	18.2	-9.75	0.421587
640	9.7	47.7739	4.9251	56.3611	7.3196	0	26.2023	5.6958	0.9606	0.8723	1	0.03727	0.1818	0	1359.88	599.325	46.15	12.35	0.672865
641	6.9	20.8102	3.016	29.3392	5.9876	0	11.718	2.6818	0.504	-0.5787	0.9991	0.6062	0.7755	0.4138	381.196	1015.1	20.15	-5.2	0.503708
642	9.5	69.6805	7.3348	81.7968	10.9062	3.25	18.9506	3.1703	0.9748	0.7791	1	0.03917	0	0	836.505	938.905	41.6	55.9	0.672535
643	9.5	6.5	0.6842	43.3444	5.7793	0	21.8017	4.4996	0.4974	-0.9915	1	0.6884	1	0.4182	1141.37	274.789	-3.9	-5.2	0.118388
644	4.7	13.5724	2.8877	18.357	6.7989	0	26.2023	6.7405	0.7973	0.7071	0.9062	0.07873	0.8148	0.3333	118.468	687.404	13	-3.9	0.42473
645	4.7	30.8254	6.5586	21.0583	7.7994	0	11.718	2.9558	0.9958	0.9874	0.9997	0.004663	0	0	761.308	257.425	-22.75	20.8	0.840911
646	9.1	5.2	0.5714	40.0159	5.636	0	14.5344	3.6745	0.09735	-0.9864	0.9915	0.7304	1	0.6531	940.055	403.495	5.2	0	0.101384
647	6.1	70.1579	11.5013	48.1532	11.7447	6.5	18.9506	3.0215	0.9984	0.9966	1	0.001257	0	0	49.9754	1017.55	64.35	27.95	0.979276
648	5.7	2.3436	0.4112	20.0484	5.4185	0	14.5344	3.6398	0.05988	-0.9995	1	0.9293	1	0.5294	582.965	39.9912	-1.3	-1.95	0.0758882
649	7.1	38.0847	5.364	41.8509	8.2061	0	17.5018	4.8828	0.9134	-0.4472	0.9997	0.2726	0.1961	0.06452	20.2817	331.965	-33.8	17.55	0.65366
650	8.9	33.2962	3.7412	53.7321	7.7873	3.25	13	2.7829	0.9438	0.6071	1	0.0752	0.971	0.04082	1325.34	200.09	-26	-20.8	0.480423
651	8.7	48.3672	5.5594	51.9192	7.7491	0	17.5018	4.1593	0.8799	-0.8209	0.9999	0.2668	0.4328	0.04255	1062.24	796.891	-36.4	-31.85	0.717425
652	8.7	10.0907	1.1599	37.0248	5.5261	0	18.9506	3.7802	0.3068	-1	1	0.8043	1	0.5217	556.615	646.621	-9.75	2.6	0.209895
653	7.7	34.548	4.4867	44.8951	7.8763	3.25	32.0088	5.7816	0.9773	0.5747	1	0.0704	0.4211	0.02703	1258.56	248.604	-33.8	7.15	0.569646
654	6.1	27.1448	4.45	28.7547	7.0133	3.25	13.7886	2.9552	0.9814	0.8671	0.9999	0.02934	0.6098	0	1234.51	543.984	7.8	26	0.634509
655	5.5	19.4783	3.5415	25.2571	7.2163	3.25	13.7886	3.2233	0.7682	0.4382	0.9802	0.2024	0.5714	0.3333	954.154	1026.52	8.45	17.55	0.490764
656	7.1	6.6922	0.9426	25.2394	4.9489	0	13.7886	3.6116	0.3591	-0.8682	0.8682	0.4528	1	0.8621	530.739	687.359	-5.85	3.25	0.190467
657	7.7	26.3951	3.4279	49.3316	8.6547	0	19.5	4.8125	0.489	-0.9387	0.9994	0.5894	0.614	0.4865	917.747	142.182	-16.25	20.8	0.396074
658	6.3	40.9964	6.5074	38.5356	8.9618	3.25	13.4001	2.6557	0.9664	0.6961	1	0.06713	0.2558	0.04348	1092.52	819.897	-37.05	-17.55	0.726126
659	5.7	23.6246	4.1447	35.5778	9.6156	3.25	16.25	3.8727	0.8901	0.4873	0.9991	0.1393	0.973	0.1176	178.088	1014.41	-23.4	3.25	0.431039
660	7.3	19.1281	2.6203	41.0379	7.743	0	16.5718	3.9591	-0.1764	-0.9848	0.9424	0.6333	0.6415	0.9355	1064.47	844.267	18.85	3.25	0.338409
661	8.3	78.1083	9.4106	73.9426	11.7369	3.25	24.7513	5.4969	0.8873	0.7393	0.9996	0.07615	0	0.04651	1173.84	888.626	-74.1	-24.7	0.801796
662	5.1	5.886	1.1541	17.6534	5.6946	3.25	9.1924	2.0404	0.6352	0.2631	0.9829	0.235	1	0.7273	949.265	92.7745	0.65	-5.85	0.202666
663	8.3	13.7886	1.6613	59.7862	9.4899	3.25	16.25	3.6651	0.7672	-0.5145	0.9997	0.3688	1	0.2558	1361.34	515.319	13.65	1.95	0.17506
664	8.1	43.214	5.3351	61.8414	10.1379	0	41.1096	10.7418	0.9147	0.6552	0.9999	0.09653	0.2295	0.07317	1384.36	181.21	-15.6	40.3	0.526253
665	4.9	4.5962	0.938	14.8508	5.121	0	13.7886	3.4197	-0.3253	-0.8682	0.2747	0.3607	1	1	265.235	280.378	3.25	-3.25	0.183167
666	5.5	44.5902	8.1073	35.2587	10.0739	3.25	16.5718	3.6855	0.9972	0.9882	1	0.003376	0	0	862.554	911.264	-38.35	22.75	0.804783
667	8.1	18.9506	2.3396	67.7281	11.103	3.25	26.2023	5.5514	-0.05851	-0.9945	0.9946	0.7457	0.8525	0.7632	295.661	219.537	-1.95	-18.85	0.210718
668	4.7	8.5494	1.819	12.6928	4.701	0	10.2774	2.8152	0.3434	-0.2631	0.9923	0.4732	1	0.8333	169.106	631.117	1.3	8.45	0.386939
669	4.9	33.2009	6.7757	36.1301	12.4587	3.25	26.8002	7.132	0.9991	0.9945	1	0.001834	0	0	797.449	365.153	13	-30.55	0.543853
670	4.9	3.7901	0.7735	11.5956	3.9985	0	7.2672	2.387	0.1388	-0.7761	1	0.5159	1	0.8889	925.275	384.133	-1.95	3.25	0.193448
671	5.7	24.3988	4.2805	27.1363	7.3341	0	39.1352	8.0993	0.9244	0.841	0.9973	0.04933	0.8378	0	206.43	992.93	-16.25	-18.2	0.583644
672	7.7	43.6033	5.6628	51.3975	9.0171	3.25	14.5344	3.1083	0.9848	0.9276	1	0.0159	0.03509	0	1058.04	889.26	-42.9	7.8	0.628007
673	7.5	56.0849	7.478	52.0249	9.4591	0	27.9576	6.7379	0.9687	0.9234	1	0.02006	0	0	1331.71	510.767	29.9	-47.45	0.790561
674	7.5	11.2207	1.4961	26.1142	4.748	0	23.6604	5.2257	-0.3035	-0.9997	0.8944	0.628	0.8727	0.9697	1316.77	986.22	11.05	-1.95	0.315101
675	7.5	16.25	2.1667	37.2266	6.7685	0	16.5718	3.9173	0.5973	-0.9285	0.9996	0.5132	0.9273	0.4118	638.2	204.06	13	-9.75	0.320115
676	7.5	129.834	17.3112	96.998	17.636	10.2774	22.981	3.659	0.9951	0.9878	1	0.004092	0	0	1119.78	62.9267	128.05	21.45	0.981583
677	7.5	11.2207	1.4961	40.4621	7.3567	3.25	14.5344	2.9063	0.5738	-0.3162	0.9991	0.3033	1	0.6471	960.5	448.967	11.05	-1.95	0.203366
678	4.9	16.8625	3.4413	20.9755	7.2329	0	21.8017	5.8708	0.7678	0.6046	0.8703	0.07851	0.9655	0.4444	834.816	706.051	7.8	14.95	0.475784
679	7.3	21.1425	2.8962	36.524	6.8913	0	11.718	3.0801	0.9366	0.6668	1	0.07728	1	0.0303	805.445	997.294	-14.95	14.95	0.420269
680	7.3	29.3149	4.0157	37.7856	7.1294	0	13.4001	3.3714	0.954	0.5778	1	0.08807	0.3396	0.0303	667.075	957.103	-1.95	-29.25	0.563259
681	5.1	0	0	15.2044	4.9046	0	24.7513	7.836	-0.464	-1	0.8944	0.9154	1	0.7143	1390.69	989.059	0	0	0
682	7.3	19.3914	2.6564	50.5624	9.5401	0	26.8002	5.7597	0.9085	0.4856	1	0.1257	1	0.09091	516.61	119.623	14.95	-12.35	0.278446
683	7.3	12.2642	1.68	25.1533	4.7459	0	10.2774	3.1219	0.8555	0.361	0.9999	0.1567	1	0.1515	475.11	491.466	10.4	-6.5	0.35399
684	7.3	52.4047	7.1787	44.7104	8.4359	3.25	18.9506	4.1038	0.893	0.788	0.9989	0.07267	0.01887	0	44.7534	814.411	36.4	-37.7	0.85097
685	5.5	48.0868	8.7431	31.6181	9.0338	0	19.769	5.0033	0.9492	0.8984	0.9874	0.02159	0	0	589.191	544.054	47.45	-7.8	0.967821
686	5.9	13.4001	2.2712	24.7872	6.3557	3.25	23.4361	4.5917	0.7721	0.6	0.9899	0.1037	1	0.4211	585.873	353.509	-3.25	-13	0.357349
687	6.7	39.9102	5.9567	37.8772	8.059	3.25	16.25	3.6495	0.8248	0.2788	1	0.2269	0.383	0.2963	405.5	685.515	38.35	11.05	0.739136
688	6.5	2.0555	0.3162	16.4973	3.6661	0	11.718	2.9291	-0.3218	-0.8258	0.6	0.4407	1	1	557.7	283.131	1.95	0.65	0.0862497
689	6.3	2.3436	0.372	22.3132	5.1891	0	11.718	2.7641	0.2367	-0.9487	0.9959	0.6802	1	0.7	324.833	631.714	1.95	-1.3	0.0716887
690	6.5	13.5256	2.0809	14.0443	3.121	0	4.5962	1.5878	0.9004	0.8	0.9999	0.05401	1	0	877.285	1017.88	11.05	-7.8	0.666741
691	5.5	1.95	0.3545	35.2097	10.0599	0	32.1734	7.7564	-0.442	-0.9754	0.6111	0.4901	0.9143	1	1387.98	630.882	0	-1.95	0.0352389
692	4.7	12.8035	2.7242	17.2214	6.3783	3.25	13.7886	3.1229	0.9011	0.7645	0.9989	0.1082	1	0	901.319	18.3191	5.2	-11.7	0.427104
693	5.1	44.6423	8.7534	29.6966	9.5796	3.25	16.25	3.443	0.9942	0.9694	1	0.009119	0	0	1206.56	136.569	33.15	29.9	0.913754
694	6.1	37.1013	6.0822	30.3236	7.396	0	29.25	5.6682	0.9686	0.9171	0.9989	0.02599	0.09756	0	551.893	814.68	37.05	1.95	0.822363
695	6.1	21.6461	3.5485	34.6347	8.4475	0	26.2023	5.6058	0.7859	0.2364	1	0.2128	0.6585	0.2857	759.574	519.812	14.3	16.25	0.420065
696	6.1	8.3241	1.3646	37.4105	9.1245	3.25	18.9506	4.8973	0.6804	-0.4619	0.9939	0.3648	1	0.381	284.836	455.525	5.2	-6.5	0.149553
697	5.9	39.3505	6.6696	33.8719	8.6851	0	16.25	4.3948	0.9922	0.9564	0.9998	0.0102	0	0	697.407	607.297	-36.4	-14.95	0.767936
698	5.9	27.3077	4.6284	33.2306	8.5207	3.25	14.5344	3.9781	0.9498	0.828	1	0.05313	0.1026	0	196.941	546.254	0.65	27.3	0.543195
699	5.7	40.3471	7.0784	39.8053	10.7582	3.25	39.1352	8.0264	0.9873	0.9615	0.9999	0.01241	0.1081	0	1277.6	499.009	40.3	-1.95	0.657954
700	5.7	12.3671	2.1697	14.4727	3.9115	0	11.718	3.4002	0.5888	-0.124	1	0.3978	0.8649	0.5294	356.202	163.886	0.65	-12.35	0.554698
701	5.7	45.8745	8.0482	34.7296	9.3864	4.5962	13.7886	2.6188	0.9717	0.9385	0.9926	0.01483	0	0	1259.52	101.421	-16.25	42.9	0.857432
702	4.7	21.792	4.6366	23.3022	8.6305	3.25	38.0403	8.937	0.9179	0.5597	0.9999	0.1642	0.4444	0.1429	558.766	323.787	20.8	-6.5	0.537234
703	5.5	32.7332	5.9515	44.2084	12.631	3.25	40.2003	8.6049	0.9503	0.863	0.9995	0.04095	0.1714	0	1331.87	686.054	-3.9	32.5	0.471182
704	5.5	28.2507	5.1365	53.0608	15.1602	6.5	24.7513	5.1515	0.7515	0.4839	0.9565	0.1428	0.3143	0.4	999.627	210.273	11.05	-26	0.338815
705	5.5	12.9021	2.3458	25.9323	7.4092	0	27.768	6.8057	0.1176	-0.7593	0.8898	0.6296	0.9714	0.8	878.882	465.209	9.75	8.45	0.316606
706	5.5	4.3603	0.7928	9.6246	2.7499	0	7.2672	2.2255	-0.9255	-0.9999	-0.4856	0.1479	1	1	651.609	395.218	-1.95	3.9	0.288301
707	5.3	11.0691	2.0885	16.8673	5.1113	0	17.5018	3.6957	0.1124	-0.9597	0.848	0.5249	0.8788	0.9231	23.1792	891.764	8.45	7.15	0.408604
708	5.3	37.1013	7.0002	26.2099	7.9424	0	16.25	4.4841	0.9983	0.9899	1	0.002792	0	0	495.349	71.1604	-1.95	37.05	0.881371
709	5.3	15.1186	2.8526	18.729	5.6754	0	16.5718	4.4267	0.9417	0.7399	0.999	0.0746	0.9091	0.07692	1212.8	468.245	-13.65	-6.5	0.502625
710	5.1	34.5051	6.7657	26.0959	8.418	3.25	22.981	5.0705	0.9864	0.9607	0.9966	0.01	0	0	1040.58	273.382	34.45	1.95	0.803718
711	5.1	33.825	6.6324	23.0076	7.4218	3.25	13.4001	2.3237	0.9971	0.9945	0.9997	0.001932	0	0	1298.76	969.372	-1.3	-33.8	0.893638
712	4.9	12.7705	2.6062	46.0671	15.8852	9.1924	29.0689	5.9923	0.6877	-0.1146	1	0.3483	0.9655	0.4444	731.847	934.112	12.35	3.25	0.164065
713	4.9	7.6081	1.5527	18.9526	6.5354	0	13.4001	3.2923	0.6805	-0.8396	1	0.5913	1	0.3333	1084.84	905.827	2.6	7.15	0.237583
714	4.7	19.5433	4.1581	19.6209	7.267	3.25	13.4001	3.123	0.925	0.836	0.9717	0.05341	0.5185	0	525.681	505.468	-1.3	19.5	0.572189
715	4.9	19.8117	4.0432	23.8848	8.2361	0	16.5718	5.3105	0.703	0.1961	1	0.2556	0.8276	0.4444	501.255	553.265	14.95	-13	0.490912
716	4.9	29.3653	5.9929	24.7653	8.5397	3.25	16.5718	4.3331	0.9927	0.9837	1	0.007677	0	0	241.969	981.061	-29.25	2.6	0.701769
717	4.7	5.9927	1.275	18.9261	7.0097	0	11.718	3.0166	0.8013	0.3363	0.9899	0.2633	1	0.2857	939.181	42.9787	5.85	1.3	0.181891

## Sheet: SDM 79N S3V2
trackID	trackLength(s)	totalDisplacement(um)	meanVelocity(um/s)	totalDistance(um)	meanSpeed(um/s)	minSpeed(um/s)	maxSpeed(um/s)	stdevSpeed(um/s)	meanPersistence	minPersistence	maxPersistence	stdevPersistence	tumblingPropensityV	tumblingPropensityP	positionX(px)	positionY(px)	displacementX(um)	displacementY(um)
0	8.3	36.9358	4.4501	39.6377	6.2917	0	16.25	3.9781	0.9967	0.9564	1	0.006801	0.4444	0	1285.02	888.639	-17.55	32.5	0.707297
1	5.3	8.3241	1.5706	20.7336	6.2829	0	14.5344	3.5262	0.8105	0.2524	1	0.2356	1	0.3333	1320.06	431.528	6.5	-5.2	0.24998
2	4.7	5.85	1.2447	16.1513	5.982	0	19.5	5.9971	0.7171	0.2425	0.9864	0.3261	1	0.2857	1259.14	809.34	5.85	0	0.208074
3	25.1	57.8537	2.3049	138.805	6.0089	0	33.1436	4.4301	0.3392	-0.9995	1	0.7123	0.6623	0.5333	1064.35	662.385	26.65	51.35	0.383581
4	10.7	50.5581	4.7251	61.2695	7.0425	0	16.5718	3.7987	0.9708	0.8376	1	0.03743	0.2414	0	1144.7	951.285	-7.15	50.05	0.670941
5	11.3	62.7679	5.5547	71.9343	7.7349	0	13.4001	2.6296	0.95	0.4206	1	0.09783	0.07527	0.0411	1061.39	543.018	33.15	-53.3	0.718135
6	15.7	118.482	7.5466	120.712	8.8111	0	29.43	5.4897	0.9899	0.9301	1	0.01277	0	0	792.475	566.201	113.75	-33.15	0.856488
7	20.3	138.293	6.8125	178.944	9.7784	3.25	20.5548	3.1447	0.9846	0.8154	1	0.02253	0	0	850.071	671.047	78.65	-113.75	0.696689
8	49.5	234.802	4.7435	385.73	8.1206	0	33.931	5.377	0.9781	0.8122	1	0.03106	0.4442	0	1282.38	861.643	-8.45	234.65	0.584132
9	11.1	75.0236	6.7589	79.9801	8.789	0	18.9506	4.0893	0.9639	0.8616	0.9999	0.03133	0.0989	0	1116.46	638.122	59.15	46.15	0.769018
10	49.5	211.789	4.2786	401.533	8.4533	0	33.4608	4.5973	0.7297	-1	1	0.5705	0.3663	0.1853	728.124	763.519	-46.15	-206.7	0.506146
11	38.9	42.9443	1.104	184.047	4.9877	0	18.9506	3.3238	0.4412	-1	1	0.6698	0.8943	0.4766	518.12	562.581	33.15	-27.3	0.221345
12	49.5	138.034	2.7886	319.447	6.7252	0	32.0088	4.6685	0.9046	-0.9138	1	0.2896	0.6295	0.05275	660.668	876.806	-137.15	-15.6	0.414649
13	7.7	5.9927	0.7783	56.6995	9.9473	0	18.3848	4.6782	-0.4344	-0.9964	0.8944	0.5584	1	0.9429	1360.9	962.364	4.55	-3.9	0.0782423
14	7.5	15.2992	2.0399	20.6239	3.7498	0	9.75	2.5323	0.7958	-0.1961	0.9992	0.2471	1	0.303	772.847	451.607	3.25	-14.95	0.544002
15	10.7	71.6888	6.6999	74.6854	8.5845	0	19.769	4.8053	0.81	-0.01149	0.9997	0.2159	0.3678	0.3284	1324.22	787.421	-71.5	-5.2	0.780465
16	17.1	76.0805	4.4492	137.13	9.0815	0	27.9576	6.0219	0.8746	0.1738	1	0.1816	0.5563	0.2077	1344.69	763.813	71.5	-26	0.489919
17	11.5	29.7726	2.5889	108.97	11.4706	0	36.3361	8.105	0.6108	-1	0.9999	0.4702	0.8842	0.4533	270.83	754.048	-17.55	-24.05	0.225699
18	8.9	11.718	1.3166	36.7194	5.3217	0	16.5718	3.5689	0.292	-0.8944	1	0.6806	1	0.5745	1083.25	623.264	6.5	-9.75	0.247402
19	8.5	17.2097	2.0247	33.6865	5.1825	0	13.4001	2.9215	0.7349	-0.2912	1	0.3206	1	0.3864	833.124	833.859	-3.25	-16.9	0.39068
20	12.3	100.987	8.2103	95.4203	9.2641	0	16.5718	4.0716	0.9681	0.8579	1	0.04114	0.009709	0	1297.94	482.305	99.45	-17.55	0.886249
21	5.9	40.4308	6.8527	40.5546	10.3986	3.25	27.9576	5.9822	0.9504	0.7949	1	0.05562	0	0	1359.17	393.703	32.5	-24.05	0.659002
22	13.5	83.4054	6.1782	93.1908	8.1035	0	14.5344	3.0597	0.9295	0.4951	0.9999	0.1056	0.2696	0.07368	1304.36	786.611	-54.6	63.05	0.762411
23	8.7	9.6629	1.1107	23.3628	3.487	0	9.75	2.5261	0.6368	-0.9806	1	0.4575	1	0.4565	312.868	733.276	-3.25	-9.1	0.318526
24	10.7	58.2684	5.4456	66.0191	7.5884	0	23.6604	4.7499	0.9366	0.6743	0.9999	0.07945	0.2184	0.02985	839.897	39.6542	-36.4	45.5	0.717622
25	6.5	23.6246	3.6346	54.5201	12.1156	0	50.4536	12.8106	0.5263	0.1533	0.9995	0.2558	0.4222	0.72	991.246	642.008	-23.4	-3.25	0.299993
26	15.3	5.5536	0.363	59.8567	4.5005	0	18.3848	3.3466	-0.1175	-1	1	0.6606	1	0.8737	1092.29	1015.31	5.2	-1.95	0.0806577
27	9.3	54.7314	5.8851	48.3767	6.6269	0	14.5344	3.4574	0.9036	0.2747	0.9999	0.2024	0.3151	0.1321	838.758	235.554	14.95	52.65	0.888062
28	13.9	43.214	3.1089	119.031	10.0026	3.25	25.3833	5.1019	0.01687	-0.9992	0.9974	0.5729	0.437	0.8776	255.655	418.914	42.9	5.2	0.310809
29	9.1	40.8208	4.4858	69.3971	9.7742	3.25	45.1504	7.1396	0.5166	-0.5481	1	0.4904	0.3521	0.5098	703.824	686.868	-40.3	6.5	0.458943
30	19.5	32.2782	1.6553	87.1839	4.9819	0	17.5018	3.6527	0.3832	-0.9996	1	0.6147	1	0.5946	1188.13	147.28	13.65	-29.25	0.332263
31	20.9	66.1916	3.1671	109.676	5.803	0	25.3833	4.5064	0.8164	0.02272	1	0.2495	0.9683	0.2367	1162.19	383.443	-63.05	-20.15	0.545769
32	15.1	53.7971	3.5627	77.02	5.8794	0	13.4001	3.0472	0.9333	0.4893	1	0.1159	0.7481	0.09009	609.328	562.447	11.05	-52.65	0.605963
33	18.1	83.0806	4.5901	149.268	9.2713	0	32.0088	5.1694	0.4445	-1	1	0.7543	0.4472	0.4043	656.028	391.279	80.6	-20.15	0.495087
34	23.3	145.387	6.2398	188.568	8.853	0	23.6604	4.0886	0.9831	0.8677	1	0.02069	0.05164	0	1251.08	581.732	-136.5	-50.05	0.704823
35	6.1	13.2575	2.1734	25.0926	6.1201	0	16.25	4.8372	0.8277	0.3162	1	0.2228	1	0.2857	604.623	766.951	-2.6	-13	0.355125
36	17.3	132.708	7.671	137.589	8.9927	0	41.1096	5.6636	0.9593	0.7161	1	0.06102	0.06536	0.02256	578.381	732.59	111.8	-71.5	0.853025
37	7.5	32.6427	4.3524	42.0566	7.6467	3.25	13.4001	2.8158	0.9774	0.891	0.9998	0.02579	0.5273	0	968.127	509.753	-18.85	26.65	0.569187
38	18.1	73.8058	4.0777	95.2936	5.9189	0	16.5718	3.6608	0.7476	-0.8944	1	0.5298	0.472	0.1773	1180.59	737.671	-24.7	-69.55	0.688929
39	12.7	38.438	3.0266	58.5014	5.4674	0	11.718	3.1278	0.8771	-0.4472	1	0.2342	0.8598	0.1279	398.114	576.37	12.35	36.4	0.553572
40	6.1	41.8885	6.867	29.5531	7.2081	3.25	14.5344	4.0567	0.6817	0.1448	0.9696	0.2736	0.2195	0.4762	1352.25	630.041	-31.2	-27.95	0.952678
41	13.5	45.0568	3.3375	60.9166	5.2971	0	13.4001	3.2429	0.9262	0.5215	1	0.1008	0.9565	0.06383	250.552	351.452	20.15	-40.3	0.630062
42	4.7	4.55	0.9681	14.3071	5.2989	0	9.1924	2.3179	-0.2524	-1	0.7071	0.6576	1	1	630.84	421.532	4.55	0	0.182698
43	7.9	91.1206	11.5343	73.248	12.4149	4.5962	25.3833	4.6564	0.9987	0.9941	1	0.001623	0	0	489.696	799.19	67.6	-61.1	0.929069
44	20.9	54.6155	2.6132	109.891	5.8143	0	16.25	3.3612	0.5799	-1	1	0.5892	0.8571	0.3892	692.22	808.067	54.6	1.3	0.449444
45	14.7	114.271	7.7735	118.896	9.3619	0	46.8722	6.1976	0.98	0.8617	1	0.02724	0.1024	0	717.786	930.459	68.25	-91.65	0.830334
46	39.7	123.454	3.1097	192.191	5.0979	0	44.2048	4.5575	0.805	-0.9806	1	0.3769	0.8992	0.191	257.977	704.702	-122.2	17.55	0.609996
47	6.7	16.25	2.4254	28.9669	6.1632	0	24.7513	5.0933	0.7857	0.1396	0.9989	0.2813	0.9787	0.2593	836.343	328.948	0	-16.25	0.393529
48	9.5	41.9086	4.4114	60.8817	8.1176	3.25	33.4608	5.4893	0.735	-0.7641	0.9997	0.5265	0.16	0.1636	342.784	569.305	-38.35	16.9	0.543436
49	13.7	7.4111	0.541	100.98	8.6308	0	43.3604	6.7264	0.2888	-0.9965	0.9983	0.7261	0.8632	0.567	743.938	498.755	-1.95	7.15	0.0626825
50	23.9	27.5772	1.1539	142.994	6.5294	0	19.769	4.2855	0.3035	-1	1	0.6927	0.9041	0.6146	1070.68	450.795	-3.9	-27.3	0.176724
51	18.3	42.0294	2.2967	131.029	8.0386	0	29.0689	6.1431	0.3331	-0.9979	1	0.7167	0.9018	0.5423	743.06	119.495	32.5	26.65	0.285709
52	5.9	34.9432	5.9226	30.7435	7.883	3.25	13.7886	2.3903	0.9823	0.9594	0.9992	0.009799	0	0	788.449	971.178	25.35	-24.05	0.751313
53	6.3	12.3329	1.9576	20.3181	4.7251	0	13.4001	2.797	0.8166	0.4104	1	0.1602	1	0.3478	1075.7	582.937	11.7	3.9	0.414298
54	49.5	131.865	2.6639	383.214	8.0677	0	29.9635	4.6444	0.3554	-1	1	0.8037	0.6253	0.4219	426.931	894.632	-130	-22.1	0.330193
55	31.9	82.6421	2.5907	189.717	6.3451	0	22.981	3.8782	0.5874	-1	1	0.5706	0.9064	0.3717	450.439	393.895	81.9	-11.05	0.408299
56	18.9	85.6053	4.5294	125.792	7.4433	3.25	16.5718	3.5153	0.9262	0.3786	1	0.1224	0.4852	0.08725	144.807	522.799	78.65	-33.8	0.60852
57	11.9	18.9283	1.5906	38.2389	3.8625	0	9.1924	2.6093	0.1559	-1	0.9996	0.8278	1	0.5696	1347.46	1016.06	-18.2	-5.2	0.411806
58	32.3	156.287	4.8386	255.317	8.4263	0	22.981	4.4813	0.945	0.08826	1	0.1439	0.2772	0.05654	592.464	375.854	-80.6	-133.9	0.574226
59	13.3	10.4203	0.7835	60.9467	5.3935	0	16.25	3.9182	0.1318	-0.9899	1	0.7057	0.9204	0.7159	1161.98	464.718	10.4	0.65	0.145267
60	16.7	77.4837	4.6397	145.694	9.9112	3.25	46.5329	6.3815	0.7849	-0.6912	1	0.4018	0.1361	0.176	964.847	956.069	-59.15	50.05	0.468127
61	7.5	29.9282	3.9904	34.8596	6.3381	0	13	3.4774	0.8684	0.5954	1	0.1221	0.6909	0.2	183.747	757.8	-24.7	-16.9	0.629589
62	7.1	38.0014	5.3523	39.2864	7.7032	0	14.5344	3.9131	0.9816	0.915	1	0.02326	0.1176	0	1289.82	746.472	37.05	8.45	0.694815
63	11.9	57.6451	4.8441	70.288	7.0998	0	14.5344	3.1411	0.9578	0.8439	1	0.03908	0.303	0	417.471	987.542	57.2	7.15	0.682287
64	7.9	58.0832	7.3523	53.5024	9.0682	3.25	13.4001	2.6191	0.9587	0.8213	1	0.04231	0	0	1026.98	127.354	30.55	-49.4	0.810778
65	12.7	4.5962	0.3619	54.3217	5.0768	0	17.5018	4.2222	-0.4716	-1	1	0.6198	1	0.9277	1029.93	307.957	3.25	3.25	0.0712851
66	5.7	38.2562	6.7116	28.6254	7.7366	3.25	16.25	4.0292	0.9571	0.9092	0.9854	0.02209	0.1081	0	268.947	652.193	-37.7	-6.5	0.867513
67	49.5	149.72	3.0247	291.804	6.1432	0	40.2003	4.0576	0.7479	-1	1	0.4438	0.7305	0.2616	601.016	687.384	-140.4	-52	0.492366
68	17.9	57.8646	3.2327	143.499	9.0251	0	51.387	7.9603	0.2268	-1	0.9999	0.7336	0.566	0.6403	1111.27	411.123	57.85	-1.3	0.35819
69	4.9	28.85	5.8878	22.1317	7.6316	4.5962	13.4001	2.464	0.8006	0.7557	0.8447	0.02876	0.2759	0	578.643	249.827	-26.65	11.05	0.771503
70	7.7	31.2338	4.0563	45.3841	7.9621	3.25	13.4001	2.9098	0.9363	0.6977	0.9999	0.07691	0.7193	0.05405	746.695	777.013	-30.55	6.5	0.509451
71	5.5	1.8385	0.3343	17.9571	5.1306	0	11.718	3.1909	-0.02867	-0.9487	0.7071	0.5387	1	1	1117.15	869.364	-1.3	-1.3	0.0651581
72	10.1	13.5256	1.3392	47.9399	5.9185	0	45.9619	7.5206	0.1681	-0.9615	0.9972	0.6661	0.8519	0.7049	1028.22	388.391	-7.8	11.05	0.226274
73	11.1	85.8123	7.7308	78.7459	8.6534	3.25	20.5548	3.4407	0.9845	0.8732	1	0.02259	0	0	594.977	326.658	47.45	71.5	0.893383
74	24.5	115.755	4.7247	167.215	7.4318	0	38.0403	5.4611	0.6448	-1	1	0.6473	0.36	0.2611	396.361	626.471	-113.75	21.45	0.635741
75	6.3	5.5915	0.8875	41.6494	9.6859	0	40.2003	10.7448	0.3886	-0.9701	1	0.8262	1	0.3913	1298.17	1.5952	3.25	4.55	0.091628
76	5.1	24.9129	4.8849	24.0155	7.7469	0	26	5.8998	0.7806	0.5067	0.9806	0.1364	0.2258	0.3636	1278.94	1036.3	24.7	3.25	0.630562
77	6.7	58.4169	8.7189	43.2738	9.2072	0	13.7886	3.1709	0.9872	0.9772	0.9979	0.005987	0	0	1001.81	971.851	-39.65	-42.9	0.946965
78	4.9	40.5404	8.2736	25.0334	8.6322	3.25	14.5344	3.3872	0.9774	0.9494	1	0.01966	0	0	1225.07	846.663	-26.65	30.55	0.958458
79	10.9	72.4859	6.6501	65.8819	7.4025	0	16.25	3.5209	0.9926	0.9578	1	0.008662	0.03371	0	510.578	163.018	61.1	39	0.898359
80	11.5	82.2706	7.154	83.5683	8.7967	3.25	29.9635	5.2792	0.9872	0.9216	1	0.01456	0.01053	0	907.122	728.452	70.2	42.9	0.81326
81	6.9	52.1825	7.5627	44.9311	9.1696	3.25	20.5548	4.7594	0.9769	0.9091	1	0.02229	0.1224	0	255.58	689.659	40.3	-33.15	0.824758
82	7.9	67.5656	8.5526	58.4321	9.9037	3.25	16.25	2.6692	0.9943	0.9667	1	0.00827	0	0	534.677	723.924	66.95	-9.1	0.863576
83	11.3	8.841	0.7824	38.544	4.1445	0	13.7886	2.8301	0.2944	-0.9932	0.9992	0.7888	1	0.4795	822.743	1007.83	-2.6	8.45	0.18878
84	8.1	22.6756	2.7995	45.8903	7.523	0	16.25	4.805	-0.1554	-1	0.9682	0.6135	0.8197	0.9024	538.79	908.735	10.4	-20.15	0.372125
85	11.3	69.5773	6.1573	70.5001	7.5807	3.25	14.5344	3.1427	0.8066	-0.0995	1	0.2996	0.3333	0.2394	240.969	659.217	34.45	-60.45	0.812234
86	16.3	84.3223	5.1731	101.137	7.0725	0	13.4001	2.5989	0.9787	0.6388	1	0.03884	0.2308	0.00813	1252.7	275.485	-55.25	-63.7	0.731439
87	4.9	35.4831	7.2414	27.1809	9.3727	3.25	14.5344	2.8682	0.9931	0.9765	0.9994	0.006947	0	0	1186.67	543.082	-35.1	5.2	0.772606
88	5.5	10.2774	1.8686	14.6119	4.1748	0	7.2672	2.508	0.1768	-0.3511	0.8137	0.3664	1	0.9286	1138.26	288.555	9.75	3.25	0.44759
89	13.3	81.1902	6.1045	95.8498	8.4823	3.25	16.25	3.0751	0.9893	0.9479	1	0.01203	0	0	1207.23	239.327	20.15	-78.65	0.719675
90	7.7	66.0734	8.581	60.484	10.6112	0	23.4361	5.6018	0.9944	0.9642	1	0.007914	0	0	42.0065	952.519	17.55	-63.7	0.808674
91	24.5	45.5232	1.8581	176.951	7.8645	0	38.0403	6.3476	0.5484	-0.9985	1	0.5319	0.9467	0.4581	707.924	228.625	33.15	-31.2	0.236264
92	5.7	91.5208	16.0563	62.0252	16.7636	11.718	22.981	2.459	0.9996	0.9991	1	0.0002744	0	0	813.219	645.912	-66.95	62.4	0.957807
93	5.9	23.6604	4.0102	23.3489	5.9869	0	13.4001	3.3617	0.7327	-0.2396	1	0.3997	0.3846	0.3333	1196.97	36.5763	8.45	-22.1	0.669829
94	6.9	3.7901	0.5493	23.3206	4.7593	0	13.4001	3.7797	-0.5779	-0.9989	0.9806	0.4673	1	0.963	912.036	2.442	3.25	1.95	0.115416
95	12.5	83.4054	6.6724	92.2777	8.7884	0	16.5718	4.1943	0.8002	-0.9929	1	0.4853	0.2571	0.1412	200.884	999.104	-77.35	31.2	0.759228
96	7.3	14.1962	1.9447	31.6295	5.9678	0	18.3848	4.0385	0.6189	-0.3786	0.9991	0.4031	1	0.5152	47.1849	332.233	-13.65	3.9	0.325865
97	6.7	16.263	2.4273	42.9781	9.1443	3.25	16.5718	3.7708	0.855	0.2169	1	0.175	1	0.2222	70.709	424.724	16.25	0.65	0.265444
98	5.3	8.475	1.599	16.9813	5.1459	0	10.2774	3.1609	-0.328	-0.6126	0.5547	0.3316	1	1	1081.41	996.707	-7.15	-4.55	0.310733
99	4.9	46.8812	9.5676	35.1634	12.1253	3.25	38.0403	8.2708	0.996	0.9845	0.9999	0.005033	0	0	63.5612	901.316	13.65	-44.85	0.789061
100	10.5	67.0288	6.3837	64.0679	7.5374	0	14.5344	3.5955	0.983	0.8927	0.9998	0.02327	0.04706	0	867.443	474.586	-63.05	22.75	0.846937
101	11.3	17.562	1.5542	39.4167	4.2384	0	16.25	3.6625	0.3087	-0.9995	1	0.7826	0.9892	0.4648	111.668	386.279	13.65	-11.05	0.366695
102	9.7	73.3147	7.5582	65.888	8.5569	3.25	13	2.3938	0.9935	0.9439	1	0.01124	0	0	145.366	619.541	70.85	18.85	0.883287
103	6.1	6.1321	1.0053	16.64	4.0585	0	7.2672	1.927	-0.135	-0.8682	0.7071	0.4815	1	1	1354.45	154.033	3.25	-5.2	0.247702
104	9.5	99.2118	10.4433	88.5283	11.8038	3.25	26.2023	5.4315	0.9958	0.9854	1	0.00416	0	0	344.758	318.468	-80.6	57.85	0.884741
105	8.7	17.2097	1.9781	43.0607	6.427	0	16.25	4.7163	0.5567	-0.3363	0.9976	0.3977	1	0.5745	106.149	1009.67	-16.9	3.25	0.30778
106	7.3	27.5465	3.7735	38.8047	7.3216	0	14.5344	3.0239	0.6773	-0.7071	1	0.5252	0.07547	0.3333	463.466	803.849	26	9.1	0.515393
107	10.7	4.3603	0.4075	65.0247	7.4741	0	20.5548	4.6872	-0.4246	-0.9971	0.9945	0.6776	1	0.9104	730.916	477.612	-3.9	-1.95	0.0545216
108	22.7	67.753	2.9847	95.2274	4.6004	0	14.5344	2.7663	0.8308	-0.3162	1	0.255	0.9807	0.2228	601.852	60.511	4.55	67.6	0.648791
109	13.3	37.8231	2.8438	52.8852	4.6801	0	11.718	3.2161	0.9752	0.7905	1	0.0321	1	0	1364	904.425	35.75	-12.35	0.607637
110	14.7	78.9717	5.3722	92.0368	7.247	0	14.5344	3.1787	0.9853	0.8838	1	0.0202	0.1024	0	702.691	985.32	44.85	-65	0.7413
111	9.9	43.9892	4.4434	63.3279	8.0162	3.25	19.5	3.4985	0.8505	0.5194	1	0.1566	0.4684	0.2373	951.384	260.576	-24.7	-36.4	0.554303
112	5.1	3.3144	0.6499	21.7935	7.0302	0	16.25	4.2766	-0.438	-0.7071	-0.2203	0.129	1	1	969.657	18.7941	3.25	-0.65	0.092444
113	4.9	20.5548	4.1949	18.5617	6.4006	3.25	11.718	2.2585	0.9756	0.9428	0.9977	0.02011	0.3448	0	86.8571	353.429	6.5	19.5	0.655392
114	6.9	18.3848	2.6645	31.4705	6.4226	0	22.981	5.7766	-0.0907	-0.9091	0.9991	0.6851	0.7143	0.7586	974.203	119.232	18.2	-2.6	0.414863
115	10.9	14.6069	1.3401	38.8741	4.3679	0	27.9576	4.4804	0.4688	-0.6	1	0.4783	1	0.6094	1292.79	655.94	-7.8	-12.35	0.306806
116	4.9	4.5962	0.938	19.7709	6.8175	0	17.5018	5.1894	0.7565	-0.3939	0.9899	0.4402	1	0.2222	1363.34	616.888	-0.65	4.55	0.137587
117	7.5	41.5695	5.5426	41.4441	7.5353	0	29.0689	5.6002	0.98	0.8887	1	0.02763	0.3091	0	579.273	6.0067	40.95	7.15	0.735551
118	5.5	41.539	7.5525	31.2534	8.9295	3.25	29.25	6.1256	0.9878	0.9806	0.999	0.006038	0	0	259.818	148.982	-14.3	39	0.845792
119	13.5	106.398	7.8813	95.2772	8.285	0	19.769	4.5726	0.8983	0.2922	0.9999	0.1779	0.1217	0.1474	705.374	97.2037	9.75	105.95	0.951273
120	9.3	33.8	3.6344	44.9904	6.1631	0	13.7886	3.8011	0.9708	0.8864	1	0.0288	0.9726	0	958.215	529.452	-13	31.2	0.589703
121	7.1	92.5879	13.0406	69.1963	13.5679	7.2672	20.5548	2.9839	0.9945	0.9776	1	0.006161	0	0	1229.73	888.19	-86.45	-33.15	0.961136
122	4.7	26.8002	5.7022	25.2104	9.3372	4.5962	21.8017	6.0178	0.9432	0.7689	0.9999	0.0875	0.3333	0	624.468	1014.09	16.9	20.8	0.610697
123	4.9	14.359	2.9304	34.7884	11.996	4.5962	39.2699	9.1904	0.8011	-0.2534	0.9956	0.4178	0.9655	0.2222	253.653	24.2245	-14.3	-1.3	0.244281
124	9.3	32.688	3.5148	36.2838	4.9704	0	10.2774	2.6608	0.9343	0.7706	1	0.06763	0.8219	0	1066.15	1026.2	31.2	-9.75	0.707146
125	12.1	72.9044	6.0252	117.717	11.6551	0	26.8002	5.6671	0.7612	-0.05872	0.9996	0.2621	0.2772	0.4198	865.198	88.6198	-46.8	55.9	0.516958
126	6.1	39.0054	6.3943	38.6636	9.4301	4.5962	16.25	3.1179	0.9965	0.9798	1	0.005238	0	0	454.557	919.041	-39	0.65	0.678073
127	8.5	65.1201	7.6612	57.4801	8.8431	0	18.9506	4.888	0.7191	0.1658	0.9995	0.2978	0.2308	0.4222	80.1412	848.206	29.9	-57.85	0.866348
128	6.9	56.0397	8.1217	46.9704	9.5858	0	16.25	3.7448	0.9211	0.7262	1	0.09449	0.1837	0.1034	1296.31	277.174	34.45	-44.2	0.847264
129	14.9	29.8222	2.0015	57.6264	4.4672	0	16.5718	2.7893	0.4761	-0.9961	1	0.5795	0.938	0.5463	1296.91	516.883	-10.4	-27.95	0.448044
130	16.7	49.8512	2.9851	92.5422	6.2954	0	25.3833	4.3656	0.5608	-1	1	0.7005	0.6531	0.3095	489.997	206.189	-38.35	31.85	0.474172
131	5.3	36.6083	6.9072	25.2393	7.6483	3.25	13.4001	2.7698	0.9788	0.9487	0.9997	0.01416	0	0	1176.92	290.245	36.4	3.9	0.903103
132	5.3	56.6843	10.6952	36.8755	11.1744	6.5	16.25	2.4966	0.9757	0.9627	0.9833	0.006251	0	0	23.6132	987.076	-37.05	-42.9	0.957116
133	4.7	9.6629	2.0559	36.4212	13.4893	3.25	38.0403	12.5203	0.4592	-0.1029	0.688	0.2904	1	1	668.692	202.681	-7.15	-6.5	0.15241
134	5.7	33.1564	5.8169	38.4057	10.3799	3.25	22.981	4.8925	0.9772	0.8918	0.9998	0.03023	0.2162	0	174.658	300.623	0.65	-33.15	0.5604
135	5.3	27.0512	5.104	36.5574	11.078	0	35.1541	7.6777	0.1043	-0.4472	0.908	0.525	0.303	0.8462	1115.45	693.717	15.6	-22.1	0.460733
136	7.9	30.6122	3.875	46.823	7.9361	0	38.0403	8.2219	0.8461	-0.5283	1	0.3043	0.4237	0.1795	987.892	784.323	-1.95	30.55	0.488275
137	5.3	40.7068	7.6805	27.5374	8.3447	3.25	14.5344	2.782	0.9988	0.996	1	0.001264	0	0	754.028	937.84	-25.35	-31.85	0.920405
138	6.7	11.9501	1.7836	31.859	6.7785	0	11.718	3.0133	0.8664	0.3881	1	0.1876	1	0.2222	920.649	815.291	8.45	-8.45	0.263126
139	5.9	9.1924	1.558	17.5756	4.5066	0	10.2774	2.8398	-0.2652	-0.9998	0.9487	0.805	0.9231	0.7368	1253.15	842.424	9.1	1.3	0.345715
140	9.7	29.43	3.034	50.8455	6.6033	0	21.8017	4.069	0.3227	-0.9989	0.9993	0.6913	0.9091	0.5614	596.593	440.686	20.15	-21.45	0.459467
141	13.9	76.3854	5.4954	106.416	8.9425	0	49.7154	6.7569	0.7224	-0.9912	1	0.5487	0.3697	0.2222	387.097	924.694	56.55	51.35	0.614526
142	4.9	34.5969	7.0606	28.1701	9.7138	4.5962	14.5344	3.1278	0.997	0.9904	1	0.003442	0	0	652.01	151.918	14.95	31.2	0.726863
143	13.9	14.6069	1.0509	75.8276	6.3721	0	19.769	4.279	0.0336	-0.9982	0.9923	0.7163	0.9748	0.7879	781.381	789.486	5.2	13.65	0.164922
144	4.7	3.9538	0.8412	11.9871	4.4397	0	11.718	3.4686	-0.624	-0.9923	-0.2137	0.3094	1	1	1215.81	672.457	3.9	0.65	0.189472
145	11.3	81.0026	7.1684	101.729	10.9386	3.25	22.981	4.6023	0.9912	0.9216	1	0.01235	0.03226	0	321.031	204.049	-24.05	-77.35	0.655331
146	24.5	88.345	3.6059	164.313	7.3028	0	41.1096	5.4155	0.7813	-1	1	0.4504	0.7733	0.1805	967.492	932.494	-86.45	18.2	0.49377
147	8.3	64.2449	7.7403	57.0606	9.0572	4.5962	13	2.4318	0.9894	0.9318	1	0.01392	0	0	427.807	488.861	57.2	-29.25	0.854602
148	22.5	71.0049	3.1558	163.303	7.966	0	21.8017	4.2837	0.8647	-0.8944	1	0.253	0.5561	0.1676	934.093	506.482	-14.3	-69.55	0.396159
149	10.3	23.4811	2.2797	65.5498	7.8976	0	22.981	5.1498	0.1278	-0.9895	0.9999	0.7345	0.9398	0.6508	678.058	565.345	23.4	1.95	0.288657
150	6.3	45.1504	7.1667	41.4311	9.6351	4.5962	18.9506	3.3289	0.8499	0.5919	0.9979	0.1406	0	0.3043	411.667	397.024	39	-22.75	0.743812
151	23.3	95.6053	4.1032	125.3	5.8826	0	16.25	3.5021	0.7407	-0.6805	1	0.4356	0.6761	0.2448	278.466	586.942	3.25	-95.55	0.697515
152	13.1	157.092	11.9917	149.87	13.5018	4.5962	20.8102	4.1719	0.9816	0.932	1	0.01842	0	0	474.763	775.317	-83.2	-133.25	0.888156
153	7.5	17.562	2.3416	61.1081	11.1106	0	26.2023	6.6665	0.7201	-0.4376	1	0.4239	0.9455	0.2857	1242.67	151.447	11.05	-13.65	0.210754
154	15.3	19.9392	1.3032	93.8933	7.0596	0	20.5548	4.0447	0.7952	-0.03331	0.9998	0.1994	0.7218	0.3097	1046.49	920.628	-18.85	-6.5	0.1846
155	7.7	25.1072	3.2607	34.8527	6.1145	0	13.4001	3.2279	0.7109	0.1903	0.9983	0.2801	0.7018	0.4324	311.987	228.636	-9.1	-23.4	0.533273
156	4.7	22.6383	4.8167	17.5945	6.5165	0	11.718	3.2156	0.9725	0.9469	0.9995	0.01897	0.6667	0	563.106	949.692	14.3	-17.55	0.739154
157	7.1	60.422	8.5101	44.8318	8.7905	3.25	16.25	3.6159	0.9925	0.9753	1	0.006672	0	0	262.247	622.155	46.15	-39	0.968102
158	6.1	14.2556	2.337	38.2593	9.3315	0	20.8102	5.2655	0.7897	0.3499	1	0.1752	1	0.381	204.221	692.213	9.75	10.4	0.250442
159	5.9	18.1069	3.069	16.6485	4.2689	0	14.5344	3.5647	0.7525	0.4317	0.9939	0.2141	0.9487	0.4737	386.949	661.814	16.9	6.5	0.718921
160	5.5	3.5004	0.6364	24.3686	6.9625	3.25	16.25	3.7127	-0.3883	-0.9487	0.9734	0.5628	1	0.9286	1297.74	714.909	3.25	-1.3	0.0914039
161	23.9	219.104	9.1675	208.122	9.5033	3.25	16.25	2.6913	0.9955	0.9421	1	0.006829	0	0	838.784	553.895	-17.55	-218.4	0.964665
162	10.5	50.0542	4.7671	90.5618	10.6543	0	45.6159	10.1945	0.7883	0.1706	0.9969	0.1799	0.5412	0.3231	1342.54	135.3	30.55	-39.65	0.447434
163	17.9	33.4608	1.8693	128.271	8.0674	0	30.8322	6.319	0.6632	-0.6805	1	0.4004	0.9434	0.3768	1023.9	277.785	-13.65	-30.55	0.23171
164	4.7	68.4972	14.5739	42.7976	15.8509	13.7886	20.8102	2.363	0.9901	0.9832	0.9928	0.003601	0	0	648.106	962.479	49.4	47.45	0.919437
165	19.3	71.5473	3.7071	147.155	8.5061	0	26.8002	4.1758	0.9328	0.2203	1	0.1145	0.5954	0.06536	802.643	380.731	-71.5	2.6	0.435817
166	21.7	92.8772	4.2801	161.177	8.1816	0	41.3657	5.9073	0.8892	0.08305	1	0.1919	0.3198	0.1186	361.908	137.542	80.6	46.15	0.523137
167	45.7	51.4979	1.1269	329.444	7.5388	0	26.2023	6.1744	0.2038	-1	1	0.7983	0.9748	0.5668	783.034	1014.28	51.35	3.9	0.14948
168	17.3	65.7015	3.7978	91.378	5.9724	0	13.4001	3.4904	0.7329	-0.9487	0.9999	0.5171	0.549	0.1729	1187.07	977.014	-2.6	-65.65	0.635892
169	18.9	105.069	5.5592	120.68	7.1408	0	18.3848	3.5027	0.9854	0.7703	1	0.02313	0.1479	0	462.029	627.593	42.25	-96.2	0.778512
170	9.1	28.7179	3.1558	36.3543	5.1203	0	17.5018	3.0775	0.9474	0.7959	1	0.0496	1	0	535	863.033	28.6	-2.6	0.616331
171	7.3	18.4879	2.5326	27.969	5.2772	0	11.718	3.7509	0.563	-0.3735	0.9998	0.4542	1	0.4848	670.493	430.404	18.2	3.25	0.479914
172	19.1	50.6208	2.6503	101.572	5.9399	0	16.25	3.2672	0.648	-1	1	0.6061	0.7135	0.2933	1030.23	801.16	49.4	11.05	0.446186
173	7.1	25.483	3.5892	29.0883	5.7036	0	18.9506	3.6169	0.971	0.8944	1	0.02679	0.9804	0	1322.39	15.4437	-2.6	-25.35	0.629287
174	15.9	112.241	7.0592	130.234	9.3694	0	22.981	4.7257	0.9716	0.8084	1	0.04126	0.1007	0	462.972	329.337	-82.55	-76.05	0.753431
175	8.3	43.1651	5.2006	57.4167	9.1138	0	44.2048	7.8594	0.812	0.4621	1	0.1941	0.1111	0.3256	1264.15	820.102	-13.65	-40.95	0.570629
176	14.7	101.533	6.907	119.001	9.3702	0	27.5772	5.2622	0.9661	0.7607	1	0.04677	0.03937	0	201.898	281.748	78	-65	0.737124
177	26.1	91.2318	3.4955	147.752	6.1308	0	17.5018	3.0932	0.7665	-0.9999	1	0.5275	0.4481	0.181	127.372	496.812	-49.4	-76.7	0.570154
178	8.3	20.0765	2.4189	61.5087	9.7633	0	27.768	6.4797	0.8587	-0.5369	1	0.2728	1	0.1628	960.5	405.693	17.55	9.75	0.247754
179	8.9	69.732	7.8351	73.4704	10.6479	4.5962	40.2003	5.6616	0.9851	0.9366	1	0.01515	0	0	450.607	602.062	19.5	66.95	0.735835
180	13.9	24.9129	1.7923	63.3223	5.3212	0	16.5718	3.5902	0.4929	-0.9558	1	0.5127	0.9244	0.6289	950.489	160.054	6.5	-24.05	0.336823
181	12.1	8.3241	0.6879	51.929	5.1415	0	41.1096	5.8249	0.1579	-1	0.9976	0.6172	1	0.8158	429.727	937.446	-5.2	6.5	0.133794
182	15.3	18.3848	1.2016	89.1926	6.7062	0	23.4361	4.7647	0.2906	-0.998	0.9986	0.5895	0.9474	0.75	1164.22	414.614	18.2	2.6	0.179177
183	8.7	4.162	0.4784	24.2957	3.6262	0	35.0036	6.3328	-0.2324	-1	1	0.588	1	0.9333	1197.2	623.454	2.6	3.25	0.131929
184	16.3	36.3128	2.2278	70.8623	4.9554	0	13	3.5826	0.6035	-0.9701	1	0.571	0.8462	0.3607	781.166	924.181	-26	-25.35	0.44957
185	6.9	19.2931	2.7961	30.8827	6.3026	0	16.25	4.2923	0.9628	0.8399	0.9997	0.04696	1	0	973.138	604.855	-16.25	10.4	0.443642
186	5.1	6.1664	1.2091	24.9177	8.038	0	26.8002	6.7753	0.108	-0.9829	0.9971	0.9013	1	0.5455	398.578	207.892	1.95	-5.85	0.150423
187	5.5	58.4928	10.6351	44.9469	12.842	3.25	18.9506	4.4075	0.9951	0.989	1	0.003639	0	0	1265.88	729.464	56.55	14.95	0.82815
188	4.7	40.8001	8.6809	31.3516	11.6117	0	22.981	5.4956	0.9845	0.96	0.9989	0.01473	0	0	18.6383	695.574	15.6	37.7	0.747599
189	18.1	32.0088	1.7684	78.3778	4.8682	0	19.769	3.318	0.435	-0.9326	1	0.634	0.9565	0.4964	656.384	661.298	27.95	-15.6	0.363255
190	7.1	4.55	0.6408	15.2854	2.9971	0	13.4001	3.0358	0.6041	-0.3881	1	0.412	1	0.5714	1066.15	283.366	4.55	0	0.213807
191	14.9	37.8622	2.5411	105.314	8.1639	0	35.75	7.4412	0.7495	-0.4961	1	0.3154	0.9147	0.3303	20.9128	135.876	-31.2	-21.45	0.311261
192	6.3	49.6729	7.8846	44.0737	10.2497	6.5	24.7513	3.7297	0.9885	0.9673	0.9997	0.009367	0	0	1221.71	879.556	-33.8	36.4	0.769252
193	5.1	16.1457	3.1658	20.117	6.4894	3.25	10.2774	2.09	0.9298	0.8253	0.9898	0.05838	0.9677	0	165.882	925.637	10.4	12.35	0.487842
194	23.3	177.945	7.6371	252.26	11.8432	3.25	46.5329	5.7237	0.9357	0.5351	1	0.1024	0	0.09326	161.03	575.479	-49.4	170.95	0.644851
195	6.9	35.316	5.1183	36.6507	7.4797	0	13.4001	3.8243	0.987	0.9398	1	0.01585	0.3469	0	919.739	45.087	3.9	35.1	0.684292
196	8.9	46.8045	5.2589	51.2537	7.4281	0	27.9576	5.0558	0.9764	0.9007	1	0.02634	0.07246	0	275.416	855.781	-41.6	-21.45	0.707974
197	11.7	87.3277	7.4639	90.6896	9.3494	3.25	37.0557	6.9757	0.9903	0.9416	1	0.01173	0	0	1320.75	424.244	86.45	-12.35	0.798329
198	9.7	62.5657	6.4501	65.6607	8.5274	3.25	20.5548	3.6888	0.9305	0.6265	1	0.1016	0.1948	0.1053	1182.44	431.222	57.2	-25.35	0.756397
199	20.3	23.6604	1.1655	111.636	6.1004	0	19.5	4.1882	0.7806	-0.8352	1	0.3621	0.8852	0.2577	766.054	824.47	22.1	8.45	0.191053
200	13.1	85.6225	6.5361	121.001	10.901	0	47.3207	6.7834	0.8792	-0.4472	1	0.2969	0.2252	0.1099	1027.26	758.099	74.1	-42.9	0.599587
201	22.9	64.9089	2.8345	119.778	5.731	0	16.5718	3.6063	0.2673	-1	1	0.752	0.7177	0.5459	432.266	990.677	-35.1	-54.6	0.494591
202	31.1	131.604	4.2316	178.201	6.1238	0	27.768	3.9291	0.9536	0.5388	1	0.06469	0.5086	0.02214	431.021	954.916	73.45	109.2	0.691009
203	29.3	78.4806	2.6785	216.744	7.9394	0	21.8017	4.6958	0.5867	-0.9701	1	0.5567	0.5714	0.3992	1096.01	929.592	66.95	-40.95	0.337368
204	6.3	4.3603	0.6921	28.0781	6.5298	0	27.9576	7.2917	-0.3855	-1	1	0.7957	1	0.8182	59.1905	560.341	3.9	-1.95	0.105991
205	16.5	92.7475	5.6211	115.103	7.9381	0	26	6.116	0.9924	0.9487	1	0.009406	0.2552	0	1268.52	415.303	92.3	-9.1	0.708117
206	5.9	6.5	1.1017	13.4007	3.4361	0	11.718	3.0472	-0.6397	-0.9864	0.1414	0.3558	1	1	917.78	660.695	-3.9	-5.2	0.320625
207	14.9	35.9856	2.4151	92.2381	7.1502	0	26.2023	5.1194	0.7364	-0.5369	1	0.2938	0.9922	0.3303	82.1611	213.775	-10.4	-34.45	0.337767
208	10.7	79.188	7.4008	69.7926	8.0221	3.25	14.5344	2.621	0.9783	0.8824	0.9999	0.02897	0	0	299.061	57.771	-46.15	64.35	0.922551
209	7.9	82.4911	10.4419	65.7439	11.143	4.5962	17.5018	3.5558	0.9931	0.964	1	0.007722	0	0	542.095	83.538	42.25	-70.85	0.937082
210	8.1	147.601	18.2224	110.827	18.1684	9.1924	26.2023	3.5521	0.9987	0.9937	1	0.001451	0	0	945.636	492.296	-91.65	115.7	1.00297
211	4.9	34.9432	7.1313	24.3814	8.4074	3.25	13.4001	3.1277	0.9843	0.9671	0.9998	0.01358	0	0	1156.85	883.622	-33.15	11.05	0.848217
212	19.5	43.0377	2.2071	124.331	7.1046	0	29.0689	4.7566	0.2845	-1	0.9999	0.7625	0.92	0.5519	360.446	735.144	39	-18.2	0.310658
213	8.3	28.9597	3.4891	36.237	5.7519	0	10.2774	2.9089	0.9326	0.6941	1	0.0768	0.9683	0.02326	796.464	497.313	-4.55	28.6	0.6066
214	6.3	8.841	1.4033	23.0232	5.3542	0	10.2774	2.7142	0.6662	0.1644	0.9995	0.2845	1	0.5	294.389	326.556	-8.45	-2.6	0.262093
215	10.7	44.1713	4.1282	72.8068	8.3686	0	18.9506	4.1785	0.9176	0.5547	0.9996	0.1212	0.6897	0.1343	54.5467	645.341	-24.05	-37.05	0.493296
216	7.5	32.9519	4.3936	43.7442	7.9535	3.25	16.5718	4.6933	0.9744	0.8119	0.9999	0.03873	0.8	0	637.66	1002.25	-8.45	-31.85	0.552411
217	13.1	68.4509	5.2253	73.9909	6.6658	0	11.718	2.824	0.985	0.914	1	0.01581	0.2973	0	759.584	871.683	-59.15	-34.45	0.783897
218	4.9	13.4001	2.7347	18.6963	6.447	0	16.5718	3.8789	0.955	0.8752	1	0.03609	0.9655	0	790.949	746.816	3.25	13	0.424182
219	8.7	37.9012	4.3565	35.0404	5.2299	0	9.75	2.6687	0.9511	0.8381	0.9998	0.04683	0.7164	0	340.253	940.931	-19.5	-32.5	0.832999
220	15.9	107.092	6.7354	118.211	8.5044	0	14.5344	3.6727	0.988	0.8697	1	0.0224	0.007194	0	553.252	293.481	75.4	-76.05	0.79199
221	6.7	28.0029	4.1795	36.0317	7.6663	0	19.769	4.8509	0.6913	0.3881	0.995	0.2281	0.7872	0.5556	1179.75	467.612	-10.4	26	0.545178
222	5.1	1.8385	0.3605	21.6813	6.994	0	18.9506	4.5359	-0.3537	-1	0.7071	0.7025	1	1	1244.51	403.274	-1.3	1.3	0.0515442
223	6.3	7.5802	1.2032	23.5361	5.4735	3.25	10.2774	2.3001	0.7205	-0.04757	0.9995	0.3148	1	0.3913	781.73	465.46	-3.9	-6.5	0.219823
224	4.7	21.9273	4.6654	28.3636	10.5051	3.25	22.981	6.1104	0.969	0.8471	0.9976	0.05405	0.7778	0	176.798	302.606	4.55	21.45	0.444108
225	11.9	10.8182	0.9091	47.6301	4.8111	0	20.8102	3.8433	0.2177	-0.9701	1	0.8123	1	0.481	1383.87	505.664	5.85	-9.1	0.188959
226	9.1	33.8062	3.715	58.9057	8.2966	0	22.981	4.4172	0.8022	-0.06508	1	0.2417	0.6479	0.2941	577.643	1015.1	0.65	-33.8	0.447774
227	23.1	155.121	6.7152	206.037	9.7648	0	26.8002	4.1124	0.9271	0.5333	1	0.1139	0.0237	0.1047	340.011	769.913	-154.05	18.2	0.687695
228	7.9	32.6427	4.132	42.5401	7.2102	0	13.4001	3.586	0.8276	0.3162	0.9999	0.2094	0.4746	0.359	547.677	992.513	-7.15	-31.85	0.573077
229	4.7	14.5344	3.0924	25.9478	9.6103	3.25	38.0403	8.8985	0.9397	0.8081	0.9998	0.07078	0.5926	0	1103.32	763.787	-6.5	-13	0.32178
230	16.7	20.688	1.2388	126.363	8.5961	0	27.9576	6.1489	0.2466	-0.9998	0.9998	0.6781	0.9252	0.6083	1369.08	986.536	-14.3	-14.95	0.144112
231	22.5	105.83	4.7036	156.172	7.6182	0	32.5	4.1995	0.769	-1	1	0.4728	0.4683	0.1892	1300.95	494.956	95.55	45.5	0.617416
232	8.1	46.0584	5.6862	36.9697	6.0606	0	13.4001	3.1919	0.9495	0.7784	1	0.05678	0.3279	0	960.315	996.346	-7.15	-45.5	0.938224
233	5.1	62.4981	12.2545	38.9275	12.5573	7.2672	17.5018	2.6674	0.9993	0.9967	1	0.0009792	0	0	1347.45	941.363	-55.9	-27.95	0.975887
234	15.5	86.3913	5.5736	99.4614	7.3675	0	16.5718	3.7378	0.9903	0.9487	1	0.0116	0.3407	0	843.261	841.2	83.85	20.8	0.756512
235	12.7	65	5.1181	74.7058	6.9819	0	16.25	3.4173	0.9192	0.606	1	0.1015	0.1589	0.09195	570.016	905.787	18.2	62.4	0.733053
236	10.1	26.1701	2.5911	69.4	8.5679	0	22.981	5.2663	0.4734	-0.843	0.9999	0.6644	0.6667	0.4	807.995	360.267	-25.35	-6.5	0.302419
237	37.3	73.7456	1.9771	195.565	5.5401	0	37.9012	4.4003	0.6789	-1	1	0.4934	0.9433	0.3252	1349.43	783.866	-48.1	55.9	0.356871
238	12.9	12.4182	0.9627	49.1523	4.5094	0	16.5718	3.385	-0.7235	-1	0.4621	0.3673	1	1	886.609	355.636	-12.35	1.3	0.213487
239	7.7	41.1096	5.3389	65.2218	11.4424	0	24.7513	6.6499	0.9891	0.9467	1	0.01554	0.2632	0	845.078	876.701	33.8	23.4	0.466589
240	6.3	42.3299	6.719	33.4733	7.7845	0	20.5548	4.7125	0.996	0.9701	1	0.006306	0.06977	0	463.817	159.54	-42.25	2.6	0.863125
241	6.9	50.2017	7.2756	53.1641	10.8498	3.25	23.4361	5.3464	0.9612	0.802	1	0.0495	0.1224	0	224.906	103.333	33.15	37.7	0.670575
242	6.5	2.7577	0.4243	18.4022	4.0894	0	11.718	3.3502	-0.5314	-1	0.9939	0.6541	1	0.92	606.1	920.654	1.95	-1.95	0.103756
243	5.5	57.5424	10.4623	48.7338	13.9239	6.5	23.4361	4.3019	0.9885	0.9499	0.9998	0.01653	0	0	121.636	675.136	-42.9	38.35	0.751391
244	6.9	17.562	2.5452	49.1866	10.0381	0	23.4361	6.6266	0.8045	0.0767	0.998	0.2002	0.8163	0.3103	288.051	755.558	-13.65	-11.05	0.253554
245	4.7	11.6276	2.4739	23.1527	8.5751	3.25	17.5018	4.1325	0.9758	0.9487	0.9954	0.01731	1	0	289.575	818.851	5.2	10.4	0.288498
246	5.7	28.872	5.0653	29.0489	7.8511	0	40.7224	8.769	0.8127	0.489	0.9117	0.1001	0.4324	0.1176	185.746	913.316	-14.95	-24.7	0.645171
247	4.9	23.8028	4.8577	19.7614	6.8143	0	16.25	4.6578	0.9984	0.9965	0.9996	0.0009073	0.1379	0	1144.2	33.8265	-19.5	13.65	0.712869
248	6.7	54.6348	8.1544	44.7245	9.5159	3.25	14.5344	3.2171	0.9974	0.9793	1	0.004329	0	0	1125.6	164.224	-1.95	-54.6	0.856924
249	7.1	37.9012	5.3382	48.3926	9.4887	3.25	17.5018	3.8801	0.9509	0.7431	1	0.05502	0.3725	0.03226	435.549	756.817	35.1	-14.3	0.562585
250	9.9	40.1161	4.0521	63.171	7.9963	0	19.769	4.9612	0.8673	-0.8412	1	0.2644	0.6582	0.1186	1128.29	732.803	-26	-30.55	0.506747
251	8.3	42.4495	5.1144	64.7903	10.2842	3.25	18.3848	4.4869	0.9347	0.7071	0.9999	0.07745	0.4444	0.06977	1305.33	982.94	-38.35	18.2	0.497307
252	4.9	66.7509	13.6226	40.3532	13.9149	3.25	36.3361	8.6073	0.9918	0.9867	0.9969	0.003602	0	0	462.357	254.949	-61.75	25.35	0.978994
253	8.3	84.5225	10.1834	83.8144	13.3039	3.25	26.8002	6.1543	0.9969	0.9813	1	0.00455	0	0	1216.55	248.849	-84.5	-1.95	0.765445
254	5.7	37.7895	6.6297	36.1133	9.7603	3.25	29.9635	5.8413	0.6353	0.3697	0.922	0.175	0	0.7059	1017.53	674	28.6	24.7	0.679252
255	11.1	66.7731	6.0156	87.9656	9.6666	0	19.769	5.5341	0.5492	-0.9975	1	0.6241	0.2747	0.3521	55.545	968.162	-50.05	-44.2	0.622308
256	4.7	16.6608	3.5449	23.1394	8.5702	3.25	14.5344	3.0735	0.9812	0.9402	1	0.0239	0.7407	0	332.734	883.17	5.85	15.6	0.413631
257	4.9	25.1072	5.1239	21.1526	7.294	3.25	11.718	2.6007	0.9903	0.9436	0.9999	0.01792	0.1034	0	399.286	750.122	23.4	9.1	0.702481
258	15.9	70.3743	4.4261	109.959	7.9107	0	18.9506	3.8082	0.9454	0.6907	1	0.07624	0.5899	0.03361	192.783	780.859	25.35	65.65	0.559508
259	8.7	18.4993	2.1264	62.1414	9.2748	3.25	21.8017	4.856	0.1385	-1	1	0.798	0.7313	0.6596	535.178	507.362	-17.55	-5.85	0.229266
260	5.5	43.375	7.8864	30.61	8.7457	4.5962	14.5344	2.5267	0.9764	0.9374	0.998	0.02062	0	0	1343.03	353.909	21.45	37.7	0.901746
261	5.1	17.6819	3.467	30.0372	9.6894	0	19.769	5.1884	0.7884	-0.5382	0.9999	0.4501	0.6452	0.1818	1224.82	724.314	-5.2	-16.9	0.357814
262	7.1	80.4452	11.3303	62.0489	12.1665	6.5	17.5018	3.1606	0.9813	0.9637	0.9998	0.01162	0	0	831.289	67.3803	77.35	22.1	0.93127
263	13.7	70.2752	5.1296	92.3542	7.8935	0	24.7513	4.9659	0.992	0.939	1	0.01157	0.4103	0	1143.87	853.584	3.25	70.2	0.649851
264	15.5	106.394	6.8641	108.587	8.0435	3.25	17.5018	3.0511	0.973	0.8542	1	0.0289	0	0	463.381	470.626	-61.1	87.1	0.853372
265	38.5	104.634	2.7178	233.4	6.3945	0	26.2023	3.8994	0.7621	-0.9975	1	0.3907	0.9151	0.258	1310.09	317.269	-98.8	-34.45	0.425022
266	4.7	16.0801	3.4213	23.4123	8.6712	3.25	16.5718	3.2995	0.8449	0.7634	0.9978	0.09551	1	0	190.787	203.66	3.9	-15.6	0.394559
267	25.1	206.509	8.2274	241.019	10.4337	0	32.5	4.5165	0.9789	0.8883	1	0.02554	0.09091	0	875.643	499.613	168.35	119.6	0.788541
268	15.3	36.89	2.4111	82.7094	6.2188	0	16.5718	3.7745	0.5842	-0.999	1	0.563	0.8947	0.4037	264.389	901.712	-35.75	-9.1	0.387711
269	4.7	7.827	1.6653	17.3834	6.4383	0	10.2774	3.3751	0.09671	-0.1843	0.4961	0.2089	1	1	799.521	839.085	-0.65	-7.8	0.258655
270	4.7	14.3	3.0426	8.4362	3.1245	0	7.2672	2.0201	0.2004	0.03123	0.499	0.1735	0.9259	1	898.979	1014.91	0	-14.3	0.973788
271	6.3	54.0712	8.5827	42.6324	9.9145	4.5962	16.5718	3.2434	0.9963	0.9834	1	0.004908	0	0	318.365	959.048	-9.1	-53.3	0.865671
272	11.7	31.2	2.6667	48.3935	4.989	0	9.75	2.7438	0.3523	-0.9857	1	0.5759	0.8763	0.5921	1005.72	718.367	0	31.2	0.534516
273	5.3	33.7812	6.3738	49.4992	14.9998	3.25	39.2699	8.7143	0.8904	0.5102	0.9983	0.1382	0.0303	0.07692	108.302	411.726	-16.9	-29.25	0.424926
274	8.5	75.5791	8.8917	60.9381	9.3751	0	17.5018	5.1407	0.9503	0.836	0.9975	0.03149	0.2308	0	406.388	974.247	5.2	-75.4	0.948438
275	7.5	8.45	1.1267	29.6585	5.3925	0	10.2774	2.5631	0.1341	-0.9503	0.9992	0.673	0.9818	0.7059	638.533	339.9	0	-8.45	0.208938
276	5.5	38.6135	7.0206	33.7781	9.6509	0	21.8017	5.7215	0.9917	0.9827	0.9997	0.005079	0	0	644.018	796.955	31.2	22.75	0.727455
277	5.9	46.351	7.8561	36.9508	9.4746	3.25	18.9506	3.8581	0.9894	0.9623	0.9999	0.01131	0	0	544.314	225.763	17.55	42.9	0.829175
278	7.9	36.6833	4.6435	25.4786	4.3184	0	9.75	2.8574	0.8179	0.2425	0.9997	0.2265	0.7458	0.2564	857.987	920.854	36.4	4.55	1.07528
279	11.7	62.7376	5.3622	80.4179	8.2905	3.25	14.5344	3.1607	0.9805	0.848	1	0.02784	0.2165	0	1060.27	726.701	-35.1	-52	0.646788
280	4.9	9.3744	1.9131	9.5469	3.292	0	13.4001	3.5413	0.6436	0.2631	0.8944	0.2425	1	0.4444	935.837	430.959	7.8	-5.2	0.581136
281	8.1	27.1526	3.3522	66.7884	10.9489	3.25	23.6604	4.6283	0.919	0.3635	1	0.1238	0.9836	0.04878	996.352	539.025	26.65	-5.2	0.306168
282	15.1	109.852	7.275	132.972	10.1505	0	33.1436	6.3042	0.858	0.01818	1	0.2554	0.1527	0.1622	1280.84	872.758	-109.85	-0.65	0.716713
283	16.3	130.522	8.0075	145.758	10.1928	0	32.5	5.0469	0.9824	0.8468	1	0.02882	0.06993	0	233.813	413.181	-116.35	59.15	0.785604
284	27.5	40.7224	1.4808	148.911	5.8397	0	32.5	4.0872	0.5301	-0.9994	0.9999	0.5118	0.9059	0.5451	1267.69	669.226	35.75	19.5	0.253575
285	12.1	57.7294	4.771	55.7393	5.5187	0	11.718	3.2786	0.9816	0.884	1	0.02551	0.5149	0	1030.65	641.388	33.8	-46.8	0.864515
286	4.9	6.6922	1.3657	10.14	3.4966	0	7.2672	1.7836	0.3707	-0.136	0.9923	0.498	1	0.6667	927.418	652.582	3.25	5.85	0.390579
287	37.3	53.7027	1.4398	234.242	6.6357	0	24.7513	5.137	0.5265	-1	1	0.5792	0.8272	0.4326	1229.56	549.564	33.15	-42.25	0.216978
288	37.3	83.4535	2.2374	152.22	4.3122	0	17.5018	3.2248	0.5723	-1	1	0.5745	0.8329	0.4037	822.434	957.751	6.5	83.2	0.518853
289	9.3	10.5812	1.1378	30.7553	4.2131	0	21.8017	4.6804	-0.4784	-1	0.9824	0.5671	1	0.9245	1363.11	1036.78	-7.8	-7.15	0.270062
290	14.7	114.938	7.8189	121.84	9.5937	0	30.6604	4.6806	0.9872	0.9296	1	0.01385	0	0	769.361	616.857	83.2	79.3	0.815004
291	6.9	1.95	0.2826	26.0009	5.3063	0	16.25	4.9729	-0.3946	-0.9995	0.9971	0.5855	1	0.9259	1140.65	1036.15	0	-1.95	0.0532574
292	11.3	29.7086	2.6291	69.3032	7.452	0	18.3848	4.2193	0.6995	-0.2989	1	0.4476	0.6237	0.274	531.681	396.208	-5.2	29.25	0.352805
293	5.1	37.0956	7.2736	30.8648	9.9564	3.25	19.769	4.1984	0.9912	0.9657	0.9999	0.01151	0	0	464.98	959.539	36.4	-7.15	0.730545
294	20.9	214.945	10.2844	230.073	12.1732	0	40.2003	5.6314	0.9822	0.8742	1	0.028	0	0	751.029	673.742	-185.9	-107.9	0.844839
295	9.3	35.3758	3.8038	54.439	7.4574	0	29.9635	6.5186	0.8717	0.2385	1	0.1885	0.6986	0.2075	795.393	706.683	-12.35	33.15	0.510071
296	8.9	12.3671	1.3896	28.0818	4.0698	0	10.2774	2.4549	0.6058	-0.3363	0.9983	0.3803	1	0.4792	732.298	219.803	-12.35	-0.65	0.341442
297	7.3	11.8614	1.6248	26.3395	4.9697	0	38.0403	7.31	0.8307	0.2425	1	0.1738	1	0.2727	308.363	605.397	1.95	-11.7	0.326941
298	7.3	28.0179	3.8381	30.456	5.7464	3.25	11.718	2.3117	0.9814	0.9228	1	0.01958	0.4906	0	948.514	667.404	-27.95	1.95	0.667914
299	8.3	56.194	6.7704	46.4002	7.3651	3.25	11.718	2.6576	0.99	0.9433	1	0.01442	0	0	736.669	619.271	27.95	48.75	0.919254
300	12.5	121.946	9.7556	121.714	11.5918	0	32.5	5.9301	0.9714	0.8901	1	0.03224	0	0	1108.96	557.304	96.85	-74.1	0.841595
301	18.5	39.57	2.1389	87.8686	5.3254	0	13.4001	3.0977	0.5579	-0.9939	1	0.5354	0.697	0.4823	1099.11	352.603	-9.75	-38.35	0.401641
302	11.1	87.2188	7.8575	83.9366	9.2238	3.25	22.981	3.6095	0.9968	0.9819	1	0.00369	0	0	219.951	794.658	-4.55	-87.1	0.851872
303	5.5	29.473	5.3587	33.7246	9.6356	3.25	25.3833	5.7749	0.9527	0.8523	0.9984	0.04212	0.05714	0	151.491	254.964	19.5	22.1	0.556136
304	11.3	17.1605	1.5186	57.2321	6.154	0	18.3848	4.1575	0.503	-0.7809	0.9989	0.488	0.6237	0.625	401.08	381.217	-15.6	-7.15	0.246766
305	11.9	25.6153	2.1525	137.738	13.9129	3.25	40.7224	8.496	0.6979	-0.6247	1	0.365	0.899	0.4026	144.933	1000.58	-20.8	14.95	0.154713
306	24.9	11.05	0.4438	170.969	7.4659	0	27.768	5.2658	0.05191	-0.9999	0.9998	0.7729	0.8865	0.7184	655.225	530.629	5.2	9.75	0.0594436
307	5.1	9.1232	1.7889	12.6242	4.0723	0	9.1924	2.9862	0.8888	0.7682	0.9872	0.07832	1	0	1130.02	293.539	-9.1	-0.65	0.439285
308	7.3	73.1503	10.0206	64.2884	12.1299	0	38.0403	6.5112	0.9864	0.9214	1	0.01889	0	0	495.76	804.342	-7.15	72.8	0.826107
309	5.9	30.2721	5.1309	28.9277	7.4173	3.25	10.2774	2.408	0.8818	0.8137	0.9536	0.03993	0.1282	0	1121.9	812.212	-7.8	-29.25	0.691748
310	9.5	48.3147	5.0858	55.0249	7.3367	0	16.25	4.7158	0.8613	-0.4008	1	0.2995	0.5067	0.1455	36.2579	876.126	35.75	32.5	0.6932
311	5.1	48.2622	9.4632	32.7362	10.5601	4.5962	18.3848	3.3938	0.999	0.9985	1	0.0004679	0	0	1366.45	657.853	-33.8	34.45	0.896128
312	5.7	7.4111	1.3002	26.6763	7.2098	0	26	5.5745	0.6048	-0.1644	0.9756	0.3222	1	0.6471	502.202	859.482	-5.85	4.55	0.180338
313	6.3	21.0925	3.348	24.4304	5.6815	0	10.2774	3.195	0.9694	0.5692	1	0.08926	0.8837	0.04348	823.548	219.46	17.55	11.7	0.589281
314	8.9	35.2501	3.9607	46.9862	6.8096	0	14.5344	3.5924	0.9225	0.5692	1	0.09363	0.942	0.06122	776.427	487.534	-32.5	13.65	0.581635
315	4.7	20.9619	4.46	19.5117	7.2266	0	21.8017	5.1587	0.9872	0.9615	1	0.01557	0.5926	0	386.362	519.979	2.6	20.8	0.617164
316	9.1	6.7862	0.7457	28.6483	4.035	0	14.5344	3.0229	0.4567	-0.9487	0.9991	0.6596	1	0.4314	1034.36	188.231	-1.95	6.5	0.184808
317	6.7	29.0689	4.3386	33.723	7.1751	0	17.5018	4.2569	0.838	0.3881	0.9997	0.195	0.5319	0.1923	713.537	546.657	13	-26	0.604674
318	6.3	11.6276	1.8456	41.2499	9.593	3.25	22.981	5.9414	0.7818	0.09054	1	0.3213	1	0.3043	290.873	813.111	-5.2	-10.4	0.19239
319	13.9	12.143	0.8736	69.3843	5.8306	0	14.5344	3.615	0.5028	-0.6985	1	0.4589	1	0.5714	78.5755	842.133	-11.7	3.25	0.14983
320	4.9	3.9538	0.8069	19.1061	6.5883	0	17.5018	4.7108	-0.2943	-0.9899	0.1644	0.355	1	1	63.4286	784.092	-3.9	-0.65	0.122475
321	5.7	14.3884	2.5243	18.1279	4.8994	0	10.2774	3.4647	0.8215	0.3307	0.9999	0.2317	0.9459	0.2941	200.044	153.605	-4.55	-13.65	0.515226
322	5.3	20.9316	3.9494	25.2518	7.6521	3.25	18.9506	4.1454	0.9933	0.9569	1	0.01227	0.5152	0	151.142	939.793	-18.85	9.1	0.51612
323	9.7	93.1226	9.6003	83.7629	10.8783	4.5962	29.9635	4.1063	0.9959	0.9545	1	0.007519	0	0	688.588	485.077	-45.5	-81.25	0.882518
324	8.5	45.69	5.3753	45.2523	6.9619	0	16.5718	4.6094	0.5973	-0.6026	1	0.5059	0.3692	0.4222	1163.55	845.077	35.1	-29.25	0.772102
325	8.1	24.7513	3.0557	34.4341	5.6449	0	13	3.7049	0.1821	-1	0.9999	0.8794	0.6885	0.4878	92.1543	292.994	-12.35	21.45	0.54132
326	14.7	46.442	3.1593	79.8177	6.2849	0	16.25	3.3525	0.3964	-0.9998	1	0.6491	0.6142	0.5377	710.347	158.718	33.8	31.85	0.502681
327	8.3	16.3019	1.9641	29.4904	4.681	0	13.4001	3.0696	0.7363	-0.1961	0.9994	0.2769	1	0.4186	1383.42	221.5	-6.5	-14.95	0.41959
328	5.3	9.4641	1.7857	36.2629	10.9888	0	26.2023	8.3204	0.296	-0.4563	0.9253	0.4613	1	0.6923	495.604	942.981	-9.1	-2.6	0.162502
329	7.9	13.1615	1.666	22.7404	3.8543	0	9.75	2.0025	0.264	-1	0.9995	0.8378	1	0.4615	94.7658	676.234	7.15	-11.05	0.432245
330	6.9	13.4001	1.942	51.8252	10.5766	0	42.25	10.5527	0.6421	-0.5377	0.9998	0.4804	0.8776	0.3571	793.964	462.058	3.25	13	0.183613
331	10.5	42.3449	4.0328	66.7802	7.8565	0	18.9506	4.4472	0.4133	-0.9951	0.9997	0.6538	0.5529	0.5231	267.61	761.314	-13	40.3	0.513307
332	4.7	25.3166	5.3865	27.965	10.3574	3.25	32.6621	9.1432	0.9502	0.8417	0.9972	0.05596	0.7778	0	1287.68	176.202	22.1	-12.35	0.520063
333	13.7	103.139	7.5284	124.385	10.6312	3.25	23.4361	4.4559	0.9332	0.7546	1	0.06916	0.1453	0	237.172	823.106	102.05	14.95	0.708142
334	16.1	96.4807	5.9926	124.271	8.8136	0	35.8974	4.9369	0.9175	-0.9701	1	0.3316	0.227	0.05	652.192	944.348	-93.6	-23.4	0.679926
335	20.1	179.829	8.9467	220.361	12.1746	0	26.2023	5.4923	0.9784	0.8538	1	0.02777	0.05525	0	205.301	580.343	-152.75	-94.9	0.734866
336	7.9	51.6126	6.5332	48.2466	8.1774	0	13.7886	2.9405	0.9722	0.8488	1	0.03105	0	0	600.443	640.146	5.2	-51.35	0.798934
337	33.9	96.9721	2.8605	183.743	5.76	0	17.5018	3.5104	0.3887	-1	1	0.7221	0.5956	0.4797	377.678	907.538	-93.6	-25.35	0.496615
338	8.5	54.0478	6.3586	56.2795	8.6584	0	17.5018	4.2348	0.9408	0.4557	1	0.1425	0.2462	0.1111	538.182	764.559	-53.95	3.25	0.734385
339	4.7	25.5409	5.4342	21.4525	7.9454	3.25	26.2023	5.7938	0.9906	0.9648	0.999	0.0119	0	0	527.489	150.425	-24.7	6.5	0.683943
340	4.7	5.36	1.1404	22.173	8.2122	0	35.75	11.4836	0.2765	-0.1414	0.5433	0.2689	1	1	1014.19	3.0638	1.3	-5.2	0.138867
341	4.7	40.9294	8.7084	25.0848	9.2907	3.25	16.25	2.7308	0.993	0.9792	0.997	0.00662	0	0	843.947	639.277	27.95	-29.9	0.937324
342	7.5	32.6621	4.3549	40.0311	7.2784	0	26.2023	4.5568	0.9461	0.8058	1	0.05329	0.4909	0	1370.05	52.3933	-32.5	-3.25	0.598332
343	7.3	7.2672	0.9955	17.1785	3.2412	0	7.2672	1.6428	0.1845	-1	0.9971	0.5627	1	0.8	597.206	590.418	-1.3	-7.15	0.307139
344	7.7	30.3209	3.9378	58.6059	10.2817	3.25	26.2023	5.7044	0.573	-0.9961	0.9998	0.5908	0.6667	0.3514	353.74	310.896	-15.6	-26	0.382991
345	11.7	9.0535	0.7738	77.5431	7.9941	0	39.1352	6.2244	0.3833	-0.9981	1	0.687	0.4227	0.5263	585.252	38.7393	8.45	3.25	0.0967964
346	14.1	69.6593	4.9404	92.2337	7.6226	0	18.9506	4.9855	0.4507	-0.9326	1	0.6659	0.5702	0.4536	55.9255	1014.31	44.85	53.3	0.648125
347	7.3	8.0401	1.1014	45.7111	8.6247	0	22.981	5.5152	-0.1483	-1	0.9989	0.856	1	0.7188	1285.82	1036.03	-7.8	1.95	0.127703
348	14.5	107.832	7.4367	131.725	10.538	0	35.75	6.7747	0.986	0.9306	1	0.01649	0	0	197.834	779.424	106.6	16.25	0.705703
349	7.7	16.7114	2.1703	41.4551	7.2728	0	20.8102	5.4687	0.9276	0.5433	1	0.1242	1	0.08108	45.3961	736.312	-16.25	3.9	0.298413
350	5.7	19.2492	3.3771	25.8189	6.9781	3.25	14.5344	2.9879	0.4328	-0.09632	0.9789	0.4045	0.8108	0.6471	1371.67	110.36	3.9	-18.85	0.483957
351	5.1	12.82	2.5137	28.3037	9.1302	3.25	22.981	6.3726	0.6479	-0.9956	1	0.7237	0.8065	0.1818	195.127	624.588	-11.05	6.5	0.275317
352	4.7	8.2219	1.7493	19.3786	7.1773	0	18.9506	4.8257	0.8901	0.7071	0.9968	0.1178	1	0.1429	369.638	784.319	7.8	-2.6	0.243727
353	8.9	24.3642	2.7375	32.3232	4.6845	0	7.2672	2.353	0.9706	0.6247	1	0.06445	0.8986	0.02041	462.185	863.876	24.05	3.9	0.584374
354	21.1	121.069	5.7379	161.908	8.4768	0	36.3361	4.9549	0.7229	-0.9971	1	0.6069	0.2042	0.1754	941.476	553.194	115.05	37.7	0.676895
355	5.3	4.162	0.7853	18.1968	5.5142	3.25	10.2774	2.2983	-0.3534	-1	0.7071	0.6866	1	1	523.132	906.726	2.6	-3.25	0.142414
356	7.3	5.2405	0.7179	36.7192	6.9281	0	30.6604	7.4896	-0.4729	-1	0.9965	0.6383	1	0.9062	1085.53	1017.3	4.55	-2.6	0.103621
357	9.3	32.1734	3.4595	84.4216	11.5646	3.25	29.9635	6.3133	0.9515	0.4472	1	0.1074	0.7671	0.0566	197.371	252.059	-4.55	-31.85	0.299146
358	31.3	105.069	3.3568	233.784	7.979	0	33.931	4.647	0.7877	-0.9898	1	0.4783	0.3549	0.1728	1327.28	367.156	14.95	-104	0.420704
359	14.7	63.1036	4.2928	111.999	8.8188	0	16.25	3.3127	0.7258	-1	1	0.6708	0.2126	0.1402	519.847	65.7347	-47.45	-41.6	0.486778
360	9.9	56.6097	5.7182	63.6814	8.0609	0	20.5548	4.2599	0.9774	0.9071	1	0.02357	0.06329	0	861.318	55.6364	52.65	-20.8	0.709375
361	6.5	12.503	1.9235	20.209	4.4909	0	11.718	3.0233	0.4029	-0.7071	0.9985	0.5769	1	0.625	443.562	336.946	-1.95	-12.35	0.428311
362	8.7	60.6732	6.9739	71.6564	10.695	3.25	18.9506	3.4285	0.9781	0.8465	1	0.03168	0	0	110.667	896.385	5.2	60.45	0.652071
363	18.7	32.487	1.7373	117.319	7.0251	0	19.5	4.1427	0.5451	-1	1	0.7029	0.4551	0.3333	245.586	555.463	11.05	-30.55	0.247299
364	32.7	46.5329	1.423	133.226	4.3396	0	38.0403	4.2515	0.3201	-1	1	0.6452	0.9805	0.6107	961.338	626.388	-42.25	19.5	0.32791
365	21.1	39.586	1.8761	117.527	6.1533	0	23.4361	3.7454	0.6254	-0.9998	1	0.6064	0.9791	0.2917	869.216	801.986	34.45	19.5	0.304893
366	18.5	71.5886	3.8697	128.85	7.8091	0	20.8102	4.3985	0.5627	-1	1	0.7008	0.4727	0.3169	952.927	818.003	38.35	60.45	0.495537
367	10.5	27.6537	2.6337	50.5565	5.9478	0	20.8102	4.3039	0.5483	-1	1	0.6165	0.8118	0.4516	903.224	797.89	25.35	11.05	0.442802
368	10.3	100.403	9.7479	92.6301	11.1602	3.25	20.5548	4.1898	0.9863	0.9261	1	0.01931	0	0	592.116	964.582	-66.3	-75.4	0.873452
369	4.9	30.743	6.2741	25.0543	8.6394	0	13.4001	3.8392	0.9703	0.9378	0.9998	0.02012	0.5172	0	1233.22	70.6837	-29.9	7.15	0.726219
370	10.7	46.442	4.3404	47.2736	5.4337	0	11.718	2.907	0.952	0.7399	1	0.05729	0.5057	0.04478	840.776	141.808	-33.8	31.85	0.798793
371	12.9	14.8508	1.1512	49.7633	4.5654	0	20.8102	4.0884	0.2739	-0.7809	0.9996	0.5957	1	0.6506	439.035	925.508	-5.85	13.65	0.252158
372	6.5	67.4624	10.3788	51.7661	11.5036	6.5	17.5018	2.7375	0.9681	0.937	0.9923	0.01699	0	0	1322.49	432.677	-61.1	28.6	0.902222
373	7.3	37.7895	5.1767	43.564	8.2196	4.5962	13.4001	2.4266	0.9723	0.92	0.9999	0.02416	0.2453	0	1255.33	810.274	28.6	-24.7	0.6298
374	9.9	61.873	6.2498	76.9317	9.7382	3.25	20.5548	4.0096	0.9523	0.7868	1	0.04742	0.08861	0	1123.33	109.252	52.65	32.5	0.641782
375	8.9	4.7321	0.5317	53.1557	7.7037	0	21.8017	5.6196	0.09087	-1	0.9997	0.7118	1	0.7391	1012.54	772.477	-1.3	-4.55	0.0690188
376	8.3	43.6033	5.2534	43.4315	6.8939	0	17.5018	4.7696	0.8797	0.2249	1	0.2292	0.6508	0.186	1031	389.542	-42.9	-7.8	0.762036
377	7.9	26.2023	3.3168	43.7292	7.4117	0	16.25	4.0966	0.6324	-0.9705	1	0.6482	0.2203	0.3077	936.544	1011.26	10.4	24.05	0.447509
378	5.1	34.4561	6.7561	27.0664	8.7311	3.25	29.0689	6.1167	0.9966	0.9785	1	0.006482	0	0	332.716	717.99	27.95	20.15	0.773797
379	9.9	60.6698	6.1283	72.1252	9.1298	0	30.8322	6.131	0.9793	0.9037	1	0.02516	0.1519	0	274.667	599.535	42.9	-42.9	0.671241
380	5.3	55.498	10.4713	37.4246	11.3408	7.2672	18.9506	3.1034	0.9948	0.9795	1	0.006209	0	0	481.726	171.726	52.65	17.55	0.92333
381	6.5	3.9538	0.6083	15.7262	3.4947	0	13.4001	3.0975	0.1158	-0.8944	0.7474	0.5257	1	1	1304.33	857.646	0.65	-3.9	0.174064
382	11.3	22.2524	1.9692	72.8178	7.8299	0	19.769	5.1744	0.5736	-1	0.9999	0.5221	1	0.4795	1048.33	573.566	-22.1	2.6	0.251497
383	4.9	4.5962	0.938	10.6692	3.679	0	13	3.1818	0.5213	-0.2941	0.9971	0.4254	1	0.7778	189.643	924.378	3.25	-3.25	0.254961
384	31.3	83.4687	2.6667	160.28	5.4703	0	13.7886	3.216	0.4798	-0.9997	1	0.7149	0.7201	0.3774	378.641	822.193	78.65	-27.95	0.487487
385	19.3	37.8398	1.9606	84.8447	4.9043	0	33.4608	4.5899	0.5605	-0.9965	1	0.5656	1	0.4094	346.847	488.269	3.25	37.7	0.399772
386	13.3	11.05	0.8308	45.3871	4.0166	0	11.718	2.6844	0.2578	-0.9985	1	0.6212	1	0.7111	872.744	580.455	0	-11.05	0.206842
387	5.9	3.5004	0.5933	22.2731	5.711	0	16.5718	4.5832	-0.889	-0.9973	-0.7071	0.09256	1	1	1384.53	951.441	3.25	-1.3	0.103887
388	13.9	86.1538	6.1981	102.387	8.604	0	26.2023	4.7492	0.9873	0.9319	1	0.01519	0.03361	0	669.216	379.604	7.8	-85.8	0.720374
389	20.7	9.0535	0.4374	103.371	5.5279	0	16.5718	3.5667	0.341	-1	1	0.794	0.8663	0.4074	693.418	22.8285	-3.25	-8.45	0.0791259
390	5.1	8.5494	1.6764	15.4643	4.9885	0	10.2774	2.6513	0.09291	-0.5291	0.8087	0.5726	1	0.9	1345.77	137.137	8.45	-1.3	0.336053
391	13.9	48.1263	3.4623	82.7729	6.9557	0	17.5018	3.539	0.8751	-0.1961	1	0.1956	0.7143	0.1313	468.694	1023.71	-46.15	13.65	0.497764
392	6.5	42.964	6.6098	36.8183	8.1819	0	16.5718	4.6944	0.9801	0.8944	1	0.02717	0	0	876.254	6.1846	42.25	7.8	0.807856
393	30.9	89.3177	2.8905	236.637	8.1881	0	22.981	4.0831	0.5815	-0.9962	1	0.5524	0.5502	0.3977	581.636	286.374	72.15	52.65	0.353012
394	15.3	75.4112	4.9288	101.181	7.6076	0	17.5018	3.7661	0.8746	0.1483	1	0.1919	0.391	0.2072	474.314	471.216	75.4	1.3	0.647878
395	8.1	18.8948	2.3327	27.3494	4.4835	0	11.718	3.0229	0.9393	0.7593	0.9999	0.06247	1	0	445.401	142.753	12.35	-14.3	0.520285
396	5.1	3.677	0.721	24.1521	7.791	3.25	16.25	3.6021	-0.6077	-0.9985	1	0.6519	1	0.9	1163.9	501.706	-2.6	-2.6	0.0925427
397	14.9	83.7265	5.6192	94.3282	7.3123	3.25	45.2673	5.651	0.9913	0.938	1	0.01205	0.03876	0	1229.69	872.839	-36.4	-75.4	0.768459
398	6.7	17.6819	2.6391	25.2787	5.3784	0	16.25	4.8225	0.03221	-0.9983	0.9998	0.7754	0.8723	0.6667	1176.07	728.418	-5.2	-16.9	0.490685
399	7.9	51.7598	6.5519	58.5365	9.9214	0	39.538	8.3751	0.979	0.842	1	0.03129	0.1356	0	556	138.475	-6.5	51.35	0.660381
400	14.3	24.1814	1.691	42.0337	3.4174	0	10.2774	2.582	0.5916	-0.4679	1	0.4504	0.9919	0.45	1314.34	384.573	-19.5	14.3	0.494821
401	5.9	7.0007	1.1866	34.5567	8.8607	0	22.981	5.8735	0.1743	-0.9688	0.9923	0.6966	1	0.6842	1026.61	236.305	2.6	-6.5	0.133917
402	5.9	23.6246	4.0042	25.6147	6.5679	0	13.7886	4.0744	0.9294	0.6739	1	0.0847	0.7949	0.05263	774.627	841.347	23.4	-3.25	0.609662
403	5.9	33.1755	5.623	32.3116	8.285	0	16.5718	4.6129	0.5905	-0.9806	0.9995	0.6888	0.4872	0.3158	126.864	257.568	-1.3	-33.15	0.678696
404	6.9	37.5034	5.4353	47.8819	9.7718	0	26	6.7004	0.9877	0.9237	0.9999	0.01694	0.3673	0	1280.29	762.703	-33.8	16.25	0.556223
405	15.5	21.9946	1.419	92.8815	6.8801	0	21.8017	4.5444	0.04747	-1	0.9995	0.6818	0.9481	0.7456	719.394	93.8226	-20.8	-7.15	0.206247
406	13.1	11.3518	0.8665	67.7172	6.1006	0	19.5	4.1329	0.5042	-0.9899	1	0.6186	1	0.4659	1034.25	817.828	-10.4	4.55	0.142035
407	14.5	9.5971	0.6619	58.7434	4.6995	0	16.25	3.2056	0.1354	-0.9995	0.9995	0.6254	0.888	0.81	78.0172	788.631	-4.55	-8.45	0.140845
408	7.5	12.6207	1.6828	28.9581	5.2651	0	13	3.053	0.8691	-0.2631	1	0.2547	1	0.1429	43.0933	949.02	10.4	7.15	0.319614
409	4.7	13.7733	2.9305	18.7237	6.9347	3.25	16.5718	3.4952	0.712	0.6049	0.7682	0.05926	1	0.5714	941.362	732.053	-13	-4.55	0.422585
410	6.5	33.7124	5.1865	42.3258	9.4057	3.25	25.3833	6.6478	0.6948	0.2	1	0.3358	0.5333	0.44	1349.25	112.792	-11.05	-31.85	0.551421
411	17.9	35.7736	1.9985	84.5754	5.3192	0	39.538	4.9538	0.6482	-0.9714	1	0.4915	0.9686	0.3504	190.609	387.103	32.5	-14.95	0.375714
412	12.9	41.8481	3.244	75.4273	6.9199	0	13.4001	3.6717	0.4199	-0.9991	1	0.6953	0.6606	0.4831	1013.47	260.508	41.6	-4.55	0.468793
413	5.7	2.6	0.4561	20.0508	5.4191	0	16.5718	4.0218	-0.5361	-1	0.7328	0.6124	1	1	767.982	52.2982	-2.6	0	0.0841653
414	8.3	37.3679	4.5022	56.0465	8.8963	0	32.0088	6.7184	0.9031	0.5578	1	0.1081	0.5873	0.1163	1253.81	216.205	24.05	-28.6	0.506076
415	22.9	158.905	6.9391	191.88	9.1808	0	21.8017	3.2826	0.9723	0.8386	1	0.03722	0.04785	0	252.059	683.205	-129.35	-92.3	0.755827
416	5.5	28.1983	5.127	28.5627	8.1608	0	16.5718	3.9538	0.9773	0.9581	0.9991	0.01072	0.1143	0	790.682	799.609	12.35	-25.35	0.628247
417	6.5	25.8778	3.9812	41.6007	9.2446	3.25	21.8017	6.0386	0.8395	0.6402	0.9717	0.08659	0.7333	0.16	626.831	593.008	5.2	-25.35	0.430651
418	5.3	3.25	0.6132	14.5973	4.4234	0	9.75	2.2886	-0.8083	-0.9991	-0.05872	0.2599	1	1	137.387	633.585	-1.95	2.6	0.138626
419	9.5	13.1615	1.3854	34.0629	4.5417	0	19.5	3.4941	0.5984	-0.9943	1	0.678	1	0.283	443.574	68.2895	-4.55	-12.35	0.30504
420	7.5	44.6423	5.9523	61.3313	11.1512	3.25	33.931	6.7872	0.4871	-0.6946	0.9999	0.5468	0.2727	0.4571	471.78	702.32	12.35	42.9	0.533781
421	10.5	13.6655	1.3015	56.3122	6.625	0	46.8722	8.2616	-0.3802	-0.9985	0.8632	0.6272	0.9059	0.9846	975.395	429.157	12.35	5.85	0.196453
422	4.7	4.111	0.8747	13.4724	4.9898	0	16.25	4.3861	-0.1664	-0.6247	0.04344	0.236	1	1	930.574	200.745	-1.3	-3.9	0.175298
423	11.7	31.9758	2.733	76.1	7.8454	0	17.5018	3.8791	0.881	-0.9701	1	0.2577	0.8454	0.1429	861.479	1012.98	-14.3	28.6	0.348357
424	10.1	85.1723	8.4329	77.0094	9.5073	3.25	20.5548	4.0108	0.9959	0.9701	1	0.00557	0	0	731.074	883.371	83.85	14.95	0.886992
425	13.3	68.349	5.139	103.042	9.1188	3.25	40.2003	5.9025	0.9286	0.4099	1	0.1287	0.3363	0.06452	550.962	792.703	-36.4	57.85	0.563561
426	7.7	38.7009	5.0261	52.0742	9.1358	3.25	19.769	5.2583	0.02761	-0.9285	0.9998	0.7714	0.5439	0.6757	100.273	424.007	-5.2	38.35	0.550154
427	5.3	69.5986	13.1318	46.0247	13.9469	11.718	17.5018	2.0136	0.9982	0.9944	0.9998	0.001485	0	0	673.953	158.415	-39.65	-57.2	0.941557
428	6.7	11.183	1.6691	22.3494	4.7552	0	13	3.7848	0.488	-0.9701	0.9899	0.5635	1	0.7037	6.194	922.672	-9.1	-6.5	0.351005
429	5.7	20.8912	3.6651	25.1265	6.7909	0	13.4001	4.4156	0.9909	0.9643	1	0.01039	1	0	858.947	436.167	-20.8	1.95	0.539708
430	5.7	57.2369	10.0416	39.2874	10.6182	3.25	14.5344	2.869	0.9756	0.9558	0.9933	0.01437	0	0	649.939	40.2368	14.95	-55.25	0.945697
431	5.3	10.5812	1.9965	13.9854	4.238	0	13.4001	3.1929	-0.3034	-0.4472	-0.05446	0.1151	1	1	1256.09	314.179	-7.8	-7.15	0.471095
432	9.9	22.4509	2.2678	38.4479	4.8668	0	18.9506	3.4293	0.7708	-0.4472	1	0.4151	0.8481	0.1695	735.51	208.333	8.45	20.8	0.465974
433	27.3	22.1859	0.8127	125.488	4.96	0	17.5018	3.7513	0.2903	-1	1	0.7279	0.8617	0.5801	797.02	939.11	-18.85	11.7	0.163851
434	5.9	2.7577	0.4674	23.9205	6.1335	0	19.769	4.8635	-0.6181	-0.9487	-0.1414	0.2748	1	1	1317.14	285.585	1.95	-1.95	0.0762045
435	6.9	7.2672	1.0532	25.052	5.1127	3.25	13.7886	2.6008	-0.0469	-0.3644	0.6585	0.2503	1	1	1090.1	893.37	1.3	-7.15	0.205997
436	25.9	76.2276	2.9431	164.148	6.8681	0	32.6621	4.8253	0.3746	-1	1	0.7087	0.6904	0.514	75.5792	641.593	-5.2	-76.05	0.428517
437	5.1	2.68	0.5255	30.3675	9.796	0	25.3833	6.4282	-0.6937	-0.9996	-0.01818	0.4078	1	1	1233.01	787.216	0.65	-2.6	0.0536443
438	7.9	21.1625	2.6788	48.6455	8.245	0	27.9576	6.5735	-0.223	-0.9829	1	0.6368	0.7627	0.8974	808.367	663.202	3.9	20.8	0.3249
439	5.1	19.8117	3.8846	25.8624	8.3427	0	33.931	9.835	0.9609	0.7348	0.9989	0.0758	0.5161	0.09091	940.069	411.647	14.95	13	0.465629
440	8.3	86.7208	10.4483	67.4137	10.7006	3.25	19.769	4.0662	0.9968	0.9861	1	0.003858	0	0	505.855	812.12	-84.5	-19.5	0.976422
441	7.5	63.9284	8.5238	57.1811	10.3966	4.5962	20.8102	3.86	0.9966	0.9769	1	0.004415	0	0	870.96	31.82	46.8	-43.55	0.819864
442	7.1	47.8225	6.7356	51.0624	10.0122	0	22.981	5.2601	0.9955	0.9798	1	0.00601	0.03922	0	1254.85	15.0845	-40.95	-24.7	0.672739
443	6.3	27.4235	4.3529	47.074	10.9475	0	43.6033	8.4972	0.6393	-0.01299	0.995	0.3349	0.2791	0.5652	1175.62	509.365	2.6	27.3	0.397616
444	7.3	79.8204	10.9343	68.2017	12.8682	3.25	39.6713	7.0126	0.9891	0.954	1	0.009977	0	0	257.836	800.781	63.7	-48.1	0.849715
445	12.3	20.3066	1.6509	55.3557	5.3743	0	22.981	4.6892	0.6677	-0.5882	1	0.4344	0.9903	0.3659	1233.86	432.293	13	-15.6	0.307184
446	8.9	56.7588	6.3774	53.4326	7.7439	0	39.538	6.3582	0.9815	0.9507	0.9992	0.01169	0	0	643.477	698.809	-43.55	36.4	0.823539
447	24.3	67.7997	2.7901	162.794	7.3002	0	29.25	4.4267	0.6704	-1	1	0.5706	0.7265	0.2525	848.449	409.671	-36.4	57.2	0.382195
448	5.1	20.739	4.0665	14.5234	4.685	0	9.1924	3.0592	0.9556	0.8575	0.9999	0.04533	0.9032	0	1213.19	420.559	17.55	11.05	0.867983
449	7.1	30.46	4.2901	41.5295	8.143	0	16.25	3.8133	0.9709	0.8838	0.9998	0.02769	0.6863	0	796.662	641.944	-19.5	23.4	0.526845
450	8.3	101.51	12.2302	82.0878	13.0298	6.5	17.5018	2.9294	0.9781	0.9304	1	0.02632	0	0	221.639	935.476	-92.3	42.25	0.938633
451	13.9	66.6844	4.7974	114.38	9.6117	0	26.2023	4.7415	0.7531	-0.6	1	0.3719	0.3361	0.2959	1253.14	1009.04	-48.75	-45.5	0.499121
452	26.3	37.7336	1.4347	149.928	6.1699	0	39.2699	5.548	0.6635	-0.9788	1	0.5186	0.963	0.3258	924.857	616.04	25.35	-27.95	0.232532
453	22.5	116.85	5.1933	179.685	8.7651	0	40.2003	6.6687	0.6386	-1	1	0.592	0.3317	0.3022	1137.88	487.84	90.35	-74.1	0.592498
454	14.1	73.4529	5.2094	79.0103	6.5298	0	13.4001	2.8076	0.9839	0.8675	1	0.0266	0.4298	0	1373.84	458.536	-0.65	73.45	0.797789
455	8.7	40.5821	4.6646	46.154	6.8887	0	16.5718	4.0401	0.9318	0.7713	0.9954	0.05798	0.209	0	1161.76	32.454	-21.45	-34.45	0.677138
456	11.3	48.4544	4.288	57.8754	6.2232	0	14.5344	2.9541	0.895	0.6055	1	0.1187	0.3441	0.1781	766.735	233.164	48.1	-5.85	0.689035
457	6.3	27.9576	4.4377	42.3143	9.8405	0	32.1734	8.1139	0.6702	-0.9409	0.9997	0.6916	0.2791	0.1739	964.579	791.929	22.75	-16.25	0.450963
458	10.5	102.959	9.8056	86.4547	10.1711	0	33.4608	5.5898	0.9895	0.9554	1	0.01036	0	0	333.69	169.776	-38.35	95.55	0.964065
459	7.9	71.8213	9.0913	61.9901	10.5068	4.5962	14.5344	2.0183	0.9473	0.869	0.9981	0.03732	0	0	974.215	872.525	65	30.55	0.865278
460	16.1	75.9054	4.7146	82.6236	5.8598	0	13	2.6435	0.9192	0.1961	1	0.1604	0.305	0.09091	1052.52	166.453	-31.85	-68.9	0.804567
461	7.3	74.6142	10.2211	58.2297	10.9867	3.25	37.9012	6.3308	0.9853	0.9422	0.9999	0.0195	0	0	1097.84	941.281	23.4	-70.85	0.930316
462	4.7	41.9237	8.9199	26.8015	9.9265	4.5962	14.5344	2.8592	0.9857	0.9768	0.9979	0.007944	0	0	539.298	692.66	36.4	20.8	0.898595
463	10.3	25.2916	2.4555	48.2896	5.818	0	24.7513	5.1388	0.9401	0.0767	1	0.1369	1	0.04762	124.082	262.898	-11.05	-22.75	0.422052
464	4.7	34.1111	7.2577	22.6133	8.3753	3.25	13.7886	2.6041	0.9971	0.9954	0.9999	0.001659	0	0	662.245	593.202	29.25	-17.55	0.86656
465	25.3	25.0903	0.9917	122.929	5.2759	0	24.7513	4.3256	0.1467	-1	1	0.696	1	0.7398	1146.42	204.919	14.95	-20.15	0.187968
466	9.9	6.6287	0.6696	34.3841	4.3524	0	11.718	3.0192	-0.07571	-1	1	0.7174	1	0.7759	1210.31	822.909	-1.3	-6.5	0.153846
467	5.1	44.7746	8.7793	30.7699	9.9258	3.25	20.5548	4.4344	0.9993	0.9985	1	0.0005841	0	0	386.363	168.765	43.55	-10.4	0.884493
468	7.3	47.3965	6.4927	52.1062	9.8314	3.25	32.6621	5.7718	0.9867	0.9327	1	0.01649	0.0566	0	318.342	1022.2	42.9	20.15	0.660404
469	25.1	91.5001	3.6454	193.488	8.3761	0	20.5548	4.4882	0.8978	0.0767	1	0.1734	0.6407	0.109	499.594	277.207	35.1	-84.5	0.435214
470	8.3	28.6664	3.4538	36.269	5.757	0	11.718	3.042	0.9265	-0.08305	1	0.1959	0.7619	0.09302	499.572	967.639	-1.95	28.6	0.599931
471	6.7	7.2672	1.0847	25.7272	5.4739	0	13	3.5106	-0.3941	-0.9864	1	0.596	1	0.8889	76.1343	930.59	-6.5	3.25	0.198159
472	10.3	55.5588	5.3941	49.911	6.0134	0	14.5344	2.8679	0.9911	0.9427	1	0.01418	0.1325	0	971.947	722.102	26.65	-48.75	0.897013
473	5.7	7.8	1.3684	28.9731	7.8306	0	13.4001	3.9138	-0.3392	-1	0.8944	0.6668	0.9189	0.9412	1377.53	862.702	-7.8	0	0.17475
474	11.5	60.1838	5.2334	62.942	6.6255	0	13.4001	3.1479	0.8873	0.5264	1	0.1355	0.2211	0.1733	606.378	644.591	-27.95	-53.3	0.789888
475	10.7	2.68	0.2505	45.7277	5.2561	0	13.7886	3.2585	-0.3901	-1	1	0.6752	1	0.9	1207.17	661.224	0.65	2.6	0.0476589
476	7.3	50.2564	6.8844	45.622	8.6079	0	22.981	5.2016	0.9918	0.9635	1	0.00943	0	0	147.527	143.651	-50.05	4.55	0.799777
477	8.1	25.4249	3.1389	56.0566	9.1896	3.25	18.9506	3.9425	0.9044	0.4603	0.9998	0.1079	1	0.07317	373.549	985.438	25.35	-1.95	0.341571
478	5.9	18.1069	3.069	29.5002	7.5641	0	19.5	4.5579	0.5452	-0.7452	0.9878	0.4903	0.6667	0.5263	1242.2	817.983	-16.9	-6.5	0.405732
479	8.5	38.2176	4.4962	52.0555	8.0085	0	36.3361	7.0985	0.4715	-0.2137	0.9998	0.3937	0.7077	0.6667	716.829	984.106	25.35	28.6	0.561428
480	15.1	57.4984	3.8078	140.466	10.7226	0	30.8322	7.2001	0.8137	-0.1088	0.9999	0.2329	0.8626	0.2432	406.546	487.099	56.55	10.4	0.355119
481	5.1	24.0851	4.7226	17.3593	5.5998	0	11.718	3.302	0.9795	0.9466	0.9983	0.01886	0.5484	0	828.961	937.755	-1.3	-24.05	0.843352
482	24.1	25.8778	1.0738	99.0768	4.4831	0	13.7886	2.8526	0.02258	-1	1	0.8233	0.9819	0.6837	730.544	443.068	23.4	-11.05	0.239522
483	6.7	42.8113	6.3897	35.6603	7.5873	3.25	11.718	2.6177	0.9816	0.948	0.9996	0.01598	0	0	467.604	943.858	21.45	37.05	0.842157
484	4.7	32.5779	6.9315	26.168	9.6918	6.5	19.769	3.5994	0.9831	0.9727	0.9923	0.00788	0	0	60.1702	296.277	-28.6	-15.6	0.715192
485	5.5	49.2115	8.9475	44.8538	12.8154	0	29.0689	8.5041	0.9896	0.8968	1	0.02606	0	0	274.255	609.673	-10.4	-48.1	0.698183
486	5.3	32.8877	6.2052	32.5467	9.8626	6.5	19.769	3.4037	0.9902	0.957	0.9998	0.01242	0.1818	0	1127.77	506.623	31.2	10.4	0.629165
487	15.3	74.6001	4.8758	141.827	10.6637	0	36.3361	6.9759	0.6023	-0.9487	1	0.593	0.4211	0.3482	590.203	493.543	49.4	55.9	0.457233
488	17.7	35.3459	1.9969	82.4045	5.2487	0	14.5344	3.0955	0.5671	-0.9304	1	0.5408	0.828	0.375	1075.75	667.723	-18.85	-29.9	0.380456
489	5.5	57.5535	10.4643	38.8816	11.109	7.2672	17.5018	3.1066	0.9317	0.8827	0.9818	0.02842	0	0	1368.55	657.2	-18.2	54.6	0.941966
490	5.1	16.8625	3.3064	16.845	5.4339	3.25	11.718	3.0454	0.7956	0.156	0.9973	0.2949	0.9032	0.2727	346.941	93.7549	7.8	-14.95	0.608476
491	4.9	24.1289	4.9243	15.4265	5.3195	0	13.4001	4.1343	0.6139	-0.1644	0.9908	0.4216	0.8966	0.4444	1385.56	958.602	-1.95	-24.05	0.925707
492	8.1	46.1088	5.6924	48.6942	7.9827	3.25	14.5344	3.1114	0.9834	0.923	1	0.01851	0.1967	0	1212.2	862.247	-16.9	42.9	0.713092
493	11.9	27.768	2.3334	84.8825	8.574	3.25	27.9576	5.4142	0.5011	-0.9829	1	0.715	0.8384	0.3377	257.719	676.748	26.65	7.8	0.272148
494	5.1	69.841	13.6943	44.3991	14.3223	10.2774	18.3848	2.5151	0.9994	0.9985	1	0.0005431	0	0	688.265	841.961	43.55	54.6	0.956152
495	8.1	46.1088	5.6924	44.1029	7.23	0	13.4001	3.0579	0.9645	0.8592	0.9997	0.04281	0.3607	0	996.284	573.556	-29.9	-35.1	0.787331
496	19.7	117.951	5.9874	143.573	8.1115	0	16.25	3.5197	0.9855	0.8504	1	0.02463	0.1808	0	594.368	520.396	-68.25	96.2	0.738137
497	12.1	22.1859	1.8335	39.118	3.8731	0	13.7886	2.8806	0.8157	-0.04757	1	0.2398	1	0.225	960.306	53.8884	-11.7	-18.85	0.473393
498	16.7	55.631	3.3312	87.4108	5.9463	0	16.5718	3.5977	0.8898	-0.124	1	0.209	0.8095	0.1339	1348.01	535.536	48.1	27.95	0.560214
499	18.5	125.966	6.809	143.243	8.6814	0	20.8102	3.6661	0.9594	0.6357	1	0.06735	0.1152	0.04138	968.616	422.535	-107.9	-65	0.784321
500	23.1	118.23	5.1182	151.321	7.1716	0	16.25	3.4276	0.9672	0.8183	1	0.03681	0.1801	0	984.959	481.407	111.15	-40.3	0.713676
501	5.1	9.6629	1.8947	16.4734	5.314	0	16.25	3.4661	0.9158	0.7682	0.9976	0.08742	1	0	1185.98	742.794	-9.1	3.25	0.356549
502	6.3	5.2405	0.8318	18.6598	4.3395	0	13.4001	3.558	-0.3644	-0.9701	0.9487	0.6449	1	0.9091	1236.52	393.024	-5.2	0.65	0.191681
503	15.9	35.8031	2.2518	83.689	6.0208	0	17.5018	3.3424	0.2656	-0.9971	0.9998	0.732	0.9568	0.5752	43.0409	408.16	1.95	-35.75	0.374003
504	5.1	14.3148	2.8068	17.9276	5.7831	0	13	3.2954	0.7956	0.6663	0.9258	0.09208	1	0.4545	869.686	1032.26	9.1	11.05	0.485345
505	13.7	132.729	9.6882	132.699	11.3418	0	17.5018	4.1715	0.9853	0.9289	1	0.01683	0.1197	0	1279.51	876.398	132.6	5.85	0.854203
506	4.7	11.518	2.4506	15.5383	5.7549	0	13.4001	4.1474	0.6017	0.3969	0.8396	0.1477	0.8519	0.8571	786.266	788.33	-11.05	-3.25	0.425828
507	9.1	46.1637	5.0729	42.0785	5.9265	3.25	10.2774	1.899	0.9894	0.9312	0.9999	0.01271	0.1972	0	334.78	227.297	45.5	7.8	0.855969
508	11.3	61.1967	5.4156	68.7127	7.3885	3.25	14.5344	3.2029	0.9776	0.8343	1	0.02833	0.08602	0	1376.33	291.142	13	-59.8	0.732977
509	19.3	102.891	5.3311	124.139	7.1756	0	13.7886	3.3857	0.717	-1	1	0.5566	0.2775	0.2157	540.738	333.487	-52.65	88.4	0.742948
510	21.5	78.6607	3.6586	151.125	7.75	3.25	20.5548	3.6979	0.7053	-1	1	0.4914	0.5641	0.269	1118.39	736.879	46.15	-63.7	0.472077
511	11.7	55.1007	4.7095	66.0377	6.808	0	13	3.0284	0.9199	0.1843	1	0.1322	0.3299	0.1039	209.697	96.7393	52.65	16.25	0.69176
512	5.3	14.6069	2.756	19.7048	5.9712	0	26.8002	6.5909	0.924	0.7976	0.9981	0.07052	1	0	392.104	944.566	-12.35	7.8	0.461549
513	20.5	118.445	5.7778	181.302	9.8001	0	26	5.042	0.5884	-1	1	0.6845	0.2973	0.2909	661.378	602.566	77.35	-89.7	0.589565
514	9.3	15.4093	1.6569	51.6025	7.0688	0	19.769	4.461	0.6767	-0.1961	0.9972	0.3404	1	0.4528	278.941	59.1774	-13.65	-7.15	0.234396
515	14.1	53.0497	3.7624	79.1746	6.5434	0	16.25	4.0736	0.6691	-0.9899	0.9999	0.5198	0.7025	0.2828	461.113	424.181	-6.5	-52.65	0.574992
516	5.9	17.2709	2.9273	22.9969	5.8967	0	14.5344	4.0365	0.9064	0.8202	1	0.06093	0.8974	0	1037.52	1017.43	5.85	-16.25	0.49643
517	19.3	77.3527	4.0079	127.22	7.3538	0	32.0088	5.5205	0.819	-0.7142	1	0.3787	0.5376	0.1569	684.904	416.2	77.35	0.65	0.545011
518	7.1	13.7118	1.9312	29.0337	5.6929	0	18.9506	4.2998	0.9194	0.7634	0.9995	0.07628	0.9804	0	840.852	894.056	-7.15	11.7	0.33923
519	14.9	71.5266	4.8004	83.9712	6.5094	0	14.5344	3.2437	0.5192	-0.9997	1	0.773	0.4031	0.2844	202.195	676.003	71.5	-1.95	0.737457
520	14.3	92.2176	6.4488	91.7688	7.4609	3.25	13.4001	2.8036	0.9868	0.9391	1	0.01396	0	0	476.65	825.804	-33.8	-85.8	0.864346
521	7.1	5.8138	0.8188	71.0335	13.9281	3.25	26.2023	7.0955	0.2299	-1	0.9989	0.5812	1	0.7742	892.282	799.606	2.6	-5.2	0.0587876
522	6.1	35.8444	5.8761	33.0678	8.0653	3.25	13.7886	3.3501	0.9962	0.9662	1	0.007696	0	0	41.0574	511.115	-35.75	-2.6	0.728566
523	7.9	62.65	7.9304	68.2305	11.5645	3.25	22.75	5.3636	0.9228	0.7669	0.9997	0.0623	0	0	436.298	192.525	-24.05	57.85	0.685754
524	5.3	71.0287	13.4016	45.7381	13.86	9.1924	18.9506	3.2412	0.997	0.995	0.9999	0.001463	0	0	1177.72	141.745	-35.1	-61.75	0.966926
525	5.7	45.0192	7.8981	36.5647	9.8824	0	45.6159	10.1177	0.9934	0.9675	1	0.008571	0	0	1001.57	679.86	13.65	-42.9	0.799209
526	16.3	103.872	6.3725	132.766	9.2843	0	25.3833	4.8329	0.973	0.7439	1	0.04312	0.04196	0.00813	910.147	265.702	-10.4	103.35	0.686374
527	7.3	25.1156	3.4405	39.8106	7.5114	0	22.981	5.7167	0.9418	0.6158	0.9996	0.0775	1	0.0303	628.075	640.301	4.55	-24.7	0.458037
528	5.7	2.9069	0.51	12.1088	3.2727	0	9.75	2.8396	0.06165	-1	1	0.7857	1	0.6471	320.649	545.123	-2.6	-1.3	0.155835
529	5.3	10.896	2.0558	25.3167	7.6717	0	26.2023	5.691	0.869	0.6599	1	0.1358	1	0.3077	698.406	257	3.25	-10.4	0.267972
530	6.5	15.4093	2.3707	24.3626	5.4139	0	13.7886	3.8928	0.9243	0.5905	0.9996	0.1245	1	0.16	694.331	481.285	-7.15	-13.65	0.437891
531	14.5	81.1121	5.5939	109.272	8.7417	0	23.4361	5.3788	0.9268	0.577	1	0.1157	0.144	0.1238	300.4	814.828	75.4	-29.9	0.63991
532	5.9	53.2604	9.0272	31.5549	8.091	0	11.718	3.3045	0.9867	0.9627	0.9987	0.01313	0	0	157.11	527.602	48.75	21.45	1.11571
533	9.1	38.0847	4.1851	47.6213	6.7072	0	13.4001	3.4219	0.8464	-0.3881	1	0.339	0.5493	0.14	506.681	137.006	-33.8	-17.55	0.623971
534	6.9	20.8102	3.016	38.0241	7.76	3.25	27.9576	5.3206	0.9371	0.7234	1	0.06296	0.449	0.03448	838.572	725.348	-20.15	-5.2	0.38866
535	13.9	90.219	6.4906	144.631	12.1539	0	35.0036	7.028	0.829	-0.1036	1	0.2727	0.2941	0.2727	108.047	693.345	78.65	-44.2	0.534034
536	4.7	12.9021	2.7451	17.2863	6.4023	0	16.25	5.528	0.9476	0.8137	0.9985	0.06195	1	0	878.649	606.84	9.75	8.45	0.428768
537	5.1	17.9781	3.5251	32.2912	10.4165	0	22.981	6.0672	0.3954	-0.3972	0.9833	0.4946	0.7097	0.6364	601.863	364.049	11.7	-13.65	0.338415
538	4.7	33.9559	7.2247	23.357	8.6507	0	16.25	4.1652	0.9928	0.9806	0.9994	0.006829	0	0	475.234	675.011	33.8	3.25	0.835158
539	5.1	35.1241	6.8871	31.5982	10.193	4.5962	20.8102	3.9392	0.9957	0.9857	1	0.004547	0.2258	0	1145.41	830.961	-22.1	-27.3	0.67567
540	5.1	18.0251	3.5343	22.6817	7.3167	3.25	13.4001	3.5544	0.9453	0.8179	0.9997	0.0697	0.5161	0	959.196	382.892	7.8	16.25	0.483046
541	9.1	33.931	3.7287	54.4541	7.6696	0	26.8002	5.6639	0.9188	0.578	0.9999	0.1121	0.6901	0.09804	626.802	736.786	-27.3	-20.15	0.486166
542	14.1	46.1912	3.276	94.3461	7.7972	0	19.769	4.6395	0.3987	-0.9997	1	0.7696	0.5372	0.396	1234.8	972.032	35.75	29.25	0.420151
543	14.1	90.3874	6.4105	91.7152	7.5798	0	18.3848	3.6798	0.9909	0.9035	1	0.01465	0.2562	0	570.532	622.72	88.4	-18.85	0.845735
544	19.9	61.3381	3.0823	111.586	6.2339	0	18.3848	4.0501	0.8498	-0.9701	1	0.3238	0.8883	0.1384	1105.77	161.03	-39.65	46.8	0.494442
545	7.5	9.9218	1.3229	12.3362	2.2429	0	7.2672	2.0173	0.7663	0.1644	0.9983	0.2299	1	0.3429	313.193	332.12	8.45	5.2	0.589817
546	9.9	50.2312	5.0739	65.2597	8.2607	0	16.25	3.9225	0.7835	-0.9762	1	0.423	0.4684	0.1695	766.232	515.04	-9.1	-49.4	0.614222
547	9.1	31.2271	3.4315	37.342	5.2594	0	19.769	4.038	0.3482	-0.9971	0.9971	0.6549	0.7465	0.56	338.923	177.407	31.2	-1.3	0.652451
548	7.5	18.1069	2.4143	55.801	10.1456	0	37.0557	9.1819	0.5111	-0.4281	0.9976	0.4276	0.9455	0.6765	1196.99	470.307	-16.9	6.5	0.237965
549	7.9	5.85	0.7405	61.2726	10.3852	0	21.8017	4.9869	0.4661	-0.9731	1	0.6661	1	0.5263	404.994	338.975	-5.85	0	0.0713034
550	5.1	25.3833	4.9771	19.4301	6.2678	0	10.2774	2.425	0.988	0.9742	0.9983	0.006682	0.4194	0	309.657	404.843	-16.25	19.5	0.794074
551	4.7	15.1605	3.2256	23.7549	8.7981	3.25	14.5344	4.0877	0.8734	0.7234	0.9993	0.1001	1	0.1429	405.021	768.66	-13	7.8	0.366625
552	7.5	11.5729	1.5431	26.0943	4.7444	0	13.4001	3.152	0.8499	-0.8682	1	0.3211	1	0.08571	1311.16	291.82	9.1	-7.15	0.325247
553	10.7	54.5109	5.0945	70.5155	8.1052	0	16.5718	3.6064	0.9952	0.9705	1	0.005885	0.1034	0	1278.35	75.4953	27.95	-46.8	0.628547
554	7.3	0.9192	0.1259	25.8608	4.8794	0	9.75	2.4905	-0.1919	-1	0.9955	0.7869	1	0.7576	1095.75	901.459	0.65	0.65	0.0258024
555	19.1	34.603	1.8117	102.86	6.0152	0	21.8017	3.9822	0.3559	-1	1	0.7092	0.8012	0.4636	1146.49	391.626	-3.25	34.45	0.301187
556	12.1	129.119	10.671	125.956	12.4709	4.5962	23.6604	3.9654	0.9953	0.9549	1	0.00732	0	0	149.223	948.488	68.9	-109.2	0.855672
557	11.9	10.2774	0.8636	52.7865	5.332	0	26.8002	4.9412	0.4862	-0.8137	1	0.6024	0.8586	0.4684	832.357	15.8613	8.45	-5.85	0.161965
558	8.7	36.5448	4.2006	55.05	8.2164	0	18.9506	4.7126	0.9528	0.7234	0.9998	0.05982	0.806	0.02128	1188.53	889.052	28.6	-22.75	0.511246
559	4.7	10.4203	2.2171	16.299	6.0367	0	16.25	4.3157	0.7992	0.6508	0.9983	0.1295	1	0.4286	834.351	534.957	-0.65	10.4	0.36727
560	18.9	31.7437	1.6796	129.361	7.6545	0	51.387	7.3769	0.3621	-0.9998	1	0.7236	0.7278	0.5101	829.905	85.1931	31.2	5.85	0.219426
561	12.7	52.1015	4.1025	68.5627	6.4077	0	14.5344	3.9054	0.8168	-0.05256	1	0.2461	0.6075	0.2874	913.071	847.02	28.6	-43.55	0.640245
562	14.9	43.214	2.9003	94.463	7.3227	0	37.0557	5.1636	0.8602	-0.7593	1	0.312	0.938	0.09174	1050.98	558.302	41.6	11.7	0.39607
563	5.7	21.2918	3.7354	29.8725	8.0736	0	23.6604	5.8255	0.8655	0.6247	1	0.1422	0.6757	0.2941	897.088	764.675	20.8	4.55	0.462668
564	5.1	18.4879	3.6251	26.8589	8.6642	0	43.7243	13.682	0.1557	-0.8437	0.9972	0.6184	0.871	0.7273	923.667	133.539	18.2	-3.25	0.4184
565	18.5	10.4809	0.5665	115.997	7.0301	0	22.981	4.9403	-0.0548	-1	0.9983	0.7242	1	0.8029	1107.55	462.762	-10.4	1.3	0.0805821
566	7.9	125.59	15.8974	98.0349	16.6161	7.2672	21.8017	3.2999	0.9874	0.9655	1	0.01016	0	0	961.127	961.329	-74.1	101.4	0.956747
567	9.7	58.214	6.0014	50.6338	6.5758	0	16.25	3.7051	0.9878	0.9225	1	0.01666	0.1818	0	1381.79	819.582	6.5	57.85	0.912649
568	13.9	7.0308	0.5058	50.4141	4.2365	0	19.769	3.7224	-0.183	-1	0.9998	0.773	1	0.7979	1294.09	854.054	3.9	-5.85	0.119391
569	12.5	29.25	2.34	91.7953	8.7424	0	25.3833	6.0821	0.6212	-0.9817	1	0.5311	0.6476	0.3882	787.824	613.972	23.4	17.55	0.267661
570	17.9	110.863	6.1934	154.665	9.7274	0	32.5	4.6585	0.9645	0.858	1	0.02904	0.006289	0	534.321	805.863	-53.95	96.85	0.636696
571	11.1	79.5792	7.1693	85.7482	9.4229	3.25	16.25	2.8669	0.9266	0.7657	0.9952	0.04877	0	0	440.757	567.464	58.5	53.95	0.760838
572	4.7	5.36	1.1404	8.3385	3.0883	0	6.5	1.7594	0.6285	0.0767	0.9985	0.4271	1	0.5	66.0426	438.808	-5.2	-1.3	0.369265
573	5.7	28.2208	4.951	35.6798	9.6432	0	29.9635	6.346	0.9555	0.9088	0.9992	0.03673	0.2162	0	1348.52	154.579	-13.65	-24.7	0.513419
574	7.3	22.75	3.1164	36.6129	6.9081	3.25	16.25	3.3286	0.9252	0.5174	1	0.1235	0.9811	0.1212	1330.99	590.041	-13.65	-18.2	0.451123
575	9.1	109.912	12.0782	95.5864	13.4629	3.25	37.0557	6.0884	0.9815	0.9212	1	0.02269	0	0	137.599	887.648	-99.45	-46.8	0.897147
576	9.3	25.483	2.7401	51.2066	7.0146	0	37.0557	6.1633	0.6983	-0.4679	1	0.3753	0.9041	0.3962	1020.32	475.656	20.15	15.6	0.390628
577	5.3	1.3	0.2453	26.5034	8.0313	0	32.1734	10.5856	-0.4622	-0.9939	0.4472	0.4254	1	1	813.151	170.528	-1.3	0	0.030543
578	5.5	32.1734	5.8497	29.1364	8.3247	3.25	20.5548	4.8065	0.9844	0.9529	1	0.01473	0.08571	0	141.227	198.336	-22.75	22.75	0.702692
579	12.3	124.284	10.1044	113.695	11.0383	0	17.5018	3.4031	0.9701	0.8247	1	0.04079	0	0	378.854	835.285	-98.8	75.4	0.915395
580	17.7	33.3786	1.8858	81.8716	5.2148	0	14.5344	3.2165	0.1558	-1	0.9999	0.826	0.8981	0.5299	585.689	831.014	3.9	-33.15	0.361625
581	5.3	31.9758	6.0332	28.4858	8.6321	3.25	16.5718	4.2687	0.9868	0.9564	1	0.01388	0	0	1012.91	863.868	14.3	28.6	0.698926
582	5.5	11.718	2.1306	20.9755	5.993	0	16.25	4.0188	0.8119	0.4679	0.9999	0.2311	1	0.3333	878.236	1019.26	-11.7	-0.65	0.355515
583	17.3	84.8991	4.9075	174.159	11.3829	0	26.2023	4.3004	0.7929	-0.6224	1	0.46	0.03922	0.1729	574.457	823.636	36.4	76.7	0.431129
584	4.7	6.7862	1.4439	30.3165	11.2283	0	45.2673	13.4866	0.5298	-0.6204	0.9996	0.7057	0.963	0.2857	87.5851	913.936	1.95	6.5	0.128595
585	6.9	30.1533	4.37	30.0301	6.1286	0	13.7886	4.0287	0.9832	0.893	0.9997	0.0226	0.6122	0	474.261	708.739	3.9	29.9	0.71305
586	5.9	20.982	3.5563	40.4974	10.3839	3.25	26	6.5823	0.9242	0.4741	1	0.1379	0.8974	0.1053	1223.99	697.178	-5.85	20.15	0.342482
587	8.5	53.0457	6.2407	55.0374	8.4673	0	20.5548	4.4279	0.9934	0.94	1	0.01032	0.04615	0	1245.08	36.5529	-15.6	50.7	0.737035
588	5.7	36.3652	6.3799	30.1044	8.1363	0	13.7886	3.2995	0.9881	0.9611	1	0.01223	0.02703	0	793.325	326.061	33.15	14.95	0.784128
589	11.5	41.202	3.5828	46.8965	4.9365	0	10.2774	1.9782	0.9612	0.7452	1	0.05352	0.9789	0.01333	1019.79	593.787	-4.55	40.95	0.725777
590	4.7	34.3456	7.3076	24.3213	9.0079	0	16.5718	4.2078	0.9971	0.9911	0.9997	0.003081	0	0	683.617	1014.36	29.9	16.9	0.811243
591	16.9	85.6472	5.0679	120.808	8.1079	0	16.5718	4.5389	0.7832	-0.6577	1	0.3843	0.349	0.2016	546.944	723.92	-72.15	46.15	0.625057
592	6.5	79.4198	12.2184	65.5025	14.5561	4.5962	19.769	3.0721	0.9963	0.985	1	0.003983	0	0	1169.16	708.754	14.95	-78	0.839401
593	5.5	10.2774	1.8686	25.1575	7.1878	0	14.5344	4.6567	0.4585	-0.9701	0.9878	0.7432	0.9143	0.4286	4.5364	115.282	-3.25	9.75	0.259968
594	5.7	16.0538	2.8165	17.2678	4.667	0	19.769	4.2892	0.6216	0.4372	0.9626	0.1659	0.9189	0.7059	276.833	1013.68	8.45	-13.65	0.603493
595	7.1	31.6971	4.4644	33.9908	6.6649	0	22.981	6.1582	0.9681	0.88	1	0.03298	0.6078	0	359.584	410.317	30.55	-8.45	0.669838
596	4.9	58.0287	11.8426	32.4457	11.1882	3.25	19.769	3.6503	0.9886	0.9742	0.9999	0.01004	0	0	1351.38	695.459	57.85	-4.55	1.05849
597	7.9	54.2	6.8608	48.5759	8.2332	3.25	16.25	2.9677	0.9875	0.9648	1	0.009231	0	0	876.772	42.3608	-5.2	-53.95	0.833309
598	16.5	43.8208	2.6558	96.0036	6.6209	0	45.5	5.9412	0.3467	-1	1	0.7636	0.7379	0.464	1080.05	351.406	37.05	-23.4	0.401124
599	6.1	26.7212	4.3805	47.2438	11.5229	3.25	22.981	4.9982	0.9551	0.7894	0.9996	0.05734	0.4878	0	862.205	462.041	25.35	-8.45	0.380156
600	15.9	64.5827	4.0618	110.8	7.9712	0	33.1436	5.7557	0.6068	-0.9999	1	0.676	0.3525	0.2773	1225.87	38.8176	-49.4	41.6	0.509559
601	5.3	7.15	1.3491	18.3464	5.5595	0	11.718	3.3714	0.1412	-0.5595	0.9979	0.6117	1	0.6923	449.613	257.604	-7.15	0	0.242666
602	16.3	31.7437	1.9475	88.819	6.2111	0	16.25	3.8735	0.3958	-1	0.9998	0.7526	0.993	0.418	368.196	1017.52	23.4	21.45	0.313552
603	6.1	2.9069	0.4765	13.0281	3.1776	0	7.2672	2.3997	0.4725	-0.5547	1	0.4979	1	0.5789	776.098	721.328	-1.3	-2.6	0.149956
604	5.5	28.6074	5.2013	23.2281	6.6366	3.25	14.5344	3.4832	0.9807	0.9375	1	0.01934	0.2	0	136.509	737.464	-28.6	0.65	0.78373
605	6.9	51.6085	7.4795	49.1146	10.0234	0	20.8102	5.8387	0.9781	0.9336	1	0.0234	0	0	434.391	28.8406	39	-33.8	0.746204
606	7.1	4.5962	0.6474	25.6009	5.0198	0	37.9012	7.3155	-0.5415	-1	0.5812	0.5817	1	1	876.486	592.049	-3.25	3.25	0.128969
607	15.7	73.8401	4.7032	128.645	9.3901	0	39.538	6.0887	0.6225	-0.9333	1	0.6657	0.1387	0.2308	939.847	472.92	-72.8	12.35	0.500868
608	5.3	42.1499	7.9528	29.283	8.8736	6.5	16.25	3.2495	0.9925	0.9762	0.9999	0.007984	0	0	620.141	471.925	-39.65	-14.3	0.896232
609	8.7	68.9276	7.9227	66.2721	9.8914	0	16.5718	3.7823	0.9279	0.6909	1	0.1002	0.1791	0.08511	198.672	751.678	1.95	68.9	0.800969
610	6.1	50.1512	8.2215	45.7182	11.1508	0	39.6713	7.6108	0.9937	0.977	1	0.006544	0	0	1364.41	112.533	-33.8	-37.05	0.737301
611	8.3	68.1106	8.2061	58.3375	9.2599	3.25	13.7886	2.4616	0.9724	0.9382	0.9998	0.0215	0	0	498.687	119.663	15.6	-66.3	0.886197
612	7.1	26.2023	3.6905	48.0442	9.4204	0	25.3833	5.984	0.3623	-0.2502	0.9615	0.3778	0.3137	0.7419	490.958	1013.81	-13	22.75	0.391756
613	11.9	56.7588	4.7696	56.6276	5.72	0	11.718	2.5076	0.9799	0.8808	1	0.02583	0.4949	0	413.752	416.832	27.95	-49.4	0.833846
614	9.7	9.3066	0.9594	27.9371	3.6282	0	23.6604	3.9283	0.3497	-0.9191	1	0.5832	1	0.6863	274	532.49	9.1	-1.95	0.264429
615	11.3	32.7332	2.8967	66.3885	7.1385	0	39.1352	6.7625	0.6467	-0.9037	0.9997	0.4701	0.7097	0.411	712.743	959.858	-32.5	-3.9	0.405786
616	14.7	54.9779	3.74	92.8645	7.3122	0	19.5	4.7849	0.8902	0.2231	1	0.1366	0.622	0.08411	175.01	255.704	-22.75	50.05	0.511474
617	4.9	39.4845	8.0581	25.9084	8.9339	3.25	20.5548	3.9739	0.9952	0.9919	1	0.003027	0	0	103.908	372.112	-13.65	37.05	0.901969
618	7.1	53.6004	7.5493	50.8807	9.9766	4.5962	18.3848	3.5129	0.9853	0.9021	0.9999	0.02398	0	0	1308.75	795.113	-20.8	-49.4	0.756701
619	5.3	18.4879	3.4883	28.4068	8.6081	0	18.9506	4.8578	0.8726	0.6184	0.9998	0.1599	0.5758	0.3846	1270.22	816.17	-3.25	18.2	0.405235
620	11.1	28.5556	2.5726	58.0715	6.3815	0	16.25	3.9233	0.849	-0.124	1	0.2462	0.8681	0.1972	664.185	881.599	21.45	-18.85	0.403134
621	5.1	17.6819	3.467	25.3837	8.1883	3.25	14.5344	3.8096	0.987	0.9325	1	0.0192	1	0	787.745	147.196	-5.2	-16.9	0.423409
622	6.3	31.2	4.9524	29.4572	6.8505	0	13.7886	3.6834	0.978	0.8944	0.9998	0.03359	0.3721	0	937.317	0.9206	-31.2	0	0.722925
623	14.3	111.015	7.7633	119.953	9.7523	0	22.981	4.1454	0.9639	0.8266	1	0.04769	0	0	623.409	961.633	-37.05	104.65	0.796048
624	6.5	5.2405	0.8062	41.0549	9.1233	3.25	14.5344	2.7451	0.7997	-0.2425	1	0.3088	1	0.2917	289.708	853.223	2.6	-4.55	0.0883671
625	8.7	31.4697	3.6172	33.7575	5.0384	0	16.5718	4.2708	0.9862	0.9442	0.9999	0.01597	0.8657	0	1365.79	1019.68	19.5	-24.7	0.717926
626	10.9	18.4879	1.6961	35.9667	4.0412	0	7.2672	1.8782	0.4838	-0.7328	1	0.5538	1	0.4308	113.844	913.225	-18.2	-3.25	0.419702
627	5.5	58.0505	10.5546	41.6889	11.9111	4.5962	29.0689	7.6602	0.9971	0.9866	1	0.00364	0	0	92.2909	256.8	48.1	32.5	0.886115
628	14.1	48.6285	3.4488	89.706	7.4137	0	20.5548	4.8147	0.2871	-0.9992	1	0.7761	0.5372	0.5347	885.347	705.855	-48.1	7.15	0.465193
629	9.3	62.5082	6.7213	64.1118	8.7824	3.25	30.8322	4.7981	0.9608	0.8759	0.9997	0.02872	0	0	42.5161	855.398	18.2	-59.8	0.765315
630	13.9	92.9591	6.6877	123.669	10.3924	3.25	42.3748	6.6378	0.9679	0.8149	1	0.03959	0.07563	0	228.27	938.748	-11.05	92.3	0.643518
631	6.5	10.2774	1.5811	27.7981	6.1773	0	17.5018	4.1984	0.7247	-0.4568	1	0.3316	1	0.4	747.931	101.746	-9.75	3.25	0.255953
632	13.9	26.1054	1.8781	64.6205	5.4303	0	13.7886	3.3952	0.6312	-0.9285	1	0.4342	1	0.4316	17.6727	910.345	8.45	24.7	0.345856
633	12.9	31.7703	2.4628	74.9785	6.8788	0	37.0557	5.747	0.3681	-0.9202	1	0.7112	0.8807	0.4382	678.868	485.577	-27.3	16.25	0.358028
634	13.7	59.0893	4.3131	105.42	9.0103	3.25	27.5772	5.5618	0.9584	0.7198	1	0.05963	0.5983	0.01031	1101.79	858.672	-37.7	45.5	0.478686
635	13.7	96.0879	7.0137	128.094	10.9482	0	35.1541	6.6475	0.9861	0.9353	1	0.0148	0.01709	0	180.442	452.664	-69.55	66.3	0.640626
636	9.5	43.5694	4.5863	47.2268	6.2969	0	13.4001	2.9375	0.9623	0.8614	0.9998	0.03826	0.4933	0	29.6842	985.174	-1.3	-43.55	0.728343
637	4.7	10.7201	2.2809	19.0923	7.0712	0	14.5344	3.7266	0.6875	0.3162	0.9991	0.2456	1	0.5714	685.511	276.957	-2.6	-10.4	0.322562
638	6.1	3.7901	0.6213	19.4871	4.753	0	23.6604	4.5764	0.2933	-0.7071	1	0.6658	1	0.5789	1008.78	224.795	-1.95	-3.25	0.130717
639	5.9	5.5154	0.9348	28.9382	7.42	0	23.4361	5.3692	-0.4498	-1	0.9839	0.6379	1	0.8947	209.746	610.305	3.9	-3.9	0.125984
640	13.3	54.5109	4.0986	92.4052	8.1774	0	17.5018	3.4826	0.8829	0.124	1	0.1825	0.5398	0.1613	168.109	999.587	27.95	46.8	0.501211
641	6.3	36.4522	5.7861	41.7502	9.7093	0	18.9506	4.4916	0.7065	-0.1961	1	0.3617	0.2326	0.4348	55.254	328.992	-33.8	-13.65	0.595934
642	13.1	84.802	6.4734	107.799	9.7116	0	23.4361	4.819	0.8814	0.313	1	0.2162	0	0.1868	919.202	725.588	7.15	84.5	0.666564
643	5.3	3.9	0.7358	10.1709	3.0821	0	10.2774	2.7144	0.5334	-0.7071	0.9806	0.5162	1	0.5833	1022.89	45.4717	-3.9	0	0.238733
644	12.7	81.8329	6.4435	102.111	9.5431	3.25	22.981	3.6464	0.8361	-0.9962	1	0.4504	0.215	0.06897	1141.44	791.311	70.85	40.95	0.6752
645	7.5	8.1445	1.0859	44.0999	8.0182	0	24.7513	6.4884	-0.6453	-1	0.9588	0.5506	1	0.9091	882.187	989.447	-3.9	-7.15	0.135429
646	4.9	9.3744	1.9131	25.8207	8.9037	3.25	23.6604	5.7401	0.6848	-0.5215	0.9907	0.4762	1	0.2222	320.959	670.184	-7.8	-5.2	0.214866
647	11.5	70.0102	6.0878	94.5895	9.9568	0	20.5548	4.7684	0.9671	0.8107	1	0.04566	0.1158	0	1227.18	992.03	15.6	68.25	0.611421
648	5.7	3.7901	0.6649	14.5597	3.935	0	13	3.1935	0.3097	-0.9899	1	0.7361	1	0.5625	74.0439	440.289	-1.95	3.25	0.168971
649	12.3	74.4442	6.0524	77.9184	7.5649	0	16.5718	3.9927	0.9204	0.6644	1	0.07054	0.2427	0.03614	1083.76	617.402	-74.1	7.15	0.800063
650	12.3	61.4757	4.998	67.1971	6.524	0	46.5329	7.3589	0.9175	0.6182	1	0.1016	0.3204	0.09639	908.854	397.459	33.8	51.35	0.766094
651	6.7	42.0294	6.273	38.6954	8.2331	0	16.5718	4.2425	0.9408	0.8064	0.9996	0.05602	0.4255	0	1229.41	728.09	-35.75	-22.1	0.761924
652	6.3	26.4671	4.2011	34.0744	7.9243	0	19.5	5.8346	0.786	0.4374	1	0.2001	0.4884	0.3913	175.722	412.548	-24.05	11.05	0.530154
653	4.7	18.9506	4.032	26.877	9.9544	0	16.25	4.7995	0.98	0.905	1	0.03403	1	0	637.394	70.266	-9.75	16.25	0.405047
654	4.7	3.9538	0.8412	13.8696	5.1369	0	13.4001	3.58	-0.3061	-0.824	0.7071	0.6014	1	1	813.904	178.17	0.65	-3.9	0.163756
655	4.9	27.5465	5.6217	22.8163	7.8677	3.25	14.5344	3.3667	0.9785	0.9163	1	0.02912	0	0	302.286	1017.78	9.1	26	0.714529
656	5.1	31.1254	6.103	32.5337	10.4947	4.5962	18.9506	4.143	0.9943	0.9907	0.9999	0.003609	0.06452	0	722.784	929.382	-27.3	14.95	0.581532
657	11.9	44.93	3.7756	85.6084	8.6473	0	41.1096	6.5671	0.6268	-0.8214	1	0.4497	0.7273	0.481	804.609	529.643	43.55	-11.05	0.436622
658	5.3	10.2774	1.9391	22.846	6.923	0	13.4001	3.3133	-0.2135	-0.9988	0.9999	0.923	0.4545	0.6923	365.745	388.481	-9.75	-3.25	0.280095
659	11.5	72.4101	6.2965	79.3158	8.349	0	38.0403	5.9025	0.9513	-0.5465	0.9999	0.1803	0.05263	0.01333	976.37	783.691	30.55	65.65	0.754162
660	6.9	2.6	0.3768	74.1007	15.1226	3.25	40.2003	10.8612	-0.0616	-0.9921	0.8212	0.5099	0.9592	0.9655	94.9275	724.855	0	-2.6	0.0249164
661	5.3	31.3688	5.9186	42.938	13.0115	0	39.1352	9.5631	0.1557	-0.3357	0.9542	0.4914	0.303	0.7692	661.736	11.8396	-26	-17.55	0.454875
662	11.7	74.8517	6.3976	84.5388	8.7153	0	43.6033	6.3498	0.9863	0.8396	1	0.0228	0.3608	0	536.158	151.59	74.75	-3.9	0.734065
663	8.1	70.8351	8.7451	62.7802	10.2918	4.5962	27.9576	4.7337	0.9939	0.9496	0.9999	0.01093	0	0	747.778	767.247	-52	48.1	0.849715
664	11.5	25.3833	2.2072	81.0988	8.5367	0	45.1504	11.9203	-0.06006	-0.9969	1	0.7857	0.7684	0.7027	378.417	86.9696	-24.7	-5.85	0.258554
665	6.3	25.35	4.0238	37.1118	8.6307	0	16.25	4.7511	0.9852	0.9392	1	0.01681	0.6047	0	966.413	1029.75	23.4	9.75	0.466219
666	11.3	1.95	0.1726	63.7217	6.8518	0	35.1541	7.842	-0.196	-1	0.9717	0.6359	1	0.9306	843.102	788.956	1.95	0	0.0251905
667	7.7	13.7118	1.7807	34.9499	6.1316	0	16.5718	4.0768	0.3041	-0.6169	0.9959	0.5348	1	0.6757	512.61	904.383	1.3	13.65	0.290414
668	8.3	4.9503	0.5964	39.8874	6.3313	0	20.5548	5.0028	-0.4473	-1	0.7071	0.5478	1	1	294.464	726.994	4.55	-1.95	0.0941987
669	4.9	73.5535	15.0109	44.9585	15.5029	9.1924	22.981	3.9389	0.9979	0.9956	0.9994	0.001249	0	0	1234.57	747.847	61.1	-40.95	0.968264
670	7.1	58.8959	8.2952	43.7166	8.5719	0	17.5018	4.5319	0.9983	0.9904	1	0.002361	0	0	671.261	996.162	11.05	57.85	0.96772
671	6.5	42.1749	6.4885	34.1007	7.5779	0	14.5344	3.6451	0.9899	0.9498	1	0.0149	0	0	831.608	737.639	38.35	17.55	0.85624
672	8.9	98.8769	11.1098	80.0752	11.6051	4.5962	18.3848	3.0069	0.9985	0.9879	1	0.002338	0	0	235.191	498.067	76.7	-62.4	0.95732
673	8.5	6.4347	0.757	36.5315	5.6202	0	14.5344	2.9748	0.1605	-0.9839	0.9985	0.7738	1	0.6222	1240.56	611.029	4.55	4.55	0.134693
674	10.7	38.8807	3.6337	63.8388	7.3378	0	22.981	4.9128	0.9507	0.5003	1	0.1024	0.7126	0.0597	267.406	665.668	-24.05	30.55	0.495203
675	4.9	37.0956	7.5705	35.1787	12.1306	3.25	23.6604	6.5862	0.985	0.9606	0.9989	0.0122	0	0	1242.81	403.531	-7.15	-36.4	0.624083
676	6.5	31.6971	4.8765	32.1021	7.1338	0	16.25	4.22	0.9862	0.9583	1	0.01262	0.3333	0	23.6385	798.854	-30.55	-8.45	0.683577
677	10.7	12.4182	1.1606	78.298	8.9998	0	26.2023	7.5804	0.1084	-1	1	0.7851	0.8506	0.6667	1206.33	666.458	-8.45	-9.1	0.128958
678	8.9	48.7543	5.478	38.4062	5.5661	0	9.75	2.1806	0.9861	0.9338	1	0.01528	0.4203	0	1109.35	345.815	35.75	33.15	0.984172
679	10.7	1.4534	0.1358	47.6967	5.4824	0	16.25	3.749	-0.3189	-0.9965	1	0.669	1	0.9104	977.528	65.9065	0.65	-1.3	0.0247702
680	5.1	37.5709	7.3668	32.6028	10.517	0	29.0689	7.1297	0.9785	0.935	1	0.01785	0	0	488.157	68.1078	-32.5	18.85	0.700466
681	4.9	2.9069	0.5932	17.0212	5.8694	0	11.718	3.1568	-0.3892	-1	0.8944	0.6797	1	0.875	1099.65	36.7959	1.3	2.6	0.101067
682	10.5	67.9646	6.4728	69.4502	8.1706	0	36.3361	5.5591	0.997	0.982	1	0.003884	0.04706	0	1370.34	414.995	11.7	-66.95	0.792206
683	10.5	95.6296	9.1076	92.1241	10.8381	3.25	20.5548	4.1765	0.9905	0.9444	1	0.01112	0	0	843.191	457.576	89.7	-33.15	0.840332
684	9.1	37.7336	4.1466	53.098	7.4786	0	14.5344	3.9624	0.5446	-0.7197	0.9999	0.5791	0.5775	0.3878	695.863	737.599	-37.05	7.15	0.554462
685	10.3	21.792	2.1157	39.6389	4.7758	0	19.769	3.7945	0.8802	-0.9806	1	0.3448	1	0.1034	1305.71	921.058	20.8	6.5	0.443004
686	7.7	44.6423	5.7977	48.7933	8.5602	3.25	16.25	3.6995	0.6282	-0.3867	1	0.4724	0.4035	0.4324	1231.64	485.195	33.15	-29.9	0.677286
687	6.3	10.8182	1.7172	36.0696	8.3883	0	38.0403	8.8516	-0.09781	-0.9904	0.9999	0.7596	0.8372	0.7391	483.04	656.349	5.85	9.1	0.204714
688	5.3	10.0907	1.9039	43.1411	13.073	0	35.75	10.9318	-0.04068	-0.9326	0.7967	0.7226	1	0.8462	1359.25	46.3962	9.75	2.6	0.145636
689	8.7	42.4495	4.8793	59.7382	8.9161	0	41.1096	7.33	0.5326	-0.5279	1	0.5247	0.2687	0.4681	777.586	13.6264	-41.6	-8.45	0.547246
690	4.9	65.405	13.348	40.3634	13.9184	9.1924	26	4.3048	0.9912	0.9648	0.9968	0.01051	0	0	329.469	834.439	-11.7	-64.35	0.959018
691	6.1	37.8566	6.206	34.0805	8.3123	3.25	20.5548	4.1045	0.9901	0.9516	1	0.01407	0.2439	0	927.754	259.393	36.4	10.4	0.746604
692	5.7	25.0144	4.3885	20.2566	5.4747	0	10.2774	3.5933	0.9543	0.802	1	0.04436	0.4865	0	893.895	293.658	10.4	22.75	0.801596
693	9.5	8.1445	0.8573	36.6206	4.8827	0	18.9506	4.7144	0.3568	-0.7071	1	0.5899	1	0.6667	1037	104.416	-3.9	-7.15	0.175579
694	5.1	38.46	7.5412	27.4488	8.8544	3.25	16.25	3.5552	0.997	0.9877	1	0.003972	0	0	131.02	536.029	-19.5	-33.15	0.85169
695	9.5	9.9005	1.0422	21.3666	2.8489	0	7.2672	2.2469	0.4746	-1	1	0.55	1	0.5532	1171.93	1014.65	3.9	9.1	0.365825
696	6.5	36.4232	5.6036	42.2869	9.3971	0	24.7513	5.7304	0.9384	0.8255	0.9999	0.05912	0.2222	0	773.646	136.877	-29.9	-20.8	0.596312
697	6.7	10.5011	1.5673	41.4353	8.816	0	36.3361	8.8378	0.1075	-0.824	0.9945	0.524	0.9574	0.8519	1050.01	880.858	3.9	-9.75	0.177779
698	5.9	13.6655	2.3162	22.1075	5.6686	0	13	3.8511	0.9114	0.7452	1	0.07815	1	0.05263	891.11	821.263	-5.85	-12.35	0.408602
699	5.9	34.45	5.839	32.3087	8.2843	0	16.5718	5.2616	-0.02404	-0.8321	0.9918	0.6385	0.4872	0.7895	1387.1	511.873	0	34.45	0.704827
700	4.7	10.7201	2.2809	23.1103	8.5594	0	20.8102	5.6911	0.9431	0.8381	0.9872	0.05141	1	0	321.745	419.34	10.4	-2.6	0.266479
701	8.9	57.9777	6.5143	73.0683	10.5896	0	27.9576	6.1493	0.959	0.8352	0.9992	0.03678	0	0	308.281	486.382	54.6	-19.5	0.61516
702	6.7	11.9324	1.781	29.0306	6.1767	3.25	11.718	2.6781	0.8355	0.4472	0.9971	0.15	1	0.2593	604.955	747.888	10.4	-5.85	0.288342
703	8.9	57.4101	6.4506	51.9646	7.5311	0	16.25	3.3786	0.9921	0.9593	1	0.009736	0.02899	0	1311.03	282.337	29.25	-49.4	0.856528
704	8.9	4.111	0.4619	53.5295	7.7579	0	27.9576	6.3285	-0.08298	-0.9762	1	0.6309	1	0.8864	851.966	879.303	1.3	-3.9	0.0595393
705	4.7	8.475	1.8032	15.2988	5.6662	0	16.25	3.7127	0.681	0.1414	0.8682	0.2643	0.963	0.2857	1303.93	20.6064	-0.65	8.45	0.318238
706	8.9	9.9218	1.1148	51.267	7.43	3.25	13.7886	2.9061	0.2433	-0.9959	1	0.6517	1	0.6889	447.702	615.64	8.45	5.2	0.15004
707	7.7	33.931	4.4066	39.2023	6.8776	0	13.7886	3.1239	0.75	0.1592	1	0.2958	0.3684	0.4054	610.455	247.175	32.5	-9.75	0.640718
708	8.3	59.6585	7.1878	51.1783	8.1235	0	16.5718	4.1969	0.9708	0.849	0.9998	0.03509	0.06349	0	376.699	514.928	-11.7	-58.5	0.884816
709	8.3	3.5004	0.4217	19.6517	3.1193	0	10.2774	2.4753	-0.323	-1	1	0.7638	1	0.8333	663.367	325.699	3.25	-1.3	0.135191
710	4.7	27.6766	5.8886	34.5272	12.7878	4.5962	49.6091	11.3479	0.875	0.5639	0.984	0.1614	0	0.1429	472.617	720.606	-27.3	-4.55	0.460486
711	8.1	9.3066	1.149	41.1879	6.7521	0	16.5718	3.6264	-0.2172	-1	0.9957	0.649	1	0.9	1008.24	462.519	-8.45	-3.9	0.170169
712	8.1	22.526	2.781	48.48	7.9475	0	19.769	5.3439	0.4737	-0.606	0.9788	0.4194	0.7541	0.6829	1300.65	742.617	-16.25	-15.6	0.349921
713	8.1	32.487	4.0107	48.1554	7.8943	0	32.1734	5.994	0.8928	0.3793	1	0.1634	0.6885	0.09756	1277.02	766.475	11.05	30.55	0.50805
714	5.1	7.4111	1.4532	8.8212	2.8455	0	4.5962	1.8033	0.893	0.7071	0.9982	0.09356	1	0.09091	1107.81	558.912	4.55	5.85	0.510701
715	6.1	45.653	7.4841	35.5861	8.6795	3.25	13.7886	3.1501	0.9834	0.9524	0.9995	0.01316	0	0	230.984	146.467	-40.3	21.45	0.862273
716	7.9	14.5344	1.8398	33.9569	5.7554	3.25	11.718	2.5237	0.5871	-0.2425	1	0.3851	0.9153	0.5	794.228	343.848	-6.5	-13	0.319665
717	7.9	91.4007	11.5697	71.0935	12.0497	7.2672	16.5718	2.6293	0.9895	0.966	1	0.01035	0	0	308.266	930.918	-89.7	-17.55	0.960165
718	5.9	17.4897	2.9644	40.4373	10.3685	3.25	32.5	7.5127	0.9035	0.5577	0.9994	0.1375	1	0.1579	1373.71	801.22	11.7	13	0.285904
719	7.9	61.8867	7.8338	54.4624	9.2309	3.25	18.9506	3.5457	0.9001	0.7527	1	0.067	0.05085	0	1039.94	59.8418	-36.4	50.05	0.84865
720	7.9	52.8742	6.6929	59.0165	10.0028	0	32.5	7.515	0.9321	0.8321	0.9998	0.05406	0.0339	0	1362.79	487.089	38.35	-36.4	0.669103
721	5.9	34.8827	5.9123	37.1447	9.5243	0	20.8102	5.6307	0.992	0.9541	1	0.01139	0.05128	0	188.136	476.898	31.2	15.6	0.62076
722	7.7	13.7118	1.7807	31.0386	5.4454	0	13.7886	3.3071	0.4589	-0.6476	0.987	0.4463	1	0.6389	211.954	659.182	7.15	11.7	0.32701
723	7.7	20.1919	2.6223	42.2915	7.4196	0	34.548	8.4429	0.9496	0.7071	1	0.08277	0.9825	0.1081	822.994	518.61	20.15	1.3	0.353429
724	7.3	1.4534	0.1991	34.2733	6.4667	0	14.5344	3.5821	-0.3383	-0.9983	0.9138	0.5847	1	0.931	950.452	635.171	1.3	-0.65	0.0307885
725	7.7	18.3157	2.3787	41.6273	7.303	0	32.6621	6.2513	0.73	0.08305	1	0.2787	1	0.4054	1384.64	991.578	8.45	16.25	0.325715
726	6.3	27.4312	4.3542	32.3333	7.5194	0	11.718	3.1246	0.9323	0.6051	0.9997	0.09089	0.5581	0.04348	1001.13	315.714	26.65	6.5	0.579062
727	5.7	58.3735	10.241	36.7963	9.945	6.5	16.25	2.5145	0.9794	0.947	0.9936	0.01284	0	0	994.281	358.517	41.6	40.95	1.02976
728	5.3	62.8856	11.8652	42.1599	12.7757	6.5	17.5018	3.8136	0.979	0.9618	0.989	0.008247	0	0	648.189	1012.96	54.6	31.2	0.928732
729	7.3	15.3406	2.1014	29.9242	5.6461	0	20.8102	4.575	0.8368	0.6247	0.9962	0.1224	1	0.303	365.438	675.651	-9.1	12.35	0.372186
730	7.3	25.006	3.4255	30.6339	5.78	0	14.5344	3.8866	0.9785	0.9011	1	0.02269	1	0	487.644	381.055	24.7	3.9	0.592647
731	7.3	55.9831	7.6689	47.2562	8.9163	4.5962	22.981	3.5226	0.9896	0.9455	1	0.01301	0	0	136.267	343.527	-53.95	-14.95	0.860099
732	7.3	11.1262	1.5241	12.2058	2.303	0	4.5962	1.8793	0.8476	0.6644	1	0.1044	1	0.2121	291.822	336.363	-1.3	-11.05	0.661789
733	7.3	84.6948	11.602	79.5782	15.0148	0	53.6004	13.0451	0.8286	0.2899	0.9984	0.2076	0	0.2121	1349.17	368.979	63.05	-56.55	0.772704
734	7.1	26.0081	3.6631	37.1974	7.2936	3.25	29.9635	5.5182	0.9303	0.4472	1	0.1136	0.5098	0.06452	128.38	392.218	26	-0.65	0.502235
735	5.5	36.1788	6.578	26.4702	7.5629	0	16.5718	4.0373	0.9939	0.9566	0.9999	0.01087	0	0	476.954	499.173	-11.05	-34.45	0.869772
736	5.1	5.8138	1.14	15.1102	4.8743	0	13	3.4736	0.4746	-0.3162	0.9355	0.3616	1	0.8182	70.1373	908.333	5.2	2.6	0.23388
737	7.1	19.2492	2.7112	27.9781	5.4859	0	16.5718	3.8369	0.354	-0.9815	0.9956	0.7145	0.9608	0.6129	1165.25	16.1056	3.9	18.85	0.494212
738	6.7	46.9172	7.0026	39.8329	8.4751	0	16.25	3.785	0.6929	0.01099	0.9996	0.3409	0.2766	0.4444	575.052	100.5	34.45	-31.85	0.826256
739	6.9	33.931	4.9175	34.5638	7.0538	0	22.981	5.7677	0.975	0.8882	1	0.03427	0.4694	0	915.239	848.826	9.75	-32.5	0.697142
740	5.5	3.25	0.5909	30.5319	8.7234	3.25	21.8017	5.5132	0.3223	-0.9487	1	0.6207	1	0.5714	1019.33	870.846	0	-3.25	0.0677374
741	6.9	4.6872	0.6793	22.1906	4.5287	0	11.718	3.1418	-0.4	-0.9487	0.9701	0.6063	1	0.8966	581.58	409	-2.6	3.9	0.149999
742	6.9	52.9062	7.6676	41.9578	8.5628	4.5962	13.4001	2.2426	0.9987	0.9952	1	0.001284	0	0	846.109	125.362	52.65	-5.2	0.895455
743	4.9	8.1445	1.6621	13.6859	4.7193	0	10.2774	2.9361	0.8892	0.7071	0.9931	0.09861	1	0.1111	1063.82	799.888	-3.9	7.15	0.352192
744	6.5	44.133	6.7897	41.6379	9.2529	3.25	14.5344	3.0301	0.9867	0.9603	0.9993	0.01112	0	0	1220.22	157.623	30.55	-31.85	0.733792
745	6.3	7.1795	1.1396	18.4544	4.2917	0	16.5718	3.8197	0.3563	-0.9965	1	0.8097	1	0.4091	547.309	688.532	7.15	-0.65	0.265536
746	5.5	18.7489	3.4089	17.7067	5.059	3.25	10.2774	1.8646	0.9805	0.9204	0.9999	0.0299	0.9143	0	663.527	503.236	-10.4	-15.6	0.673829
747	6.3	15.1186	2.3998	31.5368	7.3341	3.25	14.5344	3.4752	0.3	-0.2171	0.6915	0.3173	0.3256	1	705.976	211.683	13.65	-6.5	0.327211
748	4.9	22.7593	4.6448	26.8885	9.2719	4.5962	16.5718	3.007	0.1842	-0.9939	0.9782	0.7445	0.4483	0.5556	1364.46	692.255	22.75	-0.65	0.500954
749	6.1	19.8117	3.2478	44.8563	10.9406	0	19.769	5.2751	0.5738	-0.01205	0.9994	0.365	0.9268	0.5714	1208.02	779.951	-14.95	-13	0.296858
750	6.1	56.2766	9.2257	47.193	11.5105	0	18.9506	6.1817	0.6242	0.3162	0.9054	0.1545	0.1951	0.8571	382.705	201.738	55.9	-6.5	0.801503
751	6.1	29.473	4.8316	33.0478	8.0604	0	21.8017	5.2103	0.7836	0.2631	0.9998	0.2331	0.3659	0.5238	782.607	500.328	19.5	-22.1	0.599424
752	5.9	56.5799	9.5898	41.6457	10.6784	3.25	35.1541	7.766	0.9725	0.9078	0.9998	0.02397	0	0	201.856	887.542	38.35	-41.6	0.898056
753	5.9	21.9946	3.7279	25.5639	6.5548	0	13.4001	3.9579	0.9721	0.8972	1	0.02906	0.9744	0	1245.86	114.881	12.35	18.2	0.568728
754	5.7	46.4238	8.1445	32.3872	8.7533	3.25	16.25	3.3655	0.9789	0.9488	0.9967	0.01234	0	0	173.579	432.833	-32.5	-33.15	0.930449
755	5.7	14.4323	2.532	28.1802	7.6163	0	32.6621	7.9387	0.06595	-0.8915	0.9995	0.8788	0.4595	0.5882	905.211	149.254	14.3	1.95	0.332445
756	5.7	38.0902	6.6825	28.8685	7.8023	0	29.9635	6.5395	0.9698	0.8496	0.9998	0.04388	0	0	647.342	291.886	22.75	-30.55	0.856478
757	5.7	18.6132	3.2655	33.475	9.0473	0	16.25	5.1464	0.8529	0.5145	1	0.1807	0.6757	0.3125	399.825	1	18.2	-3.9	0.360936
758	5.7	12.6207	2.2142	26.4	7.1351	3.25	22.981	4.649	0.5046	-0.02325	0.9991	0.4271	1	0.5333	1097.22	692.14	-7.15	-10.4	0.310325
759	5.7	24.6658	4.3273	23.9717	6.4788	0	11.718	4.2292	0.9094	0.6278	0.9999	0.09495	0.5946	0.05882	72.3509	277.07	7.8	-23.4	0.667917
760	5.5	13.4001	2.4364	30.5351	8.7243	0	22.981	6.7068	0.004843	-0.9168	1	0.8845	0.8571	0.5714	781.727	591.082	-10.4	8.45	0.279266
761	5.5	18.3042	3.328	29.2203	8.3487	0	22.981	5.4337	0.585	0.09417	0.9062	0.2118	0.8286	0.8	145.773	130.127	-17.55	5.2	0.398625
762	5.5	5.0767	0.923	18.9926	5.4265	0	17.5018	4.936	0.3122	-0.7071	0.9985	0.5122	1	0.6667	708.564	8.9909	-3.9	-3.25	0.170091
763	5.3	7.2672	1.3712	24.8556	7.532	0	11.718	2.3518	0.9201	0.8	0.9957	0.05537	1	0	556.132	1013.29	-6.5	-3.25	0.18205
764	5.3	38.35	7.2358	29.396	8.9079	3.25	16.25	3.6376	0.9869	0.9647	0.9997	0.01102	0	0	1250.3	472.349	0	-38.35	0.81229
765	5.3	36.1262	6.8163	27.2293	8.2513	0	14.5344	3.2136	0.9952	0.9721	1	0.007834	0	0	311.632	675.245	35.75	5.2	0.826088
766	5.3	43.3604	8.1812	31.3785	9.5086	3.25	16.25	3.014	0.9926	0.9662	0.9995	0.009318	0	0	867.141	922.821	17.55	-39.65	0.8604
767	5.3	32.9134	6.2101	32.2477	9.772	3.25	42.3748	9.2042	0.9229	0.7426	0.9965	0.06813	0.2727	0.07692	544.943	49.2264	-32.5	5.2	0.635499
768	4.9	3.7901	0.7735	16.94	5.8414	3.25	19.769	4.1346	0.197	-0.8321	0.9487	0.6221	1	0.6667	811.52	782.663	3.25	-1.95	0.132417
769	4.9	59.1821	12.078	39.5486	13.6374	0	41.1096	11.611	0.9211	0.8835	0.9499	0.02014	0	0	1313.79	8.1735	-59.15	-1.95	0.885653
770	4.9	35.7972	7.3056	26.5751	9.1638	3.25	14.5344	3.7076	0.9965	0.9846	1	0.005313	0	0	258.276	632.408	-17.55	31.2	0.797224
771	4.9	28.0707	5.7287	24.7435	8.5323	3.25	16.5718	4.0334	0.9923	0.9785	0.9989	0.007739	0	0	1368.7	534.449	27.95	2.6	0.671413
772	4.7	4.111	0.8747	18.0023	6.6675	0	19.5	6.6349	0.3487	-0.6459	1	0.6537	1	0.6667	1127.85	895.404	-3.9	-1.3	0.131189
773	4.9	48.0517	9.8065	33.9769	11.7162	0	24.7513	7.1394	0.9988	0.9976	1	0.0008617	0	0	977.571	901.765	-41.6	-24.05	0.837003
774	4.7	9.4641	2.0136	18.7425	6.9417	3.25	18.9506	3.5387	0.8115	0.5547	0.999	0.15	1	0.2857	283.043	944.638	-9.1	-2.6	0.290073

## Sheet: SDM 79N S3V3
trackID	trackLength(s)	totalDisplacement(um)	meanVelocity(um/s)	totalDistance(um)	meanSpeed(um/s)	minSpeed(um/s)	maxSpeed(um/s)	stdevSpeed(um/s)	meanPersistence	minPersistence	maxPersistence	stdevPersistence	tumblingPropensityV	tumblingPropensityP	positionX(px)	positionY(px)	displacementX(um)	displacementY(um)
0	27.5	223.552	8.1292	368.902	14.4668	0	38.0403	6.163	0.9554	0.6914	1	0.0564	0.03137	0.01277	998.053	683.004	-85.15	206.7	0.561921
1	22.7	96.5595	4.2537	190.138	9.1854	0	33.4608	6.0866	0.4078	-0.9989	1	0.8021	0.5314	0.3495	936.37	244.361	66.3	70.2	0.463094
2	15.3	159.45	10.4216	154.282	11.6002	0	18.9506	3.4368	0.954	0.75	1	0.06567	0	0.00885	405.007	510.987	145.6	-65	0.898398
3	8.3	126.885	15.2873	100.202	15.9051	3.25	32.5	8.1631	0.9844	0.9285	1	0.01761	0	0	1104.02	770.367	87.75	91.65	0.961157
4	32.1	82.0263	2.5553	195.725	6.5025	0	36.3361	5.3603	0.6441	-0.9939	1	0.6043	0.7475	0.2924	814.411	726.379	-81.9	4.55	0.392972
5	5.3	21.2918	4.0173	35.3572	10.7143	0	39.2699	11.567	0.7174	0.04757	0.9999	0.288	0.6364	0.4615	1194.67	654.264	-11.05	18.2	0.374948
6	7.9	16.5718	2.0977	38	6.4407	0	13.4001	3.1731	0.9286	0.6	0.9998	0.08877	1	0.05128	1142.79	530.449	-14.95	-7.15	0.325694
7	5.7	32.0088	5.6156	28.547	7.7154	0	16.25	4.0345	0.9783	0.8523	1	0.03734	0.2973	0	910.404	965.237	-13	-29.25	0.727843
8	49.5	40.3052	0.8142	205.514	4.3266	0	18.3848	2.9487	0.364	-1	1	0.645	1	0.5612	388.78	739.409	24.7	-31.85	0.188185
9	12.7	218.796	17.228	188.806	17.6454	9.1924	32.5	4.5181	0.9782	0.924	0.9999	0.02144	0	0	653.035	930.335	168.35	-139.75	0.976345
10	4.9	19.5	3.9796	20.2097	6.9689	3.25	16.25	3.456	0.9572	0.8679	1	0.05169	1	0	1221.18	799.408	-19.5	0	0.571051
11	23.5	38.1733	1.6244	107.261	4.9889	0	19.769	3.8633	0.503	-0.9731	1	0.5646	0.9581	0.544	977.17	717.734	26	-27.95	0.325603
12	22.9	40.2003	1.7555	130.375	6.2381	0	20.5548	4.216	0.08259	-1	1	0.8174	0.8708	0.629	1352.92	791.714	-39	9.75	0.281416
13	9.3	2.6	0.2796	26.5332	3.6347	0	11.718	2.9593	-0.212	-1	0.8944	0.636	1	0.9216	1390.33	565.613	0	-2.6	0.0769252
14	5.3	11.718	2.211	13.0238	3.9466	0	9.75	2.5909	0.8084	0.1961	0.9959	0.2065	1	0.3077	877.594	174.585	-0.65	11.7	0.560229
15	7.9	29.43	3.7253	39.7455	6.7365	0	18.9506	3.8291	0.9004	0.5821	1	0.1044	0.6271	0.1026	923.108	855.044	-20.15	-21.45	0.553002
16	11.9	6.4018	0.538	48.2159	4.8703	0	13.7886	2.6606	-0.03058	-1	1	0.677	1	0.8133	619.513	710.693	-2.6	5.85	0.110465
17	6.1	38.2562	6.2715	30.4669	7.431	0	19.5	4.9197	0.9867	0.9417	1	0.01549	0.04878	0	1082.03	923.984	37.7	-6.5	0.843964
18	10.3	39.4845	3.8334	51.0447	6.15	0	13.4001	3.2459	0.9461	0.7886	0.9999	0.05518	0.7952	0	802.17	318.005	-33.15	-21.45	0.623317
19	7.1	9.6629	1.361	25.2484	4.9507	0	9.75	2.8945	0.7361	-0.0767	1	0.3182	1	0.3333	346.704	734.937	6.5	7.15	0.274911
20	5.9	32.5584	5.5184	25.3389	6.4971	0	14.5344	3.8792	0.8685	0.7593	0.9535	0.05234	0.3077	0	627.839	182.712	-29.25	14.3	0.849364
21	11.7	25.483	2.178	49.8801	5.1423	0	32.6621	4.1451	0.8104	0.2425	1	0.2207	1	0.2763	974.043	660.808	-2.6	25.35	0.423546
22	6.5	37.554	5.7775	48.3083	10.7352	0	26.8002	5.7976	0.983	0.8838	0.9999	0.02938	0.2	0	416.669	399.161	-14.95	34.45	0.538183
23	11.3	104.652	9.2612	103.763	11.1573	3.25	22.981	4.1075	0.9779	0.8944	1	0.02037	0.01075	0	580.305	596.465	-104.65	-0.65	0.830057
24	33.1	95.2755	2.8784	152.758	4.9118	0	11.718	2.595	0.7087	-0.9978	1	0.5863	0.8071	0.2096	1121.83	415.92	63.7	70.85	0.586017
25	16.1	75.4448	4.686	114.206	8.0997	0	17.5018	3.4112	0.97	0.6847	1	0.04839	0.5248	0.008264	1287.76	783.54	-75.4	-2.6	0.57854
26	26.9	57.7001	2.145	145.99	5.8631	0	14.5344	3.1947	0.649	-1	1	0.5833	0.8876	0.292	773.476	799.104	14.3	55.9	0.365847
27	5.9	27.2845	4.6245	30.3755	7.7886	0	14.5344	3.9459	0.8674	0.6464	0.9973	0.1346	0.5128	0.3158	959.398	612.669	26.65	5.85	0.593752
28	8.9	33.22	3.7326	61.9588	8.9795	3.25	22.75	3.8468	0.5358	0.0196	0.9992	0.3302	0.08696	0.6667	999.427	497.607	-16.9	-28.6	0.41568
29	8.7	56.8518	6.5347	55.4033	8.2691	0	19.769	5.2353	0.9816	0.9466	1	0.01277	0.1642	0	1282.11	809.144	5.85	-56.55	0.790255
30	13.5	17.5018	1.2964	61.6193	5.3582	0	16.5718	3.2701	0.344	-0.9997	1	0.6329	1	0.6452	782.156	530.293	16.9	4.55	0.241947
31	7.7	51.0902	6.6351	52.962	9.2916	0	14.5344	3.1946	0.9263	0.8137	1	0.05824	0	0	1196.62	345.89	40.95	30.55	0.714097
32	10.7	32.324	3.0209	72.17	8.2954	0	25.3833	6.4068	0.4017	-0.848	0.9986	0.4598	0.8851	0.6567	1256.75	138.734	-31.2	-8.45	0.364166
33	8.5	32.8684	3.8669	40.228	6.1889	0	18.3848	4.0886	0.8657	-0.02325	0.9998	0.2075	0.6154	0.2	184.653	809.177	-13.65	-29.9	0.624812
34	7.9	18.3042	2.317	29.2388	4.9557	0	14.5344	4.472	-0.2088	-0.9648	0.848	0.5978	0.9661	0.9231	630.475	742.468	-1.95	18.2	0.467542
35	10.1	83.2025	8.2379	71.2852	8.8006	3.25	14.5344	3.5426	0.9921	0.9577	1	0.009426	0	0	448.817	360.228	57.85	59.8	0.936061
36	5.5	14.2556	2.5919	33.0872	9.4535	3.25	25.3833	5.3423	0.6155	0.3963	0.8582	0.1437	0.9714	0.8	1320.92	997.855	9.75	-10.4	0.274174
37	8.5	29.9424	3.5226	36.8277	5.6658	0	13.4001	3.5522	0.7678	-0.9363	0.9997	0.4061	0.7231	0.2045	819.253	946.006	26.65	13.65	0.62173
38	5.7	3.5004	0.6141	8.8357	2.388	0	7.2672	2.4238	-0.01113	-0.6432	0.8944	0.5958	1	0.75	1298.96	599.86	-3.25	1.3	0.257161
39	10.9	17.0617	1.5653	40.7249	4.5758	0	13	3.2789	0.2718	-0.9701	0.9997	0.615	1	0.6471	893.39	775.064	16.25	5.2	0.342082
40	49.1	125.571	2.5575	320.687	6.8086	0	50.7666	4.7757	0.9399	-0.1566	1	0.1362	0.4607	0.03991	804.468	677.313	26	-122.85	0.375628
41	5.1	4.7321	0.9279	8.4173	2.7153	0	4.5962	1.7158	0.4072	-0.4472	0.9864	0.6299	1	0.4545	1059.06	330.873	-1.3	-4.55	0.34173
42	4.9	3.25	0.6633	15.6445	5.3946	0	11.718	3.1377	-0.2436	-0.6668	0.2631	0.36	1	1	506.939	745.296	2.6	1.95	0.122956
43	13.9	75.9499	5.464	88.2571	7.4166	0	18.9506	3.1421	0.8272	-0.9547	0.9998	0.4864	0.2857	0.09091	694.942	602.896	66.3	-37.05	0.736726
44	12.7	88.4096	6.9614	92.5908	8.6533	0	18.3848	3.2415	0.9814	0.8768	1	0.02084	0	0	1348.85	366.787	-26	84.5	0.804479
45	6.7	38.0847	5.6843	40.2886	8.572	3.25	13.4001	3.8045	0.5775	-0.9976	0.9998	0.5136	0.4894	0.4815	628.664	567.119	17.55	-33.8	0.663124
46	11.1	8.2731	0.7453	44.2692	4.8647	0	21.8017	4.4813	0.1109	-1	0.9972	0.722	1	0.6719	1064.88	114.158	5.85	-5.85	0.153206
47	8.5	14.2704	1.6789	31.5815	4.8587	0	10.2774	3.2936	0.7762	-0.03224	1	0.3323	0.9692	0.2889	466.1	430.747	-12.35	-7.15	0.345545
48	14.9	70.3113	4.7189	83.4064	6.4656	0	14.5344	3.0865	0.9706	0.6644	1	0.05171	0.5581	0.01835	733.742	893.235	68.25	16.9	0.729847
49	8.9	42.5688	4.783	50.1786	7.2723	0	32.6621	5.7184	0.1694	-1	1	0.7994	0.7826	0.5306	462.303	161.073	-5.2	42.25	0.657701
50	6.1	21.0925	3.4578	23.1827	5.6543	0	18.9506	4.3573	0.937	0.7071	1	0.08835	0.9024	0.04762	91.0492	712.467	-11.7	-17.55	0.611535
51	27.3	111.043	4.0675	213.631	8.4439	0	20.5548	4.1766	0.9236	0.3846	1	0.1046	0.3874	0.08584	287.782	894.93	-99.45	49.4	0.481709
52	7.7	42.1499	5.474	47.2366	8.2871	3.25	16.25	3.5653	0.9871	0.9347	1	0.01466	0.07018	0	954.175	11.3377	-39.65	14.3	0.660545
53	7.9	37.249	4.7151	54.9263	9.3095	3.25	20.8102	4.4736	-0.182	-0.9991	0.9941	0.6599	0.3729	0.8462	135.279	940.405	-32.5	-18.2	0.506483
54	40.5	267.852	6.6136	358.074	9.3006	0	16.5718	2.9901	0.9651	0.824	1	0.03617	0	0	758.414	580.656	66.95	-259.35	0.711094
55	9.5	14.7365	1.5512	78.0472	10.4063	4.5962	36.3361	5.1674	0.3805	-0.8163	0.9999	0.6592	0.5733	0.5273	83.9	483.784	-11.05	-9.75	0.149064
56	15.1	106.394	7.0459	150.624	11.498	0	32.0088	6.344	0.5669	-1	1	0.662	0.3359	0.3514	850.364	214.834	-87.1	61.1	0.612794
57	8.7	34.4193	3.9562	58.2141	8.6887	0	26.8002	5.7714	0.8191	0.3162	0.9996	0.198	0.6418	0.2553	1167.63	182.701	33.8	6.5	0.455327
58	4.7	40.7068	8.661	20.6732	7.6568	0	14.5344	3.8843	0.9979	0.9965	0.9993	0.000935	0	0	346.543	702.053	38.35	13.65	1.13115
59	9.7	44.4906	4.5867	65.3688	8.4895	0	27.5772	6.7682	0.7818	-0.156	1	0.2863	0.5584	0.2632	943.093	55.8299	40.3	-18.85	0.540279
60	5.5	17.8484	3.2452	23.2839	6.6525	0	14.5344	3.7536	0.9812	0.8845	0.9995	0.03138	0.9714	0	631.064	915.864	-17.55	3.25	0.487817
61	11.3	46.1683	4.0857	104.064	11.1897	3.25	32.5	6.2162	0.6693	-0.9558	1	0.4366	0.7097	0.3889	522.142	239.243	1.3	-46.15	0.36513
62	10.9	83.7189	7.6806	76.1866	8.5603	3.25	26.2023	3.7881	0.9942	0.9736	0.9999	0.005149	0	0	1123.17	57.2706	37.7	74.75	0.897235
63	6.5	16.4053	2.5239	21.3613	4.747	0	11.718	2.5926	0.8253	0.4061	1	0.1585	1	0.32	1383.38	949.185	-13.65	9.1	0.531683
64	14.3	61.5169	4.3019	90.6871	7.3729	0	20.5548	3.6154	0.8986	0.2631	1	0.1975	0.4309	0.1456	527	735.164	-16.9	59.15	0.583475
65	7.5	10.0907	1.3454	34.6619	6.3022	0	10.2774	3.1643	0.7842	-0.7894	1	0.3303	1	0.3438	315.08	412.7	2.6	9.75	0.213481
66	6.7	5.36	0.8	23.5607	5.0129	0	13.4001	3.3605	-0.1928	-1	0.9891	0.7584	1	0.8846	1075.55	543.791	1.3	-5.2	0.159588
67	7.7	45.2673	5.8789	50.7667	8.9064	4.5962	13.4001	2.3759	0.9755	0.8969	1	0.02398	0	0	404.799	260.37	-38.35	-24.05	0.660076
68	9.5	43.0867	4.5354	56.9633	7.5951	0	16.5718	4.8881	0.9069	0.7003	1	0.06393	0.4	0.01818	1147.62	990.826	8.45	-42.25	0.597148
69	24.9	61.8013	2.482	175.059	7.6445	0	25.3833	4.6763	0.04895	-1	1	0.8807	0.5721	0.5637	660.378	566.888	23.4	-57.2	0.324678
70	12.7	47.4545	3.7366	72.263	6.7536	0	19.769	4.4301	0.1671	-1	1	0.8397	0.5327	0.5412	1048.89	1017.4	0.65	-47.45	0.553275
71	7.3	34.548	4.7326	36.7885	6.9412	0	17.5018	3.4981	0.7225	0.07739	0.9997	0.2871	0.4717	0.3939	124.959	102.993	-33.8	-7.15	0.681813
72	12.5	83.4054	6.6724	86.0081	8.1912	3.25	26.2023	4.7804	0.9894	0.9257	1	0.01395	0.01905	0	26.208	252.228	31.2	77.35	0.814582
73	24.5	119.165	4.8639	158.804	7.0579	0	27.9576	4.1136	0.9207	0.1414	1	0.1468	0.4267	0.09756	371.892	959.598	-99.45	-65.65	0.689143
74	9.7	77.7939	8.02	72.3341	9.394	3.25	16.25	3.2	0.9793	0.8944	1	0.02707	0	0	731.907	653.845	-76.7	13	0.853736
75	9.7	41.053	4.2323	40.1289	5.2115	0	16.5718	4.5046	0.5808	-0.7474	1	0.5078	0.6364	0.4737	998.088	83.7216	-16.25	-37.7	0.812108
76	5.9	51.2553	8.6873	37.9043	9.719	7.2672	13.7886	1.5121	0.9793	0.9413	1	0.01579	0	0	558.025	457.89	50.05	-11.05	0.893847
77	33.7	105.043	3.117	241.566	7.6204	0	18.9506	4.1539	0.7981	-0.998	1	0.4585	0.5521	0.138	156.024	591.519	-62.4	-84.5	0.409034
78	36.9	117.951	3.1965	250.919	7.1896	3.25	13.4001	2.4703	0.8938	-0.4687	1	0.2663	0.3668	0.08537	803.705	466.749	-31.2	-113.75	0.444601
79	6.9	24.3642	3.531	40.4266	8.2503	0	20.8102	5.312	0.9686	0.8721	1	0.0339	0.9184	0	1051.63	495.58	17.55	-16.9	0.427984
80	23.1	247.688	10.7224	275.981	13.0796	0	37.0557	5.0274	0.9582	0.7071	1	0.07092	0.03791	0.03141	1126.27	609.931	234.65	79.3	0.81978
81	6.7	44.1857	6.5949	39.6156	8.4289	3.25	17.5018	3.1374	0.9974	0.9904	1	0.002768	0	0	423.739	314.836	-39.65	-19.5	0.782415
82	13.3	80.5213	6.0542	125.646	11.1191	3.25	52.9062	6.951	0.7998	-0.2782	1	0.3235	0.354	0.2065	941.838	139.665	72.15	-35.75	0.544487
83	5.5	42.3898	7.7072	34.3784	9.8224	3.25	19.769	4.5042	0.9917	0.9528	1	0.01218	0	0	197.909	222.355	-24.7	34.45	0.784655
84	8.9	27.3309	3.0709	35.9438	5.2093	0	13.4001	4.0907	0.3174	-1	1	0.7819	0.6377	0.4286	1287.54	148.595	1.3	-27.3	0.589503
85	18.9	97.684	5.1685	129.9	7.6864	0	16.25	3.5524	0.9351	0.501	1	0.09047	0.3728	0.05369	89.0212	338.241	93.6	27.95	0.672421
86	7.3	65.2854	8.9432	55.0055	10.3784	0	36.3361	7.5756	0.9873	0.9287	0.9999	0.01415	0	0	927.356	477.63	14.3	-63.7	0.861713
87	8.5	33.8999	3.9882	53.0514	8.1617	0	17.5018	4.1043	0.5499	-0.7348	0.9972	0.5785	0.7231	0.3953	497.706	343.918	-18.2	-28.6	0.488648
88	7.7	41.8279	5.4322	54.3877	9.5417	0	20.8102	5.6406	0.7891	-0.5547	1	0.3998	0.2632	0.1622	579.286	37.0455	-35.1	22.75	0.569312
89	19.3	54.4528	2.8214	95.7622	5.5354	0	18.3848	3.5838	0.7439	-0.8087	1	0.4296	0.8035	0.2781	347.541	370.935	50.05	-21.45	0.509701
90	11.3	41.8632	3.7047	57.1043	6.1402	0	14.5344	3.4227	0.9561	0.3511	1	0.1069	0.7849	0.04167	252.442	25.1239	-37.7	-18.2	0.603352
91	12.9	69.334	5.3747	73.0846	6.705	0	13.7886	2.8673	0.9731	0.8348	1	0.03099	0.156	0	69.5465	321.275	53.95	-43.55	0.801596
92	7.3	45.0568	6.1722	37.4216	7.0607	3.25	14.5344	3.15	0.9877	0.9167	0.9999	0.0182	0	0	118.678	575.726	20.15	-40.3	0.874163
93	5.3	11.718	2.211	18.2867	5.5414	0	9.75	2.5084	0.322	-0.3274	0.9757	0.5001	0.9697	0.75	1352.25	315.887	-9.75	6.5	0.398997
94	6.3	6.5324	1.0369	49.9952	11.6268	0	24.7513	7.4158	-0.1559	-1	0.9662	0.7068	1	0.7727	421.516	901.587	-0.65	-6.5	0.0891819
95	7.3	14.2704	1.9549	29.9287	5.6469	0	13.4001	2.9894	0.7836	0.2631	0.9989	0.2005	0.9811	0.3636	450.555	79.7877	7.15	-12.35	0.34619
96	4.9	23.6604	4.8286	23.6853	8.1673	3.25	20.5548	5.1334	0.9655	0.9343	0.9946	0.02178	0.2414	0	1310.77	942.878	-8.45	-22.1	0.591211
97	14.5	25.0144	1.7251	82.2628	6.581	0	35.1541	5.4637	0.1102	-1	1	0.6564	0.92	0.7476	1014.56	828.745	22.75	10.4	0.262133
98	9.3	72.55	7.8011	73.1826	10.025	3.25	16.5718	3.7609	0.9901	0.9558	1	0.01019	0.0411	0	1124.99	435.672	66.95	-27.95	0.778165
99	22.1	174.832	7.9109	194.723	9.6877	0	47.3207	6.0367	0.964	0.5171	1	0.06765	0.1692	0.02762	885.314	528.654	-42.25	-169.65	0.816592
100	10.7	17.0617	1.5946	51.4851	5.9178	0	16.5718	4.1547	0.03531	-1	1	0.819	0.9425	0.6462	661.43	824.313	13	-11.05	0.269458
101	4.7	15.6271	3.3249	20.8676	7.7287	3.25	16.25	3.7333	0.9042	0.7018	0.9861	0.1033	0.5556	0.1429	1184.1	829.138	-14.95	-4.55	0.430202
102	10.3	16.25	1.5777	77.3975	9.325	0	36.3361	8.174	0.08588	-0.9997	0.9981	0.7947	0.8916	0.6667	844.33	761.791	-15.6	-4.55	0.16919
103	12.9	64.0077	4.9618	97.2144	8.9187	3.25	23.6604	4.301	0.383	-1	1	0.792	0.3303	0.3933	1201.52	834.217	52.65	-36.4	0.556337
104	5.5	56.6097	10.2927	36.7219	10.492	4.5962	16.25	3.579	0.9991	0.9976	1	0.0007993	0	0	674.618	1015.41	-46.8	-31.85	0.981005
105	12.5	10.4809	0.8385	56.0947	5.3424	0	32.6621	6.852	-0.212	-1	0.9806	0.589	0.9905	0.9125	882.408	1028.36	-1.3	-10.4	0.156952
106	4.9	16.9499	3.4592	18.5575	6.3991	3.25	11.718	3.5053	0.968	0.9181	0.9998	0.03371	0.5517	0	986.306	583.347	9.1	-14.3	0.540576
107	5.9	19.769	3.3507	22.8528	5.8597	0	13.7886	3.6229	0.8283	0.01666	0.9999	0.2674	0.5641	0.1579	1228.04	744	17.55	-9.1	0.571821
108	10.3	156.672	15.2108	127.242	15.3304	9.75	26.2023	3.1333	0.9965	0.9844	1	0.003345	0	0	921.141	552.466	-156.65	-2.6	0.992199
109	9.9	106.245	10.7318	92.9108	11.7609	4.5962	23.4361	3.7794	0.9854	0.9496	1	0.01389	0	0	67.0354	399.647	90.35	55.9	0.912498
110	7.5	43.9412	5.8588	46.6688	8.4852	0	18.3848	5.0638	0.4971	-0.2396	1	0.4259	0.3091	0.5714	853.567	818.393	21.45	-38.35	0.690473
111	20.3	125.994	6.2066	168.128	9.1873	0	36.3361	4.97	0.9213	0.3665	1	0.1372	0.1858	0.1043	496.727	650.404	-125.45	-11.7	0.675563
112	37.7	213.197	5.6551	310.246	8.6904	0	35.8974	5.2428	0.8851	-1	1	0.3267	0.3249	0.1138	1240.65	675.849	200.85	-71.5	0.65073
113	6.3	22.6103	3.5889	32.2507	7.5002	0	24.7513	4.8361	0.9731	0.9326	0.9996	0.01992	0.9535	0	1369.75	706.119	21.45	7.15	0.478507
114	10.7	128.938	12.0503	109.726	12.6122	0	19.769	3.5708	0.9933	0.9774	1	0.005733	0	0	896.664	511.706	-123.5	-37.05	0.955448
115	13.9	70.635	5.0817	93.4899	7.8563	0	26.2023	5.1442	0.936	-0.1961	1	0.1664	0.4454	0.0404	1168.69	243.108	68.25	-18.2	0.646831
116	5.1	68.5003	13.4314	50.3105	16.2292	7.2672	23.4361	4.195	0.9965	0.9815	1	0.005395	0	0	1257.19	876.559	-5.85	68.25	0.827607
117	10.5	50.3907	4.7991	72.9686	8.5845	0	22.981	5.3656	0.9431	0.59	1	0.08038	0.2706	0.04615	874.014	394.462	-43.55	-25.35	0.559042
118	6.1	5.36	0.8787	21.1187	5.1509	0	14.5344	3.9139	0.07612	-0.7071	0.9487	0.5286	1	0.8889	1387.23	110.344	-1.3	-5.2	0.170592
119	5.1	63.1571	12.3838	43.2224	13.9427	3.25	23.6604	5.8577	0.9976	0.9907	1	0.002764	0	0	745.745	252.5	-62.4	9.75	0.888192
120	6.1	43.0573	7.0586	39.8285	9.7143	3.25	17.5018	3.937	0.9326	0.7623	0.9995	0.07186	0	0	1338.21	272.967	-20.8	37.7	0.72662
121	10.1	39.7139	3.9321	63.4059	7.8279	0	16.25	3.4871	0.8059	0.1728	0.9999	0.2332	0.6667	0.2951	1237.05	550.51	-14.3	37.05	0.502319
122	21.7	103.939	4.7898	140.74	7.1442	0	17.5018	3.436	0.9446	0.4399	1	0.09954	0.335	0.05085	137.491	522.223	-11.05	-103.35	0.670446
123	7.3	6.6287	0.908	32.3414	6.1022	0	16.25	4.2317	0.3089	-1	1	0.5206	1	0.871	265.836	534.041	-6.5	1.3	0.148799
124	7.9	11.5729	1.4649	30.1139	5.1041	0	11.718	2.7815	0.9199	0.4281	1	0.1092	1	0.07692	1351.04	18.6139	-9.1	-7.15	0.287005
125	6.7	4.111	0.6136	35.3695	7.5254	0	17.5018	4.6212	-0.05911	-1	1	0.8039	1	0.7308	1279.4	45.7313	-1.3	-3.9	0.0815372
126	15.1	28.1308	1.863	105.275	8.0362	0	39.538	7.273	0.1718	-1	1	0.7989	0.9466	0.5766	691.487	85.0199	21.45	-18.2	0.231826
127	6.3	35.0036	5.5561	38.9586	9.0601	3.25	25.3833	4.564	0.9796	0.8423	1	0.03235	0.2093	0	1050.43	11.5873	29.9	18.2	0.613249
128	8.1	43.8208	5.41	56.5525	9.2709	0	33.931	6.991	0.1681	-0.9983	0.9421	0.5794	0.3115	0.9024	41.2654	464.358	-37.05	-23.4	0.583546
129	6.5	47.6765	7.3348	42.0031	9.334	3.25	13.7886	2.2887	0.9814	0.9558	1	0.0125	0	0	791.569	807.954	-20.8	-42.9	0.785815
130	11.1	83.913	7.5597	90.6358	9.96	3.25	19.5	3.9112	0.9495	0.7946	1	0.05352	0.1758	0	755.788	264.5	3.25	83.85	0.759006
131	6.1	27.1526	4.4512	44.9411	10.9613	3.25	16.5718	4.2877	0.9151	0.6743	0.9986	0.0836	0.6341	0.09524	402.238	463.771	-26.65	5.2	0.406083
132	19.9	42.4943	2.1354	110.704	6.1846	0	14.5344	3.4261	0.7482	-1	1	0.4299	0.9832	0.2595	983.435	308.962	42.25	4.55	0.345277
133	9.3	85.8025	9.2261	93.2709	12.7768	3.25	22.981	4.7028	0.9725	0.9173	1	0.02175	0	0	236.07	258.548	-35.75	78	0.722098
134	21.3	65.2077	3.0614	87.9739	4.5582	0	13.4001	2.9515	0.9476	0.6508	1	0.08018	0.8446	0.05202	848.31	687.897	-59.8	-26	0.671625
135	32.9	137.561	4.1812	246.179	7.967	0	29.0689	4.8544	0.6994	-1	1	0.5801	0.5049	0.2042	434.192	934.31	70.2	-118.3	0.524815
136	6.5	46.0446	7.0838	51.6333	11.4741	3.25	39.1352	7.8256	0.9844	0.9546	0.9997	0.01253	0.02222	0	435.331	244.362	30.55	-34.45	0.617373
137	7.7	48.8193	6.3402	41.4223	7.2671	3.25	13	2.5698	0.994	0.9697	1	0.007809	0	0	633.89	631.753	48.75	2.6	0.872453
138	27.9	107.555	3.855	174.519	6.7382	0	14.5344	3.4199	0.6848	-1	1	0.588	0.5444	0.2479	679.208	451.702	-75.4	76.7	0.572111
139	4.9	18.7601	3.8286	26.0723	8.9905	3.25	19.769	5.2864	0.9902	0.9802	0.9999	0.008156	1	0	187.653	634.275	18.2	4.55	0.42585
140	7.9	14.8365	1.878	36.4501	6.178	0	13.4001	3.5654	0.5467	-0.8455	1	0.5926	1	0.4103	676.74	722.76	7.15	13	0.303982
141	8.1	29.018	3.5825	38.8279	6.3652	0	14.5344	3.9138	0.4669	-0.9857	1	0.7959	0.4754	0.3171	12.5802	307.525	-7.8	27.95	0.562826
142	5.1	18.9506	3.7158	28.1795	9.0902	3.25	19.5	4.8745	0.9718	0.943	0.9999	0.02029	0.871	0	241.461	843.186	18.85	-1.95	0.40877
143	4.7	12.8035	2.7242	27.1319	10.0488	4.5962	14.5344	3.0485	0.1767	-0.3939	0.7071	0.4178	0.963	1	1213.6	906.192	-5.2	11.7	0.271097
144	17.9	30.8801	1.7251	157.703	9.9184	0	24.7513	5.412	0.2886	-1	0.9996	0.6514	0.9623	0.6667	1351.18	183.145	20.15	-23.4	0.173929
145	21.9	137.855	6.2948	181.659	9.1286	0	18.3848	3.9939	0.8146	-0.8011	1	0.435	0.1759	0.1732	282.064	724.393	-132.6	-37.7	0.689569
146	6.3	26.5229	4.21	42.6242	9.9126	0	30.6604	8.0078	0.6362	0.1275	0.991	0.2966	0.6744	0.5455	921.635	651.421	15.6	21.45	0.424712
147	10.3	31.2068	3.0298	72.8431	8.7763	0	22.981	5.8287	0.5708	-0.9417	0.9995	0.5492	0.759	0.4286	1060.4	165.442	18.2	-25.35	0.345225
148	9.7	5.85	0.6031	54.1327	7.0302	0	32.5	7.2164	-0.1138	-0.9398	0.9911	0.466	1	0.9273	1385.91	235.448	0	5.85	0.085787
149	13.1	73.3665	5.6005	83.3057	7.505	0	20.8102	4.6283	0.9833	0.807	1	0.02794	0.2162	0	650.634	197.87	-36.4	-63.7	0.746236
150	18.1	20.3482	1.1242	68.6216	4.2622	0	42.25	5.1006	0.7326	-0.9021	1	0.3966	0.9938	0.2899	12.8232	810.807	-9.1	-18.2	0.26376
151	10.5	94.4314	8.9935	84.501	9.9413	0	20.5548	3.9596	0.9917	0.9721	1	0.00852	0	0	1316.57	84.4905	-94.25	-5.85	0.90466
152	6.1	42.7273	7.0045	47.2855	11.5331	3.25	39.1352	7.2069	0.9763	0.8702	1	0.03627	0.2927	0	63.5164	554.312	9.75	-41.6	0.607339
153	7.1	29.1342	4.1034	32.4668	6.366	3.25	11.718	3.1282	-0.2892	-0.9945	0.9983	0.6417	0.6863	0.871	80.8732	868.599	18.2	-22.75	0.644581
154	9.1	15.6271	1.7173	38.6021	5.4369	0	13.4001	3.9097	0.3207	-0.9487	0.9995	0.7271	1	0.5	242.291	472.643	-4.55	-14.95	0.31586
155	4.7	15.0064	3.1929	17.5249	6.4907	0	11.718	3.0105	0.9016	0.8	0.9992	0.07482	0.963	0	950.628	919.957	14.95	1.3	0.491919
156	4.7	3.25	0.6915	22.5006	8.3336	3.25	20.8102	4.5283	0.6012	0.4472	0.9829	0.1898	1	0.8571	673.436	342.851	1.95	2.6	0.0829773
157	6.1	34.8402	5.7115	33.6602	8.2098	3.25	16.25	2.9686	0.9842	0.9578	0.9996	0.01499	0.1951	0	2.8525	843.32	5.2	-34.45	0.695693
158	5.5	69.9166	12.7121	47.5841	13.5954	0	24.7513	8.4809	0.556	0.3443	0.9991	0.225	0	0.8	858.918	45.2818	-51.35	-47.45	0.935029
159	5.1	51.1191	10.0234	36.7436	11.8528	0	36.3361	7.9979	0.9914	0.9768	0.9997	0.007756	0	0	1275.96	408.735	-33.8	-38.35	0.845657
160	18.3	57.6158	3.1484	82.3403	5.0516	0	16.25	2.6806	0.845	-0.999	1	0.4046	0.8221	0.1197	1107.75	713.26	-23.4	52.65	0.623248
161	6.9	43.6808	6.3305	42.4406	8.6613	0	20.5548	4.2215	0.9712	0.8648	1	0.03446	0.1224	0	1246.13	262.246	26	-35.1	0.730895
162	5.1	90.371	17.7198	61.4049	19.808	16.25	26	2.5497	0.9925	0.9884	0.9977	0.002815	0	0	1038.99	322.245	-1.95	-90.35	0.894578
163	6.7	23.553	3.5154	29.0769	6.1866	0	19.769	4.2777	0.837	0.4472	0.9997	0.1523	0.7872	0.3704	1244.25	937.761	11.05	-20.8	0.568228
164	18.9	50.7042	2.6828	137.343	8.1268	0	24.7513	5.1831	0.6542	-0.8321	1	0.3916	0.6095	0.4765	993.241	716.751	40.95	29.9	0.330118
165	8.1	33.5554	4.1426	46.4002	7.6066	0	17.5018	4.0211	0.9599	0.8396	1	0.05076	0.8525	0	275.877	710.685	5.2	33.15	0.544606
166	14.7	37.3283	2.5393	87.2609	6.8709	0	23.6604	3.6089	0.6286	-0.6	1	0.4544	0.8031	0.4151	894.146	308.446	37.05	4.55	0.369573
167	8.1	66.0094	8.1493	62.2814	10.2101	3.25	33.4608	6.3488	0.9364	0.8619	0.9995	0.03048	0	0	1329.99	388.253	-59.8	-27.95	0.798161
168	5.1	10.5812	2.0748	14.1935	4.5785	3.25	7.2672	1.5099	0.9789	0.8838	0.9997	0.03517	1	0	180.794	577.843	1.95	-10.4	0.453162
169	12.3	92.3366	7.507	106.781	10.3671	3.25	35.0036	5.1381	0.9802	0.9059	1	0.02278	0.04854	0	352.837	701.805	-75.4	53.3	0.724118
170	7.7	32.6038	4.2343	45.9186	8.0559	0	22.75	5.524	0.7945	0.1395	1	0.2628	0.6842	0.2432	907.39	1023.51	13	-29.9	0.525615
171	32.1	69.9014	2.1776	183.434	6.0942	0	17.5018	3.8576	0.5522	-0.9959	1	0.6041	0.7043	0.3705	648.315	879.952	27.3	64.35	0.357323
172	9.3	48.8496	5.2526	54.5519	7.4729	0	29.9635	5.7459	0.9528	0.7855	1	0.05329	0.1781	0	1182.17	689.871	-44.2	-20.8	0.702886
173	8.7	10.896	1.2524	40.1892	5.9984	0	10.2774	2.5543	0.4911	-0.4472	1	0.4523	1	0.5652	701.523	647.149	3.25	-10.4	0.208789
174	14.1	28.7767	2.0409	76.8746	6.3533	0	17.5018	4.3462	0.1404	-1	1	0.8175	0.8678	0.6042	652.149	128.482	9.1	27.3	0.321235
175	11.7	161.437	13.798	150.488	15.5143	4.5962	23.4361	4.5676	0.9665	0.8894	1	0.03628	0	0	1125.21	794.966	-151.45	55.9	0.889373
176	10.1	63.3942	6.2766	66.4316	8.2014	0	16.25	3.4506	0.9834	0.8925	0.9997	0.01993	0.02469	0	883.951	584.406	55.9	29.9	0.765308
177	5.7	41.3146	7.2482	30.2018	8.1627	3.25	14.5344	3.4937	0.8521	0.6306	0.9905	0.1275	0.5135	0.2353	809.667	943.193	-9.1	40.3	0.887966
178	6.1	4.5962	0.7535	16.9135	4.1253	0	9.75	2.5145	-0.1458	-0.9487	0.8321	0.7762	1	0.7895	1152.3	138.385	0.65	-4.55	0.182653
179	4.7	12.6207	2.6853	12.6054	4.6687	0	9.75	2.323	0.5659	-0.2425	0.8742	0.4125	0.9259	0.4286	1038.31	935.383	12.35	-2.6	0.575171
180	7.9	17.55	2.2215	35.4605	6.0103	0	10.2774	2.6036	0.9141	0.306	0.9991	0.1264	1	0.05128	832.335	439.886	17.55	0	0.369615
181	10.1	41.8683	4.1454	64.2971	7.9379	0	22.981	5.2756	0.08488	-1	1	0.7642	0.7284	0.6885	1031.75	140.644	37.05	19.5	0.522229
182	9.1	20.8406	2.2902	46.7164	6.5798	3.25	16.5718	3.0583	0.6779	-0.02325	1	0.2693	0.8592	0.5294	788.286	596.319	20.8	-1.3	0.348065
183	7.1	52.8142	7.4386	55.3521	10.8533	3.25	29.0689	5.4816	0.9542	0.8493	0.9999	0.04225	0.1373	0	488.416	129.542	12.35	51.35	0.685377
184	9.5	59.3461	6.247	100.699	13.4265	3.25	27.5772	5.6918	0.9541	0.7725	0.9999	0.04402	0.08	0	1291.38	21.7053	52	28.6	0.465274
185	12.1	41.2942	3.4127	61.2697	6.0663	0	19.769	3.9952	0.4285	-0.9383	1	0.533	0.7822	0.6125	599.992	25.8843	-19.5	-36.4	0.562567
186	30.1	193.317	6.4225	221.507	7.8828	0	29.43	4.7252	0.9616	0.6715	1	0.06203	0.2669	0.02299	330.802	618.598	-177.45	-76.7	0.814749
187	18.7	62.4541	3.3398	117.686	7.0471	0	42.7471	6.2087	0.5356	-0.9985	1	0.6	0.6946	0.4621	788.893	370.513	-62.4	-2.6	0.473925
188	11.7	11.05	0.9444	39.1521	4.0363	0	13	3.1185	0.3289	-1	1	0.8124	1	0.4478	420.244	425.504	-11.05	0	0.233977
189	5.3	42.7273	8.0618	26.6542	8.077	3.25	16.5718	3.9041	0.9811	0.9507	1	0.01763	0.06061	0	314.868	766.896	-23.4	-35.75	0.998118
190	4.9	20.3482	4.1527	17.6495	6.086	3.25	11.718	2.6986	0.9477	0.8777	1	0.05475	1	0	1225.86	342.224	9.1	18.2	0.682337
191	12.3	84.0136	6.8304	90.7601	8.8117	3.25	21.8017	4.0685	0.9705	0.7809	1	0.04508	0.165	0	1335.53	851.516	-74.75	-38.35	0.775151
192	15.7	71.5738	4.5588	99.1763	7.2391	0	23.6604	4.8693	0.917	0.4392	1	0.1217	0.5401	0.1111	118.465	190.022	71.5	-3.25	0.629747
193	16.9	47.2671	2.7969	95.9278	6.4381	0	23.4361	4.4164	0.5252	-1	1	0.7084	0.5839	0.3488	423.787	809.882	40.3	-24.7	0.434429
194	8.3	50.1807	6.0459	40.5572	6.4376	0	13	2.854	0.9623	0.8192	0.9998	0.04156	0.254	0	510.012	719.94	-14.3	48.1	0.939154
195	6.5	66.4305	10.2201	67.903	15.0896	7.2672	20.8102	3.2478	0.9847	0.8657	1	0.03022	0.1333	0	1243.3	751.231	18.85	63.7	0.677294
196	7.5	12.82	1.7093	20.3546	3.7008	0	9.1924	2.5284	-0.702	-1	0.3714	0.3434	0.9818	1	145.507	843.207	6.5	11.05	0.461873
197	4.9	23.0544	4.705	21.3631	7.3666	0	16.25	4.1205	0.3463	0.214	0.5596	0.1278	0.4138	1	617.133	934.48	-17.55	-14.95	0.638694
198	6.7	45.5232	6.7945	39.2957	8.3608	0	20.5548	5.5873	0.9732	0.7962	1	0.04905	0.2979	0	917.851	292.157	7.8	-44.85	0.812661
199	7.9	105.75	13.3861	87.3745	14.8092	6.5	26.2023	4.1803	0.9981	0.9793	1	0.003813	0	0	81.6076	765.221	-97.5	-40.95	0.903904
200	4.7	4.3603	0.9277	33.0416	12.2376	0	48.3147	15.0855	-0.5616	-0.9994	-0.04757	0.3322	0.963	1	231.734	415.638	-1.95	3.9	0.0758073
201	33.1	84.7496	2.5604	165.684	5.3275	0	26.8002	3.45	0.7641	-0.8	1	0.3571	0.8167	0.269	1160.53	826.121	-79.3	29.9	0.480601
202	17.9	108.277	6.049	144.577	9.0929	0	20.8102	4.4513	0.9246	0.4893	0.9998	0.09927	0.1572	0.07914	236.151	872.282	-53.3	94.25	0.665244
203	4.9	23.8028	4.8577	24.9556	8.6054	4.5962	16.25	3.2895	0.9551	0.8575	0.9994	0.04944	0.6207	0	453.051	297.98	-13.65	-19.5	0.564494
204	34.3	98.3972	2.8687	203.753	6.3081	0	32.0088	4.8772	0.7404	-1	1	0.457	0.6749	0.2633	666.327	458.776	67.6	-71.5	0.454765
205	14.3	63.2641	4.4241	112.829	9.173	0	22.75	4.6163	0.9189	0.03701	1	0.1503	0.4472	0.1165	216.364	981.927	5.2	63.05	0.482296
206	14.1	56.6806	4.0199	105.146	8.6897	0	20.5548	5.1385	0.5158	-0.9999	1	0.7183	0.3306	0.3465	481.454	828.624	33.8	45.5	0.462605
207	7.3	40.4308	5.5385	34.7761	6.5615	0	18.9506	3.9023	0.9925	0.9745	1	0.006088	0.03774	0	1205.56	1022.21	-32.5	24.05	0.844091
208	23.9	95.6097	4.0004	183.344	8.3719	0	17.5018	4.4777	0.4897	-1	1	0.7495	0.3744	0.3333	858.034	988.954	-93.6	19.5	0.477837
209	7.1	3.7901	0.5338	24.9696	4.896	0	9.1924	2.31	-0.5241	-0.9945	0.9989	0.5655	1	0.9355	1094.87	257.697	-1.95	-3.25	0.109028
210	7.1	45.8929	6.4638	48.2336	9.4576	0	20.5548	5.283	0.9913	0.9487	0.9999	0.01192	0	0	897.81	509.535	-12.35	-44.2	0.68345
211	4.7	53.1929	11.3176	29.4263	10.8986	4.5962	27.5772	6.1918	0.9992	0.9982	0.9998	0.000568	0	0	426.553	363.266	41.6	-33.15	1.03845
212	7.1	7.4111	1.0438	11.52	2.2588	0	13.4001	3.1632	0.6354	-0.1644	1	0.3666	1	0.5161	1337.74	101.176	4.55	-5.85	0.462104
213	7.3	45.5232	6.2361	46.426	8.7596	0	16.5718	4.9573	0.9827	0.9084	1	0.02254	0.2075	0	395.007	216.425	44.85	7.8	0.711916
214	6.5	3.25	0.5	24.3362	5.4081	0	19.5	5.3537	-0.5843	-0.9985	0.9899	0.4549	1	0.9545	1199.12	946.531	-2.6	-1.95	0.0924539
215	6.7	41.6862	6.2218	48.4142	10.3009	3.25	19.769	4.836	0.9794	0.9037	1	0.02185	0.04255	0	1360.49	1014.33	-40.95	-7.8	0.604005
216	5.3	37.232	7.0249	34.569	10.4755	3.25	21.8017	4.8804	0.9708	0.9017	0.999	0.0336	0.0303	0	1016.42	502.047	10.4	-35.75	0.670603
217	7.9	57.3512	7.2596	59.8808	10.1493	0	17.5018	3.8317	0.9897	0.9554	1	0.01136	0	0	1092.47	503.829	-54.6	17.55	0.715281
218	22.7	235.602	10.379	264.937	12.7989	0	42.25	6.0746	0.6202	-0.9965	1	0.6609	0.2464	0.2674	898.555	812.83	-32.5	233.35	0.810929
219	7.5	58.3988	7.7865	65.9691	11.9944	0	50.8705	10.4929	-0.1001	-0.9615	1	0.9309	0.2545	0.6	605.213	385.973	16.9	-55.9	0.649178
220	8.1	27.9576	3.4516	42.3968	6.9503	0	20.5548	4.2793	0.9029	0.669	0.9998	0.09227	0.6721	0.09756	935.117	547.574	-26.65	-8.45	0.496612
221	11.3	61.637	5.4546	72.5732	7.8036	0	26	5.2034	0.9591	0.8458	1	0.04087	0.2688	0	1303.39	898.301	-28.6	-54.6	0.698985
222	6.1	41.8481	6.8603	34.1545	8.3304	3.25	13.4001	2.7013	0.8933	0.8338	0.9293	0.02672	0	0	1310.32	565.197	4.55	41.6	0.823526
223	8.7	25.2414	2.9013	37.4681	5.5922	0	14.5344	4.2456	0.5875	-0.3162	0.9896	0.3425	0.806	0.6383	1125.47	206.437	14.3	-20.8	0.518812
224	5.5	32.0088	5.8198	25.5139	7.2897	0	16.25	3.7768	0.9959	0.9743	1	0.006719	0	0	337.382	1015.08	13	29.25	0.798359
225	7.7	40.4883	5.2582	41.3445	7.2534	0	19.769	4.122	0.9876	0.9478	1	0.01344	0.2982	0	320.662	978.182	40.3	3.9	0.724929
226	4.9	72.2875	14.7525	45.8928	15.8251	10.2774	20.8102	3.035	0.9991	0.9981	1	0.0006098	0	0	758.49	896.959	57.2	-44.2	0.932222
227	8.7	62.4034	7.1728	62.0908	9.2673	0	16.25	4.1618	0.8858	0.583	1	0.1149	0.04478	0.1915	183.753	887.793	0.65	62.4	0.77399
228	6.5	28.2208	4.3417	49.3965	10.977	0	32.1734	6.306	0.8285	0.4572	0.9997	0.1505	0.4889	0.32	943.077	963.577	-3.9	27.95	0.395527
229	12.1	130.721	10.8034	110.723	10.9627	0	18.9506	3.2307	0.9971	0.9821	1	0.004527	0	0	117.293	86.314	121.55	-48.1	0.985469
230	9.1	26.7212	2.9364	49.8713	7.0241	0	16.25	4.006	0.2102	-0.9981	0.9998	0.7299	0.507	0.6471	1307.64	985.555	26.65	-1.95	0.418046
231	25.3	37.8677	1.4967	169.59	7.2786	0	43.6033	5.7625	0.4363	-1	1	0.6949	0.8412	0.4905	1183.66	538.713	-29.25	-24.05	0.20563
232	4.7	41.7268	8.878	26.7137	9.8939	3.25	16.25	3.8121	0.9929	0.9912	0.9946	0.001067	0	0	206.447	667.947	41.6	3.25	0.897321
233	6.3	52.4248	8.3214	40.0587	9.316	4.5962	19.5	4.0334	0.9926	0.9742	1	0.007624	0	0	1197.37	612.056	-15.6	-50.05	0.893237
234	7.9	97.4328	12.3333	88.3286	14.971	4.5962	22.981	5.2276	0.9347	0.7399	0.9998	0.07733	0	0.02564	83.557	394.994	24.7	-94.25	0.823813
235	5.7	38.2341	6.7077	25.3534	6.8523	0	20.8102	5.3217	0.9328	0.7597	0.9862	0.051	0.3784	0	433.175	909.439	22.1	31.2	0.978898
236	5.3	11.718	2.211	27.9996	8.4847	0	30.6604	7.8161	0.5329	-0.3807	0.9995	0.464	1	0.5833	265.113	541.406	6.5	-9.75	0.260587
237	4.9	32.8941	6.7131	29.2246	10.0774	0	25.3833	6.3584	0.9757	0.9191	0.9969	0.02709	0	0	1381.01	506.143	16.25	28.6	0.666154
238	12.1	82.6114	6.8274	80.1577	7.9364	0	21.8017	3.7861	0.9857	0.9409	1	0.01524	0.0198	0	365.764	253.521	43.55	70.2	0.860264
239	8.1	42.4446	5.2401	73.8734	12.1104	0	26.2023	5.7069	0.7813	0.5351	1	0.1498	0	0.5122	495.037	330.383	-27.3	32.5	0.432694
240	7.5	41.7318	5.5642	47.0734	8.5588	0	16.5718	3.3845	0.944	0.26	0.9998	0.1373	0.1636	0.05714	55.4867	672.687	25.35	-33.15	0.650115
241	13.3	16.0801	1.209	71.5769	6.3342	0	16.5718	3.6949	0.1467	-1	0.9992	0.6683	0.8761	0.7692	927.459	918.429	3.9	15.6	0.190869
242	5.5	51.3993	9.3453	38.7013	11.0575	3.25	18.9506	4.0519	0.9858	0.9346	0.9999	0.01897	0	0	1135.88	68.6545	43.55	27.3	0.845155
243	7.3	40.3838	5.532	37.4916	7.0739	0	14.5344	3.1196	0.9854	0.9116	1	0.02218	0.03774	0	1362.21	426.068	33.8	-22.1	0.78203
244	4.7	16.3666	3.4823	25.4886	9.4402	0	20.5548	5.7433	0.7013	0.05872	0.9989	0.3678	0.7037	0.2857	914.053	608.989	1.95	16.25	0.36888
245	25.5	27.0356	1.0602	183.741	7.8188	0	20.5548	3.9854	0.711	-0.5369	1	0.3577	0.8596	0.3535	1211.62	704.512	-12.35	-24.05	0.135596
246	9.9	91.7859	9.2713	88.3951	11.1893	6.5	19.5	3.3241	0.9924	0.9653	1	0.008471	0	0	1331.91	995.475	-72.8	55.9	0.828586
247	28.1	163.544	5.8201	217.394	8.3293	0	26	5.1454	0.8312	-0.9912	1	0.4386	0.2222	0.1369	1000.28	911.119	-103.35	126.75	0.69875
248	11.9	56.0849	4.713	82.2795	8.3111	0	20.8102	5.0604	0.9416	0.6943	1	0.07956	0.4343	0.05063	102.719	530.857	-4.55	-55.9	0.567073
249	5.1	18.3848	3.6049	19.2983	6.2252	0	17.5018	4.2896	0.9537	0.8869	1	0.04175	0.8387	0	884.177	829.353	-13	-13	0.579082
250	18.9	48.3147	2.5563	114.487	6.7744	0	46.5329	5.7328	0.6169	-0.6854	1	0.5622	0.8521	0.3221	1369.6	248.743	9.1	-47.45	0.377347
251	5.9	32.2717	5.4698	39.7197	10.1846	0	24.7513	5.0298	0.4149	-0.3368	0.9694	0.4716	0	0.6316	1081.92	825.941	10.4	-30.55	0.537066
252	9.7	46.442	4.7878	78.834	10.2382	0	30.6604	7.3041	0.9375	0.5083	1	0.1136	0.4805	0.07018	1076.23	1002.21	-5.2	-46.15	0.467641
253	7.1	18.7489	2.6407	54.641	10.7139	0	42.25	11.3309	0.6708	0.1537	0.9997	0.2994	0.9804	0.5806	642.831	1015.61	10.4	-15.6	0.246474
254	6.3	7.2672	1.1535	27.1771	6.3203	0	16.25	4.5792	0.0846	-1	1	0.8013	1	0.7273	1010.6	939.897	6.5	-3.25	0.182507
255	5.5	47.9593	8.7199	45.038	12.868	4.5962	29.9635	6.0112	0.9714	0.9211	0.9975	0.02084	0	0	788.618	900.346	40.3	26	0.677642
256	8.5	82.8055	9.7418	70.7735	10.8882	4.5962	16.5718	2.7684	0.9928	0.9639	1	0.008766	0	0	554.847	716.006	6.5	-82.55	0.894712
257	36.3	112.241	3.092	240.475	7.0109	0	18.9506	3.7273	0.8355	-0.3807	1	0.2649	0.7201	0.2043	814.627	988.409	37.05	-105.95	0.441028
258	5.3	8.7449	1.65	19.1551	5.8046	0	13	3.2871	0.09686	-0.7234	0.9569	0.5917	1	0.8462	1223.18	305.906	5.85	-6.5	0.284257
259	7.5	31.2676	4.169	35.8556	6.5192	3.25	11.718	2.2852	0.9878	0.9133	1	0.01797	0.7818	0	965.353	610.073	11.05	29.25	0.639496
260	7.3	22.2524	3.0483	41.7939	7.8856	3.25	17.5018	3.4612	0.8357	0.1923	0.9995	0.2236	0.4151	0.1818	43.5753	412.589	-22.1	2.6	0.386565
261	11.3	22.8612	2.0231	57.1888	6.1493	0	45.9619	7.043	-0.1788	-1	0.9997	0.7066	0.9785	0.8143	1240.55	512.88	22.1	5.85	0.328997
262	6.5	22.8334	3.5128	31.5106	7.0024	0	14.5344	3.2167	0.9765	0.8944	1	0.03087	0.9556	0	326.423	678.085	1.95	22.75	0.501657
263	8.3	123.291	14.8544	96.7412	15.3558	3.25	23.4361	3.728	0.9977	0.9903	1	0.002301	0	0	79.5	115.066	-105.95	-63.05	0.967348
264	7.7	89.45	11.6169	68.1294	11.9525	0	23.4361	6.9765	0.9468	0.8352	1	0.05252	0.3158	0	1079.16	492.188	-82.55	-34.45	0.971922
265	6.5	30.3488	4.669	26.2689	5.8375	3.25	10.2774	2.0095	0.9577	0.8854	1	0.03746	0.7778	0	1170.94	309	-22.1	20.8	0.799829
266	4.9	14.3884	2.9364	14.0777	4.8544	0	9.75	2.4025	0.5586	0.1414	0.9548	0.2918	1	0.6667	734.765	854.541	-4.55	13.65	0.604895
267	13.1	50.2017	3.8322	61.4338	5.5346	0	26	4.2948	0.8637	0.2095	1	0.1872	0.7568	0.1978	1299.84	693.008	50.05	3.9	0.692408
268	6.3	37.4583	5.9458	53.9653	12.5501	3.25	47.3207	8.7839	0.3749	-0.05872	0.9999	0.3343	0.3256	0.8696	1054.75	560.809	-29.25	-23.4	0.473765
269	5.5	3.25	0.5909	19.8292	5.6655	0	19.769	5.0361	-0.8446	-0.9939	-0.6247	0.1421	1	1	489.027	654.527	3.25	0	0.104298
270	9.1	34.21	3.7593	44.8027	6.3102	0	13.4001	3.4382	0.9523	0.7071	1	0.06205	0.6479	0.03922	1222.73	992.896	8.45	-33.15	0.59575
271	4.9	17.8484	3.6425	28.2391	9.7376	3.25	25.3833	5.3425	0.9411	0.8222	0.996	0.06291	0.8966	0	1283.05	580.663	9.75	14.95	0.374065
272	6.1	3.3144	0.5433	19.8659	4.8453	0	11.718	2.761	0.2146	-0.8321	1	0.6185	1	0.8095	764.615	528.451	0.65	3.25	0.112129
273	5.1	13.9106	2.7276	17.4477	5.6283	3.25	13.7886	2.3003	0.7878	0.6306	0.9923	0.1236	1	0.5455	346.873	926.872	11.05	8.45	0.484622
274	17.1	123.483	7.2212	123.407	8.1727	0	16.5718	2.8475	0.9739	0.8563	0.9999	0.03355	0	0	1083.06	869.091	118.95	-33.15	0.883576
275	7.3	12.9021	1.7674	34.3006	6.4718	0	11.718	3.3677	0.1211	-1	1	0.7505	1	0.625	1030.18	394.308	8.45	9.75	0.273092
276	11.5	107.612	9.3575	93.165	9.8068	0	29.9635	5.569	0.9882	0.935	1	0.01519	0	0	525.309	173.365	-68.25	-83.2	0.954185
277	18.5	198.202	10.7136	197.576	11.9743	3.25	18.3848	3.1306	0.9702	0.7173	1	0.0555	0.0303	0.006897	324.751	557.33	-101.4	170.3	0.894716
278	12.7	36.1028	2.8427	52.0591	4.8653	0	14.5344	2.8093	0.9239	0.7231	1	0.07172	1	0.03448	836.953	778.098	35.1	-8.45	0.584281
279	9.9	10.5812	1.0688	69.5292	8.8012	3.25	43.3604	7.3933	-0.1742	-0.9899	0.9878	0.6194	0.9873	0.8983	970.035	355.697	-7.15	-7.8	0.121438
280	9.9	90.1604	9.1071	78.8461	9.9805	3.25	16.5718	2.8971	0.9697	0.9119	1	0.02566	0	0	408.636	565.141	37.7	-81.9	0.912489
281	22.5	43.0867	1.915	170.235	8.3042	0	22.981	5.1318	0.4945	-1	1	0.6533	0.6927	0.453	1287.82	1022.14	42.25	8.45	0.230606
282	33.3	134.103	4.0271	305.644	9.765	0	32.5	6.4117	0.7625	-0.9997	1	0.5378	0.2492	0.1404	1068.87	622.574	-124.15	-50.7	0.412401
283	8.7	42.3748	4.8707	52.3358	7.8113	0	17.5018	4.2893	0.9719	0.8666	0.9994	0.03148	0.5224	0	429.201	343.868	42.25	3.25	0.623545
284	7.7	36.6602	4.7611	42.0126	7.3706	0	16.25	3.8804	0.9599	0.8546	0.9997	0.03929	0.4386	0	210.675	911.526	22.1	29.25	0.645958
285	5.9	8.45	1.4322	24.0154	6.1578	0	34.548	7.4559	0.6507	-0.5369	1	0.5818	1	0.2632	1064.12	456.788	7.8	-3.25	0.232583
286	14.1	33.931	2.4065	89.4694	7.3942	0	29.9635	4.9349	0.7824	-0.1029	1	0.233	0.9174	0.3564	1037.19	206.993	20.15	-27.3	0.325458
287	10.5	37.968	3.616	74.005	8.7065	0	32.0088	7.5139	-0.4575	-1	0.9996	0.5692	0.7882	0.9375	578.619	582.876	-23.4	29.9	0.415322
288	7.7	53.8677	6.9958	53.0167	9.3012	0	19.769	4.7998	0.9508	0.7686	1	0.05187	0	0	1345.45	693.519	53.3	-7.8	0.75214
289	14.3	83.9306	5.8693	101.396	8.2436	0	45.5	6.4172	0.9782	0.5508	1	0.05227	0.1789	0.009901	376.329	1031.98	83.2	11.05	0.711983
290	5.3	40.1319	7.5721	32.6148	9.8833	3.25	18.9506	3.3905	0.696	0.5059	0.8614	0.1116	0	0.6154	920.283	380.736	-16.9	-36.4	0.766151
291	12.1	35.3758	2.9236	89.1658	8.8283	0	18.3848	4.0559	0.8466	0.5032	0.9994	0.1468	0.7129	0.2222	222.74	720.045	12.35	33.15	0.331162
292	17.7	79.3746	4.4844	98.0004	6.2421	0	16.25	3.7243	0.9495	0.4749	1	0.1054	0.535	0.05839	374.684	200.328	67.6	-41.6	0.718412
293	24.1	115.052	4.7739	157.038	7.1058	0	20.8102	4.4125	0.951	0.1644	1	0.1319	0.3032	0.045	1359.23	958.355	57.85	-99.45	0.671831
294	10.9	58.6299	5.3789	80.3526	9.0284	0	14.5344	3.8917	0.9453	0.6768	1	0.06954	0.236	0.04348	482.33	372.046	-3.9	-58.5	0.595776
295	7.1	3.25	0.4577	12.0712	2.3669	0	4.5962	1.8356	0.1243	-1	0.9971	0.7596	1	0.6552	813.394	897.599	-2.6	-1.95	0.193375
296	30.7	124.834	4.0662	223.209	7.7773	0	20.5548	4.6659	0.7365	-0.9839	1	0.4948	0.5714	0.2453	840.173	575.684	-123.5	18.2	0.522829
297	7.9	21.8501	2.7658	39.4504	6.6865	0	27.768	4.9448	0.03367	-0.9998	1	0.8956	0.8305	0.5385	1357.7	899.943	20.15	8.45	0.413639
298	8.1	112.885	13.9364	94.9823	15.5709	3.25	26	5.579	0.9991	0.9946	1	0.001426	0	0	774.71	211.568	109.85	-26	0.895029
299	11.3	64.5892	5.7159	67.0983	7.2149	0	16.25	3.5967	0.9796	0.8853	0.9999	0.01935	0.05376	0	753.429	21.677	-60.45	-22.75	0.792236
300	7.9	52.1825	6.6054	47.5834	8.065	0	20.8102	5.3756	0.9754	0.9106	0.9999	0.02195	0.2373	0	889.576	730.051	-33.15	40.3	0.81902
301	4.9	0	0	19.5978	6.7579	3.25	13.4001	2.9846	-0.9327	-1	-0.7071	0.09921	1	1	622.102	722.225	0	0	0
302	5.1	21.0925	4.1358	41.2401	13.3032	6.5	22.75	4.6187	0.9537	0.8914	0.9997	0.03059	0.6452	0	1114.52	177.608	17.55	-11.7	0.310888
303	4.7	15.1186	3.2167	22.6514	8.3894	3.25	16.25	4.135	0.9402	0.8321	0.9855	0.05833	1	0	536.532	1005.01	6.5	13.65	0.383424
304	18.3	15.6135	0.8532	86.4223	5.302	0	20.8102	4.3722	0.3582	-0.9971	1	0.6468	1	0.5944	1091.87	673.107	15.6	-0.65	0.16092
305	10.1	69.7805	6.909	59.9842	7.4055	0	17.5018	3.4365	0.9911	0.9599	1	0.009714	0.04938	0	1266.47	474.797	29.9	63.05	0.932955
306	6.3	21.8501	3.4683	22.4143	5.2126	0	14.5344	3.5596	0.7965	0.4366	1	0.1679	0.9767	0.3913	922.595	798.96	20.15	8.45	0.665369
307	5.5	51.2306	9.3146	36.3793	10.3941	4.5962	14.5344	2.731	0.9714	0.9245	0.9983	0.02974	0	0	1020.73	858.418	41.6	-29.9	0.896143
308	11.1	64.821	5.8397	71.2437	7.829	3.25	19.769	4.2088	0.9663	0.8368	1	0.03819	0.1099	0	1270.82	964.149	-46.8	44.85	0.745906
309	5.5	7.827	1.4231	32.0818	9.1662	3.25	20.5548	5.3921	0.2943	-0.5145	0.9939	0.4834	1	0.8	343.7	815.727	5.85	-5.2	0.155255
310	6.3	20.8	3.3016	32.7435	7.6148	3.25	13.7886	3.2863	0.9371	0.8288	0.9998	0.05288	1	0	664.127	43.0159	0	20.8	0.433577
311	11.7	76.8761	6.5706	100.861	10.398	0	20.5548	4.4514	0.8607	-0.06238	1	0.2278	0.268	0.2078	441.436	262.957	72.8	24.7	0.63191
312	9.1	68.8663	7.5677	78.3524	11.0356	0	23.4361	5.5534	0.994	0.9615	1	0.009537	0	0	937.945	49.2473	-20.8	-65.65	0.685753
313	4.7	21.724	4.6221	17.781	6.5856	3.25	13.4001	3.1315	0.9939	0.9899	1	0.004161	0.1852	0	374.489	124.096	-16.9	13.65	0.701849
314	5.1	3.9538	0.7753	13.8358	4.4632	0	9.1924	2.689	0.9224	0.6757	0.9923	0.09722	1	0.09091	835.794	575.882	0.65	-3.9	0.173709
315	15.9	40.6964	2.5595	94.0562	6.7666	0	20.8102	4.9756	0.7283	-0.3027	1	0.312	0.7842	0.3729	392.428	863.428	-18.2	36.4	0.378255
316	12.9	54.6348	4.2353	74.4106	6.8267	0	16.25	3.2811	0.9741	0.8447	1	0.03498	0.6606	0	42.0155	287.709	-54.6	1.95	0.620402
317	7.1	4.7321	0.6665	29.1244	5.7107	3.25	11.718	2.2768	-0.133	-0.908	1	0.6134	0.9412	0.8276	1275.06	603.465	4.55	1.3	0.116711
318	13.9	123.756	8.9033	125.489	10.5453	0	19.5	4.4694	0.9353	0.2747	1	0.1525	0.1849	0.09091	1117.31	551.37	-29.25	-120.25	0.844291
319	20.3	116.103	5.7194	175.243	9.5761	3.25	23.4361	3.6868	0.982	0.8552	1	0.02367	0.1585	0	762.677	157.049	115.05	-15.6	0.597258
320	4.9	2.3436	0.4783	25.619	8.8341	4.5962	20.5548	3.9198	-0.3045	-0.9962	0.9899	0.8892	1	0.7778	932.959	948.439	-1.3	1.95	0.0541425
321	8.7	55.2768	6.3537	56.7579	8.4713	3.25	17.5018	3.4597	0.9619	0.8454	1	0.03812	0	0	1265.06	664.54	-41.6	36.4	0.750027
322	12.1	56.115	4.6376	139.211	13.7833	3.25	43.3604	8.9206	0.4608	-0.7652	1	0.5967	0.1881	0.4938	1152.28	139.281	-17.55	-53.3	0.336465
323	10.3	21.4894	2.0863	59.3964	7.1562	0	20.5548	4.7013	0.2306	-1	0.9947	0.6466	0.8795	0.7302	953.903	19.6068	1.3	-21.45	0.291537
324	9.1	40.1793	4.4153	55.1551	7.7683	3.25	14.5344	3.6098	0.9594	0.7239	0.9999	0.05714	0.5493	0.01961	454.648	26.3022	-6.5	39.65	0.568374
325	21.3	57.9412	2.7202	129.31	6.7	0	39.2699	4.7188	0.6468	-0.7977	1	0.5232	0.5078	0.3642	271.106	697.655	-42.25	-39.65	0.406
326	14.9	16.9499	1.1376	89.1919	6.9141	0	20.5548	4.1743	0.2609	-1	1	0.7826	1	0.537	735.383	942.168	-1.3	-16.9	0.164533
327	16.5	71.1624	4.3129	93.1058	6.4211	0	14.5344	2.6811	0.9088	0.1104	1	0.1542	0.4828	0.08	874.221	525.033	-55.25	44.85	0.671676
328	11.5	145.48	12.6504	121.267	12.765	7.2672	18.9506	3.0625	0.9924	0.9594	1	0.01111	0	0	1196.6	964.461	112.45	92.3	0.991022
329	7.5	43.8593	5.8479	30.6793	5.5781	0	10.2774	2.653	0.9535	0.8187	1	0.05477	0.4727	0	930.94	230.84	43.55	-5.2	1.04837
330	21.3	84.6623	3.9748	111.687	5.7869	0	11.718	2.2264	0.9459	0.7645	1	0.05846	0.4715	0	798.409	127.373	74.1	-40.95	0.686862
331	10.7	36.6372	3.424	55.2409	6.3495	0	13.7886	3.757	0.8684	0.3363	1	0.1376	0.8391	0.209	105.523	917.668	-15.6	33.15	0.539255
332	5.1	65.3921	12.822	42.363	13.6655	9.75	16.5718	2.0484	0.999	0.9975	1	0.0006916	0	0	245.059	803.049	-65	-7.15	0.938275
333	4.9	11.718	2.3914	17.8945	6.1705	0	20.5548	5.2283	0.3445	-0.4472	0.9191	0.5044	1	0.7778	178.429	477.051	11.7	0.65	0.387554
334	5.3	1.8385	0.3469	24.8378	7.5266	0	39.2699	8.6943	0.009635	-0.9839	0.9991	0.9597	1	0.5385	689.453	392.793	1.3	-1.3	0.0460899
335	6.1	9.1	1.4918	25.0066	6.0992	0	21.8017	6.0279	0.3041	-0.9754	1	0.7996	1	0.4286	317	268.492	0	-9.1	0.244589
336	17.9	74.7359	4.1752	111.883	7.0367	0	13.4001	3.3676	0.3966	-0.9989	0.9997	0.741	0.5094	0.4044	517.397	569.397	16.9	72.8	0.593346
337	23.5	29.7015	1.2639	142.108	6.6097	0	32.5	5.1709	0.06286	-1	1	0.7437	0.6744	0.6995	544.489	274.187	-27.3	-11.7	0.191219
338	12.1	42.4446	3.5078	52.2542	5.1737	0	16.5718	4.3367	0.6773	-0.9762	1	0.4889	0.6139	0.3544	31.1322	700.331	27.3	-32.5	0.678006
339	5.5	28.1983	5.127	32.6835	9.3381	3.25	16.5718	4.0596	0.9369	0.8561	0.9997	0.04591	0.3143	0	1281.65	770.827	-25.35	12.35	0.549041
340	23.5	155.534	6.6184	196.979	9.1618	0	19.769	4.0689	0.7766	-0.9829	1	0.4918	0.214	0.1804	537.328	625.294	-152.1	32.5	0.722391
341	16.5	76.7028	4.6487	114.313	7.8837	0	24.7513	3.56	0.8563	0.01264	1	0.249	0.2759	0.2016	392.988	792.997	-22.1	73.45	0.58966
342	13.5	21.6461	1.6034	53.7698	4.6756	0	16.25	2.6533	0.5931	-0.6508	0.9997	0.4428	0.8435	0.4516	1302.26	22.9889	-14.3	16.25	0.342929
343	10.5	95.4814	9.0935	90.5088	10.6481	3.25	43.3604	6.592	0.9982	0.9892	1	0.002182	0	0	726.671	328.729	-34.45	-89.05	0.854002
344	24.7	18.2	0.7368	89.7484	3.9537	0	10.2774	2.3786	0.3862	-0.9999	1	0.5936	1	0.7005	1378.53	683.457	0	18.2	0.186357
345	9.7	52.1987	5.3813	56.7104	7.365	0	22.75	4.9538	0.9917	0.9363	1	0.01421	0.2078	0	1076.39	250.541	52	4.55	0.730659
346	7.1	17.55	2.4718	39.7034	7.785	0	22.75	4.5354	0.8552	0.4856	1	0.1558	1	0.2581	1257.99	630.937	0	-17.55	0.317508
347	18.1	31.6971	1.7512	68.4313	4.2504	0	13	2.6407	0.8154	-0.124	1	0.2193	1	0.2714	444.964	436.953	-27.95	-14.95	0.412008
348	6.9	7.2672	1.0532	27.1378	5.5383	0	11.718	3.1365	0.6601	-0.9864	0.9998	0.4011	1	0.4286	189.659	680.928	-3.25	6.5	0.190167
349	9.9	22.75	2.298	46.1947	5.8474	0	17.5018	3.3579	0.5349	-0.9806	0.9991	0.5283	0.962	0.5424	235.439	556.273	22.75	0	0.392995
350	5.1	5.5536	1.0889	8.8212	2.8455	0	9.1924	2.4634	0.6364	-0.3162	1	0.4794	1	0.5	183.373	541.422	5.2	-1.95	0.382674
351	7.3	47.8093	6.5492	58.0856	10.9596	0	20.8102	5.3386	0.9594	0.669	0.9999	0.07259	0.3774	0.0303	465.5	246.966	33.15	34.45	0.597577
352	8.9	53.1969	5.9772	70.7593	10.255	3.25	20.8102	4.3355	0.7988	0.6051	0.9995	0.0942	0.3478	0.2857	758.68	59.8146	24.05	47.45	0.582857
353	17.9	123.507	6.8998	141.863	8.9222	0	19.769	3.6535	0.8745	0.1101	1	0.2125	0.1069	0.1583	1163.29	929.218	-1.3	-123.5	0.773329
354	10.5	62.2169	5.9254	78.6821	9.2567	0	17.5018	3.5716	0.975	0.8602	1	0.03367	0.2235	0	1219.68	138.9	-33.15	-52.65	0.64012
355	12.7	45.5232	3.5845	70.2363	6.5641	0	14.5344	3.6611	0.5924	-1	1	0.5327	0.5607	0.4235	516.807	840.079	-33.15	-31.2	0.546076
356	5.7	27.3696	4.8017	19.5087	5.2726	0	13.4001	4.2172	0.7693	0.5477	0.9487	0.1506	0.5676	0.4706	512.605	933.123	1.95	-27.3	0.910689
357	16.7	98.9538	5.9254	135.463	9.2152	0	41.3657	5.6814	0.9639	0.8149	1	0.04259	0.1088	0	1369.6	588.138	16.9	97.5	0.643003
358	6.5	49.7112	7.6479	39.072	8.6827	0	14.5344	3.7255	0.9462	0.8544	1	0.04226	0.08889	0	344.254	1008.29	22.75	44.2	0.88082
359	12.5	81.1642	6.4931	101.149	9.6332	3.25	17.5018	3.7909	0.9839	0.8579	1	0.02666	0.181	0	1331.38	583.872	-68.9	-42.9	0.674034
360	6.3	12.3671	1.963	33.826	7.8665	0	22.981	5.5181	0.6429	0.03331	0.9999	0.3265	1	0.5217	403.119	1028.77	12.35	-0.65	0.249539
361	7.3	9.1232	1.2498	22.5611	4.2568	0	11.718	3.9051	0.4473	-0.5369	1	0.5148	1	0.5758	583.726	119.473	9.1	-0.65	0.293601
362	6.9	17.1728	2.4888	28.9796	5.9142	0	18.9506	4.0824	0.967	0.8682	1	0.03239	1	0	866.616	288.254	8.45	14.95	0.420818
363	12.1	38.3995	3.1735	54.7992	5.4257	0	13.4001	2.9522	0.6576	-0.6278	1	0.4855	0.9505	0.3625	1220.64	253.359	1.95	38.35	0.584901
364	14.7	67.753	4.609	112.472	8.8561	0	36.3361	7.3417	0.7278	-0.9994	1	0.5961	0.4094	0.1308	156.15	903.173	10.4	-66.95	0.520432
365	9.5	33.825	3.5605	44.6234	5.9498	0	23.4361	4.2348	0.8702	0.4741	1	0.1196	0.7467	0.1091	1016.46	828.095	1.3	33.8	0.598423
366	5.1	52.1703	10.2295	33.8811	10.9294	4.5962	17.5018	3.4303	0.996	0.9899	0.9997	0.003169	0	0	899.01	70.9902	44.85	26.65	0.935962
367	9.5	50.5916	5.3254	57.0401	7.6054	0	14.5344	3.4892	0.7177	-0.1961	1	0.3712	0.3867	0.3636	122.837	755.416	34.45	37.05	0.700213
368	10.5	9.75	0.9286	27.4858	3.2336	0	9.1924	2.4785	0.7354	-1	1	0.6132	1	0.1406	866.233	1038.68	9.75	0	0.287172
369	10.1	45.6391	4.5187	47.7224	5.8917	0	18.9506	3.9606	0.9794	0.891	1	0.02326	0.5062	0	290.777	732.361	-13.65	-43.55	0.76696
370	9.9	57.3512	5.7931	88.512	11.2041	3.25	32.0088	5.2832	0.9052	0.7319	0.9996	0.0661	0.05063	0.05085	1234.63	370.237	54.6	-17.55	0.517052
371	11.9	132.31	11.1185	114	11.5151	3.25	23.6604	4.6797	0.9883	0.9578	1	0.009769	0	0	255.719	985.987	-131.95	-9.75	0.965558
372	5.1	3.5004	0.6863	24.5581	7.922	3.25	16.5718	4.393	0.1504	-0.9487	1	0.7588	1	0.7273	390.088	808.882	3.25	1.3	0.0866322
373	12.7	9.0535	0.7129	40.7147	3.8051	0	16.5718	3.0982	0.09303	-0.9878	1	0.7953	1	0.6322	912.886	623.807	8.45	3.25	0.187354
374	11.3	42.5489	3.7654	70.6123	7.5927	0	24.7513	5.804	0.5063	-0.6757	1	0.5945	0.5699	0.4225	1144.88	239.606	-40.3	-13.65	0.495924
375	8.5	67.054	7.8887	61.7296	9.4969	0	20.5548	4.5959	0.7493	0.1308	1	0.2871	0.2308	0.4	98.1471	377.077	-18.85	64.35	0.830661
376	5.5	4.111	0.7474	15.5201	4.4343	0	16.25	4.1277	-0.2215	-0.9304	0.8944	0.7376	1	0.9286	703.164	265.018	1.3	-3.9	0.16855
377	6.1	49.4043	8.0991	39.576	9.6527	0	17.5018	3.9246	0.9096	0.6508	0.9993	0.1015	0	0.09524	340.951	119.664	49.4	-0.65	0.83905
378	18.5	83.8979	4.535	115.167	6.9798	3.25	13.4001	2.4204	0.9529	0.499	1	0.07161	0.4606	0.02069	339.211	114.335	-54.6	-63.7	0.649732
379	5.7	56.7439	9.9551	46.3818	12.5356	3.25	18.3848	3.6952	0.9962	0.9753	1	0.006396	0	0	1009.66	616.158	-9.75	-55.9	0.794146
380	11.1	157.971	14.2317	142.995	15.7138	4.5962	33.4608	5.6153	0.9583	0.8707	1	0.0402	0	0	908.293	263.333	96.85	124.8	0.905682
381	16.1	46.9532	2.9163	89.6088	6.3552	0	22.981	4.0073	0.7753	-0.9829	1	0.3694	0.5957	0.3	637.388	952.568	17.55	43.55	0.458884
382	21.9	93.0863	4.2505	179.449	9.0175	0	34.548	4.6767	0.8013	-0.9952	1	0.4655	0.2412	0.1356	559.023	404.505	-79.3	48.75	0.471361
383	11.3	34.3456	3.0394	44.4558	4.7802	0	9.75	2.4153	0.9439	0.6402	1	0.07655	1	0.0411	934.797	566.265	29.9	16.9	0.635831
384	9.1	20.9619	2.3035	26.3247	3.7077	0	9.75	2.4443	0.9697	0.889	1	0.03483	1	0	1025.84	333.154	20.8	2.6	0.621275
385	5.9	45.7223	7.7495	41.4387	10.6253	0	16.5718	5.061	0.8636	0.2578	0.9953	0.2113	0.2308	0.2105	413.407	88.8305	-11.7	44.2	0.729344
386	9.3	77.7667	8.362	79.6572	10.9119	0	47.9857	9.359	0.9147	0.7185	1	0.08924	0.0137	0.0566	954.833	955.78	16.25	-76.05	0.766319
387	9.3	118.38	12.7291	100.514	13.769	0	30.6604	5.9917	0.9966	0.9886	1	0.002905	0	0	837.656	810.307	104	56.55	0.924475
388	8.5	87.9039	10.3416	84.5931	13.0143	3.25	26	5.6541	0.9959	0.9779	1	0.004377	0.09231	0	675.053	549.541	-87.75	-5.2	0.794634
389	6.9	40.153	5.8193	42.342	8.6412	0	29.0689	7.0145	0.7014	0.3319	0.9977	0.2325	0.102	0.4483	330.957	31.8696	-35.1	19.5	0.673437
390	5.9	12.4861	2.1163	16.8542	4.3216	0	7.2672	2.1116	0.8709	0.5882	0.9985	0.1107	1	0.1053	411.509	871.941	-7.8	9.75	0.489703
391	4.9	7.4111	1.5125	9.527	3.2852	0	13	3.704	0.9043	0.824	0.9867	0.07664	1	0	894.867	465.255	-5.85	-4.55	0.460398
392	5.3	20.2441	3.8196	28.4142	8.6104	0	22.981	5.4617	0.9608	0.7705	0.9998	0.06342	0.7576	0	1200.1	854.009	20.15	1.95	0.443603
393	8.1	2.0555	0.2538	38.3316	6.2839	0	17.5018	3.7518	-0.468	-0.9996	0.9985	0.5559	1	0.9512	1338.59	199.018	0.65	1.95	0.0403889
394	13.5	41.1353	3.0471	58.4573	5.0832	0	19.769	3.3159	0.9743	0.913	1	0.02332	0.9826	0	44.2185	859.652	-21.45	-35.1	0.599445
395	5.7	14.0014	2.4564	38.0802	10.2919	0	49.5025	11.1661	0.4621	-0.8998	0.9867	0.6182	0.4865	0.4706	652.053	1028.51	-5.2	-13	0.238673
396	10.1	9.3066	0.9214	42.0363	5.1897	0	14.5344	3.3394	0.4491	-0.8944	0.9999	0.5229	1	0.6102	160.059	801.51	-3.9	-8.45	0.177544
397	6.3	36.9587	5.8665	30.3515	7.0585	0	17.5018	3.9223	0.9867	0.9359	1	0.01701	0	0	779.563	260.571	30.55	-20.8	0.831126
398	8.7	75.5931	8.6889	83.3506	12.4404	3.25	20.5548	4.7555	0.8831	-0.8222	1	0.4231	0.1493	0.06383	1100.92	141.948	32.5	-68.25	0.698442
399	4.9	15.2161	3.1053	14.0755	4.8536	0	7.2672	2.1559	0.9362	0.8072	0.9852	0.05493	1	0	1362	922.306	5.2	-14.3	0.639793
400	9.7	72.9044	7.5159	75.9311	9.8612	3.25	41.6203	7.172	0.988	0.8399	1	0.02455	0	0	620.124	56.5052	55.9	-46.8	0.762169
401	4.7	37.7224	8.026	26.3404	9.7557	3.25	17.5018	3.8621	0.9954	0.9809	1	0.006672	0	0	395.553	235.745	-37.7	1.3	0.822699
402	6.9	27.2147	3.9442	33.5167	6.8402	0	13.7886	3.282	0.9592	0.824	1	0.0483	0.5918	0	899.087	371.79	-20.8	-17.55	0.576621
403	13.7	117.858	8.6028	146.617	12.5314	3.25	20.5548	3.5772	0.74	-0.5623	1	0.499	0	0.2062	820.872	650.628	91.65	-74.1	0.6865
404	20.3	81.9	4.0345	129.998	7.1037	0	16.25	3.3181	0.7983	-0.995	1	0.4322	0.3934	0.1852	1114.58	974.207	0	81.9	0.567943
405	5.9	40.8312	6.9205	35.2429	9.0366	3.25	13	2.2666	0.9738	0.894	0.9936	0.0293	0	0	358.737	343.178	39.65	-9.75	0.76583
406	5.3	18.1069	3.4164	28.5481	8.6509	3.25	13.4001	3.2083	0.9767	0.8888	0.9996	0.03347	0.8485	0	1113.34	882.509	16.9	6.5	0.394918
407	5.7	36.056	6.3256	28.8931	7.8089	3.25	25.3833	5.3729	0.9355	0.6299	1	0.1133	0.1892	0.1176	885.711	769.053	20.15	29.9	0.81005
408	5.5	22.526	4.0956	26.5619	7.5891	0	13.7886	3.8677	0.6876	0.3624	0.9867	0.2193	0.6286	0.6	1307.78	827.245	15.6	16.25	0.539669
409	5.1	13.9106	2.7276	26.6629	8.6009	3.25	40.2003	7.2159	-0.449	-0.9363	-0.1508	0.3153	0.6774	1	1363.7	334.069	-8.45	11.05	0.31713
410	9.5	92.3572	9.7218	74.8512	9.9802	4.5962	16.25	3.4986	0.9855	0.9274	1	0.0185	0	0	533.953	390.326	86.45	-32.5	0.974109
411	23.7	156.52	6.6042	219.664	10.1228	0	39.538	5.7784	0.9398	0.2756	1	0.1367	0.212	0.08122	719.66	581.781	-125.45	93.6	0.652408
412	5.1	49.1986	9.6468	36.387	11.7377	4.5962	20.5548	5.3286	0.9959	0.9855	0.9998	0.004244	0	0	777.863	370.696	13	-47.45	0.821865
413	7.5	1.3	0.1733	36.7455	6.681	0	18.9506	5.1306	-0.4171	-1	0.9985	0.6688	1	0.9118	1204.49	262.093	-1.3	0	0.0259392
414	7.7	58.86	7.6442	43.6272	7.6539	0	16.25	3.8812	0.9952	0.9838	1	0.004916	0	0	594.442	445.974	-40.3	-42.9	0.998733
415	10.3	62.132	6.0322	63.8892	7.6975	0	13.4001	3.1165	0.9823	0.8933	1	0.02395	0	0	1314.75	560.811	-41.6	46.15	0.783657
416	7.3	9.75	1.3356	34.8583	6.577	0	25.3833	5.7354	0.1979	-1	1	0.6837	1	0.75	702.062	106.123	-9.75	0	0.203071
417	9.7	11.772	1.2136	50.5625	6.5666	0	29.0689	5.7229	0.6783	-0.8824	1	0.4878	0.987	0.2982	1210.9	489.278	1.3	11.7	0.184814
418	6.5	11.3518	1.7464	27.6392	6.1421	0	13.7886	4.1365	0.7765	-0.5677	0.9945	0.3436	0.8444	0.28	949	421.562	-2.6	-11.05	0.284333
419	4.7	57.4543	12.2243	35.5208	13.1559	6.5	22.981	4.5329	0.9451	0.9203	0.9722	0.02422	0	0	594.936	962.5	-40.3	40.95	0.929188
420	6.5	32.7138	5.0329	56.2787	12.5064	0	35.1541	9.6341	0.7475	0.4588	0.9962	0.1694	0.1778	0.6	963.969	903.162	-24.7	-21.45	0.402426
421	25.1	46.8045	1.8647	125.386	5.428	0	38.0403	5.9065	0.5439	-1	1	0.6711	0.7446	0.3941	932.004	680.827	-46.8	0.65	0.343534
422	25.1	135.824	5.4113	236.621	10.2433	0	33.4608	4.8975	0.7876	-1	1	0.5102	0.1472	0.1298	323.622	497.885	-135.2	-13	0.528277
423	10.7	18.3042	1.7107	58.9741	6.7786	0	14.5344	3.583	0.7223	-0.124	1	0.3177	0.9885	0.2985	771.766	425.668	18.2	1.95	0.252368
424	13.1	105.904	8.0843	98.7599	8.8973	0	23.6604	4.5658	0.9912	0.9551	1	0.0102	0	0	418.928	276.34	-104.65	16.25	0.908624
425	5.3	41.5288	7.8356	28.0041	8.4861	3.25	13.7886	2.9859	0.9821	0.9325	0.9998	0.01967	0	0	808.406	945.5	-26.65	-31.85	0.923345
426	24.9	45.2299	1.8165	165.274	7.2172	0	17.5018	4.2923	0.6447	-0.9608	1	0.575	0.4367	0.3254	1037.79	390.05	5.85	-44.85	0.25169
427	9.7	89.6529	9.2426	84.8279	11.0166	0	32.5	6.5982	0.9519	0.8759	1	0.03339	0	0	441.124	279.082	-44.2	78	0.83897
428	6.3	14.8223	2.3527	31.549	7.337	0	16.25	4.5371	-0.09052	-0.8575	0.9	0.6591	0.7442	0.7826	748.73	927.429	11.7	-9.1	0.320662
429	15.9	83.4636	5.2493	117.648	8.4639	0	21.8017	4.4548	0.7425	-0.6408	1	0.4912	0.1727	0.1849	1022.9	729.094	-66.3	-50.7	0.620199
430	12.9	62.3763	4.8354	66.7758	6.1262	0	14.5344	2.8951	0.9801	0.8729	1	0.02777	0.5229	0	1280.32	520.388	34.45	-52	0.789298
431	8.7	45.7962	5.2639	44.8361	6.692	3.25	13.4001	3.2237	0.9477	0.8079	0.9996	0.03984	0.1194	0	996.31	29.8046	5.2	-45.5	0.786596
432	7.3	28.489	3.9026	39.1111	7.3795	0	17.5018	4.3871	0.743	-0.5547	1	0.4552	0.5472	0.2727	1178.92	909.384	25.35	13	0.528843
433	9.1	9.2382	1.0152	53.7086	7.5646	0	19.769	4.9648	-0.143	-1	1	0.7055	0.9859	0.82	1325.75	615.83	-7.15	-5.85	0.134204
434	7.5	27.0356	3.6047	38.2501	6.9546	0	17.5018	4.4481	0.9883	0.8862	1	0.02372	0.8364	0	736.727	335.393	-4.55	-26.65	0.518319
435	12.9	40.3	3.124	75.6784	6.943	0	17.5018	4.0841	0.4878	-0.9996	1	0.6923	0.7523	0.4302	1017.51	1031.02	40.3	0	0.44995
436	24.3	200.656	8.2575	238.809	10.7089	0	30.6604	4.8274	0.9159	0.1278	1	0.202	0.05381	0.1034	988.183	186.276	129.35	-153.4	0.771088
437	4.7	1.3	0.2766	2.5442	0.9423	0	4.5962	1.6535	-0.7071	-0.7071	-0.7071	9.1972e-09	1	1	541.192	121.638	0	-1.3	0.293537
438	4.7	8.475	1.8032	12.5127	4.6343	0	9.75	3.1933	0.5008	0.3417	0.7071	0.1286	1	1	1382.95	427.181	7.15	-4.55	0.389099
439	24.1	190.96	7.9236	258.984	11.7187	0	32.0088	5.038	0.9781	0.864	1	0.02388	0	0	398.127	491.253	-30.55	188.5	0.67615
440	5.1	6.7862	1.3306	17.7043	5.7111	0	14.5344	4.4906	-0.1638	-0.4961	0.6139	0.3293	1	1	1201.12	951.971	-6.5	1.95	0.232985
441	13.9	58.8313	4.2325	78.0261	6.5568	0	17.5018	3.0459	0.3754	-1	0.9999	0.7826	0.521	0.433	1266.07	759.849	41.6	-41.6	0.645513
442	6.9	34.8402	5.0493	40.7736	8.3211	0	20.5548	5.8362	-0.09527	-0.999	0.9992	0.8579	0.551	0.6897	231.203	803.993	-33.8	8.45	0.606807
443	6.9	72.7129	10.5381	54.8615	11.1962	4.5962	20.8102	3.7665	0.9933	0.9756	1	0.007807	0	0	710.529	698.92	-48.75	-53.95	0.941221
444	23.3	33.7124	1.4469	145.735	6.842	0	25.3833	5.6776	0.5366	-0.9899	1	0.619	0.9953	0.4188	931.903	769.41	18.85	-27.95	0.211473
445	6.5	17.5018	2.6926	42.6062	9.468	3.25	41.1096	10.3366	0.9077	0.4138	1	0.1528	0.5556	0.12	505.492	941.669	9.1	14.95	0.28439
446	7.1	3.25	0.4577	19.1349	3.7519	0	11.718	3.015	0.3912	-0.4281	0.9747	0.3864	1	0.7667	284.831	238.796	0	3.25	0.121992
447	23.5	79.9526	3.4022	140.347	6.5278	0	16.25	3.4104	0.8637	-0.8437	1	0.2459	0.6837	0.1744	835.351	915.049	72.15	-34.45	0.521186
448	16.9	96.3777	5.7028	138.473	9.2935	0	20.8102	4.8282	0.8674	-0.7399	1	0.2549	0.255	0.124	798.935	470.908	62.4	-73.45	0.613633
449	10.7	1.4534	0.1358	31.161	3.5817	0	11.718	2.8757	-0.1887	-1	1	0.7016	1	0.8462	292.93	909.271	-0.65	-1.3	0.037915
450	5.9	18.2464	3.0926	36.0482	9.2431	0	19.5	5.7885	0.8786	0.4266	0.9988	0.1428	0.9744	0.1579	969.78	812.831	1.3	-18.2	0.334585
451	8.5	40.1793	4.727	49.4363	7.6056	3.25	13.7886	2.9021	0.8803	0.4472	1	0.1405	0.5692	0.2	1072.59	234.876	6.5	-39.65	0.621516
452	5.5	29.0689	5.2853	23.1588	6.6168	0	48.75	10.662	0.899	0.7229	0.9983	0.09145	0.6857	0.06667	7.8909	585.909	-5.2	-28.6	0.79877
453	4.7	67.9553	14.4586	40.3751	14.9537	9.75	20.5548	3.0163	0.9924	0.9902	0.9947	0.001557	0	0	86.7128	512.011	65.65	-17.55	0.966891
454	6.7	28.5556	4.262	34.7241	7.3881	3.25	36.3361	6.6245	0.7803	-0.6868	0.9994	0.504	0.2766	0.1481	684.843	277.321	21.45	-18.85	0.576874
455	5.5	7.6081	1.3833	21.6589	6.1882	0	18.9506	4.5998	0.009298	-0.9923	0.7682	0.6272	1	0.9333	705.173	382.964	-7.15	2.6	0.223538
456	14.3	9.9218	0.6938	40.5	3.2927	0	9.1924	2.2166	0.543	-1	1	0.5691	1	0.4894	796.797	836.185	5.2	-8.45	0.210709
457	5.5	39.8625	7.2477	31.1658	8.9045	3.25	16.25	4.0294	0.9976	0.9871	1	0.003764	0	0	144.682	89.4727	16.25	-36.4	0.813937
458	5.9	63.9681	10.842	40.6904	10.4334	0	17.5018	5.6555	0.9947	0.9754	1	0.006507	0	0	934.144	612.136	-5.85	63.7	1.03916
459	11.7	59.0356	5.0458	61.7991	6.371	0	13.4001	2.6586	0.7459	-0.8779	1	0.4615	0.4021	0.2237	193.496	771.5	-20.8	55.25	0.791995
460	6.7	24.3988	3.6416	27.2842	5.8051	0	11.718	2.7546	0.9547	0.7234	0.9999	0.0683	0.9787	0.03704	330.343	946.694	18.2	-16.25	0.62731
461	5.1	11.1072	2.1779	20.1496	6.4999	0	40.7224	9.6411	0.7323	0.3162	0.9909	0.2405	1	0.4545	182.177	698.765	10.4	3.9	0.335067
462	20.1	83.5749	4.158	156.695	8.6572	0	37.0557	5.5171	0.8104	-0.908	1	0.332	0.6575	0.2422	282.388	777.98	80.6	22.1	0.480294
463	21.9	107.959	4.9296	157.337	7.9064	0	37.0557	5.1037	0.3655	-1	1	0.7834	0.4724	0.4545	303.815	614.258	-94.25	52.65	0.623495
464	13.3	31.7504	2.3872	83.5071	7.39	0	18.9506	4.8629	0.5612	-1	1	0.6809	0.8407	0.2903	1371.33	239.966	-29.25	12.35	0.323031
465	8.1	44.2096	5.458	97.9706	16.0607	3.25	29.9635	6.6779	0.9103	0.6727	1	0.08796	0.1803	0.09756	1117.28	515.821	-29.25	33.15	0.339836
466	12.1	38.5039	3.1821	48.1224	4.7646	0	10.2774	2.7371	0.9641	0.8081	1	0.04057	0.8515	0	689.566	785.091	35.75	-14.3	0.667863
467	5.7	14.6069	2.5626	34.7575	9.3939	0	37.9012	10.0447	0.1738	-0.8276	0.9947	0.749	0.6757	0.6471	1175.81	359.588	-7.8	12.35	0.272794
468	5.9	19.3914	3.2867	25.2487	6.474	0	23.6604	5.0361	0.4265	-0.2462	0.9994	0.478	0.9744	0.6316	1322.53	913.178	-14.95	12.35	0.507677
469	7.9	33.7124	4.2674	43.6583	7.3997	0	16.25	4.9426	0.9003	0.4679	1	0.1442	0.3051	0.1538	982.994	510.956	11.05	31.85	0.576699
470	12.1	58.0287	4.7958	73.6086	7.288	0	18.3848	4.4575	0.5711	-0.9899	0.9997	0.5739	0.4653	0.3924	1104.87	825.971	38.35	43.55	0.658041
471	8.7	111.167	12.7778	99.2175	14.8086	6.5	26.2023	4.3452	0.9981	0.9856	1	0.00287	0	0	700.178	79.0172	103.35	40.95	0.862863
472	6.3	2.3436	0.372	32.5292	7.5649	0	20.5548	5.5848	0.04253	-0.8824	1	0.624	1	0.7826	889.532	490.952	1.95	-1.3	0.0491745
473	8.7	41.1353	4.7282	66.784	9.9678	3.25	27.5772	4.6613	0.9773	0.5369	1	0.06999	0.1045	0.02128	416.351	191.379	21.45	35.1	0.474347
474	7.5	59.3781	7.9171	40.6965	7.3994	0	16.25	3.4516	0.904	0.7181	1	0.1023	0	0.1143	109.993	922.4	-59.15	5.2	1.06997
475	5.1	22.7035	4.4517	22.7822	7.3491	0	13.4001	3.5843	0.8705	0.7729	0.9459	0.06464	0.4516	0	142.137	762.765	22.1	-5.2	0.605748
476	9.7	47.4144	4.8881	69.985	9.089	0	25.3833	5.2296	0.9367	0.6644	1	0.08756	0.2987	0.07018	945.557	68.4588	41.6	22.75	0.537804
477	6.5	101.008	15.5396	69.234	15.3853	9.1924	18.9506	2.5711	0.9996	0.9974	1	0.0007495	0	0	1156.78	225.615	53.3	-85.8	1.01003
478	21.3	48.6155	2.2824	160.869	8.3352	0	24.7513	3.7347	0.6757	-0.9982	1	0.5966	0.5648	0.2717	676.627	884.312	24.05	42.25	0.273827
479	9.7	16.9125	1.7436	39.5595	5.1376	0	13	3.4488	0.3652	-0.9983	0.9927	0.6656	0.987	0.5926	474.438	41.3608	-0.65	16.9	0.33938
480	15.3	66.3701	4.3379	106.694	8.0221	0	36.3361	5.7811	0.9492	0.7223	1	0.06146	0.5038	0.0177	325.781	1028.74	65.65	-9.75	0.540744
481	5.1	25.3833	4.9771	24.0377	7.7541	3.25	18.3848	3.8241	0.9853	0.9162	1	0.0234	0.8065	0	239.804	906.872	24.7	5.85	0.641867
482	6.9	46.2278	6.6997	43.2751	8.8316	0	14.5344	3.9572	0.9668	0.843	0.9999	0.03952	0	0	921.79	126.109	40.95	-21.45	0.758605
483	7.5	72.3576	9.6477	67.8006	12.3274	3.25	26.2023	6.8044	0.9141	0.4837	0.9997	0.1479	0.1818	0.2	537.387	546.84	22.1	-68.9	0.782622
484	20.9	118.364	5.6634	146.677	7.7607	0	24.7513	4.0037	0.9219	0.4945	1	0.1052	0.3598	0.04734	1092.95	70.3684	-74.1	-92.3	0.729754
485	9.3	84.2998	9.0645	88.3176	12.0983	3.25	37.0557	7.6642	0.9433	0.672	1	0.06825	0.06849	0.03774	901.269	782.505	-28.6	79.3	0.749237
486	4.9	2.9069	0.5932	13.384	4.6152	0	11.718	3.0413	0.3833	-0.6	0.9971	0.615	1	0.5	1258.35	649.551	1.3	-2.6	0.128532
487	5.1	19.7369	3.87	18.3609	5.9229	0	10.2774	3.2523	0.9585	0.8638	0.9965	0.05199	0.9677	0	485.049	173.912	5.85	18.85	0.653396
488	12.1	10.4809	0.8662	59.5036	5.8914	0	13.4001	3.2517	0.1846	-0.9971	1	0.718	1	0.65	1263.24	807.116	-1.3	10.4	0.147028
489	15.1	102.856	6.8117	121.082	9.2429	0	19.769	4.6702	0.9286	0.5369	1	0.1079	0.1908	0.0991	201.841	109.026	96.2	36.4	0.736966
490	8.3	8.7207	1.0507	46.3136	7.3514	0	14.5344	3.9517	0.6243	-0.9487	1	0.4869	1	0.4186	60.3855	34.5181	3.9	7.8	0.142925
491	4.7	32.9134	7.0028	26.8561	9.9467	4.5962	26.2023	5.1425	0.9835	0.963	1	0.01813	0	0	594.277	50.4894	32.5	5.2	0.704032
492	4.7	8.841	1.8811	22.7589	8.4292	0	39.2699	8.2214	-0.2987	-0.7071	0.1961	0.3685	0.8148	1	122.713	602.787	-7.15	5.2	0.223165
493	20.3	83.6962	4.123	127.06	6.9431	0	20.8102	3.5634	0.9721	0.6668	1	0.04884	0.459	0.006135	813.759	456.571	83.2	9.1	0.593827
494	5.9	28.5778	4.8437	30.1031	7.7188	3.25	18.9506	3.8388	-0.6682	-0.9929	0.4279	0.3299	0.5897	1	718.407	745.534	27.3	8.45	0.62752
495	10.9	13.5724	1.2452	53.0792	5.964	0	20.8102	4.2473	0.003545	-0.9811	0.9978	0.7398	1	0.7246	1103.72	868.881	3.9	13	0.208786
496	14.7	75.3832	5.1281	87.4025	6.8821	0	20.8102	3.6683	0.8191	-0.6441	1	0.3846	0.3386	0.1619	1335.18	888.752	52.65	-53.95	0.745136
497	8.1	18.0251	2.2253	39.5289	6.4801	0	18.9506	4.3093	0.4638	-0.9744	1	0.8529	0.7377	0.2683	1292.28	808.549	7.8	16.25	0.343405
498	19.7	69.2456	3.515	174.174	9.8403	0	23.6604	4.6761	0.8411	0.1734	1	0.1993	0.1299	0.2739	817.886	661.482	68.25	11.7	0.357205
499	6.9	26.9652	3.908	47.4114	9.6758	0	26.2023	6.7766	0.2614	-1	1	0.9148	0.4694	0.4138	1280.33	743.203	-7.15	-26	0.403894
500	16.1	80.9478	5.0278	112.846	8.0032	0	16.5718	3.8842	0.6578	-0.9933	1	0.6759	0.2908	0.1983	87.0807	919.345	45.5	-66.95	0.628224
501	5.5	63.9515	11.6276	43.876	12.536	4.5962	42.3748	8.6932	0.9624	0.835	0.9949	0.05836	0	0	764.709	248.964	-28.6	57.2	0.927537
502	19.1	92.8226	4.8598	151.534	8.8616	0	22.981	3.907	0.95	0.7234	1	0.06517	0.1813	0.02649	438.38	565.356	86.45	33.8	0.548411
503	5.7	5.5915	0.981	22.115	5.977	3.25	9.1924	1.6121	0.3037	-0.4472	0.9648	0.5351	1	0.6471	963.079	368.605	3.25	-4.55	0.164129
504	6.7	2.9069	0.4339	23.9757	5.1012	0	37.9012	8.9161	-0.1339	-0.9841	0.9971	0.8307	0.7234	0.7037	1285.22	322.134	1.3	2.6	0.0850584
505	6.5	15.0064	2.3087	27.9479	6.2106	0	13.7886	3.7207	0.07745	-0.7894	1	0.599	1	0.8	1374.8	444.915	1.3	-14.95	0.371735
506	7.3	32.8877	4.5052	41.8628	7.8986	3.25	32.5	6.1952	0.6295	-0.2572	0.9989	0.3791	0.4906	0.4848	260.644	1024.67	31.2	-10.4	0.57038
507	9.1	63.6403	6.9934	60.5957	8.5346	0	18.9506	4.4525	0.9684	0.8869	0.9999	0.0299	0.2254	0	829.753	593.335	52.65	35.75	0.819417
508	8.5	27.1604	3.1953	54.5302	8.3893	3.25	19.5	4.3545	0.8438	0.3417	1	0.1955	0.8154	0.2667	1322.86	183.488	9.75	25.35	0.380878
509	7.7	8.1445	1.0577	32.9633	5.783	0	13.7886	3.7492	0.1871	-0.7809	0.9983	0.718	1	0.5833	735.058	300.909	7.15	-3.9	0.182898
510	6.9	22.75	3.2971	25.2303	5.149	0	13.7886	3.5106	0.7157	-0.2822	0.9994	0.3884	0.9388	0.3793	63.5217	479.877	-18.2	-13.65	0.640338
511	4.7	24.1289	5.1338	15.9877	5.9214	0	18.3848	5.1927	0.9919	0.9851	0.9996	0.005465	0.1852	0	556.351	6.4574	-21.45	-11.05	0.866991
512	18.5	34.9855	1.8911	132.976	8.0591	0	33.931	6.135	0.3889	-1	1	0.6725	0.703	0.5586	1045.12	219.186	-28.6	20.15	0.234654
513	8.5	32.7138	3.8487	50.3445	7.7453	0	16.5718	5.184	0.4271	-0.9993	1	0.7848	0.6615	0.4222	747.518	466.347	11.7	-30.55	0.496908
514	5.3	2.3436	0.4422	28.7024	8.6977	3.25	21.8017	5.2231	0.1652	-0.5692	1	0.6182	1	0.6667	992.424	323.528	1.95	1.3	0.050841
515	7.7	16.1457	2.0968	36.0382	6.3225	0	22.981	4.9381	0.5615	-0.8944	1	0.5562	1	0.3889	217.5	669.857	-12.35	10.4	0.331641
516	4.7	2.7577	0.5867	17.4134	6.4494	0	20.5548	5.2045	-0.9945	-0.9998	-0.9839	0.006013	1	1	302.287	468.457	-1.95	1.95	0.0909697
517	7.5	17.562	2.3416	33.1196	6.0217	0	16.25	3.652	0.5575	-0.1789	0.9989	0.3681	1	0.6286	587.967	328.127	11.05	-13.65	0.38886
518	16.9	30.2721	1.7913	123.545	8.2916	0	23.6604	4.7801	0.06783	-0.9775	0.9915	0.6104	0.7718	0.8359	592.571	751.219	29.25	7.8	0.216038
519	4.9	3.25	0.6633	21.3271	7.3542	0	14.5344	4.576	0.2703	-0.8575	0.9487	0.7194	1	0.5714	514.653	991.398	2.6	1.95	0.0901934
520	13.7	5.0767	0.3706	92.8063	7.9322	0	43.3604	10.1124	-0.4546	-1	0.995	0.6155	0.9658	0.8864	1207.61	951.712	-3.9	3.25	0.046721
521	8.7	113.266	13.0191	107.941	16.1106	3.25	24.7513	5.552	0.9836	0.8524	1	0.03272	0	0	382.667	684.5	-107.9	-34.45	0.808108
522	5.3	15.6541	2.9536	25.1093	7.6089	3.25	29.0689	6.0015	0.8595	0.2203	0.9998	0.1991	1	0.07692	891.736	459.189	-11.7	-10.4	0.388177
523	4.7	49.4385	10.5188	28.4709	10.5448	0	16.5718	4.312	0.9975	0.9943	1	0.002148	0	0	108.904	239.021	1.95	49.4	0.997534
524	7.7	59.5061	7.7281	56.3837	9.8919	3.25	16.25	3.5803	0.9456	0.9052	1	0.02792	0.1754	0	623.019	1008.49	-38.35	45.5	0.781255
525	16.7	32.2782	1.9328	72.4048	4.9255	0	16.25	3.8262	0.4282	-1	1	0.7639	0.9728	0.371	518.44	307.398	13.65	-29.25	0.392407
526	10.5	53.8206	5.1258	58.8366	6.922	0	18.9506	4.0652	0.6857	-0.9994	0.9995	0.5812	0.5059	0.2154	1340.81	566.181	-32.5	42.9	0.740509
527	5.9	83.7492	14.1948	61.8533	15.8598	6.5	26.8002	5.2526	0.9931	0.9816	0.9999	0.005936	0	0	853.254	531.856	-80.6	22.75	0.895018
528	5.5	15.6271	2.8413	35.7982	10.2281	0	29.43	8.8542	-0.04393	-0.9779	0.989	0.7276	0.6571	0.7333	229.482	17.2091	4.55	14.95	0.277794
529	5.5	65.1979	11.8542	46.936	13.4103	7.2672	21.8017	3.4401	0.9995	0.9985	1	0.0004299	0	0	511.436	889.664	-61.1	-22.75	0.883962
530	15.3	17.0121	1.1119	68.1093	5.121	0	16.25	4.0776	0.5247	-0.8944	0.9997	0.5136	0.985	0.4732	119.196	291.284	-16.9	-1.95	0.217126
531	7.7	76.4047	9.9227	63.6584	11.1681	7.2672	16.5718	2.2109	0.9806	0.9429	1	0.01814	0	0	400.688	614.838	75.4	-12.35	0.888486
532	4.7	19.1281	4.0698	29.0195	10.748	0	26.2023	7.5875	0.9042	0.7288	0.9878	0.08968	0.2593	0.1429	1375.65	738.67	18.85	-3.25	0.378656
533	17.5	86.0851	4.9192	133.787	8.6314	0	17.5018	3.7836	0.9018	0.5341	1	0.145	0.129	0.1926	1128.49	875.817	53.3	-67.6	0.569919
534	5.7	5.2405	0.9194	23.4813	6.3463	3.25	26.2023	5.2772	0.5975	-0.1821	0.9769	0.3549	1	0.5	1145.89	392.561	-4.55	-2.6	0.144872
535	10.1	120.009	11.8821	102.332	12.6336	0	20.5548	5.3531	0.9464	0.7902	0.9999	0.05664	0	0	872.129	244.554	76.7	-92.3	0.940516
536	9.1	22.1	2.4286	48.0339	6.7653	0	16.25	3.8717	0.1954	-1	0.9997	0.8843	0.6479	0.5	1019.04	898.341	-19.5	10.4	0.358979
537	6.9	15.7214	2.2785	30.0968	6.1422	0	30.6604	5.8021	0.08144	-0.8232	0.9997	0.5968	0.8776	0.8966	159.652	665.514	7.8	-13.65	0.370958
538	10.1	68.1261	6.7452	62.9225	7.7682	0	17.5018	4.1467	0.9506	0.8682	1	0.03908	0.1235	0	976.451	979.119	-8.45	-67.6	0.868309
539	6.9	41.3198	5.9884	33.7635	6.8905	0	13	3.3415	0.9855	0.9465	1	0.01618	0	0	1010.51	649.094	-39	-13.65	0.869081
540	16.9	86.1857	5.0997	114.928	7.7133	3.25	17.5018	3.1353	0.9798	0.8615	1	0.02654	0.302	0	1163.96	703.669	74.75	-42.9	0.661157
541	13.9	70.1067	5.0436	95.5796	8.0319	0	29.9635	4.5884	0.9735	0.7071	1	0.04421	0.1849	0.0101	783.496	305.075	-20.8	66.95	0.627946
542	8.9	12.4182	1.3953	48.2115	6.9872	0	19.769	4.6144	-0.1323	-0.9971	0.9899	0.7032	1	0.9167	843.354	727.168	8.45	9.1	0.199694
543	5.7	65.4696	11.4859	45.1677	12.2075	3.25	19.769	4.1599	0.9952	0.9833	1	0.004612	0	0	350.044	229.561	-31.85	57.2	0.940889
544	7.3	10.8182	1.4819	13.2554	2.501	0	7.2672	2.1901	0.4698	-0.4472	0.9701	0.463	1	0.6071	1126.21	672.11	5.85	9.1	0.592523
545	16.5	39.0054	2.364	95.9049	6.6141	0	16.25	3.7669	0.7831	-0.6508	1	0.3181	0.7034	0.2339	489.091	358.161	-39	-0.65	0.357418
546	5.1	42.3299	8.3	28.8148	9.2951	3.25	19.769	5.4521	0.9511	0.9235	0.9846	0.01648	0	0	1134.48	166.039	-42.25	-2.6	0.892944
547	7.9	51.1687	6.477	42.9959	7.2874	3.25	20.8102	3.655	0.9961	0.9657	1	0.007265	0	0	913.943	19	-46.15	22.1	0.888794
548	4.7	3.9	0.8298	19.5906	7.2558	4.5962	11.718	2.3353	0.1764	-0.7071	0.9762	0.5553	1	0.8571	802.83	424.106	0	3.9	0.114364
549	15.7	46.6961	2.9743	73.4395	5.3605	0	11.718	2.6917	0.6286	-0.7071	1	0.4535	0.5766	0.4615	717.197	20.8248	13	-44.85	0.554855
550	15.7	94.3374	6.0087	122.338	8.9298	0	18.9506	3.7048	0.6981	-1	1	0.6454	0.1898	0.1538	696.662	334.567	-19.5	92.3	0.672882
551	5.5	50.8041	9.2371	39.6439	11.3268	0	26.2023	6.8688	0.9932	0.9749	0.9999	0.007203	0	0	473.973	942.346	-3.25	50.7	0.815508
552	15.5	83.8172	5.4076	91.5949	6.7848	0	16.5718	3.147	0.9252	0.3032	1	0.1165	0.3778	0.08696	914.477	939.516	76.7	-33.8	0.797017
553	15.5	49.7622	3.2105	85.1694	6.3088	0	26.2023	6.0626	0.8124	0.3162	1	0.1812	0.837	0.3009	863.523	649.358	45.5	-20.15	0.508892
554	8.9	53.8206	6.0473	50.5897	7.3318	0	13.7886	3.8381	0.9914	0.8878	1	0.01787	0.1449	0	773.404	401.067	-32.5	-42.9	0.824804
555	5.7	63.8755	11.2062	41.1366	11.118	3.25	16.5718	4.0171	0.9768	0.9232	0.9998	0.01841	0	0	233.596	850.184	54.6	-33.15	1.00793
556	4.9	0.65	0.1327	16.466	5.6779	0	13	3.6068	-0.3733	-0.9899	0.7071	0.6843	1	1	1258.53	653.929	0	-0.65	0.0233713
557	6.9	24.1552	3.5008	57.5439	11.7437	3.25	26	7.2855	0.1656	-0.9762	0.9357	0.6873	0.449	0.7241	1135.01	320.913	9.75	22.1	0.2981
558	5.1	73.1936	14.3517	52.2611	16.8584	7.2672	37.9012	6.84	0.9992	0.9979	1	0.0008076	0	0	1041.33	60.5882	-24.7	-68.9	0.851309
559	11.9	27.3387	2.2974	67.5342	6.8216	0	18.3848	4.4995	0.0462	-0.999	0.9985	0.7003	0.7071	0.7848	310.315	48.6471	-8.45	-26	0.336783
560	15.1	92.8681	6.1502	103.028	7.8647	0	27.768	4.4421	0.9769	0.8697	1	0.02515	0.0687	0	945.54	714.828	76.05	53.3	0.782001
561	15.1	44.7746	2.9652	81.6193	6.2305	0	14.5344	3.3673	0.8178	-0.04541	0.9998	0.2113	0.5802	0.2973	1183.89	845.46	44.2	7.15	0.475917
562	5.1	24.8365	4.8699	19.2758	6.218	0	13.4001	3.2784	0.8972	0.7495	0.9993	0.0828	0.5484	0.09091	1027.45	776.078	-18.2	-16.9	0.783194
563	10.5	105.488	10.0465	104.843	12.3345	0	20.5548	4.9858	0.7097	-0.9417	1	0.4985	0.3059	0.2615	955.662	770.214	89.05	56.55	0.814504
564	6.3	22.2524	3.5321	31.9832	7.438	0	26.2023	5.713	0.2805	-0.8698	0.9992	0.8129	0.5116	0.4348	1187.21	309.841	-2.6	22.1	0.474872
565	5.1	53.7774	10.5446	37.1738	11.9916	7.2672	17.5018	3.302	0.9934	0.9674	1	0.009868	0	0	598.431	55.5196	-48.1	-24.05	0.879332
566	14.9	11.9854	0.8044	64.1008	4.9691	0	16.5718	2.6553	0.251	-1	1	0.65	1	0.6699	1027.55	601.705	9.1	-7.8	0.16188
567	14.5	48.9619	3.3767	89.9758	7.1981	0	19.769	4.1361	0.6882	-0.9285	1	0.4415	0.6	0.4	644.872	131.383	4.55	-48.75	0.46911
568	12.3	12.2124	0.9929	70.4351	6.8384	0	22.981	4.6073	0.1017	-1	1	0.7701	1	0.6974	833.992	366.11	5.2	-11.05	0.145195
569	10.3	7.9076	0.7677	52.7706	6.3579	0	16.5718	2.9456	0.05517	-0.9968	1	0.7985	1	0.623	801.447	224.563	-7.8	-1.3	0.120747
570	13.3	88.9337	6.6867	93.562	8.2798	0	27.9576	4.488	0.9801	0.8737	1	0.0258	0.00885	0	1135.61	51.9398	54.6	-70.2	0.807592
571	5.7	22.4132	3.9321	27.0995	7.3242	0	18.3848	4.9375	0.4523	-0.2009	0.6517	0.2191	0.8108	1	527.061	40.4737	21.45	6.5	0.536864
572	8.9	15.2161	1.7097	46.9464	6.8038	0	21.8017	4.5724	0.5947	-0.8666	0.9998	0.5443	1	0.375	963.551	843.977	5.2	-14.3	0.251286
573	5.9	15.0064	2.5435	23.4705	6.0181	0	17.5018	4.2921	0.9747	0.8768	1	0.03461	1	0	199.042	451.407	-14.95	1.3	0.422642
574	4.7	65.2918	13.8919	43.2119	16.0044	11.718	20.8102	2.4889	0.9964	0.9941	0.9992	0.001851	0	0	759.117	648.606	-44.85	-47.45	0.868005
575	12.1	15.23	1.2587	77.6288	7.686	0	22.981	4.3008	0.292	-1	1	0.6276	0.9901	0.7	122.769	377.69	11.7	9.75	0.163765
576	13.9	105.332	7.5778	114.021	9.5816	0	21.8017	3.9767	0.9925	0.9399	1	0.01029	0.1092	0	969.741	1002.22	-102.7	23.4	0.79087
577	9.7	30.1112	3.1042	52.296	6.7917	0	22.981	4.3911	0.5337	-0.9806	0.9998	0.7308	0.6753	0.3455	1207.59	590.686	-7.15	-29.25	0.457058
578	5.7	8.6721	1.5214	23.4721	6.3438	0	13	2.7634	0.2099	-1	0.9374	0.6782	1	0.7333	493.395	481.5	-1.95	-8.45	0.239825
579	11.1	99.5943	8.9725	90.6156	9.9578	3.25	16.25	2.881	0.9913	0.9609	1	0.00948	0	0	350.104	958.342	78.65	61.1	0.901052
580	6.3	66.3127	10.5258	53.1327	12.3564	3.25	22.75	5.4112	0.9516	0.6954	1	0.07955	0	0.04348	660.032	677.825	-1.3	66.3	0.85185
581	13.7	45.8745	3.3485	111.085	9.4944	0	21.8017	4.3255	0.3559	-0.9533	0.9999	0.5919	0.3675	0.701	154.869	675.376	45.5	5.85	0.352682
582	5.7	33.7124	5.9145	25.8266	6.9802	0	19.769	4.2419	0.9858	0.9293	1	0.01946	0.3243	0	175.36	964.254	-27.95	-18.85	0.847325
583	7.3	73.6568	10.09	57.5609	10.8605	3.25	16.5718	2.3483	0.9945	0.9737	1	0.005652	0	0	349.466	461.171	67.6	-29.25	0.929055
584	5.9	29.9282	5.0726	57.2254	14.6732	0	32.6621	8.9633	0.8842	0.698	0.9985	0.1046	0.5385	0.2105	1148.54	465.271	-16.9	24.7	0.345705
585	7.1	93.4939	13.1681	76.4247	14.9852	0	43.7243	9.9085	0.9851	0.8321	1	0.03525	0	0	1332.42	590.239	21.45	91	0.87874
586	5.3	10.7594	2.0301	22.2304	6.7365	0	20.8102	5.4872	0.8835	0.7634	0.9962	0.08711	1	0	1352.01	885.953	-4.55	9.75	0.301358
587	6.9	9.9431	1.441	21.2195	4.3305	0	10.2774	2.4823	-0.503	-0.9995	0.6905	0.4936	0.8571	1	514.746	992.123	-1.95	-9.75	0.332756
588	13.1	29.9917	2.2894	67.7765	6.106	0	26.2023	5.4135	0.5568	-0.9992	1	0.5776	1	0.3956	596.779	126.34	26	-14.95	0.374943
589	5.1	43.0426	8.4397	27.9554	9.0179	0	27.5772	7.054	0.9943	0.9839	0.9988	0.004751	0	0	21.6373	1016.06	26.65	33.8	0.935883
590	8.1	16.3019	2.0126	26.1119	4.2806	0	14.5344	3.0015	0.8098	-0.8222	1	0.4267	1	0.175	371.642	580.735	-1.3	16.25	0.470168
591	6.1	38.619	6.331	35.9898	8.778	0	22.75	5.3626	0.7714	0.5835	0.9775	0.1127	0.04878	0.5714	1110.4	199.402	-38.35	-4.55	0.721235
592	9.1	27.5925	3.0321	73.1985	10.3096	0	34.548	10.0813	0.5481	-0.4961	0.9999	0.3951	0.8028	0.6471	1015.62	456.346	26.65	-7.15	0.294105
593	4.9	24.7342	5.0478	23.793	8.2045	3.25	19.769	4.9967	0.905	0.5478	0.9954	0.1518	0.5517	0.1111	932.184	488.041	24.7	1.3	0.615248
594	8.3	10.1116	1.2183	55.949	8.8808	0	18.3848	4.0565	0.211	-0.9222	1	0.6925	1	0.5814	60.5964	631.307	-7.15	-7.15	0.137184
595	5.9	76.6697	12.9949	50.4307	12.931	6.5	18.9506	2.5618	0.9921	0.9779	0.9995	0.007277	0	0	980.297	423.085	-24.05	72.8	1.00494
596	9.7	60.0714	6.1929	57.6698	7.4896	3.25	16.25	3.1869	0.9888	0.9451	1	0.01553	0.05195	0	1228.28	422.186	48.75	-35.1	0.826867
597	10.1	58.3735	5.7796	68.4202	8.4469	0	29.0689	4.6793	0.9764	0.8844	1	0.02678	0.1728	0	1311.96	784.262	-41.6	-40.95	0.684227
598	6.7	29.2139	4.3603	24.74	5.2638	0	11.718	3.7946	0.99	0.8321	1	0.03223	0.4255	0	9.1642	451.463	-15.6	24.7	0.828356
599	6.3	59.9306	9.5128	50.3865	11.7178	0	30.8322	6.6155	0.9941	0.9728	0.9999	0.006823	0	0	1334.9	652.437	-48.1	-35.75	0.811825
600	12.3	72.2553	5.8744	76.8143	7.4577	0	16.25	3.5493	0.9229	0.156	1	0.1777	0.2621	0.1205	1290.38	390.931	3.9	-72.15	0.787696
601	6.5	11.05	1.7	42.2987	9.3997	0	45.2673	10.8631	0.1839	-0.9856	0.9998	0.8076	0.8	0.5652	956.739	654.915	-5.2	-9.75	0.180857
602	5.7	22.8242	4.0042	25.3067	6.8397	0	14.5344	3.3005	0.8314	0.5433	0.9942	0.1418	0.8108	0.2353	1330.46	498.07	21.45	7.8	0.585435
603	9.9	56.4453	5.7015	151.798	19.215	3.25	33.4608	9.233	0.3804	-0.6867	0.9719	0.6646	0.06329	0.4746	825.172	836.015	-32.5	-46.15	0.296721
604	5.7	14.2704	2.5036	39.8754	10.7771	0	23.6604	7.7771	0.7986	0.5882	0.9989	0.154	1	0.5294	428.711	44.9912	-7.15	-12.35	0.232307
605	8.7	20.3482	2.3389	65.7459	9.8128	3.25	39.538	6.3152	0.3385	-0.8541	0.9991	0.774	0.04478	0.4681	1174.61	157.115	9.1	-18.2	0.238352
606	7.9	43.0769	5.4528	53.6525	9.0936	3.25	27.768	5.228	0.9206	0.7281	1	0.08105	0.1695	0.02564	1250.24	671.532	-3.9	42.9	0.599631
607	4.9	10.7201	2.1878	20.5032	7.0701	3.25	13.4001	2.7985	0.8372	0.5145	0.9963	0.2019	1	0.3333	170.775	736.204	-2.6	-10.4	0.309444
608	10.5	54.5109	5.1915	62.979	7.4093	0	19.5	4.4745	0.9656	0.8236	1	0.04047	0.3294	0	564.038	912.195	7.8	-53.95	0.700673
609	6.3	28.5112	4.5256	35.4431	8.2426	0	43.6033	9.0186	0.9866	0.9357	0.9999	0.01519	0.3953	0	1238.37	595.873	11.7	-26	0.54905
610	8.1	35.9856	4.4427	46.1466	7.565	0	16.5718	3.902	0.9169	0.7452	1	0.08094	0.6066	0.02439	629.846	865.185	-12.35	33.8	0.58727
611	7.5	13.6655	1.8221	28.876	5.2502	0	13.7886	2.9823	0.7687	0.05547	1	0.2676	1	0.3529	922.433	885.447	-12.35	5.85	0.347053
612	6.9	38.7009	5.6088	31.714	6.4723	3.25	11.718	2.1837	0.8288	0.4594	0.9999	0.1431	0.449	0.2759	288.949	1004.83	18.85	-33.8	0.866585
613	10.3	150.275	14.5898	127.58	15.3711	4.5962	32.0088	4.6435	0.996	0.9816	1	0.004097	0	0	651.626	504.296	-55.25	-139.75	0.949171
614	6.5	14.6647	2.2561	23.1397	5.1422	0	11.718	2.8715	0.9275	-0.2873	1	0.2549	1	0.04	1194.67	173.908	3.25	14.3	0.438742
615	8.7	79.0358	9.0846	75.3607	11.2479	0	24.7513	6.0998	0.9961	0.95	1	0.008825	0	0	409.402	831.328	-67.6	-40.95	0.807671
616	6.5	91.7629	14.1174	63.0693	14.0154	7.2672	20.8102	3.893	0.9971	0.988	1	0.00296	0	0	1207.36	985.069	51.35	76.05	1.00728
617	10.5	8.7207	0.8305	77.6146	9.1311	0	23.6604	6.7564	0.3157	-0.9996	0.9994	0.5842	1	0.7188	891.238	275.4	-7.8	-3.9	0.0909529
618	4.9	20.1814	4.1187	27.3533	9.4322	0	37.9012	9.2688	0.8969	0.7372	0.997	0.0863	0.4483	0.1111	505.755	528.225	-5.2	-19.5	0.436664
619	10.3	16.8625	1.6371	39.5371	4.7635	0	13	2.909	0.6003	-0.7516	1	0.5551	0.9639	0.371	578.563	367.665	7.8	-14.95	0.343676
620	7.9	15.0064	1.8995	29.4863	4.9977	0	11.718	3.1209	0.2367	-0.995	0.9996	0.9309	1	0.3947	724.082	782.101	14.95	1.3	0.380075
621	5.3	49.0997	9.2641	35.811	10.8518	7.2672	16.25	2.5746	0.996	0.9872	1	0.003878	0	0	1082.71	37.6509	5.85	48.75	0.853692
622	5.5	72.4509	13.1729	58.0507	16.5859	0	29.43	6.6524	0.9963	0.9777	1	0.005836	0	0	201.946	182.582	-11.7	-71.5	0.794223
623	5.1	72.1119	14.1396	45.2672	14.6023	9.1924	21.8017	3.2605	0.9986	0.998	0.9993	0.0003745	0	0	381	230.098	-63.7	-33.8	0.968313
624	9.5	39.0217	4.1075	52.7071	7.0276	0	26.8002	5.4921	0.7353	-0.9839	1	0.5571	0.36	0.1818	861.442	802.495	1.3	-39	0.584481
625	10.3	82.5577	8.0153	86.4104	10.4109	3.25	32.6621	4.6836	0.9938	0.9676	1	0.007739	0	0	872.048	365.165	74.1	36.4	0.769895
626	6.7	15.2161	2.2711	26.0938	5.5519	0	9.75	2.4828	0.7477	-0.2941	0.9993	0.407	1	0.2222	1346.46	996.179	-5.2	-14.3	0.409067
627	10.3	94.0548	9.1315	77.2078	9.3021	0	17.5018	3.765	0.9807	0.9383	1	0.0169	0	0	359.519	824.228	-37.05	-86.45	0.98166
628	7.9	19.5108	2.4697	29.3034	4.9667	0	13.4001	3.2278	0.8855	0.1789	1	0.1623	1	0.1538	240.19	653.943	-16.9	9.75	0.497252
629	4.7	0.9192	0.1956	13.1843	4.8831	0	10.2774	3.06	-0.09183	-0.9899	1	0.9238	1	0.7143	606.074	278.925	-0.65	-0.65	0.0400565
630	5.9	28.6295	4.8525	41.5505	10.654	3.25	22.75	5.4764	0.9597	0.6425	1	0.08341	0.4615	0.05263	157.288	290.644	22.1	-18.2	0.455463
631	10.1	48.2622	4.7784	56.4156	6.9649	3.25	13.4001	2.4374	0.7944	0.2571	0.9998	0.2168	0.5556	0.3279	775.129	218.629	-33.8	-34.45	0.686069
632	7.7	21.9273	2.8477	44.6327	7.8303	0	53.6004	9.4066	0.7353	0.05872	0.9999	0.3242	0.4912	0.3784	221.24	691.305	4.55	21.45	0.363677
633	10.1	96.9568	9.5997	84.9642	10.4894	3.25	19.769	3.275	0.9939	0.97	1	0.007815	0	0	401.064	472.559	94.25	22.75	0.915181
634	10.1	35.0398	3.4693	51.0104	6.2976	0	13.4001	3.3276	0.9591	0.8437	0.9999	0.04515	0.8395	0	502.886	436.827	-26.65	22.75	0.550892
635	4.7	35.1241	7.4732	29.4677	10.914	3.25	22.981	7.4472	0.9785	0.9116	0.9983	0.0312	0	0	1078.91	216.404	1.3	35.1	0.684735
636	9.5	20.1919	2.1255	34.5456	4.6061	0	10.2774	2.7854	0.7917	-0.4472	1	0.3718	1	0.1818	290.726	662.153	16.9	11.05	0.461453
637	9.9	77.6117	7.8396	85.5371	10.8275	3.25	23.6604	4.8004	0.597	-0.9994	1	0.7353	0.3038	0.2373	635.626	651.763	-28.6	72.15	0.724045
638	9.7	88.3737	9.1107	74.9134	9.729	0	19.5	4.5197	0.9952	0.9701	1	0.005124	0.01299	0	1097.25	762.598	14.95	87.1	0.936448
639	6.9	20.6471	2.9923	34.7789	7.0977	0	20.5548	5.5957	0.4485	-0.9976	0.9999	0.8261	0.3878	0.3448	183.768	882.63	18.2	-9.75	0.421587
640	9.7	47.7739	4.9251	56.3611	7.3196	0	26.2023	5.6958	0.9606	0.8723	1	0.03727	0.1818	0	1359.88	599.325	46.15	12.35	0.672865
641	6.9	20.8102	3.016	29.3392	5.9876	0	11.718	2.6818	0.504	-0.5787	0.9991	0.6062	0.7755	0.4138	381.196	1015.1	20.15	-5.2	0.503708
642	9.5	69.6805	7.3348	81.7968	10.9062	3.25	18.9506	3.1703	0.9748	0.7791	1	0.03917	0	0	836.505	938.905	41.6	55.9	0.672535
643	9.5	6.5	0.6842	43.3444	5.7793	0	21.8017	4.4996	0.4974	-0.9915	1	0.6884	1	0.4182	1141.37	274.789	-3.9	-5.2	0.118388
644	4.7	13.5724	2.8877	18.357	6.7989	0	26.2023	6.7405	0.7973	0.7071	0.9062	0.07873	0.8148	0.3333	118.468	687.404	13	-3.9	0.42473
645	4.7	30.8254	6.5586	21.0583	7.7994	0	11.718	2.9558	0.9958	0.9874	0.9997	0.004663	0	0	761.308	257.425	-22.75	20.8	0.840911
646	9.1	5.2	0.5714	40.0159	5.636	0	14.5344	3.6745	0.09735	-0.9864	0.9915	0.7304	1	0.6531	940.055	403.495	5.2	0	0.101384
647	6.1	70.1579	11.5013	48.1532	11.7447	6.5	18.9506	3.0215	0.9984	0.9966	1	0.001257	0	0	49.9754	1017.55	64.35	27.95	0.979276
648	5.7	2.3436	0.4112	20.0484	5.4185	0	14.5344	3.6398	0.05988	-0.9995	1	0.9293	1	0.5294	582.965	39.9912	-1.3	-1.95	0.0758882
649	7.1	38.0847	5.364	41.8509	8.2061	0	17.5018	4.8828	0.9134	-0.4472	0.9997	0.2726	0.1961	0.06452	20.2817	331.965	-33.8	17.55	0.65366
650	8.9	33.2962	3.7412	53.7321	7.7873	3.25	13	2.7829	0.9438	0.6071	1	0.0752	0.971	0.04082	1325.34	200.09	-26	-20.8	0.480423
651	8.7	48.3672	5.5594	51.9192	7.7491	0	17.5018	4.1593	0.8799	-0.8209	0.9999	0.2668	0.4328	0.04255	1062.24	796.891	-36.4	-31.85	0.717425
652	8.7	10.0907	1.1599	37.0248	5.5261	0	18.9506	3.7802	0.3068	-1	1	0.8043	1	0.5217	556.615	646.621	-9.75	2.6	0.209895
653	7.7	34.548	4.4867	44.8951	7.8763	3.25	32.0088	5.7816	0.9773	0.5747	1	0.0704	0.4211	0.02703	1258.56	248.604	-33.8	7.15	0.569646
654	6.1	27.1448	4.45	28.7547	7.0133	3.25	13.7886	2.9552	0.9814	0.8671	0.9999	0.02934	0.6098	0	1234.51	543.984	7.8	26	0.634509
655	5.5	19.4783	3.5415	25.2571	7.2163	3.25	13.7886	3.2233	0.7682	0.4382	0.9802	0.2024	0.5714	0.3333	954.154	1026.52	8.45	17.55	0.490764
656	7.1	6.6922	0.9426	25.2394	4.9489	0	13.7886	3.6116	0.3591	-0.8682	0.8682	0.4528	1	0.8621	530.739	687.359	-5.85	3.25	0.190467
657	7.7	26.3951	3.4279	49.3316	8.6547	0	19.5	4.8125	0.489	-0.9387	0.9994	0.5894	0.614	0.4865	917.747	142.182	-16.25	20.8	0.396074
658	6.3	40.9964	6.5074	38.5356	8.9618	3.25	13.4001	2.6557	0.9664	0.6961	1	0.06713	0.2558	0.04348	1092.52	819.897	-37.05	-17.55	0.726126
659	5.7	23.6246	4.1447	35.5778	9.6156	3.25	16.25	3.8727	0.8901	0.4873	0.9991	0.1393	0.973	0.1176	178.088	1014.41	-23.4	3.25	0.431039
660	7.3	19.1281	2.6203	41.0379	7.743	0	16.5718	3.9591	-0.1764	-0.9848	0.9424	0.6333	0.6415	0.9355	1064.47	844.267	18.85	3.25	0.338409
661	8.3	78.1083	9.4106	73.9426	11.7369	3.25	24.7513	5.4969	0.8873	0.7393	0.9996	0.07615	0	0.04651	1173.84	888.626	-74.1	-24.7	0.801796
662	5.1	5.886	1.1541	17.6534	5.6946	3.25	9.1924	2.0404	0.6352	0.2631	0.9829	0.235	1	0.7273	949.265	92.7745	0.65	-5.85	0.202666
663	8.3	13.7886	1.6613	59.7862	9.4899	3.25	16.25	3.6651	0.7672	-0.5145	0.9997	0.3688	1	0.2558	1361.34	515.319	13.65	1.95	0.17506
664	8.1	43.214	5.3351	61.8414	10.1379	0	41.1096	10.7418	0.9147	0.6552	0.9999	0.09653	0.2295	0.07317	1384.36	181.21	-15.6	40.3	0.526253
665	4.9	4.5962	0.938	14.8508	5.121	0	13.7886	3.4197	-0.3253	-0.8682	0.2747	0.3607	1	1	265.235	280.378	3.25	-3.25	0.183167
666	5.5	44.5902	8.1073	35.2587	10.0739	3.25	16.5718	3.6855	0.9972	0.9882	1	0.003376	0	0	862.554	911.264	-38.35	22.75	0.804783
667	8.1	18.9506	2.3396	67.7281	11.103	3.25	26.2023	5.5514	-0.05851	-0.9945	0.9946	0.7457	0.8525	0.7632	295.661	219.537	-1.95	-18.85	0.210718
668	4.7	8.5494	1.819	12.6928	4.701	0	10.2774	2.8152	0.3434	-0.2631	0.9923	0.4732	1	0.8333	169.106	631.117	1.3	8.45	0.386939
669	4.9	33.2009	6.7757	36.1301	12.4587	3.25	26.8002	7.132	0.9991	0.9945	1	0.001834	0	0	797.449	365.153	13	-30.55	0.543853
670	4.9	3.7901	0.7735	11.5956	3.9985	0	7.2672	2.387	0.1388	-0.7761	1	0.5159	1	0.8889	925.275	384.133	-1.95	3.25	0.193448
671	5.7	24.3988	4.2805	27.1363	7.3341	0	39.1352	8.0993	0.9244	0.841	0.9973	0.04933	0.8378	0	206.43	992.93	-16.25	-18.2	0.583644
672	7.7	43.6033	5.6628	51.3975	9.0171	3.25	14.5344	3.1083	0.9848	0.9276	1	0.0159	0.03509	0	1058.04	889.26	-42.9	7.8	0.628007
673	7.5	56.0849	7.478	52.0249	9.4591	0	27.9576	6.7379	0.9687	0.9234	1	0.02006	0	0	1331.71	510.767	29.9	-47.45	0.790561
674	7.5	11.2207	1.4961	26.1142	4.748	0	23.6604	5.2257	-0.3035	-0.9997	0.8944	0.628	0.8727	0.9697	1316.77	986.22	11.05	-1.95	0.315101
675	7.5	16.25	2.1667	37.2266	6.7685	0	16.5718	3.9173	0.5973	-0.9285	0.9996	0.5132	0.9273	0.4118	638.2	204.06	13	-9.75	0.320115
676	7.5	129.834	17.3112	96.998	17.636	10.2774	22.981	3.659	0.9951	0.9878	1	0.004092	0	0	1119.78	62.9267	128.05	21.45	0.981583
677	7.5	11.2207	1.4961	40.4621	7.3567	3.25	14.5344	2.9063	0.5738	-0.3162	0.9991	0.3033	1	0.6471	960.5	448.967	11.05	-1.95	0.203366
678	4.9	16.8625	3.4413	20.9755	7.2329	0	21.8017	5.8708	0.7678	0.6046	0.8703	0.07851	0.9655	0.4444	834.816	706.051	7.8	14.95	0.475784
679	7.3	21.1425	2.8962	36.524	6.8913	0	11.718	3.0801	0.9366	0.6668	1	0.07728	1	0.0303	805.445	997.294	-14.95	14.95	0.420269
680	7.3	29.3149	4.0157	37.7856	7.1294	0	13.4001	3.3714	0.954	0.5778	1	0.08807	0.3396	0.0303	667.075	957.103	-1.95	-29.25	0.563259
681	5.1	0	0	15.2044	4.9046	0	24.7513	7.836	-0.464	-1	0.8944	0.9154	1	0.7143	1390.69	989.059	0	0	0
682	7.3	19.3914	2.6564	50.5624	9.5401	0	26.8002	5.7597	0.9085	0.4856	1	0.1257	1	0.09091	516.61	119.623	14.95	-12.35	0.278446
683	7.3	12.2642	1.68	25.1533	4.7459	0	10.2774	3.1219	0.8555	0.361	0.9999	0.1567	1	0.1515	475.11	491.466	10.4	-6.5	0.35399
684	7.3	52.4047	7.1787	44.7104	8.4359	3.25	18.9506	4.1038	0.893	0.788	0.9989	0.07267	0.01887	0	44.7534	814.411	36.4	-37.7	0.85097
685	5.5	48.0868	8.7431	31.6181	9.0338	0	19.769	5.0033	0.9492	0.8984	0.9874	0.02159	0	0	589.191	544.054	47.45	-7.8	0.967821
686	5.9	13.4001	2.2712	24.7872	6.3557	3.25	23.4361	4.5917	0.7721	0.6	0.9899	0.1037	1	0.4211	585.873	353.509	-3.25	-13	0.357349
687	6.7	39.9102	5.9567	37.8772	8.059	3.25	16.25	3.6495	0.8248	0.2788	1	0.2269	0.383	0.2963	405.5	685.515	38.35	11.05	0.739136
688	6.5	2.0555	0.3162	16.4973	3.6661	0	11.718	2.9291	-0.3218	-0.8258	0.6	0.4407	1	1	557.7	283.131	1.95	0.65	0.0862497
689	6.3	2.3436	0.372	22.3132	5.1891	0	11.718	2.7641	0.2367	-0.9487	0.9959	0.6802	1	0.7	324.833	631.714	1.95	-1.3	0.0716887
690	6.5	13.5256	2.0809	14.0443	3.121	0	4.5962	1.5878	0.9004	0.8	0.9999	0.05401	1	0	877.285	1017.88	11.05	-7.8	0.666741
691	5.5	1.95	0.3545	35.2097	10.0599	0	32.1734	7.7564	-0.442	-0.9754	0.6111	0.4901	0.9143	1	1387.98	630.882	0	-1.95	0.0352389
692	4.7	12.8035	2.7242	17.2214	6.3783	3.25	13.7886	3.1229	0.9011	0.7645	0.9989	0.1082	1	0	901.319	18.3191	5.2	-11.7	0.427104
693	5.1	44.6423	8.7534	29.6966	9.5796	3.25	16.25	3.443	0.9942	0.9694	1	0.009119	0	0	1206.56	136.569	33.15	29.9	0.913754
694	6.1	37.1013	6.0822	30.3236	7.396	0	29.25	5.6682	0.9686	0.9171	0.9989	0.02599	0.09756	0	551.893	814.68	37.05	1.95	0.822363
695	6.1	21.6461	3.5485	34.6347	8.4475	0	26.2023	5.6058	0.7859	0.2364	1	0.2128	0.6585	0.2857	759.574	519.812	14.3	16.25	0.420065
696	6.1	8.3241	1.3646	37.4105	9.1245	3.25	18.9506	4.8973	0.6804	-0.4619	0.9939	0.3648	1	0.381	284.836	455.525	5.2	-6.5	0.149553
697	5.9	39.3505	6.6696	33.8719	8.6851	0	16.25	4.3948	0.9922	0.9564	0.9998	0.0102	0	0	697.407	607.297	-36.4	-14.95	0.767936
698	5.9	27.3077	4.6284	33.2306	8.5207	3.25	14.5344	3.9781	0.9498	0.828	1	0.05313	0.1026	0	196.941	546.254	0.65	27.3	0.543195
699	5.7	40.3471	7.0784	39.8053	10.7582	3.25	39.1352	8.0264	0.9873	0.9615	0.9999	0.01241	0.1081	0	1277.6	499.009	40.3	-1.95	0.657954
700	5.7	12.3671	2.1697	14.4727	3.9115	0	11.718	3.4002	0.5888	-0.124	1	0.3978	0.8649	0.5294	356.202	163.886	0.65	-12.35	0.554698
701	5.7	45.8745	8.0482	34.7296	9.3864	4.5962	13.7886	2.6188	0.9717	0.9385	0.9926	0.01483	0	0	1259.52	101.421	-16.25	42.9	0.857432
702	4.7	21.792	4.6366	23.3022	8.6305	3.25	38.0403	8.937	0.9179	0.5597	0.9999	0.1642	0.4444	0.1429	558.766	323.787	20.8	-6.5	0.537234
703	5.5	32.7332	5.9515	44.2084	12.631	3.25	40.2003	8.6049	0.9503	0.863	0.9995	0.04095	0.1714	0	1331.87	686.054	-3.9	32.5	0.471182
704	5.5	28.2507	5.1365	53.0608	15.1602	6.5	24.7513	5.1515	0.7515	0.4839	0.9565	0.1428	0.3143	0.4	999.627	210.273	11.05	-26	0.338815
705	5.5	12.9021	2.3458	25.9323	7.4092	0	27.768	6.8057	0.1176	-0.7593	0.8898	0.6296	0.9714	0.8	878.882	465.209	9.75	8.45	0.316606
706	5.5	4.3603	0.7928	9.6246	2.7499	0	7.2672	2.2255	-0.9255	-0.9999	-0.4856	0.1479	1	1	651.609	395.218	-1.95	3.9	0.288301
707	5.3	11.0691	2.0885	16.8673	5.1113	0	17.5018	3.6957	0.1124	-0.9597	0.848	0.5249	0.8788	0.9231	23.1792	891.764	8.45	7.15	0.408604
708	5.3	37.1013	7.0002	26.2099	7.9424	0	16.25	4.4841	0.9983	0.9899	1	0.002792	0	0	495.349	71.1604	-1.95	37.05	0.881371
709	5.3	15.1186	2.8526	18.729	5.6754	0	16.5718	4.4267	0.9417	0.7399	0.999	0.0746	0.9091	0.07692	1212.8	468.245	-13.65	-6.5	0.502625
710	5.1	34.5051	6.7657	26.0959	8.418	3.25	22.981	5.0705	0.9864	0.9607	0.9966	0.01	0	0	1040.58	273.382	34.45	1.95	0.803718
711	5.1	33.825	6.6324	23.0076	7.4218	3.25	13.4001	2.3237	0.9971	0.9945	0.9997	0.001932	0	0	1298.76	969.372	-1.3	-33.8	0.893638
712	4.9	12.7705	2.6062	46.0671	15.8852	9.1924	29.0689	5.9923	0.6877	-0.1146	1	0.3483	0.9655	0.4444	731.847	934.112	12.35	3.25	0.164065
713	4.9	7.6081	1.5527	18.9526	6.5354	0	13.4001	3.2923	0.6805	-0.8396	1	0.5913	1	0.3333	1084.84	905.827	2.6	7.15	0.237583
714	4.7	19.5433	4.1581	19.6209	7.267	3.25	13.4001	3.123	0.925	0.836	0.9717	0.05341	0.5185	0	525.681	505.468	-1.3	19.5	0.572189
715	4.9	19.8117	4.0432	23.8848	8.2361	0	16.5718	5.3105	0.703	0.1961	1	0.2556	0.8276	0.4444	501.255	553.265	14.95	-13	0.490912
716	4.9	29.3653	5.9929	24.7653	8.5397	3.25	16.5718	4.3331	0.9927	0.9837	1	0.007677	0	0	241.969	981.061	-29.25	2.6	0.701769
717	4.7	5.9927	1.275	18.9261	7.0097	0	11.718	3.0166	0.8013	0.3363	0.9899	0.2633	1	0.2857	939.181	42.9787	5.85	1.3	0.181891
