# Supplementary material for: Cyclic AMP signalling and glucose metabolism mediate pH taxis by African trypanosomes
Source: Nat Commun. 2022 Feb 1;13:603. doi: 10.1038/s41467-022-28293-w (PMC8807625; doi:10.1038/s41467-022-28293-w)
Supplement: Supplementary file 12 — Source Data [file 41467_2022_28293_MOESM12_ESM.zip › Source Data/Source Data motility/Figure 5e/SDM 80G6 S1.xlsx]

## Sheet: SDM 79 G S1V1
trackID	trackLength(s)	totalDisplacement(um)	meanVelocity(um/s)	totalDistance(um)	meanSpeed(um/s)	minSpeed(um/s)	maxSpeed(um/s)	stdevSpeed(um/s)	meanPersistence	minPersistence	maxPersistence	stdevPersistence	tumblingPropensityV	tumblingPropensityP	positionX(px)	positionY(px)	displacementX(um)	displacementY(um)
0	5.1	8.475	1.6618	25.1133	8.1011	0	17.5018	5.3531	0.6381	-0.1104	0.9857	0.3198	1	0.5455	943.716	795.52	7.15	-4.55	0.205133
1	7.1	29.3653	4.136	31.5041	6.1773	3.25	16.25	3.0403	0.8974	0.4122	0.9993	0.1754	0.5882	0.1613	352.261	983.183	-13.65	-26	0.669548
2	5.1	20.9316	4.1042	26.1591	8.4384	3.25	14.5344	3.7534	0.8454	0.3162	0.9937	0.186	0.2581	0.09091	698.755	258.216	12.35	-16.9	0.486372
3	10.3	9.0535	0.879	69.8547	8.4162	0	29.43	7.3237	0.5804	-0.6357	1	0.431	0.9759	0.5238	1130.29	533.985	3.25	-8.45	0.104441
4	7.9	13.7118	1.7357	33.9969	5.7622	0	23.6604	4.1272	0.483	-0.8944	1	0.6086	1	0.4359	463.772	873.601	-11.7	7.15	0.301222
5	7.1	37.2093	5.2407	56.6922	11.1161	3.25	26.2023	7.1554	0.9578	0.8422	0.9995	0.04424	0.3333	0	471.852	368.493	-33.15	16.9	0.471451
6	35.3	210.938	5.9756	348.52	10.4661	0	21.8017	4.3822	0.9771	0.8339	1	0.02919	0	0	1007.59	738.646	115.05	176.8	0.570948
7	5.1	30.5569	5.9916	21.7395	7.0128	0	17.5018	4.2235	0.9887	0.96	1	0.01455	0.09677	0	304.716	939.637	12.35	-27.95	0.854381
8	33.5	191.892	5.7281	233.203	7.4033	0	19.769	3.5869	0.9538	0.2249	1	0.1021	0.2476	0.04795	992.198	830.064	185.25	-50.05	0.773723
9	10.3	10.1533	0.9858	29.8542	3.5969	0	7.2672	2.251	0.3403	-0.8575	1	0.5657	1	0.6552	521.087	1001.84	7.8	6.5	0.274069
10	13.9	82.9559	5.968	95.4258	8.019	0	17.5018	3.2711	0.9257	0.175	1	0.1679	0.1681	0.09091	798.978	387.734	-44.2	-70.2	0.744232
11	9.5	65.447	6.8892	96.1971	12.8263	3.25	24.7513	5.3277	0.9056	0.5018	1	0.1065	0.2133	0.09091	991.047	788.342	53.95	-37.05	0.537115
12	13.7	20.4001	1.4891	72.4391	6.1914	0	19.5	4.4183	0.2535	-1	0.9998	0.6878	1	0.6907	1094.54	755.825	-17.55	-10.4	0.240511
13	19.3	107.712	5.5809	144.18	8.3341	0	36.3361	5.5211	0.9506	0.6748	1	0.06449	0.4104	0.01961	445.938	501.119	98.8	-42.9	0.669646
14	18.5	76.0805	4.1125	108.695	6.5876	0	14.5344	3.5899	0.9439	0.6402	1	0.06782	0.5455	0.02069	1131.84	537.47	41.6	63.7	0.624279
15	7.9	32.0154	4.0526	56.258	9.5353	0	23.4361	6.0971	0.8908	0.1157	0.9999	0.1674	0.4746	0.1026	1374.23	686.994	-3.25	-31.85	0.42501
16	7.5	52.654	7.0205	51.5296	9.369	3.25	16.5718	3.2778	0.9787	0.9051	1	0.02036	0	0	954.553	942.113	25.35	-46.15	0.749333
17	7.3	42.25	5.7877	57.7398	10.8943	3.25	39.2699	6.9743	0.3192	-0.8944	1	0.5122	0.3396	0.7273	1197.66	686.322	39	-16.25	0.531259
18	5.5	66.3701	12.0673	42.788	12.2251	0	20.8102	5.2513	0.9434	0.9107	0.9722	0.01356	0	0	1217.85	800.136	9.75	-65.65	0.987092
19	11.1	4.111	0.3704	43.008	4.7262	0	20.8102	4.0326	0.1321	-0.9487	1	0.6912	1	0.7385	1343.03	615.982	-3.9	-1.3	0.0783716
20	33.3	181.159	5.4402	265.862	8.494	0	32.6621	4.6476	0.7172	-0.9995	1	0.5126	0.3259	0.2509	1153.86	599.039	85.15	-159.9	0.640476
21	12.3	60.4535	4.9149	81.8653	7.9481	0	26.2023	5.1986	0.805	0.1664	0.9996	0.2315	0.2427	0.2892	948.467	482.63	-60.45	0.65	0.618374
22	6.1	72.8377	11.9406	50.2131	12.2471	6.5	16.5718	2.6094	0.9927	0.9789	1	0.007294	0	0	771.5	988.902	70.85	-16.9	0.974974
23	25.3	133.25	5.2668	192.539	8.2635	0	32.1734	4.3972	0.961	0.6437	1	0.06625	0.1373	0.03286	844.356	470.532	54.6	-121.55	0.637357
24	10.9	22.4132	2.0563	73.0976	8.2132	0	47.9857	8.6447	0.1251	-1	1	0.7381	0.9663	0.6471	777.459	809.83	-19.5	-11.05	0.250365
25	6.1	58.6623	9.6168	51.3699	12.5292	4.5962	30.6604	6.8105	0.9538	0.9	0.9936	0.028	0	0	39.1557	775.918	56.55	15.6	0.767551
26	4.9	11.1262	2.2707	17.7298	6.1137	0	13.7886	3.2719	0.6725	0.4679	0.9529	0.1711	1	0.6667	705.622	985.204	11.05	1.3	0.371412
27	5.5	4.55	0.8273	27.2373	7.7821	0	16.5718	5.1183	-0.2121	-1	1	0.872	1	0.7333	1196.12	0.9818	-4.55	0	0.106308
28	7.7	30.5223	3.9639	29.4679	5.1698	0	11.718	2.9701	0.6391	-0.7071	0.9611	0.4808	0.5088	0.3333	478.084	708.792	13.65	-27.3	0.766741
29	4.9	17.1605	3.5021	13.4405	4.6347	0	11.718	3.4211	0.9969	0.9895	1	0.004179	0.931	0	863.143	980.357	15.6	-7.15	0.755626
30	12.5	50.1343	4.0107	89.5648	8.53	0	19.5	3.7936	0.8177	-0.4893	0.9999	0.2746	0.5619	0.2024	1057.63	538.484	11.7	-48.75	0.470188
31	23.3	101.471	4.355	135.477	6.3604	0	24.7513	3.9313	0.9449	0.1448	1	0.09837	0.5399	0.02591	1034.2	345.526	99.45	-20.15	0.684705
32	4.7	3.677	0.7823	11.5267	4.2691	0	10.2774	2.8796	-0.6061	-0.8944	-0.124	0.2951	1	1	585.128	133.723	-2.6	2.6	0.183247
33	12.9	85.9599	6.6636	94.2574	8.6475	0	17.5018	4.129	0.9735	0.9035	1	0.02636	0	0	914.077	751.399	59.8	-61.75	0.770581
34	7.9	9.3066	1.178	45.8427	7.7699	0	29.43	6.6629	-0.1652	-1	1	0.7208	0.8475	0.8286	505.253	922.26	3.9	-8.45	0.151611
35	13.5	110.034	8.1507	100.132	8.7072	3.25	14.5344	2.4268	0.9981	0.9916	1	0.001933	0	0	1222.48	281.526	57.85	93.6	0.936087
36	10.1	26.871	2.6605	47.9058	5.9143	0	13.7886	3.3845	0.6433	-0.9899	1	0.6906	0.6914	0.1967	189.51	769.208	22.75	14.3	0.449842
37	4.9	30.5776	6.2403	26.5085	9.1409	0	16.25	4.1472	0.7913	0.6299	0.9806	0.114	0.5172	0.3333	1292.79	566.408	-30.55	-1.3	0.682679
38	5.9	7.0007	1.1866	16.335	4.1885	0	13.4001	3.039	0.3436	-0.4472	0.9899	0.4429	1	0.8947	1016.81	652.186	6.5	-2.6	0.2833
39	16.3	76.8238	4.7131	99.3523	6.9477	0	19.769	4.2645	0.9819	0.8858	1	0.02486	0.5734	0	425.546	346.752	-65	-40.95	0.678368
40	38.9	73.7972	1.8971	194.401	5.2683	0	13.7886	2.9362	0.7005	-1	1	0.5955	0.981	0.1983	1104.7	563.017	-7.15	-73.45	0.360097
41	4.7	25.35	5.3936	26.1676	9.6917	0	18.9506	5.4419	0.9353	0.8609	0.9725	0.04011	0.3333	0	683.277	617.777	-23.4	-9.75	0.556517
42	5.5	28.2208	5.1311	25.1897	7.1971	3.25	11.718	2.7511	0.9959	0.9785	0.9999	0.005555	0.2286	0	517.027	244.509	-7.15	27.3	0.71294
43	10.7	97.1636	9.0807	90.0472	10.3502	0	20.5548	6.9265	0.5852	-0.8944	0.9998	0.5516	0.3563	0.4154	815.369	601.402	-13.65	-96.2	0.877345
44	17.9	66.0446	3.6896	138.499	8.7106	0	23.6604	5.0919	0.8605	0.05586	1	0.2082	0.7484	0.223	853.983	577.514	65	11.7	0.423576
45	14.7	8.841	0.6014	40.9106	3.2213	0	17.5018	2.8106	0.3187	-0.9889	1	0.6923	1	0.5376	475.071	916.218	-8.45	2.6	0.186695
46	5.7	3.25	0.5702	13.4689	3.6402	0	7.2672	1.9962	-0.6035	-1	0.124	0.4418	1	1	575.588	435.702	-1.95	2.6	0.15664
47	8.7	43.2433	4.9705	46.9904	7.0135	0	16.25	4.0794	0.9045	0.6	1	0.1072	0.3731	0.1489	1059.74	564.799	29.25	31.85	0.708705
48	5.3	25.2414	4.7625	30.2596	9.1696	0	20.5548	5.399	0.5938	0.03091	0.9998	0.3666	0.4545	0.5385	790.679	475.038	5.2	-24.7	0.519379
49	8.3	22.3849	2.697	35.9583	5.7077	0	16.25	3.4209	0.3728	-0.6402	0.9996	0.5188	0.873	0.619	416.837	168.524	9.75	20.15	0.47252
50	5.5	25.3833	4.6151	26.8372	7.6678	3.25	21.8017	4.8327	0.9015	0.3728	0.9981	0.164	0.5714	0.06667	623.9	74.2	5.85	-24.7	0.601881
51	21.9	32.9134	1.5029	103.924	5.2223	0	16.5718	3.4812	0.3672	-0.999	1	0.6464	1	0.5955	956.995	57.653	-5.2	-32.5	0.287785
52	5.9	21.1625	3.5869	24.6718	6.3261	0	19.769	4.693	-0.7051	-0.9943	0.987	0.4851	0.5641	0.9474	1351	143.847	15.6	14.3	0.567
53	26.3	110.691	4.2088	177.727	7.3139	0	17.5018	3.7857	0.5535	-0.9742	1	0.6407	0.428	0.3649	935.84	215.947	71.5	84.5	0.575452
54	7.1	44.6044	6.2823	41.7689	8.19	3.25	16.25	3.849	0.904	0.7852	0.9989	0.06526	0.3137	0	63.5211	984.458	-14.3	42.25	0.76707
55	6.7	22.8612	3.4121	26.9487	5.7338	0	9.75	2.2836	0.5406	0.0767	0.9923	0.28	0.7234	0.7778	1067.87	161.582	-5.85	-22.1	0.595085
56	12.7	11.3704	0.8953	77.3767	7.2315	0	20.8102	5.6667	0.07847	-1	1	0.7397	1	0.7765	1380.18	1012.88	-5.85	9.75	0.123806
57	13.1	59.1321	4.5139	74.3963	6.7024	0	17.5018	3.6916	0.8966	0.247	1	0.126	0.4775	0.1099	734.496	858.763	32.5	-49.4	0.673475
58	5.5	1.8385	0.3343	13.4209	3.8345	0	10.2774	3.0159	-0.8084	-1	-0.124	0.24	1	1	1335.64	940.436	1.3	-1.3	0.0871822
59	5.5	24.7	4.4909	26.5286	7.5796	4.5962	19.5	3.9267	0.9786	0.9271	1	0.0203	0.4571	0	438.927	981.727	0	24.7	0.592498
60	8.5	5.9927	0.705	34.6273	5.3273	0	20.5548	4.0494	-0.1679	-1	0.9972	0.5523	1	0.907	1201.44	970.277	3.9	4.55	0.132337
61	17.7	157.244	8.8838	158.403	10.0893	0	16.5718	4.4307	0.9748	0.7871	1	0.03963	0.242	0	661.172	350.573	-156.65	-13.65	0.880517
62	26.1	124.361	4.7648	161.448	6.6991	0	39	4.3047	0.7662	-0.9995	1	0.5721	0.1992	0.1403	1338.35	815.918	-40.3	-117.65	0.71126
63	9.7	58.6371	6.0451	53.4726	6.9445	0	13.7886	3.5058	0.9812	0.9349	0.9996	0.01544	0.2208	0	432.923	248.593	30.55	50.05	0.870487
64	6.3	25.3166	4.0185	30.1828	7.0193	0	13.4001	3.6309	0.8552	0.4376	0.9999	0.1381	0.8837	0.1304	574.222	532.167	22.1	12.35	0.572493
65	9.3	17.8839	1.923	65.5454	8.9788	3.25	27.768	6.0174	0.4259	-0.9939	1	0.75	0.7945	0.4151	1092.62	657	5.85	16.9	0.214171
66	10.3	38.2176	3.7104	41.8398	5.0409	0	14.5344	3.7867	0.9823	0.8666	1	0.02624	0.9398	0	995.359	337.403	28.6	25.35	0.736059
67	11.1	112.254	10.113	96.6706	10.6231	3.25	18.9506	2.8197	0.9978	0.9879	1	0.002781	0	0	1154.88	397.599	-104	42.25	0.951982
68	7.3	15.4503	2.1165	37.4363	7.0635	0	16.25	4.0726	0.7774	0.3714	0.9992	0.1914	1	0.4242	105.822	349.856	-14.3	-5.85	0.299639
69	38.7	123.346	3.1872	242.233	6.6004	0	16.25	3.5117	0.7384	-0.9261	1	0.4284	0.6594	0.2565	699.947	142.671	-37.05	-117.65	0.48288
70	22.3	223.211	10.0095	225.505	11.1086	3.25	19.769	3.711	0.985	0.8367	1	0.03453	0.009852	0	1110.63	67.7556	222.3	20.15	0.901059
71	9.3	27.9576	3.0062	43.63	5.9767	0	16.5718	3.7159	0.886	0.3987	1	0.1436	0.9589	0.1887	91.8441	218.296	-27.95	-0.65	0.502987
72	12.5	148.736	11.8989	149.603	14.2479	0	20.8102	3.7706	0.9898	0.9515	1	0.01102	0.1238	0	961.592	896.108	-91	117.65	0.835134
73	11.3	76.8458	6.8005	72.691	7.8162	0	16.25	3.8646	0.9913	0.9567	0.9999	0.008871	0.129	0	1032.84	45.5929	-44.85	62.4	0.870052
74	5.9	61.6987	10.4574	47.1312	12.0849	6.5	17.5018	3.0174	0.9958	0.985	1	0.004655	0	0	392.754	279.483	-59.15	17.55	0.865328
75	5.1	20.1919	3.9592	17.2754	5.5727	0	10.2774	2.7098	0.9689	0.9177	0.9997	0.0299	1	0	203.971	1028.47	-11.05	16.9	0.710464
76	4.9	36.1262	7.3727	34.4855	11.8915	4.5962	16.5718	3.461	0.9595	0.9091	0.9825	0.02288	0.1034	0	766.725	242.755	-35.75	5.2	0.619997
77	11.1	79.9949	7.2067	87.3109	9.5946	0	20.8102	4.1662	0.9239	0.6856	1	0.11	0.2198	0.1549	883.239	207.095	55.25	-57.85	0.75112
78	10.1	12.3671	1.2245	48.8436	6.0301	0	23.4361	4.2554	0.8234	-0.1713	1	0.2287	1	0.2167	776.53	8.1634	-0.65	12.35	0.203065
79	5.1	11.9854	2.3501	33.7227	10.8783	3.25	22.75	4.9889	0.7121	-0.246	0.9978	0.3838	0.9032	0.2727	73.8235	954.608	-7.8	9.1	0.216036
80	5.1	11.6276	2.2799	15.3269	4.9442	0	9.1924	3.0979	-0.3752	-0.6	0.6	0.3621	0.8387	1	338.667	404.451	-5.2	10.4	0.461126
81	8.5	11.718	1.3786	32.8459	5.0532	0	21.8017	4.7003	0.2722	-0.8575	0.9734	0.4746	1	0.8605	53.3176	657.982	11.7	0.65	0.272817
82	7.1	14.3148	2.0162	36.6168	7.1798	3.25	14.5344	3.651	-0.7461	-1	0.5369	0.3977	0.9608	1	77.7535	696.31	11.05	9.1	0.280816
83	8.1	2.3436	0.2893	21.6727	3.5529	0	17.5018	3.5379	-0.4822	-1	0.9864	0.6496	1	0.8919	493.432	555.13	1.3	-1.95	0.0814264
84	6.9	21.607	3.1314	32.8242	6.6988	3.25	16.5718	3.0338	0.5081	-0.3773	0.9973	0.4241	0.8776	0.6786	144.833	555.203	5.85	-20.8	0.467457
85	7.7	24.1901	3.1416	40.2858	7.0677	0	14.5344	3.4317	0.8471	-0.4472	1	0.3899	0.5789	0.1351	1158.9	424.097	20.8	12.35	0.444501
86	16.7	28.3775	1.6993	81.092	5.5165	0	17.5018	4.0299	0.7217	-0.4771	1	0.2998	0.9932	0.4252	362.68	796.889	26.65	9.75	0.30804
87	19.1	121.395	6.3558	167.962	9.8224	3.25	22.981	4.885	0.8113	-0.9754	1	0.3919	0.3918	0.1656	184.026	807.356	119.6	-20.8	0.647072
88	9.9	84.0337	8.4883	81.8297	10.3582	4.5962	18.3848	3.261	0.9791	0.8861	1	0.02714	0	0	881.409	644.379	35.75	76.05	0.819476
89	4.9	22.5635	4.6048	26.7387	9.2202	0	18.9506	5.9419	0.945	0.7071	1	0.09276	0.3793	0.1111	15.9388	7.7245	-16.9	14.95	0.499425
90	12.1	122.262	10.1043	111.348	11.0246	0	26	4.0826	0.9723	0.8555	1	0.03874	0	0	325.992	907.504	3.9	-122.2	0.916523
91	10.7	94.9	8.8692	96.2788	11.0665	0	21.8017	4.8847	0.9587	0.8666	1	0.05169	0.1494	0	1192.9	358.252	-94.9	0	0.801446
92	7.1	29.8222	4.2003	34.4193	6.7489	0	13.7886	3.5328	0.8729	0.53	0.9999	0.1229	0.3333	0.1935	1108.33	698.366	-27.95	-10.4	0.622368
93	8.3	32.9134	3.9655	59.2734	9.4085	3.25	26.2023	5.9101	0.7578	-0.4696	1	0.3566	0.6349	0.2326	1257.41	950.036	32.5	-5.2	0.421481
94	16.3	43.3604	2.6601	73.4033	5.1331	0	13.4001	3.6314	0.6925	-1	1	0.6401	0.9161	0.1695	947.807	585.721	-39.65	17.55	0.518225
95	6.7	9.1232	1.3617	22.7703	4.8447	0	11.718	3.1987	0.1306	-0.9191	0.9971	0.6899	1	0.7037	523.463	543.53	9.1	0.65	0.28107
96	6.5	64.563	9.9328	66.3939	14.7542	3.25	20.5548	4.4253	0.9461	0.8147	0.99	0.04457	0.08889	0	696.7	134.454	18.85	-61.75	0.673218
97	12.1	98.8769	8.1716	94.8786	9.3939	3.25	19.5	4.482	0.8925	0.6103	1	0.09466	0	0.1111	965.099	125.546	-76.7	-62.4	0.869884
98	11.3	63.1705	5.5903	70.1861	7.5469	0	37.0557	7.0223	0.5139	-0.9995	1	0.7466	0.4301	0.3056	1366.4	157.164	3.9	63.05	0.740741
99	10.9	81.4162	7.4694	96.6537	10.86	3.25	17.5018	3.5372	0.9097	0.5037	1	0.1134	0.191	0.1159	1292.09	725.339	-55.25	-59.8	0.68779
100	29.1	158.681	5.453	245.994	9.0773	0	25.3833	4.2695	0.694	-0.9989	1	0.6137	0.262	0.2151	962.479	664.285	-116.35	107.9	0.600729
101	10.9	58.214	5.3407	65.7312	7.3855	0	16.5718	4.415	0.6478	-0.8612	1	0.6631	0.3483	0.2174	1049.92	410.216	6.5	-57.85	0.723133
102	28.9	163.454	5.6558	207.759	7.7234	0	16.25	3.3152	0.9799	0.8615	1	0.02326	0.119	0	1222.6	733.934	-104	126.1	0.732294
103	6.9	47.6677	6.9084	49.6003	10.1225	0	35.8974	6.6284	0.9765	0.9431	1	0.01375	0.102	0	1242.63	518.79	47.45	4.55	0.68248
104	4.9	20.5548	4.1949	27.5559	9.502	3.25	27.9576	7.82	0.9798	0.9423	0.999	0.0175	0.7241	0	825.592	758.265	11.7	-16.9	0.441475
105	5.5	15.4503	2.8091	27.6578	7.9022	0	36.7696	8.0013	0.3732	-0.3534	0.8287	0.4292	0.9143	0.8667	762.191	586.727	5.85	-14.3	0.355483
106	4.7	8.475	1.8032	20.0884	7.4402	0	32.0088	7.6882	0.1772	-0.9956	0.8137	0.6501	0.7407	0.8571	1151.27	1010.95	7.15	-4.55	0.242359
107	5.3	7.2672	1.3712	23.1135	7.0041	0	14.5344	4.403	0.6628	0.2425	0.9967	0.2225	1	0.6154	824.66	1030.1	-6.5	3.25	0.195771
108	9.7	93.211	9.6094	86.4476	11.227	3.25	22.981	5.2078	0.9716	0.8682	0.9996	0.03046	0	0	917.794	180.66	13	-92.3	0.855919
109	7.1	39.092	5.5059	64.1604	12.5805	3.25	30.8322	7.865	0.9489	0.7519	1	0.05926	0.05882	0	566.831	812.232	-28.6	26.65	0.437654
110	41.3	97.32	2.3564	232.898	5.9262	0	13.4001	3.0103	0.7578	-1	1	0.3774	0.6896	0.2981	1307.32	228.845	26.65	-93.6	0.397624
111	4.9	18.3042	3.7355	25.1576	8.675	3.25	18.3848	5.0041	0.9505	0.8929	0.9991	0.04494	0.8276	0	322.133	205.204	-17.55	5.2	0.430605
112	10.1	10.7594	1.0653	41.2178	5.0886	0	13	3.1136	0.679	-0.8682	1	0.4266	1	0.3934	1069.01	604.787	-9.75	-4.55	0.20935
113	12.5	21.8017	1.7441	107.625	10.25	0	34.548	6.8617	0.1543	-0.9989	1	0.714	0.8571	0.6585	1034.72	505.86	-3.9	21.45	0.170156
114	8.5	34.9129	4.1074	48.212	7.4172	0	16.5718	4.4213	0.8518	0.5529	0.9997	0.1389	0.7231	0.2667	725.524	110.776	31.85	14.3	0.553767
115	6.3	77.4837	12.299	55.7498	12.9651	6.5	18.9506	3.238	0.9718	0.9544	0.9926	0.01195	0	0	1297.29	599.944	-59.15	50.05	0.948624
116	9.1	18.0251	1.9808	50.0521	7.0496	0	25.3833	5.9287	0.778	0.124	1	0.2566	1	0.3725	439.593	627.412	-7.8	16.25	0.28098
117	8.5	13.0648	1.537	44.2137	6.8021	0	19.769	3.986	0.3399	-0.3714	0.9945	0.4226	0.7538	0.7955	1015.61	447.553	13	1.3	0.22596
118	11.7	122.989	10.5119	111.631	11.5083	4.5962	27.768	4.2444	0.9917	0.9606	1	0.009375	0	0	932.346	909.372	-122.85	-5.85	0.913419
119	5.5	30.4461	5.5357	27.7222	7.9206	0	16.25	4.3216	0.8637	0.553	1	0.1495	0.5714	0.2667	940.664	197.755	8.45	-29.25	0.698899
120	42.9	109.148	2.5442	260.072	6.3587	0	32.5	3.856	0.728	-0.9953	1	0.5001	0.6919	0.2288	1228.82	840.718	103.35	35.1	0.400113
121	12.1	38.0847	3.1475	86.7925	8.5933	0	40.7224	7.4103	0.6552	-0.9899	1	0.6418	0.6238	0.1852	1354.92	391.07	33.8	17.55	0.366274
122	12.1	26.2909	2.1728	54.4982	5.3959	0	20.5548	3.9751	0.5413	-0.8575	1	0.5795	0.9109	0.45	989.868	1011.46	-26	3.9	0.402676
123	5.9	55.813	9.4598	45.6835	11.7137	4.5962	17.5018	3.7419	0.9749	0.8641	1	0.03472	0	0	1246.01	439.305	-50.05	24.7	0.807584
124	6.5	32.5065	5.001	42.0274	9.3394	0	17.5018	6.1468	0.4391	-0.09054	0.8358	0.2902	0.5778	0.8	863.7	556.292	-31.85	-6.5	0.535473
125	5.3	27.3309	5.1568	19.3114	5.8519	0	10.2774	2.93	0.9895	0.9487	1	0.01503	0	0	1106.79	795.755	27.3	-1.3	0.881218
126	5.7	1.4534	0.255	14.2862	3.8611	0	16.25	3.6246	0.2275	-1	1	0.9191	1	0.375	21.6491	161.991	-1.3	-0.65	0.0660434
127	8.9	46.1683	5.1875	52.2998	7.5797	0	13.4001	3.5184	0.9843	0.9077	1	0.02151	0.3768	0	456.989	567.567	-1.3	-46.15	0.684394
128	6.7	2.6	0.3881	26.9685	5.738	0	18.9506	6.0896	-0.2975	-0.9899	0.9648	0.6592	1	0.9231	688.851	197.866	2.6	0	0.0676368
129	9.1	33.7061	3.704	56.0781	7.8983	3.25	23.4361	4.9237	0.4669	-0.8751	0.9997	0.6297	0.6761	0.5098	44.0659	578.038	26	21.45	0.468962
130	14.9	47.2671	3.1723	97.1212	7.5288	0	29.43	5.2557	0.7033	-0.4043	1	0.4376	0.6899	0.3486	622.966	739.805	40.3	-24.7	0.421355
131	4.7	17.3076	3.6825	34.7177	12.8584	0	42.7471	12.233	0.2665	-0.8725	0.9742	0.8677	0.3333	0.4286	288.84	859.936	9.75	-14.3	0.286389
132	7.1	6.1321	0.8637	27.9983	5.4899	0	14.5344	2.9956	0.118	-0.9923	0.9983	0.6554	1	0.8065	1215.43	813.225	-3.25	-5.2	0.157325
133	8.9	30.6811	3.4473	49.0206	7.1044	3.25	13.7886	2.9568	0.7353	-0.7071	1	0.3728	0.5507	0.3878	599.326	221.034	-24.7	-18.2	0.485235
134	4.9	10.4	2.1224	33.9121	11.6938	0	46.5329	11.3676	0.7969	0.4921	0.9878	0.1635	0.6897	0.3333	646.653	446.49	-10.4	0	0.181498
135	10.9	86.5697	7.9422	89.1266	10.0142	0	41.6203	9.1005	0.56	-1	1	0.4988	0.5281	0.5588	1077.43	271.262	86.45	4.55	0.793094
136	13.9	91.8802	6.6101	103.36	8.6857	0	17.5018	4.674	0.8223	-0.7234	1	0.3927	0.2437	0.1146	526.978	864.09	6.5	-91.65	0.761033
137	4.9	11.8614	2.4207	30.6431	10.5666	0	42.3748	11.8374	0.8907	0.7962	0.9798	0.05662	1	0	87.9796	45.9694	11.7	-1.95	0.22909
138	5.1	39.286	7.7031	35.1912	11.352	3.25	22.981	5.5594	0.9741	0.9497	0.9995	0.01646	0	0	1023.19	330.196	30.55	24.7	0.678568
139	9.3	20.739	2.23	49.7599	6.8164	3.25	26.8002	4.9774	0.7135	-0.0995	1	0.3371	1	0.4231	720.769	416.747	11.05	-17.55	0.327152
140	20.5	64.2745	3.1353	103.966	5.6198	0	20.5548	3.3871	0.5648	-1	1	0.6903	0.7135	0.3049	836.105	897.695	-56.55	30.55	0.557902
141	5.1	38.2673	7.5034	23.4484	7.564	0	11.718	2.9118	0.9955	0.9835	1	0.005626	0	0	1061.52	625.52	35.75	-13.65	0.991988
142	13.1	67.6906	5.1672	76.2511	6.8695	0	26	4.1237	0.9775	0.8688	1	0.03024	0.3604	0	794.382	706.21	50.7	44.85	0.752194
143	6.7	46.6734	6.9662	42.7668	9.0993	0	37.0557	7.165	0.9747	0.9355	1	0.02482	0.1489	0	547.149	766.492	-45.5	-10.4	0.765575
144	10.7	6.5	0.6075	39.3682	4.5251	0	13.4001	2.8972	-0.01841	-0.9998	0.9985	0.7163	1	0.7619	767.112	959.561	-3.9	5.2	0.134251
145	11.1	70.5632	6.357	78.1808	8.5913	3.25	17.5018	3.3583	0.9756	0.841	1	0.02975	0	0	79.3694	337.031	-70.2	7.15	0.739935
146	7.1	13.5256	1.905	17.0858	3.3502	0	9.1924	2.5511	0.6289	-0.3457	1	0.3356	1	0.5484	801.796	564.042	11.05	-7.8	0.568623
147	9.9	42.5489	4.2979	61.987	7.8465	0	16.5718	4.3311	0.915	0.5864	1	0.09107	0.6329	0.05085	821.449	154.01	-24.05	-35.1	0.547747
148	17.1	101.868	5.9572	111.594	7.3903	0	14.5344	3.4416	0.9077	0.04593	1	0.1722	0.2649	0.08462	942.529	624.029	-9.75	101.4	0.806084
149	4.9	27.0356	5.5175	26.3538	9.0875	3.25	17.5018	3.7992	0.9692	0.9062	0.9996	0.03106	0.2759	0	433.5	276.112	12.35	24.05	0.607153
150	8.3	64.6121	7.7846	61.7766	9.8058	3.25	16.25	3.4654	0.9787	0.8976	1	0.02435	0	0	176.452	578.289	38.35	-52	0.793877
151	10.5	54.9779	5.236	77.9907	9.1754	0	14.5344	3.2599	0.09631	-0.957	1	0.8205	0.4471	0.5714	1095.33	334.814	22.75	-50.05	0.570656
152	5.1	26.65	5.2255	29.2343	9.4304	0	26.2023	8.68	0.9073	0.7877	0.9864	0.07994	0.1613	0	814.951	236.726	-26.65	0	0.554112
153	10.1	123.25	12.203	109.703	13.5436	0	23.6604	6.2762	0.9756	0.8087	1	0.0451	0.08642	0	947.441	419.074	-113.75	47.45	0.901016
154	9.7	12.82	1.3216	71.8213	9.3274	0	27.5772	5.7121	0.1446	-1	0.9997	0.7007	0.8182	0.7018	720.392	612.871	-6.5	11.05	0.14169
155	5.3	25.8043	4.8687	28.2705	8.5668	0	24.7513	6.4159	0.7979	0.4588	0.9649	0.1811	0.3636	0.3077	72.1509	922.943	16.9	19.5	0.568322
156	7.1	20.4104	2.8747	28.9752	5.6814	0	13.7886	3.6233	0.9586	0.7385	1	0.05937	0.9804	0.03226	489.387	429.317	-16.25	-12.35	0.505984
157	5.5	32.2717	5.8676	26.0995	7.457	3.25	11.718	2.1399	0.9759	0.9172	1	0.02323	0	0	219.1	385.745	-14.95	28.6	0.786858
158	8.1	15.4503	1.9074	51.2141	8.3958	0	37.0557	9.3436	-0.4855	-0.9981	0.9997	0.6358	0.8689	0.878	928.728	797.883	14.3	5.85	0.227185
159	4.9	8.45	1.7245	19.6338	6.7703	0	23.4361	7.501	-0.594	-0.9675	-0.3044	0.283	1	1	596.408	729.214	-7.8	3.25	0.254715
160	4.7	13.7118	2.9174	8.6077	3.188	0	4.5962	1.2779	0.09442	-0.1104	0.3107	0.129	0.7778	1	574	438.777	-1.3	-13.65	0.915119
161	12.1	47.61	3.9347	84.6699	8.3832	0	32.5	5.9485	0.819	-0.3193	1	0.2613	0.6634	0.2469	813.628	996.277	-29.9	37.05	0.469355
162	12.7	52.2796	4.1165	100.981	9.4375	0	29.9635	6.4441	0.1948	-1	0.9999	0.8279	0.6168	0.5	879.823	116.197	40.95	-32.5	0.436185
163	7.9	42.0947	5.3284	54.4666	9.2316	3.25	14.5344	3.4921	0.463	-0.7071	0.9991	0.4777	0.4237	0.5897	560.525	236.829	-9.75	-40.95	0.577191
164	11.5	45.5603	3.9618	73.25	7.7105	3.25	23.4361	3.8844	0.9078	0.4138	0.9999	0.1185	0.6632	0.06667	362.156	432.387	44.2	11.05	0.513819
165	6.1	47.2671	7.7487	39.4403	9.6196	0	34.548	7.1353	0.9978	0.9878	1	0.002951	0	0	1306.15	924.164	40.3	24.7	0.805512
166	5.7	28.2208	4.951	41.0331	11.09	3.25	26.2023	5.3121	0.4857	-0.249	0.9551	0.3793	0.3784	0.5882	429.474	936.64	3.9	27.95	0.446438
167	13.9	51.5184	3.7064	79.879	6.7125	0	23.4361	4.6865	0.8844	-0.1322	1	0.2307	0.7227	0.1414	322.054	690.428	-25.35	-44.85	0.552164
168	7.3	51.5962	7.068	50.1178	9.4562	0	20.8102	4.7551	0.9943	0.9604	1	0.01105	0	0	647.247	153.294	-16.9	-48.75	0.747446
169	4.7	15.2992	3.2551	23.7471	8.7952	3.25	13.7886	2.939	0.8582	0.7385	0.9675	0.08492	0.9259	0.1429	488.075	1027.12	-3.25	-14.95	0.3701
170	7.7	2.0555	0.2669	53.695	9.4202	0	36.3361	10.5054	-0.7582	-0.9983	0.3939	0.3711	1	1	1063.14	1015.29	-0.65	-1.95	0.0283327
171	12.1	50.3026	4.1572	72.7222	7.2002	3.25	14.5344	3.1722	0.8562	-0.07744	1	0.3134	0.3465	0.1358	620.591	951.769	42.25	27.3	0.577373
172	5.3	32.2717	6.089	26.1252	7.9167	0	13.7886	3.9882	0.3916	-0.924	0.9971	0.7537	0.6061	0.3846	1129.49	579.745	28.6	-14.95	0.769134
173	4.7	62.2135	13.2369	33.5325	12.4194	4.5962	20.8102	4.9257	0.9728	0.9134	0.9999	0.02955	0	0	1367.79	505.075	-28.6	55.25	1.06582
174	6.9	49.5409	7.1798	39.1834	7.9966	3.25	16.25	3.1937	0.9694	0.8079	0.9999	0.04371	0.02041	0	541.007	596.203	-30.55	-39	0.897857
175	5.5	43.375	7.8864	31.2218	8.9205	3.25	14.5344	3.1191	0.9878	0.9757	0.9945	0.005621	0	0	409.991	24.8909	-40.95	14.3	0.884076
176	5.3	24.7513	4.67	26.2686	7.9602	3.25	37.0557	7.8991	0.9933	0.97	0.9999	0.00858	0.3939	0	380.198	1023.59	-9.75	-22.75	0.586669
177	10.3	13.0162	1.2637	73.4961	8.855	0	18.9506	4.7864	0.58	-0.6139	0.9997	0.3962	1	0.5333	1381.29	99.5777	13	0.65	0.14271
178	19.3	41.3402	2.142	149.789	8.6583	0	18.9506	3.7184	0.7741	-0.6611	1	0.4203	0.5607	0.2222	1013.34	197.212	39.65	11.7	0.247393
179	4.9	5.5915	1.1411	16.3477	5.6371	0	16.25	3.9687	0.237	-0.9333	1	0.8708	1	0.5	885.051	0.1939	-4.55	-3.25	0.202427
180	18.3	65.8813	3.6001	115.448	7.0827	0	23.6604	4.8169	0.83	0.05547	1	0.2033	0.7546	0.2324	424.694	582.15	-33.8	-56.55	0.508295
181	19.1	85.1798	4.4597	186.238	10.8911	0	33.931	6.0375	0.6138	-0.9989	1	0.5874	0.3684	0.3176	364.963	804.102	76.7	-37.05	0.409481
182	13.5	74.1	5.4889	95.716	8.3231	0	29.43	5.064	0.6981	-1	1	0.5535	0.2783	0.2421	575.393	199.941	0	-74.1	0.659478
183	20.1	76.6504	3.8135	133.272	7.3631	0	17.5018	3.9728	0.8442	-0.6332	1	0.2806	0.5856	0.1824	1179.27	359.774	-59.15	48.75	0.51792
184	11.7	39.3022	3.3592	78.1778	8.0596	0	16.5718	5.0357	0.7861	-0.3162	0.9997	0.3526	0.7423	0.2368	1123.93	101.333	32.5	22.1	0.416795
185	6.9	53.8716	7.8075	54.2902	11.0796	4.5962	16.25	2.7158	0.9201	0.3214	1	0.1948	0.1633	0.1379	754.841	288.21	-40.3	35.75	0.704673
186	7.3	39.1352	5.361	40.6619	7.6721	0	35.1541	7.4963	0.9862	0.9251	1	0.01554	0.2075	0	1346.73	741.226	26	-29.25	0.698766
187	7.9	18.8612	2.3875	57.7493	9.788	3.25	23.6604	5.6751	0.5578	-1	0.9942	0.627	0.8814	0.3846	1229.18	1034.28	-18.85	-0.65	0.243921
188	19.5	169.89	8.7123	176.962	10.1121	0	20.8102	4.4406	0.8752	-0.9954	1	0.3723	0.1429	0.1161	972.864	853.321	-146.25	-86.45	0.861572
189	8.3	111.607	13.4466	96.5235	15.3212	3.25	27.9576	6.5769	0.9696	0.8588	1	0.04361	0	0	784.608	334.102	72.15	85.15	0.877647
190	12.3	42.5042	3.4556	82.4433	8.0042	0	17.5018	3.4845	0.6602	-0.6	1	0.4792	0.5146	0.3253	1032.61	955.78	39	16.9	0.431723
191	7.5	13.6655	1.8221	41.1349	7.4791	0	17.5018	4.5261	0.8468	-0.6247	0.9999	0.3743	1	0.05882	630.22	542.46	-0.65	13.65	0.243626
192	17.3	129.26	7.4717	129.077	8.4364	0	16.25	3.229	0.9368	0.6475	1	0.0825	0.1438	0.07519	381.396	376.142	-126.75	-25.35	0.88565
193	9.3	17.2709	1.8571	49.8192	6.8245	0	14.5344	3.4707	0.3559	-0.7727	1	0.5469	0.9589	0.6471	1205.32	678.242	16.25	5.85	0.272122
194	10.5	50.4703	4.8067	66.6771	7.8444	0	19.769	4.0866	0.9752	0.852	1	0.03095	0.3529	0	556.705	768.414	6.5	-50.05	0.612756
195	5.3	44.018	8.3053	32.2845	9.7832	3.25	13.4001	2.3671	0.9772	0.9508	0.9912	0.01312	0	0	376.726	694.424	42.25	12.35	0.848935
196	11.9	70.2391	5.9024	68.0434	6.8731	0	13	3.153	0.9868	0.9055	1	0.01552	0.1818	0	451.214	808.084	13.65	-68.9	0.858768
197	6.9	19.5541	2.8339	28.7107	5.8593	0	14.5344	4.0553	0.05946	-0.8192	0.9992	0.6303	0.5918	0.7143	877.884	764.007	18.2	7.15	0.483658
198	6.1	7.827	1.2831	33.7516	8.2321	0	40.2003	11.3744	0.5435	-0.723	0.9683	0.6506	0.9268	0.3333	737.164	46.877	-5.2	5.85	0.155865
199	5.1	61.8047	12.1186	40.2788	12.9931	3.25	30.8322	6.753	0.9953	0.993	0.9999	0.002109	0	0	1232.95	647.255	61.75	2.6	0.932695
200	7.9	32.4545	4.1082	40.1622	6.8072	0	14.5344	3.1697	0.9835	0.8392	0.9999	0.02786	0.4237	0	1378.11	269.127	17.55	27.3	0.603508
201	18.3	125.86	6.8776	151.164	9.2738	0	29.43	6.5389	0.6904	-0.9983	0.9999	0.5157	0.2638	0.3497	1301.62	947.301	-108.55	-63.7	0.741616
202	7.7	12.3329	1.6017	49.5429	8.6917	0	33.931	7.8333	-0.004474	-0.9996	1	0.688	0.6667	0.7838	1376.38	552.909	-3.9	11.7	0.184279
203	4.7	42.7619	9.0983	29.035	10.7537	3.25	22.981	5.4605	0.93	0.9091	0.971	0.02179	0	0	1027.17	142.575	-40.3	-14.3	0.846062
204	11.5	26.4671	2.3015	41.0062	4.3164	0	11.718	3.4581	0.4481	-0.9648	1	0.6227	0.9895	0.4933	51.6565	287.665	24.05	11.05	0.533199
205	5.7	70.996	12.4554	65.5235	17.709	10.2774	22.981	3.5699	0.9324	0.891	0.9654	0.0214	0	0	738.974	885.57	70.85	-4.55	0.703337
206	20.5	33.8999	1.6537	96.4354	5.2127	0	42.3748	4.6894	0.4765	-0.9999	1	0.4442	1	0.7063	29.8049	449.8	18.2	-28.6	0.317244
207	14.3	21.2521	1.4862	70.9097	5.765	0	18.3848	4.596	0.07649	-1	1	0.8023	1	0.6634	1149	834.937	8.45	-19.5	0.257797
208	11.3	117.088	10.3618	110.829	11.9171	0	18.9506	3.6428	0.9422	0.8284	1	0.05904	0	0	631.788	847.314	117	-4.55	0.86949
209	4.9	15.5049	3.1643	19.0934	6.5839	0	16.5718	4.4708	0.4089	-0.1961	0.9986	0.4883	0.6207	0.6667	912.878	1003.66	13	-8.45	0.480612
210	19.9	29.0689	1.4607	97.5983	5.4524	0	19.769	3.5651	0.5689	-0.9888	1	0.5361	0.8436	0.5063	569.437	132.533	-28.6	-5.2	0.2679
211	5.5	0.65	0.1182	30.0755	8.593	0	17.5018	4.329	-0.6173	-0.9998	0.5547	0.4237	1	1	652.927	651.736	0	-0.65	0.0137554
212	27.1	104.051	3.8395	172.253	6.8627	0	29.9635	4.3401	0.9028	0.08192	1	0.1411	0.6056	0.1385	1168.39	770.875	-39.65	96.2	0.559474
213	7.5	54.6966	7.2929	45.8257	8.3319	0	13	2.8152	0.9866	0.9544	1	0.0126	0	0	478.92	489.94	-54.6	-3.25	0.875299
214	9.9	86.5306	8.7405	92.1043	11.6588	0	25.3833	4.7464	0.9727	0.8495	1	0.03356	0.2025	0	558.035	660.48	-64.35	57.85	0.749691
215	4.7	34.1235	7.2603	23.0674	8.5435	6.5	11.718	1.7361	0.9872	0.9674	0.9978	0.01014	0	0	354.787	324.894	26	22.1	0.849804
216	9.5	102.719	10.8125	106.516	14.2021	3.25	26.8002	5.1913	0.8844	0.4046	0.9997	0.1866	0	0.2182	1109.79	865.558	1.95	-102.7	0.761331
217	9.9	42.3449	4.2773	76.8436	9.727	0	26.2023	5.8108	0.5023	-0.9919	0.9998	0.5932	0.5823	0.5893	887.768	630.636	-13	-40.3	0.439735
218	16.3	32.7912	2.0117	85.5692	5.9839	0	30.6604	4.6142	0.6003	-1	1	0.6914	0.8462	0.252	110.485	202.156	20.8	25.35	0.336185
219	18.3	97.1114	5.3066	126.702	7.7731	0	17.5018	3.8265	0.928	0.6068	1	0.08312	0.2945	0.04895	182.35	497.462	41.6	87.75	0.682688
220	8.7	22.981	2.6415	48.3425	7.2153	3.25	16.5718	3.1946	0.1929	-0.9098	1	0.6514	0.8209	0.7391	982.615	343.477	16.25	16.25	0.366097
221	11.9	79.0358	6.6417	70.9336	7.165	3.25	11.718	2.198	0.9954	0.9759	1	0.005555	0	0	1028.69	851.882	40.95	-67.6	0.926964
222	9.7	124.807	12.8667	118.919	15.4441	3.25	36.3361	6.9064	0.9572	0.9061	0.9955	0.01917	0	0	1187.75	434.938	115.7	-46.8	0.833114
223	9.5	51.3993	5.4105	58.9989	7.8665	3.25	26.2023	4.4798	0.9796	0.8533	1	0.02668	0.32	0	602.684	495.405	-27.3	-43.55	0.68779
224	18.9	19.2053	1.0162	89.5731	5.3002	0	18.3848	3.8071	0.07234	-1	1	0.6246	1	0.773	203.696	357.651	17.55	-7.8	0.191729
225	6.5	33.8562	5.2086	33.1676	7.3706	0	14.5344	4.2305	0.9928	0.9734	0.9999	0.007842	0	0	418.146	94.8769	1.95	33.8	0.706672
226	14.7	69.0654	4.6983	103.798	8.1731	0	32.0088	5.0633	0.7518	-0.0692	1	0.2456	0.3937	0.3925	812.255	265.99	21.45	-65.65	0.574849
227	6.3	16.9	2.6825	21.3503	4.9652	0	11.718	3.5332	-0.09901	-0.9899	0.6974	0.4965	0.9767	1	372.984	203.413	-16.9	0	0.54026
228	5.7	19.5541	3.4305	20.2616	5.4761	0	14.5344	3.6719	0.6397	0.3162	0.9989	0.2001	0.6757	0.7647	751.675	1001.6	18.85	-5.2	0.626449
229	5.7	31.7969	5.5784	28.8502	7.7974	0	16.25	3.7926	0.9883	0.9654	1	0.01042	0.02703	0	1153.71	968.123	-24.05	20.8	0.715418
230	6.5	23.8383	3.6674	22.598	5.0218	0	10.2774	3.0028	0.9865	0.9236	1	0.01713	1	0	1363.19	610.431	-21.45	10.4	0.730296
231	24.9	69.3767	2.7862	211.956	9.2557	0	39	5.5782	0.5804	-1	1	0.6025	0.6987	0.3592	1280.52	586.145	15.6	-67.6	0.301025
232	6.5	29.6517	4.5618	32.099	7.1331	0	16.25	3.608	0.9744	0.8944	0.9997	0.02926	0.4667	0	73.8692	609.508	26.65	-13	0.639526
233	13.3	88.8885	6.6833	109.881	9.724	0	16.5718	3.7914	0.7943	-0.14	1	0.3137	0.00885	0.2283	694.782	417.838	-48.1	74.75	0.687299
234	9.9	22.7407	2.297	29.2401	3.7013	0	10.2774	2.4558	0.801	0.156	1	0.2109	1	0.3051	111.071	526.263	-19.5	11.7	0.620593
235	8.7	41.6508	4.7874	41.418	6.1818	0	16.5718	3.4783	0.67	-0.8944	0.9999	0.5906	0.6269	0.2222	851.546	675.603	16.25	38.35	0.774435
236	5.1	23.4811	4.6041	38.758	12.5026	6.5	19.769	3.4716	0.9287	0.7671	0.998	0.08216	0.6774	0	1315.28	324.961	-17.55	-15.6	0.368251
237	7.9	28.489	3.6062	34.1126	5.7818	0	10.2774	2.7081	0.9621	0.8276	1	0.04281	0.8136	0	394.981	898.152	16.25	23.4	0.623716
238	8.3	81.25	9.7892	70.44	11.181	0	16.5718	3.8798	0.9376	0.7931	0.9997	0.07094	0.03175	0	354.482	414.849	-78	-22.75	0.875521
239	11.1	7.827	0.7051	84.271	9.2606	0	24.7513	6.3831	0.33	-0.6028	0.8465	0.424	0.6154	0.8873	1322.52	906.964	-5.85	-5.2	0.0761398
240	5.3	62.6736	11.8252	42.1855	12.7835	7.2672	20.8102	3.1698	0.8549	0.7718	0.9497	0.06926	0	0	1361.12	539.868	5.85	-62.4	0.925036
241	5.3	27.9576	5.275	16.4482	4.9843	0	9.75	2.6567	0.9782	0.9333	1	0.0226	0.7273	0	637.651	940.028	27.95	0.65	1.05832
242	8.5	69.5257	8.1795	59.6602	9.1785	0	14.5344	3.8233	0.9941	0.9664	1	0.007105	0	0	775.177	518.041	52	46.15	0.891159
243	8.3	20.8912	2.517	46.6661	7.4073	0	32.0088	5.7894	0.7511	0.05547	1	0.2732	0.9841	0.3953	630.404	996.072	-1.95	-20.8	0.3398
244	11.5	124.388	10.8163	120.916	12.7281	3.25	32.5	4.9372	0.9501	0.7159	1	0.0752	0	0.04	1005.75	639.083	120.9	-29.25	0.849797
245	12.9	66.6179	5.1642	87.8873	8.0631	0	16.25	3.7148	0.6648	-0.9872	1	0.5661	0.3945	0.3034	659.55	777.519	-63.7	-19.5	0.640473
246	13.3	30.8254	2.3177	76.3467	6.7563	0	14.5344	3.8802	0.3378	-0.9997	0.9985	0.6641	0.7876	0.5914	535.936	371.534	-22.75	-20.8	0.343043
247	8.3	18.6245	2.2439	52.5619	8.3432	0	17.5018	4.9154	0.1363	-0.9417	0.9985	0.7905	0.3968	0.5714	391.952	928.44	9.1	16.25	0.26895
248	6.9	10.1116	1.4655	42.808	8.7363	3.25	45.9619	8.4819	0.038	-0.9995	0.9998	0.9765	0.8776	0.4828	1168.98	670.732	-7.15	7.15	0.167748
249	8.7	50.3907	5.792	46.8224	6.9884	3.25	16.25	3.2797	0.9886	0.9471	1	0.01288	0	0	678.431	919.408	43.55	-25.35	0.828802
250	33.3	127.257	3.8215	213.882	6.8333	0	22.75	3.9131	0.9395	-0.5547	1	0.1385	0.5208	0.07509	178.641	671.458	27.95	124.15	0.559247
251	29.3	113.668	3.8795	207.932	7.6165	0	22.75	4.9052	0.535	-1	1	0.7275	0.4212	0.2927	733.433	46.5341	-107.9	-35.75	0.509355
252	5.3	41.9489	7.9149	32.4359	9.8291	3.25	17.5018	4.1891	0.9892	0.9583	0.9999	0.01218	0	0	937.387	920	-31.85	-27.3	0.805252
253	12.3	23.3005	1.8943	52.7064	5.1171	0	18.9506	3.9103	0.823	0.124	1	0.2487	1	0.2048	786.748	607.728	-11.7	-20.15	0.37019
254	5.3	30.9621	5.8419	28.6877	8.6932	0	23.4361	6.8917	0.9818	0.9371	1	0.01928	0.303	0	924.085	293.962	-24.05	-19.5	0.672008
255	12.7	82.0598	6.4614	78.8813	7.3721	0	11.718	2.8489	0.9861	0.9285	1	0.01617	0	0	1275.76	714.563	66.95	-47.45	0.876467
256	18.3	73.1763	3.9987	153.272	9.4032	3.25	18.3848	4.2075	0.9088	0.2769	1	0.1676	0.6564	0.1259	783.32	503.374	22.75	-69.55	0.425249
257	5.1	52.4691	10.2881	32.6365	10.5279	0	17.5018	5.6822	0.979	0.9495	0.9995	0.01574	0	0	374.02	974.039	39	-35.1	0.977222
258	35.1	75.3159	2.1458	202.611	6.1212	0	32.0088	5.2704	0.5557	-0.9983	1	0.6655	0.9879	0.3344	943.115	764.856	-31.85	68.25	0.350552
259	14.9	47.5212	3.1893	65.6432	5.0886	0	16.5718	3.5966	0.8869	-0.2169	1	0.2129	0.7752	0.1101	201.05	383.423	-47.45	-2.6	0.626754
260	7.5	34.5419	4.6056	36.6381	6.6615	0	17.5018	4.4871	0.9794	0.8729	1	0.02673	0.3818	0	1246.6	500.693	32.5	11.7	0.691376
261	21.3	93.3401	4.3822	159.275	8.2526	0	30.6604	5.0826	0.6964	-0.9991	1	0.4908	0.4611	0.3121	1170.54	593.453	-84.5	-39.65	0.531008
262	5.9	20.4001	3.4576	24.8294	6.3665	0	16.25	4.2617	0.8682	0.499	0.9988	0.1452	0.9487	0.2105	1207.25	961.059	7.8	18.85	0.543093
263	14.1	26.3951	1.872	84.6691	6.9975	0	17.5018	4.1438	0.4666	-0.9996	1	0.6485	0.8595	0.48	1000.74	871.84	-26	4.55	0.267524
264	5.3	49.83	9.4019	32.2183	9.7631	4.5962	17.5018	2.9408	0.994	0.9897	1	0.00322	0	0	236.821	694.151	25.35	-42.9	0.963004
265	9.5	53.399	5.6209	97.496	12.9995	3.25	26.2023	5.1262	0.5487	-0.5692	1	0.5956	0.16	0.3636	1113.43	903.405	53.3	-3.25	0.432394
266	5.3	47.1059	8.8879	34.3116	10.3974	6.5	16.5718	2.77	0.9868	0.9261	0.9998	0.02042	0	0	86.8491	655.34	41.6	-22.1	0.854819
267	9.3	5.9927	0.6444	48.4914	6.6427	0	26.2023	5.8845	0.09627	-1	0.9971	0.7084	1	0.7647	489.516	907.618	-1.3	5.85	0.0970087
268	15.7	50.7666	3.2335	134.337	9.8056	0	24.7513	5.0309	0.4117	-0.999	1	0.655	0.5182	0.547	969.841	752.854	-39	32.5	0.329761
269	10.9	109.117	10.0107	105.582	11.8631	3.25	35.75	5.8813	0.9929	0.964	1	0.009474	0	0	1073.61	664.693	107.9	-16.25	0.843852
270	24.1	67.4248	2.7977	144.073	6.5191	0	42.3748	5.1143	0.7803	-0.9648	1	0.4386	0.7511	0.205	443.075	713.83	-37.7	55.9	0.429154
271	8.7	10.8182	1.2435	40.0061	5.9711	0	26.2023	5.8363	-0.1487	-0.9983	0.9877	0.6894	1	0.8723	1126.86	765.615	-9.1	5.85	0.208253
272	14.3	71.9976	5.0348	104.058	8.46	0	26.8002	4.2695	0.9742	0.7363	1	0.0453	0.252	0.009709	972.308	599.171	71.5	-8.45	0.59513
273	16.9	38.9404	2.3042	105.983	7.1129	0	35.0036	5.0638	0.7309	-0.2569	0.9999	0.356	0.7114	0.315	1038.87	510.615	-9.75	-37.7	0.323947
274	4.7	11.518	2.4506	16.2575	6.0213	3.25	10.2774	2.4122	0.5527	0.2545	0.9321	0.2385	0.9259	0.8571	665.755	762.692	-11.05	3.25	0.406989
275	17.1	100.214	5.8605	122.777	8.131	0	13.7886	3.0124	0.9824	0.7399	1	0.03066	0.2517	0.007634	1168.28	562.962	12.35	99.45	0.72076
276	5.1	16.0932	3.1555	22.9457	7.4018	0	16.5718	4.1622	0.979	0.95	0.9978	0.0182	1	0	1299.8	157.696	11.7	-11.05	0.426315
277	7.5	3.9538	0.5272	26.6938	4.8534	0	11.718	2.27	-0.1463	-0.9899	0.9983	0.7659	1	0.7429	1235.62	817.467	-0.65	-3.9	0.108625
278	6.1	22.1382	3.6292	33.7541	8.2327	3.25	18.9506	4.1081	0.9348	0.6546	0.9998	0.09649	0.8049	0.04762	210.246	275.59	1.3	22.1	0.440827
279	5.5	45.0802	8.1964	28.663	8.1894	4.5962	16.25	3.6874	0.9959	0.9899	0.9986	0.002901	0	0	525.427	733.464	-30.55	33.15	1.00085
280	13.5	72.6896	5.3844	108.632	9.4463	0	29.0689	6.099	0.9504	0.7719	1	0.05791	0.3043	0	553.9	691.893	61.75	38.35	0.570001
281	7.5	27.5925	3.679	34.7506	6.3183	0	11.718	3.4008	0.737	0.2917	1	0.2378	0.8182	0.4571	458.753	612.287	7.15	-26.65	0.582277
282	9.1	57.9777	6.3712	54.719	7.7069	3.25	16.25	2.7397	0.9894	0.9579	1	0.01057	0	0	1151.44	268.626	-54.6	-19.5	0.826688
283	5.9	80.7309	13.6832	64.2425	16.4724	0	45.2673	8.4541	0.9746	0.8782	0.9977	0.03913	0	0	632.314	937.432	48.75	-64.35	0.830674
284	5.1	10.1533	1.9908	22.7862	7.3504	0	29.9635	7.1063	0.5925	0.3162	0.9762	0.2562	0.9677	0.6	791.98	869.392	6.5	-7.8	0.270842
285	9.9	19.7369	1.9936	50.5124	6.394	0	20.8102	4.5253	-0.008546	-0.9983	1	0.7247	0.7975	0.7797	1225.79	973.49	-18.85	5.85	0.311792
286	6.1	26.1701	4.2902	26.8631	6.552	3.25	18.9506	3.9259	0.9819	0.8687	1	0.02897	0.7561	0	364.992	184.443	-25.35	6.5	0.654792
287	10.7	65.0292	6.0775	83.1816	9.5611	0	35.8974	5.727	0.9927	0.9219	1	0.01384	0.06897	0	663.481	264.159	-1.95	-65	0.635649
288	15.3	4.5962	0.3004	78.1084	5.8728	0	22.981	4.3522	0.07302	-1	1	0.614	1	0.8491	1009.28	1001.3	0.65	4.55	0.0511511
289	5.3	31.1051	5.8689	30.0608	9.1093	4.5962	13.4001	2.1303	0.9761	0.855	0.9999	0.04024	0.1818	0	1062.22	406.198	5.85	-30.55	0.644276
290	15.3	18.3963	1.2024	69.9463	5.2591	0	27.9576	4.6286	0.2021	-0.9994	1	0.7698	0.985	0.5514	516.108	536.575	-9.75	15.6	0.228632
291	4.9	34.0118	6.9412	32.0347	11.0465	3.25	20.8102	5.1378	0.7489	0.4942	0.9662	0.2009	0.3103	0.4444	290.418	924.745	30.55	14.95	0.628362
292	25.5	49.1814	1.9287	119.425	5.0819	0	14.5344	2.8694	0.5809	-1	1	0.6243	1	0.3381	1065.12	263.737	48.75	-6.5	0.379523
293	6.1	55.536	9.1043	59.4964	14.5113	3.25	29.0689	6.3272	0.8962	0.3511	0.9999	0.1682	0.1951	0.1429	1337.93	71.6066	53.3	-15.6	0.627394
294	8.5	35.5366	4.1808	47.6254	7.327	0	16.25	4.0753	0.7311	-0.7071	0.9999	0.3843	0.6	0.3556	560.229	404.694	-22.75	27.3	0.570602
295	5.3	4.6872	0.8844	25.7905	7.8153	3.25	18.3848	4.6381	-0.4112	-0.9971	1	0.7588	1	0.9231	478.453	221.415	-2.6	-3.9	0.113163
296	27.3	143.274	5.2482	266.575	10.5365	0	43.6033	6.3493	0.6477	-0.9983	1	0.6002	0.2727	0.279	347.218	784.13	52.65	-133.25	0.498097
297	13.3	112.151	8.4324	133.548	11.8184	0	29.0689	5.6853	0.7444	-0.8523	1	0.4552	0.1947	0.2366	776.011	290.35	-79.95	-78.65	0.713498
298	11.9	62.0265	5.2123	81.4607	8.2284	0	16.5718	4.0663	0.9078	0.4045	1	0.1468	0.4242	0.1519	611.693	698.357	-38.35	-48.75	0.633452
299	14.9	30.8185	2.0684	76.9781	5.9673	0	26.2023	4.4974	0.06715	-0.9999	1	0.7568	0.8837	0.729	331.168	148.691	27.3	14.3	0.346622
300	14.9	112.253	7.5337	136.519	10.5829	3.25	22.981	4.5254	0.9863	0.8438	1	0.02486	0.07752	0	474.805	248.04	-26	109.2	0.711875
301	18.1	47.4144	2.6196	104.258	6.4756	0	13.4001	2.8358	0.912	0.5547	1	0.08806	0.7205	0.07801	381.751	1004.75	41.6	-22.75	0.404534
302	9.5	111.689	11.7567	98.6286	13.1505	3.25	40.7224	8.0328	0.9915	0.9553	1	0.01017	0	0	561.368	524.605	-53.3	-98.15	0.894012
303	8.1	65.8043	8.124	62.0464	10.1715	3.25	18.9506	3.9472	0.9886	0.9387	1	0.01257	0	0	964.599	418.444	48.75	44.2	0.798702
304	6.1	64.3467	10.5486	46.4019	11.3175	4.5962	16.25	2.5597	0.9734	0.9529	0.9999	0.01347	0	0	1357.64	287.967	-45.5	45.5	0.932061
305	5.3	51.3665	9.6918	31.3723	9.5068	3.25	16.5718	4.3993	0.9645	0.8671	1	0.04878	0	0	32.5	861	-51.35	1.3	1.01946
306	4.7	26.2023	5.575	21.0025	7.7787	0	35.0036	8.8623	0.8889	0.6147	0.9927	0.1358	0.1481	0.1429	364.989	773.17	-22.75	13	0.716701
307	7.9	33.4229	4.2307	39.7126	6.731	0	22.981	5.7243	0.9057	0.5973	0.9992	0.112	0.5254	0.1282	887.671	1013.82	32.5	-7.8	0.62854
308	7.9	80.1585	10.1466	65.4811	11.0985	3.25	19.769	4.1585	0.9897	0.9472	1	0.01291	0	0	825.494	1015.77	79.3	11.7	0.914232
309	5.3	30.0761	5.6747	35.3719	10.7188	3.25	23.6604	6.6518	0.9705	0.8944	0.9999	0.03212	0.7273	0	555.17	960.104	-29.9	-3.25	0.529416
310	6.9	20.1605	2.9218	26.1531	5.3374	0	10.2774	2.5627	0.9795	0.8321	0.9998	0.03407	1	0	8.6159	889.283	7.15	18.85	0.54742
311	5.1	30.5569	5.9916	28.6644	9.2466	3.25	18.3848	3.9389	0.9636	0.9512	0.9806	0.009651	0.03226	0	175.029	315.735	-27.95	12.35	0.647979
312	5.7	32.1076	5.6329	36.5772	9.8857	3.25	21.8017	4.0048	0.9622	0.8575	0.9997	0.03874	0.05405	0	1353.44	519.93	11.7	29.9	0.569803
313	12.5	20.9619	1.6769	51.0322	4.8602	0	14.5344	3.3754	0.2603	-0.9815	1	0.698	0.9905	0.6375	991.04	559.728	-10.4	18.2	0.345027
314	5.1	10.7201	2.102	23.3966	7.5473	3.25	16.25	4.6655	-0.3835	-0.9958	0.285	0.6047	0.9677	1	450.118	36.7843	-2.6	-10.4	0.27851
315	4.9	3.5004	0.7144	11.4212	3.9383	0	6.5	1.5556	0.8067	0.4472	0.9899	0.1787	1	0.2222	717.694	201.316	-1.3	3.25	0.181398
316	11.3	25.607	2.2661	66.3592	7.1354	0	20.5548	4.9186	0.02061	-0.9985	0.9997	0.8139	0.9677	0.6667	503.062	617.637	-23.4	-10.4	0.317586
317	13.3	77.481	5.8256	102.501	9.0709	0	46.5329	7.6942	0.8972	0.6405	0.9999	0.09942	0.1239	0.1183	1361.36	594.786	39	66.95	0.64223
318	17.3	13.7118	0.7926	101.614	6.6415	0	24.7513	6.3654	0.0708	-1	1	0.7352	1	0.7063	1080.39	635.549	13.65	-1.3	0.119341
319	12.7	94.3307	7.4276	96.0022	8.9722	0	48.8582	6.7962	0.9837	0.935	1	0.01752	0	0	1103.23	363.949	-3.9	-94.25	0.827846
320	5.1	10.5812	2.0748	13.4543	4.3401	0	10.2774	3.067	-0.361	-0.8944	0.4266	0.4721	1	1	317.814	835.274	-7.15	7.8	0.478054
321	5.1	3.25	0.6373	12.6221	4.0716	0	7.2672	2.2473	0.5568	-0.2425	1	0.3799	1	0.6364	39.3333	607.343	-2.6	1.95	0.156523
322	5.9	9.1924	1.558	30.7942	7.8959	0	27.768	6.3878	0.4901	-0.9762	0.9955	0.5977	1	0.5263	885.898	657.407	1.3	9.1	0.197318
323	6.7	23.2278	3.4668	31.688	6.7421	0	19.769	4.9506	0.921	0.7583	1	0.07361	0.7234	0	854.082	961.597	-7.15	22.1	0.514202
324	11.9	136.113	11.438	127.429	12.8716	3.25	18.9506	3.2187	0.974	0.8467	1	0.03759	0	0	895.87	905.836	74.75	113.75	0.888623
325	4.7	17.8839	3.8051	17.4928	6.4788	0	10.2774	3.2314	0.5861	0.3802	0.8795	0.1772	0.8148	0.8571	899.064	625.138	16.9	-5.85	0.587316
326	30.7	141.038	4.5941	202.07	7.0407	0	42.25	3.9806	0.9438	-0.9829	1	0.176	0.1742	0.01124	504.489	189.269	-119.6	74.75	0.652506
327	5.5	48.0868	8.7431	38.1632	10.9038	3.25	16.5718	3.346	0.9926	0.9762	1	0.00756	0.05714	0	1262.15	48.1091	11.05	46.8	0.80184
328	8.7	3.677	0.4226	32.117	4.7936	0	18.9506	4.5479	-0.7978	-0.9945	0.6	0.3404	1	1	677.517	876.322	-2.6	-2.6	0.0881592
329	30.7	47.4545	1.5457	184.778	6.4383	0	20.5548	4.2787	0.5347	-0.9985	1	0.6257	0.9965	0.4068	647.689	390.2	-43.55	18.85	0.240079
330	14.5	26.9103	1.8559	83.9418	6.7153	0	39.2699	7.055	0.3556	-1	1	0.7219	0.856	0.5	1209.78	496.135	-16.25	-21.45	0.276369
331	9.1	30.5569	3.3579	43.6062	6.1417	0	30.8322	5.6752	0.8596	-0.5812	0.9999	0.3202	0.6901	0.16	178.291	1022.68	14.95	26.65	0.546738
332	5.5	50.8041	9.2371	33.494	9.5697	3.25	16.25	3.2758	0.9979	0.9951	1	0.002035	0	0	1325.98	584.173	-14.3	-48.75	0.965244
333	18.7	91.8595	4.9123	120.676	7.2261	0	14.5344	2.957	0.9722	0.6992	1	0.03946	0.3353	0.006803	123.294	1000.44	81.9	-41.6	0.6798
334	6.5	27.2225	4.1881	41.237	9.1638	3.25	20.8102	4.3614	0.4882	-0.508	1	0.5965	0.3778	0.44	623.746	15.2692	22.75	14.95	0.457027
335	11.9	46.442	3.9027	90.926	9.1844	0	19.769	4.6005	0.3459	-0.9949	0.9982	0.6813	0.404	0.4937	871.055	169.857	-31.85	-33.8	0.424927
336	16.3	151.422	9.2897	168.411	11.777	0	27.5772	4.5166	0.9668	0.7894	1	0.04876	0	0	821.914	703.831	-149.5	-24.05	0.7888
337	4.9	21.1724	4.3209	18.915	6.5224	0	10.2774	3.0214	0.9701	0.9198	0.9995	0.03065	0.7931	0	917.806	757.306	-20.15	-6.5	0.662471
338	7.3	19.5541	2.6786	29.6088	5.5866	0	9.75	2.5254	0.9619	0.8321	0.9994	0.04542	1	0	1224.91	778.644	-18.85	5.2	0.479469
339	6.7	46.1546	6.8887	37.6667	8.0142	0	14.5344	4.1832	0.8462	0.3528	0.9945	0.1553	0.3617	0.1852	365.769	136.291	-46.15	-0.65	0.859562
340	13.1	86.5452	6.6065	93.8508	8.455	0	18.9506	4.4123	0.7791	-0.667	1	0.3924	0.1982	0.2556	818.206	714.374	46.8	-72.8	0.781372
341	5.3	32.688	6.1675	26.5648	8.0499	3.25	18.9506	4.0845	0.9724	0.8874	0.9998	0.0344	0	0	73.9528	528.774	-9.75	31.2	0.766159
342	4.9	4.6872	0.9566	21.7916	7.5143	0	13.7886	4.0728	0.3806	-0.7071	0.9899	0.6185	1	0.5	1078.8	997.122	-2.6	-3.9	0.127304
343	6.9	32.7138	4.7411	41.3064	8.4299	0	18.9506	5.7517	0.9462	0.774	1	0.05334	0.3265	0	544.667	823.268	11.7	-30.55	0.562415
344	4.9	29.9635	6.115	19.8397	6.8413	3.25	11.718	2.6417	0.9946	0.9899	0.9984	0.002917	0	0	1119.16	948.541	19.5	22.75	0.893836
345	5.9	22.8334	3.8701	26.8455	6.8835	0	16.5718	4.0169	0.919	0.7452	0.9987	0.08524	0.7436	0.05263	1158.48	505.11	1.95	-22.75	0.562229
346	20.7	63.7033	3.0775	142.393	7.6146	0	20.8102	4.4866	0.6675	-0.9989	1	0.619	0.738	0.2229	610.773	35.4952	-37.7	51.35	0.404158
347	6.3	14.8365	2.355	24.789	5.7649	0	13.4001	3.606	0.4116	-0.3714	0.8575	0.3139	0.5349	0.8696	787.683	351.595	-13	-7.15	0.408507
348	7.5	12.4861	1.6648	29.4863	5.3611	0	22.75	4.5392	0.02959	-0.9785	0.995	0.6996	0.8	0.7812	768.84	78.9933	-7.8	9.75	0.310533
349	8.3	18.2464	2.1984	59.4091	9.43	0	18.9506	5.1155	0.06647	-0.9992	1	0.7002	0.9206	0.6977	630.072	599.783	1.3	18.2	0.233128
350	5.1	30.3488	5.9507	23.9921	7.7394	0	16.25	4.7914	0.9434	0.9086	0.9884	0.02303	0	0	1044.98	1024.04	-20.8	22.1	0.768884
351	12.3	168.32	13.6845	152.048	14.7619	3.25	22.981	4.5624	0.9686	0.7333	1	0.05787	0	0.01205	1000.71	122.276	25.35	-166.4	0.927015
352	7.7	55.813	7.2484	45.2071	7.9311	0	18.9506	4.7486	0.9468	0.729	1	0.08181	0.193	0.02703	668.753	704.942	24.7	-50.05	0.913921
353	10.3	17.562	1.7051	46.5881	5.613	0	16.5718	3.65	0.01613	-0.9939	0.9859	0.649	0.9759	0.8065	494.937	434.995	-0.65	-17.55	0.303777
354	8.5	14.6069	1.7185	43.9467	6.761	0	21.8017	5.4155	-0.07778	-0.9945	0.9935	0.8031	0.8154	0.7778	714.006	580.835	12.35	7.8	0.254178
355	6.9	24.1289	3.4969	50.0635	10.217	0	32.0088	6.9537	0.06143	-0.59	0.9997	0.6025	0.5918	0.7586	267.543	553.92	-21.45	11.05	0.342263
356	7.7	114.82	14.9117	89.4567	15.6942	3.25	22.981	4.0233	0.9949	0.9552	1	0.00927	0	0	1063.4	560.922	58.5	-98.8	0.950141
357	14.9	48.2097	3.2355	80.0065	6.2021	0	25.3833	4.7743	0.8332	0.05121	1	0.202	0.8295	0.2685	1079.23	442.08	-3.25	-48.1	0.521678
358	17.7	38.2341	2.1601	123.176	7.8456	0	27.9576	5.126	0.7213	-0.4008	1	0.3382	0.9554	0.3358	741.141	654.373	11.7	-36.4	0.275326
359	8.7	8.3241	0.9568	31.4896	4.6999	0	16.5718	3.6639	0.3393	-0.7962	0.9952	0.607	1	0.7174	1332.33	8.6092	6.5	-5.2	0.203579
360	6.7	58.1741	8.6827	41.9712	8.93	6.5	14.5344	2.0418	0.9766	0.9423	1	0.01713	0	0	946.187	991.082	44.85	-37.05	0.972307
361	7.3	35.8974	4.9175	30.5923	5.7721	3.25	10.2774	2.0565	0.9542	0.8283	0.9996	0.05308	0.4717	0	783.212	41.0753	-26.65	24.05	0.851943
362	6.7	13	1.9403	23.8028	5.0644	0	16.25	3.7996	0.4075	-0.5812	1	0.5449	1	0.5556	311.269	530.373	0	-13	0.383125
363	27.3	111.985	4.102	178.655	7.0615	0	20.5548	3.9414	0.7823	-1	1	0.5093	0.4783	0.1509	362.599	598.031	-13.65	111.15	0.580896
364	8.7	84.6224	9.7267	84.1626	12.5616	3.25	16.5718	3.4433	0.9561	0.5408	1	0.1164	0.1343	0.08511	113.322	735.282	84.5	4.55	0.77432
365	10.9	16.7745	1.5389	48.2442	5.4207	0	18.9506	4.496	-0.08753	-1	1	0.7421	0.9213	0.7656	554.261	858.509	-13.65	9.75	0.283893
366	8.7	20.066	2.3064	37.2501	5.5597	0	11.718	2.6211	0.7705	0.1104	1	0.2513	1	0.3404	1279.8	180.552	8.45	-18.2	0.414843
367	6.7	29.2789	4.37	25.1652	5.3543	0	13.4001	4.7542	0.8886	-0.3032	0.9993	0.3006	0.2766	0.07407	16.8284	958.194	-29.25	-1.3	0.816166
368	9.5	33.4229	3.5182	72.1395	9.6186	3.25	30.6604	5.8416	0.2486	-0.9995	0.994	0.858	0.5333	0.4717	818.905	882.032	-32.5	-7.8	0.36577
369	5.5	83.0806	15.1056	58.7394	16.7827	4.5962	22.981	4.1967	0.9833	0.9632	0.9969	0.012	0	0	1085.81	897.273	-20.15	-80.6	0.90007
370	7.5	39.7724	5.303	38.978	7.0869	3.25	11.718	2.4012	0.9112	0.6299	0.9998	0.1136	0.3636	0.1143	988.933	794.853	39	-7.8	0.748282
371	5.5	36.8212	6.6948	38.9116	11.1176	0	17.5018	4.1123	0.8703	-0.4551	1	0.3823	0.2	0.1333	410.109	958.154	-13	-34.45	0.60218
372	7.3	9.1232	1.2498	38.0685	7.1827	0	48.3147	10.799	0.8839	0.5369	0.9995	0.1084	0.8679	0.1212	820.137	812.13	-9.1	0.65	0.174001
373	5.7	3.25	0.5702	23.2093	6.2728	0	20.5548	4.8498	-0.06404	-0.9487	0.9899	0.7207	1	0.7647	128.088	630.009	-2.6	-1.95	0.0909004
374	6.3	11.718	1.86	19.5778	4.553	0	16.25	3.9363	0.4038	-0.7071	0.9899	0.5283	1	0.6957	856.524	16.6905	11.7	-0.65	0.408522
375	6.7	38.7827	5.7885	36.5602	7.7788	0	17.5018	4.1706	0.9379	0.8069	0.9975	0.05299	0.2128	0	720.895	371.567	-29.9	24.7	0.744138
376	21.5	164.554	7.6537	209.341	10.7354	0	26.2023	4.8851	0.8156	-0.9615	1	0.4034	0.2103	0.1486	1313.13	221.872	117.65	115.05	0.71294
377	14.1	102	7.2341	105.946	8.7559	0	17.5018	3.5323	0.9598	0.8086	1	0.04746	0.008264	0	711.241	165.699	39	-94.25	0.826197
378	15.3	54.9471	3.5913	121.702	9.1505	0	44.2048	8.48	0.6852	-0.5547	0.9988	0.3556	0.5038	0.3274	620.99	1007.81	-48.75	25.35	0.39247
379	5.5	39.8784	7.2506	32.268	9.2194	3.25	18.3848	4.5058	0.984	0.9368	0.9995	0.01824	0	0	210.273	265.236	-13	37.7	0.78645
380	4.7	13.1615	2.8003	15.6832	5.8086	3.25	13.4001	3.1064	0.8512	0.3162	1	0.2586	0.963	0.2857	941.351	87.2234	11.05	7.15	0.482096
381	5.7	33.1755	5.8203	25.4984	6.8915	4.5962	11.718	2.4003	0.7113	0.5361	0.7916	0.07082	0	0.6471	678.132	468.14	18.85	27.3	0.844562
382	6.3	23.3367	3.7042	35.4748	8.25	0	29.9635	7.126	0.9226	0.5463	1	0.1072	0.6512	0.08696	1223.32	180.04	-5.2	22.75	0.448994
383	12.5	93.0136	7.4411	97.0557	9.2434	0	16.5718	4.3888	0.9403	0.6644	1	0.07584	0.2	0.03529	170.66	140.648	90.35	-22.1	0.805018
384	5.3	33.1054	6.2463	35.8526	10.8644	3.25	18.9506	4.4955	0.9835	0.8721	0.9994	0.03491	0	0	777.915	1017.22	24.05	22.75	0.574933
385	6.5	11.0309	1.6971	29.6354	6.5856	0	14.5344	2.9893	0.9128	0.4594	1	0.149	1	0.12	661.723	911.261	-7.8	-7.8	0.257699
386	24.3	127.599	5.251	163.28	7.322	0	14.5344	2.9276	0.9555	0.6475	1	0.06107	0.3408	0.0197	694.132	814.519	-126.1	-19.5	0.717154
387	22.9	90.1909	3.9385	133.936	6.4084	0	17.5018	3.5157	0.7386	-0.489	1	0.3729	0.6555	0.3122	952.17	431.303	14.3	-89.05	0.614584
388	5.1	21.8501	4.2843	21.3895	6.8998	0	27.768	6.6414	0.9642	0.8151	0.9998	0.0563	0.1935	0	14.049	51.4608	-20.15	-8.45	0.620931
389	5.9	50.7666	8.6045	79.4362	20.3682	4.5962	27.9576	6.6728	-0.02207	-0.7634	0.9999	0.7623	0.05128	0.6842	1164.93	44.6102	2.6	50.7	0.422448
390	8.7	59.6089	6.8516	57.0464	8.5144	3.25	16.25	2.9977	0.9875	0.9464	1	0.01321	0	0	331.512	793.477	25.35	-53.95	0.804707
391	10.7	14.8365	1.3866	49.8322	5.7278	0	16.25	4.0685	0.539	-1	1	0.4813	0.9885	0.5606	960.696	293.71	7.15	13	0.242082
392	7.1	16.9125	2.382	37.5519	7.3631	0	26.2023	6.4711	0.8638	0.4472	0.9997	0.1618	1	0.2258	1214.51	588.563	0.65	16.9	0.323505
393	5.5	16.3666	2.9757	31.1692	8.9055	3.25	32.5	7.5648	0.7601	-0.1029	0.9996	0.3601	1	0.2667	69.2818	814.464	-16.25	1.95	0.334142
394	12.1	68.2005	5.6364	100.823	9.9825	0	17.5018	5.1091	0.8657	-0.0619	1	0.2455	0.3564	0.1605	953.24	197.244	-13	66.95	0.564628
395	11.3	111.3	9.8496	102.175	10.9866	0	18.3848	4.1113	0.9612	0.8475	1	0.03888	0.04301	0	1321.8	84.0265	-42.9	-102.7	0.89651
396	7.1	68.0795	9.5887	68.191	13.3708	3.25	43.6033	10.7377	0.5895	0.114	0.999	0.3121	0	0.6129	660.148	323.416	-46.15	-50.05	0.717137
397	5.7	15.4503	2.7106	15.8749	4.2905	0	14.5344	3.7338	-0.2129	-0.9701	0.9997	0.7477	0.8649	0.7647	478.088	899.904	-3.9	14.95	0.631768
398	9.1	52.654	5.7862	57.7858	8.1388	0	17.5018	4.1427	0.9877	0.9204	1	0.01809	0.08451	0	767.346	637.555	0.65	-52.65	0.71094
399	10.3	54.4799	5.2893	64.0798	7.7205	0	16.25	4.1487	0.9881	0.9326	1	0.0143	0.3494	0	315.539	199.058	-31.85	-44.2	0.685098
400	7.5	77.1723	10.2896	65.2458	11.8629	3.25	26.2023	4.8893	0.9752	0.9308	0.9984	0.01897	0	0	330.067	293.507	65	-41.6	0.867376
401	5.9	39.1082	6.6285	35.3214	9.0568	3.25	29.9635	6.2412	0.9421	0.7568	0.9998	0.05973	0.359	0	54.678	622.712	-10.4	37.7	0.731881
402	4.7	36.7351	7.816	21.9035	8.1124	3.25	13	2.687	0.9985	0.9967	1	0.001573	0	0	966.798	768.649	-35.75	-8.45	0.963463
403	22.3	72.4101	3.2471	149.591	7.369	0	37.0557	6.9673	0.5088	-0.9993	1	0.6766	0.399	0.3716	1233.11	344.648	-30.55	-65.65	0.440643
404	5.1	20.5548	4.0304	15.4721	4.991	0	16.25	4.2329	0.9966	0.9806	1	0.005637	0.8387	0	878.529	163.843	-19.5	-6.5	0.807534
405	4.9	9.9005	2.0205	35.6401	12.2897	3.25	26.2023	5.7064	0.1947	-0.2941	0.8944	0.401	0.9655	0.8889	984.286	332.49	-9.1	3.9	0.164406
406	24.1	92.3023	3.83	172.024	7.7839	0	19.769	4.629	0.8303	-0.2747	1	0.2538	0.5928	0.225	955.311	486.998	76.7	-51.35	0.492041
407	18.5	118.758	6.4194	125.75	7.6212	3.25	13.4001	2.4032	0.9869	0.9162	1	0.01875	0.07879	0	1030.07	31.0432	103.35	58.5	0.842308
408	9.3	31.3081	3.3665	57.1966	7.8352	0	41.1096	8.3452	0.8425	0.04192	1	0.2469	0.9315	0.2075	850.688	648.473	23.4	-20.8	0.429664
409	9.7	67.6781	6.9771	69.9063	9.0787	0	19.769	4.3177	0.9574	0.8064	1	0.05493	0.2078	0	150.67	571.789	-65	18.85	0.768513
410	13.1	69.4862	5.3043	102.861	9.2668	3.25	19.5	3.7259	0.3684	-0.9999	1	0.7962	0.3063	0.4286	1072.28	794.939	66.3	20.8	0.572398
411	7.9	18.8948	2.3917	44.0242	7.4617	0	22.981	5.5147	0.00741	-0.999	1	0.8608	0.5593	0.5897	1325.28	351.253	12.35	14.3	0.32053
412	8.3	39.7352	4.7874	61.5219	9.7654	0	19.769	5.2568	0.8958	0.2234	1	0.1544	0.4444	0.1163	686.211	1030.81	-38.35	-10.4	0.490241
413	8.7	32.1602	3.6966	58.6344	8.7514	3.25	18.9506	3.3036	0.932	0.6419	0.9994	0.0854	0.9701	0.04255	188.012	381.402	-31.2	7.8	0.422401
414	5.3	3.5004	0.6604	19.6017	5.9399	0	14.5344	3.8009	0.1714	-0.7593	0.9285	0.5605	1	0.6923	293.717	579.726	1.3	3.25	0.11118
415	8.3	41.3657	4.9838	49.5952	7.8722	3.25	16.5718	3.0988	0.8237	0.3909	1	0.2094	0.4286	0.3488	308.452	360.139	-5.85	-40.95	0.633089
416	7.1	47.0207	6.6226	40.6057	7.9619	0	16.5718	3.9248	0.979	0.8965	1	0.02869	0	0	81.0493	1002.44	-4.55	46.8	0.831786
417	8.3	67.7997	8.1686	65.0983	10.3331	4.5962	35.0036	5.2883	0.9806	0.9171	1	0.01899	0	0	1107.8	951.494	-67.6	5.2	0.790528
418	11.9	46.9127	3.9422	70.8914	7.1607	0	16.5718	4.8294	0.3605	-1	0.9996	0.7017	0.6263	0.52	193.017	434.962	-46.8	3.25	0.550533
419	14.7	86.3938	5.8771	102.243	8.0506	0	35.0036	5.4607	0.9011	0.1614	1	0.2263	0.1969	0.1402	1251.1	775.684	-35.75	78.65	0.73002
420	9.1	57.2591	6.2922	61.1466	8.6122	0	20.5548	4.5705	0.95	0.8096	0.9997	0.04855	0.2676	0	352.78	700.484	-36.4	44.2	0.730615
421	14.7	29.1052	1.9799	119.98	9.4473	0	19.769	4.4089	0.6343	-0.2425	1	0.3919	0.1654	0.4486	1130.28	557.517	26.65	11.7	0.209573
422	22.7	44.3574	1.9541	173.191	8.3667	0	27.9576	4.7016	0.5337	-1	1	0.6831	0.6184	0.3871	915.872	231.174	36.4	25.35	0.233557
423	9.3	49.7494	5.3494	62.5579	8.5696	0	19.5	5.1309	0.9662	0.9006	1	0.02996	0.274	0	267.414	702.059	24.05	-43.55	0.62423
424	7.5	2.6	0.3467	40.4345	7.3517	0	13.4001	3.4703	-0.2612	-1	1	0.7396	1	0.8438	1150.88	1037.43	-2.6	0	0.0471592
425	4.7	36.4058	7.7459	33.4776	12.3991	0	23.6604	7.0979	0.6646	0.5235	0.7967	0.1088	0	0.7143	1245.64	654.734	-36.4	-0.65	0.624715
426	6.1	31.0439	5.0892	32.6574	7.9652	3.25	19.5	5.0014	0.94	0.7821	0.9997	0.06899	0.561	0	526.992	372.377	-29.25	10.4	0.638929
427	8.1	134.001	16.5433	112.758	18.4849	3.25	42.7471	7.4901	0.9893	0.9685	0.9999	0.006695	0	0	677.432	502.852	32.5	-130	0.894963
428	7.5	25.006	3.3341	31.8525	5.7914	0	10.2774	2.1826	0.9601	0.8503	1	0.03416	0.9273	0	674.613	593.573	-3.9	-24.7	0.575698
429	17.3	98.9367	5.7189	132.773	8.678	0	16.25	3.8846	0.8853	0.3653	1	0.1736	0.3725	0.1805	596.786	722.705	-98.8	5.2	0.659011
430	20.3	119.218	5.8728	177.03	9.6738	0	20.8102	4.9702	0.8446	0.02392	1	0.2329	0.2404	0.2331	771.586	534.655	-107.9	50.7	0.607083
431	12.9	136.786	10.6036	130.209	11.9458	3.25	23.6604	5.3291	0.9351	0.4912	1	0.1076	0.06422	0.07865	576.798	862.663	133.9	27.95	0.887643
432	11.5	98.8534	8.596	100.774	10.6078	3.25	18.9506	3.4502	0.923	0.6698	1	0.0957	0	0.1067	1257.43	723.483	-98.8	3.25	0.810347
433	4.7	10.2774	2.1867	24.2658	8.9873	0	33.4608	9.9873	-0.2432	-0.8824	0.4236	0.5978	0.8519	1	85.6489	170.734	8.45	-5.85	0.24331
434	10.7	60.4255	5.6472	101.627	11.6813	0	26.8002	5.9068	0.6999	-0.8824	0.9999	0.5135	0.4598	0.2985	1305.03	911.762	-31.85	51.35	0.483439
435	18.7	40.4883	2.1651	103.664	6.2074	0	18.3848	4.0264	0.2418	-1	1	0.7595	0.8144	0.5674	727.535	528.701	29.9	27.3	0.348793
436	6.1	51.3665	8.4207	45.9933	11.2179	3.25	20.8102	6.2627	0.9965	0.981	1	0.0045	0	0	1361.9	821.664	40.3	-31.85	0.750649
437	6.7	33.5805	5.012	47.8059	10.1715	0	18.9506	5.8224	0.5137	0.1686	1	0.2377	0.7447	0.7407	41.0224	268.209	-8.45	32.5	0.492749
438	6.9	11.3518	1.6452	24.5694	5.0142	0	11.718	2.454	0.3504	-0.6	0.9989	0.5045	1	0.6897	784.232	124.717	-10.4	4.55	0.328108
439	6.9	9.9431	1.441	41.5816	8.486	0	48.3147	11.1693	0.1969	-1	0.9959	0.67	0.898	0.7143	1068.67	981.848	1.95	9.75	0.169809
440	9.3	64.3795	6.9225	75.9722	10.4072	0	26.2023	5.1736	0.9254	0.4191	0.9999	0.09627	0.08219	0.03774	418.489	701.812	-37.05	-52.65	0.665165
441	6.9	18.0719	2.6191	50.7279	10.3526	0	27.768	7.7904	0.06846	-0.9864	0.9525	0.4951	0.8367	0.931	1304.26	695.659	14.3	11.05	0.25299
442	6.3	19.8117	3.1447	38.2932	8.9054	0	23.4361	7.2002	0.7131	0.2841	0.9964	0.2367	0.9535	0.5217	337.468	753.476	14.95	-13	0.353123
443	4.9	20.739	4.2324	28.5724	9.8525	4.5962	13.7886	2.9762	0.9807	0.9255	0.9997	0.0238	0.7241	0	867.949	1026.68	17.55	-11.05	0.429576
444	6.1	34.4009	5.6395	35.1723	8.5786	3.25	14.5344	3.6819	0.7635	0.4887	0.9363	0.1245	0.1951	0.4762	1375.98	950.09	-13	-31.85	0.657392
445	14.5	30.6122	2.1112	75.6048	6.0484	0	16.5718	3.0199	0.3472	-0.9899	0.9999	0.7799	0.784	0.4231	630.1	489.583	-1.95	30.55	0.349051
446	20.7	138.731	6.702	167.657	8.9656	0	35.0036	4.9352	0.9661	0.6169	1	0.05811	0.123	0.02395	620.942	391.2	-33.8	-134.55	0.747524
447	11.7	103.554	8.8508	106.102	10.9384	3.25	26.2023	4.5386	0.9487	0.7861	1	0.07262	0.01031	0	1282.89	422.735	103.35	6.5	0.809149
448	20.7	71.6358	3.4607	176.507	9.4389	0	27.9576	5.159	0.8924	0.1135	1	0.1582	0.7861	0.1386	883.741	564.172	42.25	-57.85	0.366642
449	5.5	7.827	1.4231	13.3797	3.8228	0	10.2774	2.589	0.6028	-0.7682	0.9899	0.5101	1	0.4	561.782	400.918	5.2	5.85	0.372266
450	13.3	8.841	0.6647	88.4387	7.8264	0	27.9576	5.2808	0.1072	-0.9976	0.9999	0.7537	0.8673	0.6374	77.5226	45.2331	8.45	-2.6	0.0849305
451	11.5	21.8017	1.8958	72.6303	7.6453	0	20.8102	4.6119	0.6989	-0.3528	1	0.294	0.9684	0.4459	748.87	981.013	19.5	9.75	0.247969
452	11.5	68.8294	5.9852	81.8647	8.6173	0	19.769	4.7656	0.8984	0.3972	1	0.1576	0.4	0.1467	510.3	462.861	43.55	-53.3	0.694556
453	8.3	10.4809	1.2628	34.9094	5.5412	0	13.7886	4.0412	0.08576	-0.9744	1	0.7682	0.9365	0.625	803.193	7.6024	-10.4	1.3	0.227893
454	19.9	81.198	4.0803	106.168	5.9312	0	16.5718	3.6364	0.7072	-0.9943	1	0.6599	0.5475	0.1646	752.141	566.962	-24.7	77.35	0.687938
455	7.9	62.0503	7.8545	60.5686	10.2659	0	39.1352	7.3955	0.9141	0.6787	1	0.1037	0	0.1282	1064.53	918.658	-24.05	-57.2	0.765106
456	5.3	13.6655	2.5784	42.5489	12.8936	0	27.9576	8.7246	0.8233	0.4891	0.9878	0.1475	0.697	0.2308	540.745	548.481	-5.85	12.35	0.199975
457	19.7	48.3147	2.4525	134.577	7.6032	0	30.6604	5.0579	0.3911	-0.9995	1	0.6983	0.7514	0.4679	105.746	782.099	-45.5	16.25	0.322562
458	8.1	58.86	7.2667	59.5644	9.7647	3.25	22.75	5.6658	0.9965	0.9682	1	0.006079	0	0	1040.54	727.272	-6.5	-58.5	0.744181
459	9.7	74.8206	7.7135	66.818	8.6777	3.25	16.25	3.4783	0.9522	0.7871	0.9998	0.06128	0	0	430.954	257.933	57.85	47.45	0.888888
460	6.7	0.9192	0.1372	14.8246	3.1542	0	7.2672	2.1818	-0.4107	-1	0.9806	0.6923	1	0.9545	47.097	937.769	0.65	-0.65	0.0434976
461	6.5	39.7724	6.1188	43.3843	9.641	3.25	22.981	5.2544	0.985	0.9392	0.9999	0.01553	0	0	1036.78	836.508	7.8	39	0.634664
462	17.9	35.6316	1.9906	122.435	7.7003	0	27.5772	4.621	0.6316	-1	1	0.6768	0.4528	0.2302	692.813	867.721	34.45	9.1	0.258509
463	4.7	29.4802	6.2724	21.4155	7.9317	3.25	16.25	3.7266	0.9932	0.9611	1	0.01435	0	0	630.16	783.085	7.15	-28.6	0.790801
464	10.7	38.35	3.5841	81.5666	9.3755	0	44.2048	7.2757	0.8897	0.07266	1	0.1852	0.7126	0.1194	812.033	925.458	-38.35	0	0.382284
465	7.3	14.359	1.967	54.2961	10.2446	0	43.3604	10.1319	-0.6723	-1	0.6927	0.408	0.8113	1	83.2192	723.206	-14.3	-1.3	0.192004
466	8.7	35.8444	4.12	49.5562	7.3964	0	32.6621	5.7415	0.858	-0.9945	1	0.4268	0.3881	0.08511	890.454	597.126	35.75	2.6	0.557028
467	9.7	22.6103	2.331	56.8719	7.386	0	32.0088	6.363	-0.3695	-1	1	0.7819	0.8701	0.8491	876.727	378.459	7.15	-21.45	0.315597
468	8.9	1.95	0.2191	41.7989	6.0578	0	16.5718	4.2498	-0.3999	-1	1	0.7209	1	0.875	920.039	78.0337	1.95	0	0.0361682
469	8.7	4.6872	0.5388	27.1555	4.0531	0	10.2774	2.8792	-0.2072	-1	1	0.7154	1	0.875	1160.3	739.31	-2.6	3.9	0.132935
470	5.1	46.5329	9.1241	31.0398	10.0128	3.25	16.5718	3.7413	0.9913	0.9765	0.9989	0.006694	0	0	615.667	813.5	22.1	-40.95	0.911244
471	15.7	67.2145	4.2812	99.0439	7.2295	0	35.0036	5.0325	0.8927	0.3109	1	0.1365	0.4672	0.1453	514.271	46.3503	40.95	53.3	0.592185
472	6.5	45.0802	6.9354	36.3875	8.0861	3.25	13	2.8331	0.9902	0.9659	1	0.009098	0	0	109.208	413.238	40.95	18.85	0.857694
473	6.1	50.9908	8.3592	48.2429	11.7666	3.25	18.9506	4.4968	0.8368	0.633	0.9999	0.121	0.2927	0.2857	578.697	389.91	14.95	-48.75	0.710418
474	12.1	2.68	0.2215	52.8064	5.2284	0	36.3361	6.146	-0.1606	-0.9971	1	0.6722	1	0.8608	515.521	620.55	-2.6	0.65	0.0423648
475	6.1	14.6069	2.3946	27.0214	6.5906	0	22.981	6.5081	0.02255	-0.9992	0.9806	0.8018	0.9512	0.6667	801.934	641.861	7.8	-12.35	0.363336
476	5.9	31.6971	5.3724	32.6969	8.3838	3.25	41.6203	8.798	0.5559	0.07339	0.9889	0.3258	0.4615	0.6316	918.398	178.839	-30.55	-8.45	0.640807
477	5.7	49.005	8.5974	40.8025	11.0277	3.25	16.5718	3.4685	0.8614	0.8081	0.9325	0.03408	0	0	700.193	354.017	45.5	-18.2	0.779619
478	12.1	75.1221	6.2084	81.0493	8.0247	0	13.4001	3.3656	0.9535	0.04757	1	0.123	0.2178	0.04938	456.674	992.132	-12.35	-74.1	0.773661
479	11.1	92.3	8.3153	95.9955	10.549	3.25	29.9635	4.775	0.9617	0.28	1	0.1162	0.1099	0.05634	975.649	855.261	0	92.3	0.788255
480	5.7	56.952	9.9916	39.3599	10.6378	3.25	16.25	3.7759	0.9718	0.9519	0.999	0.01459	0	0	929.702	993.518	-35.1	44.85	0.939254
481	6.3	14.6069	2.3186	38.8588	9.0369	3.25	24.7513	6.491	0.8433	0.383	1	0.197	1	0.2174	434.706	172.333	-13.65	-5.2	0.25657
482	6.3	55.9604	8.8826	41.2325	9.589	3.25	16.25	3.3143	0.984	0.9282	1	0.02306	0	0	1298.37	56.5238	48.1	-28.6	0.926332
483	10.5	32.487	3.094	49.6833	5.8451	0	16.25	3.5471	0.8585	-0.124	1	0.2578	0.9176	0.1846	755.833	752.586	-11.05	-30.55	0.529332
484	4.9	10.5812	2.1594	21.8775	7.544	0	47.9857	12.5233	-0.2008	-0.7071	0.2425	0.3631	0.8966	1	1198.3	1034.71	1.95	-10.4	0.286241
485	4.9	2.9069	0.5932	18.6574	6.4336	0	26.8002	7.898	-0.5221	-0.7399	-0.3457	0.109	1	1	1018.88	663.184	1.3	2.6	0.0922034
486	9.3	89.8247	9.6586	81.0862	11.1077	3.25	16.5718	3.5163	0.9377	0.7373	1	0.07741	0	0.01887	951.505	370.328	-80.6	-39.65	0.869541
487	7.5	3.5004	0.4667	27.2545	4.9554	0	10.2774	2.6952	-0.4797	-0.9923	0.5145	0.4374	1	1	376.733	736.18	1.3	-3.25	0.0941801
488	10.5	35.7677	3.4064	70.972	8.3497	0	43.7243	7.1624	0.1733	-0.9923	1	0.8207	0.3882	0.5231	1040.55	733.486	33.8	-11.7	0.407967
489	9.5	48.5241	5.1078	67.6553	9.0207	3.25	18.9506	4.5053	0.8118	0.1961	1	0.2442	0.09333	0.3091	1113.05	309.863	-30.55	37.7	0.566231
490	6.3	24.3988	3.8728	29.179	6.7858	0	13.7886	3.1931	0.9583	0.866	1	0.0454	0.8605	0	643.5	836.222	-16.25	-18.2	0.570721
491	4.7	26.8474	5.7122	16.6169	6.1544	0	13	5.1851	0.9788	0.9648	0.9995	0.01402	0.1111	0	1.3511	802.16	-3.25	-26.65	0.928149
492	6.3	24.4766	3.8852	33.4707	7.7839	3.25	20.8102	3.8631	0.6719	0.2425	1	0.2661	0.5581	0.6087	22.627	22.5635	4.55	24.05	0.499133
493	10.3	43.3896	4.2126	68.2335	8.2209	0	16.25	3.2684	0.7478	0.2524	1	0.2288	0.4337	0.4762	492.631	334.864	-6.5	-42.9	0.512426
494	7.9	18.3848	2.3272	41.8828	7.0988	3.25	16.25	3.063	0.6931	-0.2631	0.9999	0.3141	0.9831	0.5263	1163.66	654.139	-18.2	-2.6	0.32783
495	11.1	54.0126	4.866	65.0783	7.1515	0	23.4361	4.0299	0.9414	0.6668	1	0.08165	0.3736	0.04225	432.45	1000.56	-2.6	53.95	0.680417
496	13.9	39.6713	2.8541	99.5487	8.3654	0	26.2023	5.4398	0.7195	-0.4472	1	0.3792	0.6134	0.3434	1150.44	196.367	-39.65	1.3	0.341179
497	8.7	45.2673	5.2031	59.1425	8.8272	0	45.6159	7.7442	0.9252	0.4347	1	0.1465	0.1493	0.1277	1104.68	856.569	42.25	16.25	0.589439
498	5.9	55.4294	9.3948	54.5695	13.9922	4.5962	26.8002	5.1688	0.9955	0.9737	1	0.007043	0	0	32.8305	454.102	42.9	35.1	0.671431
499	17.7	124.558	7.0372	163.98	10.4446	0	20.8102	3.7573	0.4676	-1	1	0.7631	0.2357	0.3431	1025.89	617.263	-88.4	-87.75	0.673764
500	12.1	65.4211	5.4067	77.6359	7.6867	3.25	22.981	4.5035	0.9291	-0.3162	1	0.2018	0.2178	0.025	316.913	172.393	-27.95	-59.15	0.703384
501	17.1	54.7121	3.1995	99.2804	6.5749	0	25.3833	4.3523	0.8718	0.2912	1	0.1817	0.596	0.1679	953.98	837.304	-39.65	37.7	0.486623
502	4.9	20.982	4.282	20.4395	7.0481	0	20.8102	4.2823	0.9925	0.9837	1	0.005923	0.3103	0	1338.34	636.99	20.15	5.85	0.60754
503	8.9	52.7902	5.9315	65.8029	9.5367	0	23.4361	5.9886	0.5305	-0.8157	0.9998	0.5886	0.3478	0.4898	1162.82	345.528	-52	9.1	0.621966
504	16.9	37.3283	2.2088	80.8161	5.4239	0	23.6604	4.1816	0.3041	-1	1	0.6824	0.9799	0.5873	534.482	513.601	-21.45	30.55	0.407235
505	7.9	31.6971	4.0123	49.7977	8.4403	0	46.1912	8.4392	0.8173	0.305	1	0.2176	0.3559	0.2308	709.639	1017.3	-27.95	14.95	0.475374
506	16.5	105.692	6.4056	124.539	8.5889	0	40.7224	6.1002	0.9173	0.642	1	0.09397	0.02069	0.08	754.915	461.551	55.9	-89.7	0.7458
507	9.3	46.0721	4.954	45.3694	6.215	0	13.4001	3.4904	0.8351	0.2864	0.9999	0.2026	0.4521	0.3019	728.57	31.4624	-44.2	-13	0.797104
508	5.1	24.1202	4.7294	35.236	11.3664	0	43.6033	12.1867	0.925	0.6905	0.9995	0.08908	0.4839	0.09091	227.226	832.49	-5.85	23.4	0.416086
509	6.9	45.8929	6.6512	38.3765	7.8319	3.25	13	2.4575	0.9714	0.893	1	0.02893	0	0	889.188	771.21	44.2	12.35	0.849245
510	10.1	48.2578	4.778	56.156	6.9328	0	16.25	4.1336	0.959	0.8	1	0.04551	0.3951	0	310.02	610.356	3.9	-48.1	0.689188
511	5.5	10.4809	1.9056	18.5397	5.2971	0	13.7886	4.0202	0.5814	-0.8575	1	0.4606	1	0.6	177.073	307.364	-9.1	-5.2	0.359744
512	5.7	16.4438	2.8849	23.8359	6.4421	0	39.1352	8.2081	-0.4571	-0.9995	0.9994	0.6796	0.973	0.8824	311.123	510.544	-5.2	-15.6	0.44782
513	4.7	23.4901	4.9979	23.6157	8.7466	0	16.25	5.3495	0.8222	0.5169	0.9857	0.1695	0.5556	0.2857	791.798	788.862	-22.75	-5.85	0.571411
514	7.5	18.3503	2.4467	43.5505	7.9183	0	27.768	6.417	0.003697	-0.901	0.9947	0.6879	0.6182	0.8	1382.17	390.207	-16.9	-7.15	0.308993
515	5.7	24.0851	4.2255	31.2991	8.4592	0	16.25	4.1724	0.9875	0.9166	1	0.02	0.8108	0	786.263	574.167	-1.3	-24.05	0.499515
516	15.7	26	1.6561	95.2316	6.9512	0	18.3848	4.0123	0.379	-0.9991	1	0.63	1	0.6053	1196.31	545.949	15.6	-20.8	0.238247
517	4.9	6.7862	1.3849	15.9851	5.5121	0	13.4001	4.2809	0.3578	-0.8944	0.8575	0.6072	1	0.625	2.9082	368.408	-1.95	-6.5	0.251247
518	11.3	57.2037	5.0623	71.2364	7.6598	0	22.981	4.7606	0.657	-0.5547	0.9995	0.3842	0.4731	0.4384	760.058	734.522	-0.65	-57.2	0.660892
519	8.7	31.6304	3.6357	56.9665	8.5025	0	18.3848	4.4266	0.3641	-0.4472	0.9996	0.4849	0.7164	0.7234	141.46	141.23	5.2	31.2	0.427604
520	4.9	63.6635	12.9926	37.5531	12.9494	9.1924	17.5018	2.1809	0.9973	0.9931	1	0.00252	0	0	514.102	818.582	-33.8	53.95	1.00334
521	10.5	85.8615	8.1773	78.1907	9.1989	0	19.769	4.329	0.9603	0.8344	1	0.04772	0	0	776.305	836.338	-85.8	-3.25	0.888943
522	10.3	24.6658	2.3947	66.6426	8.0292	0	37.0557	6.4743	0.8946	-0.4172	1	0.2334	0.9157	0.06349	487.534	150.553	-7.8	-23.4	0.298249
523	6.1	19.5108	3.1985	30.476	7.4332	0	16.5718	4.0309	0.005416	-0.9884	0.9487	0.6666	0.878	0.8095	1320.24	601.066	9.75	16.9	0.430299
524	10.1	45.8975	4.5443	54.479	6.7258	0	16.25	3.5247	0.8943	-0.7682	1	0.2333	0.4074	0.06557	173.718	115.995	9.75	-44.85	0.675652
525	5.1	7.2672	1.4249	25.0266	8.0731	0	17.5018	5.6826	0.3145	-0.4472	0.7071	0.3528	1	1	997.441	995.608	3.25	6.5	0.1765
526	10.5	71.2781	6.7884	93.5735	11.0087	0	25.3833	6.8093	0.7833	-0.3349	1	0.2951	0.2	0.3846	1061.3	644.886	-34.45	-62.4	0.61664
527	6.1	9.1	1.4918	33.9549	8.2817	3.25	19.769	4.5025	0.4447	-0.7557	0.9992	0.5803	1	0.4737	1251.87	642.82	0	-9.1	0.180132
528	4.9	29.9071	6.1035	25.7468	8.8782	0	19.5	4.9741	0.942	0.8178	0.9987	0.06529	0.5517	0	759.459	82	-0.65	-29.9	0.68747
529	7.3	34.7492	4.7602	38.612	7.2853	0	14.5344	4.4544	0.9801	0.8682	1	0.02729	0.4151	0	164.116	985.938	-34.45	-4.55	0.653398
530	7.5	4.55	0.6067	28.0996	5.109	0	9.75	2.2151	-0.2039	-0.8944	0.6139	0.4637	1	1	552.333	404.447	0	-4.55	0.118751
531	11.1	60.7324	5.4714	65.6641	7.2158	0	16.25	3.2394	0.9723	0.8594	1	0.03638	0.3407	0	295.545	913.464	5.85	-60.45	0.758253
532	5.5	4.3603	0.7928	29.5409	8.4402	0	17.5018	4.4918	0.148	-0.9638	1	0.8318	1	0.6429	955.227	284.654	1.95	3.9	0.0939314
533	7.7	8.475	1.1006	26.7594	4.6946	0	10.2774	2.9795	0.2921	-0.9615	0.9872	0.6856	1	0.6757	1329.72	276.669	-7.15	4.55	0.23444
534	7.3	21.607	2.9599	31.4286	5.9299	0	11.718	3.6768	0.6772	-0.07298	0.9999	0.2762	1	0.4848	776.596	310.767	-5.85	20.8	0.499148
535	5.9	40.3838	6.8447	32.7775	8.4045	3.25	13	2.6462	0.997	0.9889	1	0.003808	0	0	77.339	911.831	2.6	40.3	0.814409
536	10.1	17.4655	1.7293	43.285	5.3438	0	20.8102	4.159	0.3924	-0.9345	0.9991	0.514	1	0.6667	606.936	125.144	-12.35	12.35	0.323609
537	13.9	95.3464	6.8595	112.936	9.4904	3.25	22.981	4.7236	0.9733	0.8643	1	0.03502	0	0	802.856	729.5	42.9	-85.15	0.722783
538	9.3	7.854	0.8445	51.7907	7.0946	0	27.9576	6.0334	0.1139	-1	0.9994	0.8253	1	0.6038	553.532	527.554	-3.25	7.15	0.119034
539	5.3	7.8	1.4717	31.5709	9.5669	0	33.1436	8.8642	-0.2091	-1	0.8944	0.7683	1	0.8462	416.509	659.774	0	-7.8	0.153832
540	8.1	2.0555	0.2538	52.5299	8.6115	0	39.2699	7.6649	0.03967	-0.9756	0.9985	0.6624	0.9836	0.825	743.907	168.735	-1.95	0.65	0.0294722
541	5.1	17.0988	3.3527	35.4878	11.4477	0	20.8102	6.2341	0.7167	0.0147	0.9648	0.2833	0.9355	0.3636	1221.76	197.471	-2.6	-16.9	0.292871
542	13.9	174.463	12.5513	157.253	13.2145	0	29.9635	4.6987	0.9871	0.9657	1	0.01067	0	0	408.802	253.964	-148.85	91	0.949813
543	8.1	1.95	0.2407	38.7088	6.3457	0	22.981	4.4095	-0.04401	-1	0.9996	0.8957	0.9836	0.6341	1011.09	543.056	0	1.95	0.0379312
544	13.7	27.3309	1.995	62.9665	5.3818	0	11.718	2.5813	0.5518	-0.9991	1	0.6373	0.8889	0.3895	816.204	144.591	-11.7	-24.7	0.370694
545	13.5	91.0093	6.7414	101.913	8.862	0	16.5718	3.7024	0.9701	0.8047	1	0.04674	0.2087	0	562.007	636.896	-91	-1.3	0.760709
546	4.7	28.1383	5.9869	28.7777	10.6584	3.25	16.5718	3.7497	0.6346	0.255	0.9125	0.3125	0.3333	0.4286	131.011	759.734	27.95	3.25	0.561707
547	5.7	37.7224	6.618	27.1565	7.3396	3.25	13	3.0783	0.9936	0.9765	1	0.007278	0	0	855.772	828.263	1.3	-37.7	0.901684
548	8.5	17.9781	2.1151	60.2549	9.27	0	26.2023	6.2697	-0.3306	-0.9985	1	0.7086	0.8	0.8605	899.594	1026.45	13.65	11.7	0.228166
549	6.3	23.4811	3.7272	38.1024	8.861	3.25	39.1352	10.0467	0.4587	-0.1738	0.9999	0.43	0.2558	0.6522	1303.34	423.54	17.55	-15.6	0.42063
550	7.9	28.6295	3.624	39.1835	6.6413	0	13	3.5353	0.8393	0.4583	0.9999	0.1369	0.6441	0.2564	495.063	389.177	18.2	-22.1	0.545676
551	6.1	18.9506	3.1067	28.9822	7.0688	3.25	16.25	3.1694	0.9697	0.7704	0.9998	0.0533	1	0	1079.71	145.189	-7.15	-17.55	0.439495
552	12.5	24.7	1.976	58.8379	5.6036	0	16.25	3.8488	0.01266	-1	1	0.7276	0.9619	0.6923	1385.32	171.856	0	24.7	0.35263
553	11.9	41.9338	3.5239	57.963	5.8548	0	13	3.0746	0.7705	-0.2659	1	0.3302	0.6768	0.2658	1074.78	529.525	13.65	-39.65	0.601882
554	10.7	23.2005	2.1683	41.4938	4.7694	0	16.25	3.068	0.9413	0.3571	1	0.1083	1	0.0597	1003.29	497.304	4.55	22.75	0.454627
555	12.9	92.6039	7.1786	88.7418	8.1415	0	26.8002	4.1487	0.9857	0.9261	1	0.01599	0.009174	0	379.314	989.372	85.15	-36.4	0.881729
556	5.7	31.1254	5.4606	31.8098	8.5973	0	14.5344	3.2987	0.9744	0.8838	1	0.03148	0.02703	0	20.3246	854.842	-14.95	-27.3	0.635153
557	12.7	1.8385	0.1448	41.8034	3.9069	0	20.8102	4.5677	-0.3897	-1	0.9701	0.5532	1	0.9494	1036.43	587.819	1.3	-1.3	0.0370626
558	7.3	53.1094	7.2753	54.6386	10.3092	0	20.8102	4.785	0.9864	0.9487	1	0.01548	0.09434	0	79.4658	509.918	-19.5	49.4	0.705709
559	9.3	15.3406	1.6495	46.1426	6.3209	0	16.25	3.7697	0.1728	-1	1	0.9021	0.9178	0.5094	1066.26	732.204	-12.35	-9.1	0.26096
560	12.5	53.7971	4.3038	84.7814	8.0744	0	32.5	5.4167	0.9068	-1	1	0.227	0.4762	0.08235	861.524	721.812	-22.75	-48.75	0.533018
561	12.5	81.6002	6.528	108.824	10.3642	0	25.3833	5.219	0.9899	0.9562	1	0.009946	0.07619	0	1258.57	887.248	70.2	-41.6	0.62986
562	4.9	22.1	4.5102	20.9876	7.2371	3.25	17.5018	4.0833	0.9764	0.892	0.9995	0.0359	0.2414	0	102.714	970.265	-19.5	-10.4	0.623205
563	5.5	31.53	5.7327	27.5478	7.8708	0	16.5718	4.1607	0.8021	0.5711	0.9998	0.1539	0.5714	0.3333	251.546	367.518	-31.2	4.55	0.72835
564	11.5	22.2524	1.935	51.5589	5.4273	0	11.718	2.8061	0.4527	-1	1	0.7825	0.8211	0.3194	1069.9	205.626	-2.6	-22.1	0.356531
565	8.7	29.5089	3.3918	42.1878	6.2967	0	17.5018	3.9299	0.8923	0.4988	1	0.1207	0.7164	0.1277	107.799	85.977	-29.25	-3.9	0.538663
566	7.3	2.6	0.3562	26.4266	4.9862	0	16.25	3.8573	-0.0451	-0.9701	1	0.75	1	0.7667	1330.21	98.3014	-2.6	0	0.0714372
567	6.1	6.9096	1.1327	18.9338	4.618	0	7.2672	2.1324	0.3043	-0.7071	0.9983	0.588	1	0.7368	948.795	188.967	-4.55	-5.2	0.245279
568	9.1	93.7624	10.3036	89.6885	12.6322	4.5962	22.981	3.8134	0.9915	0.9537	1	0.01017	0	0	991.516	868.077	-27.3	89.7	0.815662
569	5.5	27.0356	4.9156	32.9829	9.4237	3.25	42.3748	9.137	0.6493	0.155	0.8906	0.2076	0.4	0.6	730.827	343.791	-26.65	-4.55	0.521621
570	5.9	10.5812	1.7934	31.8929	8.1777	0	26.2023	7.8921	0.127	-0.3297	0.9567	0.4114	1	0.8421	784.576	644.381	7.8	7.15	0.219304
571	5.5	21.1625	3.8477	17.1304	4.8944	0	13.4001	4.0432	0.9776	0.9326	0.9927	0.01632	0.4857	0	1196.07	450.836	-3.9	20.8	0.786143
572	7.1	38.7064	5.4516	46.5876	9.1348	0	19.769	5.0994	0.8995	0.7137	1	0.1108	0.1569	0.1613	1377.2	274.697	25.35	29.25	0.596795
573	12.1	81.6002	6.7438	87.5036	8.6637	0	17.5018	4.4475	0.974	0.8847	1	0.0255	0.05941	0	1246.79	921.686	-70.2	41.6	0.778397
574	11.9	104.073	8.7456	101.626	10.2652	3.25	18.9506	3.5865	0.9875	0.8885	1	0.01899	0	0	1169.66	697.782	104	-3.9	0.851966
575	5.9	3.3144	0.5618	23.0892	5.9203	0	22.75	4.8201	0.261	-0.9806	1	0.6361	1	0.6471	1376.25	572.381	0.65	3.25	0.0948938
576	5.1	37.6888	7.39	26.3445	8.4982	3.25	11.718	2.3765	0.9932	0.9763	0.9996	0.008191	0	0	1320.99	193.265	26.65	26.65	0.869596
577	5.3	1.8385	0.3469	17.193	5.21	0	9.75	2.826	-0.9017	-1	-0.6306	0.126	1	1	954.34	955.547	1.3	1.3	0.0665835
578	6.9	2.0555	0.2979	29.2535	5.9701	0	20.8102	4.8897	-0.2242	-0.9762	0.7071	0.6479	1	1	591.819	823.819	-0.65	-1.95	0.0498987
579	9.7	85.2913	8.7929	103.913	13.4952	3.25	49.1814	9.8517	0.3462	-0.9999	1	0.8139	0.3117	0.4211	397.242	853.015	82.55	-21.45	0.651558
580	8.7	81.9954	9.4248	75.0631	11.2035	4.5962	17.5018	3.4834	0.9842	0.8599	0.9999	0.02596	0	0	145.052	701.828	79.95	-18.2	0.841237
581	4.7	13.2575	2.8207	12.4546	4.6128	0	25.3833	5.2019	0.9866	0.9643	0.9991	0.0125	1	0	1096.91	492.234	-2.6	-13	0.611494
582	4.7	24.8874	5.2952	18.0513	6.6857	3.25	11.718	2.0891	0.9989	0.9971	0.9999	0.0009972	0.3704	0	1255.54	593.138	18.85	16.25	0.792019
583	11.5	60.8436	5.2907	82.7051	8.7058	0	19.5	5.043	0.3905	-1	1	0.8302	0.3684	0.3733	731.517	863.422	18.85	-57.85	0.607721
584	11.5	36.2255	3.15	76.7843	8.0826	0	27.768	5.1435	0.9461	-0.7071	1	0.198	0.7158	0.01333	1066.97	8.4826	-35.75	5.85	0.389726
585	6.1	11.1262	1.824	23.663	5.7715	0	18.3848	5.8523	0.8655	0.7303	0.9982	0.0994	1	0.1905	831.754	34.2869	-1.3	-11.05	0.316036
586	7.3	24.3642	3.3376	33.6689	6.3526	0	14.5344	4.24	0.4974	-0.1234	1	0.4058	0.7925	0.5758	13.6644	13.9589	-24.05	3.9	0.525391
587	5.5	22.526	4.0956	20.6894	5.9112	0	13.4001	3.2122	0.9978	0.9884	1	0.003625	0.6857	0	494.673	646.245	-15.6	16.25	0.692854
588	7.1	23.4811	3.3072	30.0559	5.8933	0	26.2023	5.4052	0.5913	0.1414	0.9822	0.25	0.5882	0.6452	461.507	881.415	23.4	1.95	0.56118
589	6.7	34.5419	5.1555	28.0753	5.9735	0	11.718	3.4959	0.9832	0.9048	1	0.02417	0.3617	0	311.209	797.179	11.7	-32.5	0.863062
590	11.3	44.4668	3.9351	66.9374	7.1976	0	33.4608	5.1928	0.5784	-0.2612	0.9999	0.4836	0.1828	0.4521	350.319	128.575	27.3	-35.1	0.546724
591	7.1	7.0007	0.986	45.0844	8.8401	0	47.3207	10.7464	-0.5825	-1	0.9908	0.6822	0.8824	0.871	1297.83	949.394	6.5	-2.6	0.111537
592	6.7	8.7449	1.3052	19.6704	4.1852	0	17.5018	3.8947	-0.8065	-1	-0.3243	0.1991	0.9787	1	217.575	171.791	-5.85	6.5	0.311861
593	10.9	59.3354	5.4436	69.695	7.8309	0	23.6604	4.626	0.6212	-0.8638	0.9995	0.4709	0.4157	0.4627	1076.07	798.532	-43.55	-40.3	0.695144
594	7.9	4.111	0.5204	24.6148	4.172	0	18.3848	3.5132	-0.3478	-1	1	0.6302	1	0.9474	1238.29	542.354	1.3	3.9	0.124736
595	4.7	16.3019	3.4685	17.0208	6.304	3.25	13	2.8799	0.986	0.9806	0.9923	0.003707	0.7407	0	703.66	316.351	1.3	16.25	0.550206
596	10.7	66.9626	6.2582	73.4937	8.4476	3.25	19.769	3.4909	0.9373	0.6004	1	0.09489	0	0.07463	298.953	168.893	1.3	-66.95	0.740826
597	10.9	23.0361	2.1134	49.8974	5.6065	3.25	14.5344	2.9223	0.5622	-0.848	1	0.5274	1	0.4348	654.202	182.917	6.5	22.1	0.376955
598	7.1	5.2405	0.7381	33.3502	6.5393	0	18.9506	4.5623	0.2657	-0.7593	0.9976	0.582	1	0.7667	795.662	240.965	5.2	0.65	0.112871
599	10.7	27.0356	2.5267	80.0351	9.1994	0	17.5018	4.5685	0.3225	-0.7241	1	0.5798	0.977	0.6567	1254.43	486.07	12.35	24.05	0.274659
600	7.5	33.4229	4.4564	34.0817	6.1967	0	16.25	4.4679	0.9199	0.7156	1	0.0788	0.7636	0.02857	670.68	247.013	32.5	-7.8	0.719157
601	5.9	49.0309	8.3103	40.6709	10.4284	3.25	24.7513	5.1239	0.481	0.3091	0.6336	0.123	0	1	1021.33	684.059	47.45	12.35	0.796891
602	10.7	45.1504	4.2197	83.1957	9.5627	0	42.3748	8.2918	0.8631	0.2728	1	0.1726	0.4598	0.1791	127.145	850.449	-17.55	41.6	0.441267
603	6.9	30.1112	4.3639	71.7214	14.637	4.5962	25.3833	4.0386	-0.1004	-0.8838	0.9954	0.8413	0.1224	0.6552	1011.67	166.254	7.15	-29.25	0.298142
604	10.7	110.777	10.353	110.453	12.6957	0	32.1734	5.9412	0.9262	0.5965	0.9997	0.1046	0.09195	0.1045	965.565	785.869	-77.35	-79.3	0.815473
605	5.9	3.25	0.5508	36.3461	9.3195	0	20.5548	5.7588	-0.2259	-1	0.8944	0.725	1	0.8889	1283.15	513.822	0	3.25	0.0591019
606	9.1	42.0294	4.6186	52.2138	7.3541	0	16.25	4.6038	0.8315	-0.08663	1	0.3248	0.5493	0.1373	1097.27	813.978	-35.75	-22.1	0.628031
607	4.7	57.4543	12.2243	31.042	11.497	7.2672	20.5548	2.7128	0.9976	0.9941	0.9999	0.001899	0	0	1207.48	132.319	40.95	-40.3	1.06326
608	8.9	15.0766	1.694	49.4949	7.1732	0	19.769	5.8706	0.2435	-0.9907	1	0.7373	0.913	0.5306	366.815	714.174	1.95	14.95	0.236157
609	5.3	13.5724	2.5608	29.6158	8.9745	3.25	19.769	5.1505	0.843	0.2203	0.9956	0.2301	1	0.2308	684.604	85.5094	-3.9	-13	0.285342
610	7.3	82.961	11.3645	70.0056	13.2086	6.5	23.4361	4.12	0.9927	0.9792	0.9998	0.005064	0	0	1368.25	617.363	-33.15	76.05	0.860386
611	6.5	12.5536	1.9313	44.8638	9.9697	0	43.3604	9.0149	0.4027	-0.8087	0.9945	0.5901	0.8444	0.5833	933	177.408	-11.7	4.55	0.193717
612	6.5	30.048	4.6228	33.1413	7.3647	0	43.3604	8.5976	0.679	0.3162	1	0.255	0.4444	0.48	439.315	932.462	-18.85	-23.4	0.627697
613	4.9	37.5709	7.6675	31.8052	10.9673	3.25	16.5718	4.2887	0.9615	0.8209	0.9995	0.05831	0	0	1212.77	957.265	22.75	29.9	0.699124
614	7.1	18.9506	2.6691	29.4852	5.7814	0	19.769	3.8895	-0.2677	-0.9923	0.9487	0.6448	0.8235	0.871	1184.8	104.739	7.15	-17.55	0.46167
615	9.7	47.3207	4.8784	60.8351	7.9007	0	23.4361	4.7002	0.9505	0.8291	1	0.03867	0.1558	0	421.588	583.68	-28.6	37.7	0.617464
616	9.7	12.4861	1.2872	53.0439	6.8888	0	19.769	5.1932	0.4481	-0.8232	1	0.5328	1	0.5893	157.016	657.216	-9.75	-7.8	0.186854
617	6.7	17.1605	2.5613	40.2292	8.5594	0	20.8102	5.4214	0.1675	-0.9983	0.9594	0.786	0.9574	0.5556	845.008	599.746	13.65	-10.4	0.299238
618	5.7	2.9069	0.51	17.1203	4.6271	0	11.718	2.6537	-0.7636	-0.9451	-0.6468	0.09157	1	1	912.982	74.4035	-2.6	1.3	0.11022
619	7.7	32.2717	4.1911	38.793	6.8058	3.25	11.718	2.8822	0.7519	0.3162	0.9978	0.204	0.7018	0.4054	1206.95	982.753	30.55	10.4	0.615813
620	9.3	36.5448	3.9295	56.1508	7.6919	0	29.43	5.4044	0.647	-0.9333	1	0.4895	0.4795	0.3922	1104.87	629.393	36.4	3.25	0.510862
621	5.1	35.6316	6.9866	36.8832	11.8978	3.25	22.981	6.0669	0.9929	0.9704	1	0.009874	0	0	24.7745	995.118	34.45	9.1	0.587218
622	8.1	45.3512	5.5989	50.0139	8.199	0	20.5548	4.5534	0.9863	0.9533	1	0.01216	0.4098	0	1116.64	423.383	20.8	40.3	0.682876
623	8.5	14.4323	1.6979	55.4757	8.5347	0	29.9635	8.6441	-0.1639	-1	0.9899	0.6615	0.8923	0.8182	1155.12	750.694	8.45	-11.7	0.198941
624	8.9	85.8222	9.6429	83.966	12.169	3.25	29.43	4.4526	0.9873	0.9279	0.9982	0.01212	0	0	362.449	359.983	-85.8	-1.95	0.792415
625	8.9	45.9711	5.1653	62.3105	9.0305	0	23.6604	5.277	0.9158	0.3223	1	0.1239	0.4638	0.1224	1310.89	823.972	31.85	-33.15	0.571984
626	8.7	36.9186	4.2435	58.0482	8.6639	0	29.0689	7.2877	0.7456	-0.4689	1	0.395	0.5075	0.2553	1353.58	677.971	-33.15	-16.25	0.489791
627	5.5	26.65	4.8455	33.0855	9.453	3.25	18.9506	5.5429	0.9745	0.7121	1	0.07449	0.05714	0.06667	687.927	652.809	26	-5.85	0.512589
628	6.9	23.9708	3.474	32.0722	6.5453	0	13.4001	4.3567	0.8926	0.5748	1	0.1254	0.6531	0.1724	593.768	1027.78	23.4	5.2	0.530763
629	6.9	64.3369	9.3242	57.9173	11.8199	4.5962	20.5548	3.8933	0.9869	0.9529	1	0.01182	0	0	1064.47	88.6377	-20.15	-61.1	0.788856
630	6.1	71.8007	11.7706	69.3327	16.9104	9.1924	21.8017	3.1674	0.9763	0.8261	0.9997	0.04093	0.1463	0	1139.01	327.385	64.35	-31.85	0.696057
631	4.7	40.9294	8.7084	32.4043	12.0016	4.5962	16.5718	3.3611	0.9534	0.9289	0.9698	0.01391	0	0	321.851	256.543	29.9	-27.95	0.725603
632	6.1	46.5329	7.6283	42.3995	10.3413	3.25	26.2023	5.7426	0.9915	0.9648	0.9999	0.009051	0.1707	0	454.344	72.418	19.5	42.25	0.737654
633	8.5	42.6432	5.0168	51.7878	7.9674	3.25	13.7886	2.883	0.9698	0.8189	1	0.03861	0.2154	0	1278.02	557.941	26	33.8	0.629666
634	8.1	70.9305	8.7568	72.213	11.8382	3.25	47.9857	8.8773	0.9552	0.8835	0.999	0.03879	0	0	806.37	713.284	31.2	63.7	0.739707
635	8.5	14.5344	1.7099	38.1297	5.8661	0	19.769	3.639	0.7403	0.1104	1	0.2124	1	0.4222	296.435	420.294	-14.3	2.6	0.291488
636	6.1	15.708	2.5751	28.6016	6.976	0	17.5018	5.1413	0.3122	-0.8321	0.9983	0.7018	1	0.5714	1057.49	1028.39	-6.5	14.3	0.369137
637	8.5	52.146	6.1348	53.4622	8.225	0	14.5344	3.6038	0.926	0.5455	0.9989	0.1003	0.3846	0.08889	343.059	305.623	-52	3.9	0.745872
638	8.3	35.7677	4.3094	66.79	10.6016	0	41.6203	8.6739	0.5275	-0.9992	1	0.5595	0.4762	0.4419	1253.01	681.651	-11.7	-33.8	0.406486
639	4.9	5.2	1.0612	19.6166	6.7643	0	42.3748	10.2659	-0.4715	-0.9806	-0.2169	0.3065	1	1	986.122	987.918	0	-5.2	0.156882
640	7.3	36.3361	4.9775	39.5622	7.4646	3.25	19.769	4.0914	0.9844	0.8896	1	0.02204	0.1887	0	122.822	146.253	24.7	26.65	0.666814
641	6.1	24.7	4.0492	26.7527	6.525	0	11.718	3.2797	0.8759	0.7634	0.9985	0.07416	0.878	0	1147.66	88.8033	24.7	0	0.620567
642	5.3	31.2541	5.897	32.5553	9.8652	0	19.5	5.4788	0.9337	0.7917	0.9999	0.07338	0.3333	0	806.415	952.283	-9.1	29.9	0.597758
643	8.1	7.0308	0.868	27.2937	4.4744	0	11.718	3.0941	0.0591	-0.7761	0.9839	0.5349	1	0.8684	1316.15	18.6296	5.85	-3.9	0.193992
644	6.3	42.9	6.8095	42.648	9.9181	3.25	19.5	4.4159	0.9956	0.9744	1	0.007403	0.1163	0	376.286	382.698	-42.9	0	0.686573
645	7.9	40.3052	5.1019	44.2982	7.5082	3.25	22.75	4.677	0.9782	0.9231	1	0.02276	0.2542	0	150.405	738.019	-40.3	-0.65	0.67951
646	4.9	16.25	3.3163	25.9119	8.9351	3.25	16.25	3.7763	0.9944	0.9744	0.999	0.00773	0.8966	0	1245.74	1015.12	9.75	-13	0.371154
647	5.5	16.5718	3.0131	25.2836	7.2239	0	16.25	3.9444	0.7682	-0.01575	1	0.3813	0.6857	0.2667	877.973	892.718	-7.15	-14.95	0.417102
648	4.7	28.5778	6.0804	26.027	9.6396	3.25	16.5718	4.5727	0.9903	0.9729	0.9995	0.009065	0.1111	0	857.713	442.192	8.45	-27.3	0.630773
649	7.1	46.7006	6.5775	44.2694	8.6803	0	22.75	6.0313	0.9816	0.9209	1	0.02015	0.1373	0	747.444	732.768	-7.15	-46.15	0.75775
650	5.9	30.2163	5.1214	22.549	5.7818	0	10.2774	3.3164	0.9893	0.9558	1	0.01327	0.5385	0	138.949	984.839	-28.6	-9.75	0.88578
651	6.9	5.36	0.7768	21.8738	4.464	0	10.2774	2.2278	-0.06906	-0.9558	0.9992	0.7334	1	0.75	1033.55	667.072	-5.2	-1.3	0.174014
652	5.3	0.9192	0.1734	17.0503	5.1667	0	10.2774	2.4101	-0.2134	-0.9899	0.5145	0.6	1	1	832.576	793.859	0.65	-0.65	0.0335611
653	6.3	31.6571	5.0249	37.381	8.6932	3.25	17.5018	4.5229	0.9813	0.9349	1	0.01905	0.3256	0	993.254	726.587	10.4	29.9	0.578027
654	6.3	4.7321	0.7511	27.0751	6.2965	0	30.8322	6.9234	-0.06382	-0.9983	0.9899	0.63	1	0.8261	753.214	365.952	-4.55	1.3	0.119288
655	4.9	25.8778	5.2812	24.8203	8.5587	3.25	14.5344	4.4664	0.8381	0.5903	0.9993	0.1581	0.3793	0.3333	1385.13	344.102	11.05	23.4	0.617056
656	6.3	70.3683	11.1696	55.5901	12.9279	6.5	35.0036	6.3356	0.9967	0.9849	1	0.003863	0	0	308.921	298.127	-29.9	63.7	0.863992
657	5.5	14.8365	2.6976	17.9819	5.1377	0	9.1924	3.0799	0.7376	0.3528	0.9762	0.2155	1	0.4	1317.56	225.373	13	7.15	0.52506
658	6.3	6.5	1.0317	33.0399	7.6837	0	18.3848	4.8789	-0.6317	-1	0.7682	0.4169	0.8372	0.9545	352.54	1029.08	-6.5	0	0.134271
659	6.1	24.05	3.9426	29.3068	7.148	0	13.7886	4.0026	0.8793	0.5787	0.9999	0.1663	0.878	0.2381	428.402	288.016	-22.75	-7.8	0.551567
660	5.7	53.6004	9.4036	37.9068	10.2451	3.25	19.5	3.6466	0.9956	0.9769	1	0.007251	0	0	905.667	798.018	49.4	-20.8	0.917863
661	5.9	48.3803	8.2	36.0207	9.2361	4.5962	14.5344	2.7409	0.9964	0.9864	1	0.004009	0	0	375.932	791.797	5.2	48.1	0.887821
662	5.9	15.7348	2.6669	15.5304	3.9822	0	9.1924	2.9566	0.9705	0.8789	1	0.02947	1	0	1132.55	632.703	-12.35	-9.75	0.669705
663	5.9	10.4	1.7627	23.4973	6.025	3.25	10.2774	1.7461	0.4109	-0.4472	0.9962	0.572	1	0.5789	213.542	644.203	0	-10.4	0.292564
664	5.1	14.3884	2.8212	20.6011	6.6455	0	11.718	3.048	0.9488	0.722	0.9997	0.08227	0.9677	0.09091	1197.58	656.343	-13.65	4.55	0.424528
665	5.7	23.8028	4.1759	21.4163	5.7882	3.25	10.2774	2.4609	0.9768	0.9383	0.9999	0.01937	0.8649	0	1009.81	269.816	19.5	13.65	0.721451
666	5.7	20.8912	3.6651	44.6575	12.0696	3.25	16.5718	3.4132	-0.1921	-0.9542	0.9701	0.9154	0.1892	0.5882	907.123	560.482	-20.8	-1.95	0.303664
667	5.5	10.8182	1.9669	17.2261	4.9217	0	11.718	2.8818	0.6962	-0.124	0.9806	0.3085	1	0.3333	522.336	633.4	-5.85	-9.1	0.399638
668	5.5	14.4323	2.6241	32.0947	9.1699	0	42.7471	11.6431	-0.03151	-0.4856	0.8087	0.4595	0.8571	0.7857	561.927	400.336	-14.3	1.95	0.286165
669	4.7	19.8968	4.2334	21.0641	7.8015	3.25	13.7886	3.3376	0.9542	0.8838	1	0.0498	0.9259	0	1042.33	996.872	12.35	-15.6	0.542639
670	4.7	4.111	0.8747	27.8112	10.3004	0	33.931	8.4507	0.714	-0.6	1	0.5889	1	0.2857	146.936	426.17	3.9	-1.3	0.084919
671	5.1	12.9512	2.5394	12.9968	4.1925	0	10.2774	2.6143	0.6171	-0.6247	0.9923	0.4623	0.9355	0.5455	585.892	330.51	-12.35	-3.9	0.605701
672	5.5	13.8954	2.5264	19.2301	5.4943	0	11.718	3.8199	0.6802	-0.1178	1	0.4216	0.7143	0.4	56.6364	360.173	2.6	13.65	0.459822
673	5.3	65.9326	12.4401	35.7557	10.8351	3.25	33.1436	6.8031	0.9849	0.9578	1	0.01556	0	0	1311.97	679.038	-11.05	65	1.14813
674	5.3	33.4608	6.3134	27.6044	8.365	0	36.3361	8.5677	0.9957	0.9804	1	0.005303	0.697	0	1102.76	1016.86	-29.25	-16.25	0.75474
675	5.3	21.4894	4.0546	21.6469	6.5597	0	14.5344	3.8354	0.931	0.7754	0.9991	0.0671	0.7879	0	276.868	274.443	1.3	21.45	0.618108
676	4.9	55.25	11.2755	34.439	11.8755	3.25	38.0403	6.552	0.9984	0.9935	0.9998	0.002017	0	0	178.061	613.357	26	48.75	0.949476
677	5.1	52.5054	10.2952	46.8833	15.1236	4.5962	20.8102	4.5467	0.9979	0.9937	1	0.002461	0.06452	0	935.853	885.137	-44.85	27.3	0.680737
678	5.1	44.8924	8.8024	38.3794	12.3805	3.25	35.8974	10.3482	0.9845	0.9705	0.9991	0.009943	0	0	204.186	774.951	-1.95	44.85	0.710989
679	5.1	27.9198	5.4745	22.9299	7.3967	3.25	11.718	2.992	0.9815	0.9565	0.998	0.01216	0.03226	0	1282.82	270.618	11.7	25.35	0.740127
680	5.1	21.6948	4.2539	17.9898	5.8032	0	13	3.8983	0.9688	0.9499	0.9806	0.008516	0.7742	0	976.677	199.637	-21.45	-3.25	0.733027
681	5.1	67.5156	13.2383	38.7814	12.5101	7.2672	17.5018	3.1217	0.9945	0.9859	0.9984	0.003837	0	0	754.118	984.833	-27.3	-61.75	1.05821
682	4.9	45.0192	9.1876	31.2828	10.7872	0	17.5018	5.3019	0.9923	0.9795	0.9999	0.006335	0	0	1100.18	776.051	-42.9	-13.65	0.851713
683	4.9	10.896	2.2237	18.2178	6.282	0	14.5344	3.6154	0.3233	-0.4472	0.9891	0.4296	1	0.7778	1170.92	851.602	-10.4	3.25	0.35398
684	4.7	5.9927	1.275	20.8299	7.7148	0	17.5018	5.6241	0.03613	-0.9995	0.6459	0.8053	1	1	518.702	6.4362	-3.9	-4.55	0.165267
685	4.7	4.9503	1.0532	13.1359	4.8651	0	13.4001	4.8748	-0.2921	-0.5132	-0.124	0.1574	1	1	567.521	984.245	-1.95	-4.55	0.216481
686	4.7	28.7841	6.1243	25.3682	9.3956	6.5	11.718	1.7271	0.9576	0.8835	0.9943	0.03808	0	0	494.713	806.17	-3.25	-28.6	0.651826
687	4.7	29.7655	6.3331	38.4482	14.2401	3.25	45.9619	11.625	0.7939	0.5319	0.9119	0.1384	0.07407	0.2857	717.681	991.67	15.6	25.35	0.444737
688	4.7	8.0401	1.7107	31.9886	11.8476	3.25	29.43	8.1423	-0.2492	-0.9835	0.8944	0.8997	0.963	0.8571	884.723	1020.95	7.8	-1.95	0.144392

## Sheet: SDM 79 G S1V2
trackID	trackLength(s)	totalDisplacement(um)	meanVelocity(um/s)	totalDistance(um)	meanSpeed(um/s)	minSpeed(um/s)	maxSpeed(um/s)	stdevSpeed(um/s)	meanPersistence	minPersistence	maxPersistence	stdevPersistence	tumblingPropensityV	tumblingPropensityP	positionX(px)	positionY(px)	displacementX(um)	displacementY(um)
0	21.3	46.5329	2.1846	172.835	8.9552	0	26.8002	5.1796	0.682	-0.5547	1	0.3744	0.9845	0.4302	300.181	478.639	-9.75	45.5	0.243948
1	17.5	53.4939	3.0568	126.263	8.146	0	33.931	5.6912	0.7474	-0.359	1	0.3073	0.7161	0.3704	1349.28	784.274	47.45	-24.7	0.375252
2	6.7	17.7415	2.648	40.4262	8.6013	0	21.8017	5.5841	0.8572	0.3135	1	0.2356	0.8298	0.1852	1377.08	537.448	-17.55	2.6	0.30786
3	19.1	22.7593	1.1916	107.644	6.295	0	20.5548	3.9763	0.03584	-1	0.9997	0.57	0.9123	0.8079	1205.3	692.741	-0.65	22.75	0.189293
4	9.3	61.6987	6.6343	60.1036	8.2334	0	17.5018	4.5722	0.9266	0.6941	1	0.08602	0.0274	0.01887	984.457	548.113	59.15	-17.55	0.805779
5	40.7	53.3238	1.3102	210.732	5.4453	0	22.981	3.8427	0.1498	-1	1	0.7509	0.9948	0.6474	831.001	479.807	52.65	8.45	0.240611
6	9.5	13.5256	1.4237	52.9814	7.0642	0	27.9576	6.1347	0.5083	-1	1	0.7649	1	0.2778	1100.79	275.921	-7.8	11.05	0.201537
7	4.9	12.4182	2.5343	14.5981	5.0338	0	18.9506	4.7745	0.9142	0.5251	0.9999	0.1626	1	0.1111	751.684	547.959	-8.45	-9.1	0.503457
8	19.7	49.2715	2.5011	100.903	5.7007	0	13.4001	3.3268	0.7045	-0.8222	1	0.4013	0.8701	0.3618	856.739	779.018	-7.15	48.75	0.438736
9	22.7	94.9712	4.1838	256.598	12.396	0	32.0088	6.212	0.5606	-0.991	1	0.6523	0.1932	0.3118	553.604	899.956	-31.2	-89.7	0.337512
10	13.7	55.8887	4.0795	82.4978	7.0511	0	17.5018	3.9722	0.5751	-1	1	0.7169	0.5214	0.268	437.055	767.197	-30.55	-46.8	0.578562
11	13.7	42.8655	3.1289	100.825	8.6175	0	24.7513	5.5838	0.05865	-1	0.9994	0.8062	0.7778	0.7113	1324.79	919.54	27.95	-32.5	0.363087
12	16.3	13	0.7975	82.255	5.7521	0	48.8582	8.5382	0.1842	-1	1	0.6903	0.8462	0.7025	1196.52	217.086	-10.4	7.8	0.138645
13	10.5	39.3505	3.7477	60.6804	7.1389	0	14.5344	3.8987	0.8568	0.2279	1	0.2292	0.6824	0.1692	938.252	318.467	20.15	33.8	0.524969
14	6.3	35.1842	5.5848	48.9043	11.3731	7.2672	16.5718	2.4785	0.532	-0.9965	0.9999	0.7903	0.3488	0.2609	967.452	943.151	31.85	-14.95	0.491053
15	26.1	143.086	5.4822	261.72	10.8597	0	26.8002	6.3533	0.6811	-0.9487	1	0.5384	0.3776	0.2591	1272.55	888.477	-24.05	141.05	0.504821
16	11.9	62.6163	5.2619	78.9558	7.9753	0	39.1352	6.6866	0.8598	0.002915	1	0.2146	0.4141	0.1646	853.16	914.345	46.8	-41.6	0.659775
17	15.7	73.1763	4.6609	104.018	7.5925	0	20.5548	4.6407	0.7004	-0.2169	0.9999	0.3543	0.5839	0.4052	632.519	858.71	22.75	-69.55	0.613882
18	5.9	21.4894	3.6423	26.3064	6.7452	0	13.7886	4.0499	0.7165	0.4281	0.9301	0.1541	0.7692	0.5263	1385.19	493.161	-1.3	21.45	0.539984
19	10.5	23.5619	2.244	52.0147	6.1194	0	22.981	5.5917	-0.4423	-0.9994	0.8944	0.6141	0.8706	0.9365	942.729	668.024	21.45	9.75	0.366703
20	9.9	58.6299	5.9222	70.18	8.8835	3.25	41.1096	5.8504	0.9511	0.1894	1	0.1304	0.03797	0.05085	1220.34	748.727	-58.5	-3.9	0.666652
21	6.9	9.7716	1.4162	34.6995	7.0815	3.25	11.718	2.3153	0.8556	0.2425	0.9981	0.194	1	0.1379	556.949	151.558	9.75	-0.65	0.199986
22	17.3	161.965	9.3621	162.709	10.6346	0	45.1504	6.6939	0.9851	0.9141	1	0.01711	0	0	1288.6	401.555	76.05	-143	0.880343
23	22.1	85.509	3.8692	160.78	7.999	0	36.3361	5.5317	0.6151	-0.824	1	0.6263	0.2587	0.2597	1033.02	67.5045	59.15	61.75	0.48371
24	18.5	54.9894	2.9724	109.154	6.6154	0	18.9506	5.1221	0.3478	-0.9959	1	0.7159	0.6727	0.5109	602.962	738.138	-29.9	-46.15	0.449315
25	15.5	35.7736	2.308	116.403	8.6224	0	35.0036	5.9144	0.2835	-0.9974	0.9999	0.6883	0.6593	0.6071	608.919	961.071	-35.75	-1.3	0.267675
26	14.1	29.0689	2.0616	58.2141	4.8111	0	16.25	3.2343	0.6692	-0.9487	1	0.5931	1	0.2277	533.383	992.589	-26	-13	0.428509
27	25.7	100.119	3.8957	181.322	7.6507	3.25	24.7513	3.6252	0.6551	-0.9806	1	0.5911	0.346	0.3194	351.255	730.977	64.35	-76.7	0.509195
28	30.1	115.536	3.8384	176.756	6.2902	0	16.5718	3.4981	0.7066	-0.9683	1	0.5806	0.4057	0.1885	1223.12	287.048	-100.75	56.55	0.610219
29	10.7	32.9519	3.0796	52.837	6.0732	3.25	14.5344	2.8941	0.8758	0.3644	1	0.1584	0.9885	0.1194	719.051	981.407	12.35	30.55	0.50708
30	16.1	6.9096	0.4292	71.9108	5.1001	0	29.0689	5.0182	-0.2449	-1	1	0.7727	1	0.8182	1037.14	364.059	5.2	-4.55	0.0841552
31	13.3	46.7142	3.5123	73.6749	6.5199	0	16.5718	3.8994	0.8002	0.1495	1	0.2043	0.531	0.3763	763.726	371.489	39.65	-24.7	0.538705
32	17.1	39.9895	2.3386	87.7509	5.8113	0	16.5718	3.5524	0.5055	-1	1	0.6661	0.7748	0.377	331.424	987.275	-39.65	5.2	0.402423
33	11.7	65.6629	5.6122	101.981	10.5135	3.25	24.7513	4.9747	0.9122	0.5648	0.9999	0.1113	0.2268	0.1169	1226.58	473.59	38.35	53.3	0.533809
34	28.5	27.4004	0.9614	245.61	9.2683	0	29.0689	6.6063	0.5202	-0.9997	1	0.5648	0.5811	0.4735	204.388	902.298	-25.35	-10.4	0.10373
35	8.1	13.7118	1.6928	30.6844	5.0302	0	13.4001	3.5071	0.5126	-0.5369	0.9961	0.4419	0.9836	0.65	1270.25	399.691	-7.15	-11.7	0.336527
36	17.1	104.997	6.1402	149.218	9.882	0	22.981	4.1702	0.818	-0.115	1	0.3012	0.2252	0.2061	347.898	73.0702	102.05	24.7	0.621352
37	10.1	12.2642	1.2143	60.9673	7.5268	0	18.3848	3.2813	0.5113	-0.4315	0.9995	0.5021	1	0.4918	974.277	1027.09	10.4	-6.5	0.16133
38	8.1	44.883	5.5411	56.1336	9.2022	0	32.1734	7.2788	0.6211	-0.2773	1	0.4753	0	0.439	1042.41	730.852	-44.2	-7.8	0.602149
39	7.7	36.5968	4.7528	58.2316	10.2161	3.25	39.2699	8.0876	0.9489	0.8155	0.9999	0.05138	0.4211	0	1027.41	418.552	12.35	34.45	0.465226
40	7.3	5.2	0.7123	24.8258	4.6841	0	13	3.0536	-0.3031	-1	1	0.6517	1	0.8438	832.904	680.658	5.2	0	0.152068
41	7.9	61.3209	7.7621	51.5252	8.7331	3.25	14.5344	3.6208	0.9401	0.8808	0.9877	0.02792	0	0	871.127	199.646	-5.2	61.1	0.888814
42	8.7	54.0712	6.2151	58.4894	8.7298	3.25	13.7886	3.0095	0.9899	0.9333	1	0.0146	0.04478	0	1377.25	653.54	-9.1	-53.3	0.711941
43	12.1	11.718	0.9684	55.8957	5.5342	0	33.4608	5.8059	-0.1916	-1	0.9999	0.7147	0.9307	0.7722	1021.57	245.169	-6.5	-9.75	0.174985
44	10.9	7.827	0.7181	22.9916	2.5833	0	9.1924	2.3438	-0.07823	-1	1	0.7061	1	0.8254	1255.27	130.972	5.85	5.2	0.277978
45	31.3	77.3254	2.4705	242.87	8.2891	0	23.6604	4.6121	0.4403	-0.995	1	0.6931	0.7338	0.4312	1145.41	147.565	-68.9	-35.1	0.298042
46	17.7	101.475	5.733	145.084	9.241	0	34.548	6.2703	0.9548	0.5081	1	0.06613	0.1401	0.0219	875.864	690.599	-3.9	101.4	0.620387
47	7.7	1.3	0.1688	16.7189	2.9331	0	7.2672	1.8206	0.1835	-1	1	0.8648	1	0.5405	846.013	939.156	-1.3	0	0.05755
48	5.1	38.35	7.5196	26.1712	8.4423	3.25	13	2.7075	0.9791	0.9253	0.9998	0.02929	0	0	159.882	577.774	0	38.35	0.890705
49	18.5	132.128	7.142	152.053	9.2154	0	27.768	4.5638	0.9478	0.4545	1	0.1026	0.09091	0.06897	1304.25	551.649	-128.7	-29.9	0.775007
50	4.7	23.4451	4.9883	22.5051	8.3352	3.25	19.769	4.614	0.9139	0.831	0.9763	0.05192	0.6296	0	151.404	624.245	-16.9	-16.25	0.598462
51	19.7	44.8547	2.2769	121.365	6.8568	0	16.25	3.9815	0.6197	-0.8523	1	0.4973	0.7401	0.4204	728.698	54.0076	-0.65	44.85	0.332065
52	4.7	19.3259	4.1119	19.5864	7.2542	0	17.5018	4.392	0.9701	0.9353	0.9952	0.02666	0.4815	0	1199.09	927.532	14.3	13	0.56683
53	39.7	189.249	4.767	327.152	8.6778	0	26.2023	4.8206	0.5446	-1	1	0.6828	0.4483	0.3362	379.555	519.719	186.55	31.85	0.549333
54	4.7	28.2208	6.0044	21.442	7.9415	3.25	14.5344	3.6496	0.9667	0.9522	0.991	0.01417	0	0	1282.93	71.766	17.55	22.1	0.756079
55	6.9	21.6948	3.1442	49.4634	10.0946	0	21.8017	5.0147	0.7793	0.3846	0.9824	0.1689	0.8571	0.3793	832.37	622.703	-21.45	3.25	0.311473
56	7.3	36.3361	4.9775	31.7728	5.9949	3.25	16.25	2.9783	0.9787	0.8679	1	0.02758	0.283	0	1331.42	79.137	35.75	6.5	0.830289
57	4.7	29.43	6.2617	25.2126	9.338	3.25	14.5344	4.2805	0.9931	0.9833	1	0.006275	0	0	945.117	123.075	29.25	3.25	0.670561
58	42.5	212.864	5.0086	317.749	7.8457	0	22.75	3.9269	0.9337	-0.6386	1	0.1689	0.3951	0.05974	526.085	555.86	-35.1	209.95	0.638388
59	8.9	3.25	0.3652	48.7402	7.0638	0	18.3848	4.1344	-0.536	-1	0.9648	0.5018	1	0.9556	562.073	591.045	-1.95	2.6	0.0517002
60	6.5	32.526	5.004	31.528	7.0062	0	11.718	3.208	0.9356	0.7593	0.9967	0.05406	0.5556	0	756.508	768	-1.3	32.5	0.714225
61	9.9	29.3653	2.9662	48.6628	6.1599	0	14.5344	3.17	0.8062	-0.04757	0.9999	0.2771	0.962	0.2373	837.015	38.7879	29.25	2.6	0.481534
62	4.7	5.8138	1.237	9.755	3.613	0	7.2672	2.4381	-0.1282	-0.6402	0.4191	0.4271	1	1	1335.62	643.277	2.6	5.2	0.342375
63	9.5	23.9179	2.5177	38.4687	5.1292	0	17.5018	4.2609	0.4285	-0.9839	1	0.7582	0.8	0.4074	776.816	16.5211	-17.55	16.25	0.490856
64	22.3	25.607	1.1483	121.919	6.0058	0	25.3833	4.6402	0.2629	-1	1	0.6824	0.9951	0.6723	737.265	153.578	23.4	10.4	0.191199
65	9.3	48.3147	5.1951	53.1922	7.2866	0	11.718	2.8675	0.974	0.8144	1	0.03687	0.3973	0	460.349	348.398	-26.65	40.3	0.712966
66	39.7	96.8587	2.4398	343.625	9.1147	0	26	4.1657	0.7924	-0.9996	1	0.45	0.1618	0.1657	102.568	752.632	-96.85	-1.3	0.267677
67	14.3	132.88	9.2923	126.195	10.2597	3.25	16.25	2.9894	0.9699	0.9028	1	0.02924	0	0	346.559	583.86	-114.4	67.6	0.905709
68	7.3	56.0736	7.6813	42.7766	8.0711	3.25	13.4001	3.316	0.9926	0.9308	1	0.01347	0	0	684.116	556.788	31.85	-46.15	0.951704
69	5.1	14.2704	2.7981	23.507	7.5829	0	16.25	3.9911	0.3422	-1	0.9925	0.8595	0.7419	0.3636	707.422	969.088	-7.15	12.35	0.369001
70	17.5	26.7765	1.5301	66.2699	4.2755	0	29.0689	3.9524	0.3188	-1	1	0.6817	0.7935	0.6202	1278.01	151.54	2.6	26.65	0.357876
71	5.9	14.7365	2.4977	22.4264	5.7504	0	10.2774	3.3306	0.1012	-0.8944	0.9988	0.6816	1	0.8889	827.636	897.754	-9.75	-11.05	0.434352
72	5.3	18.3042	3.4536	16.104	4.88	0	10.2774	2.7311	0.9221	0.8253	1	0.05349	0.8485	0	159.028	835.981	-17.55	-5.2	0.707705
73	14.1	30.5569	2.1672	97.1665	8.0303	0	46.8722	8.0175	0.5192	-0.995	1	0.5618	0.8595	0.4388	109.592	677.138	27.95	12.35	0.269878
74	8.7	7.8	0.8966	25.155	3.7545	0	9.1924	1.8586	0.1391	-0.9363	1	0.6761	1	0.7111	1142.91	670.161	-7.8	0	0.238807
75	16.5	124.021	7.5164	123.511	8.518	0	23.4361	3.7524	0.9797	0.8222	1	0.02742	0.131	0	95.9424	480.351	118.95	-35.1	0.882414
76	6.1	5.0767	0.8322	30.7129	7.491	0	21.8017	6.5037	-0.7814	-1	0.5145	0.3639	1	1	1276.96	622.41	-3.25	-3.9	0.111093
77	24.9	61.9174	2.4866	118.756	5.1858	0	10.2774	2.781	0.7395	-1	1	0.5669	0.9389	0.1635	1307.87	18.6205	-61.75	-4.55	0.479502
78	42.7	83.8525	1.9638	321.926	7.9097	0	19.769	4.1945	0.7885	-0.9959	1	0.4719	0.312	0.1266	1002.39	416.83	83.85	-0.65	0.248277
79	19.5	41.9237	2.1499	150.623	8.607	0	33.931	6.1032	0.5646	-0.9939	0.9999	0.5145	0.5657	0.487	23.7436	472.195	5.2	41.6	0.249785
80	10.1	55.1275	5.4582	57.2642	7.0697	0	13.7886	3.3445	0.9638	0.7788	1	0.05234	0.358	0	518.312	530.713	-43.55	-33.8	0.772055
81	10.1	7.854	0.7776	34.8731	4.3053	0	13	2.4873	0.2329	-0.9997	1	0.7184	1	0.6	919.312	282.5	-3.25	7.15	0.180615
82	8.7	48.8582	5.6159	54.7714	8.1748	3.25	16.25	2.8596	0.9833	0.9013	1	0.0224	0.2687	0	288.948	661.983	48.75	3.25	0.686977
83	8.7	24.1289	2.7734	55.1029	8.2243	0	20.8102	4.5604	0.2763	-0.9978	0.9977	0.6015	0.7463	0.6889	703.925	736.96	-24.05	-1.95	0.33722
84	12.9	26.2023	2.0312	50.1563	4.6015	0	11.718	2.9585	0.7773	-0.3162	0.9998	0.3075	0.9083	0.2809	923.593	397.171	-18.85	18.2	0.441421
85	27.5	94.6459	3.4417	210.519	8.2557	0	26.2023	4.1821	0.917	0.5145	0.9999	0.08782	0.3137	0.06809	319.966	170.794	-52.65	78.65	0.416888
86	26.3	76.9228	2.9248	145.097	5.9711	0	18.9506	3.5254	0.8407	-0.9926	1	0.3334	0.7284	0.1794	985.7	97.462	50.7	57.85	0.489826
87	14.1	44.2048	3.1351	134.416	11.1087	0	29.43	5.4652	0.7831	-0.9674	0.9999	0.4573	0.6694	0.1782	850.067	296.411	0.65	44.2	0.28222
88	6.9	62.5657	9.0675	50.3975	10.2852	6.5	14.5344	2.0584	0.925	0.772	0.9997	0.07327	0	0	982.333	36.1957	-33.8	52.65	0.881607
89	4.9	39.538	8.069	35.8112	12.3487	3.25	21.8017	5.9335	0.9897	0.9692	1	0.009943	0	0	716.082	69.3265	-35.1	18.2	0.653429
90	4.9	6.5324	1.3331	19.9242	6.8704	0	16.25	3.5497	-0.6392	-0.9276	0.3162	0.4232	0.7931	1	189.031	544.755	-0.65	-6.5	0.194035
91	9.5	94.753	9.974	80.3561	10.7141	0	23.6604	4.7625	0.9944	0.9726	1	0.007125	0	0	580.363	203.458	94.25	9.75	0.930923
92	7.9	29.018	3.6732	50.7628	8.6039	0	19.5	4.8563	0.8856	0.6149	0.9991	0.1104	0.8475	0.1795	589.386	863.279	-27.95	7.8	0.426923
93	10.9	42.0294	3.8559	65.2913	7.3361	0	30.6604	5.3394	0.643	-0.5812	1	0.4557	0.4607	0.4058	36.3165	583.477	35.75	-22.1	0.525606
94	6.9	105.262	15.2553	77.4354	15.8031	0	29.43	8.5144	0.9679	0.8446	1	0.05068	0	0	1220.29	281.08	104	16.25	0.965336
95	5.3	19.6511	3.7078	26.3045	7.971	0	19.769	4.7199	0.8995	0.4472	0.9942	0.168	0.2727	0.1538	257.198	806.764	-11.05	-16.25	0.465161
96	9.3	17.7415	1.9077	27.4403	3.7589	0	10.2774	3.3902	-0.3046	-1	0.938	0.53	0.8904	0.96	805.629	922.656	17.55	2.6	0.507515
97	5.1	21.2521	4.1671	16.9039	5.4529	0	10.2774	3.1807	0.9211	0.8632	0.9608	0.02858	0.5161	0	330.765	942.226	19.5	-8.45	0.764199
98	11.5	31.4159	2.7318	73.0952	7.6942	3.25	16.5718	3.4923	0.6346	-0.6182	1	0.498	0.6316	0.3467	292.991	606.017	-13	-28.6	0.355047
99	12.5	28.7179	2.2974	65.3047	6.2195	0	13.4001	3.081	0.6189	-1	1	0.5401	0.8952	0.3625	222.888	1028.7	28.6	-2.6	0.369387
100	14.9	81.9748	5.5017	151.208	11.7216	0	32.5	6.114	0.7244	-0.2995	1	0.3537	0.2636	0.3853	253.312	833.154	-73.45	-36.4	0.469364
101	4.9	35.106	7.1645	22.4516	7.7419	0	13.4001	3.9537	0.9991	0.9961	1	0.001233	0	0	1339.23	265.388	-0.65	-35.1	0.925419
102	4.7	2.0555	0.4373	15.3631	5.69	0	13.7886	3.9414	-0.1505	-0.7071	0.3162	0.4075	1	1	430.777	831.5	-0.65	1.95	0.0768541
103	4.9	42.5837	8.6905	27.796	9.5848	7.2672	13.4001	2.0155	0.9931	0.9788	0.9996	0.007873	0	0	1290.69	961.51	36.4	-22.1	0.906696
104	4.7	7.3539	1.5647	12.5951	4.6648	0	10.2774	3.0816	-0.08464	-0.4472	0.3939	0.3317	1	1	155.723	528.957	-5.2	-5.2	0.335427
105	14.5	13.4001	0.9241	70.2384	5.6191	0	16.5718	3.6259	0.00135	-1	1	0.7123	1	0.7525	705.969	823.69	8.45	10.4	0.164457
106	7.5	45.0943	6.0126	51.2543	9.319	0	29.9635	6.9056	0.9777	0.8882	1	0.03136	0.03636	0	371.813	519.953	11.7	-43.55	0.645198
107	4.7	26.4671	5.6313	19.67	7.2852	0	13.4001	3.5103	0.9934	0.9852	0.9987	0.004779	0	0	1292.31	478.925	24.05	11.05	0.772978
108	5.1	43.214	8.4733	32.8075	10.5831	3.25	21.8017	4.5301	0.9873	0.973	0.9988	0.007401	0	0	305.196	1002.47	-29.9	-31.2	0.800644
109	9.5	39.2699	4.1337	66.0823	8.811	0	35.0036	7.0048	0.5746	-0.6313	1	0.4744	0.48	0.4909	1105.52	55.1632	-18.85	-34.45	0.469152
110	8.9	15.6135	1.7543	36.161	5.2407	0	13.4001	3.0166	0.02716	-0.9986	0.9975	0.7927	0.942	0.7292	325.079	823.208	-15.6	0.65	0.334745
111	5.9	7.1795	1.2169	42.6246	10.9294	3.25	22.75	5.9168	-0.5763	-0.9959	0.2941	0.3397	0.9744	1	333.839	431.534	-7.15	-0.65	0.111342
112	5.9	39.0054	6.6111	28.5664	7.3247	0	17.5018	4.3445	0.9956	0.9896	1	0.002917	0	0	474.212	59.4576	-35.75	-15.6	0.902576
113	5.1	20.688	4.0565	18.39	5.9323	0	10.2774	2.567	0.4738	0.229	0.8	0.1845	0.5806	0.8182	610.471	485.324	14.3	14.95	0.683799
114	9.7	101.221	10.4351	82.4241	10.7044	3.25	19.769	3.0896	0.9965	0.9891	1	0.00269	0	0	349.253	110.871	18.85	-99.45	0.974842
115	15.5	38.8969	2.5095	128.372	9.5091	0	38.0403	6.2104	0.1851	-0.9964	0.9998	0.7163	0.6963	0.6404	952.471	923.907	-6.5	-38.35	0.263905
116	6.3	1.3	0.2063	41.1519	9.5702	3.25	23.6604	5.4738	-0.3403	-1	0.9996	0.8697	0.7907	0.7727	555.73	625.603	0	-1.3	0.0215565
117	8.1	3.5004	0.4321	20.3525	3.3365	0	9.1924	2.6771	0.1074	-1	1	0.6987	1	0.6857	337.531	845.216	-1.3	-3.25	0.129507
118	6.9	64.7199	9.3797	48.8112	9.9615	3.25	13.7886	3.064	0.9934	0.9669	1	0.00829	0	0	598.891	327.283	-53.95	35.75	0.941595
119	12.9	41.964	3.253	71.5039	6.56	0	16.25	3.9547	0.8058	-0.3417	1	0.3296	0.7431	0.2247	376.705	636.419	40.3	11.7	0.495884
120	19.7	126.231	6.4076	197.236	11.1433	0	46.8722	6.4638	0.9546	0.4281	1	0.07918	0.2938	0.02548	290.916	320.708	100.75	76.05	0.575018
121	4.7	11.718	2.4932	16.8475	6.2398	0	16.5718	4.0549	0.9503	0.8321	0.9991	0.05614	1	0	1156.44	112.425	11.05	3.9	0.399564
122	7.7	11.3518	1.4743	57.3419	10.06	0	37.0557	10.0628	0.1993	-0.9962	0.9962	0.6421	0.7368	0.6757	1285.56	709.422	2.6	-11.05	0.146551
123	6.1	9.5971	1.5733	22.3146	5.4426	0	16.5718	3.8461	-0.5266	-0.9959	0.4472	0.6073	0.878	1	910.303	134.385	-4.55	8.45	0.289071
124	5.3	19.5	3.6792	27.9564	8.4716	3.25	34.548	7.746	0.8956	0.5351	0.9992	0.1177	0.9091	0.07692	660.076	421.113	-15.6	-11.7	0.434298
125	5.9	18.6132	3.1548	26.1318	6.7005	0	14.5344	3.5457	0.7737	0.1104	1	0.2286	0.7179	0.3684	1388.2	245.119	3.9	-18.2	0.470831
126	7.7	46.6055	6.0527	59.059	10.3612	3.25	26.2023	7.3532	0.915	0.6949	0.9998	0.07995	0.193	0.08108	815.162	165.675	-46.15	-6.5	0.58417
127	14.1	24.0588	1.7063	70.7379	5.8461	0	14.5344	3.0471	-0.01004	-0.9947	1	0.7648	0.9091	0.68	1169.71	553.301	-14.95	-18.85	0.29187
128	6.5	9.2382	1.4213	20.8009	4.6224	0	10.2774	2.4483	0.4407	-0.5755	1	0.603	1	0.48	89.7	240.992	-7.15	-5.85	0.307481
129	16.9	26.5229	1.5694	99.8568	6.7018	0	20.8102	4.834	0.08746	-0.9989	1	0.8342	0.7987	0.5565	390.748	665.385	-21.45	15.6	0.234176
130	5.5	72.1617	13.1203	46.6931	13.3409	7.2672	20.5548	2.8555	0.9564	0.9169	0.974	0.01641	0	0	141.509	766.918	-1.3	72.15	0.983464
131	10.7	47.1687	4.4083	57.3466	6.5916	0	14.5344	3.5589	0.9812	0.8773	1	0.02825	0.6092	0	963.051	818.089	9.75	46.15	0.668775
132	30.9	97.6515	3.1602	181.046	6.2646	0	18.9506	3.3348	0.8464	-0.8396	1	0.2815	0.6125	0.197	628.642	143.655	-64.35	-73.45	0.504454
133	4.7	24.6057	5.2353	46.9408	17.3855	3.25	46.5329	14.3427	0.8383	0.4998	0.9998	0.2107	0	0.2857	484.883	663.745	24.05	5.2	0.30113
134	9.7	65.2757	6.7295	69.4245	9.0162	0	22.75	5.1169	0.8734	0.6381	1	0.09829	0	0.1228	365.165	612.572	40.3	51.35	0.746379
135	7.3	39.0054	5.3432	53.7425	10.1401	3.25	20.5548	4.6852	0.9882	0.9127	1	0.01732	0.03774	0	1159.85	222.897	15.6	35.75	0.526938
136	6.7	15.23	2.2731	41.835	8.9011	3.25	29.25	5.5564	0.7849	0.3846	0.9993	0.1788	1	0.3704	1178.87	519.858	11.7	9.75	0.255373
137	14.7	85.8	5.8367	131.005	10.3153	0	46.5329	6.5681	0.6848	-0.9716	1	0.672	0.07874	0.1698	769.531	823.17	0	85.8	0.565829
138	10.9	74.8517	6.8671	87.8012	9.8653	0	33.1436	5.5965	0.9622	0.8073	1	0.05352	0.01124	0	226.647	944.569	74.75	3.9	0.696086
139	15.3	66.8742	4.3709	86.7962	6.526	0	14.5344	3.4729	0.8726	-0.9994	1	0.4278	0.3158	0.06195	121.405	753.644	-18.2	64.35	0.669767
140	4.7	22.4132	4.7688	12.399	4.5922	0	7.2672	2.3063	0.8593	0.4388	0.9822	0.2093	0.5556	0.1667	810.308	363.425	-11.05	19.5	1.03846
141	5.1	4.9503	0.9706	12.9347	4.1725	0	22.981	5.7805	0.1338	-0.1644	0.4472	0.2127	1	1	882.814	1037.03	-1.95	-4.55	0.232618
142	10.3	46.442	4.5089	65.762	7.9231	0	14.5344	3.7763	0.5692	-0.8682	1	0.6392	0.3373	0.3333	1244.1	455.185	31.85	33.8	0.569083
143	12.3	43.375	3.5264	86.6727	8.4148	0	25.3833	6.2275	0.5451	-0.9936	1	0.7108	0.4272	0.2927	1072.88	468.366	21.45	-37.7	0.419071
144	22.3	96.3229	4.3194	145.825	7.1835	0	18.9506	4.0665	0.8925	0.2672	1	0.1505	0.4089	0.1475	70.9148	883.184	89.7	35.1	0.601295
145	6.3	36.2604	5.7556	41.9803	9.7629	3.25	29.43	5.7829	0.7494	0.2233	0.9999	0.1915	0.4651	0.4348	1314.59	233.667	9.1	-35.1	0.589538
146	11.3	82.3963	7.2917	96.2683	10.3514	0	42.25	6.2713	0.7462	-0.9959	1	0.5601	0.3011	0.1644	1353.34	561.239	-40.95	71.5	0.704417
147	10.1	57.8208	5.7248	70.7481	8.7343	0	17.5018	4.7372	0.7951	-0.2504	1	0.3188	0.4938	0.2787	1150.09	562.173	20.8	53.95	0.655439
148	15.1	38.1346	2.5255	128.027	9.7731	0	22.75	6.465	0.3294	-0.9839	0.9999	0.7006	0.7252	0.5455	653.884	369.295	33.15	-18.85	0.258413
149	9.7	68.3273	7.0441	86.3615	11.2158	0	29.43	8.2689	0.3234	-0.9991	1	0.8569	0.5065	0.3818	364.727	111.294	66.95	-13.65	0.628051
150	6.7	55.5588	8.2924	48.088	10.2315	3.25	27.5772	4.8912	0.9849	0.8646	1	0.0312	0	0	988.202	209.485	-55.25	-5.85	0.810477
151	6.1	33.9559	5.5665	45.9785	11.2143	3.25	32.0088	6.6772	0.8594	0.1769	0.9999	0.2268	0.5366	0.1905	985.91	630.77	-3.25	-33.8	0.496375
152	5.9	24.7086	4.1879	54.2116	13.9004	3.25	30.8322	8.2954	0.7484	0.2964	0.9904	0.1845	0.05128	0.4737	1121.99	973.441	11.05	22.1	0.301279
153	5.5	44.7746	8.1408	43.6041	12.4583	3.25	14.5344	2.41	0.7934	0.295	0.9997	0.2626	0.2857	0.3333	1073.22	336.809	10.4	-43.55	0.653444
154	9.1	60.001	6.5935	55.6177	7.8335	3.25	29.9635	5.4177	0.9759	0.901	1	0.02264	0.2113	0	700.538	638.137	-23.4	55.25	0.841705
155	17.1	50.4829	2.9522	103.191	6.8339	0	16.25	3.4329	0.9389	0.4843	1	0.09345	0.9404	0.0687	481.573	976.053	-28.6	-41.6	0.431993
156	14.7	109.634	7.4581	119.687	9.4241	0	39.1352	5.748	0.9901	0.9182	1	0.01383	0.07087	0	65.415	337.772	-85.8	68.25	0.791386
157	11.1	55.5284	5.0026	67.3588	7.4021	0	17.5018	3.5264	0.8887	0.6139	1	0.08088	0.4615	0.04225	634.32	777.689	-34.45	-43.55	0.675835
158	5.7	11.2207	1.9686	37.0771	10.0208	0	18.3848	5.0883	-0.04284	-0.9714	0.9996	0.7522	0.8108	0.7647	1374.69	901.693	-11.05	-1.95	0.196451
159	6.3	5.5915	0.8875	33.4146	7.7708	0	30.6604	6.8608	0.4916	-0.9899	0.9971	0.5143	1	0.6087	1028.17	842.611	-3.25	-4.55	0.11421
160	9.1	7.6081	0.836	44.5358	6.2727	0	27.5772	5.8464	0.222	-0.9806	0.9989	0.6777	1	0.6275	1096.04	1035.02	2.6	-7.15	0.133276
161	5.3	6.6922	1.2627	30.2974	9.181	3.25	18.3848	4.6904	-0.7719	-0.9923	-0.3328	0.2432	0.8182	1	171.613	429.538	3.25	5.85	0.137534
162	8.1	42.4943	5.2462	40.8926	6.7037	0	13.7886	3.3948	0.9812	0.8944	0.9998	0.0196	0.1967	0	550.08	872.562	4.55	-42.25	0.782583
163	7.3	24.1289	3.3053	37.5151	7.0783	0	14.5344	4.3835	0.1296	-0.8682	0.9995	0.6814	0.5472	0.6667	838.322	542.719	-1.95	-24.05	0.466962
164	10.5	17.8484	1.6998	47.8965	5.6349	0	13.4001	3.6419	0.4473	-0.5787	0.9996	0.5507	0.7765	0.5781	237.367	270.081	-3.25	-17.55	0.301656
165	26.7	73.2542	2.7436	152.18	6.1611	0	13.4001	3.0967	0.8749	0.03123	1	0.2095	0.4575	0.1894	1051.99	566.236	-65.65	32.5	0.44531
166	5.5	16.0932	2.926	15.7691	4.5055	0	11.718	3.2374	0.2766	-0.0137	0.6156	0.1918	1	1	235.4	779.227	-11.7	-11.05	0.649428
167	17.7	50.0542	2.8279	132.624	8.4474	0	20.8102	4.4261	0.8421	-0.4132	1	0.3135	0.2548	0.1752	89.2966	380.98	50.05	0.65	0.334766
168	12.9	118.136	9.1578	148.132	13.5901	0	22.75	5.372	0.9412	0.8	1	0.0412	0.06422	0	1021.55	687.698	107.9	-48.1	0.673858
169	23.9	185.451	7.7594	228.496	10.4336	0	23.6604	5.2364	0.9709	0.4921	1	0.06191	0.1461	0.01508	643.868	286.636	178.75	-49.4	0.743693
170	23.5	140.708	5.9876	205.468	9.5567	0	34.548	4.2269	0.8541	-0.8575	1	0.3685	0.1256	0.1077	583.743	338.204	126.75	-61.1	0.626534
171	4.9	45.3512	9.2553	32.5294	11.217	4.5962	18.9506	3.5041	0.9843	0.9674	0.9982	0.01124	0	0	1183.39	452.306	20.8	-40.3	0.825114
172	6.3	4.55	0.7222	18.8575	4.3855	0	10.2774	3.7763	-0.7597	-1	0.6	0.3827	1	1	93.4286	994.754	0	4.55	0.164679
173	5.3	31.7437	5.9894	36.7235	11.1283	4.5962	16.5718	3.9426	0.9375	0.8	0.9996	0.06192	0.2424	0	735.906	21.0283	-23.4	21.45	0.538213
174	7.7	18.3848	2.3876	55.2104	9.686	0	39.6713	7.8018	0.8916	0.5369	0.9998	0.1172	0.9474	0.1714	1381.73	932.571	-13	-13	0.2465
175	13.7	26.6579	1.9458	55.4097	4.7359	0	13	3.3813	0.4999	-0.9991	1	0.6418	0.9829	0.4105	708.354	189.88	-0.65	-26.65	0.410862
176	5.9	20.9316	3.5477	24.3331	6.2392	0	14.5344	3.3867	0.6695	0.2134	0.9037	0.2264	0.6923	0.4211	1009.86	684.898	12.35	16.9	0.568615
177	23.1	133.06	5.7602	202.373	9.5912	0	35.75	4.9714	0.5163	-0.9987	1	0.7509	0.3128	0.3211	482.522	181.662	-46.15	124.8	0.600571
178	44.7	252.05	5.6387	348.474	8.161	0	32.6621	3.9446	0.7473	-1	1	0.5336	0.1944	0.1725	453.568	179.829	250.9	24.05	0.690932
179	6.1	7.9076	1.2963	40.9295	9.9828	0	26.2023	6.318	-0.461	-0.9992	0.9839	0.5957	1	0.95	454.59	837.639	-1.3	-7.8	0.129853
180	6.5	2.0555	0.3162	22.6793	5.0399	0	13.7886	3.3153	-0.8054	-1	-0.4472	0.163	1	1	585.008	773.608	1.95	0.65	0.0627393
181	7.7	27.9576	3.6309	53.0022	9.2986	0	17.5018	4.3733	0.6866	-0.9964	1	0.5929	0.7544	0.2432	1177.51	330.604	-8.45	26.65	0.390478
182	13.9	69.0654	4.9687	96.7111	8.127	0	20.5548	5.7151	0.6066	-0.4679	1	0.4044	0.5462	0.5417	863.852	389.773	65.65	-21.45	0.611382
183	7.7	3.5004	0.4546	28.3365	4.9713	0	11.718	3.0903	0.02524	-1	1	0.7768	1	0.7059	840.494	523.253	1.3	-3.25	0.0914449
184	41.3	108.47	2.6264	298.181	7.5873	0	33.1436	5.0942	0.4555	-1	1	0.6835	0.5318	0.4321	95.3971	670.489	76.7	-76.7	0.346157
185	12.1	84.9214	7.0183	106.138	10.5087	3.25	41.3657	7.2964	0.8769	0.1456	1	0.2009	0.2475	0.1728	656.355	616.021	84.5	8.45	0.667856
186	8.3	7.2672	0.8756	41.9223	6.6543	0	27.9576	4.9683	-0.1422	-0.9972	0.9037	0.4588	0.9841	0.9535	3.494	794.765	6.5	3.25	0.131584
187	12.9	19.8968	1.5424	63.5954	5.8344	0	11.718	2.7032	0.8124	-0.4472	1	0.3053	1	0.2614	1157.09	18.2442	15.6	12.35	0.264363
188	7.5	43.297	5.7729	53.0482	9.6451	3.25	18.9506	3.5544	0.9538	0.7871	1	0.05006	0.09091	0	733.813	250.5	-35.1	25.35	0.598532
189	7.3	41.7318	5.7167	43.62	8.2302	3.25	23.6604	4.3955	0.561	-0.03997	0.9947	0.3926	0.1698	0.5625	26.2808	391.103	-25.35	33.15	0.6946
190	6.1	30.0128	4.9201	29.373	7.1642	3.25	14.5344	3.2408	0.9833	0.9304	1	0.01834	0.2439	0	1008.36	440.918	9.1	-28.6	0.686762
191	6.5	48.8669	7.518	47.2466	10.4993	0	16.5718	4.1966	0.9766	0.9158	1	0.02087	0.02222	0	100.846	793.769	-42.9	23.4	0.716048
192	7.1	84.1116	11.8467	82.6143	16.1989	3.25	24.7513	4.886	0.824	0.3079	0.9961	0.2189	0	0.2581	1080.28	714.232	-67.6	-50.05	0.731327
193	6.7	15.6	2.3284	20.6441	4.3924	0	16.25	3.4935	0.7733	0.1448	0.9957	0.2281	1	0.2963	1388.34	233.821	0	15.6	0.530097
194	10.9	22.981	2.1083	54.4418	6.1171	0	14.5344	4.0656	0.864	0.3048	1	0.195	1	0.2029	1279.98	813.216	20.15	11.05	0.344657
195	10.7	22.75	2.1262	53.4933	6.1487	0	13	3.6522	0.4688	-0.9884	1	0.754	0.9195	0.3582	1171	189.5	18.2	13.65	0.345797
196	7.9	5.0767	0.6426	35.2537	5.9752	0	16.25	3.9934	0.317	-0.8222	1	0.6307	1	0.6842	1151.51	932.899	-3.25	3.9	0.107545
197	7.5	42.7322	5.6976	63.6071	11.5649	3.25	19.769	4.1385	0.7993	-0.2941	0.9981	0.3671	0.3091	0.2	1303.03	425.793	-38.35	18.85	0.492663
198	7.9	10.6608	1.3495	27.3423	4.6343	0	14.5344	3.494	0.3123	-1	0.9869	0.7708	1	0.6154	651.006	59.962	-8.45	6.5	0.291198
199	7.1	35.316	4.9741	47.0113	9.2179	3.25	32.5	6.1447	0.7172	-0.8609	0.9998	0.3515	0.3137	0.3871	1075.62	932.225	35.1	-3.9	0.539613
200	18.7	84.0413	4.4942	133.703	8.0062	0	14.5344	3.2749	0.9506	0.7715	1	0.0581	0.4431	0	350.717	267.821	81.9	18.85	0.56134
201	9.3	55.9604	6.0173	58.1063	7.9598	0	19.769	4.3014	0.9485	0.6983	1	0.07462	0.3014	0.03774	95.7312	1030.59	55.9	2.6	0.755961
202	10.1	29.6446	2.9351	64.3833	7.9486	0	23.4361	4.9888	0.142	-0.9991	1	0.7971	0.7037	0.5902	367.267	238.554	18.2	23.4	0.36926
203	7.1	3.7901	0.5338	40.6322	7.9671	0	46.8722	8.7511	-0.3752	-0.9997	0.9959	0.8259	0.5294	0.7667	1200.46	349.331	-3.25	-1.95	0.0670005
204	4.9	28.0179	5.7179	24.5209	8.4555	0	16.25	5.091	0.9105	0.7911	1	0.07509	0.5517	0	1222.72	904.745	-27.95	1.95	0.676234
205	9.5	73.3205	7.7179	54.2939	7.2392	0	16.25	4.7921	0.9862	0.9457	1	0.01404	0.4	0	427.295	550.337	-58.5	-44.2	1.06613
206	5.9	73.1994	12.4067	50.4921	12.9467	3.25	30.8322	5.2486	0.9983	0.9953	1	0.001485	0	0	548.737	140.72	72.15	12.35	0.958291
207	7.5	51.9553	6.9274	56.7961	10.3266	0	27.9576	6.1874	0.9626	0.9013	1	0.03206	0	0	208.56	166.073	-37.7	-35.75	0.670831
208	8.1	29.6731	3.6633	45.5429	7.4661	0	16.25	4.2184	0.5222	-0.9899	0.9999	0.7898	0.4754	0.25	36.6914	144.062	-14.3	26	0.490658
209	23.1	76.7688	3.3233	177.059	8.3914	0	42.3748	5.1842	0.5675	-0.9989	1	0.5981	0.6114	0.3957	561.944	665.994	-32.5	-69.55	0.396036
210	5.1	0.65	0.1275	17.6655	5.6985	0	10.2774	2.5655	-0.9077	-1	-0.7385	0.09323	1	1	753	672.774	0	-0.65	0.0223743
211	16.1	119.946	7.45	128.98	9.1475	0	16.25	3.8356	0.9573	0.7206	1	0.07154	0.04255	0.01653	151.41	447.739	9.1	119.6	0.81443
212	4.7	42.7718	9.1004	26.019	9.6367	0	16.25	3.9092	0.9953	0.9867	0.9999	0.005337	0	0	340.819	10.0106	-40.95	12.35	0.944348
213	9.9	53.5452	5.4086	61.5205	7.7874	0	21.8017	4.2824	0.9555	0.715	1	0.06986	0.3544	0.0339	200.45	501.985	-44.85	29.25	0.694532
214	6.1	8.475	1.3893	47.623	11.6154	3.25	33.4608	6.4857	-0.6885	-1	0.9998	0.5814	0.878	0.9048	1288.98	130.91	-4.55	-7.15	0.119608
215	14.9	69.7441	4.6808	110.948	8.6006	0	26	4.9137	0.9328	0.3846	1	0.1159	0.3953	0.08257	792.057	625.597	69.55	-5.2	0.544241
216	7.7	8.45	1.0974	37.341	6.5511	0	20.5548	4.9595	-0.005737	-0.9671	1	0.7217	1	0.6944	1191.48	519.513	0	-8.45	0.167514
217	17.9	37.3	2.0838	113.497	7.1382	0	42.3748	5.6528	0.6407	-0.943	1	0.3911	0.8994	0.4928	712.807	414.693	-27.95	24.7	0.291922
218	5.5	75.9388	13.8071	51.4104	14.6887	9.1924	20.8102	3.6999	0.9613	0.9517	0.9861	0.008716	0	0	794.973	848.382	61.75	-44.2	0.939981
219	6.5	67.1296	10.3276	47.834	10.6298	7.2672	14.5344	2.1138	0.9934	0.9651	0.9999	0.009307	0	0	1189.88	849.869	-46.15	-48.75	0.97157
220	9.1	119.708	13.1547	102.734	14.4696	3.25	23.6604	4.1043	0.9962	0.9854	1	0.004483	0	0	1037.63	36.6044	117.65	22.1	0.909127
221	11.3	45.5046	4.027	59.5088	6.3988	0	44.2048	6.9564	0.8509	0.1644	1	0.2189	0.6344	0.2192	1260.56	84.885	42.25	-16.9	0.629337
222	10.3	24.05	2.335	39.3943	4.7463	0	11.718	3.4045	0.08498	-1	1	0.8318	0.759	0.6032	1065.51	787.908	0	-24.05	0.491962
223	8.7	53.399	6.1378	61.7531	9.2169	0	36.3361	6.6357	0.9778	0.8878	1	0.02707	0.02985	0	32.5172	639.558	45.5	27.95	0.665929
224	4.7	18.0602	3.8426	30.5447	11.3129	3.25	23.6604	6.8604	0.8902	0.7891	0.9383	0.0513	0.6667	0	269.213	463.575	-15.6	-9.1	0.339665
225	5.7	7.2672	1.275	23.8246	6.4391	0	36.7696	8.5261	-0.09086	-0.9965	0.9999	0.8848	1	0.5882	826.465	676.053	7.15	1.3	0.198009
226	15.7	112.23	7.1484	132.59	9.6781	0	32.6621	6.3435	0.9629	0.7634	1	0.05194	0.0219	0	613.847	68.9682	-101.4	48.1	0.738616
227	5.3	57.9412	10.9323	38.0278	11.5236	3.25	20.8102	5.4237	0.9981	0.9927	1	0.001915	0	0	965.84	720.726	39.65	-42.25	0.948688
228	6.1	73.4529	12.0415	50.1229	12.2251	0	23.4361	5.6729	0.978	0.9417	0.9999	0.02234	0	0	535.762	119.107	-43.55	-59.15	0.984982
229	11.9	131.179	11.0235	132.029	13.3363	3.25	37.9012	7.1174	0.9481	0.861	1	0.03812	0	0	79.3403	585.059	79.95	104	0.826579
230	4.9	18.0251	3.6786	36.0895	12.4447	6.5	24.7513	5.0571	0.8094	0.3162	0.9993	0.2317	0.8966	0.3333	1273.53	659.235	-7.8	-16.25	0.295596
231	6.3	40.3471	6.4043	51.6886	12.0206	3.25	32.6621	7.6344	0.9903	0.9417	1	0.0131	0	0	32.3016	565.246	-40.3	1.95	0.532777
232	5.9	50.3194	8.5287	52.4694	13.4537	4.5962	17.5018	2.4551	0.6638	-0.0785	0.9912	0.3657	0	0.4211	1074.65	319.983	-24.05	-44.2	0.63393
233	4.7	25.8778	5.5059	26.9808	9.9929	3.25	42.3748	9.6819	0.791	0.4633	0.999	0.2318	0	0.4286	876.521	159.638	-11.05	-23.4	0.550981
234	5.3	26.2989	4.9621	27.4127	8.3069	3.25	17.5018	3.6068	0.9074	0.8495	0.9934	0.05317	0.3333	0	963.189	16.2358	-16.9	-20.15	0.597347
235	7.3	23.1458	3.1707	49.1511	9.2738	3.25	23.4361	5.6013	0.882	0.6139	0.9991	0.1174	0.8491	0.1515	894.014	966.877	14.3	-18.2	0.341899
236	7.9	98.3628	12.451	81.5796	13.827	6.5	21.8017	3.959	0.9802	0.9558	0.9937	0.00885	0	0	1034.87	696.721	68.9	70.2	0.900485
237	7.1	32.9519	4.6411	46.7565	9.1679	3.25	29.0689	5.9603	0.9348	0.7879	0.9991	0.06587	0.6275	0	366.584	606.007	31.85	8.45	0.506234
238	4.9	7.2672	1.4831	9.9635	3.4357	0	16.25	3.2842	0.8884	0.7071	0.9806	0.08464	1	0.1111	988.969	987.469	-7.15	-1.3	0.431673
239	16.9	22.7035	1.3434	71.7334	4.8143	0	13.4001	3.4112	-0.1807	-1	1	0.7049	0.8859	0.8182	354.639	562.97	5.2	-22.1	0.279044
240	10.1	52	5.1485	94.12	11.6198	0	33.4608	7.2817	0.7556	-0.4961	1	0.3308	0.3827	0.2667	5.6436	373.931	0	52	0.44308
241	5.5	16.5718	3.0131	24.0796	6.8799	0	19.769	5.1736	0.4572	0.05547	0.9594	0.2118	1	0.9333	1211.19	458.882	14.95	7.15	0.437957
242	6.7	64.1659	9.577	49.2615	10.4812	0	29.0689	6.3423	0.9699	0.8465	0.9997	0.03863	0.2553	0	995.358	607.903	-49.4	-40.95	0.913731
243	6.9	1.4534	0.2106	29.9441	6.111	0	14.5344	4.3693	-0.08893	-0.9998	0.9994	0.578	0.7755	0.8621	249.783	939.601	1.3	0.65	0.0344624
244	5.3	64.455	12.1613	40.5124	12.2765	0	32.0088	9.1228	0.8067	0.762	0.8611	0.02987	0	0	1120.66	399.783	-59.8	-24.05	0.990616
245	4.9	5.5536	1.1334	16.3109	5.6245	0	13.4001	3.536	0.7989	0.3363	1	0.2304	1	0.4444	866.265	143.112	-5.2	-1.95	0.201511
246	7.5	2.0555	0.2741	21.1241	3.8407	0	16.5718	4.6635	-0.1161	-1	1	0.6521	1	0.8571	410.02	1037.11	-0.65	1.95	0.0713672
247	40.5	135.869	3.3548	315.683	8.1996	0	33.4608	6.7581	0.5285	-1	1	0.6108	0.7091	0.4034	1035.76	275.67	-128.7	-43.55	0.409142
248	5.1	5.8138	1.14	38.3441	12.369	3.25	21.8017	4.8197	-0.5648	-1	0.8944	0.5898	1	0.9091	451.431	651.726	-2.6	-5.2	0.0921659
249	10.5	22.7407	2.1658	65.1455	7.6642	0	20.8102	5.1179	0.5973	-0.5613	1	0.5075	0.5059	0.4	226.524	656.352	19.5	-11.7	0.282587
250	38.3	43.3604	1.1321	203.257	5.5994	0	41.3657	4.4723	0.4691	-0.9934	1	0.5407	1	0.5414	540.748	601.74	33.15	-27.95	0.202182
251	8.3	28.1308	3.3893	35.9318	5.7035	0	16.5718	3.8715	0.8283	-0.2747	0.9998	0.3057	0.7937	0.1395	321.651	169.693	-18.2	-21.45	0.594249
252	37.7	74.9532	1.9881	236.24	6.6174	0	17.5018	3.8244	0.3864	-1	1	0.7343	0.8375	0.4474	773.102	749.753	51.35	-54.6	0.300435
253	4.7	17.8484	3.7975	22.7171	8.4137	4.5962	13.7886	2.553	0.8645	0.4017	0.9976	0.2181	0.3333	0.1429	703.862	1009.48	-3.25	17.55	0.451347
254	7.9	57.5424	7.2839	56.7434	9.6175	0	24.7513	6.2912	0.8744	0.4315	1	0.1911	0	0.2051	657.342	420.348	42.9	-38.35	0.757359
255	12.9	112.593	8.7281	152.099	13.954	0	29.43	7.1768	0.8562	-0.3619	1	0.2511	0.06422	0.1932	244.388	650.872	-24.7	-109.85	0.625491
256	20.7	68.6912	3.3184	173.361	9.2706	0	32.6621	6.0588	0.5948	-0.9981	1	0.5401	0.6096	0.3659	743.754	506.565	59.8	33.8	0.357949
257	6.5	31.2609	4.8094	29.6862	6.5969	0	16.5718	3.5868	0.8704	-0.04163	1	0.2591	0.6222	0.2	1317.75	189.515	31.2	-1.95	0.729039
258	6.3	34.603	5.4925	43.6846	10.1592	0	20.5548	5.8447	0.8662	0.4008	1	0.1782	0.6744	0.2609	453.849	179.325	30.55	16.25	0.540643
259	9.9	54.3052	5.4854	66.0602	8.3621	0	26.2023	6.256	0.7305	-0.9744	1	0.6092	0.2405	0.1864	1216.83	115.899	-53.3	-10.4	0.655984
260	5.3	32.1076	6.058	28.0135	8.4889	3.25	16.5718	3.7171	0.9569	0.8198	0.9999	0.05851	0.5758	0	432.075	283.094	-11.7	29.9	0.713638
261	10.9	15.8152	1.4509	48.4916	5.4485	0	14.5344	3.5478	0.3405	-0.9806	1	0.7297	0.9551	0.4559	212.376	826.706	2.6	15.6	0.266293
262	19.5	142.942	7.3304	183.923	10.5099	3.25	23.4361	3.6122	0.9208	0.5251	1	0.1248	0	0.1226	534.926	494.185	100.75	101.4	0.697476
263	10.3	10.1533	0.9858	74.4605	8.9712	3.25	36.7696	6.8528	0.3021	-0.9989	1	0.6041	0.9518	0.6774	1362.28	293.155	6.5	7.8	0.109885
264	19.5	74.8884	3.8404	149.101	8.52	0	40.2003	5.62	0.8095	-0.1611	1	0.2381	0.6114	0.2839	19.1615	449.213	-4.55	74.75	0.450751
265	26.7	126.902	4.7529	184.758	7.4801	0	14.5344	3.0425	0.8953	0.09054	1	0.1843	0.3036	0.1322	126.629	924.285	-110.5	62.4	0.635406
266	5.5	85.8025	15.6004	56.5929	16.1694	7.2672	23.4361	4.341	0.9781	0.9672	0.992	0.008912	0	0	107.073	874.809	78	-35.75	0.96481
267	9.3	26.1297	2.8096	83.9207	11.496	3.25	36.7696	6.8369	0.5121	-0.8412	0.999	0.5396	0.4795	0.4717	1349.94	1000.83	26	2.6	0.244398
268	9.7	30.2721	3.1208	62.0013	8.0521	0	27.9576	5.6703	0.6843	-0.0767	0.9963	0.3189	0.8701	0.4035	1377.78	707.758	-7.8	-29.25	0.387576
269	24.1	81.8174	3.3949	155.573	7.0395	0	16.5718	3.726	0.7655	-1	1	0.5721	0.6878	0.1313	1288.78	367.888	-24.7	-78	0.482264
270	6.7	26.0162	3.883	37.5899	7.9979	0	22.981	5.534	0.3871	-0.9172	1	0.7124	0.4894	0.5	303.007	823.366	-5.85	25.35	0.485502
271	6.5	8.841	1.3601	29.398	6.5329	0	22.75	5.1194	-0.03515	-0.9983	0.9191	0.5813	1	0.9565	1387.52	112.585	7.15	5.2	0.208192
272	16.7	110.929	6.6425	158.749	10.7992	0	25.3833	5.3385	0.9642	0.6231	1	0.05954	0.1361	0.02362	849.057	588.629	82.55	74.1	0.615092
273	4.7	67.453	14.3517	46.0098	17.0407	10.2774	23.4361	4.4028	0.9721	0.9548	0.9972	0.01434	0	0	370.032	46	-35.75	-57.2	0.842201
274	8.7	48.0868	5.5272	52.8275	7.8847	0	19.769	4.1314	0.968	0.8542	1	0.03342	0.2985	0	1264.2	591.983	46.8	-11.05	0.701003
275	7.7	11.3518	1.4743	39.8149	6.9851	0	18.9506	4.204	0.2974	-0.5988	0.9987	0.4571	0.9123	0.8378	905.195	124.046	10.4	-4.55	0.211064
276	5.3	9.2382	1.7431	14.4524	4.3795	0	10.2774	2.8191	0.5508	-0.124	0.9855	0.3338	1	0.6667	1303.69	643.67	7.15	-5.85	0.398013
277	10.3	38.1512	3.704	55.6678	6.707	0	16.25	3.3958	0.8064	-0.05728	1	0.2733	0.6867	0.2063	965.66	1017.28	9.1	37.05	0.552259
278	10.9	79.252	7.2708	84.3384	9.4762	3.25	16.5718	3.144	0.9896	0.9151	1	0.01647	0	0	944.904	862.317	-9.75	78.65	0.76727
279	11.3	20.9316	1.8524	60.8496	6.543	0	22.75	4.2057	0.4893	-1	1	0.5186	0.8495	0.5753	1291.24	425.274	-18.85	-9.1	0.283112
280	14.1	77.1422	5.4711	97.3757	8.0476	0	16.5718	4.1967	0.6243	-0.9899	1	0.6083	0.3802	0.3168	1023.3	331.755	-27.3	72.15	0.679842
281	24.5	122.388	4.9954	191.882	8.5281	0	37.0557	4.9601	0.8643	-0.7211	1	0.2226	0.09778	0.1659	311.639	412.502	-121.55	14.3	0.585758
282	8.1	63.8524	7.883	64.1251	10.5123	3.25	20.5548	3.748	0.9861	0.8783	0.9999	0.01976	0.1475	0	171.512	18.2654	-59.15	-24.05	0.749883
283	10.7	29.1052	2.7201	72.5827	8.3428	0	20.8102	4.9525	-0.02007	-0.9995	0.9999	0.7086	0.6207	0.7879	456.369	860.533	-25.35	-14.3	0.326042
284	9.3	63.9284	6.874	74.6914	10.2317	3.25	26.2023	5.4096	0.9844	0.8777	1	0.02173	0.0274	0	416.29	357.263	-46.8	43.55	0.671834
285	26.7	86.0974	3.2246	150.663	6.0997	0	20.8102	3.7866	0.472	-1	1	0.6935	0.6923	0.3964	1068.21	545.773	57.2	64.35	0.528649
286	9.7	50.1807	5.1733	69.0806	8.9715	0	26.2023	6.2742	0.9295	0.7593	0.9999	0.06501	0.2468	0	1180.72	961.165	40.3	29.9	0.576637
287	7.1	52.1825	7.3496	48.1557	9.4423	0	18.9506	4.9399	0.8165	0.5318	1	0.1578	0.01961	0.3548	734.683	763.451	-33.15	-40.3	0.77837
288	12.9	81.3851	6.3089	94.9844	8.7142	0	19.769	4.5143	0.9285	0.7235	1	0.06394	0.06422	0.02247	913.725	618.473	-59.15	-55.9	0.723979
289	11.3	36.7696	3.2539	66.2116	7.1195	0	23.4361	4.3486	0.9334	0.6373	1	0.09323	0.9677	0.06849	505.035	420.566	5.2	-36.4	0.457041
290	22.1	76.6697	3.4692	131.26	6.5303	0	16.25	3.5414	0.8664	-0.3162	1	0.2396	0.4527	0.1389	662.308	903.061	72.8	24.05	0.531247
291	8.9	46.5329	5.2284	61.5132	8.915	0	16.5718	4.2779	0.8379	0.3078	0.9999	0.2198	0.1884	0.2653	276.668	609.124	30.55	-35.1	0.586472
292	5.5	17.658	3.2105	43.9792	12.5655	3.25	24.7513	6.1008	0.444	-0.5222	0.9875	0.4887	0.8	0.6667	1373.66	597.209	-1.95	17.55	0.255501
293	5.3	25.1072	4.7372	31.2661	9.4746	3.25	14.5344	3.5668	0.9716	0.9138	0.9963	0.02341	0.3333	0	1087.28	927.566	9.1	23.4	0.499989
294	34.9	51.4856	1.4752	330.276	10.0388	0	29.9635	4.9634	0.734	-0.9436	1	0.45	0.3161	0.2395	610.807	815.861	-35.75	-37.05	0.14695
295	14.3	24.3381	1.702	62.0671	5.0461	0	24.7513	4.4085	0.7719	-0.5369	1	0.3779	0.9431	0.2347	797.15	934.591	20.15	13.65	0.33729
296	16.7	34.9432	2.0924	115.176	7.8351	0	18.9506	4.3089	0.3994	-0.9993	1	0.6782	0.8027	0.592	1133.41	662.117	25.35	-24.05	0.267055
297	31.1	105.472	3.3914	242.041	8.3176	0	22.75	4.7636	0.3227	-1	1	0.7897	0.6392	0.4532	1006.42	478.236	65.65	-82.55	0.407738
298	5.3	48.6763	9.1842	34.4963	10.4534	4.5962	16.25	3.5229	0.993	0.9594	1	0.0126	0	0	344.075	57.1698	-40.3	-27.3	0.878585
299	5.3	16.25	3.066	19.2344	5.8286	0	11.718	3.3922	0.9485	0.8554	0.9983	0.03883	1	0	418.264	40.3491	-13	9.75	0.526027
300	5.5	1.95	0.3545	20.5536	5.8725	0	13	3.6005	0.1425	-0.5547	1	0.4731	1	0.8571	745	350.555	0	-1.95	0.0603661
301	15.1	152.135	10.0751	163.022	12.4444	3.25	20.5548	3.8383	0.9755	0.909	1	0.02313	0	0	1035.88	230.894	-3.25	-152.1	0.809609
302	6.1	11.0691	1.8146	24.4318	5.959	0	24.7513	5.2194	-0.2374	-0.7727	0.9852	0.4236	1	0.95	879.451	520.484	-8.45	7.15	0.304514
303	20.5	103.236	5.0359	137.528	7.434	0	41.6203	4.7077	0.9102	-0.9996	1	0.2639	0.2703	0.06061	952.532	232.139	-91	-48.75	0.677415
304	5.3	3.5004	0.6604	28.2783	8.5692	3.25	14.5344	4.1263	-0.9297	-0.9993	-0.8321	0.05488	0.7879	1	318.028	586.811	-3.25	1.3	0.0770667
305	9.9	66.1884	6.6857	60.2806	7.6305	0	23.6604	4.3155	0.9742	0.9203	1	0.02211	0	0	574.177	954.818	-40.95	-52	0.876181
306	8.3	27.4312	3.305	43.4093	6.8904	0	14.5344	3.6645	0.6415	-0.8838	0.9958	0.3981	0.8413	0.5476	1142.25	782.325	-26.65	6.5	0.479653
307	13.5	89.2798	6.6133	129.745	11.2822	0	49.1814	8.5779	0.9245	0.3236	1	0.1346	0.06087	0.07368	788.07	177.337	-42.25	78.65	0.586171
308	13.3	102.774	7.7274	98.7226	8.7365	3.25	16.25	2.6317	0.9845	0.9171	1	0.01905	0	0	339.865	464.353	32.5	97.5	0.884496
309	5.7	22.9993	4.035	30.9122	8.3547	0	13.4001	3.4468	0.9523	0.8321	0.9997	0.05448	0.8919	0	809.368	332.719	16.9	15.6	0.482962
310	5.5	13.2575	2.4104	18.5478	5.2994	0	14.5344	4.3153	-0.2818	-0.7756	0.7593	0.4641	1	0.9333	823.218	656.455	2.6	13	0.454844
311	8.7	39.2699	4.5138	45.58	6.803	3.25	13	2.4801	0.9675	0.7276	0.9999	0.05434	0.597	0.02128	995.914	493.638	8.45	-38.35	0.663501
312	10.9	76.7688	7.043	80.6149	9.0579	4.5962	16.25	3.2993	0.9724	0.4435	1	0.07328	0.07865	0.01449	1307.28	841.991	55.25	53.3	0.777553
313	9.5	7.15	0.7526	48.6389	6.4852	0	20.8102	4.8289	0.01696	-0.9923	0.995	0.6861	1	0.7736	1244.83	1017.61	0	-7.15	0.116049
314	7.9	24.7086	3.1277	31.8565	5.3994	0	13	3.2262	0.6742	-0.09262	0.9971	0.3099	0.6271	0.4359	1113.47	1009.49	-0.65	24.7	0.579268
315	25.9	85.7015	3.3089	163.386	6.8362	0	17.5018	3.0202	0.6595	-1	1	0.5915	0.477	0.2477	761.255	490.448	-14.3	-84.5	0.484026
316	6.9	4.5962	0.6661	28.353	5.7863	3.25	13.4001	2.8409	0.4066	-0.8855	1	0.7092	1	0.4483	878.399	269.572	-4.55	-0.65	0.115117
317	11.1	23.2278	2.0926	74.2734	8.1619	0	19.769	4.4545	0.1842	-1	0.9998	0.8054	0.8242	0.5775	1226.68	305.482	-22.1	7.15	0.256386
318	7.9	27.6766	3.5034	40.8343	6.9211	0	13.4001	3.6319	0.2369	-0.9945	0.9998	0.8756	0.4407	0.4359	879.994	183.266	-4.55	-27.3	0.506191
319	7.3	4.6872	0.6421	44.5806	8.4114	0	20.5548	4.5737	-0.08443	-0.9231	0.9487	0.535	0.9434	0.9394	1349.1	429.877	-3.9	2.6	0.0763369
320	7.9	16.3666	2.0717	30.7521	5.2122	0	26.8002	5.2309	0.7384	0.02127	0.9971	0.2682	0.9492	0.4359	139.475	983.373	1.95	16.25	0.397471
321	7.3	20.739	2.841	45.8065	8.6427	0	24.7513	6.7029	0.5944	-0.1495	0.9975	0.3474	0.9245	0.5152	1170.45	918.884	-17.55	11.05	0.328717
322	9.1	22.9718	2.5244	49.1304	6.9198	0	23.6604	6.4899	0.08612	-0.9615	1	0.6813	0.9155	0.72	839.275	177.489	20.8	-9.75	0.364808
323	30.9	150.296	4.864	274.957	9.5141	0	29.0689	4.9398	0.7561	-1	1	0.4791	0.2941	0.2164	225.848	601.684	28.6	-147.55	0.511241
324	14.3	63.3742	4.4318	111.299	9.0487	0	18.9506	4.7492	0.5979	-1	1	0.766	0.1545	0.2255	267.248	276.983	-22.75	-59.15	0.489772
325	4.7	26.7212	5.6854	34.5866	12.8098	3.25	48.3147	12.1862	0.9186	0.5612	1	0.165	0.1111	0.1429	1018.46	914.202	25.35	8.45	0.443832
326	5.1	15.0766	2.9562	37.2109	12.0035	6.5	18.9506	3.6154	0.9511	0.8	0.9967	0.06388	0.8065	0	851.833	241.755	-1.95	14.95	0.246278
327	8.1	100.235	12.3747	80.9547	13.2713	9.1924	17.5018	2.3302	0.9572	0.8925	1	0.03676	0	0	519	55.5679	-72.8	68.9	0.932441
328	6.7	17.4413	2.6032	32.8594	6.9914	0	19.769	3.9077	0.5739	-0.3605	0.9822	0.5048	0.1915	0.3704	956.552	123.134	-7.8	-15.6	0.372343
329	18.3	76.964	4.2057	132.715	8.142	0	25.3833	4.6734	0.8816	0.2964	0.9999	0.1837	0.2822	0.1399	617.683	984.94	20.8	74.1	0.516544
330	12.7	55.1007	4.3386	122.678	11.4652	3.25	30.6604	5.7981	0.5022	-0.9988	0.9995	0.6851	0.3458	0.3793	215.154	188.358	-16.25	52.65	0.378415
331	20.7	116.017	5.6047	151.38	8.0952	0	19.769	4.4951	0.9243	0.3714	1	0.1085	0.3636	0.08982	1235.53	339.254	-40.95	108.55	0.692349
332	34.7	109.773	3.1635	267.647	8.1849	0	26.2023	4.4747	0.7366	-0.9989	1	0.5082	0.3914	0.2182	831.768	876.38	-107.25	-23.4	0.386504
333	5.7	31.4428	5.5163	27.5563	7.4476	0	13.4001	3.6618	0.9971	0.9874	1	0.003674	0.2432	0	473.684	827.895	-15.6	-27.3	0.740682
334	34.5	129.389	3.7504	247.312	7.6096	0	21.8017	3.9528	0.687	-0.9923	1	0.5377	0.5815	0.2667	1127.1	582.287	60.45	-114.4	0.492851
335	10.9	52.4289	4.81	60.2583	6.7706	0	16.25	3.4252	0.9251	0.4544	1	0.1212	0.6404	0.1014	681.087	624.619	-35.75	38.35	0.710424
336	14.1	21.6461	1.5352	99.5994	8.2314	0	26.8002	6.417	0.3507	-1	0.9997	0.7664	0.9587	0.4554	1175.35	436.262	16.25	14.3	0.186505
337	7.3	9.6629	1.3237	25.7947	4.8669	0	14.5344	3.377	0.5494	-0.6247	1	0.4217	1	0.5625	77.7877	271.055	3.25	9.1	0.27198
338	6.7	17.5018	2.6122	51.5629	10.9708	0	23.4361	4.8262	0.7471	-0.03123	0.9998	0.2638	1	0.3704	308.418	861.231	-16.9	-4.55	0.238105
339	13.9	82.4066	5.9285	98.2209	8.2539	0	14.5344	3.201	0.9629	0.7234	1	0.04582	0.1513	0.0101	802.86	576.245	69.55	-44.2	0.718267
340	7.5	14.8508	1.9801	42.7899	7.78	0	18.9506	5.1163	0.8019	0.28	1	0.1987	1	0.3143	26.0067	783.927	5.85	13.65	0.254512
341	17.1	34.21	2.0006	87.1024	5.7684	0	11.718	2.9107	0.8955	0.04541	1	0.1686	1	0.1298	806.74	1020.14	-33.15	-8.45	0.346821
342	13.9	92.7019	6.6692	124.757	10.4837	3.25	18.9506	3.8979	0.9663	0.6665	1	0.0523	0.07563	0.0101	324.115	368.928	-23.4	89.7	0.636149
343	7.1	32.0088	4.5083	34.5223	6.7691	0	13.7886	4.053	0.3644	-0.9261	0.999	0.5939	0.5686	0.6774	15.8028	624.627	15.6	27.95	0.666012
344	6.1	15.5049	2.5418	41.6665	10.1626	0	48.3147	10.0843	-0.4627	-1	0.8321	0.6273	0.9268	0.9474	1042.85	1037.27	13	-8.45	0.250113
345	18.7	126.525	6.766	161.974	9.6991	3.25	48.3147	5.3371	0.6909	-0.9994	1	0.5901	0.2575	0.2245	1316.72	472.12	-115.05	-52.65	0.69759
346	16.7	147.345	8.8231	169.197	11.51	0	25.3833	5.5205	0.9603	0.5145	1	0.09209	0.1905	0.03937	1293.29	602.29	-120.25	-85.15	0.76656
347	9.5	12.8035	1.3477	46.1708	6.1561	0	14.5344	3.4192	0.5846	-0.9971	0.9998	0.7446	1	0.2182	901.474	180.095	11.7	-5.2	0.218921
348	7.3	33.4608	4.5837	44.9166	8.4748	3.25	19.5	4.3138	0.6771	0.2249	0.9954	0.2987	0.3585	0.4848	853.5	802.651	-29.25	-16.25	0.540862
349	7.5	61.462	8.1949	53.0866	9.6521	0	17.5018	4.3309	0.9979	0.9891	1	0.002641	0	0	19.1267	125.427	18.85	-58.5	0.849028
350	25.9	31.3688	1.2112	165.015	6.9044	0	17.5018	3.9935	0.4003	-0.9971	1	0.6778	0.7029	0.5115	875.749	989.929	26	-17.55	0.175424
351	20.1	59.8636	2.9783	163.127	9.0125	0	19.769	4.2313	0.8094	-0.4323	1	0.3659	0.3481	0.1553	969.271	291.58	-44.85	-39.65	0.330463
352	9.1	40.0107	4.3968	86.763	12.2201	3.25	48.3147	8.7311	0.3556	-0.9063	0.9995	0.7731	0.5211	0.4118	820.791	152.456	27.3	-29.25	0.359801
353	5.3	27.95	5.2736	34.3013	10.3943	3.25	33.1436	7.6316	0.9898	0.9762	1	0.009413	0.2424	0	1305.71	27.7547	-27.95	0	0.507355
354	15.7	59.1643	3.7684	91.676	6.6917	0	17.5018	4.547	0.7202	-0.9985	1	0.5413	0.635	0.265	50.3981	661.083	59.15	-1.3	0.563145
355	31.7	39.286	1.2393	164.535	5.5399	0	16.5718	3.2282	0.6525	-0.9994	1	0.536	0.9192	0.32	862.506	359.599	-11.05	-37.7	0.223704
356	4.7	27.5925	5.8707	34.0918	12.6266	3.25	22.981	6.4201	0.993	0.981	0.9995	0.006925	0	0	1361.86	628.223	7.15	26.65	0.464947
357	6.5	9.3066	1.4318	46.9715	10.4381	3.25	20.5548	4.2942	-0.5696	-0.983	0.9397	0.6319	0.2	0.92	1225.35	29.3462	3.9	8.45	0.137171
358	11.5	13.5724	1.1802	62.7693	6.6073	0	16.5718	4.3235	0.3332	-0.9959	1	0.7624	0.9579	0.527	80.087	561.348	3.9	13	0.178621
359	15.5	139.682	9.0117	195.731	14.4986	0	36.3361	6.8213	0.8681	-0.964	1	0.4003	0.0963	0.09565	1213.57	119.929	87.1	109.2	0.621557
360	4.9	9.3066	1.8993	20.2277	6.9751	0	21.8017	6.9603	0.7482	0.1047	0.987	0.3024	1	0.3333	673.194	679.918	-1.95	-9.1	0.272297
361	5.3	60.2575	11.3693	34.5027	10.4554	3.25	17.5018	4.5045	0.9863	0.9579	0.9968	0.0107	0	0	1073.22	413.5	-55.25	24.05	1.08741
362	20.9	155.775	7.4534	206.554	10.9288	0	32.5	5.9815	0.8447	-0.8087	1	0.3426	0.1534	0.1716	860.132	608.601	152.75	30.55	0.681996
363	7.1	10.1741	1.433	45.4032	8.9026	3.25	23.4361	5.287	0.4763	-0.9666	0.9973	0.6347	0.8627	0.5333	1340.36	269.69	-4.55	-9.1	0.160964
364	7.1	8.0401	1.1324	28.9289	5.6723	0	16.25	3.4896	0.8127	0.2462	1	0.2308	1	0.2667	1171.44	361.944	1.95	7.8	0.199637
365	7.9	43.6275	5.5225	38.3698	6.5033	0	11.718	2.9798	0.9615	0.8503	0.9983	0.039	0	0	1067.61	354.418	-39.65	18.2	0.849184
366	9.1	63.0098	6.9242	56.1678	7.911	3.25	14.5344	2.9919	0.9802	0.9238	1	0.01879	0.01408	0	251.121	218.302	-42.9	-46.15	0.875262
367	7.5	34.1235	4.5498	42.1757	7.6683	0	45.5	8.2954	0.9085	0.4363	1	0.1404	0.4727	0.1429	1115.32	142.2	22.1	26	0.593326
368	12.9	65.9966	5.116	90.8721	8.3369	0	14.5344	3.4365	0.5089	-0.7282	0.9999	0.5392	0.3945	0.5506	247.43	972.713	-63.05	-19.5	0.613657
369	4.9	19.9392	4.0692	27.7342	9.5635	0	19.5	4.7132	0.9946	0.9825	0.9998	0.005701	0.4483	0	628.245	934.071	-6.5	-18.85	0.425493
370	5.3	28.5112	5.3795	31.896	9.6655	0	23.4361	5.7776	0.9591	0.9255	0.9996	0.02423	0.1818	0	852.981	17.2453	-11.7	26	0.556567
371	22.3	44.6281	2.0013	167.321	8.2424	0	37.9012	5.9071	0.7363	-0.7071	1	0.4295	0.6305	0.1803	375.572	190.841	43.55	9.75	0.242805
372	9.7	12.35	1.2732	45.3305	5.8871	0	25.3833	3.9515	0.6906	-0.9285	0.9985	0.4255	1	0.3636	177.954	437.041	12.35	0	0.216269
373	12.5	58.0941	4.6475	84.0141	8.0013	0	18.9506	3.5139	0.3947	-0.8944	1	0.67	0.5048	0.4588	1300.25	999.808	44.2	37.7	0.580843
374	5.5	19.6511	3.5729	19.5878	5.5965	0	16.5718	4.4315	0.187	-0.9738	0.9998	0.9552	0.5143	0.4667	915.209	672.409	-16.25	-11.05	0.638417
375	16.7	11.9324	0.7145	75.4968	5.1358	0	43.3604	5.7052	-0.03779	-1	0.9971	0.7192	0.9796	0.8167	377.617	982.225	-10.4	5.85	0.139121
376	8.1	38.0847	4.7018	57.2462	9.3846	0	20.8102	5.4605	0.5194	-0.9417	0.9219	0.5529	0.5082	0.439	1071.23	159.914	17.55	-33.8	0.501012
377	31.5	163.45	5.1889	242.707	8.2274	0	29.43	4.0542	0.9571	0.1504	1	0.08737	0.1627	0.01818	979.941	547.076	-108.55	122.2	0.630685
378	10.3	34.0801	3.3087	60.0803	7.2386	0	26.8002	4.2958	0.6893	-0.26	1	0.3833	0.6506	0.3968	1269.11	719.184	27.95	19.5	0.457091
379	10.9	104.383	9.5764	87.8779	9.8739	0	19.5	4.0921	0.9895	0.9518	1	0.01233	0	0	239.89	527.005	92.3	48.75	0.96987
380	31.3	165.384	5.2838	240.568	8.2105	0	46.5329	6.0802	0.879	-0.206	1	0.2504	0.2662	0.1538	730.171	283.768	17.55	-164.45	0.643542
381	8.3	36.1262	4.3526	42.5657	6.7565	0	16.5718	3.9314	0.9594	0.8107	0.9999	0.03947	0.4603	0	424.042	662.458	-35.75	-5.2	0.644209
382	8.1	24.0588	2.9702	60.4452	9.909	3.25	20.8102	4.5373	0.8306	0.124	1	0.2185	0.9836	0.2195	561.969	106.34	-18.85	-14.95	0.299748
383	20.7	156.651	7.5677	284.745	15.227	3.25	26.2023	5.5942	0.9344	0.3729	1	0.1233	0	0.08982	414.679	677.534	155.35	20.15	0.496992
384	16.5	86.3546	5.2336	97.0976	6.6964	0	14.5344	3.1048	0.9649	0.7568	1	0.0474	0.2345	0	980.749	186.118	29.25	-81.25	0.781554
385	5.5	54.4528	9.9005	41.7809	11.9374	6.5	17.5018	3.5165	0.8535	0.4082	1	0.1847	0	0.2	901.336	565.827	-50.05	21.45	0.829368
386	7.1	8.475	1.1937	21.1548	4.148	0	10.2774	3.1818	0.4072	-0.9806	1	0.6523	1	0.5667	1142.91	6.0915	8.45	0.65	0.287777
387	6.7	20.9619	3.1286	19.7249	4.1968	0	11.718	2.1763	0.1601	-0.5787	0.971	0.5838	0.6809	0.7083	1378.3	1022.79	18.2	-10.4	0.745473
388	10.1	48.2972	4.7819	57.5683	7.1072	0	16.5718	3.5535	0.9329	0.6247	1	0.08771	0.8025	0.08197	1258.33	92.9257	23.4	42.25	0.672825
389	10.7	76.161	7.1179	90.4339	10.3947	0	23.4361	5.9683	0.9619	0.6766	1	0.05095	0.1149	0.01493	643.981	273.472	-33.8	68.25	0.684762
390	24.1	130.933	5.4329	179.149	8.1063	0	32.0088	4.2887	0.9537	-0.28	1	0.1497	0.1991	0.01493	1312.23	938.734	-15.6	130	0.670207
391	8.3	38.2176	4.6045	51.3135	8.145	0	16.25	4.3546	0.972	0.8793	0.9998	0.02953	0.5556	0	762.367	215.892	25.35	28.6	0.565316
392	11.3	29.0252	2.5686	73.655	7.9199	0	39.2699	7.0729	0.7197	-0.7328	1	0.3928	0.7849	0.2879	636.88	563.889	-24.05	16.25	0.324322
393	5.9	8.5494	1.4491	14.5554	3.7322	0	7.2672	2.0803	0.7132	0.3048	0.9965	0.2171	1	0.5263	597.009	725.475	8.45	-1.3	0.38827
394	10.3	65.185	6.3286	71.9182	8.6648	0	14.5344	3.9484	0.894	0.6585	1	0.1063	0.1446	0.1587	69.4417	710.796	-64.35	10.4	0.73038
395	11.5	96.0879	8.3555	94.2806	9.9243	3.25	18.9506	3.9115	0.9628	0.809	1	0.04162	0	0	258.391	537.387	66.3	69.55	0.841923
396	7.1	3.25	0.4577	12.1646	2.3852	0	7.2672	2.2764	-0.1552	-0.9487	1	0.698	1	0.8261	887.542	317.507	1.95	2.6	0.191892
397	9.5	19.8862	2.0933	38.034	5.0712	0	16.25	3.4912	0.9448	-0.08305	1	0.1693	1	0.05455	823.916	634.211	3.9	19.5	0.412782
398	10.7	19.3914	1.8123	77.1396	8.8666	0	49.1814	9.1082	0.6341	-0.9945	1	0.4712	1	0.3731	1296.99	543.519	14.95	12.35	0.204396
399	4.9	10.1533	2.0721	16.4048	5.6568	0	13.4001	4.4774	0.5761	0.2425	0.9487	0.2646	1	0.6667	353.816	218.143	-6.5	-7.8	0.366303
400	6.9	34.4745	4.9963	37.8898	7.7326	0	21.8017	4.4159	0.9112	0.3665	0.9997	0.1719	0.3265	0.1379	303.899	350.413	1.3	-34.45	0.646135
401	16.5	13.4001	0.8121	97.3594	6.7144	0	29.0689	6.265	0.2127	-0.9648	0.9985	0.6304	0.9655	0.7236	1208.01	531.133	-12.35	-5.2	0.120949
402	16.1	57.3512	3.5622	96.3922	6.8363	0	16.25	3.7674	0.8568	0.3162	1	0.1938	0.4539	0.2314	715.314	266.062	-33.15	-46.8	0.521071
403	22.9	74.8206	3.2673	154.917	7.4123	0	22.981	4.3455	0.6553	-0.9975	1	0.505	0.6077	0.3298	943.972	853.932	42.25	61.75	0.440794
404	29.7	23.553	0.793	221.157	7.984	0	20.8102	4.3975	0.6336	-0.9987	1	0.5802	0.5307	0.3398	739.31	71.8502	18.2	14.95	0.0993236
405	13.7	12.143	0.8864	73.3076	6.2656	0	19.5	4.3114	-0.02088	-1	1	0.657	0.7521	0.8352	496.281	578.613	-3.25	11.7	0.141471
406	10.9	69.0959	6.3391	75.1388	8.4426	0	18.9506	3.9867	0.9815	0.8985	1	0.02384	0.1461	0	1282.65	847.028	52	-45.5	0.750847
407	5.3	28.872	5.4475	23.378	7.0842	0	13.7886	2.5177	0.9663	0.8263	1	0.05103	0.1212	0	332.764	804.868	-14.95	-24.7	0.768965
408	7.3	18.9506	2.596	28.744	5.4234	0	10.2774	3.2628	0.7617	-0.2425	0.9998	0.2797	1	0.3939	697.568	718.322	17.55	7.15	0.478667
409	5.3	2.6	0.4906	19.2905	5.8456	0	14.5344	4.5326	0.2518	-1	1	0.8924	1	0.4167	1168.58	657.868	0	2.6	0.0839264
410	7.7	21.1724	2.7497	37.8043	6.6323	0	14.5344	3.8996	0.8081	0.3714	0.9989	0.1963	0.8772	0.2778	99.487	691.156	-20.15	6.5	0.414592
411	15.1	161.914	10.7228	148.978	11.3724	4.5962	19.769	3.0962	0.9952	0.9561	1	0.0079	0	0	868.666	432.374	4.55	161.85	0.942879
412	6.3	63.7033	10.1116	52.0354	12.1013	0	23.6604	4.7267	0.9962	0.9865	1	0.003642	0	0	857.5	37.6349	-51.35	37.7	0.83558
413	10.3	20.8102	2.0204	65.9027	7.9401	3.25	19.769	4.1327	0.6157	-0.5145	0.9978	0.3645	0.6024	0.5079	1223.28	914.733	-13	16.25	0.254455
414	15.5	84.2998	5.4387	135.003	10.0002	3.25	43.6033	6.4319	0.6997	-1	1	0.527	0.4815	0.2348	1138.39	304.6	79.3	-28.6	0.543859
415	6.1	42.0947	6.9008	45.6948	11.1451	0	23.6604	7.6366	0.9972	0.9788	1	0.004738	0	0	125.68	413.221	-40.95	9.75	0.619178
416	20.5	69.3584	3.3833	115.264	6.2305	0	21.8017	3.5946	0.706	-0.9981	1	0.5959	0.4541	0.2025	1105.91	920.437	-12.35	-68.25	0.543022
417	13.5	121.76	9.0193	113.937	9.9075	0	20.8102	4.589	0.9869	0.9345	1	0.01593	0.008696	0	477.656	726.196	92.95	-78.65	0.910351
418	16.5	39.538	2.3962	110.84	7.6441	0	37.0557	7.6787	0.6009	-0.68	1	0.4414	0.8828	0.464	1319.1	297.273	39	6.5	0.313471
419	11.7	15.7214	1.3437	55.244	5.6953	0	32.5	5.6499	-0.1118	-1	0.9999	0.7616	0.9278	0.7763	984.765	141.658	-13.65	-7.8	0.235931
420	28.7	34.7431	1.2106	214.657	8.0396	0	23.4361	3.9107	0.7196	-0.9487	1	0.4122	1	0.2927	1092.27	602.212	33.15	10.4	0.15058
421	9.3	41.3402	4.4452	63.5579	8.7066	0	25.3833	4.9363	0.7158	0.1724	1	0.2655	0.3973	0.4717	250.5	661.785	39.65	-11.7	0.510555
422	5.7	14.6069	2.5626	31.7046	8.5688	0	25.3833	6.1473	0.9459	0.4679	1	0.1242	1	0.05882	1095.54	214.57	-5.2	-13.65	0.299062
423	6.9	70.9811	10.2871	50.987	10.4055	3.25	19.5	4	0.9744	0.9178	0.9996	0.02246	0	0	557.13	954.587	-19.5	68.25	0.988621
424	8.3	51.6126	6.2184	44.5706	7.0747	3.25	11.718	2.5265	0.9335	0.6766	1	0.08419	0	0.04651	523.994	927.843	30.55	-41.6	0.878963
425	5.3	62.5657	11.8048	59.6191	18.0664	10.2774	26	3.1603	0.9224	0.6644	0.9992	0.1245	0.1212	0.1538	998.33	62.6415	4.55	-62.4	0.653412
426	9.7	68.9031	7.1034	67.2111	8.7287	0	22.981	4.2763	0.9249	0.4822	1	0.1141	0.07792	0.08772	1335.28	168.289	31.85	61.1	0.813798
427	7.9	23.9179	3.0276	44.1556	7.484	0	16.5718	4.3757	0.5941	-0.9961	1	0.6816	0.8814	0.2632	623.399	653.095	-17.55	-16.25	0.404543
428	14.7	147.498	10.0339	138.698	10.9211	4.5962	30.8322	4.2741	0.9815	0.9103	1	0.01997	0	0	914.486	816.395	-144.95	27.3	0.918763
429	12.5	8.45	0.676	55.8526	5.3193	0	13.4001	3.4578	0.4097	-1	1	0.6726	0.9905	0.4824	345.1	998.896	3.25	-7.8	0.127084
430	5.3	69.0378	13.026	49.6882	15.057	11.718	19.769	2.2753	0.9908	0.9753	1	0.008854	0	0	249.491	824.934	10.4	-68.25	0.865113
431	15.5	19.8862	1.283	72.5523	5.3742	0	16.25	3.6374	0.3926	-0.8222	1	0.5717	1	0.5946	976.716	425.923	-3.9	-19.5	0.238733
432	5.7	24.468	4.2926	31.8806	8.6164	0	20.5548	4.4645	0.9158	0.4953	0.9985	0.133	0.6486	0.1176	611.851	690.316	18.85	-15.6	0.498189
433	5.1	27.7147	5.4343	29.9968	9.6764	3.25	42.3748	6.7965	0.9783	0.9187	1	0.02341	0	0	54.9118	219.52	17.55	-21.45	0.561603
434	5.7	5.9927	1.0514	15.0793	4.0755	0	10.2774	2.6984	0.4319	-0.5547	1	0.5552	1	0.5882	373.868	811.333	-5.85	1.3	0.257981
435	10.9	55.1275	5.0576	73.7916	8.2912	0	23.6604	5.1359	0.9586	0.7446	1	0.0691	0.4494	0.01449	1023.44	613.376	-43.55	33.8	0.609996
436	26.1	82.4911	3.1606	190.209	7.8925	0	18.3848	4.061	0.4227	-0.9997	1	0.6811	0.5726	0.4679	572.454	894.132	-70.85	-42.25	0.400456
437	7.1	26.073	3.6723	39.99	7.8412	0	18.3848	4.867	0.8835	-0.1194	1	0.2995	0.4314	0.1	1114.08	931.444	26	-1.95	0.468334
438	10.5	44.7746	4.2642	63.7954	7.5053	0	26.2023	5.5242	0.8547	0.1115	1	0.2192	0.5176	0.2	955.643	948.867	7.15	44.2	0.568159
439	14.9	98.9239	6.6392	116.94	9.0651	0	22.75	4.4165	0.7643	-0.995	1	0.5447	0.1783	0.1468	756.037	323.064	12.35	98.15	0.732391
440	6.5	39.9895	6.1522	44.1058	9.8013	0	17.5018	4.8187	0.529	0.1458	1	0.348	0.3111	0.68	1279.13	148.569	27.95	-28.6	0.627692
441	4.9	36.7925	7.5087	25.2315	8.7005	3.25	11.718	2.4694	0.9979	0.9943	1	0.00173	0	0	1317.2	390.306	19.5	31.2	0.863019
442	5.7	56.7328	9.9531	38.6412	10.4436	6.5	16.5718	2.4786	0.9505	0.9146	0.9729	0.0164	0	0	1011.55	811.851	-56.55	4.55	0.953033
443	10.7	26.2989	2.4578	44.1581	5.0756	0	10.2774	2.618	0.7282	-0.6832	0.9999	0.4517	1	0.1493	688.879	22.3785	-16.9	20.15	0.484238
444	5.5	32.0088	5.8198	28.9236	8.2639	0	14.5344	4.1972	0.9509	0.7071	0.9995	0.07796	0.1714	0.06667	638.173	51.8182	-7.15	31.2	0.704244
445	10.7	102.24	9.5552	91.5517	10.5232	3.25	23.4361	3.789	0.9947	0.9585	1	0.008126	0	0	1092.63	675.883	58.5	-83.85	0.908013
446	14.7	163.868	11.1475	149.629	11.7818	6.5	18.3848	3.1182	0.9944	0.9648	1	0.0067	0	0	1064.81	865.333	-104.65	126.1	0.946163
447	12.7	39.0866	3.0777	74.7206	6.9832	0	16.25	3.6541	0.6407	-0.6051	1	0.4821	0.8598	0.3218	28.4724	858.543	-2.6	-39	0.440729
448	7.9	8.475	1.0728	35.1735	5.9616	0	20.5548	5.2868	-0.2909	-0.8793	1	0.6089	1	0.8718	1382.92	271.842	-7.15	4.55	0.179952
449	12.3	70.9215	5.766	90.8723	8.8226	0	20.8102	4.5506	0.9495	0.5903	1	0.0707	0.2427	0.0241	236.272	586.707	21.45	67.6	0.653549
450	11.5	15.4093	1.3399	40.3194	4.2441	0	13.4001	3.0538	0.3708	-0.9872	1	0.6895	1	0.527	153.474	952.309	-13.65	7.15	0.315709
451	4.7	29.3941	6.2541	21.4277	7.9362	4.5962	11.718	1.803	0.9977	0.9932	0.9993	0.002176	0	0	634.521	1012.49	-24.05	-16.9	0.788047
452	6.1	46.3738	7.6023	35.8721	8.7493	0	20.5548	5.6726	0.992	0.9656	0.9999	0.007657	0	0	1192.66	559.172	24.05	39.65	0.868904
453	7.5	37.3	4.9733	48.5094	8.8199	0	32.6621	7.9108	0.9207	0.6008	1	0.08893	0.3091	0.02857	962.867	755.567	-14.3	34.45	0.563873
454	21.3	52.1703	2.4493	118.531	6.1415	0	11.718	3.0384	0.6967	-0.9945	1	0.5626	0.5959	0.1919	1198.05	980.462	-44.85	-26.65	0.398811
455	8.5	4.3603	0.513	22.6592	3.486	0	33.1436	7.1206	0.6713	-0.1414	1	0.3214	1	0.45	1378.84	727.9	3.9	1.95	0.14716
456	5.3	25.9023	4.8872	19.976	6.0533	0	13	3.3754	0.9876	0.9748	0.9998	0.007514	0.3636	0	446.358	45.0189	-24.7	7.8	0.807361
457	4.7	34.603	7.3623	20.805	7.7056	0	13.4001	4.38	0.9944	0.9882	0.9998	0.004386	0	0	26.7766	427.011	-30.55	-16.25	0.955448
458	5.5	16.61	3.02	28.7831	8.2237	3.25	16.5718	3.9765	0.6288	-0.7071	0.9993	0.4806	0.6286	0.4	698.618	935.936	-14.3	8.45	0.367231
459	18.3	33.3216	1.8209	130.016	7.9764	0	22.981	5.0502	0.6732	-0.7894	1	0.4319	0.8037	0.4056	269.803	438.486	11.7	31.2	0.228286
460	4.9	6.5	1.3265	24.7649	8.5396	3.25	23.4361	6.2267	-0.08751	-0.7772	0.943	0.6731	1	0.8889	212.367	654.286	0	-6.5	0.155335
461	9.9	83.5572	8.4401	106.726	13.5096	0	29.25	5.9218	0.4848	-0.9996	0.9999	0.676	0.1899	0.3729	1262.33	349.783	-76.7	33.15	0.624748
462	6.7	48.7673	7.2787	47.0499	10.0106	3.25	19.769	5.0277	0.9973	0.9872	1	0.003381	0.08511	0	381.59	343.582	48.75	-1.3	0.727099
463	20.9	92.3503	4.4187	170.863	9.0403	0	29.43	5.1036	0.7078	-0.9991	1	0.5659	0.1852	0.2083	636.95	245.643	-85.15	35.75	0.488778
464	8.7	38.4105	4.415	60.9243	9.0932	0	37.0557	7.2838	0.4788	-0.9806	0.9976	0.6062	0.3731	0.4894	1180.3	360.08	-35.1	15.6	0.485528
465	8.1	40.8001	5.0371	58.3586	9.567	0	37.9012	7.7866	0.3064	-0.9819	0.9998	0.6362	0.541	0.625	1023.89	772.333	-35.1	20.8	0.526508
466	8.5	9.1924	1.0815	59.7133	9.1867	0	26.2023	8.3617	-0.5555	-1	0.774	0.4997	1	0.9762	695.353	378.671	-9.1	1.3	0.117725
467	9.9	46.8812	4.7355	66.0365	8.359	0	13.4001	3.2789	0.9524	0.7071	1	0.05645	0.4937	0.01695	73.9343	199.086	33.15	-33.15	0.566515
468	5.3	15.4093	2.9074	42.4524	12.8644	3.25	46.5329	12.1054	-0.1464	-0.9594	0.8944	0.7679	0.9394	0.8462	42.6887	99.7075	13.65	-7.15	0.226004
469	13.1	119.49	9.1214	114.104	10.2796	3.25	34.548	5.4955	0.9955	0.9759	1	0.004861	0	0	551.034	236.149	-94.25	73.45	0.88733
470	8.7	40.321	4.6346	48.8357	7.2889	0	16.25	3.3944	0.9651	0.7071	0.9999	0.05849	0.4328	0.02128	310.046	660.655	-37.7	14.3	0.635844
471	12.5	108.9	8.712	127.893	12.1803	3.25	32.5	6.3192	0.9868	0.8853	1	0.01949	0.0381	0	393.7	944.144	-61.75	-89.7	0.715253
472	24.7	64.7982	2.6234	139.595	6.1496	0	17.5018	4.017	0.5803	-1	1	0.7025	0.9031	0.2634	885.917	628.451	14.95	63.05	0.426597
473	18.1	61.9788	3.4242	119.337	7.4122	0	27.9576	4.2574	0.4921	-0.9995	1	0.6955	0.5839	0.45	971.972	631.298	10.4	-61.1	0.461968
474	9.3	55.3531	5.952	57.9533	7.9388	0	13.4001	3.1682	0.7962	-0.07975	1	0.2569	0.3151	0.3396	55.0323	562.495	9.1	-54.6	0.749735
475	19.7	137.044	6.9565	152.707	8.6275	0	22.981	4.1115	0.9825	0.8669	1	0.02326	0.1751	0	1039.26	574.503	-93.6	100.1	0.806317
476	8.9	9.8363	1.1052	51.7285	7.4969	0	22.75	4.9829	0.6779	-0.9333	0.9998	0.5241	1	0.2653	1374.28	379.854	-9.75	-1.3	0.147421
477	6.5	14.0616	2.1633	24.6191	5.4709	0	11.718	3.0787	0.8112	0.53	0.9835	0.1448	1	0.36	1379.63	14.1846	-11.7	7.8	0.395419
478	24.1	73.3665	3.0443	299.406	13.5478	0	40.7224	7.5259	0.5337	-0.9536	0.9998	0.5777	0.1493	0.4279	1076.28	671.739	-9.1	-72.8	0.224708
479	5.9	18.1302	3.0729	33.4772	8.5839	3.25	26.8002	5.7013	0.9171	0.4634	0.9996	0.1279	0.9231	0.1053	549.568	1003.77	-17.55	-4.55	0.357984
480	23.9	94.2859	3.945	208.582	9.5243	0	40.2003	6.053	0.61	-0.997	1	0.64	0.3151	0.2965	977.387	177.071	-78.65	52	0.414204
481	8.7	61.8013	7.1036	67.0874	10.013	0	24.7513	5.2317	0.4917	-0.8396	0.9998	0.5191	0.3284	0.5745	814.759	250.77	-23.4	-57.2	0.709438
482	5.5	40.7172	7.4031	36.7375	10.4964	3.25	20.8102	5.3147	0.9868	0.9602	1	0.01295	0	0	928.927	667.764	11.7	39	0.705299
483	14.5	100.683	6.9436	103.115	8.2492	0	19.769	3.4371	0.7779	-0.9852	1	0.4914	0.208	0.219	101.548	886.103	-69.55	72.8	0.84173
484	5.7	15.1744	2.6622	29.0167	7.8424	0	26	5.3775	0.6193	0.124	1	0.2612	0.8108	0.7647	1182	652.395	-2.6	14.95	0.339462
485	22.1	47.8004	2.1629	107.534	5.35	0	22.981	3.8478	0.1232	-1	1	0.8043	0.8607	0.5944	755.611	1002.63	-18.2	-44.2	0.40428
486	8.9	17.8484	2.0054	40.5765	5.8807	0	16.25	3.823	0.02225	-1	0.7932	0.6824	0.8696	0.9792	1186.97	769.59	14.95	9.75	0.341014
487	7.3	93.5684	12.8176	72.9737	13.7686	7.2672	29.9635	5.2319	0.9984	0.9944	1	0.001679	0	0	432.87	570.664	91.65	-18.85	0.93093
488	7.7	29.6731	3.8536	40.7653	7.1518	0	29.9635	6.8253	0.9031	0.6346	1	0.1045	0.8246	0.1081	1387.61	159.338	14.3	26	0.538829
489	15.3	107.284	7.012	126.077	9.4795	3.25	17.5018	3.7794	0.969	0.7772	1	0.04403	0.1504	0	797.931	321.52	-46.15	96.85	0.739701
490	5.3	5.2405	0.9888	23.5269	7.1294	0	11.718	2.5822	0.5444	-0.9191	0.9588	0.5117	1	0.6154	259.094	757.16	-2.6	-4.55	0.138693
491	12.3	14.2704	1.1602	69.3628	6.7343	0	14.5344	3.1819	0.459	-1	1	0.5473	0.8447	0.5976	253.557	987.907	-12.35	7.15	0.172282
492	7.9	53.0457	6.7146	60.576	10.2671	0	20.8102	5.9467	0.9886	0.9447	1	0.01335	0.2542	0	657.772	900.494	50.7	15.6	0.653992
493	10.3	31.5568	3.0638	64.7302	7.7988	0	24.7513	5.5143	0.5509	-0.6306	0.9999	0.44	0.6627	0.5088	111.782	184.126	26.65	16.9	0.392855
494	17.9	10.1533	0.5672	92.2417	5.8014	0	19.5	3.4044	0.0984	-1	1	0.7429	0.9497	0.6715	1278.46	771.648	6.5	7.8	0.0977695
495	8.7	9.6629	1.1107	30.1217	4.4958	0	18.9506	4.1726	-0.2493	-0.9989	0.9671	0.6634	1	0.878	1128.34	199.069	-3.25	9.1	0.247053
496	6.5	37.0557	5.7009	40.5797	9.0177	3.25	16.25	3.3429	0.9191	0.8097	0.9993	0.06117	0.2667	0	284.346	378.762	35.75	9.75	0.63219
497	18.5	61.6507	3.3325	97.6546	5.9185	0	26.2023	4.1917	0.9255	-0.669	1	0.1914	0.8242	0.07586	502.265	733.768	55.9	26	0.563065
498	5.9	18.9506	3.212	23.8689	6.1202	3.25	16.5718	3.6027	0.8721	0.6341	0.9986	0.1213	1	0.1579	361.822	841.195	-18.85	1.95	0.524819
499	5.1	24.879	4.8782	36.1404	11.6582	3.25	29.25	7.7162	0.9471	0.7415	1	0.0788	0.1935	0.09091	595.039	138.833	-20.8	-13.65	0.418435
500	4.7	14.4323	3.0707	13.1858	4.8836	0	10.2774	3.5508	0.894	0.7071	0.9798	0.1026	0.7778	0.1429	1380.6	667.798	14.3	1.95	0.628778
501	8.5	59.2784	6.9739	57.3566	8.8241	0	14.5344	3.6525	0.9848	0.9347	1	0.01484	0.07692	0	56.9765	854.971	-3.9	59.15	0.790324
502	12.3	35.6079	2.895	76.995	7.4752	0	16.25	3.7403	0.6217	-1	1	0.7193	0.6311	0.2073	957.833	29.3821	33.15	-13	0.387281
503	4.7	7.1795	1.5275	16.9419	6.2748	0	42.25	10.8045	-0.8973	-0.9989	-0.6735	0.1312	0.8889	1	683.16	712.713	-7.15	-0.65	0.243434
504	5.5	29.6446	5.3899	38.2804	10.9373	6.5	19.769	4.4803	0.9585	0.8938	1	0.03695	0.1143	0	1101.2	20.5455	7.8	-28.6	0.4928
505	8.5	32.2782	3.7974	42.5809	6.5509	0	22.981	4.5404	0.6754	0.172	0.9923	0.3077	0.6308	0.4667	803.912	890.112	13.65	-29.25	0.579676
506	4.9	40.7068	8.3075	30.0188	10.3513	3.25	18.3848	4.9827	0.9889	0.9681	0.9997	0.00967	0	0	1252.97	294.194	13.65	-38.35	0.802556
507	4.7	15.6541	3.3307	21.3605	7.9113	0	45.2673	11.2585	-0.348	-0.9984	0.8533	0.9081	0.8519	0.6667	1056.57	221.723	-1.3	15.6	0.421005
508	21.9	95.4593	4.3589	142.485	7.16	0	29.9635	4.4854	0.8618	-0.2095	1	0.2065	0.603	0.1808	254.959	192.173	-46.8	83.2	0.608785
509	11.3	57.0706	5.0505	92.3289	9.9278	0	20.8102	5.005	0.8783	0.01968	1	0.1807	0.3656	0.1918	1269	821.398	-55.25	14.3	0.508723
510	13.7	10.5812	0.7724	96.09	8.2128	0	19.769	5.3288	0.1632	-0.9993	0.9971	0.7204	0.7863	0.6804	442.303	480.985	1.95	10.4	0.0940483
511	4.7	7.6081	1.6187	17.4932	6.479	3.25	11.718	2.8997	0.3354	-0.8321	0.9998	0.7737	1	0.5714	970.372	965.979	-7.15	-2.6	0.249838
512	5.7	25.0144	4.3885	29.4467	7.9586	0	19.769	4.2349	0.9804	0.9044	1	0.02588	0.6486	0	498.035	335.202	10.4	22.75	0.551416
513	9.3	57.7001	6.2043	55.8829	7.6552	3.25	16.25	3.2497	0.9737	0.7336	1	0.04749	0.3014	0.01887	553.538	980.645	55.9	-14.3	0.810469
514	8.5	8.475	0.9971	45.589	7.0137	0	16.5718	3.9236	0.2204	-0.9701	0.9999	0.6188	0.7692	0.7273	319.265	415.488	7.15	-4.55	0.142165
515	5.1	49.83	9.7706	31.7832	10.2526	3.25	18.9506	4.4598	0.9596	0.9362	0.9879	0.01623	0	0	1051.93	325.667	25.35	-42.9	0.952988
516	20.9	38.0403	1.8201	119.897	6.3438	0	29.0689	4.5956	0.2885	-1	0.9999	0.7787	0.9418	0.4731	1242.66	703.385	13	35.75	0.28691
517	17.7	89.0025	5.0284	131.682	8.3874	0	17.5018	4.0425	0.9369	0.5935	1	0.09458	0.2803	0.06569	400.797	758.432	-84.5	27.95	0.599518
518	5.1	7.5802	1.4863	17.5021	5.6459	0	13.4001	3.5823	0.7834	0.4837	0.9878	0.1594	1	0.3636	117.882	318.353	-6.5	-3.9	0.263253
519	11.9	116.265	9.7701	108.531	10.9627	0	36.7696	7.2936	0.9962	0.9627	1	0.006957	0	0	1212.12	450.71	-89.05	-74.75	0.891213
520	8.9	30.5569	3.4334	90.3739	13.0977	3.25	39	8.5657	0.3391	-0.9954	0.9992	0.6342	0.2609	0.6531	302.612	881.961	-26.65	14.95	0.262138
521	4.9	16.263	3.319	29.664	10.229	0	16.5718	4.1985	0.9273	0.6536	1	0.1196	0.9655	0.1111	706.806	1017.77	0.65	16.25	0.32447
522	12.9	88.0216	6.8234	93.4934	8.5774	0	20.8102	3.7499	0.9781	0.8661	1	0.02905	0.07339	0	1165.16	847.864	69.55	-53.95	0.795509
523	11.7	52.7902	4.512	99.0526	10.2116	0	20.8102	5.2696	0.7106	-0.9961	1	0.3996	0.3505	0.4079	421.137	750.615	-41.6	32.5	0.44185
524	20.7	119.404	5.7683	197.99	10.5877	3.25	36.3361	6.8504	0.8254	-0.3062	1	0.2566	0.5134	0.2242	654.287	153.643	103.35	59.8	0.544811
525	7.5	57.8829	7.7177	53.1335	9.6606	3.25	14.5344	3.3981	0.9837	0.9523	1	0.01387	0	0	974.06	256.407	-52.65	-24.05	0.798884
526	5.3	18.2116	3.4362	40.8459	12.3776	0	27.9576	8.0094	0.7568	0.4185	1	0.1939	0.5758	0.4615	741.387	654.057	0.65	-18.2	0.277614
527	7.3	25.483	3.4908	19.3578	3.6524	0	10.2774	2.2563	0.8723	0.7749	0.9648	0.05053	0.8491	0	18.8699	791.904	-20.15	-15.6	0.955755
528	12.7	110.408	8.6936	107.795	10.0743	0	16.5718	3.8126	0.992	0.9403	1	0.01083	0	0	473.339	444.425	23.4	-107.9	0.862948
529	8.3	11.718	1.4118	45.5355	7.2279	0	18.9506	4.4723	0.2294	-0.9992	0.9754	0.7995	0.381	0.4651	221.88	893.753	3.9	11.05	0.195326
530	4.7	14.0014	2.979	14.9575	5.5398	0	11.718	3.5802	0.8902	0.7388	0.9747	0.08455	1	0.1429	868.213	527.596	-13	-5.2	0.537745
531	12.3	76.449	6.2154	88.4479	8.5872	3.25	21.8017	3.5824	0.9425	0.7234	1	0.06667	0.07767	0.01205	717.224	787.016	-76.05	-7.8	0.723798
532	20.3	130.521	6.4296	154.213	8.4269	0	37.0557	6.0547	0.9448	0.5351	1	0.09217	0.3497	0.06748	938.692	290.02	-104.65	-78	0.762985
533	7.9	140.203	17.7472	108.616	18.4095	7.2672	33.1436	6.1387	0.9958	0.9654	1	0.00694	0	0	1155.41	308.506	-17.55	-139.1	0.964024
534	10.7	83.6709	7.8197	93.8245	10.7844	0	26.2023	5.2456	0.9396	0.6275	1	0.08471	0	0.07463	244.173	232.818	60.45	57.85	0.725094
535	7.7	14.4323	1.8743	45.13	7.9176	0	26.2023	7.6922	-0.0513	-1	0.9594	0.6268	0.9474	0.8378	609.058	54.0519	1.95	-14.3	0.236726
536	5.7	34.9432	6.1304	45.0733	12.182	0	22.981	5.7621	0.2078	-0.9906	0.9993	0.9461	0.3243	0.4118	126.307	610.763	-11.05	-33.15	0.503234
537	14.5	113.102	7.8001	146.122	11.6898	0	45.9619	6.6158	0.8402	-0.6143	1	0.4352	0.016	0.1238	796.241	76.3069	42.9	104.65	0.667257
538	6.3	39.8784	6.3299	40.7788	9.4834	3.25	14.5344	3.0451	0.9757	0.745	1	0.0618	0.2326	0.04348	1248.29	429.889	-37.7	13	0.667472
539	12.3	18.1302	1.474	81.2106	7.8845	0	16.5718	4.0294	0.574	-0.6219	0.9998	0.4857	0.7476	0.4458	1328.03	486.728	-4.55	17.55	0.186949
540	5.9	56.8592	9.6372	41.6001	10.6667	3.25	32.6621	7.0319	0.9982	0.9944	1	0.001999	0	0	1064.92	680.169	55.9	10.4	0.903485
541	12.5	62.8856	5.0308	69.1841	6.589	0	13.4001	2.7677	0.9039	-0.02127	1	0.1982	0.2857	0.08333	295.504	170.688	-54.6	-31.2	0.763515
542	10.3	23.8383	2.3144	53.0329	6.3895	0	16.5718	3.681	0.9049	0.4266	1	0.1341	1	0.1111	1195.7	97.2476	23.4	4.55	0.362219
543	4.9	30.8322	6.2923	25.6161	8.8331	3.25	39.1352	8.917	0.8047	0.6832	0.9843	0.1035	0.5517	0.4444	116.99	657.969	9.75	29.25	0.712355
544	8.1	35.4175	4.3725	68.6739	11.258	0	42.7471	10.6562	0.2348	-0.8321	0.9349	0.5311	0.459	0.8049	1371.8	324.803	-24.05	26	0.38839
545	5.1	3.677	0.721	19.031	6.139	0	16.5718	4.5341	0.3462	-0.1821	0.7962	0.3362	1	0.9	665.039	212	2.6	2.6	0.117446
546	13.7	78.7869	5.7509	87.6482	7.4913	0	17.5018	3.6257	0.9847	0.92	1	0.01918	0.1453	0	864.35	49.8394	48.1	62.4	0.767677
547	13.7	178.78	13.0496	166.282	14.2121	0	39.1352	5.7779	0.9925	0.9801	1	0.005187	0	0	1072.68	921.011	-78.65	160.55	0.918204
548	18.1	62.2509	3.4393	116.253	7.2207	0	16.25	3.4402	0.8057	-0.4472	1	0.2992	0.559	0.25	786.658	679.668	-29.9	-54.6	0.476311
549	9.5	102.907	10.8324	96.4911	12.8655	0	26.2023	5.2582	0.9565	0.8722	1	0.04718	0	0	645.726	800.005	-46.8	91.65	0.841973
550	5.5	2.0555	0.3737	24.5018	7.0005	0	19.5	6.4426	-0.169	-0.9717	0.9923	0.7534	1	0.7333	725.118	628.427	1.95	-0.65	0.0533819
551	14.5	71.1	4.9034	119.366	9.5493	0	26.2023	5.2115	0.8221	-0.2169	1	0.194	0.424	0.2857	645.076	484.562	68.9	17.55	0.513483
552	7.9	15.9879	2.0238	40.2922	6.8292	0	14.5344	3.8286	0.8609	-0.7809	1	0.3002	1	0.1538	1076.62	403.892	14.3	-7.15	0.296345
553	11.7	38.1512	3.2608	62.9878	6.4936	0	13	3.212	0.9646	0.8162	1	0.03471	0.8144	0	1244.54	29.1239	-9.1	37.05	0.502156
554	18.7	58.2684	3.116	168.67	10.1	0	32.5	5.4345	0.8169	0.06652	1	0.2745	0.1916	0.2653	742.92	64.1658	36.4	-45.5	0.308515
555	5.7	5.5915	0.981	18.5204	5.0055	0	16.25	3.8391	-0.4844	-1	0.7399	0.46	0.9459	1	666.623	535.868	3.25	-4.55	0.195984
556	4.7	33.931	7.2194	32.208	11.9289	4.5962	39.6713	8.9518	0.8782	0.6562	0.956	0.109	0	0.1429	881.436	785.426	20.15	-27.3	0.605202
557	10.5	9.5971	0.914	60.8073	7.1538	0	20.5548	4.153	0.2729	-1	1	0.7099	1	0.6308	741.738	483.043	8.45	4.55	0.127764
558	5.9	24.8365	4.2096	23.4125	6.0032	3.25	11.718	2.2942	0.982	0.9399	1	0.02064	0.7179	0	1228.27	377.051	18.2	-16.9	0.701226
559	5.7	47.0745	8.2587	43.5595	11.7728	0	16.5718	3.9616	0.9121	0.7657	1	0.0813	0	0	1140.55	422.333	-38.35	-27.3	0.701507
560	16.3	75.5847	4.6371	128.698	8.9998	0	27.9576	5.9655	0.6618	-0.9864	1	0.5903	0.3287	0.2727	1051.71	881.69	39.65	64.35	0.515245
561	4.7	4.162	0.8855	8.4919	3.1452	0	7.2672	2.6058	0.5242	-0.04757	0.9864	0.4647	1	0.4286	548.085	1026.93	-2.6	3.25	0.28154
562	10.1	31.2271	3.0918	44.8678	5.5392	0	17.5018	4.5775	0.3181	-0.9487	1	0.7077	0.5926	0.5902	673.346	941.96	-31.2	-1.3	0.558167
563	18.1	28.1383	1.5546	99.2388	6.1639	0	17.5018	3.7576	0.4665	-0.9994	1	0.6718	0.9876	0.4412	819.688	597.284	3.25	27.95	0.25221
564	6.5	45.8192	7.0491	52.197	11.5993	3.25	39.1352	6.8907	0.9709	0.8487	1	0.03887	0	0	171.869	977.969	-24.05	39	0.607718
565	13.9	31.7703	2.2856	61.1351	5.1374	0	18.9506	3.8739	0.3884	-0.9939	1	0.694	0.8739	0.5111	25.3165	443.414	27.3	16.25	0.444894
566	17.9	29.9635	1.6739	99.5912	6.2636	0	16.25	3.6512	0.5183	-0.9997	1	0.6128	0.6792	0.4173	1261.85	904.198	-29.9	1.95	0.267242
567	14.9	41.2942	2.7714	105.62	8.1876	0	26	4.5536	0.7186	-0.9762	1	0.4448	0.7364	0.2685	947.456	103.738	-36.4	-19.5	0.338487
568	10.7	23.6604	2.2112	62.0479	7.1319	0	36.3361	5.9376	-0.1435	-1	0.9967	0.6695	0.7816	0.8806	1192.18	626.056	-8.45	22.1	0.310044
569	8.5	2.3436	0.2757	37.3413	5.7448	0	20.5548	5.4942	-0.2441	-0.9965	1	0.678	1	0.9231	571.747	1004.65	-1.95	1.3	0.0479912
570	4.7	0.9192	0.1956	20.1109	7.4485	0	34.548	9.0629	-0.9677	-0.9899	-0.8944	0.03348	1	1	1298.27	229.713	0.65	-0.65	0.0262603
571	14.9	44.2048	2.9668	77.6709	6.021	0	16.25	3.4261	0.6985	-0.9806	1	0.5451	0.6512	0.3113	1285.62	64.8557	-41.6	14.95	0.492742
572	10.3	141.932	13.7798	113.751	13.7049	6.5	20.5548	3.4995	0.9941	0.9694	1	0.00598	0	0	589.476	327.243	140.4	20.8	1.00547
573	10.3	40.2003	3.9029	86.5535	10.4281	3.25	23.6604	5.3533	0.9066	-0.1047	1	0.1641	0.6988	0.1111	425.898	898.33	25.35	31.2	0.374268
574	12.9	33.8	2.6202	65.9895	6.0541	0	44.2048	6.1899	0.4257	-1	1	0.6189	0.6881	0.6742	1135.93	44.0853	0	-33.8	0.432798
575	7.3	30.5569	4.1859	42.7766	8.071	0	21.8017	5.1216	0.8906	0.5882	0.9872	0.09266	0.6604	0.09091	359.24	336.705	-18.85	-24.05	0.518635
576	5.9	5.9927	1.0157	19.0487	4.8843	0	13.4001	3.2889	0.4209	-0.4961	0.95	0.5055	1	0.6316	664.661	727.873	1.3	-5.85	0.207952
577	17.1	78.1434	4.5698	93.9573	6.2223	0	16.25	3.043	0.9352	0.5274	1	0.09203	0.4503	0.06107	709.383	256.632	-14.95	-76.7	0.734423
578	5.7	9.1924	1.6127	20.2844	5.4823	0	16.5718	4.1859	0.8486	0.3162	1	0.1892	1	0.1765	607.105	888.368	-9.1	1.3	0.294165
579	16.3	46.04	2.8245	121.126	8.4704	0	22.981	4.2397	0.8709	0.1807	1	0.1808	0.8741	0.1707	483.064	1033.56	-44.85	10.4	0.333455
580	6.1	10.4203	1.7082	28.3433	6.913	0	16.25	3.7935	0.6006	-0.4472	0.9994	0.4208	1	0.5714	1323.53	326.279	-0.65	-10.4	0.2471
581	6.1	15.2992	2.5081	24.5419	5.9858	0	23.4361	5.7434	0.6914	-0.2425	0.9999	0.4177	0.9268	0.381	1010.89	1031.19	-3.25	-14.95	0.419008
582	7.1	8.475	1.1937	23.8007	4.6668	0	14.5344	3.0084	-0.2881	-1	1	0.8398	1	0.7333	678.979	710.782	-0.65	-8.45	0.255786
583	13.5	56.6359	4.1952	74.9939	6.5212	0	17.5018	3.7527	0.9497	0.7749	1	0.05659	0.5304	0	669.267	343.281	55.9	9.1	0.643317
584	16.7	100.784	6.0349	153.828	10.4645	3.25	24.7513	5.0175	0.7626	-0.9234	1	0.3918	0.3673	0.2677	646.186	235.907	67.6	-74.75	0.576702
585	16.7	26.0162	1.5579	115.8	7.8776	0	32.5	5.2937	0.3141	-0.9978	1	0.7242	0.5578	0.5574	1346.25	671.189	5.85	-25.35	0.197763
586	14.5	134.023	9.243	160.756	12.8605	0	42.3748	7.6481	0.9262	0.4745	1	0.1195	0	0.08571	170.431	456.631	-126.75	43.55	0.718712
587	16.7	60.2224	3.6061	97.9567	6.6637	0	19.769	3.6087	0.6944	-0.622	1	0.4289	0.4898	0.3071	853.413	680.114	14.3	58.5	0.541156
588	5.7	33.8062	5.9309	35.787	9.6722	0	18.9506	4.6056	0.9506	0.8228	1	0.06012	0.1622	0	668.605	982.719	-26.65	20.8	0.61319
589	5.3	30.1112	5.6814	20.4157	6.1866	0	11.718	2.9532	0.9923	0.9827	1	0.004551	0.0303	0	888.915	100.16	29.25	-7.15	0.91834
590	9.7	60.1979	6.206	58.6869	7.6217	0	14.5344	3.5274	0.9438	0.8503	1	0.04511	0	0	972.912	829.412	-25.35	-54.6	0.814254
591	7.9	50.4536	6.3865	62.4444	10.5838	0	20.5548	5.8869	0.3173	-0.439	0.9899	0.5328	0.3729	0.7692	258.405	354.019	46.8	-18.85	0.603422
592	7.5	20.8102	2.7747	25.8548	4.7009	0	13	3.4523	0.6097	-0.1789	1	0.3162	0.8182	0.7143	1006.39	146.373	-20.15	5.2	0.590249
593	4.7	27.5925	5.8707	39.1792	14.5108	0	21.8017	6.5855	-0.2976	-0.8944	0.6489	0.5874	0.6296	1	820.117	251.287	18.85	-20.15	0.404575
594	11.7	63.4874	5.4263	98.505	10.1552	0	29.25	5.7255	0.9086	0.5805	1	0.1056	0.3402	0.1169	1153.34	246.103	42.9	-46.8	0.534337
595	6.3	40.8208	6.4795	53.914	12.5381	3.25	46.8722	9.1378	0.8044	0.6283	0.9984	0.1242	0.3953	0.4348	1165.78	612.46	-24.7	32.5	0.516785
596	6.3	67.4999	10.7143	51.8628	12.0611	3.25	40.2003	7.4852	0.9919	0.9792	1	0.006879	0	0	1277.02	312.698	-65	18.2	0.888335
597	6.3	16.4438	2.6101	35.0495	8.151	0	14.5344	4.6916	0.7389	-0.6536	0.9998	0.379	0.7674	0.3043	1328.25	846.968	5.2	15.6	0.320218
598	16.1	89.6364	5.5675	99.4039	7.0499	0	16.25	3.4365	0.9589	0.7856	1	0.04477	0.3404	0	532.64	872.208	62.4	64.35	0.789728
599	4.9	12.6207	2.5757	24.8946	8.5843	0	17.5018	5.4479	-0.8947	-0.9191	-0.8654	0.01942	0.8276	1	1389.4	683.837	-7.15	-10.4	0.300048
600	6.3	55.437	8.7995	47.4644	11.0382	3.25	21.8017	5.4239	0.9899	0.9688	0.9999	0.009577	0	0	45.6111	620.865	-55.25	-4.55	0.797186
601	6.1	6.4018	1.0495	26.2846	6.4109	0	13.7886	3.7221	0.5541	-0.8944	1	0.6204	1	0.4444	763.844	368.688	5.85	-2.6	0.163706
602	6.5	11.9501	1.8385	28.0826	6.2406	0	13.7886	4.0427	0.781	-0.07442	0.9991	0.3199	0.9778	0.28	890.054	233.777	-4.55	11.05	0.294603
603	14.7	73.0925	4.9723	112.156	8.8312	0	16.25	3.2535	0.9716	0.8227	1	0.03175	0.2677	0	383.19	615.269	-50.7	52.65	0.563038
604	7.5	42.3748	5.65	39.0055	7.0919	0	13.7886	3.4003	0.9964	0.9845	1	0.003457	0.09091	0	103.927	675.873	39.65	14.95	0.796684
605	7.5	39.4149	5.2553	47.764	8.6844	3.25	19.769	4.7074	0.7619	-0.6668	1	0.479	0.3273	0.2	304.833	595.133	38.35	-9.1	0.605143
606	6.9	48.5764	7.0401	43.7099	8.9204	0	16.25	4.5927	0.9178	0.4229	0.9996	0.1187	0.1633	0.1034	515.196	533.449	-47.45	10.4	0.789213
607	11.1	54.1805	4.8811	68.5974	7.5382	0	45.6159	6.9742	0.8561	0.4544	0.9998	0.1556	0.3516	0.2817	188.126	339.613	-27.3	-46.8	0.647515
608	15.3	25.7551	1.6833	60.4483	4.545	0	10.2774	2.4805	0.1612	-1	1	0.7597	1	0.6161	1309.96	186.977	-17.55	18.85	0.370363
609	7.3	9.3744	1.2842	40.2312	7.5908	0	32.5	6.3238	0.004518	-0.9757	0.9994	0.8047	0.6415	0.6364	11.9041	368.712	5.2	7.8	0.169178
610	9.3	22.7593	2.4472	56.7388	7.7724	0	26.2023	5.1599	0.8212	-0.1789	1	0.267	1	0.2075	360.833	305.5	-22.75	0.65	0.314858
611	15.3	84.5325	5.525	108.963	8.1927	0	19.769	4.7237	0.9026	0.4951	1	0.128	0.406	0.1416	196.572	304.196	-82.55	18.2	0.674381
612	15.1	38.2341	2.5321	109.629	8.3686	0	17.5018	4.0152	0.7391	-0.5755	1	0.4498	0.7099	0.2636	484.768	499.821	-31.2	22.1	0.302572
613	6.9	23.6336	3.4252	37.6042	7.6743	0	41.1096	8.9962	0.863	0.4335	1	0.1256	0.9592	0.1034	521.471	756.63	20.15	12.35	0.446321
614	14.9	70.0795	4.7033	88.7171	6.8773	3.25	11.718	2.6849	0.7813	-0.9985	1	0.552	0.3101	0.1376	1104.23	483.201	53.3	45.5	0.683888
615	6.1	7.5802	1.2427	22.5145	5.4914	0	14.5344	3.9118	-0.08343	-0.9971	0.7894	0.6987	1	0.8571	1128.23	81.8197	-6.5	3.9	0.226299
616	12.5	68.0889	5.4471	89.6772	8.5407	0	30.8322	5.9012	0.8361	0.0592	1	0.241	0.181	0.2118	559.568	21.484	-63.7	-24.05	0.637781
617	9.1	31.4697	3.4582	54.9437	7.7385	3.25	14.5344	3.3066	0.1296	-0.9996	0.9992	0.7596	0.7887	0.64	632.824	24.978	19.5	-24.7	0.446882
618	10.7	5.8138	0.5433	48.473	5.5716	0	16.25	4.4648	-0.3094	-0.9999	0.9701	0.7066	1	0.8871	871.196	536.065	5.2	-2.6	0.0975124
619	14.5	72.4655	4.9976	106.672	8.5338	0	14.5344	3.1591	0.8989	0.4679	0.9998	0.1291	0.048	0.1524	302.697	505.983	-66.3	-29.25	0.585624
620	6.1	22.2524	3.6479	31.7859	7.7527	0	20.5548	4.8668	0.7396	0.2169	0.9841	0.1875	0.7561	0.4762	107.705	611.066	2.6	22.1	0.470533
621	14.3	71.6358	5.0095	103.437	8.4095	0	25.3833	5.9541	0.9286	0.5547	1	0.1082	0.3821	0.1068	1337.51	242.066	42.25	57.85	0.595695
622	9.7	74.3618	7.6662	67.6272	8.7828	3.25	16.25	3.1119	0.9919	0.9627	1	0.009513	0	0	546.361	964.299	44.2	-59.8	0.872865
623	14.1	105.75	7.5	117.633	9.7218	0	19.769	4.759	0.9558	0.663	1	0.06453	0.2479	0.0198	1241.05	918.156	9.75	105.3	0.771462
624	6.5	17.3442	2.6683	33.6785	7.4841	0	16.5718	4.3924	0.5655	-0.4472	0.9312	0.3563	0.8667	0.64	1074.83	191.892	16.9	-3.9	0.356529
625	14.1	124.456	8.8267	121.217	10.0179	3.25	16.5718	3.2544	0.9851	0.7944	1	0.03416	0	0	712.362	541.096	97.5	77.35	0.881093
626	7.9	67.5781	8.5542	63.1191	10.6982	3.25	19.769	4.4081	0.7707	0.4251	0.98	0.1959	0.1525	0.4359	58.0506	896.171	46.8	48.75	0.799592
627	9.5	47.0252	4.95	72.797	9.7063	3.25	16.5718	3.1392	0.9298	0.6149	1	0.09558	0.1867	0.09091	866.374	56.3737	-35.75	30.55	0.509978
628	7.9	4.7321	0.599	26.2579	4.4505	0	11.718	2.7775	0.135	-1	1	0.7388	1	0.6216	422.127	265.082	1.3	-4.55	0.134592
629	6.1	41.3657	6.7813	38.5579	9.4044	3.25	16.25	3.4738	0.989	0.9407	0.9999	0.01503	0.02439	0	967.238	413.795	29.25	-29.25	0.721077
630	7.3	2.3436	0.321	35.2926	6.659	3.25	16.25	3.7302	-0.03719	-1	1	0.7887	1	0.8182	607.945	734.116	-1.3	-1.95	0.0482054
631	4.7	1.95	0.4149	13.9388	5.1625	0	14.5344	4.6346	-0.0689	-1	1	0.895	1	0.6667	1161.67	1038.74	1.95	0	0.080368
632	13.5	102.052	7.5594	122.747	10.6736	3.25	37.0557	5.4758	0.9777	0.8922	1	0.02463	0	0	232.144	958.367	-47.45	90.35	0.708233
633	13.3	32.2258	2.423	50.3127	4.4524	0	16.5718	3.1154	0.6997	-0.1961	0.9981	0.2849	0.8761	0.413	1118	348.816	-21.45	-24.05	0.544201
634	4.9	16.1457	3.295	20.2195	6.9722	0	13.4001	3.3938	0.9221	0.8437	1	0.05253	1	0	1343.44	969.225	12.35	10.4	0.472591
635	6.5	51.6822	7.9511	41.3957	9.1991	3.25	13.7886	2.8769	0.9924	0.9721	1	0.007268	0	0	811.592	293.685	-51.35	5.85	0.864335
636	13.3	64.2482	4.8307	122.437	10.8352	3.25	26.2023	4.5552	0.9467	0.7071	1	0.06456	0.4867	0.01075	1208.51	276.049	-12.35	-63.05	0.445834
637	13.1	31.8765	2.4333	53.3478	4.8061	0	13.4001	3.056	0.219	-0.9983	1	0.7033	0.8468	0.6111	185.599	947.061	-31.85	-1.3	0.506294
638	4.9	7.9076	1.6138	16.73	5.769	0	11.718	3.717	0.1804	-0.3417	0.7071	0.3425	1	1	219.592	244.878	7.8	-1.3	0.279737
639	5.9	1.4534	0.2463	9.0442	2.319	0	4.5962	1.5942	-0.5842	-1	0.9806	0.7541	1	0.8667	1014.15	379.432	1.3	-0.65	0.10621
640	11.9	114	9.5799	111.12	11.2243	3.25	32.5	6.0015	0.9946	0.9726	1	0.005931	0	0	1012	864.529	14.3	-113.1	0.853496
641	10.3	23.8471	2.3153	77.4298	9.3289	3.25	17.5018	4.2637	0.7776	-0.6263	1	0.4929	0.9036	0.1452	480.587	829.626	7.15	22.75	0.248186
642	9.3	137.336	14.7673	111.742	15.3072	0	23.4361	4.5903	0.9831	0.9285	1	0.02174	0	0	1297.78	103.167	117.65	-70.85	0.964729
643	7.1	67.3307	9.4832	54.9818	10.7807	3.25	21.8017	4.7281	0.9872	0.965	0.9999	0.01175	0	0	1164.95	808.556	51.35	43.55	0.879646
644	5.7	24.879	4.3647	21.3946	5.7823	0	19.769	5.1352	0.1928	-0.3969	0.8396	0.4103	0.7297	0.8824	1339.58	1020.1	-23.4	8.45	0.754838
645	11.1	137.156	12.3564	116.034	12.751	3.25	29.9635	5.1416	0.9909	0.9643	1	0.01071	0	0	737.356	887.829	-137.15	1.3	0.969053
646	5.1	37.7895	7.4097	25.5226	8.2331	4.5962	11.718	2.5905	0.9995	0.9985	1	0.0004603	0	0	1077.31	786.431	-33.8	-16.9	0.899989
647	6.5	26.7212	4.111	35.1706	7.8157	0	19.5	5.4285	0.9417	0.431	1	0.1256	0.8222	0.08	695.131	622.454	25.35	8.45	0.525993
648	9.9	12.82	1.2949	54.3463	6.8793	0	23.4361	4.3236	0.5201	-0.4893	1	0.4045	1	0.5965	1009.91	268.056	6.5	11.05	0.188231
649	8.9	8.475	0.9522	49.1855	7.1283	0	20.8102	5.7258	-0.2002	-0.9971	1	0.7896	1	0.7347	1218.83	534.556	-7.15	4.55	0.13358
650	4.7	43.0867	9.1674	23.7336	8.7902	4.5962	14.5344	2.8849	0.9941	0.9868	0.9997	0.004662	0	0	150.309	551.904	8.45	42.25	1.04291
651	12.1	100.45	8.3016	97.9334	9.6964	0	17.5018	3.3456	0.9804	0.7634	1	0.03993	0.06931	0	920.136	846.492	-96.85	-26.65	0.856153
652	6.3	64.1659	10.1851	48.3445	11.2429	6.5	14.5344	2.2095	0.9878	0.9576	1	0.01117	0	0	70.246	740.063	-14.95	62.4	0.905914
653	11.1	111.516	10.0465	100.632	11.0585	0	30.8322	6.6378	0.9501	0.6616	1	0.06952	0.1648	0.04225	465.185	84.3649	-107.25	-30.55	0.908487
654	7.5	52.9062	7.0542	51.6481	9.3906	0	18.3848	4.9214	0.974	0.9213	1	0.02458	0.1818	0	1340.33	28.0067	39	35.75	0.751198
655	8.7	7.0007	0.8047	37.0902	5.5359	0	26.2023	5.9149	-0.2264	-1	0.9487	0.7493	1	0.8298	713.989	378.897	-2.6	6.5	0.14536
656	6.5	7.854	1.2083	42.396	9.4213	0	26.2023	7.6509	0.1971	-0.8944	0.9991	0.5677	1	0.8261	1035.79	773.423	7.15	-3.25	0.128252
657	5.3	28.1233	5.3063	41.6881	12.6328	4.5962	45.9619	9.8244	0.7269	0.08499	0.9991	0.3272	0	0.3846	470.057	986.264	23.4	-15.6	0.420041
658	10.3	64.5892	6.2708	70.7648	8.5259	0	22.981	5.405	0.9787	0.7821	1	0.03889	0.06024	0	1202.11	18.2961	-60.45	-22.75	0.7355
659	6.3	33.2772	5.2821	44.6064	10.3736	3.25	24.7513	6.4205	0.7471	0.3846	0.9971	0.2181	0.1628	0.4348	1237.79	32.9365	-7.15	32.5	0.509187
660	11.3	91.1531	8.0666	110.877	11.9223	0	49.6091	7.8847	0.8015	-0.331	0.9995	0.2793	0.1828	0.2917	1310.4	34.5973	83.85	35.75	0.676598
661	8.5	50.6249	5.9559	55.6084	8.5551	0	20.5548	4.4798	0.978	0.8594	1	0.0336	0.1231	0	102.841	820.406	-48.75	-13.65	0.696181
662	7.9	59.8177	7.5719	66.0668	11.1978	3.25	16.25	4.2802	0.9435	0.7375	1	0.07957	0.0678	0.02564	185.684	901.766	19.5	56.55	0.676195
663	6.9	51.1852	7.4181	46.1783	9.4241	3.25	16.25	3.3165	0.9236	0.7583	0.9998	0.07467	0	0	18.413	199.449	-33.15	-39	0.787141
664	10.1	42.1499	4.1733	51.8616	6.4027	0	16.25	2.966	0.9309	0.6459	1	0.07535	0.7901	0.01639	273.163	302.921	18.85	-37.7	0.651803
665	5.7	53.3238	9.355	44.6481	12.0671	0	42.25	10.4882	0.9742	0.9445	0.9989	0.01865	0.1081	0	723.482	57.2544	8.45	-52.65	0.775248
666	10.5	55.5702	5.2924	64.9146	7.637	0	14.5344	3.3575	0.9307	0.7871	0.9988	0.05203	0.1647	0	1035.86	996.895	22.75	50.7	0.692995
667	10.9	66.9121	6.1387	67.5153	7.586	3.25	14.5344	2.6635	0.953	0.7023	1	0.07746	0.2809	0.02899	759.046	192.06	-42.9	-51.35	0.809214
668	10.9	53.3238	4.8921	71.8395	8.0718	3.25	22.981	3.935	0.8453	0.1316	1	0.1996	0.2697	0.1739	987.381	18.4174	-52.65	-8.45	0.606073
669	8.9	33.5554	3.7703	48.4042	7.0151	0	13.7886	3.3564	0.6699	-0.7071	1	0.5474	0.5362	0.2917	336.416	944.781	23.4	-24.05	0.537455
670	5.9	32.6038	5.5261	25.6686	6.5817	0	16.25	4.2523	0.9788	0.9006	0.9999	0.02479	0.2051	0	72.7458	205.356	-13	29.9	0.839616
671	10.7	34.4745	3.2219	60.8532	6.9946	0	16.5718	4.2638	0.6146	-0.9952	1	0.5965	0.6092	0.3692	1324.15	347.369	-1.3	-34.45	0.460627
672	10.7	93.7308	8.7599	127.22	14.623	0	39	7.7713	0.9049	0.6765	1	0.09037	0.1494	0.07463	92.4907	954.023	-74.75	56.55	0.599049
673	10.7	67.9553	6.351	77.5223	8.9106	0	45.2673	6.7776	0.9088	0.7071	0.9999	0.08687	0.05747	0.08955	609.257	614.958	17.55	-65.65	0.712747
674	8.7	56.7439	6.5223	66.18	9.8776	3.25	25.3833	4.8191	0.9581	0.8367	1	0.04119	0.3433	0	1241.11	782.201	-55.9	9.75	0.660312
675	7.1	23.2733	3.2779	45.5362	8.9287	0	26.2023	6.6299	0.6255	-0.2504	0.9997	0.3766	0.8039	0.5161	819.077	837.275	18.85	-13.65	0.36712
676	6.5	69.1846	10.6438	50.4056	11.2013	7.2672	17.5018	2.7482	0.9951	0.9896	0.9973	0.002262	0	0	108.892	432.008	31.2	61.75	0.950229
677	10.5	92.9159	8.8491	105.579	12.421	3.25	21.8017	5.241	0.954	0.5832	1	0.08864	0.2824	0.03077	1279.13	436.986	30.55	-87.75	0.712431
678	8.9	98.7936	11.1004	83.904	12.16	3.25	19.769	3.2989	0.9892	0.9363	1	0.01726	0	0	1329.48	964.983	-19.5	96.85	0.912862
679	5.5	30.5569	5.5558	28.4475	8.1279	3.25	14.5344	3.8251	0.9752	0.9033	0.9992	0.02833	0.5714	0	1372.06	804.973	0.65	-30.55	0.683547
680	5.1	71.7507	14.0688	45.4889	14.6739	3.25	25.3833	5.6619	0.9996	0.9976	1	0.0007143	0	0	29.7941	587.882	-39.65	59.8	0.958764
681	10.3	64.5434	6.2663	76.9515	9.2713	0	37.0557	7.2099	0.748	-1	1	0.5431	0.3735	0.2222	701.757	185.864	53.3	36.4	0.675881
682	7.9	47.3965	5.9996	43.7445	7.4143	0	16.25	4.0918	0.9906	0.9615	1	0.01073	0.2373	0	292.892	1008.53	-20.15	42.9	0.809193
683	5.9	61.7603	10.4678	55.295	14.1782	3.25	20.8102	4.5588	0.9817	0.9395	0.9981	0.01477	0	0	209.424	744.458	46.8	-40.3	0.738302
684	8.1	66.2873	8.1836	50.0238	8.2006	0	14.5344	3.0145	0.975	0.8873	0.9998	0.03245	0	0	25.1358	717.16	-28.6	59.8	0.997927
685	9.9	33.2962	3.3633	50.5674	6.4009	0	23.4361	4.7349	0.8395	-0.8838	1	0.2908	0.6582	0.08475	647.051	92.202	-26	-20.8	0.525442
686	8.3	27.0356	3.2573	44.003	6.9846	0	16.5718	3.171	0.1465	-0.9999	0.9999	0.8459	0.7619	0.5814	999.777	721.837	-26.65	4.55	0.466355
687	6.5	35.1541	5.4083	35.5303	7.8956	0	27.9576	5.9486	0.8361	-0.07442	0.9984	0.2944	0.2444	0.16	1229.98	396.031	-29.25	19.5	0.684976
688	9.7	38.7064	3.9903	59.6194	7.7428	0	21.8017	4.6107	0.5482	-0.53	1	0.541	0.4805	0.4643	732.098	892.098	29.25	25.35	0.515356
689	7.5	40.9294	5.4572	48.4752	8.8137	0	18.9506	4.7943	0.9493	0.6869	1	0.06967	0.3455	0.02857	98.7467	109.727	-22.1	34.45	0.619172
690	6.1	16.6481	2.7292	42.1975	10.2921	3.25	32.0088	8.8384	0.8957	0.03091	0.9994	0.2081	0.6829	0.04762	373.836	370.688	-10.4	-13	0.265174
691	8.9	35.106	3.9445	51.3113	7.4364	0	26.8002	4.6591	0.9463	0.2747	1	0.1189	0.4783	0.04082	756.736	500.236	0.65	35.1	0.530431
692	9.3	89.0713	9.5776	72.4009	9.9179	3.25	16.5718	2.845	0.9939	0.9661	1	0.007556	0	0	391.758	67.1344	21.45	-86.45	0.965688
693	5.9	13.1615	2.2308	35.9422	9.2159	0	33.1436	7.2557	0.3014	-0.9648	0.9216	0.6041	0.6667	0.5263	956.839	142.89	-12.35	4.55	0.24206
694	7.5	12.4182	1.6558	26.9271	4.8958	0	13.4001	3.3152	0.8633	0.3939	1	0.1669	1	0.1714	686.18	731.96	-8.45	-9.1	0.338208
695	5.9	19.9392	3.3795	22.0524	5.6545	0	14.5344	4.3458	0.5915	-0.5547	0.9998	0.5425	0.6154	0.3684	1357.83	121.263	-6.5	18.85	0.597666
696	4.7	43.8208	9.3236	33.8763	12.5468	4.5962	18.9506	3.5256	0.9201	0.8118	1	0.08335	0	0	680.064	673.5	-15.6	40.95	0.743106
697	8.7	31.3081	3.5986	49.6176	7.4056	0	16.25	3.4208	0.3038	-0.9997	1	0.7085	0.6418	0.6596	368.448	188.241	-2.6	31.2	0.48593
698	8.7	11.1072	1.2767	38.1901	5.7	0	25.3833	5.8918	0.239	-1	0.9958	0.6963	1	0.587	801.621	799.322	-10.4	3.9	0.223982
699	8.5	54.8008	6.4472	51.7111	7.9556	3.25	13.4001	2.7408	0.9949	0.9788	1	0.005624	0	0	1132.06	319.506	-50.7	-20.8	0.810398
700	4.9	1.4534	0.2966	24.9083	8.5891	0	19.769	5.0068	-0.6123	-0.9417	0.2425	0.4171	1	1	1078.69	432.622	-1.3	-0.65	0.0345321
701	8.3	16.263	1.9594	24.2067	3.8423	0	10.2774	2.3328	0.6676	-0.4472	0.9968	0.3626	1	0.4103	665.669	739.392	-0.65	-16.25	0.509955
702	8.3	19.6726	2.3702	51.1951	8.1262	0	16.25	3.8749	0.04998	-1	1	0.8681	0.6349	0.5814	840.699	181.024	-2.6	19.5	0.291674
703	8.1	40.6341	5.0166	46.8957	7.6878	0	21.8017	4.4734	0.8632	0.2417	1	0.1997	0.4918	0.2683	1263.85	578.951	-40.3	-5.2	0.65254
704	8.1	29.1052	3.5932	47.8029	7.8365	0	16.25	4.2029	0.3425	-0.966	1	0.8177	0.3607	0.3902	1097.86	1012.51	-11.7	26.65	0.458521
705	4.7	43.6275	9.2825	32.0236	11.8606	0	23.4361	5.6078	0.9702	0.9412	0.9955	0.02352	0	0	805.074	531.979	-43.55	2.6	0.782633
706	8.1	86.4598	10.674	68.9443	11.3023	0	20.8102	4.7887	0.9658	0.8551	1	0.04097	0	0	1193.75	250.839	86.45	1.3	0.94441
707	6.7	13.081	1.9524	37.8009	8.0427	0	19.5	4.3436	0.1294	-0.9978	0.9701	0.631	1	0.8	152.007	426.164	-5.85	11.7	0.242754
708	6.1	47.9593	7.8622	37.374	9.1156	3.25	17.5018	4.3438	0.9887	0.931	1	0.01612	0	0	119.393	607.639	-40.3	26	0.862499
709	5.1	51.5184	10.1016	33.1871	10.7055	0	21.8017	4.7334	0.996	0.9912	0.9981	0.001854	0	0	1197.89	674.147	-25.35	44.85	0.94359
710	7.7	39.8625	5.177	35.1071	6.1591	0	16.25	3.1999	0.9688	0.848	1	0.03613	0.7368	0	691.519	488.903	-36.4	-16.25	0.840545
711	7.9	2.7577	0.3491	28.729	4.8693	0	10.2774	2.3974	-0.3139	-0.9487	0.9985	0.6462	1	0.8684	1103.07	954.323	-1.95	1.95	0.0716941
712	7.9	24.468	3.0972	48.8378	8.2776	0	39.1352	6.8714	0.3967	-0.8944	1	0.6667	0.7119	0.4872	324.683	788.234	15.6	18.85	0.374166
713	6.1	15.9349	2.6123	19.7312	4.8125	0	10.2774	2.724	0.8477	0.5746	0.9997	0.1313	1	0.2381	146.943	501.754	3.25	-15.6	0.542816
714	7.9	10.5812	1.3394	26.0516	4.4155	0	11.718	2.4918	-0.2871	-0.96	0.9985	0.7521	1	0.7838	1160.17	1030.97	1.95	10.4	0.303341
715	7.9	59.4208	7.5216	55.2624	9.3665	3.25	14.5344	2.2561	0.9448	0.8417	0.9998	0.0474	0	0	528.867	565.317	-20.15	-55.9	0.803032
716	5.3	25.483	4.8081	26.7957	8.1199	0	18.9506	5.5109	-0.9758	-1	-0.8965	0.03221	0.5455	1	82.9245	517.538	-15.6	20.15	0.592138
717	5.9	72.5588	12.2981	50.2725	12.8904	0	37.9012	8.4104	0.9979	0.9914	1	0.002092	0	0	424.805	393.848	22.75	68.9	0.954051
718	6.3	64.4812	10.2351	45.5988	10.6044	3.25	20.8102	5.2645	0.9543	0.9222	1	0.02723	0	0	624.96	991.349	51.35	39	0.965175
719	7.7	24.879	3.231	34.0361	5.9712	0	16.25	4.3773	0.7445	0.3085	0.9991	0.1841	0.9649	0.5405	930.89	470.169	13.65	-20.8	0.541097
720	7.7	33.0223	4.2886	43.1726	7.5741	0	14.5344	3.4036	0.9859	0.9249	1	0.02011	0.6667	0	54.9416	314.623	5.85	-32.5	0.566219
721	7.5	28.9888	3.8652	30.7138	5.5843	3.25	27.768	4.02	0.974	0.8958	1	0.02954	0.8909	0	355.313	827.707	-21.45	19.5	0.692155
722	7.5	11.9854	1.5981	39.0417	7.0985	0	13.7886	4.3473	0.7729	0.124	1	0.2592	1	0.3714	900.587	219	-9.1	7.8	0.225132
723	7.5	50.3907	6.7188	50.0075	9.0923	3.25	19.5	3.7666	0.992	0.9554	1	0.008763	0	0	508.98	326.593	-50.05	5.85	0.738955
724	7.3	10.4809	1.4357	21.6812	4.0908	0	10.2774	2.7053	0.5462	-0.1414	0.9991	0.2851	1	0.7097	979.014	425.342	-9.1	5.2	0.350958
725	7.3	76.5677	10.4887	71.4276	13.4769	3.25	34.548	6.384	0.9925	0.9628	0.9999	0.009657	0	0	192.904	454.493	49.4	-58.5	0.778272
726	5.1	17.2097	3.3744	18.1187	5.8447	0	14.5344	3.7874	0.5381	0.3622	0.6653	0.1171	1	1	519.049	679.392	3.25	16.9	0.577344
727	7.3	33.7812	4.6276	51.4	9.6981	3.25	35.0036	6.2134	0.6471	-0.727	0.9996	0.5936	0.3962	0.2424	481.041	576.322	-16.9	-29.25	0.477166
728	7.3	43.0769	5.9009	38.2104	7.2095	0	13	3.193	0.9331	0.7809	1	0.06465	0.6415	0	57.8219	198.712	3.9	42.9	0.818489
729	7.1	61.1035	8.6061	50.5447	9.9107	4.5962	16.25	3.1085	0.9921	0.9583	1	0.01195	0	0	1008.13	188.373	61.1	-0.65	0.868364
730	7.1	22.1096	3.114	25.7912	5.0571	3.25	9.75	1.6261	0.9353	0.7782	0.9995	0.06406	1	0	732.57	860.451	-0.65	22.1	0.615768
731	5.9	20.5548	3.4839	29.368	7.5303	0	14.5344	3.4423	0.557	0.06238	1	0.2661	0.8718	0.8333	284.932	400.288	-6.5	19.5	0.462651
732	7.1	5.85	0.8239	21.4362	4.2032	0	9.75	2.5048	0.6589	-0.124	1	0.2787	1	0.6429	1107.91	898.127	5.85	0	0.196017
733	6.9	56.8518	8.2394	55.5633	11.3394	3.25	32.1734	6.1966	0.9812	0.8666	1	0.0273	0	0	790.862	409.514	-29.25	-48.75	0.726617
734	6.7	41.4627	6.1885	31.2266	6.644	3.25	10.2774	2.277	0.9968	0.9892	1	0.003673	0	0	384.567	173.007	-40.3	9.75	0.931442
735	4.9	26.0325	5.3128	24.6844	8.5119	3.25	14.5344	3.1365	0.9782	0.9107	0.9988	0.02889	0.06897	0	0.7143	1021.08	1.3	26	0.624161
736	4.7	64.5892	13.7424	43.5087	16.1143	11.718	29.0689	4.5618	0.9886	0.9788	0.9941	0.005037	0	0	150.862	30.1596	-60.45	-22.75	0.852808
737	5.3	3.25	0.6132	24.2649	7.353	0	17.5018	5.1733	0.1798	-0.9247	1	0.7744	1	0.5833	971.038	394.934	2.6	-1.95	0.0833945
738	6.3	40.6341	6.4499	36.6653	8.5268	3.25	13.7886	2.9246	0.9711	0.8292	0.9997	0.04138	0.1163	0	861.984	195.143	-5.2	40.3	0.756427
739	6.1	26.6817	4.374	23.3649	5.6987	0	13.7886	3.5949	0.934	0.8742	0.9781	0.02842	0.6098	0	1244.57	984.5	22.1	14.95	0.767543
740	6.1	39.2699	6.4377	53.4338	13.0326	4.5962	26	5.4067	0.9731	0.7754	1	0.05436	0.04878	0	120.287	465.221	34.45	18.85	0.493969
741	5.9	13.6655	2.3162	23.5354	6.0347	0	13.4001	3.5183	0.5223	-1	1	0.642	0.9231	0.5263	342.72	226.992	-0.65	13.65	0.383814
742	5.7	37.0101	6.493	36.6225	9.898	3.25	20.5548	4.2931	0.9629	0.9293	0.9998	0.02509	0.2432	0	355.079	891.605	-18.85	-31.85	0.655991
743	5.5	27.2225	4.9495	38.5475	11.0136	0	19.769	5.4057	0.9278	0.5419	0.9999	0.1238	0.3714	0.06667	649.918	595.627	22.75	14.95	0.449399
744	5.5	27.1604	4.9382	27.0566	7.7304	0	13.4001	3.249	0.9682	0.9104	0.9999	0.02464	0.6571	0	1208.79	870.464	9.75	-25.35	0.638803
745	5.1	63.3208	12.4158	36.8214	11.8779	0	26.2023	8.4943	0.5127	0.1557	0.9995	0.372	0.2581	0.6364	1257.09	665.677	-53.95	-33.15	1.04529
746	5.3	40.4726	7.6363	31.5113	9.5489	0	21.8017	6.1912	0.995	0.9842	0.9998	0.004803	0	0	155.623	220.802	-35.1	20.15	0.799705
747	5.3	82.0881	15.4883	49.0786	14.8723	7.2672	21.8017	3.7216	0.976	0.9571	0.9917	0.01074	0	0	121.707	891.547	29.25	-76.7	1.04142
748	5.3	46.5329	8.7798	37.3316	11.3126	3.25	16.25	3.1031	0.996	0.9846	1	0.004222	0	0	529.424	736.547	-30.55	35.1	0.776108
749	5.1	38.1512	7.4806	42.0667	13.5699	4.5962	26.8002	6.2672	0.9817	0.9451	0.9999	0.01834	0	0	1176.35	737.402	37.7	5.85	0.551264
750	5.1	16.3019	3.1965	24.9432	8.0462	0	16.5718	4.1106	0.8129	-0.2747	1	0.3815	0.7097	0.2727	781.951	982.745	-16.25	1.3	0.397268
751	5.1	5.5536	1.0889	24.0389	7.7545	3.25	13.4001	2.9974	-0.8141	-0.9999	0.29	0.4102	0.8387	1	1014.94	675.774	5.2	1.95	0.140422
752	5.1	5.8138	1.14	17.934	5.7852	3.25	11.718	2.571	0.2569	-0.2169	0.9487	0.3483	1	0.9091	927.039	807.471	-5.2	2.6	0.197055
753	4.9	36.7696	7.504	28.8778	9.9579	3.25	16.5718	3.7234	0.9511	0.9094	0.9899	0.02241	0	0	238.143	1011.2	-5.2	-36.4	0.753573
754	4.9	9.1924	1.876	33.736	11.6331	3.25	32.5	10.1192	-0.6086	-1	0.04757	0.3728	1	1	1277.96	273.286	-1.3	-9.1	0.161264
755	4.7	52.0406	11.0725	30.6557	11.354	3.25	17.5018	3.5184	0.9855	0.9624	0.9987	0.01287	0	0	1065.1	778.692	51.35	-8.45	0.975207
756	4.7	46.5465	9.9035	29.3006	10.8521	0	22.981	6.53	0.9504	0.935	0.9675	0.01122	0	0	1176.81	591.404	37.7	-27.3	0.912588

## Sheet: SDM 79 G S1V3
trackID	trackLength(s)	totalDisplacement(um)	meanVelocity(um/s)	totalDistance(um)	meanSpeed(um/s)	minSpeed(um/s)	maxSpeed(um/s)	stdevSpeed(um/s)	meanPersistence	minPersistence	maxPersistence	stdevPersistence	tumblingPropensityV	tumblingPropensityP	positionX(px)	positionY(px)	displacementX(um)	displacementY(um)
0	7.1	48.8669	6.8827	47.9843	9.4087	3.25	20.5548	4.4697	0.9903	0.9674	0.9997	0.009012	0.01961	0	748.451	564.944	-23.4	-42.9	0.731525
1	8.5	24.7086	2.9069	59.4171	9.1411	3.25	19.769	4.3144	0.8751	0.578	0.9996	0.1147	0.9846	0.2	996.935	357.035	-20.15	14.3	0.318003
2	7.7	50.353	6.5393	49.6178	8.7049	0	13.4001	3.422	0.9766	0.9301	1	0.01877	0	0	1140.73	1027.88	49.4	-9.75	0.751221
3	6.3	28.4296	4.5126	32.8128	7.6309	3.25	16.5718	3.5084	0.9782	0.8143	0.9998	0.03925	0.3721	0	840.349	676.96	5.2	27.95	0.591359
4	6.7	14.0014	2.0898	47.2341	10.0498	3.25	26.2023	5.2402	0.8368	0.3162	1	0.1928	1	0.2593	1276.34	302.104	5.2	13	0.207944
5	8.7	14.359	1.6505	43.0159	6.4203	0	16.5718	3.3598	0.02147	-1	0.9999	0.8403	0.791	0.6444	1223.67	1007.57	-14.3	1.3	0.257075
6	22.9	61.2692	2.6755	129.05	6.1747	0	30.6604	4.3673	0.5506	-1	1	0.7197	0.8469	0.2903	999.496	435.686	-4.55	-61.1	0.4333
7	24.3	88.7173	3.6509	182.239	8.1721	0	20.5548	3.8838	0.8918	-0.28	1	0.1861	0.6996	0.1133	1161.45	643.514	61.75	-63.7	0.446752
8	10.3	86.5501	8.4029	88.1131	10.616	0	20.5548	4.9524	0.99	0.9629	1	0.009986	0	0	1286.41	903.859	-33.15	-79.95	0.791532
9	11.7	14.0316	1.1993	55.5801	5.7299	0	16.5718	3.8894	0.1201	-1	0.9983	0.6859	0.9072	0.6974	1130.2	774.509	-13.65	3.25	0.209306
10	6.9	65.7304	9.5261	50.7066	10.3483	4.5962	19.769	3.3572	0.9923	0.9769	1	0.007818	0	0	1385.59	806.109	-3.25	-65.65	0.920547
11	6.3	6.1321	0.9733	47.1241	10.9591	0	33.1436	9.5027	0.1679	-0.9487	0.9971	0.7317	1	0.6957	656.857	693.23	-5.2	-3.25	0.088812
12	40.3	61.5169	1.5265	210.888	5.5062	0	23.4361	3.9091	0.3013	-0.9994	1	0.6658	0.9661	0.5877	955.676	328.218	38.35	-48.1	0.277233
13	10.5	104.91	9.9914	91.2075	10.7303	3.25	25.3833	4.9319	0.9922	0.956	1	0.01015	0	0	441.757	813.081	63.05	83.85	0.931139
14	11.1	69.4406	6.2559	99.6384	10.9493	0	42.3748	8.8019	0.9825	0.6207	1	0.05052	0.2308	0.01408	664.896	890.027	47.45	50.7	0.571352
15	10.1	15.7214	1.5566	81.7292	10.09	0	29.25	5.4778	0.2811	-1	0.9998	0.7978	0.716	0.4918	645.089	350.183	15.6	1.95	0.154272
16	4.7	57.5571	12.2462	35.236	13.0504	7.2672	19.769	3.6418	0.9926	0.9843	0.9994	0.006292	0	0	1328.52	772.66	51.35	26	0.938377
17	48.9	128.241	2.6225	408.105	8.7016	0	32.5	5.0522	0.3985	-0.9998	1	0.666	0.678	0.5023	1242.99	831.524	-60.45	113.1	0.301381
18	10.3	15.2161	1.4773	44.1267	5.3165	0	22.981	4.3941	0.01643	-0.9864	0.9923	0.5722	1	0.8305	1312.28	622.592	-5.2	-14.3	0.277871
19	12.5	35.8915	2.8713	114.214	10.8775	0	41.1096	7.8439	0.3288	-0.96	1	0.6251	0.3619	0.6548	372.952	701.316	20.8	-29.25	0.263967
20	35.1	195.783	5.5779	296.613	8.9611	0	36.3361	5.0715	0.7737	-1	1	0.5209	0.136	0.1484	962.464	639.322	118.3	156	0.622457
21	15.9	137.226	8.6305	166.919	12.0086	0	40.7224	7.7479	0.3894	-0.9998	0.9998	0.7509	0.4101	0.437	1273.32	822.827	-4.55	-137.15	0.718693
22	4.9	12.2124	2.4923	26.5036	9.1392	3.25	29.0689	6.2236	0.6973	0.2095	0.8838	0.2115	1	0.4444	1053.64	467.796	11.05	5.2	0.272704
23	9.3	62.9427	6.768	72.5639	9.9403	0	26.8002	4.7083	0.9937	0.9592	1	0.009748	0.0411	0	981.559	878.489	36.4	-51.35	0.680865
24	7.7	35.4652	4.6059	42.638	7.4804	0	14.5344	3.7871	0.9689	0.8415	0.9991	0.03436	0.614	0	1209.62	756.071	-23.4	26.65	0.615729
25	6.3	75.4672	11.9789	52.2542	12.1521	3.25	22.981	5.3735	0.9828	0.9583	0.9998	0.01158	0	0	1188.24	550.492	-14.3	74.1	0.985747
26	7.1	54.3402	7.6535	47.1977	9.2545	3.25	16.25	3.7473	0.9905	0.894	1	0.02052	0.1961	0	927.761	992.035	-6.5	53.95	0.827003
27	12.5	27.7908	2.2233	68.3333	6.5079	0	16.25	3.5052	0.6775	-0.4472	1	0.3693	0.9905	0.4487	1110.1	453.68	5.2	-27.3	0.341631
28	11.7	79.3027	6.778	88.2607	9.099	0	23.4361	6.0592	0.8792	0.156	1	0.1972	0.5464	0.1299	1024.83	992.949	-20.15	76.7	0.744917
29	10.7	11.3704	1.0627	43.7569	5.0295	0	11.718	2.6838	0.3805	-0.7071	1	0.4517	1	0.7576	1120.71	250.715	5.85	9.75	0.211293
30	7.3	52.0406	7.1289	47.172	8.9004	3.25	13.4001	2.6857	0.9909	0.9285	1	0.01343	0	0	1101.91	96.6233	51.35	-8.45	0.800964
31	11.7	47.7739	4.0832	68.5859	7.0707	0	29.9635	4.7129	0.6513	-0.9857	1	0.5469	0.3402	0.3377	773.269	165.953	-26.65	-39.65	0.577482
32	16.9	4.6872	0.2774	154.381	10.3611	0	29.43	6.5144	0.6279	-0.6877	0.9995	0.3576	0.4027	0.5469	988.965	647.13	-2.6	-3.9	0.0267732
33	4.7	0.65	0.1383	20.7262	7.6764	3.25	13.4001	2.9465	-0.8858	-0.9656	-0.7593	0.07023	1	1	530.521	807.617	-0.65	0	0.0180163
34	5.9	70.2752	11.911	53.7854	13.7911	0	20.5548	5.1045	0.8833	0.743	0.9695	0.06692	0	0.05263	739.873	347.356	-3.25	70.2	0.863673
35	25.3	71.2544	2.8164	191.305	8.2105	0	27.768	4.898	0.6816	-0.9971	1	0.5507	0.6824	0.2584	432.642	680.016	51.35	-49.4	0.343024
36	10.7	32.2258	3.0118	59.7701	6.8701	0	16.25	3.4736	0.4903	-0.9952	1	0.7541	0.5977	0.3134	982.724	36.771	21.45	24.05	0.438392
37	5.1	27.9198	5.4745	23.8773	7.7024	0	20.5548	5.8705	-0.104	-0.8649	0.954	0.7885	0.3871	0.8182	331.696	660.726	5.85	-27.3	0.710752
38	13.7	43.8593	3.2014	64.8688	5.5443	0	13.7886	3.172	0.8442	0.2137	1	0.1703	0.9487	0.1959	690.69	174.445	43.55	5.2	0.577422
39	44.7	76.9996	1.7226	238.935	5.5957	0	46.5329	4.0886	0.7119	-1	1	0.5265	0.897	0.2444	1323.84	344.201	63.05	44.2	0.307844
40	5.5	9.3066	1.6921	23.1105	6.603	3.25	13.4001	2.7036	0.7777	0.1592	0.9996	0.2169	1	0.3333	425.273	248.082	-9.1	1.95	0.256262
41	6.3	16.7745	2.6626	31.1386	7.2415	0	16.25	3.7701	-0.4322	-0.999	0.8419	0.6647	0.6744	0.8696	1018.88	280.563	9.75	13.65	0.367686
42	24.7	144.695	5.8581	212.308	9.3528	0	20.5548	4.0276	0.9098	0.2777	1	0.1684	0.185	0.1256	738.82	400.484	115.05	-87.75	0.626347
43	21.1	50.6333	2.3997	161.538	8.4575	0	23.6604	5.1794	0.3182	-1	0.9994	0.7273	0.911	0.5298	1238.07	233.678	-24.7	44.2	0.283736
44	10.5	23.7228	2.2593	61.6016	7.2472	0	22.981	4.7751	0.3035	-0.9959	1	0.7472	0.8471	0.5385	1321.42	140.41	-3.9	-23.4	0.311748
45	5.9	2.0555	0.3484	12.9382	3.3175	0	10.2774	2.1327	0.3373	-0.8575	0.8321	0.4526	1	0.9286	676.991	530.025	-0.65	-1.95	0.105019
46	5.7	47.1642	8.2744	29.9541	8.0957	0	17.5018	4.2449	0.9986	0.9947	1	0.001438	0.05405	0	116.798	892.912	40.95	23.4	1.02207
47	9.5	137.953	14.5214	123.409	16.4545	6.5	26.8002	4.9766	0.9195	0.6946	1	0.1085	0	0.1455	508.6	329.937	-6.5	137.8	0.882518
48	11.5	12.2642	1.0665	47.0269	4.9502	0	25.3833	3.7866	-0.09699	-0.9971	0.9983	0.693	1	0.8235	250.383	379.896	6.5	-10.4	0.215446
49	5.1	33.1564	6.5012	33.5478	10.8219	3.25	23.4361	7.1027	0.851	0.782	0.9216	0.04894	0	0	359.99	760.52	33.15	0.65	0.600745
50	6.3	36.3128	5.7639	35.6407	8.2885	0	14.5344	2.8511	0.9135	0.6852	0.9987	0.08132	0	0.04348	599.921	49.0714	26	25.35	0.695409
51	6.7	4.162	0.6212	21.1385	4.4976	0	10.2774	2.7103	-0.8104	-0.9963	-0.1961	0.2264	1	1	337.59	468.045	3.25	-2.6	0.138118
52	9.3	50.1006	5.3872	66.2311	9.0728	0	16.25	4.6137	0.9742	0.8858	1	0.0323	0.274	0	62.9516	931.86	46.15	-19.5	0.593775
53	42.1	71.8478	1.7066	215.407	5.3717	0	29.43	4.1478	0.3909	-1	1	0.7514	0.8554	0.4274	581.26	765.282	-34.45	-63.05	0.317702
54	9.1	36.0501	3.9615	78.737	11.0897	3.25	30.6604	6.876	0.8506	0.2169	0.9995	0.1863	0.8873	0.2353	563.989	400.033	32.5	-15.6	0.357223
55	4.9	16.6608	3.4002	17.3807	5.9934	0	13.4001	3.4949	0.9358	0.7894	1	0.06935	0.8276	0	973.622	244.02	5.85	15.6	0.567324
56	48.7	31.4428	0.6456	286.577	6.1366	0	18.9506	3.5946	0.2204	-1	1	0.7229	0.7944	0.6211	331.296	912.24	31.2	-3.9	0.105205
57	10.5	44.7746	4.2642	56.177	6.6091	0	18.9506	4.0196	0.8251	-0.9971	1	0.4585	0.5176	0.07812	58.8952	635.167	10.4	43.55	0.645201
58	10.5	73.6338	7.0127	80.7408	9.4989	0	23.6604	5.2584	0.4829	-0.9925	1	0.63	0.3059	0.4531	300.909	642.362	-11.05	-72.8	0.738264
59	5.3	40.3629	7.6156	31.9232	9.6737	0	17.5018	4.5103	0.908	0.8521	0.9494	0.03227	0	0	196.094	829.189	-39	-10.4	0.787248
60	8.1	7.6081	0.9393	28.2565	4.6322	0	16.25	3.3587	-0.2922	-0.9939	0.9231	0.5404	0.9508	0.9512	664.568	766.981	2.6	-7.15	0.202776
61	8.1	42.8063	5.2847	64.5151	10.5763	3.25	29.0689	5.3733	0.908	-0.8137	1	0.318	0.5246	0.04878	1376.78	255.778	-31.85	-28.6	0.499674
62	8.1	73.1301	9.0284	59.6691	9.7818	0	30.6604	5.1114	0.9387	0.8866	1	0.03211	0	0	501.327	602.636	63.05	-37.05	0.922979
63	7.9	7.1795	0.9088	32.6542	5.5346	0	10.2774	2.4845	0.5561	-0.9983	0.9983	0.5611	1	0.4474	997.234	233.424	0.65	-7.15	0.164203
64	7.9	31.2338	3.9537	33.9226	5.7496	0	10.2774	3.028	0.8833	0.6481	1	0.1192	0.5424	0.2051	1354.9	45.5253	-6.5	-30.55	0.687648
65	17.7	116.306	6.571	158.307	10.0833	0	35.1541	6.4464	0.8045	-0.2425	1	0.322	0.3185	0.2353	1096.48	342.107	98.15	62.4	0.651672
66	5.7	2.9069	0.51	9.5827	2.5899	0	4.5962	1.6698	-0.2808	-0.8944	0.7071	0.508	1	1	878.965	64.9298	-2.6	-1.3	0.196919
67	5.1	35.1782	6.8977	19.6351	6.3339	0	13.7886	2.9224	0.9669	0.8909	0.9991	0.04005	0.1935	0	575.529	925.872	-31.2	-16.25	1.08901
68	7.7	7.0007	0.9092	25.7831	4.5234	0	13.4001	2.9322	0.05872	-1	0.9989	0.8849	1	0.6	604.857	75.2338	-6.5	2.6	0.200999
69	18.3	32.0154	1.7495	94.0615	5.7706	0	17.5018	3.814	0.2806	-0.9907	1	0.747	0.6503	0.5141	1355.3	527.806	-31.85	3.25	0.303175
70	5.5	45.1925	8.2168	31.9078	9.1165	0	18.9506	5.2465	0.9908	0.9653	0.9998	0.0109	0	0	983.264	150.755	-34.45	-29.25	0.901311
71	4.9	35.5842	7.2621	29.3288	10.1134	3.25	33.1436	6.9266	0.9963	0.9838	1	0.005309	0	0	613.816	104.071	35.1	-5.85	0.718067
72	5.9	10.2774	1.7419	21.8674	5.607	0	10.2774	2.4683	0.7276	-0.8575	0.9701	0.3971	1	0.2632	580.907	807.347	-9.75	-3.25	0.310665
73	6.7	15.5049	2.3142	31.0214	6.6003	0	14.5344	4.6743	0.6173	-1	1	0.6781	0.8723	0.2222	194.022	478.015	8.45	-13	0.35062
74	8.7	55.8924	6.4244	49.2618	7.3525	0	16.25	3.2026	0.9783	0.8882	1	0.02923	0	0	613.879	408.178	8.45	55.25	0.873771
75	5.7	14.5344	2.5499	33.2998	9	3.25	19.769	5.0016	0.2239	-0.53	0.8944	0.4609	1	0.8125	537.965	703.561	6.5	13	0.283322
76	10.9	118.043	10.8296	121.877	13.694	0	24.7513	5.5853	0.9216	0.6046	1	0.1111	0	0.1304	886.523	427.853	23.4	115.7	0.790828
77	6.9	3.5004	0.5073	32.566	6.6461	0	17.5018	4.9219	-0.4846	-1	1	0.6715	1	0.9286	275.486	928.667	3.25	-1.3	0.0763305
78	10.7	48.1044	4.4957	79.1331	9.0958	0	23.4361	5.4805	0.7066	-0.1009	0.9999	0.3113	0.4713	0.3881	521.196	672.584	48.1	-0.65	0.494261
79	7.7	39.7139	5.1576	40.8632	7.169	0	13.4001	2.9664	0.9813	0.9111	1	0.02154	0.05263	0	385.292	91.4805	37.05	-14.3	0.719431
80	12.9	49.0265	3.8005	68.7861	6.3107	0	16.5718	4.5106	0.7345	-0.6	1	0.3535	0.4495	0.3523	1205.11	277.132	48.75	5.2	0.602231
81	8.5	31.2609	3.6778	57.9712	8.9187	0	50.5581	9.2328	0.6951	-0.8412	0.9545	0.4266	0.3231	0.2927	5.3471	415.259	1.95	31.2	0.41237
82	8.9	6.5	0.7303	35.8292	5.1926	0	10.2774	2.5802	-0.5036	-1	0.9487	0.6493	1	0.8889	1357.15	838.124	6.5	0	0.140642
83	12.1	70.4643	5.8235	97.5629	9.6597	0	23.4361	5.3675	0.7948	-0.8944	1	0.425	0.4158	0.1875	335.38	981.256	-42.9	-55.9	0.602866
84	8.3	26.6579	3.2118	40.9487	6.4998	0	16.25	3.5986	0.7441	-0.1047	0.9994	0.3005	0.8571	0.3023	1279.23	395.199	-18.85	18.85	0.494138
85	5.5	39.6713	7.213	26.9257	7.6931	0	14.5344	3.7758	0.9695	0.9096	0.9998	0.0335	0	0	30.7818	452.245	37.7	12.35	0.937593
86	8.7	92.0731	10.5831	77.1329	11.5124	0	44.2048	8.7856	0.9312	0.7642	1	0.07474	0.01493	0	285.839	750.511	57.2	72.15	0.919278
87	5.1	1.95	0.3824	9.0442	2.9175	0	4.5962	1.1895	0.7434	0.4472	1	0.1994	1	0.5556	600.314	583.853	0	-1.95	0.131071
88	8.1	21.8404	2.6963	57.1915	9.3757	0	18.9506	4.7903	0.5938	-0.5547	1	0.4543	0.918	0.475	855.284	469.562	13	-17.55	0.287584
89	5.1	39.1999	7.6863	29.2954	9.4501	4.5962	13.7886	3.3513	0.9408	0.8829	0.9877	0.02707	0	0	713.833	21.2745	25.35	29.9	0.813356
90	30.9	65.9966	2.1358	168.442	5.8284	0	16.25	3.726	0.5264	-1	1	0.6031	0.8028	0.4346	386.718	827.471	58.5	30.55	0.366447
91	24.9	134.857	5.416	188.96	8.2515	0	14.5344	3.2913	0.7668	-0.9999	1	0.5441	0.2576	0.1787	1365.12	143.665	9.1	134.55	0.656366
92	5.7	19.769	3.4682	27.0238	7.3037	0	13.7886	3.6792	0.3039	-0.8944	0.9958	0.6826	0.5946	0.6471	46.0614	558.596	17.55	9.1	0.474855
93	15.9	50.9908	3.207	92.7999	6.6763	0	13.4001	3.3134	0.344	-1	0.9997	0.737	0.6259	0.4828	682.085	544.035	48.75	-14.95	0.480356
94	5.5	16.5718	3.0131	41.7395	11.9256	3.25	22.981	5.8918	0.2851	-0.3708	0.888	0.3433	0.6857	0.9333	1087.1	863.864	-7.15	-14.95	0.252658
95	8.9	103.825	11.6657	90.0869	13.0561	4.5962	25.3833	3.8707	0.9793	0.9465	1	0.0204	0	0	434.961	868.511	-43.55	94.25	0.893506
96	16.1	102.694	6.3785	146.076	10.36	3.25	48.8582	5.4053	0.7804	-0.6846	1	0.446	0.2837	0.1983	950.783	246.972	-93.6	42.25	0.615685
97	5.1	9.1	1.7843	13.6635	4.4076	0	10.2774	2.7821	0.9544	0.8869	0.9999	0.04535	0.9677	0	1300.71	328.667	9.1	0	0.404823
98	10.9	38.2341	3.5077	58.9109	6.6192	0	19.769	4.2548	0.7948	-1	0.9998	0.454	0.5618	0.1159	385.394	280.807	-31.2	-22.1	0.529928
99	6.3	21.1625	3.3591	39.3098	9.1418	3.25	21.8017	4.7516	0.7759	0.494	0.9992	0.1514	0.9535	0.4348	707.54	140.286	20.8	3.9	0.367444
100	7.3	15.23	2.0863	33.7248	6.3632	0	11.718	2.6978	-0.08625	-1	1	0.7124	0.9434	0.8438	1311.04	349.705	11.7	-9.75	0.32787
101	18.7	105.055	5.6179	126.889	7.5982	0	16.25	3.6486	0.9214	0.6068	1	0.09519	0.4012	0.08844	1247.45	678.644	-51.35	91.65	0.739372
102	29.1	36.2255	1.2449	180.689	6.6675	0	47.3207	6.5012	0.5425	-1	1	0.602	0.8524	0.4378	1228.08	552.342	5.85	-35.75	0.186712
103	10.3	29.0689	2.8222	53.0605	6.3928	0	16.5718	3.7446	0.863	0.2622	1	0.1862	0.988	0.1905	1303.22	1020.59	-5.2	-28.6	0.441465
104	8.5	2.9069	0.342	28.6719	4.4111	0	14.5344	3.1797	-0.5354	-0.9993	0.9701	0.6242	1	0.9048	1148.8	770.835	-2.6	-1.3	0.0775317
105	13.3	81.3981	6.1202	91.1123	8.063	0	19.5	3.3144	0.9917	0.9524	1	0.009491	0.0531	0	825.605	791.598	25.35	-77.35	0.759048
106	7.5	3.3144	0.4419	17.3689	3.158	0	7.2672	2.0777	-0.2874	-0.9839	1	0.719	1	0.8788	971.887	181.953	-3.25	-0.65	0.13993
107	6.5	66.2873	10.198	52.7369	11.7193	4.5962	45.2673	7.7758	0.9729	0.8634	0.9975	0.02955	0	0	1072.88	151.369	-28.6	-59.8	0.870188
108	16.7	57.8829	3.466	136.343	9.275	0	30.6604	6.2083	0.8782	0.3773	1	0.1283	0.3197	0.1417	1053.78	276.644	52.65	24.05	0.373693
109	5.9	26.4591	4.4846	28.2389	7.2407	3.25	13.4001	3.0478	0.9659	0.858	0.9996	0.045	0.7179	0	1045.5	496.678	12.35	-23.4	0.61936
110	7.1	91.4931	12.8864	83.4063	16.3542	6.5	22.981	4.2772	0.9445	0.6441	1	0.108	0	0.129	1030.71	452.521	63.05	-66.3	0.787957
111	6.7	79.4703	11.8612	60.0293	12.7722	9.75	16.5718	2.4019	0.999	0.9953	1	0.001264	0	0	768.687	759.105	5.2	-79.3	0.928673
112	5.7	11.0691	1.9419	22.5047	6.0823	0	17.5018	4.8269	0.8703	0.4229	1	0.1812	1	0.2353	53.7105	357.693	-11.05	-0.65	0.319271
113	7.1	14.3884	2.0265	25.0942	4.9204	0	17.5018	3.6799	0.9222	0.788	0.9995	0.0636	1	0	740.585	514.725	-4.55	13.65	0.411857
114	15.9	18.6132	1.1706	65.5801	4.718	0	46.5329	6.2114	-0.303	-1	1	0.7462	1	0.8291	155.685	708.453	-16.9	-7.8	0.248114
115	7.7	64.432	8.3678	70.6124	12.3881	4.5962	20.8102	4.2736	0.9901	0.9588	1	0.01083	0	0	1339.36	18.8636	-64.35	-3.25	0.675471
116	6.5	130.525	20.0808	91.4191	20.3153	10.2774	27.768	4.562	0.999	0.995	1	0.001107	0	0	467.477	483.431	-11.7	130	0.988457
117	7.3	51.387	7.0393	44.6432	8.4233	0	17.5018	4.1792	0.9194	0.7179	0.9992	0.09106	0.1509	0.0303	519.048	31.7603	16.25	48.75	0.835694
118	6.9	11.718	1.6983	30.2604	6.1756	0	19.769	4.1714	0.3106	-0.6644	0.9701	0.5012	0.9388	0.75	444.783	437.949	-11.7	-0.65	0.275002
119	6.5	81.5096	12.5399	60.5726	13.4606	6.5	22.981	3.6691	0.9901	0.9694	0.9997	0.009363	0	0	538.739	319.977	79.3	-18.85	0.9316
120	11.5	43.3604	3.7705	55.8689	5.8809	0	13.4001	2.6381	0.8854	0.7171	0.9998	0.06535	0.5158	0.01333	659.509	458.213	39.65	17.55	0.641143
121	13.3	56.6135	4.2567	73.6884	6.5211	0	13	2.7306	0.9387	0.8087	1	0.05986	0.2389	0	1008.96	996.703	-12.35	-55.25	0.652758
122	9.1	72.9305	8.0143	63.1782	8.8983	0	16.25	4.0881	0.9507	0.8051	1	0.05677	0	0	1126.16	661.775	-58.5	-43.55	0.900655
123	11.5	26.1458	2.2736	69.1158	7.2754	0	26.2023	5.0609	0.848	-0.1414	1	0.217	1	0.2133	1247.53	130.483	21.45	14.95	0.312505
124	10.7	30.8322	2.8815	39.5379	4.5446	0	11.718	2.5726	0.8743	0.4191	0.9994	0.1519	1	0.2239	309.846	134.192	-25.35	-17.55	0.634049
125	23.7	109.913	4.6377	163.916	7.5537	0	18.9506	4.1356	0.9122	0.1777	1	0.1736	0.212	0.1269	1134.38	602.681	29.25	-105.95	0.613964
126	19.3	71.0644	3.6821	127.635	7.3778	0	19.5	3.9298	0.9149	0.2084	1	0.1393	0.5087	0.0915	675.324	419.705	11.05	-70.2	0.499078
127	8.5	52.4893	6.1752	57.1361	8.7902	3.25	16.25	3.1862	0.8559	-0.124	1	0.241	0.1231	0.2222	932.271	769.794	-52	7.15	0.70251
128	12.7	75.0884	5.9125	94.7023	8.8507	0	30.8322	6.2376	0.6442	-0.6214	0.9999	0.5931	0.4673	0.2414	1103.46	981.295	-49.4	-56.55	0.668026
129	6.7	28.5778	4.2653	46.4926	9.8921	0	36.7696	10.8489	0.1252	-0.8253	0.9934	0.5085	0.8298	0.84	1082.9	845.612	-8.45	-27.3	0.431182
130	10.7	9.3066	0.8698	76.8695	8.8356	3.25	14.5344	3.4335	0.1051	-1	1	0.7434	1	0.6825	303.369	511.449	1.95	9.1	0.0984427
131	13.1	12.2124	0.9322	63.9808	5.764	0	22.75	3.9056	0.5031	-0.9976	1	0.7179	0.973	0.3736	217.473	641.271	5.2	-11.05	0.161728
132	6.3	59.6939	9.4752	43.9046	10.2104	6.5	13.4001	2.3302	0.9937	0.9572	1	0.009645	0	0	185.071	1001.01	-34.45	-48.75	0.927995
133	16.1	148.464	9.2213	193.515	13.7245	0	40.2003	7.8296	0.5632	-0.9417	1	0.5958	0.2837	0.4298	1014.08	454.149	-105.95	104	0.671886
134	12.1	66.7066	5.5129	85.898	8.5048	0	41.1096	6.0485	0.9778	0.8491	1	0.0275	0.1485	0	767.182	339.43	-55.9	36.4	0.64821
135	10.5	120.238	11.4512	106.807	12.5655	3.25	18.9506	3.6056	0.9558	0.8612	1	0.05021	0	0	1296.14	90.9571	-17.55	-118.95	0.911321
136	5.5	6.5324	1.1877	16.4812	4.7089	0	14.5344	3.4595	-0.003234	-0.9899	0.7071	0.5604	1	1	1136.05	948.809	-6.5	-0.65	0.252225
137	6.9	29.7015	4.3046	41.4024	8.4495	3.25	20.8102	4.7562	0.876	0.5145	0.9999	0.1437	0.5102	0.1379	1162.75	869.493	11.7	-27.3	0.50945
138	5.7	41.5695	7.2929	41.5458	11.2286	3.25	29.25	6.2782	0.962	0.8944	0.9996	0.02733	0	0	13.3947	802.43	18.85	37.05	0.649493
139	8.7	25.2832	2.9061	39.4171	5.8831	0	21.8017	4.8906	0.7762	-0.9973	0.9999	0.42	0.8507	0.1957	818.19	227.667	24.05	7.8	0.493974
140	18.5	27.3309	1.4773	82.3065	4.9883	0	16.25	2.9737	0.3056	-1	1	0.788	1	0.5034	562.038	674.168	-1.3	27.3	0.296153
141	29.3	120.362	4.1079	186.87	6.845	0	32.1734	4.1476	0.5841	-0.9985	1	0.6468	0.4725	0.3213	626.761	753.5	52	108.55	0.600131
142	21.9	68.5064	3.1281	170.506	8.5681	0	17.5018	4.1115	0.8409	-0.9648	1	0.3104	0.6834	0.1742	708.269	345.886	-57.2	-37.7	0.365087
143	5.1	41.9338	8.2223	45.6818	14.7361	3.25	26	6.7048	0.9769	0.958	0.9987	0.01319	0	0	84.3235	413.382	39.65	13.65	0.55797
144	5.7	45.0192	7.8981	38.7581	10.4752	0	36.3361	8.4546	0.8394	0.6592	0.9916	0.1309	0	0.4118	760.895	553.868	42.9	13.65	0.753981
145	4.9	3.7901	0.7735	11.916	4.109	0	11.718	3.6151	-0.1378	-0.8321	0.7255	0.5778	1	1	1295.77	987.969	-1.95	3.25	0.188245
146	9.9	22.1382	2.2362	50.4032	6.3802	3.25	16.25	3.1772	0.79	0.3881	0.9998	0.1715	1	0.4407	191.566	293.414	16.9	14.3	0.350491
147	12.1	65.1169	5.3816	70.3452	6.9649	0	13	2.8546	0.9071	0.5253	0.9999	0.1284	0.3366	0.1481	342.017	285.752	-3.9	-65	0.772674
148	4.7	15.0064	3.1929	14.5288	5.381	0	11.718	3.6046	0.9118	0.7071	0.9985	0.09893	1	0.1429	778.755	481.702	-14.95	1.3	0.593366
149	5.9	12.9512	2.1951	43.048	11.0379	0	24.7513	5.276	0.09387	-0.9754	0.9976	0.686	1	0.7778	355.712	803.059	-3.9	12.35	0.198869
150	6.3	57.5535	9.1355	57.4698	13.3651	3.25	29.9635	5.972	0.9758	0.9015	1	0.02722	0	0	1376.97	534.667	18.2	54.6	0.683534
151	13.3	29.6446	2.2289	65.9393	5.8353	0	13.4001	3.3177	0.4788	-0.9987	0.9999	0.7606	0.7788	0.3152	1305.74	708.286	-28.6	7.8	0.381968
152	8.7	33.8062	3.8858	58.5372	8.7369	0	26.2023	5.7945	0.7561	-0.2169	0.9997	0.2441	0.7015	0.383	798.264	511.144	-20.8	26.65	0.444757
153	6.5	5.9927	0.922	16.8397	3.7421	0	7.2672	1.8553	-0.0861	-0.9923	0.8	0.5825	1	0.913	851.092	780.454	3.9	4.55	0.246386
154	7.1	8.45	1.1901	20.6114	4.0415	0	10.2774	2.6854	0.08965	-0.9939	0.9487	0.564	1	0.8214	396.845	819.725	-7.8	3.25	0.29447
155	5.5	13.3843	2.4335	17.4062	4.9732	0	16.25	4.4952	-0.5049	-0.8627	0.1168	0.2544	0.6857	1	901.418	394.436	-6.5	-11.7	0.489323
156	5.5	25.7551	4.6827	21.677	6.1934	3.25	10.2774	2.0015	-0.04666	-0.2869	0.4662	0.2447	0.2286	1	790.045	972.318	4.55	-25.35	0.756079
157	5.7	18.3157	3.2133	27.2169	7.3559	3.25	21.8017	3.2254	0.5718	0.3353	0.8921	0.1656	0.6216	0.8824	426.465	15.7807	-8.45	-16.25	0.436833
158	7.3	192.727	26.4009	142.022	26.7967	6.5	51.387	6.7144	0.9991	0.9956	1	0.001036	0	0	824.719	564.294	172.25	86.45	0.98523
159	12.1	51.8902	4.2884	72.7235	7.2003	3.25	16.25	2.7046	0.8516	-0.4472	1	0.2959	0.495	0.1605	957	525.186	50.7	11.05	0.595586
160	6.5	39.6234	6.0959	51.0177	11.3373	3.25	33.1436	6.147	0.5871	-0.2606	0.975	0.4702	0	0.44	274.123	387.815	-29.9	26	0.537685
161	8.7	67.4811	7.7565	58.1996	8.6865	3.25	16.25	3.8656	0.9424	0.6974	1	0.06974	0.2239	0.02128	482.569	72.0632	24.05	-63.05	0.892937
162	12.1	50.5916	4.1811	105.179	10.4138	3.25	40.2003	7.8943	0.8692	-0.03701	0.9998	0.2088	0.5248	0.1235	1134.38	404.293	37.05	-34.45	0.401496
163	11.7	53.903	4.6071	104.606	10.7841	0	42.25	7.5494	0.4891	-0.9684	1	0.5507	0.4639	0.5195	295.068	759.372	29.9	-44.85	0.427212
164	10.9	38.372	3.5204	50.8895	5.7179	0	13	3.2778	0.8956	0.4749	1	0.1135	0.9551	0.08696	158.307	871.073	38.35	1.3	0.615681
165	5.1	39.3934	7.7242	42.7043	13.7756	4.5962	25.3833	6.6088	0.9853	0.937	1	0.01786	0	0	540.677	342.882	24.05	31.2	0.560716
166	20.7	67.8527	3.2779	144.097	7.7057	0	16.25	3.5885	0.5312	-1	1	0.6953	0.5401	0.3434	1068.17	147.056	-67.6	-5.85	0.425386
167	5.3	18.8612	3.5587	13.4166	4.0656	0	10.2774	2.9496	0.9435	0.9051	1	0.03646	0.697	0	769.066	245.934	18.85	0.65	0.87532
168	7.9	61.0758	7.7311	48.2176	8.1725	3.25	16.25	4.0469	0.888	0.7454	1	0.08744	0.01695	0.02564	561.354	152.449	58.5	17.55	0.94599
169	6.5	22.3849	3.4438	40.9407	9.0979	0	19.769	4.5794	0.3488	-0.8725	1	0.7329	0.2	0.52	351.023	857.208	-9.75	-20.15	0.378527
170	13.1	36.4	2.7786	116.626	10.5069	0	23.6604	5.8128	0.5604	-0.9866	0.9995	0.596	0.3514	0.3846	815.443	689.015	-36.4	0	0.264455
171	7.9	11.1262	1.4084	32.1777	5.4539	0	13.4001	3.3015	-0.009565	-1	1	0.8227	1	0.6923	1385.25	1025.11	1.3	11.05	0.258237
172	18.5	71.9154	3.8873	156.881	9.5079	0	42.7471	5.7526	0.5495	-0.9997	1	0.6494	0.3212	0.3681	838.473	75.9243	35.75	-62.4	0.408849
173	36.9	156.391	4.2382	296.808	8.5045	0	18.9506	4.2038	0.7084	-0.9995	1	0.4884	0.4384	0.2736	456.809	869.545	94.25	-124.8	0.498348
174	4.9	4.162	0.8494	25.954	8.9496	3.25	34.548	7.7469	-0.09675	-0.9995	0.9398	0.9379	1	0.5556	1388.88	610.235	-2.6	3.25	0.0949093
175	5.1	66.4973	13.0387	50.171	16.1842	6.5	26.2023	5.316	0.986	0.9443	1	0.01727	0	0	679.716	220.931	51.35	42.25	0.805644
176	7.5	61.1311	8.1508	65.1809	11.8511	0	26.8002	5.8786	0.8314	0.5536	0.9991	0.1634	0	0.3714	244.493	455.1	-35.1	-50.05	0.687767
177	4.9	26.323	5.372	22.7282	7.8373	4.5962	16.5718	3.6001	0.9704	0.935	0.9998	0.02374	0.1379	0	559.592	115.98	24.7	-9.1	0.68544
178	5.1	80.6105	15.806	54.9842	17.7368	0	22.981	5.8947	0.9926	0.9758	0.9994	0.00917	0	0	1087.82	707.353	-80.6	-1.3	0.891142
179	11.3	67.4248	5.9668	73.1577	7.8664	0	13.4001	2.9179	0.9305	0.5739	1	0.09274	0.1613	0.08219	1192.06	41.708	-55.9	37.7	0.758517
180	12.9	76.2387	5.91	78.5542	7.2068	0	20.8102	4.5751	0.9648	0.8047	1	0.04114	0.3303	0	1134.31	668.558	59.15	-48.1	0.820059
181	10.3	93.8344	9.1101	97.9335	11.7992	3.25	42.25	6.8662	0.9711	0.87	1	0.02748	0	0	1086.79	213.398	-92.3	-16.9	0.772095
182	5.1	19.801	3.8826	19.767	6.3764	0	16.25	4.6597	0.8831	0.7634	0.9571	0.05678	0.7097	0	492.98	790.628	18.2	7.8	0.608902
183	13.5	38.8752	2.8796	95.9403	8.3426	3.25	29.0689	4.6086	0.7839	-0.4042	1	0.2758	0.9217	0.2947	1079.56	659.985	-13.65	-36.4	0.345168
184	16.5	17.8484	1.0817	78.2792	5.3986	0	30.6604	5.4093	-0.1816	-1	0.9991	0.6762	0.9103	0.8387	215.676	995.694	9.75	14.95	0.200367
185	7.1	22.4509	3.1621	33.9496	6.6568	3.25	14.5344	2.9801	0.5552	-0.03701	0.9995	0.3899	0.549	0.5806	675.38	988.204	20.8	8.45	0.475018
186	6.7	18.3042	2.732	48.5139	10.3221	0	30.6604	7.2022	0.7373	0.1286	0.9986	0.2579	0.766	0.3704	608.224	970.351	-18.2	-1.95	0.264675
187	5.1	48.2622	9.4632	26.1693	8.4417	0	13.7886	4.0615	0.9954	0.9846	0.9996	0.004666	0	0	1131.31	831.284	33.8	-34.45	1.12101
188	7.7	9.1924	1.1938	21.3453	3.7448	0	11.718	3.019	0.6421	-0.3162	1	0.324	1	0.5	1157.01	610.753	-6.5	6.5	0.318789
189	10.3	71.432	6.9351	76.3439	9.1981	3.25	16.5718	3.4458	0.886	0.519	0.9996	0.1266	0	0.1905	577.524	891.345	68.9	-18.85	0.753971
190	12.3	37.249	3.0284	84.2407	8.1787	0	23.6604	5.0442	0.6291	-0.9971	0.9998	0.4764	0.6796	0.4819	16.6585	575.471	18.2	-32.5	0.370279
191	6.3	59.403	9.4291	41.2166	9.5853	3.25	14.5344	2.9227	0.9955	0.9884	0.9994	0.003217	0	0	552.73	1018.56	54.6	-23.4	0.983704
192	22.1	36.3361	1.6442	96.1248	4.7823	0	13.4001	3.1492	0.5247	-1	1	0.4941	1	0.6	896.898	759.597	26.65	-24.7	0.343809
193	7.9	43.8208	5.5469	47.5069	8.052	0	18.9506	4.4111	0.9051	0.4496	0.9998	0.1672	0.05085	0.1538	1228.64	443.38	-37.05	-23.4	0.688885
194	8.1	43.6711	5.3915	53.5706	8.7821	0	37.0557	9.1981	0.2413	-0.9997	0.9947	0.6891	0.5246	0.7	773.586	103.512	-43.55	3.25	0.613919
195	5.3	55.0086	10.379	39.9651	12.1106	4.5962	16.25	3.0278	0.9852	0.971	0.9983	0.008305	0	0	915.896	860.594	44.85	31.85	0.857018
196	12.1	5.886	0.4864	46.5362	4.6075	0	13.4001	3.6913	0.4434	-0.9806	0.9972	0.6114	1	0.5658	585.029	627.128	-5.85	-0.65	0.105567
197	15.9	40.6964	2.5595	115.828	8.3329	0	23.4361	5.7384	0.4944	-0.9965	1	0.6132	0.9424	0.4915	675.742	726.528	-18.2	-36.4	0.307156
198	23.3	34.9432	1.4997	140.903	6.6152	0	18.9506	4.2383	0.24	-1	1	0.6917	0.5962	0.6561	879.74	305.478	-34.45	-5.85	0.226705
199	4.9	57.3917	11.7126	36.0618	12.4351	7.2672	16.25	2.4141	0.9735	0.9549	0.9966	0.01284	0	0	632.469	275.163	13	55.9	0.941898
200	5.1	3.5004	0.6863	28.428	9.1703	0	23.6604	5.6351	0.07185	-0.8321	0.9955	0.7864	1	0.6364	327.049	772.255	3.25	-1.3	0.0748394
201	7.7	78.9074	10.2477	59.9024	10.5092	3.25	17.5018	3.7107	0.9968	0.975	1	0.005008	0	0	64.2403	925.883	77.35	15.6	0.975117
202	6.9	20.739	3.0056	31.369	6.4018	3.25	13.7886	3.3787	0.7425	-0.669	0.9997	0.405	0.9796	0.3103	1196.02	343.877	-11.05	17.55	0.469493
203	15.5	47.5567	3.0682	126.278	9.3539	0	39.6713	5.5211	0.6055	-0.2609	1	0.3474	0.5407	0.5702	1165.35	482.597	46.8	-8.45	0.328013
204	4.9	18.7601	3.8286	13.1584	4.5374	0	7.2672	2.4161	0.9094	0.7526	0.9697	0.0689	1	0	556.939	585.235	-18.2	-4.55	0.843787
205	9.5	40.8208	4.2969	83.2374	11.0983	0	29.9635	6.3602	0.6462	-0.9357	0.9998	0.4877	0.1467	0.4545	1254.37	711.305	-6.5	40.3	0.387167
206	30.3	71.3758	2.3556	170.046	6.0087	0	33.1436	4.8718	0.4695	-1	1	0.5456	0.8163	0.5853	876.718	589.949	-43.55	56.55	0.392032
207	5.3	25.0903	4.734	24.6361	7.4655	0	20.8102	5.6255	0.728	-0.96	0.9994	0.5156	0.1818	0.1538	416.123	722.274	-7.15	24.05	0.634117
208	5.5	31.737	5.7704	34.4844	9.8527	3.25	27.768	6.7423	0.8972	0.7723	0.9675	0.04815	0.02857	0	88.2182	339.018	-18.2	-26	0.585667
209	6.1	42.1749	6.9139	35.228	8.5922	0	19.769	4.9936	0.987	0.964	0.9999	0.0121	0	0	36.1885	860.156	-37.05	20.15	0.804672
210	6.5	27.0512	4.1617	36.9537	8.2119	0	13.7886	3.3482	0.8742	0.6705	1	0.08678	0.7556	0.12	118.754	584.031	-15.6	-22.1	0.506789
211	9.3	14.8508	1.5969	47.207	6.4667	0	13.7886	3.1812	0.7371	-0.09054	0.9947	0.281	1	0.32	927.253	621.79	13.65	5.85	0.246942
212	8.3	67.7904	8.1675	72.5094	11.5094	3.25	42.7471	8.6076	0.9315	0.523	1	0.118	0.04762	0.09302	757.03	496	-65.65	16.9	0.709637
213	5.1	46.8045	9.1774	35.2189	11.3609	0	17.5018	4.6415	0.9226	0.8779	0.9758	0.03374	0	0	1006.1	271.088	-28.6	-37.05	0.807806
214	9.1	39.7352	4.3665	56.4198	7.9465	0	33.4608	5.7293	0.9527	0.6905	1	0.06182	0.5211	0.03922	1282.07	236.346	-2.6	39.65	0.549487
215	11.1	34.6701	3.1234	70.4675	7.7437	0	18.9506	4.7885	0.02762	-0.9487	0.9991	0.66	0.7692	0.7324	1254.44	909.995	3.9	-34.45	0.403347
216	18.7	59.9165	3.2041	142.601	8.539	0	18.3848	4.1997	0.6511	-0.9983	1	0.5929	0.2994	0.2381	72.7861	409.789	15.6	57.85	0.375231
217	4.7	32.0088	6.8104	31.7097	11.7443	3.25	17.5018	4.0524	0.6785	0.3422	0.9512	0.271	0.2963	0.5714	497.787	444.862	-31.2	7.15	0.57989
218	6.5	23.6604	3.6401	33.6072	7.4683	0	26.2023	6.1073	0.961	0.368	1	0.1262	0.4889	0.04	169.462	1014.01	-22.1	8.45	0.487407
219	6.7	107.429	16.0342	79.1812	16.8471	7.2672	35.0036	5.486	0.998	0.9944	1	0.001355	0	0	739.045	980.06	-100.1	-39	0.951748
220	8.3	17.6819	2.1304	47.8874	7.6012	0	26.2023	5.6047	0.08923	-0.9326	0.9037	0.5533	0.9841	0.9302	77.7711	864.699	-10.4	14.3	0.280272
221	5.1	4.9503	0.9706	18.7994	6.0643	0	13.7886	4.0273	0.3058	-0.3939	0.9899	0.5232	1	0.8	904.363	808.01	-4.55	-1.95	0.160051
222	5.7	3.9538	0.6936	17.572	4.7492	0	10.2774	2.4219	0.2728	-0.8682	0.9923	0.691	1	0.7647	1035.69	377.667	-0.65	3.9	0.146046
223	7.3	28.2208	3.8659	34.215	6.4557	0	13	3.1187	0.9726	0.6905	1	0.05627	0.434	0.0303	1264.68	691.418	3.9	27.95	0.598835
224	6.9	38.0902	5.5203	47.784	9.7518	0	23.6604	5.8934	0.7578	0.269	0.999	0.1998	0.3878	0.4483	659.022	252.906	34.45	16.25	0.56608
225	9.1	11.9501	1.3132	46.5528	6.5567	0	17.5018	3.7866	0.4375	-0.786	1	0.6017	0.9437	0.6	1373.32	70.8187	-4.55	-11.05	0.200284
226	21.3	40.4883	1.9009	97.4728	5.0504	0	30.6604	3.9453	0.6582	-0.9995	1	0.5652	1	0.3121	643.991	782.033	29.9	-27.3	0.376386
227	36.7	134.956	3.6773	308.119	8.8795	0	42.3748	6.2724	0.7499	-0.8721	1	0.4452	0.4524	0.2485	1006.23	416.689	109.2	79.3	0.414134
228	8.3	32.0088	3.8565	45.1785	7.1712	3.25	13.4001	2.6193	0.9351	0.769	1	0.06053	0.8413	0	407.542	398.717	-13	29.25	0.537776
229	9.7	29.1052	3.0005	57.7175	7.4958	0	16.25	3.2586	0.4558	-0.9848	0.9997	0.5484	0.6234	0.5357	1371.58	307.784	-25.35	14.3	0.400291
230	16.1	24.7513	1.5373	86.4167	6.1288	0	14.5344	3.851	-0.1925	-0.9998	1	0.6744	0.9149	0.8376	923.829	905.382	5.85	24.05	0.250832
231	5.7	65.65	11.5175	52.2524	14.1223	10.2774	17.5018	2.2578	0.9562	0.9194	0.9898	0.01943	0	0	411.184	350.719	64.35	-13	0.815554
232	7.1	44.6754	6.2923	27.7553	5.4422	0	11.718	2.7955	0.7393	0.4916	0.9595	0.1276	0.4902	0.6129	900.958	1019.58	44.2	-6.5	1.15621
233	6.7	45.0802	6.7284	45.8484	9.755	0	17.5018	4.2203	0.8774	0.501	0.9648	0.122	0.1702	0.1111	1254.8	44.9925	18.85	-40.95	0.689739
234	8.5	48.5372	5.7103	74.0491	11.3922	3.25	45.9619	9.5044	0.9054	0.5657	1	0.114	0.5692	0.1111	1089.58	106.882	-48.1	-6.5	0.501246
235	5.3	33.4608	6.3134	25.8984	7.848	3.25	10.2774	2.1167	0.9856	0.97	1	0.009925	0	0	1283.1	947.576	-13.65	30.55	0.80446
236	9.3	7.15	0.7688	81.388	11.149	0	49.7154	8.8337	0.1947	-0.9997	0.9998	0.8161	0.5753	0.5769	1025.05	331.828	-7.15	0	0.0689569
237	13.5	48.9058	3.6226	72.6155	6.3144	0	13.4001	2.902	0.8383	-0.124	1	0.2111	0.8261	0.2105	648.107	810.089	-48.75	-3.9	0.573705
238	14.3	68.6973	4.804	142.617	11.5949	3.25	41.6203	6.1117	0.4978	-0.9982	1	0.7394	0.2195	0.3592	398.941	786.752	-64.35	-24.05	0.41432
239	5.3	18.7489	3.5375	17.7067	5.3657	0	11.718	3.681	0.9755	0.8944	1	0.03073	1	0	1054.96	985.057	15.6	-10.4	0.65928
240	7.7	31.7171	4.1191	43.9863	7.7169	0	26	4.9258	0.7333	0.4661	0.9999	0.1943	0.5439	0.5946	343.403	399.993	-22.1	-22.75	0.533777
241	14.7	78.4994	5.3401	103.469	8.1472	0	32.0088	6.1071	0.3642	-1	1	0.772	0.4252	0.4615	1333.96	483.912	69.55	36.4	0.655452
242	39.9	192.262	4.8186	291.758	7.6981	0	39.2699	4.8466	0.9448	0.2699	1	0.1003	0.409	0.05292	1026.21	674.071	-34.45	-189.15	0.625947
243	12.7	9.2382	0.7274	39.0381	3.6484	0	16.25	3.3727	0.04984	-0.9991	0.9878	0.8448	1	0.6047	1058.17	241.256	-5.85	7.15	0.199375
244	5.1	19.3914	3.8022	27.5045	8.8724	3.25	22.981	6.3344	0.9412	0.7765	0.9997	0.07222	0.9032	0	1115.21	884.5	-14.95	-12.35	0.428542
245	8.3	24.6658	2.9718	59.4384	9.4347	0	17.5018	4.5792	-0.293	-0.995	0.943	0.6351	0.6825	0.9535	407.06	533.41	7.8	23.4	0.314986
246	5.1	27.9802	5.4863	21.9647	7.0854	0	16.25	4.1814	0.9829	0.9184	0.9999	0.0243	0.4194	0	1329.5	496.569	24.05	-14.3	0.774311
247	13.1	14.6069	1.115	78.7164	7.0916	0	33.931	8.2132	0.1207	-1	1	0.7935	0.964	0.6484	681.592	893.374	-13.65	-5.2	0.157228
248	7.7	17.3076	2.2477	54.9197	9.635	3.25	24.7513	5.3195	0.7887	0.2007	0.9992	0.2283	1	0.3514	71.3831	280.558	9.75	14.3	0.233285
249	5.5	60.9546	11.0827	39.6331	11.3237	6.5	17.5018	3.1582	0.9992	0.9974	1	0.0007036	0	0	1184.97	238.391	-56.55	-22.75	0.978717
250	9.5	57.2037	6.0214	73.6928	9.8257	0	23.6604	5.7107	0.4811	-0.9947	1	0.7287	0.52	0.4	533.379	304.184	-33.8	46.15	0.612821
251	4.7	25.3166	5.3865	23.665	8.7648	0	20.8102	5.7937	0.6459	0.2659	0.9255	0.2166	0.6296	0.5714	1143.52	904.298	12.35	-22.1	0.614561
252	5.7	24.4248	4.285	35.4388	9.578	3.25	20.8102	5.2136	-0.5783	-1	0.8448	0.5178	0.7027	0.9375	825.947	1030.54	-22.1	-10.4	0.447379
253	7.7	11.3704	1.4767	22.4645	3.9411	0	9.75	2.7869	0.4361	-0.9191	0.9985	0.5568	1	0.5676	311.357	817.448	-5.85	-9.75	0.374692
254	5.1	35.3937	6.9399	27.835	8.979	0	16.25	5.0829	0.9849	0.9638	0.9966	0.008617	0	0	1335.2	744.794	-24.7	25.35	0.772903
255	8.5	27.0356	3.1807	54.9608	8.4555	0	36.7696	9.2642	0.8665	0.6407	1	0.1235	0.9231	0.2667	1274.62	374.853	24.05	-12.35	0.376169
256	7.5	45.6715	6.0895	42.8737	7.7952	0	13.4001	3.2677	0.9836	0.9052	1	0.02428	0	0	596.673	314.733	18.85	41.6	0.781186
257	8.5	44.4668	5.2314	41.8484	6.4382	0	14.5344	2.8703	0.9818	0.8986	1	0.02756	0.1692	0	774.6	47.1765	-11.7	42.9	0.812556
258	9.1	76.4517	8.4013	105.092	14.8017	3.25	35.0036	6.0466	0.2495	-1	0.9997	0.9429	0.3803	0.38	917.621	580.192	68.25	-34.45	0.56759
259	27.5	83.8601	3.0495	199.296	7.8155	0	22.75	4.7139	0.7264	-0.7719	1	0.403	0.4784	0.3462	1316.86	578.733	-1.3	83.85	0.390186
260	5.1	29.43	5.7706	38.382	12.3813	3.25	49.5025	12.1182	0.2828	0.1316	0.4155	0.09906	0.5161	1	609.069	568.951	-29.25	-3.25	0.466074
261	8.7	42.7718	4.9163	73.0498	10.903	0	22.75	5.9465	0.7802	0.2464	0.9979	0.1821	0.5224	0.3404	568.558	927.04	-40.95	-12.35	0.450913
262	4.7	36.6314	7.7939	26.4096	9.7813	3.25	16.25	4.2963	0.9939	0.9899	0.9989	0.003093	0	0	11.5106	31.7447	-16.9	-32.5	0.796816
263	17.5	88.4406	5.0537	127.279	8.2116	0	22.75	4.6738	0.9781	0.8511	1	0.02692	0.1613	0	697.857	260.86	85.8	21.45	0.615434
264	5.1	19.1171	3.7484	26.9464	8.6924	3.25	16.25	4.0785	0.9755	0.9309	0.9999	0.02498	1	0	467.235	254.598	-15.6	-11.05	0.431227
265	5.9	53.3871	9.0487	43.5897	11.1769	4.5962	21.8017	5.3181	0.9831	0.9701	1	0.008537	0.1538	0	667.551	200.212	39.65	35.75	0.809589
266	5.7	25.2832	4.4357	47.0783	12.7239	3.25	20.5548	5.359	0.9693	0.8814	0.9997	0.03781	0.7297	0	22.3947	417.877	24.05	-7.8	0.348612
267	6.9	34.1111	4.9436	29.2795	5.9754	0	13	3.1594	0.9758	0.9224	1	0.02045	0.7143	0	1369.64	514.384	29.25	17.55	0.827325
268	5.1	30.8254	6.0442	25.0458	8.0793	0	16.5718	4.7626	0.9777	0.9346	0.9971	0.02224	0	0	1095.75	1025.94	22.75	20.8	0.748109
269	6.5	52.6821	8.1049	40.0954	8.9101	3.25	13.4001	2.3381	0.9967	0.9865	0.9998	0.002949	0	0	357.639	942.308	-8.45	-52	0.909631
270	5.5	45.4489	8.2634	33.7464	9.6418	0	17.5018	5.5444	0.833	0.7583	0.9191	0.04922	0	0	1354.72	684.455	-43.55	13	0.857039
271	7.3	42.255	5.7884	43.1934	8.1497	0	35.0036	7.7767	0.9339	0.7772	0.9999	0.0628	0.1509	0	1097.24	915.144	0.65	-42.25	0.710259
272	5.5	59.3069	10.7831	40.5819	11.5948	3.25	18.3848	4.7791	0.9832	0.9717	0.9939	0.0065	0	0	1350.1	997.236	-9.75	58.5	0.929994
273	11.1	28.1608	2.537	77.8488	8.5548	0	32.5	7.9201	0.4854	-1	0.9995	0.7828	0.7473	0.3043	956.955	907.113	9.1	26.65	0.296559
274	6.3	43.7243	6.9404	54.2242	12.6103	0	43.3604	8.6951	0.3346	-0.9467	0.9998	0.8332	0.186	0.4348	224.246	579.809	-29.25	-32.5	0.550375
275	5.5	86.6258	15.7501	59.4646	16.9899	3.25	49.7154	9.8689	0.9987	0.9878	1	0.003082	0	0	1010.41	970.054	-77.35	-39	0.927027
276	5.5	31.737	5.7704	37.4077	10.6879	3.25	20.5548	5.1532	0.9526	0.9027	0.9986	0.02836	0.2	0	280.236	682.855	18.2	26	0.5399
277	13.1	50.8207	3.8794	70.4557	6.3474	0	22.981	3.9515	0.9228	-0.3987	1	0.2404	0.5135	0.06593	293.408	406.794	-47.45	-18.2	0.611179
278	7.9	27.4928	3.4801	52.0357	8.8196	0	33.931	7.9208	0.3073	-0.8419	0.9984	0.5372	0.7966	0.7436	19.6835	947.183	27.3	3.25	0.394587
279	4.7	72.1617	15.3536	47.3786	17.5476	4.5962	37.9012	9.685	0.9875	0.9736	0.9995	0.009683	0	0	539.862	150.575	63.05	35.1	0.874969
280	6.7	44.6612	6.6659	47.6647	10.1414	3.25	16.5718	4.453	0.9524	0.8137	0.9998	0.06045	0.1702	0	376.343	268.813	41.6	-16.25	0.657296
281	5.7	13.3843	2.3481	25.1387	6.7943	3.25	18.3848	3.6856	0.8967	0.6169	0.9971	0.1068	1	0.1176	1162.75	440.509	-6.5	-11.7	0.345599
282	5.1	26.7212	5.2395	25.0276	8.0734	0	13.4001	4.1409	0.9237	0.8736	1	0.03825	0.7419	0	286.245	406.755	-25.35	-8.45	0.648983
283	15.7	116.915	7.4468	130.096	9.4961	0	25.3833	3.7534	0.9559	0.7954	1	0.04751	0	0	1299.32	528.783	-115.05	-20.8	0.784196
284	5.7	13.7118	2.4056	22.1211	5.9787	0	16.5718	4.2232	0.2095	-0.3467	0.863	0.3788	0.8108	0.8824	1334.21	357.728	-1.3	-13.65	0.402362
285	9.1	120.109	13.1988	89.5645	12.6147	4.5962	19.769	3.46	0.963	0.8715	0.9996	0.04076	0	0	1070.07	818.703	-11.05	119.6	1.0463
286	8.9	16.3019	1.8317	60.2729	8.7352	3.25	26.2023	5.162	0.3532	-0.9979	0.9991	0.7426	1	0.5319	268.32	707.888	16.25	1.3	0.209692
287	6.5	42.6531	6.562	43.4787	9.6619	0	26.2023	5.7407	0.9712	0.9025	0.9998	0.02662	0.3333	0	887.269	384.746	-42.25	5.85	0.679162
288	9.1	31.8765	3.5029	53.8948	7.5908	0	19.769	5.4891	0.6887	-0.6568	0.9999	0.4522	0.4225	0.3725	798.418	247.577	-1.3	-31.85	0.461467
289	6.1	53.0019	8.6888	47.2439	11.5229	3.25	18.9506	4.5269	0.9694	0.9204	1	0.02242	0	0	537.5	412.738	-29.25	44.2	0.754046
290	21.7	33.931	1.5636	156.275	7.9327	0	20.8102	4.5629	0.819	-0.1489	1	0.2276	0.4975	0.2316	573.889	373.108	11.7	-31.85	0.197108
291	4.7	17.0121	3.6196	22.727	8.4174	3.25	16.5718	4.0254	0.9438	0.8994	0.9983	0.03986	1	0	73	564.032	-11.7	12.35	0.430014
292	6.3	32.7138	5.1927	35.7988	8.3253	3.25	17.5018	4.4244	0.658	0.005236	0.9999	0.3763	0.3488	0.4348	690.476	793.96	-24.7	-21.45	0.623725
293	7.5	22.8612	3.0482	30.8516	5.6094	0	13	3.2548	0.955	0.7835	1	0.05658	0.9636	0	1062.59	50.2533	5.85	22.1	0.543409
294	20.9	147.955	7.0792	174.978	9.2581	0	21.8017	4.3533	0.9196	0.6	1	0.0813	0.164	0.05325	153.546	799.187	-87.1	-119.6	0.764649
295	6.1	56.6359	9.2846	59.9272	14.6164	3.25	20.8102	5.1829	0.5669	0.2266	0.9999	0.2731	0.1951	0.7143	987.344	85.2623	-29.9	-48.1	0.635218
296	18.3	95.6583	5.2272	154.616	9.4857	0	36.3361	5.9909	0.9415	0.6485	1	0.07047	0.1963	0.02098	871.904	428.915	-40.95	86.45	0.551061
297	10.3	56.4341	5.479	62.4444	7.5234	0	17.5018	4.5712	0.5709	-0.7761	0.9998	0.6	0.3133	0.3016	948.927	759.82	47.45	-30.55	0.728261
298	10.1	35.7736	3.5419	71.8536	8.8708	0	24.7513	4.4286	0.8858	0.3861	0.9998	0.1574	0.7284	0.1639	1148.72	350.218	-35.75	-1.3	0.399276
299	9.5	24.7086	2.6009	38.1191	5.0826	0	10.2774	2.8667	0.7314	-0.8682	1	0.4232	0.8133	0.3273	648.447	548.768	11.05	-22.1	0.511726
300	17.9	111.365	6.2215	140.602	8.8429	0	26.2023	4.5146	0.96	0.4472	1	0.07861	0.1321	0.02878	708.344	926.88	-100.75	47.45	0.703559
301	8.3	31.1254	3.7501	47.3605	7.5175	0	26.2023	5.6129	0.6841	-0.1414	1	0.2619	0.9841	0.6512	50.1205	501.632	27.3	14.95	0.498849
302	18.5	110.601	5.9784	155.346	9.4149	0	20.5548	4.1259	0.9498	0.2425	1	0.1063	0.2121	0.04138	1185.51	280.349	109.2	-17.55	0.634993
303	13.7	73.9573	5.3983	82.9576	7.0904	0	13.4001	3.1377	0.9509	0.7665	0.9988	0.04509	0.2564	0	1151.97	338.974	-16.25	-72.15	0.761353
304	21.1	47.61	2.2564	119.067	6.2339	0	39.538	4.622	0.38	-1	1	0.6666	0.9424	0.5146	1271.92	967.038	46.15	11.7	0.361956
305	4.7	17.0617	3.6302	15.8056	5.8539	0	10.2774	3.8456	0.8237	0.6532	0.943	0.09481	0.6296	0.1429	726.426	209.947	-5.2	16.25	0.620134
306	4.9	13.0162	2.6564	19.8774	6.8543	3.25	10.2774	2.2154	0.7371	0.149	0.9971	0.2789	1	0.3333	519.092	563.265	-0.65	-13	0.387552
307	5.9	24.05	4.0763	41.2548	10.5782	0	20.5548	6.1674	0.8621	0.6536	0.9997	0.1169	0.7179	0.1579	665.915	158.076	7.8	-22.75	0.385349
308	9.1	17.3076	1.9019	34.0395	4.7943	0	16.25	4.1927	0.7533	0.2873	1	0.1952	1	0.48	1388.87	1007.41	9.75	14.3	0.3967
309	5.5	2.0555	0.3737	22.9879	6.568	0	19.769	4.8927	-0.501	-0.9983	1	0.5587	1	0.9286	1119.3	235.009	0.65	1.95	0.0568971
310	5.7	14.8365	2.6029	18.487	4.9965	0	14.5344	3.6557	0.8556	0.6051	0.9983	0.1131	1	0.1765	774.956	473.509	-7.15	13	0.520945
311	23.9	96.6294	4.0431	170.045	7.7646	0	19.769	3.5628	0.7913	-0.3873	1	0.348	0.3288	0.206	1260.93	412.423	92.3	-28.6	0.520709
312	8.9	51.4651	5.7826	65.435	9.4833	3.25	17.5018	3.7906	0.8386	0.01205	1	0.1923	0.3478	0.2245	1050.42	81.236	24.05	45.5	0.609767
313	9.3	26.7765	2.8792	59.3762	8.1337	0	27.5772	5.1211	0.4167	-0.7138	1	0.6823	0.3973	0.434	739.887	786.968	-26.65	2.6	0.353984
314	9.5	58.3735	6.1446	91.0785	12.1438	0	39.1352	9.1212	0.7681	-0.606	1	0.3934	0.2533	0.2727	710.49	603.042	57.85	7.8	0.505987
315	4.7	14.3148	3.0457	30.2675	11.2102	3.25	18.9506	5.3237	0.3074	-0.2401	0.7191	0.3216	0.8889	1	1197.28	902.5	-14.3	0.65	0.27169
316	7.3	21.9946	3.013	46.9033	8.8497	0	16.5718	4.8755	0.9048	0.2169	0.9999	0.1526	0.8679	0.09375	1043.83	354.973	-7.15	20.8	0.340464
317	4.9	27.1214	5.535	19.3475	6.6715	3.25	17.5018	3.9708	0.9748	0.929	0.9912	0.02035	0.1379	0	1024.23	680.408	-18.85	19.5	0.829649
318	4.7	46.7142	9.9392	33.1208	12.267	4.5962	22.981	4.5672	0.9509	0.8957	0.9917	0.03558	0	0	152.436	962.106	-43.55	-16.9	0.810239
319	6.9	44.4003	6.4348	56.6821	11.5678	3.25	24.7513	5.8446	0.7218	0.06362	0.9996	0.2885	0.3878	0.5172	574.514	146.457	13.65	42.25	0.556268
320	8.9	91.5208	10.2832	87.3889	12.6651	3.25	33.4608	6.3691	0.8309	0.3377	1	0.2356	0	0.2857	811.646	745.584	9.75	91	0.811932
321	10.7	52.9062	4.9445	71.3893	8.2057	0	23.4361	4.7975	0.976	0.8437	1	0.03974	0.2989	0	915.649	998.346	9.75	-52	0.602569
322	7.3	35.3937	4.8484	42.1373	7.9504	3.25	20.5548	4.151	0.9542	0.7843	1	0.0529	0.283	0	222.61	279.288	25.35	24.7	0.609831
323	4.7	14.8365	3.1567	13.1048	4.8536	0	11.718	3.6493	0.4284	-0.5569	0.8306	0.5564	0.5926	0.5714	912.66	403.649	-13	7.15	0.650383
324	6.1	54.9125	9.002	40.4856	9.8745	3.25	20.8102	4.8618	0.7958	0.4539	0.9989	0.1796	0.2683	0.381	298.664	530.967	-5.85	-54.6	0.911641
325	6.7	29.0689	4.3386	39.6013	8.4258	3.25	16.25	3.4253	0.9561	0.8343	1	0.04283	0.4468	0	488.493	10.209	26	-13	0.514918
326	6.7	37.7056	5.6277	36.7726	7.824	0	19.5	5.0398	0.7117	0.1168	0.9571	0.2233	0.234	0.4815	172.903	523.224	0.65	-37.7	0.719287
327	6.5	22.8981	3.5228	26.7726	5.9495	0	13.7886	2.8653	0.899	0.7809	0.999	0.06769	0.8889	0	112.285	17.8154	22.75	2.6	0.592117
328	13.3	21.2223	1.5957	96.0959	8.5041	0	38.0403	5.5982	0.1168	-0.9884	0.9994	0.7556	0.6372	0.6559	384.53	747.425	-16.25	-13.65	0.187639
329	5.3	41.8632	7.8987	30.4412	9.2246	0	29.0689	6.7771	0.9825	0.9487	0.9999	0.01972	0	0	129.774	1018.79	33.8	-24.7	0.856265
330	6.7	69.553	10.3811	49.1126	10.4495	3.25	16.5718	3.6847	0.9996	0.998	1	0.0005125	0	0	301.59	990.246	-0.65	69.55	0.993454
331	4.9	3.25	0.6633	19.5571	6.7438	0	14.5344	5.3942	-0.05562	-1	0.6	0.6128	1	1	1.2245	382.745	2.6	1.95	0.098357
332	12.1	14.2556	1.1781	42.1085	4.1692	0	19.769	3.3899	0.5847	-0.9285	1	0.514	1	0.4937	1067.48	915.777	9.75	10.4	0.282572
333	5.5	35.5366	6.4612	27.2381	7.7823	3.25	11.718	3.0177	0.9466	0.872	0.9929	0.04311	0.05714	0	659.336	568.564	-22.75	27.3	0.830243
334	6.1	8.841	1.4493	17.0258	4.1526	0	7.2672	1.8573	0.3796	-0.7071	0.9962	0.6486	1	0.5	83.623	311.746	-2.6	-8.45	0.34901
335	15.9	111.456	7.0098	136.188	9.7977	0	32.0088	5.054	0.9193	0.6577	1	0.09177	0	0.08403	713.726	376.921	18.85	-109.85	0.715454
336	5.1	14.3148	2.8068	23.2618	7.5038	0	16.25	3.3954	0.9889	0.9762	1	0.007871	1	0	1151.09	582.353	-0.65	-14.3	0.37405
337	7.5	42.5042	5.6672	37.1649	6.7573	0	16.25	4.0351	0.9823	0.9383	1	0.01731	0.3636	0	182.387	624.693	-39	-16.9	0.838678
338	7.7	40.7068	5.2866	53.1583	9.326	0	22.981	5.187	0.9872	0.9162	1	0.01701	0.193	0	1050.42	759.539	13.65	38.35	0.566867
339	6.1	31.6971	5.1962	31.5696	7.6999	3.25	11.718	2.2902	0.9075	0.7231	0.9996	0.09751	0.5366	0.09524	1163.57	905.008	-27.95	-14.95	0.67484
340	5.9	5.2	0.8814	26.5225	6.8007	0	17.5018	5.2784	-0.4358	-0.9985	0.9487	0.7582	1	0.8947	802.729	629.61	5.2	0	0.129604
341	9.5	27.2845	2.8721	45.9944	6.1326	0	17.5018	4.0331	0.2331	-0.9989	0.9999	0.7763	0.76	0.537	1299.22	888.479	-5.85	26.65	0.468333
342	16.5	70.0795	4.2472	144.763	9.9837	0	26.2023	4.3477	0.6584	-0.7263	1	0.55	0.06207	0.296	763.582	237.03	-45.5	-53.3	0.425413
343	6.5	44.3193	6.8184	42.5628	9.4584	0	20.5548	4.7721	0.996	0.9837	1	0.00461	0.06667	0	841.331	767.446	-3.25	44.2	0.720883
344	7.1	9.8363	1.3854	39.4163	7.7287	0	39.2699	7.5465	0.1188	-0.9971	0.9968	0.7647	0.9412	0.6129	1288.68	427.782	1.3	-9.75	0.179254
345	12.1	11.6276	0.961	69.3232	6.8637	0	26.8002	4.9238	-0.02446	-0.9971	0.9997	0.6364	1	0.8395	1036.95	391.95	5.2	-10.4	0.140012
346	4.7	2.7577	0.5867	8.6823	3.2157	0	7.2672	2.1678	-0.5591	-0.7071	-0.4472	0.08274	1	1	906.989	877.692	-1.95	1.95	0.182449
347	10.5	106.356	10.1291	99.8667	11.749	4.5962	18.9506	3.1944	0.9878	0.9277	1	0.01202	0	0	521.3	633.829	-14.95	105.3	0.862124
348	7.3	23.4361	3.2104	43.3209	8.1737	0	39.2699	7.2639	0.5546	-0.3564	0.9929	0.388	0.6415	0.6364	485.219	948.836	1.3	-23.4	0.392772
349	6.7	4.7321	0.7063	18.0171	3.8334	0	11.718	3.2715	-0.3309	-1	0.9615	0.5971	1	0.92	319.284	198.306	-1.3	-4.55	0.184249
350	20.9	51.8413	2.4804	111.026	5.8744	0	14.5344	2.9177	0.8821	-0.0995	1	0.1834	0.7989	0.1607	341.084	953.407	44.85	26	0.422239
351	4.9	5.5536	1.1334	38.8347	13.3913	3.25	39.1352	9.2057	-0.8036	-0.974	-0.4789	0.1763	0.6897	1	1142.08	14.0306	5.2	1.95	0.084637
352	7.5	14.6069	1.9476	51.8879	9.4342	3.25	23.6604	4.7951	0.252	-0.9191	1	0.6603	0.7636	0.6571	486.287	752.493	-13.65	-5.2	0.20644
353	6.5	35.1782	5.412	30.6051	6.8011	0	19.5	3.7613	0.9576	0.8378	0.9999	0.03874	0	0	399.769	771.438	33.8	9.75	0.795754
354	11.5	48.7543	4.2395	67.9544	7.1531	0	22.981	4.7619	0.8821	-0.1414	1	0.2139	0.4947	0.1467	527.404	314.604	-35.75	-33.15	0.59268
355	8.3	57.5424	6.9328	54.8477	8.706	3.25	21.8017	4.1671	0.9556	0.8342	0.9983	0.04751	0.3333	0	404.868	143.512	55.9	-13.65	0.796324
356	6.5	13.3369	2.0518	37.81	8.4022	0	26.8002	6.7399	0.4925	-0.2591	0.9959	0.3682	1	0.64	632.292	585.838	-9.1	-9.75	0.244198
357	5.9	17.1728	2.9106	22.1597	5.682	0	13	2.9728	0.3966	-0.306	0.9994	0.4497	0.7179	0.5263	1281.25	467.364	-8.45	14.95	0.512249
358	9.9	66.8584	6.7534	87.6755	11.0982	3.25	23.6604	4.8789	0.684	-0.4974	0.9972	0.4297	0.4557	0.339	836.444	775.071	59.8	29.9	0.608513
359	6.1	56.1602	9.2066	42.7783	10.4337	0	21.8017	5.8687	0.9981	0.9904	1	0.00267	0	0	1207.43	514.812	15.6	53.95	0.882391
360	14.3	59.8565	4.1858	91.9601	7.4764	0	29.9635	4.4729	0.8868	0.06111	1	0.1842	0.5447	0.1262	1254.38	622.42	-2.6	59.8	0.559868
361	23.5	50.3698	2.1434	126.983	5.9062	0	27.9576	3.9615	0.501	-0.9983	1	0.6703	0.7581	0.401	545.534	460.825	47.45	-16.9	0.362907
362	9.9	24.7086	2.4958	38.7993	4.9113	0	11.718	3.1569	0.4236	-0.9671	1	0.6614	0.9114	0.5179	369.985	372.293	0.65	-24.7	0.508175
363	6.1	8.841	1.4493	26.1773	6.3847	0	16.25	4.675	0.1841	-0.9806	1	0.701	1	0.6667	1022.39	936.221	2.6	-8.45	0.226996
364	18.1	72.9999	4.0331	126.538	7.8595	0	22.981	4.2796	0.961	0.6649	1	0.05635	0.913	0.01418	945.072	195.406	66.3	30.55	0.51315
365	9.7	7.4111	0.764	31.6209	4.1066	0	18.9506	4.2841	0.2783	-0.8087	0.9648	0.5008	1	0.7895	447.098	637.356	4.55	5.85	0.186042
366	5.7	14.95	2.6228	37.7382	10.1995	3.25	19.769	5.0111	-0.1784	-0.9487	0.9383	0.6084	0.7568	0.875	812.167	1020.04	14.95	0	0.25715
367	9.1	74.2538	8.1598	64.7489	9.1196	3.25	14.5344	2.9574	0.9865	0.9537	1	0.01389	0	0	451.786	197.929	-17.55	72.15	0.894754
368	8.7	79.324	9.1177	101.007	15.0757	0	29.9635	8.3277	0.9713	0.8386	1	0.03988	0.2388	0	415.529	112.132	79.3	-1.95	0.604794
369	5.7	24.1814	4.2424	45.4159	12.2746	3.25	48.3147	10.1514	0.7276	0.1554	1	0.291	0.7838	0.3529	1364.47	695.246	-14.3	19.5	0.345624
370	7.7	21.2521	2.76	37.1271	6.5135	0	22.981	4.3873	0.5645	-0.9896	0.9999	0.7245	0.4561	0.2973	460.63	350.078	-8.45	-19.5	0.423735
371	6.1	5.2405	0.8591	12.1046	2.9523	0	7.2672	2.7752	0.7179	0.3162	0.9487	0.2154	1	0.5263	1354.28	360.5	2.6	-4.55	0.290993
372	4.7	6.1321	1.3047	11.2084	4.1513	0	9.1924	2.9861	0.6551	0.4472	0.8437	0.158	1	0.7143	112.862	381.83	-3.25	-5.2	0.314287
373	5.9	23.544	3.9905	29.8898	7.664	0	16.25	3.9497	0.9839	0.8276	1	0.03938	0.359	0	98.9492	870.814	23.4	2.6	0.520681
374	13.9	66.4305	4.7792	81.3748	6.8382	0	14.5344	3.8568	0.8448	0.4472	0.9995	0.1323	0.563	0.2828	43.3741	795.522	-53.3	-39.65	0.698897
375	11.7	5.2405	0.4479	57.2666	5.9038	0	16.25	4.1551	-0.2562	-1	1	0.6968	1	0.8971	1164.54	770.235	-5.2	-0.65	0.0758664
376	5.5	27.2225	4.9495	27.5037	7.8582	3.25	13.4001	3.1716	0.9879	0.9398	1	0.01684	0.3143	0	826.846	274.736	-14.95	22.75	0.629852
377	5.1	11.9324	2.3397	37.7175	12.1669	3.25	23.4361	6.3502	-0.4782	-1	0.8057	0.7345	0.8065	0.9091	11.7255	897.069	-10.4	-5.85	0.1923
378	7.3	78.9181	10.8107	77.0446	14.5367	3.25	39.1352	7.0208	0.9586	0.8363	0.9932	0.03836	0	0	1155.57	1004.71	-78.65	6.5	0.743683
379	14.3	23.553	1.6471	83.6803	6.8033	0	19.5	4.254	0.3475	-0.9998	1	0.7661	0.8943	0.4118	1237.2	123.283	-20.8	-11.05	0.242103
380	5.7	10.5812	1.8564	28.4369	7.6857	0	33.931	7.0225	-0.4235	-0.9959	0.4961	0.4471	1	1	199.368	874.5	-7.8	-7.15	0.241539
381	16.1	73.3809	4.5578	78.3182	5.5545	0	14.5344	3.8567	0.5937	-0.9985	1	0.6889	0.5035	0.25	1012.83	251.264	-23.4	-69.55	0.82056
382	7.3	31.0439	4.2526	33.5618	6.3324	0	13.4001	3.1157	0.9656	0.7568	1	0.04906	0.566	0	704.418	241.562	29.25	-10.4	0.671562
383	14.7	57.9704	3.9436	118.039	9.2944	0	29.9635	5.4883	0.8596	-0.4021	1	0.253	0.6535	0.1776	192.473	448.071	17.55	55.25	0.424299
384	5.5	53.3238	9.6952	39.722	11.3491	4.5962	19.5	3.8292	0.9774	0.9336	0.9988	0.01864	0	0	570.118	158.245	38.35	-37.05	0.85427
385	4.7	17.2709	3.6747	21.2193	7.859	0	22.981	5.6694	0.8219	0.7071	0.943	0.1109	0.9259	0.4286	185.309	708.223	-16.25	5.85	0.467579
386	11.7	45.407	3.8809	93.3741	9.6262	3.25	19.769	4.1698	0.5001	-0.9656	0.9849	0.4859	0.2577	0.75	821.769	544.598	41.6	-18.2	0.40316
387	10.9	26.6817	2.4479	61.2769	6.885	0	35.0036	5.3736	0.6278	-0.9989	1	0.6819	0.8652	0.25	1375.93	271.624	14.95	22.1	0.355541
388	10.9	50.9908	4.6781	88.2746	9.9185	0	26.8002	6.0314	0.1681	-0.9806	0.9954	0.7407	0.5281	0.6377	178.674	1014.21	-14.95	48.75	0.471654
389	19.7	29.3725	1.491	115.719	6.5378	0	21.8017	3.7534	0.1221	-1	1	0.7511	1	0.6601	904.185	641.302	-26.65	-12.35	0.228058
390	6.1	37.0101	6.0672	26.3304	6.4221	3.25	11.718	2.0497	0.9736	0.8921	0.9997	0.02622	0	0	49.8607	1018.78	31.85	18.85	0.944738
391	6.1	32.7912	5.3756	27.0887	6.607	3.25	11.718	2.2724	0.9902	0.932	1	0.01818	0.2439	0	1036.43	575.549	7.8	31.85	0.813622
392	5.9	11.1262	1.8858	42.2371	10.83	0	44.2048	10.0301	-0.3802	-1	0.9532	0.8742	0.7949	0.6842	469.339	716.11	1.3	-11.05	0.174127
393	27.5	58.4928	2.127	202.66	7.9475	0	24.7513	5.0454	0.8992	0.5369	1	0.09566	0.5961	0.08936	992.136	918.882	-14.95	56.55	0.267631
394	19.3	84.7496	4.3912	149.255	8.6275	0	49.6091	7.8006	0.6867	-0.6508	1	0.434	0.289	0.3224	426.347	28.0466	63.7	55.9	0.508977
395	21.3	101.221	4.7521	139.85	7.2461	0	20.5548	4.1799	0.8737	-0.9999	1	0.3927	0.4041	0.06358	1184.61	608.472	86.45	52.65	0.655815
396	7.7	9.3744	1.2175	71.4088	12.5279	0	22.981	5.5114	0.5232	-0.9939	0.9995	0.6432	1	0.4865	1199.83	909.818	5.2	-7.8	0.0971831
397	5.5	5.9927	1.0896	29.4195	8.4056	0	21.8017	6.1281	0.5776	-0.4472	1	0.4734	1	0.5	876.482	712.891	-4.55	3.9	0.129628
398	4.9	34.9432	7.1313	41.6995	14.3791	3.25	40.2003	8.865	-0.5814	-0.9996	0.8646	0.7775	0.3448	0.8889	1139.62	275.398	-11.05	33.15	0.495949
399	7.3	46.278	6.3395	42.8568	8.0862	3.25	18.3848	3.3699	0.9747	0.9052	0.9996	0.02358	0	0	78.5548	768.438	8.45	45.5	0.78399
400	5.3	32.6621	6.1627	30.7219	9.3097	3.25	18.3848	4.0307	0.9823	0.946	1	0.01645	0.09091	0	838.245	337.123	-22.1	-24.05	0.661965
401	9.9	54.7121	5.5265	77.6099	9.824	0	19.5	4.6133	0.8784	0.658	1	0.09484	0.1266	0.1017	130.985	967.414	-50.05	22.1	0.562551
402	9.7	29.6018	3.0517	46.6437	6.0576	0	14.5344	3.7373	0.8508	0.1789	1	0.1915	0.9351	0.2281	501.49	585.5	29.25	-4.55	0.50378
403	6.7	57.3844	8.5648	42.9266	9.1333	3.25	17.5018	3.4494	0.9335	0.8705	1	0.03769	0.04255	0	561.888	156.948	56.55	9.75	0.937755
404	4.9	20.066	4.0951	24.1261	8.3193	3.25	39.2699	8.9423	0.9507	0.711	0.9995	0.09718	0.3103	0.1111	442.5	763.204	-8.45	18.2	0.492241
405	20.5	185.096	9.0291	194.506	10.5138	0	29.0689	4.0084	0.9842	0.8628	1	0.02649	0.05946	0	990.183	131.124	-173.55	64.35	0.858786
406	20.3	87.4486	4.3078	144.456	7.8938	0	42.3748	5.5168	0.9408	0.5199	1	0.08915	0.5902	0.03681	301.99	410.586	7.8	87.1	0.545719
407	5.3	30.3488	5.7262	46.5962	14.1201	0	47.3207	13.6695	0.9251	0.8292	0.9995	0.06577	0.8182	0	951.151	793.283	29.9	5.2	0.405535
408	8.1	17.2097	2.1246	27.0013	4.4264	0	19.5	4.129	-0.2109	-0.9999	1	0.8594	0.7705	0.7	218.124	370.475	16.9	3.25	0.479984
409	5.7	20.4001	3.579	36.8048	9.9472	0	32.1734	6.9871	0.9532	0.8107	0.9923	0.04778	0.8108	0	702.237	876.667	-17.55	10.4	0.3598
410	12.3	6.1321	0.4985	114.456	11.1122	3.25	20.8102	5.2076	0.5375	-0.9975	1	0.701	0.3301	0.3133	932.069	609.293	3.25	5.2	0.0448606
411	5.5	11.718	2.1306	43.639	12.4683	0	33.931	8.8633	0.5847	0.04646	0.9947	0.33	1	0.6	261.518	639.291	11.05	3.9	0.170881
412	4.9	4.5962	0.938	14.1008	4.8623	0	14.5344	3.9846	0.3027	-0.5812	0.8412	0.4027	1	0.8889	596.867	621.969	0.65	4.55	0.192913
413	28.9	63.4741	2.1963	178.969	6.6531	0	18.9506	3.7284	0.7361	-1	1	0.5396	0.7249	0.1734	893.657	582.422	-36.4	52	0.330117
414	5.1	34.548	6.7741	46.7498	15.0806	4.5962	43.6033	10.7714	0.9483	0.6856	1	0.09076	0.03226	0.09091	1292.17	284	34.45	-2.6	0.449193
415	7.1	28.3179	3.9884	53.865	10.5618	0	21.8017	5.7294	0.008096	-0.5919	0.9552	0.599	0.07843	0.8065	723.739	114.585	24.05	14.95	0.377625
416	4.9	19.2931	3.9374	20.9082	7.2097	3.25	10.2774	2.5536	0.8942	0.7871	0.9818	0.05607	0.931	0	571.704	950.122	16.25	-10.4	0.546125
417	4.7	20.4104	4.3426	19.9647	7.3943	0	14.5344	3.9412	0.6702	0.2506	0.9171	0.2087	0.4444	0.7143	634.181	638.67	20.15	3.25	0.58729
418	5.1	17.1605	3.3648	33.8736	10.927	3.25	23.4361	5.7705	0.3943	-0.7634	1	0.7216	0.9032	0.3636	969.794	498.745	7.15	15.6	0.307934
419	6.5	61.7603	9.5016	51.7666	11.5037	4.5962	17.5018	3.738	0.996	0.971	1	0.006482	0	0	1138.63	1006.94	-40.3	-46.8	0.82596
420	11.3	11.0691	0.9796	67.2721	7.2336	0	20.8102	5.2743	-0.3634	-1	0.9973	0.674	0.8817	0.8714	687.898	634.624	-7.15	-8.45	0.135424
421	6.3	37.509	5.9538	47.4077	11.0251	3.25	32.0088	7.4915	0.9136	0.8047	0.9915	0.04298	0.06977	0	1300.75	851.706	17.55	33.15	0.540022
422	5.1	16.25	3.1863	20.8306	6.7196	3.25	16.25	3.6809	0.9851	0.9451	0.9991	0.01753	0.9677	0	211.049	153.647	-16.25	0	0.47418
423	9.9	42.1499	4.2576	95.5942	12.1005	3.25	51.387	10.4074	0.5268	-0.7894	0.9997	0.4935	0.4937	0.5593	1054.46	321.187	-40.3	12.35	0.351853
424	6.3	29.8222	4.7337	37.4186	8.702	0	22.981	6.1567	0.7588	-0.4643	0.9998	0.4015	0.4186	0.2609	932.706	111.206	-27.95	-10.4	0.543978
425	5.3	44.5286	8.4016	31.2755	9.4774	0	17.5018	5.0537	0.922	0.8498	0.9752	0.0512	0	0	29.8396	541.604	-37.05	-24.7	0.886488
426	7.7	47.5567	6.1762	42.0975	7.3855	0	17.5018	4.1576	0.9976	0.9842	1	0.003499	0	0	330.24	1003.73	17.55	44.2	0.83626
427	5.5	31.4428	5.7169	22.4994	6.4284	0	11.718	3.5719	0.9936	0.9683	1	0.009402	0.05714	0	1272.71	334.673	15.6	-27.3	0.889319
428	6.1	27.2225	4.4627	27.0397	6.595	3.25	14.5344	3.0474	0.9948	0.9734	1	0.006644	0.3415	0	1053.71	10.6311	-22.75	-14.95	0.676679
429	17.9	51.9553	2.9025	119.893	7.5404	0	14.5344	3.9896	0.6529	-0.9744	1	0.5593	0.3648	0.3088	487.852	669.704	35.75	37.7	0.384927
430	10.5	5.2405	0.4991	56.4282	6.6386	0	23.4361	5.4168	-0.3772	-1	1	0.6587	1	0.9524	1262.27	199.571	-0.65	-5.2	0.0751815
431	4.9	41.5695	8.4836	27.1887	9.3754	3.25	19.769	4.4149	0.7397	0.6389	0.8254	0.05943	0	0.5556	41.9694	387.133	-40.95	7.15	0.904879
432	6.3	28.3403	4.4985	31.2855	7.2757	0	16.5718	4.797	0.8568	0.4104	0.9998	0.1501	0.6047	0.1739	852.27	1020.2	16.9	-22.75	0.618291
433	5.1	22.75	4.4608	27.7542	8.953	3.25	16.25	4.3502	0.9672	0.8367	0.9978	0.04601	0.5806	0	31.5784	99.7451	-22.75	0	0.498246
434	10.1	48.1176	4.7641	86.7797	10.7135	0	20.5548	5.615	0.5285	-0.9489	0.9998	0.7518	0.1111	0.2459	841.931	705.584	-1.3	48.1	0.444682
435	14.9	110.226	7.3977	124.688	9.6657	0	23.4361	5.8519	0.8833	-0.1789	1	0.164	0.4419	0.1651	1272.99	86.5336	-100.1	-46.15	0.765356
436	11.5	52.7902	4.5905	60.45	6.3632	0	13.4001	2.9573	0.8154	-0.9889	1	0.4091	0.3789	0.16	768.861	301.243	-52	-9.1	0.721414
437	6.3	1.4534	0.2307	47.0491	10.9417	0	35.1541	10.1248	-0.4443	-0.9762	0.7071	0.4946	1	1	886.619	815.373	1.3	0.65	0.0210845
438	5.1	3.5004	0.6863	18.9581	6.1155	3.25	16.25	3.9016	-0.7977	-1	-0.1961	0.2557	1	1	1281.86	222.206	1.3	-3.25	0.112223
439	6.3	13.9561	2.2153	38.5351	8.9617	0	25.3833	6.8952	0.3891	-0.4679	0.978	0.4186	0.9535	0.8182	588.675	284.016	12.35	6.5	0.247196
440	5.5	30.6329	5.5696	30.9362	8.8389	3.25	18.3848	4.1003	0.9571	0.8994	1	0.03659	0.1429	0	1055.85	961.027	9.1	29.25	0.630124
441	6.1	25.8778	4.2423	27.1677	6.6263	0	16.5718	4.0647	0.7641	0.4472	0.9994	0.1809	0.7805	0.4762	244.779	837.77	-25.35	-5.2	0.640222
442	5.3	9.1924	1.7344	38.3519	11.6218	3.25	33.1436	8.3458	0.19	-0.9806	0.9971	0.6268	1	0.8462	1350.36	113.547	-6.5	-6.5	0.149237
443	6.3	4.7321	0.7511	18.3815	4.2748	0	14.5344	3.2734	-0.8149	-1	0.5692	0.3611	1	1	1063.86	232.278	1.3	4.55	0.175704
444	11.1	74.2054	6.6852	67.9728	7.4695	0	14.5344	3.0316	0.9686	0.8654	1	0.03528	0.1429	0	721.275	806.937	-24.05	-70.2	0.895
445	26.5	97.2679	3.6705	169.165	6.9047	0	40.7224	5.2436	0.5547	-1	1	0.6414	0.4367	0.3378	1224.17	877.123	18.2	95.55	0.531594
446	10.9	27.3077	2.5053	52.0767	5.8513	0	14.5344	4.222	0.4863	-0.4961	1	0.4291	0.8539	0.6377	202.628	793.037	-21.45	16.9	0.428161
447	18.7	59.6621	3.1905	101.628	6.0855	0	42.3748	5.0732	0.8949	-0.975	1	0.2435	0.8503	0.1224	266.38	520.607	-54.6	-24.05	0.524279
448	9.3	23.0819	2.4819	43.4961	5.9584	0	16.25	3.726	-0.3616	-1	0.8944	0.651	0.8356	0.9231	1376.73	804.618	19.5	12.35	0.416538
449	13.9	87.1533	6.27	109.977	9.2417	0	18.9506	4.302	0.7635	-0.2766	1	0.3521	0.4118	0.2857	1150.14	656.133	-27.95	-82.55	0.678447
450	4.7	17.7415	3.7748	15.7442	5.8312	3.25	10.2774	2.3918	0.9708	0.9036	0.9996	0.03661	0.8148	0	670.181	203.043	17.55	-2.6	0.647345
451	19.3	71.3492	3.6968	137.037	7.9212	0	21.8017	4.558	0.7694	-0.9971	1	0.4655	0.5838	0.2222	1211.43	134.352	-68.25	-20.8	0.466697
452	8.9	82.2937	9.2465	73.5067	10.6531	3.25	21.8017	4.3465	0.9905	0.9606	1	0.008461	0	0	828.876	839.927	-66.3	-48.75	0.867963
453	12.7	38.46	3.0283	98.7652	9.2304	0	23.4361	5.0695	0.523	-0.9977	1	0.6942	0.4953	0.2644	331.476	590.543	33.15	19.5	0.328079
454	26.3	36.0501	1.3707	154.832	6.3717	0	17.5018	4.051	0.3897	-0.9985	1	0.7154	0.8642	0.482	663.224	782.852	15.6	32.5	0.215123
455	12.5	64.821	5.1857	69.6954	6.6377	0	13.7886	3.3579	0.9645	0.6139	1	0.06746	0.381	0.03529	1026.57	86.44	-44.85	46.8	0.78125
456	16.7	130.041	7.7869	151.174	10.284	3.25	35.1541	5.3398	0.9067	-0.6839	1	0.2217	0.2789	0.09449	1124.68	740.458	-130	3.25	0.757186
457	4.9	17.55	3.5816	24.0691	8.2997	3.25	16.5718	3.0631	0.9846	0.9615	0.9986	0.01168	0.931	0	1299.69	746.949	0	-17.55	0.431534
458	10.5	31.6304	3.0124	68.7302	8.0859	0	26.2023	5.9321	0.3882	-1	1	0.7575	0.7176	0.4462	714.486	711.838	-5.2	31.2	0.37255
459	6.1	56.703	9.2956	46.8612	11.4296	0	32.5	8.4581	0.323	-0.8815	0.9274	0.4966	0.4146	0.7619	284.975	961.713	-24.05	-51.35	0.813292
460	6.5	13.7733	2.119	28.4961	6.3325	0	41.6203	8.2592	0.7669	0.0767	1	0.2634	1	0.36	816.846	740.408	-13	-4.55	0.334623
461	5.9	20.6573	3.5012	23.7367	6.0863	0	13	3.4662	0.08972	-0.348	0.9541	0.3994	0.6154	0.8421	915.72	832.144	-8.45	-18.85	0.575259
462	8.5	55.0201	6.473	60.4588	9.3014	0	17.5018	4.6426	0.7182	0.2855	1	0.2619	0.04615	0.5111	966.447	289.712	53.3	13.65	0.695917
463	9.1	118.614	13.0345	102.57	14.4465	3.25	27.9576	4.0394	0.963	0.9128	1	0.02279	0	0	663.231	223.209	85.8	-81.9	0.90226
464	5.9	6.6287	1.1235	30.0363	7.7016	0	23.4361	5.5793	-0.04747	-0.9923	0.9487	0.6908	1	0.8235	1190.14	364.712	-6.5	1.3	0.145879
465	6.1	42.0143	6.8876	52.7105	12.8562	0	21.8017	6.4065	0.8706	0.534	1	0.1714	0.1951	0.2381	589.074	151.287	24.05	34.45	0.535742
466	12.7	28.5556	2.2485	49.6294	4.6383	0	13.4001	3.2202	0.5742	-0.8	1	0.481	0.9346	0.4651	100.083	330.374	-18.85	-21.45	0.484768
467	5.7	9.9218	1.7407	22.7405	6.1461	0	22.981	5.4887	0.5766	-0.1414	0.9959	0.305	1	0.7059	419.544	795.202	5.2	-8.45	0.28322
468	9.5	99.5943	10.4836	90.4157	12.0554	4.5962	26	4.1048	0.99	0.9703	1	0.00819	0	0	1291.24	123.868	-16.9	-98.15	0.869619
469	8.1	16.3019	2.0126	33.1705	5.4378	0	13.4001	3.4911	0.9219	0.5547	1	0.118	1	0.122	851.284	897.537	6.5	14.95	0.370113
470	4.7	18.9506	4.032	25.5797	9.474	0	23.6604	6.5796	0.9715	0.9204	0.9981	0.03232	0.5926	0	97.9894	736.84	-1.95	-18.85	0.425586
471	20.7	32.0681	1.5492	122.837	6.5688	0	23.6604	4.5157	0.3894	-0.9989	1	0.6722	0.861	0.488	1101.51	734.123	9.75	-30.55	0.235842
472	15.9	36.7696	2.3126	92.9063	6.6839	0	26.2023	5.2935	0.385	-1	1	0.6248	0.8993	0.605	681.176	597.076	-36.4	-5.2	0.345996
473	11.1	53.8677	4.8529	76.3479	8.3899	0	17.5018	4.565	0.1016	-0.9991	1	0.7753	0.7363	0.6	356.919	631.568	50.7	18.2	0.578422
474	6.1	57.0225	9.3479	39.815	9.711	4.5962	17.5018	3.5209	0.9758	0.9491	0.9941	0.01617	0	0	432.033	381.213	-52	23.4	0.962609
475	8.1	21.9273	2.7071	51.6642	8.4695	0	37.0557	7.3243	0.1182	-0.9731	1	0.864	0.7869	0.525	1362.04	490.278	-21.45	4.55	0.319629
476	17.7	30.048	1.6976	64.9077	4.1343	0	10.2774	2.5883	0.4837	-1	1	0.6387	1	0.4889	196.87	970.799	23.4	18.85	0.410614
477	10.5	21.0021	2.0002	35.2435	4.1463	0	16.25	3.2626	0.7237	-0.05446	1	0.2836	1	0.4308	351.762	434.029	-7.8	-19.5	0.482406
478	11.9	34.0615	2.8623	79.7418	8.0547	0	16.25	3.8553	0.6251	-0.6832	0.9994	0.6065	0.2121	0.2911	971.677	695.298	25.35	22.75	0.355358
479	7.3	18.3157	2.509	50.8359	9.5917	0	34.548	6.5368	0.5947	-0.2903	0.9989	0.4366	0.8868	0.4545	1067.42	1024.61	-8.45	16.25	0.26158
480	7.7	71.2781	9.2569	64.6831	11.3479	3.25	21.8017	4.5771	0.9393	0.7703	0.9999	0.06608	0	0	1339.94	264.201	65	29.25	0.815737
481	6.7	25.7387	3.8416	42.485	9.0394	0	29.9635	6.2738	0.9628	0.8217	1	0.05402	0.4043	0	861.448	367.642	-18.2	-18.2	0.424984
482	5.1	46.1546	9.0499	35.6455	11.4986	3.25	19.769	4.3987	0.9863	0.9624	1	0.01166	0.06452	0	681.088	486.206	-46.15	0.65	0.787044
483	10.1	48.4414	4.7962	53.2406	6.5729	0	21.8017	4.5484	0.9827	0.9091	1	0.02391	0.5062	0	1020.78	556.599	-9.75	-47.45	0.729693
484	17.9	41.7875	2.3345	75.5639	4.7524	0	11.718	2.9254	0.9011	0.1789	1	0.1476	1	0.1079	1258.37	995.528	-40.3	11.05	0.491225
485	12.1	63.1036	5.2152	67.5022	6.6834	0	16.5718	3.2154	0.9684	0.88	1	0.02982	0.2079	0	401.674	250.041	-26.65	-57.2	0.780321
486	4.9	4.3603	0.8899	17.1373	5.9094	3.25	16.25	3.3709	-0.1901	-0.9923	0.9864	0.9562	1	0.625	1230.66	958.061	-1.95	3.9	0.150591
487	11.1	27.1526	2.4462	70.6367	7.7623	0	43.7243	7.9748	0.1427	-0.995	0.9995	0.7263	0.7253	0.6522	848.523	216.878	5.2	26.65	0.315139
488	10.1	43.6275	4.3196	63.8576	7.8837	0	40.7224	6.4937	0.7788	-0.9899	1	0.5787	0.2593	0.1311	999.426	812.015	20.8	-38.35	0.547915
489	18.1	132.829	7.3386	158.077	9.8185	0	20.8102	5.3747	0.8872	0.4605	1	0.1285	0.1304	0.1702	585.293	840.691	-132.6	-7.8	0.747426
490	18.3	24.468	1.337	126.927	7.787	0	20.8102	4.4098	0.3685	-0.9998	1	0.6644	0.7301	0.4965	497	812.205	-23.4	-7.15	0.171696
491	23.9	78.7788	3.2962	168.723	7.7043	0	17.5018	3.9946	0.7104	-0.9162	1	0.4941	0.3562	0.2613	315.034	518.634	78	11.05	0.427839
492	5.9	52.4248	8.8856	36.373	9.3264	3.25	13.4001	3.0211	0.9962	0.9899	1	0.004231	0	0	1141.75	774.873	-15.6	-50.05	0.952736
493	19.3	7.2672	0.3765	128.778	7.4438	0	23.6604	4.6852	0.009921	-1	1	0.7002	1	0.7755	1084.63	770.777	-7.15	1.3	0.050579
494	5.5	31.9559	5.8102	28.5981	8.1709	0	16.5718	4.1625	0.9018	0.8125	0.958	0.04303	0.4286	0	1317.15	840.718	-2.6	31.85	0.711084
495	6.9	13.7886	1.9983	18.6036	3.7966	0	11.718	3.0085	0.8847	0.5812	0.9959	0.1194	1	0.1379	1353.28	374.543	1.95	-13.65	0.526339
496	7.1	66.8458	9.4149	60.2138	11.8066	0	29.43	8.2211	0.9007	-0.3162	1	0.2469	0.2157	0.09677	1116.13	905.451	65	15.6	0.797427
497	4.7	15.23	3.2404	16.0584	5.9475	3.25	19.769	4.35	0.826	0.6883	0.9503	0.1248	1	0.4286	180.511	252.479	11.7	9.75	0.544834
498	11.3	87.2309	7.7195	89.3952	9.6124	4.5962	14.5344	2.2079	0.9706	0.8663	1	0.0337	0	0	892.615	905.518	-24.05	-83.85	0.803077
499	16.3	91.3337	5.6033	110.938	7.7579	0	16.25	3.5684	0.9417	0.6965	1	0.08414	0.2238	0.08943	1162.99	270.89	-7.8	-91	0.72227
500	23.5	20.0238	0.8521	140.57	6.5381	0	22.981	4.7435	0.1706	-0.9948	1	0.6743	0.8744	0.7282	1127.71	141.451	-4.55	-19.5	0.130328
501	6.9	36.1788	5.2433	46.0233	9.3925	3.25	36.3361	6.2717	0.8524	0.3011	1	0.1923	0.3673	0.2759	525.268	958.138	34.45	11.05	0.558243
502	4.7	23.4451	4.9883	22.7341	8.42	0	38.0403	10.9245	-0.294	-0.6139	-0.1204	0.1689	0.7407	1	1155.15	721.521	-16.9	-16.25	0.592435
503	8.7	99.5264	11.4398	100.771	15.0405	6.5	20.5548	2.8024	0.9781	0.8603	1	0.02823	0	0	867.851	964.672	3.9	99.45	0.7606
504	6.7	36.3652	5.4276	54.153	11.5219	4.5962	22.981	4.7746	0.8045	-0.09093	1	0.2949	0.4255	0.2593	1166.43	296.754	-17.55	31.85	0.471068
505	4.9	0.65	0.1327	23.9786	8.2685	3.25	22.981	7.1175	-0.9337	-0.9992	-0.7071	0.09198	1	1	856.031	37.0204	0.65	0	0.0160489
506	6.9	92.7042	13.4354	72.889	14.8753	3.25	33.4608	5.7738	0.9961	0.9887	1	0.003132	0	0	1027.17	509.688	29.9	-87.75	0.903202
507	9.3	24.05	2.586	58.0272	7.9489	0	17.5018	4.2704	0.9237	0.5812	1	0.09586	1	0.0566	233.866	730.075	-22.75	-7.8	0.325328
508	6.9	7.2672	1.0532	24.9491	5.0916	0	11.718	2.9569	0.006443	-0.7894	0.7761	0.5363	1	0.9643	916.384	882.072	-3.25	6.5	0.20685
509	4.7	14.1962	3.0205	26.7458	9.9059	0	33.1436	11.4581	0.6589	0.5411	0.9865	0.1534	1	0.8571	929.723	10.2447	3.9	-13.65	0.304919
510	7.3	25.7141	3.5225	41.1418	7.7626	0	16.5718	4.2671	0.8713	0.2941	1	0.1879	0.8113	0.1818	1283.82	741.404	-24.7	7.15	0.453778
511	7.9	34.7431	4.3979	53.6335	9.0904	0	20.8102	4.7408	0.8966	0.2855	0.9997	0.1364	0.5593	0.07692	953.127	826.335	-10.4	33.15	0.483796
512	5.7	38.7936	6.8059	32.1055	8.6772	0	16.25	3.9527	0.9894	0.9689	0.9964	0.007179	0	0	1010.25	741.57	38.35	-5.85	0.784343
513	11.1	102.702	9.2524	105.822	11.6288	0	42.3748	7.0538	0.9733	0.8629	1	0.03726	0.2418	0	548.698	943.586	-0.65	102.7	0.795645
514	7.9	14.3148	1.812	52.8382	8.9556	3.25	14.5344	3.3056	0.4819	-0.7071	0.9995	0.5475	1	0.5	886.823	717.12	-9.1	-11.05	0.202332
515	5.9	36.4232	6.1734	37.1723	9.5314	0	39.1352	7.9182	0.9613	0.7986	1	0.05562	0.07692	0	492.61	238.932	1.3	36.4	0.647691
516	4.9	21.6461	4.4176	13.5023	4.6559	0	7.2672	1.9885	0.9956	0.9848	1	0.004872	0.7931	0	687.388	174.827	14.3	16.25	0.948818
517	10.7	75.2486	7.0326	80.8333	9.2912	0	18.9506	5.3145	0.7966	0.1353	0.9969	0.2356	0.3103	0.209	1318.65	284.276	-70.85	25.35	0.75691
518	6.1	32.2717	5.2904	31.2719	7.6273	3.25	13.4001	2.4742	0.9794	0.9251	0.9976	0.01698	0.09756	0	1205.18	412.254	-28.6	-14.95	0.693614
519	5.3	27.1214	5.1173	28.8431	8.7403	3.25	14.5344	4.156	0.3624	-0.1644	0.9915	0.3783	0.4242	0.7692	296.434	745.16	19.5	-18.85	0.585483
520	7.3	24.7086	3.3847	49.3069	9.3032	3.25	20.8102	4.634	0.7011	-0.09899	0.9976	0.2922	0.9434	0.3939	965.281	404.685	11.05	-22.1	0.363821
521	5.9	19.769	3.3507	32.2583	8.2714	3.25	13.7886	3.0917	-0.2287	-0.7376	0.9997	0.6432	0.2564	0.8421	1364.42	23.3305	-9.1	-17.55	0.405095
522	22.1	40.3052	1.8238	192.373	9.5708	0	37.0557	6.778	0.2414	-0.9998	1	0.7324	0.4726	0.5955	1299.95	441.627	-24.7	31.85	0.190559
523	10.9	65.3695	5.9972	58.9875	6.6278	0	16.5718	4.555	0.6336	-0.433	1	0.462	0.4494	0.4493	426.023	660.005	43.55	-48.75	0.904855
524	8.7	9.4641	1.0878	30.831	4.6016	0	10.2774	2.7912	0.5231	-0.9701	0.9996	0.743	1	0.3043	897.701	52.7931	9.1	2.6	0.236396
525	5.9	32.5584	5.5184	27.9444	7.1652	0	13	3.2258	0.988	0.9502	1	0.01451	0.2051	0	125.508	424.161	14.3	29.25	0.770167
526	5.7	26.339	4.6209	39.9262	10.7909	3.25	29.0689	6.9601	0.8375	0.493	0.9762	0.1403	0.7297	0.2353	1348.39	423.219	-25.35	7.15	0.428222
527	8.9	28.0406	3.1506	46.8253	6.7863	0	20.8102	4.7647	0.5421	-0.7926	1	0.5639	0.8116	0.4898	690.236	506.612	-19.5	20.15	0.464259
528	14.1	93.0658	6.6004	130.944	10.8219	0	26.2023	5.892	0.2676	-0.9998	1	0.8073	0.3554	0.5248	731.064	370.915	-39	84.5	0.609911
529	16.9	34.4745	2.0399	98.5653	6.6151	0	26.2023	4.9311	0.438	-1	1	0.6794	0.9866	0.4488	503.645	737.311	-24.7	-24.05	0.30837
530	4.7	19.5	4.1489	28.9508	10.7225	3.25	17.5018	4.6883	-0.964	-0.9987	-0.8575	0.0491	0.6296	1	288.511	655.064	-19.5	0	0.386934
531	21.7	0.65	0.02995	115.858	5.8811	0	42.3748	6.1765	0.2976	-1	1	0.5469	1	0.7602	1107.41	231.288	0	0.65	0.00509258
532	10.7	47.8048	4.4677	80.8433	9.2923	0	21.8017	5.1001	0.8914	0.3434	1	0.1489	0.5402	0.1642	1062.02	391.794	-9.75	-46.8	0.480796
533	5.9	0.9192	0.1558	16.6592	4.2716	0	10.2774	3.4824	0.3484	-1	1	0.7005	1	0.5882	791.246	325.381	0.65	0.65	0.0364735
534	15.3	68.8663	4.5011	98.3404	7.394	0	20.5548	4.3968	0.9161	0.6	1	0.1024	0.391	0.09735	1347.54	715.843	65.65	20.8	0.60875
535	5.5	48.437	8.8067	30.1926	8.6265	3.25	16.25	3.124	0.9898	0.9634	1	0.009958	0	0	1310.01	450.654	-37.05	-31.2	1.02089
536	7.9	3.5004	0.4431	26.4482	4.4828	0	10.2774	2.8865	-0.1655	-0.9995	1	0.7751	1	0.7632	1048.8	626.956	-1.3	3.25	0.0988445
537	5.7	43.7001	7.6667	34.5739	9.3443	0	20.5548	5.1426	0.9909	0.9729	1	0.007915	0	0	1219.84	216.561	-16.9	-40.3	0.820468
538	6.1	19.801	3.2461	21.2216	5.176	0	10.2774	2.4106	0.9362	0.7907	1	0.06585	0.878	0	698.23	480.164	-18.2	-7.8	0.627145
539	8.3	66.9532	8.0666	62.5918	9.9352	0	22.981	4.1327	0.9909	0.9625	0.9999	0.009407	0	0	1074.9	436.741	-39.65	-53.95	0.811921
540	7.3	3.25	0.4452	26.1021	4.9249	0	11.718	3.4705	0.1946	-0.7071	0.9923	0.553	1	0.7667	913.466	396.651	-2.6	1.95	0.0903978
541	12.1	9.75	0.8058	84.9022	8.4062	0	20.8102	4.1786	0.5398	-0.5369	1	0.543	0.5842	0.45	1042.14	29.0165	5.85	7.8	0.0958578
542	7.1	15.2161	2.1431	31.3734	6.1517	0	13.4001	3.9613	0.9458	0.7634	0.9997	0.06523	1	0	248.746	155.394	-14.3	-5.2	0.348375
543	13.3	116.546	8.7629	117.148	10.3671	0	27.768	4.5258	0.9809	0.8229	1	0.03414	0.1416	0	682.008	158.087	-76.7	87.75	0.84526
544	5.1	58.7307	11.5158	44.9022	14.4846	9.75	19.769	2.5347	0.9962	0.9885	0.9999	0.003811	0	0	748.216	955.431	58.5	-5.2	0.795037
545	18.5	50.8581	2.7491	119.416	7.2373	0	23.6604	3.9624	0.5578	-0.8759	0.9999	0.5712	0.3939	0.3931	230.068	364.738	-39.65	31.85	0.379852
546	13.7	57.1113	4.1687	96.4315	8.242	0	16.25	3.7994	0.8547	-0.5932	1	0.294	0.4872	0.1959	446.839	763.037	42.9	-37.7	0.505787
547	4.7	5.886	1.2523	17.8956	6.628	0	26.2023	6.4279	0.01976	-0.7593	0.5547	0.5003	1	1	1037.16	408.862	-5.85	0.65	0.188941
548	11.3	26.2023	2.3188	54.3931	5.8487	0	14.5344	3.3511	0.6135	-0.7612	1	0.5193	0.9462	0.3699	896.27	756.186	3.25	26	0.396464
549	11.3	6.5	0.5752	74.3018	7.9894	3.25	18.3848	3.4883	0.1433	-0.9939	1	0.6009	1	0.8028	54.5398	902.726	3.9	-5.2	0.0719954
550	13.5	26.2023	1.9409	54.954	4.7786	0	13.4001	3.5678	0.2121	-1	0.9999	0.8468	0.8087	0.4783	1169.89	397.074	-24.05	10.4	0.406165
551	5.1	5.36	1.051	19.8049	6.3887	0	13.7886	3.8551	0.5603	0.2425	0.9923	0.2736	1	0.7273	826.196	421.529	1.3	-5.2	0.164509
552	12.3	89.0879	7.2429	96.6213	9.3807	0	26.2023	4.5039	0.9221	0.5357	1	0.1326	0.1456	0.1807	571.26	472.703	-72.8	51.35	0.772107
553	5.1	15.3406	3.008	19.4255	6.2663	3.25	13.4001	3.0693	0.9582	0.897	0.9998	0.03752	1	0	54.402	152.549	-12.35	-9.1	0.480028
554	8.3	66.5544	8.0186	58.7361	9.3232	0	17.5018	4.4369	0.9895	0.8921	1	0.01925	0	0	1369.12	230.554	-14.3	65	0.86007
555	14.1	33.7061	2.3905	77.5704	6.4108	0	16.5718	3.7668	0.7813	-0.04541	1	0.2791	0.9174	0.2673	519.486	994.66	21.45	-26	0.372886
556	10.3	39.538	3.8386	70.3562	8.4766	0	30.6604	5.6903	0.8137	-0.2095	1	0.2964	0.5663	0.2097	27.6796	563.126	27.3	28.6	0.452847
557	6.9	52.2796	7.5767	47.0108	9.594	4.5962	14.5344	2.775	0.8822	0.6894	0.9744	0.06626	0	0.06897	390.217	764.848	32.5	-40.95	0.789733
558	11.1	36.9186	3.326	55.5456	6.1039	0	13.4001	3.5273	0.8341	0.2169	1	0.2102	0.989	0.2254	92.3018	130.419	-33.15	-16.25	0.544898
559	7.3	41.3657	5.6665	48.4506	9.1416	0	19.5	4.4995	0.6746	-0.08305	0.999	0.2891	0.4151	0.4688	1200.21	107.801	-5.85	-40.95	0.619859
560	19.9	47.2492	2.3743	203.293	11.3571	0	29.43	5.7807	0.6885	-0.9999	1	0.5968	0.3296	0.195	942.332	275.668	6.5	-46.8	0.209059
561	10.7	24.4248	2.2827	65.3863	7.5157	0	36.7696	6.2765	0.2184	-0.9285	0.9983	0.6994	0.7011	0.6212	807.766	564.822	-10.4	22.1	0.303724
562	11.5	9.3066	0.8093	67.9092	7.1483	0	32.5	6.7909	-0.004461	-0.9487	0.9992	0.6478	1	0.8551	406.009	804.161	3.9	-8.45	0.113216
563	4.7	9.9005	2.1065	13.5101	5.0037	0	10.2774	2.6279	0.9355	0.8944	0.9839	0.03562	1	0	908.128	299.383	-9.1	3.9	0.420988
564	17.3	80.2559	4.6391	111.124	7.263	0	27.9576	4.7806	0.8676	-0.2747	1	0.2677	0.4444	0.1278	881.451	923.581	37.7	-70.85	0.638731
565	19.5	56.2466	2.8844	98.882	5.6504	0	22.981	4.0412	0.7884	-0.3939	1	0.2474	0.96	0.2903	795.861	840.303	31.2	46.8	0.510477
566	15.1	39.1406	2.5921	77.6225	5.9254	0	16.25	3.9244	0.1578	-0.9959	1	0.8465	0.6489	0.5495	939.732	541.321	-31.85	-22.75	0.437456
567	5.5	8.2219	1.4949	35.9526	10.2722	0	26.8002	8.6412	-0.4233	-1	0.5547	0.4452	1	1	645.309	974.582	-2.6	-7.8	0.145529
568	5.9	84.5225	14.3258	57.2049	14.6679	11.718	19.769	2.1485	0.9992	0.9917	1	0.00196	0	0	253.127	450.915	-29.25	-79.3	0.976677
569	7.5	25.7141	3.4285	41.8107	7.6019	0	26.2023	5.1403	0.06484	-1	0.9995	0.8156	0.8182	0.6286	1309.71	554.18	-9.1	24.05	0.451006
570	19.1	27.4312	1.4362	73.7915	4.3153	0	13.4001	3.168	0.5503	-1	1	0.6059	1	0.3958	1358.93	335.657	22.1	-16.25	0.332816
571	8.3	55.0201	6.6289	60.8528	9.6592	0	35.8974	6.2802	0.9646	0.8222	1	0.05177	0.1429	0	692.687	271.825	-53.3	-13.65	0.686278
572	5.3	6.7862	1.2804	18.764	5.6861	3.25	10.2774	2.6321	-0.2896	-0.9806	0.9983	0.8317	1	0.6923	510.34	84.2358	-6.5	1.95	0.225181
573	5.1	33.7812	6.6238	28.6486	9.2415	3.25	19.769	4.2929	0.8387	0.786	0.874	0.02534	0.06452	0	108.451	793.167	-6.5	-33.15	0.716745
574	5.9	20.9316	3.5477	23.0892	5.9203	0	19.5	4.204	0.9252	0.6799	1	0.07978	0.9487	0.05263	43.2203	37.0254	9.1	-18.85	0.599243
575	7.7	16.9	2.1948	23.47	4.1175	0	9.75	2.4378	0.9504	0.6668	1	0.06805	1	0.02703	1174.94	148.558	-6.5	-15.6	0.533042
576	6.3	47.3832	7.5211	41.9406	9.7536	0	30.6604	7.8449	0.9756	0.9376	0.9997	0.01789	0	0	1361.45	536.691	42.25	21.45	0.77111
577	7.3	44.4906	6.0946	49.9717	9.4286	0	19.5	4.5946	0.9863	0.9062	1	0.02123	0	0	217.11	207.541	-9.1	-43.55	0.646395
578	11.3	147.83	13.0823	144.883	15.5789	0	25.3833	6.8532	0.7538	-0.9824	1	0.4973	0.1505	0.274	970.858	186.084	-123.5	81.25	0.839745
579	5.7	13.6655	2.3975	21.3793	5.7782	0	10.2774	2.7107	0.9339	0.7452	0.9989	0.07932	1	0.05882	419.711	235.553	0.65	-13.65	0.414922
580	13.9	83.4459	6.0033	111.433	9.3641	0	22.981	4.4788	0.9109	0.5438	1	0.08954	0.1681	0.05051	1141.12	355.155	75.4	-35.75	0.641097
581	7.1	18.5905	2.6184	29.8896	5.8607	0	17.5018	4.6227	0.6583	-0.1471	1	0.3713	0.902	0.4839	160.176	232.824	14.95	11.05	0.446773
582	18.3	62.0912	3.393	116.972	7.1762	0	32.1734	5.0316	0.6735	-0.9939	1	0.4861	0.6258	0.3846	1061.7	679.251	-61.75	-6.5	0.472813
583	15.1	37.1411	2.4597	76.2582	5.8212	0	40.2003	5.7203	0.3699	-1	0.9998	0.8047	0.8092	0.3784	598.821	227.368	31.2	20.15	0.422542
584	7.7	18.7489	2.4349	58.0385	10.1822	0	19.769	4.5449	0.6436	-0.6	1	0.4287	0.9649	0.4054	765.013	393.883	-15.6	10.4	0.239133
585	11.7	15.1186	1.2922	66.6936	6.8756	0	39.6713	6.2924	-0.4199	-1	0.9999	0.6291	0.7216	0.9155	751.641	503.218	6.5	-13.65	0.18794
586	9.7	63.05	6.5	75.6306	9.8222	3.25	17.5018	3.4913	0.9434	0.753	1	0.04755	0.02597	0	686.242	2.9278	-63.05	0	0.661766
587	11.3	52.0365	4.605	69.4654	7.4694	0	14.5344	3.3674	0.9157	-0.7894	1	0.3247	0.2796	0.0411	1185.65	640.173	18.2	-48.75	0.616515
588	5.1	22.0809	4.3296	25.8921	8.3523	3.25	17.5018	4.4108	0.7675	0.1821	0.9985	0.2556	0.7742	0.2727	820.853	514.167	-16.25	14.95	0.518372
589	5.3	34.45	6.5	31.649	9.5906	3.25	16.25	5.062	0.9679	0.8575	1	0.04515	0.1212	0	965.5	332.151	34.45	0	0.677747
590	4.9	68.3273	13.9444	41.0521	14.1559	4.5962	21.8017	4.868	0.9956	0.9759	1	0.008116	0	0	836.01	657.908	-38.35	-56.55	0.985059
591	8.3	71.3136	8.592	63.9827	10.156	0	46.8722	7.5297	0.9801	0.9308	1	0.02003	0	0	561.199	574.615	52.65	-48.1	0.846002
592	11.3	59.5061	5.266	71.3324	7.6702	0	16.5718	4.0802	0.913	0.5064	1	0.1316	0.172	0.1507	716.053	38.9425	6.5	-59.15	0.686553
593	5.1	65.7754	12.8971	44.1085	14.2286	7.2672	26.2023	5.2345	0.9984	0.9957	1	0.001344	0	0	838.392	70.0392	-62.4	-20.8	0.906421
594	5.9	55.9604	9.4848	50.5059	12.9502	4.5962	26	5.7457	0.9914	0.9709	1	0.009186	0	0	41.7797	393.322	-55.9	-2.6	0.732406
595	17.3	94.7686	5.478	128.873	8.4231	0	22.981	5.0314	0.878	0.148	1	0.1653	0.268	0.1429	1017.81	342.977	85.15	-41.6	0.650354
596	7.9	54.1805	6.8583	53.6503	9.0933	3.25	17.5018	4.3546	0.9086	0.6219	1	0.1129	0.339	0.1538	596.291	773.481	46.8	27.3	0.754215
597	17.1	22.1859	1.2974	103.356	6.8448	0	30.8322	5.8393	0.02215	-1	0.9997	0.8032	0.702	0.6308	605.058	520.629	22.1	-1.95	0.189545
598	17.1	29.9071	1.749	97.7189	6.4715	0	21.8017	3.5134	0.459	-0.9998	1	0.6151	0.7616	0.5039	378.342	943.819	0.65	-29.9	0.270262
599	16.9	103.415	6.1193	117.552	7.8894	0	14.5344	2.8269	0.9893	0.9405	1	0.01179	0.08725	0	521.63	621.296	73.45	72.8	0.775636
600	16.9	176.653	10.4528	199.385	13.3815	3.25	29.9635	5.1665	0.9525	0.6111	1	0.09444	0.08725	0.08527	646.92	559.101	165.75	-61.1	0.781138
601	10.7	54.1844	5.064	116.757	13.4204	4.5962	43.7243	6.0652	0.3919	-0.9929	0.9992	0.8161	0.06897	0.3582	185.257	817.645	-9.75	53.3	0.377336
602	6.7	14.8223	2.2123	30.1562	6.4162	0	17.5018	3.7979	0.7828	-0.5647	0.9998	0.33	0.9787	0.2308	589.149	575.866	14.3	3.9	0.344799
603	5.7	20.4001	3.579	33.4909	9.0516	0	26.2023	6.4999	0.4461	-0.9999	0.9999	0.7842	0.6216	0.4118	477.667	684.693	-10.4	17.55	0.3954
604	9.9	44.85	4.5303	59.06	7.476	0	13.4001	3.8767	0.9894	0.9353	1	0.01513	0.2025	0	684.98	670.379	0	-44.85	0.605979
605	4.9	40.4883	8.2629	26.8953	9.2742	0	16.5718	5.3491	0.9958	0.9894	0.9993	0.003282	0	0	316.367	676.061	-27.3	-29.9	0.890956
606	9.7	16.61	1.7124	42.7352	5.55	0	23.4361	5.3695	0.2132	-1	0.9947	0.793	0.8442	0.6	1365.25	807.129	-14.3	-8.45	0.308541
607	5.3	0.65	0.1226	23.2488	7.0451	0	14.5344	4.2967	-0.4724	-1	0.8321	0.735	1	0.9167	1057.24	574.264	0.65	0	0.0174022
608	5.3	24.8365	4.6861	35.768	10.8388	0	33.4608	9.1377	0.8881	0.4602	0.9989	0.1665	0.5758	0.1538	1150.42	856.509	-2.6	-24.7	0.432345
609	11.1	35.8208	3.2271	99.7416	10.9606	0	26.2023	6.0608	0.3785	-0.9976	1	0.732	0.6703	0.4648	834.793	345.194	35.1	7.15	0.294427
610	6.7	30.6604	4.5762	33.1157	7.0459	0	26	5.9869	0.9235	0.7433	0.9996	0.0903	0.6596	0.07407	690.843	551.642	11.05	-28.6	0.649484
611	5.5	5.5536	1.0097	16.3758	4.6788	0	7.2672	1.887	0.7359	-0.9806	0.995	0.5154	1	0.2143	247.609	926.709	-1.95	-5.2	0.215803
612	5.5	29.6731	5.3951	22.9183	6.5481	0	13.4001	3.2937	0.9238	0.748	0.9997	0.07886	0.2571	0.06667	950.491	762.509	26	-14.3	0.823918
613	6.9	10.2774	1.4895	41.2739	8.4232	0	26.2023	5.1995	0.2227	-0.9991	1	0.7081	0.9592	0.6897	1184.7	357.717	8.45	5.85	0.176833
614	6.9	20.3586	2.9505	30.2839	6.1804	0	10.2774	3.1398	0.8746	0.5117	0.9988	0.1535	0.8163	0.2069	403.493	101.283	19.5	5.85	0.477396
615	12.9	68.7711	5.3311	100.837	9.2511	0	46.5329	6.5287	0.8456	0.6585	0.9796	0.08424	0.1376	0.1685	888.438	198.686	-55.25	-40.95	0.576267
616	9.5	16.4567	1.7323	48.0272	6.4036	0	36.7696	5.8141	0.3408	-0.8192	0.9947	0.5215	1	0.6604	741.326	685.605	-2.6	16.25	0.27052
617	5.3	39.6713	7.4852	34.5807	10.479	3.25	41.6203	8.4618	0.9254	0.6794	0.9869	0.07701	0	0.07692	457.283	327.406	-1.3	39.65	0.714305
618	15.9	154.909	9.7427	156.84	11.2834	3.25	21.8017	3.7278	0.9831	0.9046	1	0.02179	0	0	281.937	604.443	107.9	-111.15	0.863454
619	5.5	58.4277	10.6232	49.6206	14.1773	4.5962	22.981	6.1558	0.843	0.5556	0.9999	0.1645	0	0.3333	124.164	551.855	49.4	31.2	0.749311
620	5.9	10.6608	1.8069	34.7311	8.9054	0	23.6604	6.7553	-0.07005	-1	0.9945	0.7768	0.9231	0.7368	489.873	938.034	8.45	6.5	0.202899
621	4.7	23.0819	4.911	17.6786	6.5476	3.25	11.718	3.3974	0.9473	0.8047	1	0.07231	0.4074	0	13.2872	580.574	-22.75	-3.9	0.750046
622	5.3	28.7841	5.431	29.5918	8.9672	3.25	14.5344	3.388	0.9613	0.88	0.999	0.03382	0.2727	0	444.774	486.575	28.6	3.25	0.605652
623	9.3	44.4288	4.7773	50.5334	6.9224	0	13.7886	3.7492	0.9785	0.9396	0.9997	0.01487	0.3836	0	1202.95	388.29	15.6	41.6	0.690122
624	12.3	37.3283	3.0348	68.2918	6.6303	0	14.5344	3.5298	0.5481	-0.9998	1	0.6931	0.7379	0.3375	290.11	790.077	21.45	30.55	0.457717
625	6.7	54.0712	8.0703	46.0006	9.7874	3.25	14.5344	3.059	0.9557	0.8459	0.9999	0.04821	0	0	1235.7	235.03	48.1	24.7	0.82456
626	15.9	22.1859	1.3953	74.9533	5.3923	0	29.25	4.1068	0.3691	-1	1	0.6942	0.9281	0.5217	1023.56	987.752	22.1	1.95	0.258758
627	5.1	84.2597	16.5215	56.7075	18.2927	9.1924	25.3833	4.275	0.9926	0.9908	0.995	0.00114	0	0	319.255	50.2549	-52	66.3	0.903174
628	7.5	26.9103	3.588	51.5231	9.3678	0	27.9576	6.4554	-0.1802	-0.9952	0.9947	0.8697	0.6545	0.6286	293.06	759.473	-21.45	16.25	0.383014
629	6.1	10.4809	1.7182	37.7093	9.1974	3.25	44.2048	8.8803	0.6807	-0.2049	0.9995	0.4096	1	0.381	321.312	836.279	1.3	-10.4	0.186814
630	10.9	36.4232	3.3416	73.0013	8.2024	0	29.9635	5.2325	0.7268	-0.9067	0.9999	0.4107	0.7191	0.3333	1107.46	309.67	-36.4	-1.3	0.407393
631	7.7	3.5004	0.4546	29.7603	5.2211	0	16.25	4.5734	-0.4423	-0.9899	0.9231	0.6638	1	0.8889	507.571	923.695	1.3	-3.25	0.0870698
632	12.1	248.033	20.4986	210.221	20.814	6.5	29.9635	4.4262	0.9925	0.9781	1	0.005726	0	0	291.384	1002.93	245.05	38.35	0.984847
633	11.5	44.9676	3.9102	74.236	7.8143	3.25	13.4001	2.6773	0.7937	0.3403	0.9991	0.1636	0.05263	0.28	1272.46	448.283	-44.85	3.25	0.50039
634	10.3	8.841	0.8583	65.1216	7.846	3.25	16.5718	3.3141	0.2708	-0.9567	0.9895	0.5883	1	0.7903	97.8641	488.296	2.6	8.45	0.109393
635	8.9	53.3238	5.9914	49.3212	7.148	3.25	14.5344	2.8482	0.9387	0.5839	1	0.09533	0.2029	0.06122	1047.74	379.871	-8.45	-52.65	0.838193
636	7.5	20.1605	2.6881	35.0367	6.3703	0	23.4361	4.2809	0.05652	-0.9994	0.9995	0.9205	0.7273	0.5143	1229.87	340.433	18.85	7.15	0.421974
637	6.1	12.4182	2.0358	41.9862	10.2405	0	30.6604	10.1733	0.1451	-0.7703	0.9982	0.5384	0.878	0.9048	1133.6	483.033	8.45	-9.1	0.198799
638	6.1	6.9096	1.1327	29.633	7.2275	3.25	17.5018	4.1184	0.29	-0.9991	0.9997	0.7448	0.9268	0.5238	1307.87	172.664	5.2	4.55	0.156721
639	6.9	31.6971	4.5938	44.1557	9.0114	0	35.1541	7.769	0.8325	0.5052	0.9988	0.1262	0.3265	0.2759	969.196	1018.59	-14.95	27.95	0.509777
640	7.9	32.6362	4.1312	41.099	6.9659	0	18.9506	4.9575	0.906	0.2346	0.9983	0.1569	0.6441	0.1026	1119.43	758.373	-23.4	-22.75	0.59306
641	6.1	17.6819	2.8987	33.3992	8.1461	0	19.5	4.6367	-0.1057	-0.9871	0.9999	0.8424	0.6341	0.6667	628.656	116.115	-16.9	-5.2	0.355839
642	13.9	66.8869	4.812	102.897	8.6468	0	29.25	4.6025	0.9318	0.4961	1	0.1134	0.3193	0.1111	643.201	370.14	-37.7	55.25	0.556506
643	6.1	2.68	0.4393	13.1258	3.2014	0	7.2672	2.5288	0.4171	-0.8321	0.9864	0.4916	1	0.7778	1348.49	386.156	2.6	-0.65	0.137221
644	4.7	3.677	0.7823	27.2246	10.0832	0	32.1734	8.2147	-0.725	-0.8192	-0.5936	0.07017	0.7778	1	958.404	428.213	2.6	-2.6	0.0775845
645	7.7	14.0316	1.8223	41.5647	7.292	3.25	18.3848	4.3004	0.4094	-0.8742	0.9973	0.6692	1	0.5278	576.201	137.89	13.65	-3.25	0.249904
646	5.5	26.9339	4.8971	36.7293	10.4941	4.5962	20.8102	3.865	0.9566	0.8008	0.9965	0.06344	0.8	0	1314.84	817.664	3.9	-26.65	0.466653
647	14.5	93.9806	6.4814	96.1121	7.689	0	22.981	4.0267	0.9752	0.8486	1	0.04023	0.296	0	720.034	944.238	20.8	-91.65	0.842944
648	4.7	17.4897	3.7212	38.8418	14.3859	4.5962	24.7513	6.6539	0.9535	0.8543	0.9983	0.04861	0.9259	0	507.447	110.979	11.7	13	0.25867
649	5.7	58.8385	10.3225	41.3745	11.1823	4.5962	17.5018	3.4674	0.9983	0.9951	1	0.00174	0	0	555.939	77.0088	16.25	56.55	0.923111
650	5.9	31.6971	5.3724	28.555	7.3218	0	32.6621	6.5862	0.9668	0.9282	1	0.0227	0.3333	0	1305.01	757.924	14.95	27.95	0.733754
651	7.5	129.454	17.2606	101.904	18.5279	9.1924	35.75	5.7578	0.9943	0.9725	1	0.007488	0	0	163.9	697.707	73.45	106.6	0.9316
652	14.3	47.9284	3.3516	104.87	8.526	0	38.0403	6.5959	0.4562	-0.9973	0.9998	0.6968	0.5447	0.3689	912.157	172.853	-44.85	16.9	0.393103
653	6.3	71.0406	11.2763	54.2915	12.6259	3.25	17.5018	3.1727	0.9809	0.9453	1	0.01881	0	0	1345.14	56.8175	5.2	-70.85	0.893109
654	14.1	55.9944	3.9712	89.5917	7.4043	0	30.8322	6.0509	0.7639	0.2707	0.9998	0.2394	0.6364	0.396	1353.02	554.397	3.25	55.9	0.536337
655	11.1	59.8	5.3874	86.3468	9.4887	0	23.4361	4.7755	0.766	-0.1428	1	0.3266	0.06593	0.3239	1092.06	1015.23	-59.8	0	0.56777
656	14.1	88.7435	6.2939	120.287	9.9411	0	18.9506	4.288	0.8236	0.3023	0.9995	0.2064	0.2066	0.3267	691.234	391.851	75.4	46.8	0.633119
657	5.1	31.4697	6.1705	25.0418	8.078	3.25	16.5718	4.0455	0.9715	0.8754	0.993	0.03529	0.1613	0	961.177	21.8627	24.7	-19.5	0.763865
658	5.9	8.7449	1.4822	30.1735	7.7368	0	24.7513	5.3762	-0.64	-0.9989	0.1789	0.3677	1	1	506.67	519.525	5.85	6.5	0.191578
659	6.3	42.7273	6.7821	42.9201	9.9814	3.25	20.5548	5.8786	0.9891	0.9341	1	0.01601	0.1628	0	238.135	830.254	35.75	23.4	0.679474
660	13.7	13.4001	0.9781	55.2143	4.7192	0	14.5344	2.992	0.1189	-0.9487	1	0.6528	1	0.7802	346.577	474.471	10.4	-8.45	0.20726
661	4.7	5.36	1.1404	10.9392	4.0516	0	9.75	3.2525	-0.09052	-0.7682	0.9615	0.7154	1	0.8333	368.851	1035.77	1.3	-5.2	0.281469
662	6.1	12.82	2.1016	37.0496	9.0365	0	18.9506	4.7385	0.05365	-0.9442	0.9955	0.716	1	0.7143	462.377	540.221	6.5	-11.05	0.232568
663	7.1	41.5695	5.8549	51.438	10.0859	0	46.5329	9.0164	0.5434	-0.952	1	0.7326	0.1961	0.2903	829.12	92.8662	-18.85	37.05	0.580503
664	13.7	26.323	1.9214	68.0856	5.8193	0	16.5718	3.569	0.3928	-1	1	0.803	0.9744	0.4021	1127.76	96.0511	-9.1	-24.7	0.330177
665	4.9	79.4623	16.2168	46.0033	15.8632	3.25	24.7513	5.358	0.9758	0.9693	0.9892	0.006804	0	0	703.949	788.265	31.85	72.8	1.02229
666	12.1	24.468	2.0221	61.1363	6.0531	0	20.8102	4.233	0.4142	-0.9983	0.9999	0.7158	0.9703	0.4691	905.248	872.343	23.4	-7.15	0.33406
667	4.9	36.9358	7.5379	30.1827	10.4078	0	18.9506	5.1604	0.9892	0.9635	0.9982	0.01129	0	0	1006.23	859.612	17.55	32.5	0.724255
668	5.5	30.6811	5.5784	36.7199	10.4914	0	41.3657	9.4469	0.9263	0.8244	0.9999	0.06077	0.6286	0	610.091	329.764	-18.2	24.7	0.531712
669	6.3	33.5554	5.3262	38.2611	8.8979	3.25	18.9506	4.9311	0.9522	0.8189	1	0.04431	0.3488	0	880.929	897.809	-33.15	5.2	0.598591
670	13.5	14.8223	1.0979	80.7215	7.0193	0	32.1734	5.7639	0.4899	-0.9912	1	0.5289	0.9565	0.573	286.822	837.533	-9.1	-11.7	0.156412
671	5.3	23.0544	4.3499	18.4742	5.5982	0	9.75	2.1561	0.982	0.8862	1	0.03309	0.6364	0	1355.07	1008.97	-8.45	21.45	0.777018
672	11.7	62.9427	5.3797	78.6829	8.1116	0	30.6604	6.5652	0.9518	0.6247	1	0.08606	0.2165	0.07792	741.944	561.769	51.35	36.4	0.663211
673	12.1	115.067	9.5096	119.094	11.7915	3.25	20.8102	5.1643	0.9611	0.8039	1	0.05198	0	0	1060.93	196.07	-115.05	-1.95	0.806479
674	6.3	27.9198	4.4317	35.5954	8.278	3.25	13	3.2124	0.6538	-0.9862	1	0.7506	0.2558	0.1739	719.056	742.46	25.35	11.7	0.535359
675	5.5	11.8614	2.1566	23.3644	6.6755	0	26.2023	7.4849	-0.3745	-0.9994	0.8321	0.6028	0.8857	0.9333	86.6545	595.3	11.7	1.95	0.323062
676	7.1	5.85	0.8239	41.3587	8.1096	0	21.8017	4.2737	0.3974	-0.5145	0.9962	0.4806	1	0.7	1016.96	707.648	5.85	0	0.101596
677	10.5	24.9129	2.3727	49.8889	5.8693	0	16.25	3.4704	0.7817	-0.7071	1	0.2961	0.8824	0.3231	622.238	369.548	-24.7	-3.25	0.404256
678	13.3	6.9096	0.5195	52.3052	4.6288	0	10.2774	2.5654	0.4435	-0.9487	1	0.6586	1	0.5161	1267.57	354.327	5.2	4.55	0.112232
679	6.7	39.8413	5.9465	36.1989	7.7019	4.5962	13.4001	2.6266	0.9904	0.9734	1	0.008665	0.06383	0	463.985	781.172	35.1	18.85	0.772082
680	13.3	53.2405	4.003	94.7955	8.389	0	27.9576	5.6718	0.7618	-0.908	1	0.4239	0.5487	0.2903	7.3195	591.203	16.25	50.7	0.477172
681	6.5	7.8	1.2	32.6573	7.2572	0	23.6604	6.2095	-0.5093	-0.9965	0.3328	0.4508	1	1	470.6	357.692	-7.8	0	0.165353
682	10.3	36.6602	3.5592	65.109	7.8445	0	18.3848	4.8876	0.06592	-1	0.9997	0.6602	0.7831	0.7937	848.131	1006.06	29.25	-22.1	0.453719
683	13.1	13.2575	1.012	62.3228	5.6147	0	35.8974	5.0796	0.5464	-0.8396	0.9998	0.5392	0.8649	0.3846	904.343	289.336	-13	2.6	0.180241
684	13.1	7.9343	0.6057	98.0478	8.8331	0	17.5018	4.0051	0.365	-1	0.9999	0.7961	0.8018	0.4176	578.317	348.542	4.55	-6.5	0.0685716
685	5.1	4.162	0.8161	23.3611	7.5358	0	16.5718	4.4137	-0.1681	-0.5647	0.4472	0.3245	1	1	891.5	51.549	-3.25	-2.6	0.108296
686	11.5	26.65	2.3174	49.5024	5.2108	0	19.769	4.2769	0.2157	-0.9985	0.9998	0.7736	0.7789	0.5867	829.356	419.83	0	26.65	0.44473
687	13.1	12.503	0.9544	69.9381	6.3007	0	20.8102	4.9851	-0.06681	-1	0.9821	0.7027	1	0.8444	639.79	105.615	12.35	1.95	0.151475
688	4.9	22.5354	4.5991	18.7755	6.4743	0	13.4001	3.5237	0.9903	0.9496	0.9999	0.01638	0.8966	0	292.357	1025.87	18.85	-12.35	0.710363
689	11.7	28.2208	2.412	56.7216	5.8476	0	13.4001	2.7748	0.8449	-0.9216	1	0.3018	0.9794	0.1688	812.803	809.791	22.1	17.55	0.412477
690	10.1	88.4382	8.7563	94.3425	11.6472	0	29.9635	6.8432	0.3749	-0.9869	0.9992	0.7039	0.3457	0.4918	960.327	961.475	36.4	-80.6	0.751794
691	12.7	22.8334	1.7979	87.1326	8.1432	0	33.4608	6.1717	0.4259	-0.9939	1	0.5653	0.8598	0.6207	858.736	746.799	22.75	-1.95	0.220785
692	5.3	16.7114	3.1531	19.0404	5.7698	0	10.2774	3.0934	0.7336	0.4733	1	0.2295	1	0.5385	1334.59	194.698	-16.25	3.9	0.546483
693	5.1	26.2989	5.1566	27.8446	8.9821	0	16.25	3.6681	0.9776	0.8627	0.9998	0.04018	0.3226	0	1379.23	277.451	-20.15	-16.9	0.574097
694	10.7	96.0704	8.9785	87.6318	10.0726	3.25	22.981	4.0314	0.9854	0.9185	1	0.01733	0	0	444.939	440.972	-66.95	-68.9	0.891379
695	5.3	3.25	0.6132	27.0633	8.201	3.25	20.5548	6.0495	-0.7927	-0.9995	-0.1414	0.2779	1	1	105.434	830.198	-2.6	-1.95	0.0747714
696	7.1	79.6217	11.2143	62.0819	12.1729	3.25	23.4361	6.653	0.8948	0.7385	1	0.08262	0	0.03226	1164.78	734.591	59.15	53.3	0.921251
697	10.5	28.2208	2.6877	71.58	8.4212	0	22.981	5.0686	0.8061	-0.4856	1	0.3267	0.8824	0.2154	750.548	458.714	-7.15	27.3	0.319159
698	5.1	52.0365	10.2032	33.5074	10.8088	7.2672	13.4001	1.9779	0.6635	0.5423	0.871	0.1211	0	0.7273	926.941	817.029	39	34.45	0.943972
699	10.5	9.4641	0.9013	85.4282	10.0504	0	29.25	5.5293	-0.008617	-1	0.9998	0.6721	0.7294	0.7656	1272.57	253.533	-2.6	9.1	0.089678
700	12.3	85.8098	6.9764	104.051	10.1021	3.25	37.0557	5.4596	0.9523	0.763	1	0.05663	0.03883	0	852.886	366.967	-1.3	85.8	0.690589
701	5.5	49.847	9.0631	35.2587	10.0739	0	44.2048	9.888	0.9837	0.8774	1	0.03016	0.05714	0	1345.34	1025.96	48.75	10.4	0.899662
702	5.7	22.1096	3.8789	42.1622	11.3952	3.25	29.0689	7.4691	0.7909	0.04872	1	0.2604	0.4595	0.2941	840.737	886.132	22.1	-0.65	0.340398
703	5.7	27.95	4.9035	36.9461	9.9854	4.5962	16.5718	2.9531	0.7853	0.6756	0.9984	0.114	0.3243	0.5294	1348.96	135.035	27.95	0	0.491067
704	5.1	1.4534	0.285	17.3227	5.588	0	20.5548	5.4498	-0.6048	-0.9487	0.206	0.367	1	1	1034.82	415.833	1.3	0.65	0.0510021
705	5.3	4.5962	0.8672	14.0678	4.263	0	13.4001	3.5052	0.00895	-0.9995	0.9285	0.8292	1	0.75	1108.58	611.047	4.55	-0.65	0.203425
706	11.9	76.8486	6.4579	73.1977	7.3937	0	16.25	3.6502	0.9124	0.7263	1	0.05729	0.3333	0.01266	1214.22	567.365	-60.45	-47.45	0.873433
707	5.5	37.0956	6.7447	43.4049	12.4014	3.25	36.3361	7.89	0.7351	0.5427	0.9642	0.1214	0.1714	0.4667	1242.04	669.173	36.4	7.15	0.543866
708	7.1	16.9	2.3803	32.0716	6.2886	3.25	13	2.5614	0.6177	0.1203	0.9983	0.3383	0.9412	0.4839	3.7465	494.676	0	-16.9	0.37851
709	11.7	42.3299	3.6179	52.8709	5.4506	0	13.4001	3.7258	0.9127	0.5194	0.9998	0.1093	0.7835	0.09091	366.611	838.658	-42.25	-2.6	0.663762
710	6.7	15.7348	2.3485	32.4198	6.8978	0	24.7513	6.4518	-0.5785	-0.9959	0.9985	0.6296	0.617	0.8889	676.321	625.291	12.35	-9.75	0.340471
711	11.5	83.4282	7.2546	113.631	11.9612	3.25	35.0036	5.3236	0.6084	-0.7971	0.9999	0.5933	0.2632	0.3067	1018.3	275.317	74.75	-37.05	0.606511
712	6.5	39.586	6.0902	41.5257	9.2279	3.25	27.768	5.6972	0.9867	0.8527	1	0.02956	0.2	0	1289.58	516.846	34.45	-19.5	0.659977
713	7.3	28.6295	3.9219	46.3854	8.752	0	18.9506	4.8259	0.8144	0.5688	0.9781	0.1074	0.4151	0.303	902.178	255.411	-22.1	18.2	0.448115
714	4.7	13.7733	2.9305	34.4959	12.7762	0	32.5	8.8946	-0.5571	-0.9985	0.6413	0.6872	1	1	1262.26	178.436	13	4.55	0.229372
715	6.1	7.5802	1.2427	26.3213	6.4198	0	16.5718	4.1116	0.3248	-0.8098	0.9999	0.6158	1	0.7143	521.688	786.443	6.5	-3.9	0.193573
716	7.5	21.8501	2.9133	27.5867	5.0158	0	11.718	2.9002	0.7064	-0.6644	0.9996	0.4156	0.8909	0.3429	1321.25	514.767	-11.05	18.85	0.580825
717	11.1	25.7797	2.3225	45.5388	5.0043	0	10.2774	2.4284	0.8416	-0.9231	1	0.3228	1	0.1127	1351.05	682.802	21.45	-14.3	0.464101
718	9.5	13.4001	1.4105	42.799	5.7065	0	11.718	3.4785	0.6628	-0.4472	0.9999	0.3964	1	0.4528	289.974	222.632	8.45	10.4	0.247174
719	10.7	57.6745	5.3901	85.8191	9.8643	0	21.8017	5.9839	0.8458	0.1961	1	0.182	0.4368	0.2879	1029.39	896.935	37.05	44.2	0.546425
720	4.9	19.6511	4.0104	25.2767	8.7161	3.25	18.9506	5.4041	0.9771	0.9046	0.9995	0.03069	0.6897	0	379.378	324.337	16.25	-11.05	0.460114
721	10.5	68.9	6.5619	78.8108	9.2719	0	17.5018	4.2433	0.9397	0.6184	1	0.09517	0.2235	0.07692	404.943	723.781	-68.9	0	0.707719
722	8.5	75.9499	8.9353	68.5814	10.551	3.25	18.3848	4.4859	0.9461	0.8089	1	0.04428	0.04615	0	413.118	349.194	66.3	-37.05	0.846868
723	10.3	80.0583	7.7726	99.6668	12.0081	3.25	38.0403	7.4849	0.9344	0.7905	1	0.06371	0.09639	0	878.548	548.898	-69.55	-39.65	0.64728
724	10.3	32.1076	3.1172	71.7329	8.6425	0	17.5018	4.5265	0.797	-0.6347	1	0.368	0.7831	0.2258	754.243	881.243	-29.9	11.7	0.360683
725	4.7	12.9021	2.7451	13.2373	4.9027	0	9.75	2.2587	0.5292	0.356	0.7174	0.1419	1	1	945.415	659.351	-8.45	-9.75	0.559916
726	5.7	23.8383	4.1822	28.8372	7.7938	0	19.769	4.6031	0.9345	0.5778	0.9999	0.1066	0.8919	0.05882	1230.87	489.386	-21.45	-10.4	0.536606
727	5.3	74.8291	14.1187	49.2641	14.9285	4.5962	19.769	4.0104	0.9967	0.9955	0.9986	0.0009534	0	0	386.236	131.302	-73.45	-14.3	0.945755
728	4.9	11.9854	2.446	19.0706	6.5761	3.25	11.718	2.8984	0.9497	0.8	0.9985	0.06887	1	0	42.1633	683.816	-7.8	9.1	0.371953
729	4.7	48.3104	10.2788	28.8655	10.6909	3.25	19.5	4.7627	0.9318	0.9128	0.969	0.01913	0	0	30.0851	806.17	-44.2	-19.5	0.961453
730	5.1	9.75	1.9118	15.1358	4.8825	0	13.7886	3.4104	0.07258	-0.7634	0.9806	0.5049	1	0.9091	1365.89	1031.43	9.75	0	0.391562
731	8.1	49.2501	6.0803	47.4326	7.7758	3.25	19.769	4.1284	0.9416	0.8321	1	0.05347	0.2459	0	34.7778	841.019	-45.5	-18.85	0.781952
732	4.9	40.8312	8.3329	23.8612	8.228	0	18.3848	5.532	0.9299	0.8789	0.9937	0.03819	0.3103	0	309.357	623.99	-9.75	-39.65	1.01275
733	9.5	61.3381	6.4566	70.0503	9.34	0	23.6604	6.0043	0.9868	0.9398	1	0.01563	0.06667	0	771.305	219.184	59.8	-13.65	0.691285
734	9.5	91.0789	9.5873	94.8549	12.6473	7.2672	18.9506	2.9076	0.9865	0.9241	1	0.0158	0.02667	0	114.068	702.026	61.75	66.95	0.758051
735	7.7	48.5111	6.3001	58.3917	10.2442	0	21.8017	5.9971	0.6059	-0.02127	0.9999	0.3412	0.4737	0.5405	944.292	228.656	-39.65	-27.95	0.614992
736	9.3	98.7059	10.6135	87.1224	11.9346	0	25.3833	5.8666	0.9847	0.9646	0.9949	0.007058	0	0	411.118	681.817	-75.4	63.7	0.889305
737	9.3	16.0538	1.7262	30.1998	4.137	0	10.2774	2.4139	0.4396	-1	1	0.641	1	0.4423	564.747	942.887	-5.85	14.95	0.417259
738	6.7	12.2642	1.8305	26.2847	5.5925	0	13.7886	4.5669	0.4462	-0.9545	0.9998	0.7153	1	0.4444	735.881	475.134	-6.5	10.4	0.327313
739	9.1	8.841	0.9715	29.0508	4.0917	0	9.75	2.3457	0.09495	-0.991	0.9648	0.602	1	0.75	54.6044	497.775	5.2	7.15	0.237432
740	8.3	173.837	20.9442	134.539	21.3554	13.4001	26.8002	2.7957	0.9977	0.9918	1	0.001858	0	0	1218.67	911.126	-48.1	167.05	0.980745
741	4.9	11.0309	2.2512	13.2412	4.5659	0	11.718	3.1173	0.8093	0.7295	0.9532	0.07552	1	0.2222	1348.29	823.714	7.8	7.8	0.493046
742	8.9	35.0398	3.9371	42.2266	6.1198	0	16.25	3.5106	0.9471	0.7933	1	0.0559	0.6812	0	1086.35	597.758	26.65	-22.75	0.643338
743	8.9	40.95	4.6011	57.6096	8.3492	3.25	16.25	3.9337	0.8427	0.3944	1	0.2024	0.4203	0.3061	548.955	712.871	0	40.95	0.551083
744	8.9	64.7558	7.2759	55.3175	8.017	3.25	19.769	3.2051	0.9966	0.9845	1	0.003733	0	0	68.6854	662.781	19.5	-61.75	0.907559
745	7.7	21.1724	2.7497	37.3968	6.5608	0	22.981	5.3317	0.8369	-0.2032	1	0.2875	0.9649	0.1351	373.786	96.039	20.15	6.5	0.41911
746	6.1	54.3868	8.9159	40.7463	9.9381	0	14.5344	3.5462	0.9875	0.9715	1	0.009239	0	0	775.648	569.77	-22.75	-49.4	0.897143
747	5.9	44.5902	7.5577	36.7848	9.432	3.25	16.5718	4.0676	0.9682	0.8934	0.9998	0.0299	0	0	701.093	70.9576	26.65	-35.75	0.801283
748	8.5	66.8869	7.869	52.9324	8.1434	0	14.5344	4.0402	0.9712	0.7835	1	0.05493	0	0	465.524	829.871	-55.25	37.7	0.966304
749	6.3	62.515	9.923	45.3996	10.558	6.5	13.4001	1.9548	0.9843	0.9589	0.9996	0.01304	0	0	930.198	430.198	55.25	-29.25	0.939856
750	8.5	78.165	9.1959	71.6537	11.0236	0	23.4361	5.7622	0.8303	0.4144	0.9974	0.1453	0.1692	0.2444	468.165	47.4882	61.1	48.75	0.834201
751	6.9	36.3361	5.2661	52.7119	10.7575	3.25	29.0689	6.7189	0.9383	0.5661	1	0.1006	0.7959	0.06897	189.551	859.471	-32.5	-16.25	0.489528
752	7.5	12.6207	1.6828	42.1347	7.6609	3.25	20.8102	4.3872	-0.7245	-0.9935	0.7071	0.333	1	1	1304.69	159.207	2.6	12.35	0.219661
753	7.5	4.3603	0.5814	29.6247	5.3863	0	36.7696	8.1781	0.4706	-0.9848	1	0.6825	1	0.5	702.227	607.607	3.9	1.95	0.107941
754	6.3	18.9283	3.0045	55.2432	12.8473	0	46.5329	12.0989	0.7017	-0.5547	1	0.4488	0.7442	0.2727	742.317	854.143	18.2	-5.2	0.233862
755	7.9	17.4897	2.2139	32.4848	5.5059	0	13.7886	3.3782	0.3147	-0.5981	1	0.6075	0.7288	0.5641	338.582	976.253	-11.7	-13	0.402096
756	6.3	61.1207	9.7017	52.6036	12.2334	4.5962	23.4361	5.1814	0.9414	0.8513	0.9752	0.02817	0	0	265.849	962.579	-51.35	-33.15	0.79305
757	7.9	58.86	7.4506	56.1521	9.5173	0	18.9506	4.2897	0.9438	0.7749	1	0.06147	0	0	264.671	1001.62	-40.3	42.9	0.782848
758	6.5	22.3849	3.4438	39.5726	8.7939	3.25	18.3848	4.5314	0.7988	0.597	0.9371	0.1066	0.4889	0.28	846.438	501.208	-20.15	9.75	0.391612
759	5.3	32.0681	6.0506	31.5834	9.5707	3.25	16.5718	4.6964	0.9827	0.9124	0.9998	0.02465	0.303	0	635.726	310.821	-30.55	9.75	0.6322
760	7.7	78.4994	10.1947	69.207	12.1416	4.5962	26	5.7035	0.9907	0.9671	0.9999	0.008729	0	0	1256.85	202.948	-70.85	-33.8	0.83965
761	7.5	44.8264	5.9769	45.9118	8.3476	0	33.4608	6.1942	0.9756	0.8566	0.9999	0.0326	0.4	0	1363.93	955.573	13	42.9	0.716002
762	7.5	30.1112	4.0148	54.8586	9.9743	0	25.3833	5.8501	0.1068	-0.999	0.9972	0.8024	0.4364	0.5714	718.553	303.1	16.25	-25.35	0.402514
763	7.5	44.4668	5.9289	51.809	9.4198	6.5	13.4001	2.0725	0.9623	0.6766	1	0.07282	0.4182	0.05714	894.827	691.267	11.7	42.9	0.629408
764	7.3	19.5108	2.6727	38.0609	7.1813	3.25	14.5344	3.7228	-0.0525	-0.9971	1	0.7871	0.8113	0.6875	1325.41	722.459	-19.5	0.65	0.372175
765	5.9	42.5886	7.2184	35.8472	9.1916	3.25	16.25	3.9119	0.991	0.9532	1	0.0148	0	0	803.703	295.491	-40.95	-11.7	0.785326
766	5.7	56.0397	9.8315	51.2776	13.8588	4.5962	23.4361	6.8129	0.996	0.9762	1	0.005969	0	0	291.412	412.754	-34.45	-44.2	0.709405
767	7.3	5.85	0.8014	20.3127	3.8326	0	9.75	2.7891	0.5617	-0.8944	0.9943	0.4895	1	0.5625	1342.22	394.459	0	-5.85	0.209101
768	5.7	4.55	0.7982	12.2932	3.3225	0	11.718	2.9336	0.1297	-0.6508	1	0.5909	1	0.75	704.526	580.588	0	-4.55	0.240241
769	7.1	22.7035	3.1977	37.806	7.4129	0	43.7243	8.3326	0.351	-1	0.9734	0.5855	0.8039	0.7097	35.7042	924.141	22.1	5.2	0.43137
770	7.1	102.793	14.4778	95.1104	18.6491	3.25	33.4608	7.3931	0.9692	0.8287	0.9999	0.03962	0	0	91.993	782.31	99.45	26	0.776327
771	5.1	4.3603	0.855	10.5396	3.3999	0	7.2672	2.4519	-0.5594	-0.9965	0.7071	0.5854	1	1	802.784	423.108	-3.9	1.95	0.251478
772	6.9	22.8242	3.3078	37.7913	7.7125	0	14.5344	4.091	0.4055	-0.8575	0.9957	0.7023	0.4898	0.4483	310.152	618.362	-21.45	7.8	0.428888
773	5.9	5.5536	0.9413	34.287	8.7915	0	46.5329	12.66	-0.1045	-1	0.9701	0.8219	1	0.7059	896.161	61.6441	1.95	5.2	0.107069
774	6.7	22.8612	3.4121	33.8622	7.2047	0	16.25	3.6815	0.2926	-0.6627	1	0.6819	0.4681	0.4815	917.716	473.933	-22.1	-5.85	0.473594
775	5.5	16.9499	3.0818	27.8796	7.9656	0	14.5344	3.8515	0.9478	0.7951	0.9993	0.06522	0.9429	0	1237.38	678.018	-16.9	1.3	0.386889
776	6.7	23.9708	3.5777	32.7636	6.971	0	14.5344	4.2528	0.8324	0.521	1	0.1726	0.9362	0.3333	1279.78	26.4328	18.2	15.6	0.513226
777	6.5	39.9049	6.1392	50.7139	11.2698	3.25	21.8017	4.8479	0.4085	-0.3085	1	0.4436	0.5333	0.68	733.415	151.762	-39	-8.45	0.544748
778	5.3	26.2023	4.9438	16.3914	4.9671	0	26	5.2316	-0.7521	-1	-0.3356	0.2397	0.5152	1	340.16	528.736	-3.25	26	0.995309
779	6.5	16.3019	2.508	39.8744	8.861	3.25	40.2003	8.3363	-0.05859	-0.7071	0.8928	0.5092	0.4667	0.92	607.769	806.761	6.5	14.95	0.283038
780	6.5	11.718	1.8028	44.1701	9.8156	0	46.1912	11.8254	-0.2552	-1	0.9934	0.6071	0.9111	0.96	1343.68	179.077	-0.65	11.7	0.183667
781	6.5	18.4765	2.8425	27.9373	6.2083	0	13.7886	3.6268	0.8964	0.7474	0.9998	0.09033	1	0.04	868.846	192.815	14.3	-11.7	0.457855
782	4.7	12.7705	2.7171	25.7998	9.5555	0	19.769	6.2968	0.6073	0.0767	0.9701	0.3472	1	0.5714	1152.33	387.755	-12.35	3.25	0.284349
783	5.9	47.343	8.0242	39.8074	10.207	3.25	17.5018	4.7544	0.958	0.809	1	0.04902	0.1795	0	823.881	781.991	46.8	7.15	0.786147
784	6.5	17.9781	2.7659	31.6049	7.0233	0	26.2023	5.4746	0.8079	0.2747	1	0.2137	1	0.24	1184.62	387.861	-13.65	11.7	0.393818
785	6.5	31.3081	4.8166	37.9809	8.4402	0	18.9506	4.5306	0.8046	0.4315	0.9911	0.1399	0.5556	0.24	918.954	522.954	-20.8	-23.4	0.570674
786	6.3	27.6384	4.387	32.8717	7.6446	0	13.7886	3.8222	0.7899	-0.5039	0.988	0.3025	0.5349	0.2609	524.238	50.7778	20.8	-18.2	0.573869
787	6.1	25.0903	4.1132	33.8468	8.2553	0	42.3748	10.711	0.8461	0.1826	0.9991	0.1623	0.7561	0.04762	414.549	762.205	24.05	7.15	0.49825
788	6.1	6.7862	1.1125	21.5883	5.2654	0	10.2774	2.9242	-0.05684	-0.9994	0.9864	0.7476	1	0.8095	844.902	656.779	-6.5	-1.95	0.211285
789	6.1	73.6424	12.0725	58.651	14.3051	3.25	27.5772	5.6449	0.912	0.8314	0.9717	0.05168	0	0	1339.77	94.7705	68.9	26	0.84393
790	6.1	39.1999	6.4262	36.3788	8.8729	3.25	16.25	3.4243	0.9706	0.8793	0.9999	0.03634	0.04878	0	1211.3	362.156	-29.9	-25.35	0.72425
791	6.1	64.4812	10.5707	48.0606	11.7221	4.5962	18.9506	3.6565	0.9973	0.9887	1	0.003281	0	0	1149.01	984.82	16.25	-62.4	0.901775
792	6.1	11.718	1.921	26.4776	6.4579	0	13.4001	3.7802	0.5262	-0.9997	0.9945	0.5971	1	0.381	487.631	369.557	-9.75	-6.5	0.297465
793	4.9	35.75	7.2959	27.2224	9.387	4.5962	16.5718	3.8391	0.979	0.9351	0.9973	0.02112	0	0	1160.93	147	21.45	28.6	0.777234
794	5.9	12.5536	2.1277	19.1289	4.9049	0	18.9506	4.4164	0.9615	0.6306	1	0.08334	1	0.05263	610.542	1034.55	-11.7	4.55	0.433791
795	5.9	60.621	10.2747	49.3142	12.6447	4.5962	26.2023	4.7051	0.9652	0.8739	1	0.0347	0	0	347.822	654.178	4.55	60.45	0.81257
796	5.3	4.5962	0.8672	12.3905	3.7547	0	7.2672	2.5013	0.4403	-0.6051	0.9899	0.6544	1	0.4615	435.972	315.311	-0.65	-4.55	0.230964
797	5.7	6.7862	1.1906	24.1173	6.5182	0	16.25	4.7891	0.2593	-0.7071	1	0.5714	1	0.7647	502.851	1013.02	-1.95	-6.5	0.182658
798	5.7	17.7415	3.1126	30.1099	8.1378	0	24.7513	5.2801	0.9195	0.7167	0.9995	0.08348	1	0.05882	1142.75	807.912	8.45	-15.6	0.382487
799	5.7	66.6179	11.6873	42.3421	11.4438	4.5962	14.5344	2.7218	0.9841	0.9648	1	0.01128	0	0	1255.28	103.175	19.5	63.7	1.02128
800	5.7	32.526	5.7063	24.3958	6.5935	3.25	16.25	3.9698	-0.03053	-0.996	0.9901	0.9605	0.4054	0.5294	445.456	763.228	1.3	32.5	0.865443
801	5.7	24.7342	4.3393	36.2281	9.7914	3.25	18.9506	4.6962	0.9723	0.8559	0.9998	0.03799	0.5135	0	640.053	747.895	-1.3	24.7	0.443175
802	5.7	39.783	6.9795	29.7418	8.0383	0	19.769	5.7747	0.991	0.9662	0.9996	0.008593	0	0	726.096	128.377	-3.25	-39.65	0.868281
803	5.5	47.5034	8.637	34.1704	9.763	4.5962	14.5344	3.2096	0.993	0.9749	1	0.006844	0	0	345.146	606.336	45.5	13.65	0.884667
804	4.9	57.1557	11.6644	41.2225	14.2146	6.5	21.8017	4.961	0.9912	0.9881	0.9965	0.002565	0	0	793.061	566.163	-54.6	-16.9	0.820593
805	4.7	14.9641	3.1839	19.6276	7.2695	3.25	11.718	3.0512	0.7837	0.6883	0.9179	0.07247	0.963	0.2857	473.521	300.564	12.35	8.45	0.437981
806	5.1	25.483	4.9967	19.5764	6.315	0	14.5344	3.9341	0.9881	0.9567	0.9999	0.01434	0.4516	0	645.706	263.088	-15.6	-20.15	0.791243
807	5.5	13.5256	2.4592	19.3748	5.5356	0	13.4001	3.9199	0.9614	0.7682	1	0.06024	1	0	487.5	6.7636	11.05	-7.8	0.444252
808	5.3	3.3144	0.6254	18.4701	5.597	0	13.4001	3.3068	-0.692	-0.9648	-0.1414	0.2854	1	1	1091.75	869.613	-0.65	3.25	0.111738
809	5.3	41.8683	7.8997	32.6606	9.8972	0	27.5772	7.0122	0.9955	0.9894	1	0.003521	0	0	958.679	659.311	-19.5	37.05	0.798175
810	5.3	22.4509	4.236	18.9786	5.7511	0	9.75	2.4147	0.9826	0.9247	0.9998	0.02022	0.3333	0	105.198	459.396	8.45	-20.8	0.736555
811	5.1	21.9946	4.3127	46.4504	14.984	3.25	26.8002	7.4124	0.9753	0.8944	1	0.03315	0.6452	0	1012.85	423.627	-7.15	20.8	0.28782
812	5.1	29.1994	5.7254	33.7027	10.8718	0	33.931	9.7157	0.9902	0.9592	0.9998	0.01256	0.129	0	1374.87	734.971	8.45	-27.95	0.526629
813	4.9	24.5284	5.0058	32.2879	11.1338	0	37.0557	9.6265	0.9915	0.9624	1	0.01203	0.2069	0	1330.9	674.612	20.8	-13	0.449604
814	4.9	33.1755	6.7705	23.4331	8.0804	0	19.5	5.8505	0.917	0.8817	0.9375	0.01784	0	0	473.051	516.673	33.15	-1.3	0.837892
815	4.9	7.2672	1.4831	17.4985	6.034	0	11.718	3.4764	0.8797	0.3162	1	0.217	1	0.1111	423.786	616.98	-3.25	6.5	0.245791
816	4.9	23.2278	4.7404	24.1698	8.3344	4.5962	11.718	2.5536	0.9891	0.953	0.9998	0.01508	0.2759	0	432.837	196.52	22.1	-7.15	0.568775
