# Supplementary material for: Cyclic AMP signalling and glucose metabolism mediate pH taxis by African trypanosomes
Source: Nat Commun. 2022 Feb 1;13:603. doi: 10.1038/s41467-022-28293-w (PMC8807625; doi:10.1038/s41467-022-28293-w)
Supplement: Supplementary file 12 — Source Data [file 41467_2022_28293_MOESM12_ESM.zip › Source Data/Source Data motility/Figure 5e/SDM 79 S1.xlsx]

## Sheet: SDM 79 S1V1
trackID	trackLength(s)	totalDisplacement(um)	meanVelocity(um/s)	totalDistance(um)	meanSpeed(um/s)	minSpeed(um/s)	maxSpeed(um/s)	stdevSpeed(um/s)	meanPersistence	minPersistence	maxPersistence	stdevPersistence	tumblingPropensityV	tumblingPropensityP	positionX(px)	positionY(px)	displacementX(um)	displacementY(um)
0	24.1	50.8539	2.1101	109.543	4.9567	0	13	3.1521	0.4289	-1	1	0.6379	0.8869	0.5076	976.407	376.044	-41.6	-29.25	0.425707
1	6.1	3.5004	0.5738	13.9988	3.4143	0	7.2672	2.3407	0.3387	-0.3162	0.7593	0.3003	1	0.8889	1294.16	983.631	1.3	-3.25	0.168058
2	4.9	0.9192	0.1876	8.2784	2.8546	0	9.75	3.5082	-0.4293	-1	1	0.8253	1	0.7778	1390.85	520.459	-0.65	0.65	0.0657185
3	5.7	8.475	1.4868	15.6924	4.2412	0	11.718	3.4679	0.8674	0.4472	0.991	0.1442	1	0.1176	976.202	573.009	-4.55	-7.15	0.350561
4	6.7	20.5548	3.0679	32.1536	6.8412	0	16.5718	4.6396	0.8734	0.3714	0.9997	0.1386	0.9149	0.1111	337.761	955.851	16.9	-11.7	0.448445
5	35.7	142.325	3.9867	268.426	7.9652	0	22.981	4.5474	0.807	-0.9285	1	0.3987	0.5757	0.1905	967.58	686.871	-136.5	-40.3	0.500515
6	16.3	68.7189	4.2159	79.3238	5.5471	0	14.5344	2.9804	0.949	0.6693	1	0.06194	0.6573	0.02439	684.414	293.399	-12.35	67.6	0.760019
7	29.9	61.1553	2.0453	167.345	5.998	0	19.5	4.0359	0.9049	0.3528	1	0.1207	0.8387	0.1313	930.632	605.11	-2.6	-61.1	0.340997
8	36.3	76.7826	2.1152	236.463	6.894	0	30.8322	4.5102	0.2909	-1	1	0.7621	0.793	0.5219	751.497	718.062	-74.75	17.55	0.306818
9	10.1	62.5082	6.1889	75.6683	9.3418	3.25	16.5718	3.1209	0.9882	0.9379	1	0.01318	0.09877	0	1061.58	1012.74	59.8	-18.2	0.662495
10	28.9	35.7677	1.2376	127.207	4.7289	0	19.5	3.4869	0.2774	-1	1	0.6937	1	0.5992	713.83	997.083	11.7	33.8	0.26171
11	8.1	62.0878	7.6652	62.3853	10.2271	3.25	18.9506	4.6525	0.9605	0.8718	0.9999	0.04095	0	0	818.827	898.074	20.8	58.5	0.749499
12	5.3	6.5324	1.2325	9.1419	2.7703	0	7.2672	1.9921	0.8016	0.4472	1	0.1715	1	0.4615	870.038	430.349	6.5	0.65	0.444898
13	10.7	26.8002	2.5047	50.769	5.8355	0	14.5344	3.1834	0.917	0.4396	1	0.1178	1	0.08955	451.122	673.037	-16.9	-20.8	0.429218
14	6.9	26.7212	3.8726	30.9394	6.3142	0	13.4001	3.1133	0.6459	-0.2545	0.9996	0.3474	0.8571	0.6207	714.08	455.964	-20.15	-17.55	0.613316
15	12.5	18.8948	1.5116	72.9847	6.9509	0	37.9012	6.6139	0.6209	-0.9997	0.9998	0.4983	0.9238	0.3415	1067.18	448.568	18.85	1.3	0.217468
16	6.1	33.2009	5.4428	37.5723	9.164	4.5962	17.5018	3.2101	0.9087	0.8465	0.999	0.0496	0.3171	0	485.918	273.074	-13	-30.55	0.593933
17	8.9	11.0691	1.2437	34.3418	4.9771	0	19.5	3.9644	-0.4511	-0.9935	0.8944	0.4499	1	0.9773	859.545	259.242	7.15	-8.45	0.249884
18	22.7	66.3032	2.9208	159.874	7.7234	0	32.6621	6.1389	0.2167	-1	1	0.8226	0.6812	0.4973	571.511	598.892	66.3	-0.65	0.378175
19	5.5	44.3003	8.0546	29.5528	8.4436	3.25	14.5344	2.7166	0.9947	0.9748	0.9999	0.007006	0	0	981.618	1005.39	16.9	-40.95	0.95393
20	10.1	67.7405	6.707	69.0463	8.5242	0	39.2699	6.9684	0.9903	0.9199	1	0.0133	0	0	1251.18	53.6782	-61.1	-29.25	0.786819
21	35.3	54.8471	1.5537	207.109	6.2195	0	17.5018	3.7136	0.5251	-1	1	0.7293	0.9459	0.3485	197.751	967.193	5.2	54.6	0.249811
22	5.7	23.4811	4.1195	24.4977	6.621	3.25	13.4001	3.2246	0.9923	0.9711	0.9997	0.007251	0.6216	0	896.544	681.482	15.6	17.55	0.622187
23	6.3	71.7242	11.3848	50.3723	11.7145	7.2672	16.25	2.474	0.9976	0.9932	1	0.002007	0	0	400.73	576.143	52	-49.4	0.971855
24	15.9	27.3077	1.7175	67.756	4.8745	0	29.9635	4.4722	0.6483	-0.935	1	0.4544	1	0.4407	547.563	985.868	0.65	-27.3	0.352344
25	13.3	58.6587	4.4104	68.6283	6.0733	0	17.5018	4.6512	0.4811	-0.9991	1	0.5453	0.5221	0.4946	858.12	335.301	-13	-57.2	0.726195
26	22.1	32.1602	1.4552	103.393	5.1439	0	13.7886	2.564	0.09263	-1	1	0.6981	0.9751	0.6936	703.86	366.009	-31.2	7.8	0.282898
27	9.7	10.4809	1.0805	36.7229	4.7692	0	13	2.9634	0.1912	-0.9615	1	0.7114	1	0.6316	921.186	406.454	1.3	10.4	0.226558
28	4.7	25.4913	5.4237	19.1584	7.0957	0	43.7243	10.652	0.6414	0.3913	0.9919	0.2549	0.2222	0.7143	1258.71	904.16	24.05	8.45	0.764364
29	27.9	106.414	3.8141	158.722	6.1283	0	13.7886	3.1483	0.7688	-0.8	1	0.453	0.5019	0.1897	677.941	748.633	25.35	-103.35	0.622375
30	5.1	13.1615	2.5807	27.3365	8.8182	0	20.5548	6.2734	-0.1648	-0.9965	0.9615	0.8904	0.3226	0.6364	669.147	483.794	12.35	-4.55	0.292656
31	9.3	34.0118	3.6572	51.6152	7.0706	3.25	32.1734	5.3552	0.5473	-0.9939	1	0.6545	0.6438	0.3585	1248.66	678.747	-24.05	-24.05	0.51724
32	10.7	65.0812	6.0824	82.7888	9.516	3.25	17.5018	4.1487	0.981	0.8097	0.9999	0.03756	0.2069	0	747.495	83.6589	36.4	53.95	0.639176
33	5.9	18.2464	3.0926	25.4559	6.5271	0	14.5344	3.0603	0.8835	0.59	0.9999	0.1096	0.9744	0.1053	229.458	791.509	18.2	1.3	0.473809
34	11.9	11.2207	0.9429	32.0717	3.2396	0	11.718	2.5352	0.2179	-0.9899	1	0.6291	1	0.7333	874.803	185.996	-1.95	11.05	0.291054
35	20.3	68.8939	3.3938	113.447	6.1993	0	14.5344	3.2869	0.8707	-0.3162	1	0.2385	0.6503	0.1534	881.436	325.49	-16.25	-66.95	0.547449
36	5.3	1.3	0.2453	16.3268	4.9475	0	13.4001	4.2423	0.03047	-0.9976	0.9991	0.7821	1	0.6923	431.887	620.264	0	1.3	0.0495806
37	5.1	6.9096	1.3548	12.3571	3.9862	0	7.2672	1.7162	-0.5523	-0.9285	-0.1821	0.2343	1	1	672.196	163.971	-5.2	-4.55	0.339873
38	13.9	10.5812	0.7612	55.675	4.6786	0	26.8002	4.2982	0.4655	-0.9558	1	0.6157	1	0.5155	1382.12	333.611	1.95	10.4	0.162698
39	15.9	11.4997	0.7232	80.238	5.7725	0	11.718	3.4609	0.1249	-1	1	0.6474	1	0.7928	154.399	694.516	-8.45	7.8	0.125284
40	11.7	67.6	5.7778	99.8544	10.2943	3.25	33.931	6.7476	0.9851	0.9092	1	0.01835	0.2268	0	1224.61	504.795	-26	-62.4	0.561262
41	19.3	29.9282	1.5507	108.247	6.2571	0	23.6604	4.1374	0.673	-1	1	0.6253	0.7514	0.2418	1189.24	908.819	16.9	24.7	0.24783
42	33.9	17.3076	0.5105	237.393	7.4418	0	26.8002	3.3628	0.788	0.05066	1	0.2201	0.3103	0.3356	446.425	280.774	14.3	-9.75	0.068599
43	30.1	61.873	2.0556	121.066	4.3084	0	10.2774	2.5559	0.6359	-1	1	0.6256	1	0.2549	498.02	406.178	-58.5	20.15	0.477114
44	14.7	66.2777	4.5087	82.7062	6.5123	0	20.8102	3.7759	0.9632	0.6982	1	0.05513	0.5827	0.009346	1322.93	292.721	-65.65	9.1	0.692336
45	8.7	15.8152	1.8178	36.5971	5.4622	0	20.8102	4.2099	0.3847	-0.9469	0.9991	0.5148	0.8955	0.6596	507.552	495.988	-15.6	2.6	0.332796
46	9.5	12.4182	1.3072	35.446	4.7261	0	16.25	3.8602	0.1523	-0.9532	1	0.7595	1	0.6604	21.4842	403.142	9.1	8.45	0.276592
47	4.9	34.603	7.0618	28.3382	9.7718	3.25	26.8002	6.2585	0.9938	0.9715	0.9998	0.008645	0	0	1359.03	624.99	-3.25	34.45	0.722671
48	13.5	56.8518	4.2112	91.0242	7.9151	0	17.5018	4.0713	0.9462	0.6011	1	0.08493	0.7478	0.05263	894.315	460.159	29.25	48.75	0.532046
49	12.5	49.5025	3.9602	75.6382	7.2036	0	16.5718	4.348	0.8178	0.2425	1	0.2153	0.6476	0.2588	202.576	646.52	48.1	-11.7	0.549753
50	6.1	9.9005	1.623	16.6588	4.0631	0	7.2672	1.6979	0.713	-0.2425	1	0.3275	1	0.4286	530.852	833.508	9.1	-3.9	0.399449
51	9.5	9.9005	1.0422	48.2852	6.438	0	33.931	6.3634	-7.851e-05	-0.9487	1	0.7635	1	0.6863	721.726	30.7368	3.9	9.1	0.161883
52	5.9	18.9506	3.212	23.0506	5.9104	0	13.7886	3.5373	0.9852	0.9487	1	0.01695	1	0	40.8051	858.619	17.55	7.15	0.543449
53	6.3	5.5154	0.8755	34.9553	8.1291	0	37.0557	9.4882	-0.6711	-0.9806	0.4061	0.33	0.7209	1	1206.24	354.349	3.9	-3.9	0.107699
54	5.3	13.081	2.4681	18.9043	5.7286	3.25	14.5344	3.1715	0.7392	0.0995	1	0.2544	1	0.3846	1336.95	811.943	-5.85	11.7	0.430838
55	7.1	4.9503	0.6972	33.9999	6.6666	0	19.769	4.0176	-0.2425	-1	0.9959	0.8269	1	0.7419	437.711	1029.81	1.95	-4.55	0.104581
56	6.1	28.5778	4.6849	29.0933	7.0959	0	13.7886	3.4299	0.9839	0.908	0.9998	0.02266	0.6341	0	747.557	889.598	27.3	-8.45	0.660226
57	12.1	54.2429	4.4829	66.9076	6.6245	0	14.5344	3.2561	0.9222	0.436	1	0.1447	0.3762	0.1111	52.314	421.479	-37.7	39	0.676715
58	7.3	64.5892	8.8478	54.9565	10.3691	3.25	18.9506	3.8108	0.9826	0.939	0.999	0.01276	0	0	548.788	347.692	22.75	60.45	0.853285
59	5.1	37.7895	7.4097	40.8017	13.1618	6.5	25.3833	5.2597	0.7709	0.5472	0.9992	0.1709	0.3226	0.5455	304.902	558.255	24.7	28.6	0.56297
60	20.5	22.1382	1.0799	108.568	5.8685	0	25.3833	3.832	-0.2596	-1	1	0.7251	0.9892	0.8354	1343.61	170.829	-14.3	16.9	0.184016
61	5.9	35.2322	5.9716	30.2349	7.7525	0	13.4001	3.6177	0.971	0.901	0.9993	0.03379	0.2308	0	1138.14	207.246	-30.55	-17.55	0.770281
62	11.9	43.6033	3.6641	58.6119	5.9204	0	13.4001	3.0174	0.9534	0.7543	1	0.06694	0.7071	0	279.084	496.26	19.5	39	0.618894
63	10.7	51.4774	4.811	63.4755	7.296	0	14.5344	3.8953	0.9654	0.7399	1	0.04528	0.4023	0.01493	578.561	356.505	36.4	36.4	0.659402
64	6.9	13.6655	1.9805	24.3649	4.9724	0	19.769	3.9331	0.1847	-0.5547	0.9971	0.5005	1	0.75	1046.93	350.717	-12.35	5.85	0.398299
65	14.5	4.9503	0.3414	68.6504	5.492	0	21.8017	5.0555	-0.2389	-1	1	0.7199	1	0.7879	1028.33	879.741	4.55	1.95	0.0621631
66	16.7	13.081	0.7833	59.5788	4.053	0	13	2.3198	0.2768	-0.9558	0.9978	0.5707	1	0.768	324.233	440.871	11.7	5.85	0.193264
67	9.3	76.964	8.2757	82.9029	11.3566	3.25	19.769	4.4279	0.9952	0.9695	1	0.005619	0	0	793.667	404.86	74.1	-20.8	0.728713
68	25.7	63.7199	2.4794	164.195	6.928	0	19.769	3.7549	0.7463	-0.9976	1	0.4857	0.6118	0.2083	1047.79	258.726	-60.45	-20.15	0.357881
69	14.3	33.099	2.3146	111.428	9.0592	0	20.8102	5.436	0.6055	-0.9993	1	0.6113	0.9431	0.3431	298.92	489.546	11.05	31.2	0.255497
70	23.3	65.2724	2.8014	147.207	6.9111	0	18.3848	4.2163	0.7549	-0.9998	1	0.4344	0.5962	0.285	443.3	129.961	-46.8	45.5	0.405348
71	5.3	56.0736	10.5799	35.4088	10.7299	4.5962	13.7886	2.5239	0.9977	0.9923	1	0.002852	0	0	1092.78	720.972	-39.65	-39.65	0.98602
72	9.5	30.8322	3.2455	51.1249	6.8167	0	16.25	3.5048	0.7327	-0.03822	0.9999	0.3079	0.8267	0.4	374.605	295.184	29.25	9.75	0.47611
73	7.9	33.9559	4.2982	35.9392	6.0914	0	13.4001	3.1573	0.9804	0.9417	0.9998	0.01762	0.5424	0	302.975	703.804	33.8	-3.25	0.705618
74	6.1	47.7164	7.8224	36.0482	8.7922	4.5962	11.718	1.8481	0.9959	0.9847	1	0.00393	0	0	538.885	663.32	37.7	-29.25	0.889698
75	27.7	273.804	9.8846	296.831	11.5499	0	34.548	5.0871	0.9877	0.8955	1	0.01907	0	0	1155.04	731.787	-137.8	-236.6	0.855817
76	6.7	29.1342	4.3484	39.6279	8.4315	3.25	22.981	5.0411	0.48	-0.1982	0.9968	0.3364	0.6596	0.7778	332.231	153.761	22.75	-18.2	0.515733
77	5.7	12.503	2.1935	23.0232	6.2225	3.25	10.2774	2.0532	0.961	0.8	1	0.05971	1	0	9.0088	752.254	11.05	5.85	0.352511
78	38.1	90.3219	2.3707	245.612	6.8037	0	29.9635	4.1356	0.7702	-0.9864	1	0.4788	0.6343	0.2053	946.934	425.287	50.7	74.75	0.348443
79	9.3	76.9145	8.2704	70.7277	9.6887	0	16.25	3.8154	0.9472	0.8321	0.9994	0.04704	0	0	174.801	981.984	26.65	-72.15	0.853613
80	10.7	13.5256	1.2641	79.3132	9.1165	0	24.7513	6.5513	0.5047	-0.8046	1	0.4512	1	0.6308	940.43	911.949	7.8	11.05	0.138661
81	5.5	14.3148	2.6027	18.5124	5.2893	0	10.2774	3.1182	0.8062	0.5145	0.9674	0.1343	1	0.3333	506.073	12.5545	-14.3	0.65	0.492069
82	17.7	38.35	2.1667	79.2062	5.045	0	13.4001	3.2467	0.2234	-1	1	0.8752	0.8917	0.4672	801.791	25.0424	0	38.35	0.429475
83	21.9	48.8582	2.231	121.359	6.0984	0	23.4361	4.2982	0.5063	-0.9701	1	0.6812	0.8291	0.3842	137.121	141.865	-37.05	31.85	0.365834
84	9.5	6.7862	0.7143	36.1362	4.8182	0	20.5548	4.5987	0.05165	-0.9878	1	0.636	1	0.7692	538.547	911.016	6.5	1.95	0.14825
85	9.9	61.0896	6.1707	73.0089	9.2416	0	39	8.9703	0.9597	0.6945	1	0.07133	0.07595	0.0339	626.192	748.076	-57.2	21.45	0.667709
86	8.9	61.4448	6.9039	76.5159	11.0893	4.5962	26	4.0898	0.8914	0.6306	0.9986	0.09268	0	0.102	109.393	218.292	6.5	61.1	0.622573
87	5.5	26.2909	4.7802	20.5656	5.8759	0	11.718	3.1821	0.7219	-0.7612	0.9995	0.4568	0.6857	0.3333	1139.95	91.7636	-26	3.9	0.813526
88	39.7	68.2531	1.7192	242.045	6.4203	0	26.2023	4.4527	0.5222	-0.9992	1	0.6797	0.8541	0.3361	1145.54	512.608	68.25	0.65	0.267776
89	14.1	46.9307	3.3284	80.2862	6.6352	0	13.4001	3.4041	0.8518	-0.2316	1	0.2343	0.8678	0.1386	1042.07	776.862	40.3	24.05	0.501628
90	8.5	21.607	2.542	43.4562	6.6856	0	19.769	4.7714	0.1946	-0.8575	0.9997	0.6668	0.7846	0.6047	1109.44	683.265	-7.8	20.15	0.38022
91	17.5	15.4093	0.8805	83.7641	5.4041	0	23.6604	4.2748	0.1525	-1	1	0.7588	1	0.6222	989.009	28.0543	-7.15	-13.65	0.162932
92	4.7	10.1741	2.1647	17.2258	6.3799	0	13.7886	4.0789	0.8413	0.6727	0.962	0.1045	1	0.1429	208.372	104.34	4.55	9.1	0.3393
93	5.1	5.5915	1.0964	11.6382	3.7543	0	10.2774	2.3462	0.3604	-0.1961	0.8222	0.3353	1	0.8	782.637	282.01	-3.25	-4.55	0.292038
94	10.5	86.896	8.2758	75.4466	8.8761	3.25	14.5344	3.4011	0.9978	0.982	1	0.003367	0	0	339.438	49.9048	-67.6	54.6	0.932369
95	6.5	28.9888	4.4598	23.6934	5.2652	0	10.2774	2.5408	0.9914	0.9685	1	0.009863	0.7333	0	382.069	104.754	-21.45	19.5	0.847033
96	7.1	45.6715	6.4326	43.3668	8.5033	3.25	16.5718	3.9237	0.9932	0.966	1	0.008506	0	0	967.296	453.345	41.6	-18.85	0.756483
97	7.3	19.9392	2.7314	33.6914	6.3569	3.25	13.7886	2.9975	0.5759	-0.9742	1	0.6844	0.9623	0.3636	1270.45	401.932	-18.85	-6.5	0.429675
98	5.3	27.3387	5.1582	32.8234	9.9465	0	35.0036	8.5777	0.9786	0.8799	1	0.03531	0.06061	0	1342.27	911.585	8.45	-26	0.518594
99	9.5	45.0943	4.7468	49.2447	6.566	0	20.8102	3.7946	0.9183	0.7323	1	0.09269	0.5333	0.09091	9.4105	850.647	11.7	-43.55	0.722936
100	5.5	1.95	0.3545	22.2231	6.3495	0	19.769	4.998	-0.2505	-0.9989	0.7071	0.5327	1	1	1127.5	619.964	-1.95	0	0.0558312
101	7.1	44.3622	6.2482	29.8863	5.8601	0	10.2774	3.1238	0.9934	0.9777	1	0.006592	0.2157	0	276.697	918.697	8.45	-43.55	1.06623
102	7.1	30.048	4.2321	46.2054	9.0599	0	37.9012	7.7276	0.9196	0.6473	0.9995	0.09603	0.3333	0.09677	1075.12	904.451	18.85	-23.4	0.467124
103	6.5	26.8474	4.1304	22.989	5.1087	0	10.2774	2.932	0.9279	0.8542	0.9981	0.04221	0.8444	0	919.054	334.854	3.25	26.65	0.808503
104	10.5	11.0691	1.0542	59.5124	7.0015	0	16.5718	4.1734	0.3733	-0.9999	1	0.8334	0.9882	0.3538	472.357	629.129	-0.65	11.05	0.150568
105	7.1	34.321	4.8339	43.9404	8.6158	3.25	26.8002	4.5635	0.591	-0.9487	1	0.6251	0.5882	0.2759	1246.93	102.606	-31.2	14.3	0.561051
106	5.1	35.5842	6.9773	26.3542	8.5013	3.25	16.25	3.7001	0.8848	0.7939	0.9701	0.06646	0	0	628.049	288.627	-5.85	35.1	0.820733
107	5.3	47.4678	8.9562	36.9301	11.1909	0	45.6159	10.1924	0.9634	0.9134	0.9993	0.02301	0	0	558.424	477.038	47.45	-1.3	0.800311
108	14.3	25.5409	1.7861	71.3264	5.7989	0	14.5344	3.1747	0.6927	-1	1	0.6058	0.9919	0.1569	104.308	401.21	6.5	24.7	0.308007
109	5.1	3.9538	0.7753	29.8764	9.6375	0	26	9.7029	0.4801	-0.9285	1	0.804	1	0.3636	760.245	50.3922	-0.65	3.9	0.0804462
110	16.9	19.801	1.1717	94.427	6.3374	0	22.75	4.8636	0.2523	-1	1	0.5873	1	0.7323	1285.25	923.515	-18.2	7.8	0.184887
111	8.7	13.7733	1.5831	26.7559	3.9934	0	10.2774	2.7086	0.5493	-1	1	0.4801	1	0.5778	1109.4	580.793	4.55	13	0.396429
112	4.9	11.3518	2.3167	26.9126	9.2802	3.25	16.5718	3.8133	-0.4171	-0.9999	0.8682	0.7316	0.7931	0.7778	943.827	1025.82	4.55	-10.4	0.249639
113	6.1	8.0401	1.318	30.4783	7.4337	0	29.9635	8.0679	0.1887	-0.9714	0.9996	0.7344	1	0.65	1387.11	890.295	1.95	7.8	0.177301
114	4.9	12.9021	2.6331	17.543	6.0493	0	18.3848	4.8567	0.6152	-0.3223	0.9216	0.4323	0.5517	0.4444	1250.52	820.888	-9.75	-8.45	0.435274
115	17.1	86.0017	5.0293	106.046	7.0229	0	16.5718	3.324	0.9789	0.8178	1	0.03155	0.2914	0	1156.73	173.401	-70.85	48.75	0.716129
116	15.5	8.3241	0.537	74.1554	5.493	0	32.0088	4.7093	-0.09097	-1	0.9971	0.6422	1	0.8468	1084.28	578.948	5.2	6.5	0.0977608
117	22.5	170.356	7.5714	207.474	10.1207	0	26	4.3297	0.9783	0.9193	1	0.02251	0	0	1016.12	104.478	78	-151.45	0.74811
118	5.7	34.8402	6.1123	31.0823	8.4006	3.25	14.5344	3.7837	0.9943	0.979	1	0.00702	0	0	609.991	938.614	34.45	5.2	0.727603
119	19.1	10.5812	0.554	61.8308	3.6158	0	11.718	2.757	-0.2319	-1	1	0.6826	1	0.8921	1350.08	882.503	1.95	10.4	0.153216
120	9.3	25.8778	2.7826	72.6077	9.9463	0	43.3604	8.6182	0.6834	-0.06461	0.9999	0.2979	1	0.5	700.425	152.516	-11.05	23.4	0.279762
121	12.7	22.2334	1.7507	73.9082	6.9073	0	16.25	3.5248	0.8992	0.2425	1	0.1393	1	0.1149	551.067	449.831	-17.55	-13.65	0.253456
122	6.5	12.5536	1.9313	47.2726	10.505	3.25	42.3748	7.9434	0.8891	-0.1777	0.9991	0.2343	1	0.08	602.023	230.708	4.55	-11.7	0.183846
123	8.3	13.1615	1.5857	39.2451	6.2294	0	33.1436	5.0979	0.3398	-0.8575	0.9935	0.4912	1	0.7442	436.307	272.211	12.35	4.55	0.254551
124	7.9	49.9486	6.3226	49.2167	8.3418	3.25	18.3848	3.8243	0.9844	0.9021	1	0.01925	0.3559	0	438.196	732.152	40.95	28.6	0.757942
125	14.9	42.8113	2.8732	93.1123	7.218	0	39.6713	6.9699	0.794	-1	0.9999	0.3497	0.7597	0.2453	595.755	398.205	-37.05	21.45	0.39806
126	12.9	26.4591	2.0511	54.6558	5.0143	0	11.718	3.1821	0.6366	-0.9806	1	0.5603	0.945	0.3176	159.705	791.043	23.4	12.35	0.40905
127	5.7	22.9993	4.035	37.8773	10.2371	3.25	29.0689	7.4643	0.9773	0.9147	0.9999	0.02659	0.8378	0	1326.54	999.07	15.6	16.9	0.394155
128	10.1	66.198	6.5543	71.3709	8.8112	3.25	35.8974	5.1467	0.9881	0.952	1	0.01139	0.2222	0	905	796.703	-22.1	62.4	0.74386
129	10.3	9.7716	0.9487	63.3578	7.6335	0	22.981	6.092	-0.5068	-1	0.9021	0.5653	1	0.9516	777.325	796.995	-0.65	9.75	0.124281
130	11.5	156.844	13.6386	132.875	13.9868	7.2672	22.75	2.893	0.9879	0.9594	1	0.01158	0	0	619.809	355.248	-7.8	-156.65	0.975105
131	5.7	8.841	1.551	18.4373	4.9831	0	16.25	4.2312	0.867	0.1493	1	0.2015	1	0.1176	1021.33	156.325	5.2	7.15	0.311252
132	4.7	12.7705	2.7171	17.9728	6.6566	0	14.5344	4.5399	-0.9563	-0.9701	-0.908	0.02283	0.6667	1	246.011	777.649	12.35	3.25	0.408181
133	23.1	18.0719	0.7823	96.1267	4.5558	0	21.8017	3.6329	0.1261	-0.9899	1	0.6919	1	0.6831	766.686	889.649	-11.05	14.3	0.171715
134	18.1	22.0809	1.2199	83.9461	5.214	0	17.5018	3.3462	0.5333	-0.9959	1	0.5588	1	0.4338	149.047	426.202	-14.95	16.25	0.233966
135	6.9	9.3066	1.3488	14.852	3.031	0	6.5	2.2682	0.7657	0.2095	1	0.2218	1	0.4138	1055.49	730.493	-1.95	9.1	0.445002
136	32.5	45.4489	1.3984	178.486	5.852	0	39.538	5.4889	0.437	-0.9829	1	0.5451	0.9967	0.6029	1354.06	245.738	43.55	13	0.238961
137	4.7	42.21	8.9808	23.4362	8.6801	3.25	17.5018	3.8457	0.974	0.9615	0.983	0.007654	0	0	369.84	523.851	-7.15	-41.6	1.03464
138	9.5	35.2501	3.7105	47.5377	6.3384	0	16.25	4.6076	0.8561	-0.4893	1	0.2713	0.4533	0.1455	510.695	589.795	-35.1	3.25	0.5854
139	5.5	33.5805	6.1056	34.043	9.7266	3.25	25.3833	6.1944	0.8901	0.4281	0.9993	0.1361	0.4857	0.06667	1340.67	457.555	24.7	22.75	0.627722
140	4.7	15.7214	3.345	19.5924	7.2565	3.25	16.5718	4.0512	0.9906	0.9674	0.9991	0.01155	0.963	0	1361.36	367.84	15.6	1.95	0.460966
141	5.1	48.8496	9.5783	41.4932	13.3849	4.5962	41.1096	8.29	0.9604	0.9436	0.9753	0.0121	0	0	1181.63	652.588	20.8	44.2	0.715605
142	13.1	53.1969	4.0608	69.4677	6.2584	0	19.5	4.7341	0.8573	0.4263	1	0.1624	0.5225	0.2747	227.79	733.118	43.55	30.55	0.648856
143	23.3	30.4669	1.3076	147.996	6.9482	0	23.6604	4.0943	0.5287	-1	1	0.6602	0.8451	0.3676	1320.56	146.165	-16.9	-25.35	0.188193
144	8.3	58.7199	7.0747	52.3462	8.3089	0	16.5718	3.4588	0.9861	0.9502	1	0.01307	0	0	1366.81	503.38	26	52.65	0.85146
145	36.1	62.4981	1.7312	259.976	7.6239	0	20.8102	4.2976	0.5893	-0.9998	1	0.572	0.5865	0.3805	376.111	828.852	55.9	27.95	0.227075
146	15.3	51.6126	3.3734	104.606	7.8651	0	30.6604	5.6581	0.77	-0.8321	1	0.4413	0.5714	0.2162	1223.15	883.301	30.55	41.6	0.428907
147	11.5	78.3702	6.8148	79.6898	8.3884	0	17.5018	3.9254	0.9453	0.7909	1	0.04928	0.04211	0	1177.4	849.487	-39.65	67.6	0.812408
148	5.1	26.5308	5.2021	22.7192	7.3288	3.25	14.5344	2.8681	0.9973	0.987	1	0.003807	0.2581	0	1162.64	298.873	-22.75	-13.65	0.709816
149	16.5	92.2199	5.5891	126.884	8.7506	0	39.538	5.4894	0.9487	0.7194	1	0.06097	0.1793	0.024	970.176	1002.26	91	14.95	0.63871
150	14.9	96.279	6.4617	136.59	10.5884	3.25	29.43	5.2871	0.9714	0.4755	1	0.08608	0.03101	0.04587	1269.78	782.94	-3.9	-96.2	0.610262
151	11.9	84.5325	7.1036	112.028	11.316	0	23.4361	5.4522	0.4053	-1	1	0.7574	0.3232	0.4177	908.063	897.605	14.95	-83.2	0.627748
152	24.1	18.7601	0.7784	101.261	4.582	0	23.4361	3.6516	0.144	-1	1	0.5827	1	0.8115	829.353	424.969	18.2	4.55	0.169882
153	6.1	10.7201	1.7574	12.8704	3.1391	0	7.2672	2.451	0.6955	-0.1961	1	0.4037	1	0.381	446.328	872.656	2.6	-10.4	0.559842
154	15.1	22.5354	1.4924	92.7563	7.0806	0	32.0088	5.0767	0.6506	-0.8944	0.9999	0.6331	0.6031	0.2613	214.593	540.341	-12.35	-18.85	0.210773
155	14.5	131.1	9.0414	140.996	11.2797	0	27.768	5.54	0.6643	-0.9806	1	0.669	0.2	0.2	826.276	95.6621	-66.3	113.1	0.801564
156	8.7	33.2772	3.825	61.6379	9.1997	0	29.9635	5.9626	0.5971	-0.3162	0.9995	0.3965	0.4627	0.4681	676.213	482.724	-7.15	32.5	0.415774
157	41.7	183.982	4.412	330.37	8.3217	0	44.2048	4.617	0.8752	-1	1	0.2916	0.2091	0.1353	586.487	814.603	-178.1	-46.15	0.53018
158	4.9	15.1186	3.0854	24.1058	8.3124	3.25	19.5	4.3122	0.9402	0.8543	0.996	0.0461	0.9655	0	35.9694	23.7347	13.65	-6.5	0.37118
159	10.7	19.1281	1.7877	103.624	11.9108	0	43.6033	10.3695	0.4004	-0.9701	0.9995	0.6705	0.7931	0.5	463.238	205.519	-3.25	18.85	0.150091
160	14.7	140.692	9.5709	127.734	10.0578	3.25	18.3848	3.4221	0.9871	0.8601	1	0.02743	0	0	1102.61	764.908	102.05	-96.85	0.95159
161	4.9	20.8102	4.247	28.4702	9.8173	6.5	16.25	3.3856	0.8782	0.7022	0.9956	0.1105	0.8966	0.2222	272.265	115.52	5.2	20.15	0.432604
162	6.5	47.8048	7.3546	40.7216	9.0492	0	17.5018	4.1321	0.9807	0.9067	0.9993	0.02121	0	0	105.254	296.769	-9.75	-46.8	0.812735
163	43.9	100.639	2.2925	345.43	8.2441	0	21.8017	4.4846	0.5268	-1	1	0.6671	0.7757	0.3676	182.697	295.103	-48.1	-88.4	0.278078
164	8.1	62.7948	7.7524	55.2344	9.0548	0	16.25	4.1641	0.9358	0.7372	1	0.08263	0	0.02439	29.7222	408.42	-37.05	50.7	0.856165
165	6.1	27.1604	4.4525	35.2804	8.605	0	19.769	4.7538	0.9636	0.848	1	0.04308	0.5854	0	1019.11	82.9262	-9.75	25.35	0.517432
166	5.7	21.1625	3.7127	20.3841	5.5092	0	14.5344	3.2806	0.9645	0.9138	1	0.02702	0.7568	0	372.614	906.754	-3.9	-20.8	0.673909
167	5.5	34.6518	6.3003	37.165	10.6186	0	20.5548	5.4433	0.9889	0.9429	0.9996	0.01416	0.08571	0	1351.68	569.464	13.65	31.85	0.593327
168	13.5	22.8334	1.6914	61.1951	5.3213	0	19.769	3.8225	0.6126	-0.8321	0.9997	0.4345	1	0.4839	1209.6	674.137	1.95	22.75	0.317855
169	6.3	6.4347	1.0214	34.5851	8.0431	0	13.4001	3.313	0.4427	-0.3714	0.9993	0.4086	1	0.6957	315.008	927.071	4.55	4.55	0.126991
170	9.9	62.4305	6.3061	69.7228	8.8257	0	16.5718	3.4798	0.9652	0.6919	1	0.05752	0.1392	0.01695	267.495	369.813	39	-48.75	0.714516
171	12.5	120.755	9.6604	116.756	11.1196	3.25	29.25	5.206	0.9932	0.9487	1	0.009242	0	0	1089.74	127.46	-20.8	118.95	0.868772
172	10.1	97.684	9.6717	90.3814	11.1582	3.25	18.9506	4.1464	0.9952	0.9728	1	0.005089	0	0	757.262	462.396	-91.65	33.8	0.86678
173	6.9	4.9503	0.7174	28.6411	5.8451	0	13.7886	4.3881	-0.123	-0.9487	0.9778	0.7328	1	0.8214	502.152	647.094	4.55	1.95	0.122735
174	6.7	5.9927	0.8944	13.1525	2.7984	0	11.718	3.1841	0.2888	-0.8944	0.9971	0.6043	1	0.6538	1102.49	85.8582	-3.9	4.55	0.319611
175	29.9	38.6791	1.2936	160.732	5.761	0	30.8322	4.4591	0.2752	-1	1	0.6643	0.9785	0.6353	997.995	608.622	-16.25	-35.1	0.224544
176	4.9	15.5049	3.1643	25.6694	8.8515	3.25	18.9506	3.7303	-0.5155	-0.9548	-0.1926	0.3286	0.7931	1	1159.34	771.245	-8.45	-13	0.357487
177	8.1	12.3329	1.5226	47.2311	7.7428	0	16.25	4.1699	-0.1591	-0.9994	1	0.8938	0.7377	0.7073	624.321	821.099	3.9	11.7	0.196647
178	9.9	11.8614	1.1981	50.8192	6.4328	0	20.5548	4.9165	-0.06416	-1	0.9899	0.68	0.962	0.8793	736.01	372.288	11.7	1.95	0.186249
179	5.9	36.429	6.1744	33.1762	8.5067	3.25	16.5718	3.7581	0.9955	0.9862	1	0.003935	0	0	945.229	540.491	-9.75	35.1	0.725828
180	26.3	79.9711	3.0407	127.078	5.2296	0	16.25	3.1741	0.8743	-0.124	1	0.1838	0.8313	0.1345	1226.75	968.468	26.65	-75.4	0.58144
181	10.9	48.1702	4.4193	66.6783	7.4919	0	14.5344	3.251	0.9226	0.499	1	0.09838	0.5506	0.07246	204.046	825.908	2.6	-48.1	0.589877
182	9.7	60.7324	6.2611	70.7156	9.1838	3.25	20.5548	3.6364	0.9824	0.9038	1	0.02197	0.05195	0	925.521	430.851	60.45	5.85	0.681755
183	22.3	111.959	5.0206	157.588	7.763	0	47.3207	6.5393	0.8285	-0.9487	1	0.3521	0.4433	0.1749	706.022	991.081	109.2	24.7	0.646735
184	4.7	19.9392	4.2424	18.3679	6.8029	0	16.5718	4.714	0.9927	0.9749	1	0.009226	0.8148	0	612.426	435.84	-6.5	18.85	0.623616
185	8.3	39.6713	4.7797	54.5505	8.6588	0	16.5718	4.6112	0.6657	0.03556	0.9998	0.3652	0.2698	0.4419	579.988	280.705	32.5	-22.75	0.552005
186	4.9	2.68	0.5469	31.0651	10.7121	0	42.25	11.5388	-0.3333	-0.9939	0.9997	0.9007	0.4828	0.7778	362.52	855.959	-0.65	2.6	0.0510544
187	9.3	35.2322	3.7884	47.6991	6.5341	0	13.4001	3.0141	0.9864	0.9411	1	0.018	1	0	1274.34	17.5753	-21.45	27.95	0.579789
188	5.1	38.0569	7.4621	35.7793	11.5417	3.25	32.6621	7.5996	0.9901	0.9736	1	0.009495	0	0	57.5686	314.569	-5.2	-37.7	0.646534
189	16.5	20.1919	1.2238	142.082	9.7988	0	34.548	6.3799	0.3032	-0.9993	1	0.6634	0.9862	0.592	681.418	632.621	1.3	-20.15	0.124893
190	6.7	50.8041	7.5827	42.9297	9.134	3.25	13.4001	3.5136	0.9872	0.9527	1	0.01454	0	0	457.239	72.5448	50.7	-3.25	0.830162
191	20.9	168.118	8.0439	193.297	10.2273	0	36.3361	4.7487	0.9772	0.7332	1	0.04014	0.0582	0.005917	637.899	374.689	143	88.4	0.786513
192	42.3	110.771	2.6187	194.974	4.8381	0	13.4001	3.0062	0.4182	-1	1	0.7306	0.7742	0.4683	835.926	595.391	70.85	85.15	0.541266
193	26.9	327.333	12.1685	311.638	12.5156	3.25	26.2023	3.474	0.9908	0.9494	1	0.01181	0	0	192.842	831.4	189.15	-267.15	0.972267
194	14.7	92.4121	6.2865	113.323	8.9231	0	17.5018	4.5748	0.9498	0.6272	1	0.08862	0.07087	0.07477	1159.55	176.156	-47.45	79.3	0.70452
195	6.5	4.5962	0.7071	10.0654	2.2368	0	4.5962	2.0013	0.3303	-0.9939	0.8944	0.6294	1	0.6957	1122.61	617.331	4.55	0.65	0.316121
196	6.7	5.5536	0.8289	20.1686	4.2912	0	16.5718	3.5557	-0.2414	-1	0.9806	0.6482	1	0.8462	117.709	808.925	1.95	5.2	0.193163
197	9.3	71.0733	7.6423	68.4124	9.3716	0	20.8102	4.3335	0.9911	0.9446	1	0.01438	0.2466	0	552.527	341.323	-54.6	-45.5	0.815474
198	6.7	11.3518	1.6943	29.9633	6.3752	0	16.25	3.9559	0.3147	-0.9987	0.9994	0.7255	1	0.6154	686.754	194.03	-11.05	2.6	0.265764
199	10.5	11.3518	1.0811	83.9947	9.8817	0	41.1096	8.2646	-0.02084	-0.9998	0.9995	0.7268	0.5882	0.7692	983.095	832.614	-10.4	-4.55	0.109404
200	4.9	26.5547	5.4193	34.9003	12.0346	3.25	25.3833	8.2484	0.8112	0.5003	0.9999	0.1827	0.2069	0.3333	283.347	975.5	24.7	-9.75	0.45031
201	10.9	35.8031	3.2847	58.7229	6.5981	0	16.25	4.3018	0.8936	0.5665	1	0.1033	0.9326	0.1159	104.821	111.399	-9.75	34.45	0.497825
202	13.7	16.4053	1.1975	61.2984	5.2392	0	17.5018	3.5054	0.6739	-0.7071	1	0.4275	1	0.3913	911.131	206.675	-9.1	13.65	0.228565
203	25.9	176.688	6.8219	224.082	9.3758	0	22.981	3.8612	0.9036	0.156	1	0.1557	0.1423	0.07763	1251.48	194.292	-130.65	118.95	0.727607
204	10.5	73.8172	7.0302	84.8596	9.9835	0	17.5018	4.1036	0.6343	-0.5094	1	0.5869	0.1176	0.2923	767.586	836.39	72.15	-15.6	0.704182
205	7.1	40.556	5.7121	41.6972	8.1759	3.25	16.25	2.9156	0.962	0.8944	0.9991	0.02732	0.2745	0	1344.92	602.43	-40.3	4.55	0.698651
206	8.9	60.7985	6.8313	57.8668	8.3865	3.25	17.5018	3.6239	0.9922	0.9648	0.9999	0.00715	0	0	459.174	494.955	60.45	-6.5	0.814559
207	7.3	64.0077	8.7682	62.6662	11.8238	3.25	17.5018	3.703	0.98	0.8944	1	0.0276	0	0	198.699	639.719	-36.4	-52.65	0.741572
208	8.7	82.4066	9.472	72.8032	10.8662	3.25	18.9506	4.1965	0.9683	0.8947	1	0.0257	0	0	814.511	954.069	69.55	44.2	0.871694
209	11.1	48.6155	4.3798	91.4948	10.0544	3.25	18.9506	4.5843	0.8681	-0.1414	1	0.2302	0.4505	0.09859	1054.03	257.122	42.25	24.05	0.43561
210	7.5	33.7124	4.495	34.9816	6.3603	0	11.718	2.7745	0.7508	0.1029	0.9996	0.2634	0.5455	0.2857	757.033	501.807	-18.85	-27.95	0.706728
211	5.3	19.769	3.73	15.8025	4.7886	3.25	7.2672	1.5584	0.9581	0.8266	0.9996	0.05915	1	0	520.047	476.302	-3.25	19.5	0.778933
212	6.7	39.4149	5.8828	33.7245	7.1754	0	14.5344	3.5505	0.9918	0.9755	1	0.007095	0.1064	0	256.433	1009.37	9.1	-38.35	0.819857
213	14.1	81	5.7447	96.938	8.0114	0	14.5344	3.4439	0.9415	0.5578	1	0.09265	0.3719	0.07921	18.4255	712.082	-13	79.95	0.717066
214	24.9	159.9	6.4217	232.082	10.1346	0	39	5.8082	0.6518	-0.9999	1	0.6493	0.1921	0.2657	461.558	73.5663	-159.9	0	0.633641
215	15.9	131.142	8.2479	130.912	9.4182	0	19.5	3.3737	0.9911	0.9527	1	0.00983	0	0	408.072	667.418	-42.25	-124.15	0.875741
216	14.5	92.0892	6.351	107.452	8.5961	0	19.5	4.7736	0.9711	0.8707	1	0.0292	0.144	0	114.531	628.421	61.1	-68.9	0.738823
217	11.3	49.6091	4.3902	79.71	8.571	3.25	32.6621	5.152	0.8786	-0.9762	1	0.409	0.4194	0.06944	1097.58	514.973	-46.15	18.2	0.512216
218	4.7	5.2405	1.115	18.9312	7.0116	0	18.9506	4.6547	-0.6562	-0.9672	0.9971	0.7294	0.7778	0.8571	956.383	748.415	-2.6	4.55	0.159022
219	4.9	15.2992	3.1223	23.3621	8.0559	3.25	14.5344	3.6759	0.8762	0.5775	1	0.1283	1	0.1111	852.235	605.051	-3.25	-14.95	0.387579
220	8.3	28.2208	3.4001	38.8272	6.1631	0	13.7886	3.6089	0.9561	0.7772	0.9997	0.05505	0.9206	0	898.819	292.271	22.1	17.55	0.551687
221	8.3	22.2334	2.6787	51.9488	8.2458	0	32.0088	6.1422	0.4561	-0.8944	1	0.6331	0.6667	0.5	1307.73	754.885	-21.45	-5.85	0.324856
222	11.7	114.417	9.7792	114.33	11.7866	0	37.9012	7.1467	0.7917	-0.8137	1	0.4294	0.1443	0.1688	1166.55	690.564	-1.95	-114.4	0.829688
223	9.7	32.6427	3.3652	61.3587	7.9687	0	14.5344	3.4591	0.8069	-0.09481	1	0.2604	0.7662	0.2982	374.593	540.211	7.15	31.85	0.422302
224	11.3	19.6726	1.7409	67.4031	7.2476	0	32.0088	6.9647	0.06	-0.9895	1	0.7951	0.7742	0.6575	295.947	746.115	-19.5	-2.6	0.240204
225	5.7	10.5011	1.8423	24.455	6.6095	0	37.0557	7.8863	0.6849	-0.5351	0.9945	0.5088	1	0.2353	362.886	275.035	-9.75	3.9	0.278735
226	6.1	18.7601	3.0754	27.5464	6.7186	0	13.4001	3.4388	0.9806	0.8882	0.9997	0.02799	1	0	648.254	395.361	-4.55	-18.2	0.457744
227	7.9	57.5901	7.2899	56.6418	9.6003	3.25	16.25	3.112	0.993	0.9566	1	0.009951	0.1864	0	377.892	359.69	-53.95	-20.15	0.759341
228	4.7	18.3848	3.9117	20.3858	7.5503	3.25	17.5018	4.0951	0.1668	-0.2032	0.55	0.2627	0.8519	1	970.298	14.8085	-13	13	0.518085
229	9.3	55.934	6.0144	57.0628	7.8168	0	13.7886	3.1978	0.9921	0.9068	1	0.01557	0.137	0	180.355	777.618	55.9	1.95	0.76942
230	12.3	94.3127	7.6677	93.5429	9.0818	0	17.5018	3.5354	0.9702	0.7649	1	0.04618	0.01942	0	1104.47	995.659	-69.55	-63.7	0.844293
231	10.7	58.8959	5.5043	74.037	8.51	3.25	14.5344	2.9426	0.9546	0.8117	1	0.05372	0.1839	0	649.079	928.107	57.85	-11.05	0.646804
232	5.9	35.106	5.9502	46.8097	12.0025	3.25	45.6159	8.8862	0.9607	0.8439	1	0.04621	0.6923	0	544.585	26.0847	-0.65	35.1	0.495747
233	4.9	10.7594	2.1958	24.7741	8.5428	0	27.9576	6.9115	0.7667	0.4138	1	0.2341	1	0.3333	536.5	723.316	9.75	-4.55	0.257035
234	4.7	28.5778	6.0804	20.0589	7.4292	0	23.4361	5.8387	0.9641	0.9048	0.9998	0.03543	0.03704	0	703	723.011	-27.3	8.45	0.818446
235	6.9	4.111	0.5958	13.39	2.7327	0	7.2672	1.9544	-0.2722	-1	1	0.6021	1	0.9643	1090.3	609.71	-3.9	1.3	0.218026
236	25.3	195.572	7.7301	238.177	10.2222	3.25	18.3848	3.3054	0.9803	0.8525	1	0.03037	0	0	152.288	956.713	-195	-14.95	0.756207
237	13.7	44.133	3.2214	79.1411	6.7642	0	30.8322	6.2732	0.7211	-0.472	1	0.4097	0.5128	0.3579	547.975	893.945	-43.55	7.15	0.476243
238	7.7	23.9002	3.1039	34.2646	6.0113	0	19.5	4.9707	0.856	0.6596	0.9994	0.09129	0.9825	0.1622	189.701	330.974	22.1	9.1	0.516344
239	5.7	11.3518	1.9915	37.3225	10.0872	0	32.5	7.0327	0.03122	-1	0.9993	0.9274	1	0.5625	1.193	720.272	-2.6	-11.05	0.197428
240	6.3	50.966	8.0898	42.6003	9.9071	3.25	16.25	3.2667	0.9891	0.9341	0.9997	0.01431	0	0	414.683	749.222	5.2	50.7	0.816566
241	4.9	23.9708	4.892	19.9284	6.8719	0	14.5344	3.2701	0.9805	0.9039	0.9999	0.03035	0.2759	0	1295.84	425.755	-15.6	-18.2	0.711885
242	10.1	30.3488	3.0048	77.0524	9.5126	3.25	18.9506	4.3156	0.8763	-0.1521	1	0.1715	0.8642	0.1475	1265.72	375.703	29.9	-5.2	0.315876
243	6.5	28.5556	4.3932	31.4814	6.9959	0	11.718	2.8774	0.9839	0.9426	1	0.01403	0.4889	0	1001.15	519.315	-18.85	-21.45	0.627968
244	6.3	37.968	6.0267	31.1447	7.243	0	13.4001	2.674	0.9847	0.9436	1	0.0153	0.06977	0	1043.37	679.937	-29.9	23.4	0.832072
245	7.5	22.526	3.0035	34.0942	6.1989	0	14.5344	3.3069	0.6469	-0.7174	1	0.5493	0.7273	0.3235	822.433	239.28	16.25	15.6	0.484521
246	5.5	37.8622	6.884	28.1726	8.0493	3.25	11.718	2.7479	0.9547	0.9089	0.9913	0.02483	0	0	110.118	595.673	21.45	-31.2	0.85523
247	5.1	42.964	8.4243	33.5383	10.8188	3.25	16.25	4.0885	0.9442	0.8959	0.9996	0.02911	0	0	79.6275	135.912	7.8	42.25	0.778672
248	9.3	37.0557	3.9845	39.5551	5.4185	0	13.4001	3.533	0.966	0.7754	1	0.04798	0.6027	0	1244.54	711.919	37.05	0.65	0.735351
249	6.9	48.3147	7.0021	58.3715	11.9125	0	37.9012	7.7745	0.9572	0.8222	0.9999	0.0497	0	0	1279.63	209.377	-47.45	9.1	0.587794
250	7.5	78.3702	10.4494	67.0464	12.1903	4.5962	26.8002	4.3155	0.9959	0.9723	1	0.005219	0	0	1334.89	820.22	67.6	-39.65	0.85719
251	5.5	7.4111	1.3475	48.6484	13.8995	3.25	23.6604	5.6517	-0.09696	-0.9923	0.9808	0.7103	1	0.8667	925.264	911.136	-1.95	-7.15	0.0969459
252	7.3	20.0238	2.743	38.2754	7.2218	0	18.3848	4.3998	0.8314	0.3773	1	0.2004	0.8302	0.3333	1281.04	599.089	-11.7	16.25	0.379822
253	4.9	18.8948	3.8561	16.7643	5.7808	3.25	10.2774	2.2357	0.9392	0.8614	0.9999	0.0525	0.7586	0	369.98	801.153	1.3	18.85	0.667053
254	37.7	143.19	3.7982	262.938	7.3652	0	33.931	4.4169	0.7977	-1	1	0.4681	0.3697	0.1398	451.587	250.143	139.75	31.2	0.515695
255	12.7	44.3003	3.4882	70.3665	6.5763	0	17.5018	3.442	0.7523	-0.4472	1	0.396	0.757	0.2184	404.181	267.815	42.9	-11.05	0.53042
256	7.3	6.5	0.8904	45.8427	8.6496	3.25	26	5.7115	0.3337	-0.9615	0.9989	0.5636	1	0.6562	1387.74	177.918	0	-6.5	0.102941
257	22.1	127.427	5.7659	167.795	8.348	0	27.9576	4.4552	0.8907	-0.9567	1	0.3662	0.1741	0.06704	825.113	308.154	-127.4	2.6	0.690692
258	9.5	7.6081	0.8008	62.2062	8.2942	0	14.5344	3.2396	0.4764	-0.9994	1	0.5991	1	0.5094	1382.3	412.253	-7.15	2.6	0.0965494
259	5.3	30.2721	5.7117	30.8344	9.3438	3.25	19.769	3.8211	0.9856	0.9048	0.9998	0.02626	0	0	1345.79	509.991	-7.8	29.25	0.611282
260	17.3	111.461	6.4428	148.963	9.7361	0	27.9576	4.5347	0.9803	0.8985	1	0.02237	0	0	148.012	185.384	107.9	27.95	0.661743
261	7.7	40.095	5.2071	46.1645	8.099	0	19.5	4.2779	0.918	-0.4808	1	0.2648	0.2105	0.05405	1266.25	123.273	-38.35	-11.7	0.642931
262	10.3	32.2717	3.1332	56.1268	6.7623	0	16.5718	3.7585	0.8385	0.2927	1	0.2006	0.9157	0.1905	734.874	239.024	-28.6	-14.95	0.463333
263	5.7	9.1	1.5965	15.1405	4.092	0	13.4001	3.4829	-0.5898	-0.9959	-0.1644	0.2456	0.8919	1	786.596	272.456	0	-9.1	0.390152
264	6.5	45.6391	7.0214	38.6498	8.5888	3.25	14.5344	3.2024	0.9609	0.8758	1	0.03974	0	0	381.531	971.854	-8.45	-44.85	0.817507
265	12.3	61.0447	4.963	90.2796	8.765	0	18.9506	4.4104	0.8165	-0.2683	1	0.3056	0.2816	0.2169	812.488	757.976	27.3	54.6	0.566229
266	20.1	38.6627	1.9235	149.24	8.2453	0	36.3361	4.869	0.5513	-0.9519	1	0.5525	0.7459	0.4562	955.326	266.002	-34.45	-17.55	0.233284
267	24.7	87.8751	3.5577	177.18	7.8053	0	24.7513	4.7053	0.6723	-0.9991	1	0.5069	0.6696	0.3218	238.152	650.575	31.85	81.9	0.455806
268	12.9	22.1	1.7132	80.2332	7.3608	0	35.8974	5.9572	0.6255	-0.8682	0.9997	0.4172	1	0.5402	601.341	705.783	10.4	19.5	0.232746
269	5.9	15.3406	2.6001	35.1542	9.0139	0	29.9635	7.034	-0.4456	-0.9993	0.6644	0.4834	0.6667	1	1311.74	423.576	12.35	9.1	0.288454
270	6.9	26.9339	3.9035	33.3136	6.7987	0	14.5344	4.0509	0.8768	0.4472	1	0.1546	0.6531	0.1379	211.645	102.333	26.65	-3.9	0.574154
271	5.7	80.8199	14.1789	57.7537	15.6091	0	39.1352	9.0236	0.9978	0.9926	1	0.002196	0	0	549.544	633.719	-35.1	72.8	0.908374
272	7.1	3.25	0.4577	32.6295	6.3979	0	25.3833	5.1255	-0.144	-1	0.9955	0.741	1	0.7667	1055.36	520.423	1.95	2.6	0.0715391
273	5.5	40.5352	7.37	40.6926	11.6264	3.25	22.75	4.9879	0.8943	0.7092	0.9882	0.08211	0	0.06667	31.7545	430.945	-11.05	-39	0.633902
274	4.7	5.2405	1.115	18.5254	6.8613	0	14.5344	4.2116	0.005756	-0.3714	0.6292	0.4097	1	1	918.16	723.192	-4.55	2.6	0.162506
275	4.9	6.4018	1.3065	13.0093	4.486	0	9.1924	2.5136	0.8071	0.4472	1	0.1983	1	0.3333	1363.58	786.633	-5.85	2.6	0.291239
276	6.3	27.4235	4.3529	26.7952	6.2314	0	19.769	4.834	0.854	0.7372	0.9897	0.06882	0.814	0.08696	1017.79	45.1429	23.4	14.3	0.698543
277	9.1	65.185	7.1632	60.6934	8.5484	3.25	16.5718	2.9533	0.9964	0.9665	1	0.005603	0	0	1169.68	13.7527	-62.4	18.85	0.837958
278	9.3	75.4	8.1075	66.9219	9.1674	0	16.25	3.6572	0.9797	0.9061	1	0.02325	0	0	1059.41	441.871	52	54.6	0.884384
279	4.7	20.8102	4.4277	18.7691	6.9515	0	11.718	3.217	0.9766	0.9552	0.9998	0.01575	0.4444	0	146.851	630.096	5.2	-20.15	0.636942
280	10.5	71.0376	6.7655	66.8053	7.8594	3.25	14.5344	2.6276	0.9894	0.9304	1	0.01474	0	0	1219.79	189.791	-58.5	40.3	0.860816
281	5.5	19.3914	3.5257	23.9594	6.8455	3.25	13	3.5567	0.8192	0.5039	0.9995	0.1581	1	0.4	271.791	766.955	-14.95	12.35	0.515039
282	10.7	66.4559	6.2108	76.8988	8.8389	0	13.4001	3.0248	0.9694	0.5145	1	0.07544	0.1149	0.02985	1301.79	221.78	-66.3	-4.55	0.702667
283	27.7	34.603	1.2492	159.805	6.2181	0	26.2023	5.0546	0.3414	-1	1	0.6444	0.9922	0.5905	1024.02	474.392	16.25	-30.55	0.200897
284	10.3	55.3455	5.3734	53.4535	6.4402	0	39.2699	5.7992	0.9575	0.8205	1	0.04575	0.3855	0	1242.9	1018.92	53.95	-12.35	0.834353
285	5.5	22.8334	4.1515	23.169	6.6197	0	13.4001	3.6034	0.8068	0.5507	0.993	0.1363	0.5429	0.4	720.409	329.864	1.95	-22.75	0.627143
286	18.9	152.596	8.0739	156.234	9.2446	0	24.7513	4.1323	0.991	0.9431	1	0.0123	0	0	585.537	122.897	-108.55	-107.25	0.873364
287	6.3	46.2597	7.3428	34.8977	8.1157	4.5962	11.718	2.3978	0.9926	0.9706	0.9999	0.007718	0	0	340.413	19.1349	-44.2	-13.65	0.904765
288	6.5	8.45	1.3	24.5093	5.4465	0	10.2774	2.3812	0.1967	-0.4599	0.9778	0.3931	1	0.875	1089.62	953.831	-3.25	7.8	0.238685
289	16.3	110.618	6.7864	120.599	8.4335	0	19.769	3.5986	0.9805	0.9237	1	0.0191	0	0	1303.95	492.328	-83.85	-72.15	0.804696
290	6.5	53.7145	8.2638	53.952	11.9893	4.5962	18.9506	3.7824	0.996	0.9756	1	0.005797	0.08889	0	358.454	106	50.05	-19.5	0.689265
291	5.1	4.162	0.8161	37.0491	11.9513	0	46.1912	12.9429	-0.4924	-0.9996	-0.01428	0.2753	0.8065	1	628.784	641.755	-2.6	-3.25	0.0682855
292	8.3	40.3838	4.8655	61.9206	9.8287	0	22.75	5.5193	0.9623	0.6847	1	0.06438	0.4444	0.02326	34.6386	790.904	-40.3	2.6	0.49503
293	9.7	36.5968	3.7729	62.0652	8.0604	0	24.7513	5.4072	0.9614	0.848	1	0.04254	0.9481	0	552.686	455.851	12.35	-34.45	0.468079
294	4.7	18.2116	3.8748	18.5622	6.8749	0	16.5718	5.1459	0.9977	0.9955	0.9999	0.001453	0.6667	0	1377.47	845.479	18.2	-0.65	0.563615
295	12.9	29.3293	2.2736	74.635	6.8472	0	20.5548	4.2671	0.6034	-0.9701	0.9999	0.6257	0.7523	0.3034	996.488	787.225	6.5	-28.6	0.332048
296	25.5	267.244	10.4802	306.953	13.0618	3.25	35.8974	5.8692	0.9844	0.913	1	0.0174	0	0	743.773	753.804	252.2	88.4	0.802355
297	35.1	64.0077	1.8236	210.759	6.3673	0	17.5018	4.0224	0.2196	-1	1	0.7942	0.9305	0.5329	1074.87	37.9088	52.65	-36.4	0.286401
298	5.7	27.6537	4.8515	24.5068	6.6235	0	11.718	2.9828	0.9852	0.9312	0.9996	0.0178	0.3514	0	24.5	18.8684	13.65	-24.05	0.732468
299	6.7	32.5	4.8507	34.334	7.3051	3.25	13.7886	3.0886	0.96	0.835	0.9999	0.03806	0.3191	0	35.2687	940.298	19.5	-26	0.664016
300	5.1	4.3603	0.855	13.1474	4.2411	0	16.25	4.3283	0.539	-0.9615	1	0.6452	1	0.3636	1113.4	388.784	1.95	3.9	0.201599
301	12.7	18.3042	1.4413	46.9553	4.3883	0	9.75	2.6395	0.224	-0.9839	0.9998	0.7334	1	0.6071	108.453	805.646	17.55	-5.2	0.328442
302	8.9	22.4415	2.5215	46.9668	6.8068	0	18.3848	4.0063	0.6634	-0.3698	1	0.4058	0.913	0.4082	480.64	426.258	-22.1	-3.9	0.370438
303	6.7	7.854	1.1722	25.4128	5.407	0	20.8102	4.0917	0.5869	-0.4961	1	0.3414	1	0.6296	183.157	880.485	-3.25	-7.15	0.216793
304	12.1	65.6532	5.4259	85.3556	8.4511	3.25	14.5344	3.3786	0.9644	0.8105	1	0.048	0.2178	0	61.0537	302.293	-0.65	65.65	0.642035
305	9.9	35.75	3.6111	54.376	6.883	0	16.25	4.3798	0.956	0.8069	1	0.04676	0.8481	0	1249.91	695.025	0	-35.75	0.52464
306	10.3	38.9404	3.7806	70.8187	8.5324	0	29.43	5.9075	-0.0734	-0.9843	0.9999	0.802	0.6024	0.7097	1148.08	58.7816	-37.7	-9.75	0.443088
307	13.7	23.2005	1.6935	52.5645	4.4927	0	17.5018	2.8852	0.7509	-0.4042	1	0.2582	1	0.3646	875.916	160.989	-4.55	22.75	0.376945
308	12.9	19.8436	1.5383	57.7302	5.2963	0	16.5718	3.9126	0.5579	-0.9487	0.9998	0.5757	1	0.4091	1252.14	301.496	-16.9	-10.4	0.290448
309	10.7	47.9813	4.4842	85.1024	9.7819	0	26.2023	5.7679	0.5935	-0.9228	1	0.6614	0.5057	0.2923	770.865	744.822	27.95	39	0.458418
310	5.9	89.1662	15.1129	63.2404	16.2155	13	20.5548	2.6432	0.995	0.9904	0.9997	0.002333	0	0	620.958	559.025	4.55	-89.05	0.932003
311	4.9	22.366	4.5645	17.0336	5.8736	3.25	10.2774	2.4781	0.9949	0.9806	0.9994	0.006925	0.4483	0	124.735	371.02	-18.2	13	0.777121
312	18.9	85.7828	4.5388	125.139	7.4047	0	37.0557	4.5393	0.9336	0.6919	1	0.08244	0.432	0.0604	851.323	691.691	10.4	-85.15	0.612962
313	6.9	12.82	1.858	22.4847	4.5887	0	14.5344	3.5823	0.7957	-0.1414	0.999	0.2631	1	0.2759	1336.36	955.174	-11.05	6.5	0.404908
314	5.9	3.25	0.5508	38.1742	9.7883	0	40.7224	8.5702	-0.2155	-0.9487	0.9487	0.6567	1	0.8947	1046.01	99.3559	-1.95	-2.6	0.0562713
315	7.7	6.5324	0.8484	22.5533	3.9567	0	11.718	3.3222	-0.6315	-1	0.4472	0.4404	1	1	1119.21	355.416	-0.65	-6.5	0.214421
316	5.9	8.2219	1.3935	27.1593	6.9639	0	19.769	5.6028	-0.0572	-0.9997	0.9532	0.7796	0.9487	0.8235	833.102	845.491	2.6	7.8	0.200103
317	7.5	5.9927	0.799	43.2583	7.8651	0	35.1541	7.0609	-0.225	-0.9987	1	0.7058	1	0.7941	548.433	1007.68	-5.85	-1.3	0.101588
318	5.3	32.6427	6.159	35.1477	10.6508	4.5962	20.5548	5.0278	0.9967	0.9866	1	0.004524	0.06061	0	83.4811	417.594	-7.15	-31.85	0.578266
319	16.1	32.2913	2.0057	97.2015	6.8937	0	38.0403	5.4147	0.7777	-0.936	1	0.3652	0.9645	0.2645	67.8944	393.143	24.7	-20.8	0.290947
320	8.1	16.9499	2.0926	46.1497	7.5655	0	13.7886	3.6924	0.924	0.6805	0.9999	0.0822	1	0.04878	564.136	480.407	1.3	-16.9	0.276598
321	31.5	46.9127	1.4893	149.329	5.062	0	19.769	3.4189	0.529	-0.9965	1	0.5771	0.9525	0.4835	1278.51	948.149	3.25	46.8	0.294212
322	16.9	14.2704	0.8444	98.2706	6.5953	0	20.5548	4.0018	0.6304	-0.9998	1	0.6033	0.7248	0.2619	418.009	605.399	-7.15	12.35	0.128031
323	10.7	24.7769	2.3156	88.1673	10.1342	0	43.3604	8.8941	0.09363	-0.9717	0.999	0.7026	0.5977	0.6462	644.313	429.075	-1.95	-24.7	0.228494
324	8.5	29.7726	3.5027	56.0126	8.6173	0	29.43	6.2808	0.7864	0.2661	0.9998	0.1616	0.5846	0.3333	236.394	458.218	-17.55	-24.05	0.406473
325	11.7	23.553	2.0131	97.7968	10.0821	0	41.6203	6.012	0.5116	-0.7823	1	0.6571	0.04124	0.3766	789.803	388.996	20.8	-11.05	0.199671
326	7.1	1.4534	0.2047	18.1062	3.5502	0	10.2774	2.6057	-0.8349	-1	-0.4472	0.1655	1	1	1380.28	314.599	-1.3	0.65	0.0576587
327	5.9	8.3241	1.4109	29.3316	7.5209	3.25	19.5	4.7199	0.08281	-0.9985	0.9895	0.8817	1	0.5263	333.983	178.492	6.5	5.2	0.187597
328	11.9	47.1642	3.9634	64.0033	6.465	0	16.25	3.9974	0.9801	0.7831	1	0.03657	0.8384	0	1308.33	475.185	-5.85	-46.8	0.613055
329	32.3	126.287	3.9098	210.096	6.9339	0	37.9012	3.8181	0.832	-0.9923	1	0.3448	0.4092	0.1786	770.523	630.978	44.2	-118.3	0.563867
330	16.1	104.561	6.4945	117.256	8.316	0	25.3833	4.4019	0.9599	0.7443	1	0.05128	0.1135	0.008264	956.553	990.643	87.1	57.85	0.780964
331	12.9	80.2559	6.2214	90.6817	8.3194	0	27.9576	4.9915	0.9935	0.9633	1	0.008473	0.01835	0	1134.59	648.349	70.85	37.7	0.747818
332	5.1	31.1526	6.1083	28.9275	9.3315	0	37.9012	10.199	0.9837	0.9508	1	0.01594	0.3871	0	487.49	186.265	-28.6	12.35	0.654589
333	5.5	4.5962	0.8357	18.5592	5.3026	0	13.4001	3.6476	-0.7235	-0.9887	0.2425	0.3108	1	1	1388.66	618.627	-4.55	-0.65	0.157602
334	7.1	21.8017	3.0707	40.5192	7.9449	0	19.769	5.5768	0.8987	0.5855	1	0.1145	0.9804	0.129	1375.92	477.275	-19.5	9.75	0.3865
335	12.7	70.85	5.5787	96.711	9.0384	0	23.6604	6.0509	0.9143	0.4258	0.9996	0.1059	0.1495	0.06897	1381.55	612.909	0	-70.85	0.617222
336	5.9	9.9218	1.6817	12.0112	3.0798	0	9.75	2.5273	0.9511	0.8107	1	0.05217	1	0	1199	1019.06	5.2	8.45	0.546042
337	5.3	30.3	5.717	31.2492	9.4695	0	20.8102	5.3231	0.8939	0.8594	0.9165	0.01532	0.0303	0	312.453	10.2358	-24.7	17.55	0.603728
338	31.5	137.156	4.3542	219.698	7.4474	0	16.5718	3.5761	0.7567	-0.9902	1	0.4787	0.3186	0.1859	551.705	786.062	-32.5	133.25	0.58466
339	6.1	6.7862	1.1125	28.5859	6.9722	0	45.6159	9.168	-0.5404	-0.9806	0.7071	0.5028	1	1	919.852	719.533	6.5	-1.95	0.159562
340	21.5	69.2944	3.223	127.09	6.5175	0	13.4001	3.1806	0.9289	0.5118	1	0.09594	0.8872	0.06857	168.058	611.865	-20.15	66.3	0.494515
341	18.3	43.2189	2.3617	86.9522	5.3345	0	20.5548	3.3571	0.3082	-1	1	0.8049	0.9939	0.4685	1293.52	31.776	42.25	9.1	0.442722
342	11.7	3.3144	0.2833	53.3916	5.5043	0	16.25	3.212	0.2285	-0.9923	1	0.6773	1	0.6447	793.97	289.115	-0.65	3.25	0.0514689
343	10.9	11.3518	1.0414	37.2419	4.1845	0	22.75	4.4294	-0.05893	-1	1	0.746	1	0.7536	1222.47	745.945	4.55	10.4	0.248871
344	26.1	29.2139	1.1193	144.216	5.9841	0	21.8017	3.7759	0.4878	-0.9981	1	0.5941	0.9087	0.5136	737.375	410.969	-10.4	-27.3	0.187046
345	11.9	72.4101	6.0849	77.7819	7.8568	0	16.25	4.2985	0.9736	0.7682	1	0.04411	0.3939	0	458.063	410.584	-57.85	-43.55	0.774476
346	11.3	8.841	0.7824	54.0664	5.8136	0	39.538	8.3646	-0.4398	-1	0.8944	0.6683	0.7312	0.8904	1112.04	614.018	-8.45	-2.6	0.134581
347	10.5	78.4564	7.472	81.4961	9.5878	0	39.2699	7.2347	0.9958	0.9787	1	0.004614	0	0	359.024	563.495	-29.25	72.8	0.779324
348	5.7	35.7972	6.2802	28.5791	7.7241	4.5962	10.2774	1.5329	0.9355	0.7657	0.9996	0.07557	0	0	29.0526	135.465	31.2	17.55	0.813066
349	8.1	46.0446	5.6845	50.4154	8.2648	0	16.25	4.0791	0.9817	0.9031	1	0.02035	0.1148	0	764.265	57.463	-30.55	34.45	0.687796
350	11.3	39.538	3.4989	67.9589	7.3074	0	16.5718	4.1477	0.3515	-0.9992	0.9959	0.7119	0.4839	0.5205	666.035	370.159	-28.6	27.3	0.478816
351	10.1	92.4121	9.1497	76.2239	9.4104	0	32.1734	4.7363	0.9928	0.9732	1	0.007782	0	0	1064.85	850.782	66.95	-63.7	0.972297
352	13.9	76.2747	5.4874	95.3685	8.0142	0	30.8322	5.4218	0.9543	0.5767	1	0.07307	0.1345	0.0404	811.824	672.975	-64.35	40.95	0.68471
353	5.9	15.0766	2.5554	28.2389	7.2407	3.25	16.25	3.8892	0.8371	0.4472	0.9986	0.1658	1	0.2632	711.805	1029.26	-14.95	-1.95	0.352922
354	6.7	31.4495	4.694	48.905	10.4053	3.25	25.3833	5.9316	0.9179	0.6868	0.9955	0.08007	0.6596	0.07407	348.425	546.881	-9.75	29.9	0.451116
355	11.9	62.5657	5.2576	68.8509	6.9546	0	13.7886	3.4223	0.9516	0.7009	1	0.06472	0.4545	0.03797	427.803	980.95	-52.65	33.8	0.755989
356	6.3	24.879	3.949	31.9367	7.4271	0	16.25	3.4172	0.9432	0.6966	0.9997	0.06623	0.8837	0.04348	999.897	773.191	13.65	-20.8	0.531701
357	15.3	44.7746	2.9264	85.447	6.4246	0	33.4608	5.2639	0.6253	-0.9487	1	0.557	0.8045	0.3119	90.866	689.189	39.65	-20.8	0.455499
358	18.1	201.952	11.1576	206.309	12.8142	0	37.0557	7.4913	0.9861	0.9223	1	0.01609	0.006211	0	669.177	426.823	-81.9	184.6	0.870722
359	13.7	51.8087	3.7817	92.3356	7.8919	0	34.548	6.1331	0.9363	0.431	1	0.1044	0.6068	0.06186	1333.48	690.102	47.45	20.8	0.479188
360	30.3	52.0365	1.7174	163.262	5.769	0	17.5018	3.6274	0.3644	-1	1	0.7374	0.7314	0.5	1088.01	527.898	-1.95	52	0.297695
361	4.9	6.5	1.3265	24.3389	8.3927	0	16.25	5.4801	-0.6971	-1	1	0.6506	1	0.8889	0.7755	377.367	0	6.5	0.158054
362	5.1	33.5554	6.5795	37.7868	12.1893	0	48.3147	14.2276	0.8826	0.5641	0.9999	0.1731	0.2903	0.2727	127.314	90.4216	-28.6	-17.55	0.539777
363	6.7	31.2135	4.6587	30.3332	6.4539	3.25	13.4001	2.9013	0.9895	0.9532	1	0.01196	0.2766	0	749.037	950.202	-16.25	-26.65	0.721843
364	4.7	5.5536	1.1816	24.4394	9.0516	3.25	32.5	7.6103	-0.09335	-0.6757	0.1807	0.2881	0.8889	1	1386.48	787.468	-1.95	-5.2	0.13054
365	4.9	9.3066	1.8993	26.4992	9.1376	3.25	23.6604	7.05	0.9216	0.6122	0.9994	0.125	1	0.1111	163.071	708.653	1.95	9.1	0.207855
366	4.9	46.4557	9.4808	33.8534	11.6736	6.5	18.9506	4.293	0.9969	0.9903	0.9998	0.003157	0	0	396.102	646.184	14.3	44.2	0.812157
367	5.9	66.3287	11.2421	45.9023	11.7698	7.2672	17.5018	3.006	0.9968	0.9872	0.9999	0.003119	0	0	431.695	141.941	-27.3	-60.45	0.955165
368	4.7	40.3471	8.5845	28.388	10.5141	4.5962	19.769	4.0523	0.9882	0.9717	0.9991	0.01068	0	0	1272.61	907.468	-1.95	-40.3	0.816475
369	12.9	56.2766	4.3625	94.3244	8.6536	3.25	21.8017	4.1515	0.9765	0.8548	1	0.03039	0.6514	0	1349.43	597.651	-55.9	-6.5	0.504125
370	18.1	24.2686	1.3408	118.14	7.3379	0	29.0689	5.554	0.5822	-0.9985	1	0.5313	1	0.4453	456.456	799.721	-3.25	24.05	0.182723
371	12.7	84.6124	6.6624	73.3061	6.851	0	14.5344	3.258	0.9828	0.9168	1	0.01989	0.1308	0	1072.12	939.587	44.2	72.15	0.972471
372	29.9	57.0002	1.9064	178.825	6.4095	0	16.25	3.5562	0.7818	-0.9978	1	0.3438	0.7384	0.2812	732.577	546.299	7.15	56.55	0.297433
373	9.3	86.6062	9.3125	75.3517	10.3221	0	17.5018	3.8038	0.972	0.9169	1	0.02275	0	0	442.995	980.677	-24.05	83.2	0.90219
374	7.3	15.8685	2.1738	41.2086	7.7752	3.25	16.25	3.3924	0.402	-0.9991	0.9999	0.7835	0.9811	0.4242	888.123	407.986	-13	9.1	0.279581
375	20.1	175.661	8.7394	206.45	11.406	3.25	22.981	4.2556	0.9787	0.89	1	0.0263	0	0	912.003	172.097	61.75	-164.45	0.766211
376	7.1	14.6647	2.0654	44.8613	8.7963	0	33.4608	7.302	0.5528	-0.0767	0.9466	0.2979	1	0.7097	1293.46	783.585	14.3	3.25	0.234803
377	6.7	8.5494	1.276	26.2799	5.5915	3.25	7.2672	1.5807	0.6524	-0.4472	1	0.3913	1	0.4815	1131	893.575	-1.3	-8.45	0.228204
378	5.5	13.3369	2.4249	16.4873	4.7107	0	9.1924	2.5218	0.9713	0.9285	1	0.02506	1	0	194.818	880.1	9.1	-9.75	0.514764
379	10.1	16.5718	1.6408	45.6382	5.6343	0	11.718	3.2205	0.8207	-0.3162	1	0.2683	1	0.2623	19.6188	746.698	-7.15	-14.95	0.291216
380	12.7	7.6081	0.5991	39.1942	3.663	0	18.9506	3.6688	-0.2927	-0.9923	1	0.6705	1	0.8506	713.095	891.744	2.6	7.15	0.163554
381	21.7	39.3505	1.8134	123.243	6.256	0	26	4.6721	0.3464	-1	1	0.7448	0.9239	0.4826	1363.88	833.804	33.8	20.15	0.289866
382	8.9	45.2206	5.081	65.5823	9.5047	0	37.0557	7.6814	0.6885	-0.9878	1	0.6734	0.4058	0.1395	1017.03	891.157	14.3	-42.9	0.534578
383	10.3	29.8788	2.9009	51.0173	6.1467	0	26.2023	4.8301	0.7651	-0.2499	1	0.3254	0.9759	0.2698	1009.63	53.4806	-20.8	-21.45	0.471944
384	11.9	56.7588	4.7696	96.3388	9.7312	0	16.25	3.7923	0.4704	-0.9842	1	0.7744	0.1919	0.3418	641.361	854.399	36.4	43.55	0.490135
385	6.3	3.9538	0.6276	21.4757	4.9943	0	11.718	3.15	0.6289	-0.3328	1	0.4111	1	0.5652	707.119	543.048	-0.65	3.9	0.125663
386	12.7	75.2486	5.9251	100.392	9.3825	0	21.8017	4.6526	0.9794	0.8127	1	0.03175	0.09346	0	1240.31	168.791	25.35	70.85	0.631505
387	5.5	34.45	6.2636	27.1584	7.7595	0	13.4001	3.7591	0.9907	0.9574	1	0.01143	0	0	97.1364	774.364	34.45	0	0.807217
388	6.5	5.2405	0.8062	33.3129	7.4029	0	14.5344	3.3057	0.4436	-0.8575	1	0.608	1	0.48	210.823	706.969	-0.65	5.2	0.108903
389	7.7	16.9499	2.2013	27.9366	4.9012	0	14.5344	4.0826	-0.1759	-1	0.9363	0.7088	0.8421	0.8108	190.714	102.299	16.9	-1.3	0.449135
390	11.1	11.0691	0.9972	31.747	3.4887	0	9.1924	2.5669	0.4539	-0.7071	1	0.5026	1	0.5672	1158.33	369.473	-0.65	11.05	0.285837
391	4.9	33.7812	6.8941	26.4534	9.1219	4.5962	13.4001	2.9164	0.8494	0.7448	0.9466	0.08272	0	0.1111	331.184	139.214	-6.5	-33.15	0.755775
392	5.7	10.2774	1.8031	20.4541	5.5281	0	11.718	3.5082	0.1775	-0.8944	0.9594	0.6878	1	0.75	1331.39	8.4123	8.45	5.85	0.32617
393	6.3	2.68	0.4254	24.0952	5.6035	0	11.718	2.8445	0.06759	-0.9701	1	0.7379	1	0.7727	1292.8	754.048	0.65	-2.6	0.0759168
394	4.9	17.0988	3.4896	16.6872	5.7542	0	10.2774	3.4247	0.9211	0.8149	1	0.06902	0.9655	0	330.367	747.102	-16.9	-2.6	0.606444
395	6.7	18.1302	2.706	18.0509	3.8406	0	13.4001	3.5976	0.6267	-0.7071	0.9978	0.5323	0.6809	0.2174	128.067	785.455	17.55	-4.55	0.704577
396	13.5	63.214	4.6825	103.372	8.9888	0	44.2048	6.6917	0.8919	0.3547	1	0.1443	0.313	0.1579	1338.6	913.404	-63.05	-4.55	0.520926
397	13.1	132.804	10.1377	124.211	11.1902	3.25	19.769	3.945	0.983	0.9217	1	0.01823	0	0	742.893	472.45	-122.2	-52	0.905944
398	4.7	8.2731	1.7602	17.6917	6.5525	0	17.5018	4.2875	0.6424	0.4603	0.8	0.1133	1	0.8571	884.713	421.521	5.85	5.85	0.26863
399	20.9	131.873	6.3097	161.148	8.5264	0	17.5018	3.7788	0.9712	0.6156	1	0.06245	0.1111	0.02959	125.639	1015.03	-126.75	-36.4	0.740019
400	9.5	3.7901	0.399	43.5403	5.8054	0	18.9506	4.8485	-0.04518	-1	1	0.623	1	0.9216	761.258	2.9421	1.95	3.25	0.0687291
401	15.5	87.7981	5.6644	103.939	7.6992	0	16.25	3.477	0.9621	0.7723	1	0.0488	0.02963	0	1017.16	36.8194	63.05	61.1	0.735713
402	15.7	47.0386	2.9961	106.609	7.7817	0	37.0557	6.5154	0.8309	0.156	1	0.2051	0.8613	0.265	1183.83	784.092	9.1	46.15	0.385019
403	6.1	19.3914	3.1789	28.1777	6.8726	0	14.5344	4.1955	0.4197	0.08305	0.6592	0.1574	0.7073	1	309.729	114.139	-14.95	-12.35	0.462547
404	6.5	37.0728	5.7035	34.0404	7.5645	3.25	13.4001	3.107	0.9877	0.939	1	0.0149	0.1111	0	596.123	991.885	-1.3	37.05	0.753982
405	11.5	27.3309	2.3766	51.7234	5.4446	0	19.769	3.8569	0.7817	-0.2152	1	0.2969	1	0.2667	743.73	342.826	-11.7	24.7	0.436506
406	6.7	16.875	2.5187	28.6519	6.0961	0	16.25	4.612	0.9635	0.7071	0.9997	0.05918	1	0.03704	580.187	796.366	-4.55	-16.25	0.413166
407	12.3	24.8874	2.0234	52.501	5.0972	0	18.3848	3.5346	0.8491	0.05872	1	0.2011	1	0.2169	810.841	855.085	16.25	-18.85	0.396963
408	8.7	64.648	7.4308	75.6048	11.2843	0	35.1541	7.2483	0.9476	0.6434	1	0.09414	0.02985	0.08511	300.425	397.782	-16.9	-62.4	0.658508
409	18.5	46.278	2.5015	126.408	7.6611	0	33.1436	4.8562	0.2189	-1	1	0.761	0.7273	0.6286	1204.59	647.151	-8.45	45.5	0.32652
410	8.9	10.5812	1.1889	58.6031	8.4932	3.25	32.0088	6.9591	-0.2023	-0.9923	1	0.5819	1	0.875	882.118	1021.79	-1.95	10.4	0.139983
411	5.3	12.7705	2.4095	18.7712	5.6883	0	13.4001	3.2959	0.9008	0.7954	0.9999	0.06121	1	0	3.6509	919.896	-3.25	-12.35	0.423589
412	8.5	31.9559	3.7595	58.2938	8.9683	0	29.25	5.9988	0.9615	0.6847	1	0.05647	0.8154	0.02222	544.935	592.671	-31.85	2.6	0.419199
413	8.9	16.4053	1.8433	47.2711	6.8509	0	14.5344	3.9095	0.1881	-0.9744	0.9998	0.7311	1	0.6458	208.444	665.303	13.65	9.1	0.26906
414	13.3	16.875	1.2688	59.7039	5.2835	0	14.5344	3.4519	-0.3453	-1	0.9363	0.5735	0.9735	0.9111	848.274	1011.27	16.25	4.55	0.240144
415	17.5	37.232	2.1275	99.5025	6.4195	0	18.9506	3.8779	0.477	-1	1	0.6273	0.9484	0.4627	1031.75	172.034	26.65	26	0.331412
416	20.1	86.3522	4.2961	118.147	6.5274	0	14.5344	3.2848	0.6472	-1	1	0.6817	0.5359	0.2112	839.49	154.229	37.05	-78	0.658164
417	26.3	62.488	2.376	129.248	5.3188	0	20.5548	3.5341	0.8324	-0.9701	1	0.3526	1	0.1532	1024.22	584.089	59.15	-20.15	0.446717
418	6.7	36.3826	5.4302	34.0021	7.2345	3.25	14.5344	3.4592	0.9837	0.8998	1	0.02337	0.1702	0	1172.01	738.813	27.3	-24.05	0.750598
419	8.1	48.2972	5.9626	55.6229	9.1185	3.25	18.9506	3.7248	0.9803	0.9247	1	0.01945	0.1639	0	1253.28	91.6049	-42.25	23.4	0.653901
420	8.3	13.4001	1.6145	35.8333	5.6878	0	19.769	4.4462	0.7455	-0.8087	1	0.4746	1	0.2326	1333.18	191.765	10.4	-8.45	0.283853
421	15.3	44.6423	2.9178	96.7328	7.2731	0	22.981	4.6302	0.8459	-0.8437	1	0.3081	0.7669	0.1607	704.693	292.546	-42.9	12.35	0.401177
422	8.3	18.8948	2.2765	44.7095	7.0967	0	16.25	3.4188	0.8334	-0.3417	1	0.2602	1	0.186	981.53	388.994	-1.3	18.85	0.320783
423	25.7	136.111	5.2961	207.179	8.7417	0	32.6621	5.248	0.5889	-1	1	0.7103	0.3418	0.2676	451.687	732.844	69.55	-117	0.605843
424	4.9	17.6819	3.6086	15.3674	5.2991	0	10.2774	3.5231	0.9346	0.8222	0.9979	0.07428	0.6552	0	770.51	262.653	-10.4	-14.3	0.680984
425	9.5	16.9	1.7789	59.2661	7.9021	3.25	26.2023	5.1054	0.2913	-0.9985	0.9971	0.7265	0.9067	0.6604	1024.07	358.716	15.6	6.5	0.225117
426	11.9	120.257	10.1056	106.618	10.7695	0	29.43	5.3937	0.956	0.8407	1	0.04933	0.101	0	1191.35	936.466	1.3	-120.25	0.938354
427	12.7	59.0213	4.6473	106.061	9.9123	3.25	46.1912	6.4126	0.9028	0.5968	0.9999	0.1079	0.514	0.09195	846.272	970	-25.35	53.3	0.468842
428	20.5	30.4322	1.4845	118.166	6.3873	0	19.769	4.3089	0.4117	-1	1	0.6715	1	0.4939	764.62	203.663	10.4	28.6	0.232414
429	17.5	74.481	4.2561	141.262	9.1137	3.25	23.6604	4.5898	0.8943	-0.1104	1	0.1421	0.5677	0.0963	254.717	921.437	-53.95	51.35	0.467
430	5.5	35.316	6.4211	29.9208	8.5488	0	16.5718	4.0514	0.9967	0.9864	1	0.004165	0	0	14.9273	1013.6	3.9	-35.1	0.751111
431	5.5	22.2144	4.039	35.3754	10.1073	3.25	18.9506	4.9065	-0.6055	-1	0.7526	0.5511	0.6	0.9333	629.946	1012.71	-7.8	20.8	0.399612
432	8.9	113.885	12.7961	106.98	15.5044	6.5	45.6159	6.4601	0.9914	0.9529	1	0.009731	0	0	1234.83	843.096	-34.45	-108.55	0.825321
433	6.5	53.2246	8.1884	41.933	9.3184	4.5962	17.5018	2.9422	0.9609	0.9221	1	0.02666	0	0	1340	292.269	-7.8	52.65	0.878735
434	9.5	24.468	2.5756	36.9922	4.9323	0	13	2.8589	0.813	0.1644	0.9998	0.2309	1	0.2727	566.4	1027.03	-15.6	-18.85	0.52219
435	5.3	1.4534	0.2742	11.933	3.6161	0	14.5344	3.7739	-0.2807	-0.9985	1	0.9276	1	0.6923	172.613	413.528	-0.65	-1.3	0.0758275
436	11.7	4.6872	0.4006	39.2426	4.0456	0	10.2774	2.7089	0.2374	-1	1	0.7854	1	0.5441	779.103	1003.06	-3.9	2.6	0.0990212
437	13.5	7.9076	0.5857	51.6509	4.4914	0	14.5344	3.4353	0.2253	-0.9965	1	0.6533	1	0.7079	252.178	407.985	1.3	7.8	0.130405
438	6.7	21.4401	3.2	31.5148	6.7053	0	18.9506	4.8853	0.9297	0.7519	1	0.07684	0.8936	0	1151.73	1034.85	20.8	-5.2	0.477234
439	25.1	44.243	1.7627	164.084	7.1032	0	19.769	4.5133	0.4212	-0.9998	1	0.635	0.7489	0.5048	597.47	90.1454	44.2	-1.95	0.248156
440	24.9	63.4641	2.5488	121.883	5.3224	0	13.4001	3.3124	0.2967	-1	1	0.7271	0.7162	0.5127	974.454	417.13	53.3	-34.45	0.478882
441	16.5	127.977	7.7562	141.196	9.7377	3.25	35.8974	4.1632	0.9752	0.7913	1	0.04072	0	0	147.446	226.115	112.45	61.1	0.796513
442	9.7	61.3415	6.3239	56.9934	7.4017	0	17.5018	4.1112	0.9338	0.7385	0.9999	0.07424	0.5455	0.03509	974.912	977.469	-16.25	-59.15	0.854385
443	11.1	50.5916	4.5578	60.2426	6.6201	0	14.5344	3.5342	0.6797	-0.9487	1	0.5336	0.3516	0.2958	1286.54	178.869	-34.45	-37.05	0.688479
444	5.1	24.1289	4.7312	15.6862	5.0601	0	13.4001	4.4741	0.9918	0.9802	1	0.005935	0.3871	0	808.461	258.716	24.05	-1.95	0.935001
445	14.3	49.8258	3.4843	111.839	9.0926	0	42.25	6.9708	0.4182	-0.9989	1	0.7695	0.4146	0.3824	42.8671	749.168	13	-48.1	0.383202
446	8.9	47.8799	5.3798	55.2736	8.0107	0	29.0689	5.1659	0.9802	0.8493	1	0.02787	0.2754	0	411.197	432.983	-35.75	31.85	0.671577
447	4.9	5.2405	1.0695	11.1686	3.8513	0	7.2672	2.478	-0.0151	-0.3939	0.6306	0.3709	1	1	1108.11	68.898	-0.65	5.2	0.277698
448	8.9	15.23	1.7112	34.3212	4.9741	0	16.5718	3.1622	0.4205	-0.5463	0.998	0.4656	1	0.6939	39.2022	356.096	-11.7	-9.75	0.344022
449	24.5	54.9894	2.2445	126.284	5.6126	0	22.981	3.9325	0.5552	-0.9567	1	0.4531	0.8889	0.545	297.457	303.443	48.1	-26.65	0.399904
450	14.3	14.0316	0.9812	109.191	8.8773	0	33.4608	7.5034	0.1642	-1	1	0.748	0.9431	0.6526	131.283	322.227	13.65	-3.25	0.110529
451	19.3	59.4173	3.0786	94.1381	5.4415	0	14.5344	3.0855	0.8801	0.2134	0.9999	0.1747	0.9364	0.1699	253.098	348.466	10.4	58.5	0.565763
452	18.5	87.0345	4.7046	146.202	8.8608	0	40.7224	5.8784	0.4754	-0.9997	1	0.711	0.2182	0.3724	337.222	919.695	-31.2	-81.25	0.530945
453	10.1	53.7303	5.3198	68.8829	8.5041	0	27.9576	5.7385	0.9444	0.7415	1	0.06527	0.3457	0.01639	315.436	468.589	-44.2	-30.55	0.625557
454	6.1	39.0054	6.3943	40.7004	9.9269	0	20.5548	5.4258	0.9849	0.8046	1	0.044	0	0	316.902	505.205	39	-0.65	0.644139
455	7.5	14.359	1.9145	37.5807	6.8328	0	27.9576	5.2496	0.2607	-0.9899	0.9864	0.7382	1	0.6286	653.853	10.16	14.3	1.3	0.280193
456	6.5	5.9927	0.922	23.9255	5.3168	0	19.769	4.3429	0.05938	-0.9806	0.9899	0.675	1	0.7083	954.2	725.654	-3.9	4.55	0.173413
457	6.5	45.038	6.9289	40.0755	8.9057	3.25	17.5018	3.5705	0.9884	0.9532	1	0.01271	0	0	1223.9	41.7692	-42.25	15.6	0.77803
458	5.7	74.8884	13.1383	50.8017	13.7302	9.75	16.5718	1.8472	0.9961	0.9881	1	0.004072	0	0	611.289	761.377	4.55	-74.75	0.956891
459	5.5	30.7224	5.5859	32.6325	9.3236	0	17.5018	4.6282	0.5172	-0.0678	0.9517	0.3566	0.6571	0.6667	371.173	381.427	-30.55	-3.25	0.599114
460	23.5	191.101	8.132	207.046	9.63	0	27.9576	4.4783	0.9851	0.8599	1	0.02862	0	0	1061.86	734.338	159.9	104.65	0.844444
461	7.7	4.6872	0.6087	30.2116	5.3003	0	14.5344	3.6697	-0.3793	-0.9487	1	0.5992	1	0.9167	856.169	826.662	-2.6	3.9	0.114843
462	10.1	18.3042	1.8123	27.6052	3.4081	0	14.5344	3.6505	0.2623	-0.9983	1	0.7637	0.8148	0.5246	1127.36	502.678	-18.2	-1.95	0.531763
463	4.9	7.4111	1.5125	15.1593	5.2273	0	13.4001	3.5801	-0.485	-0.8944	0.04757	0.3079	1	1	1308.28	907.378	-5.85	4.55	0.289346
464	6.1	32.3502	5.3033	27.6597	6.7463	0	14.5344	3.7176	0.9822	0.9114	0.9998	0.01936	0.4634	0	919.656	599.598	29.9	12.35	0.786105
465	11.5	61.9686	5.3886	91.9424	9.6781	0	24.7513	5.012	0.7428	-0.9171	1	0.4718	0.5684	0.24	323.209	246.543	5.2	-61.75	0.556783
466	7.3	44.7699	6.1329	50.9159	9.6068	3.25	33.931	7.3632	0.9543	0.8855	1	0.03691	0.0566	0	714.534	681.48	40.3	19.5	0.638392
467	8.3	17.8484	2.1504	38.4719	6.1067	0	14.5344	3.2651	0.9003	0.3846	1	0.1386	1	0.1163	597.078	872.898	-9.75	14.95	0.352138
468	7.9	28.0707	3.5532	28.3703	4.8085	0	16.5718	3.9076	0.6401	-0.4472	0.9985	0.3367	0.7797	0.5128	1359.22	932.494	-27.95	2.6	0.738941
469	5.7	25.3166	4.4415	27.8908	7.5381	0	14.5344	5.3059	0.8916	-0.7526	1	0.4238	0.5676	0.05882	7.9825	88.3421	-16.9	-18.85	0.589207
470	5.1	1.4534	0.285	15.5372	5.012	0	13.7886	4.1227	-0.6396	-0.9701	0.4472	0.4027	1	1	626.461	625.392	0.65	1.3	0.0568635
471	5.9	16.4567	2.7893	26.4083	6.7714	0	21.8017	4.0049	0.6965	0.1851	0.9341	0.2112	1	0.4737	1237.41	343.466	-2.6	16.25	0.411924
472	12.5	19.9392	1.5951	35.4673	3.3778	0	16.25	3.1961	0.1933	-1	1	0.7563	0.9619	0.631	1264.38	842.376	18.85	6.5	0.47223
473	17.9	1.4534	0.0812	116.049	7.2987	0	27.5772	4.8654	0.2692	-1	1	0.686	0.9874	0.6794	1268.84	780.304	-1.3	-0.65	0.0111253
474	10.9	21.2223	1.947	48.9664	5.5018	0	17.5018	4.3815	0.3844	-1	1	0.7455	0.9663	0.4462	1385.59	764.482	18.85	9.75	0.353884
475	22.3	16.5718	0.7431	210.363	10.3627	0	26	4.7975	0.06478	-1	1	0.7229	1	0.7345	928.8	936.208	16.25	3.25	0.0717091
476	10.7	58.8061	5.4959	72.7513	8.3622	0	14.5344	3.6088	0.9496	0.7158	1	0.05406	0.3678	0.01493	1180.98	238.43	-53.95	23.4	0.657231
477	5.3	87.5017	16.5098	59.0705	17.9001	10.2774	25.3833	4.0601	0.9932	0.9851	0.9971	0.003437	0	0	148.349	203.538	70.85	51.35	0.92233
478	6.3	40.8208	6.4795	32.9706	7.6676	0	13.7886	4.0944	0.9919	0.9592	0.9999	0.009708	0	0	939.841	339.063	24.7	32.5	0.845049
479	11.3	59.4101	5.2575	63.5724	6.8357	0	11.718	2.7229	0.9822	0.8872	1	0.02347	0.2688	0	457.173	233.341	-35.75	47.45	0.769124
480	6.7	15.6135	2.3304	38.2473	8.1377	0	25.3833	5.8163	0.9393	0.6139	0.9997	0.08778	1	0.03704	369.127	950.552	0.65	15.6	0.286371
481	15.5	33.7312	2.1762	75.9543	5.6262	0	16.25	3.4775	0.7174	-0.9932	1	0.513	1	0.2832	147.207	148.577	-14.3	-30.55	0.386797
482	21.7	48.3147	2.2265	146.808	7.4522	0	35.75	5.5725	0.4704	-1	1	0.6934	0.5076	0.3977	676.436	417.364	-4.55	48.1	0.298771
483	8.1	9.1232	1.1263	28.1006	4.6067	0	10.2774	3.18	0.5039	-0.5547	0.9968	0.5082	1	0.5385	977.031	355.284	-0.65	9.1	0.244492
484	21.5	34.21	1.5912	121.441	6.2277	0	18.3848	3.7039	0.4789	-1	1	0.5531	0.9795	0.5491	1069.78	995.491	8.45	33.15	0.255504
485	5.5	30.5569	5.5558	27.6064	7.8875	0	13	3.6485	0.9652	0.918	0.9999	0.03103	0.02857	0	875.409	771.773	0.65	30.55	0.70438
486	6.1	19.769	3.2408	25.6832	6.2642	0	11.718	2.8464	0.6555	0.05872	0.9994	0.3318	0.6585	0.5714	602.984	681.631	-14.3	13.65	0.517353
487	21.3	74.6001	3.5024	127.829	6.6233	0	20.8102	4.0925	0.7632	-0.9907	1	0.4387	0.6269	0.2176	1176.2	882.221	-49.4	55.9	0.5288
488	17.3	33.15	1.9162	130.742	8.5453	0	39.1352	6.0301	0.6606	-0.9011	1	0.5421	0.3922	0.3609	509.37	812.986	-15.6	29.25	0.22424
489	21.1	64.9024	3.0759	116.751	6.1126	0	13.7886	2.9576	0.8675	-0.4042	1	0.2045	0.9529	0.1404	93.3626	944.946	-31.85	-56.55	0.503206
490	15.9	44.5286	2.8005	67.2822	4.8404	0	16.25	3.5177	0.8893	-0.1414	1	0.1776	0.9712	0.08403	1265.85	331.337	-24.7	-37.05	0.578568
491	19.3	60.4745	3.1334	110.534	6.3892	0	16.25	3.2442	0.6124	-0.7141	0.9999	0.4787	0.9595	0.4183	102.228	962.974	-26	-54.6	0.490421
492	5.3	7.2672	1.3712	11.4546	3.4711	0	7.2672	3.005	0.9024	0.7071	0.9995	0.09315	1	0.07692	462.236	600.076	-7.15	1.3	0.395033
493	15.1	77.9485	5.1622	96.5691	7.3717	0	13.4001	2.6896	0.9441	0.6309	1	0.07449	0.1298	0.03604	1151.2	454.156	-22.1	-74.75	0.700273
494	8.3	32.8941	3.9631	57.1626	9.0734	0	23.4361	5.2366	0.8684	0.5043	0.9999	0.1177	0.7937	0.1163	1307.2	256.958	-28.6	-16.25	0.436782
495	4.7	7.2672	1.5462	25.3089	9.3737	0	29.9635	9.3327	0.1063	-0.9864	0.9231	0.7486	1	0.7143	488.947	1015.72	3.25	6.5	0.164951
496	16.3	26.5229	1.6272	95.4614	6.6756	0	45.9619	6.7892	0.7745	0.1414	1	0.2178	1	0.3525	357.933	722.377	15.6	21.45	0.243753
497	20.7	54.4334	2.6296	125.68	6.7208	0	32.5	4.6837	0.4416	-1	1	0.687	0.9251	0.4545	384.343	1009.75	-53.3	-11.05	0.391263
498	10.5	58.6371	5.5845	83.3667	9.8078	0	24.7513	5.1983	0.5815	-0.9673	1	0.6356	0.3176	0.3538	371.595	187.671	-34.45	-47.45	0.569394
499	6.5	7.9076	1.2166	21.7602	4.8356	0	11.718	2.4683	0.2856	-0.3939	0.8	0.296	1	0.875	761.015	542.415	1.3	7.8	0.251592
500	16.7	35.7972	2.1435	87.4034	5.9458	0	24.7513	4.4441	0.5281	-0.7682	0.9995	0.5128	0.9048	0.5328	786.425	131.506	-31.2	-17.55	0.360507
501	5.3	3.5004	0.6604	15.4146	4.6711	0	9.75	2.4261	-0.06667	-0.5692	0.3363	0.2548	1	1	1325.2	171.019	-3.25	-1.3	0.14138
502	6.5	16.9	2.6	28.053	6.234	0	19.769	4.6849	0.8984	0.7424	1	0.07208	1	0.04	496.092	672.692	16.9	0	0.417068
503	9.9	38.1512	3.8537	68.6961	8.6957	0	20.8102	4.9842	0.9248	0.3377	1	0.1383	0.5063	0.08475	1383.15	445.672	9.1	37.05	0.443173
504	20.3	97.3634	4.7962	124.376	6.7965	0	29.43	4.2189	0.8923	-0.8944	1	0.249	0.3552	0.1104	649.921	921.973	-81.9	52.65	0.705687
505	5.9	11.718	1.9861	30.5995	7.846	0	20.8102	5.0211	0.3871	-0.7071	0.9749	0.6374	1	0.4737	670.102	670.551	-6.5	9.75	0.253135
506	4.7	9.3066	1.9801	17.9172	6.636	0	16.5718	3.7941	0.7437	0.499	0.991	0.1901	1	0.5714	258.245	14.6809	8.45	-3.9	0.298388
507	6.5	37.0728	5.7035	41.4876	9.2195	0	36.7696	7.5089	0.816	0.3595	1	0.2337	0.5111	0.32	823.815	457.885	-1.3	-37.05	0.618634
508	8.9	17.9781	2.02	55.5465	8.0502	0	23.6604	4.7565	0.2631	-0.9632	1	0.7219	0.8261	0.5918	270.23	1025.94	-13.65	-11.7	0.250925
509	5.3	49.6602	9.3698	39.9066	12.0929	0	39.1352	8.884	0.9359	0.8855	0.964	0.02314	0	0	983.576	964.66	12.35	-48.1	0.774818
510	4.7	17.9781	3.8251	17.1348	6.3462	3.25	11.718	2.4726	0.9789	0.9542	0.9999	0.01694	0.8889	0	1269.86	459.34	13.65	-11.7	0.602739
511	12.3	20.3482	1.6543	64.8952	6.3005	0	16.5718	3.4041	0.698	0.124	0.9995	0.2175	0.7573	0.5301	786.211	762.398	9.1	18.2	0.262566
512	7.1	5.36	0.7549	33.5132	6.5712	0	13	3.8042	0.1539	-0.8805	0.9968	0.5859	1	0.7667	1089.76	927.085	-5.2	1.3	0.11488
513	10.5	23.9708	2.2829	84.1697	9.9023	0	21.8017	4.8089	0.6291	-0.6468	0.9999	0.4681	0.7059	0.3846	327.467	866.733	-15.6	-18.2	0.230542
514	13.1	77.5246	5.9179	101.451	9.1397	0	19.769	4.1822	0.8782	0.1378	1	0.1563	0.4955	0.1538	1201.28	809.557	42.25	-65	0.647494
515	19.5	54.6619	2.8032	72.9131	4.1665	0	11.718	2.612	0.8573	0.4472	1	0.1227	1	0.2129	786.467	414.046	54.6	-2.6	0.672795
516	5.7	8.45	1.4825	24.2088	6.5429	0	30.6604	5.6041	-0.06511	-0.9955	0.9864	0.7267	1	0.7647	333.833	651.439	-3.25	7.8	0.226581
517	19.3	50.6333	2.6235	118.648	6.8582	0	24.7513	5.3702	0.6321	-0.8682	1	0.5392	0.7225	0.3129	1000.62	631.622	-44.2	24.7	0.382535
518	16.1	60.8714	3.7808	102.933	7.3002	0	22.981	5.0988	0.5488	-0.9976	1	0.725	0.4255	0.2991	1160.9	556.792	7.15	60.45	0.517904
519	8.1	71.2781	8.7998	65.1093	10.6737	0	21.8017	5.9345	0.9746	0.9015	1	0.02646	0.03279	0	695.556	1030.7	-70.2	-12.35	0.824438
520	6.9	50.2312	7.2799	51.5947	10.5295	0	32.5	6.7762	0.9331	0.8222	0.9996	0.05103	0	0	654.638	358.942	49.4	-9.1	0.691381
521	19.1	88.5361	4.6354	158.189	9.2508	3.25	20.5548	3.7601	0.9616	0.4706	1	0.06796	0.5673	0.02649	1034.73	341.812	-53.95	-70.2	0.501081
522	6.3	98.9816	15.7114	70.1388	16.3114	4.5962	21.8017	3.3591	0.9996	0.9982	1	0.0004505	0	0	425.365	962.691	92.3	-35.75	0.963216
523	8.7	7.2672	0.8353	34.5786	5.161	0	9.75	2.5315	-0.3237	-1	0.9985	0.7613	1	0.8043	437.598	386.994	-6.5	-3.25	0.161848
524	11.9	35.5842	2.9903	50.724	5.1236	0	11.718	2.99	0.9328	0.6227	1	0.08961	1	0.07595	654.92	414.874	5.85	35.1	0.583633
525	5.9	7.827	1.3266	23.2384	5.9586	0	17.5018	3.9772	-0.06005	-0.9899	1	0.8137	1	0.7059	656.28	336.898	0.65	7.8	0.222636
526	18.7	68.5588	3.6662	139.381	8.3461	0	37.0557	6.1822	0.8611	-0.01234	1	0.2165	0.6946	0.1769	239.567	172.971	63.7	25.35	0.439271
527	18.7	92.7019	4.9573	109.61	6.5635	0	16.25	3.4392	0.9861	0.8662	1	0.01998	0.6347	0	403.54	407.85	-23.4	89.7	0.755283
528	7.3	20.8912	2.8618	34.1043	6.4348	0	29.9635	5.9148	0.7936	0.1529	0.9999	0.257	0.6981	0.2812	542.089	556.384	-1.95	-20.8	0.444738
529	5.1	2.7577	0.5407	11.7238	3.7819	0	7.2672	2.4482	-0.1611	-0.6	0.6	0.335	1	1	879.284	143.127	-1.95	-1.95	0.14297
530	5.1	27.4235	5.3772	48.1091	15.5191	3.25	30.8322	9.366	0.9477	0.8888	0.9999	0.04517	0.06452	0	841.255	5	-27.3	2.6	0.346489
531	13.5	25.6482	1.8999	62.419	5.4277	0	35.1541	4.901	0.2769	-0.7926	0.9997	0.6389	0.7739	0.6374	1027.84	956.544	3.9	-25.35	0.350038
532	14.1	54.9125	3.8945	96.0676	7.9395	0	22.75	4.7921	0.5668	-1	1	0.6462	0.5372	0.3434	679.195	532.894	-5.85	-54.6	0.490522
533	18.1	140.245	7.7483	146.139	9.0769	3.25	16.25	3.0633	0.9692	0.8087	1	0.04646	0.006211	0	683.431	666.588	96.2	-102.05	0.853628
534	4.7	34.1049	7.2564	26.7988	9.9255	3.25	23.4361	5.5629	0.8183	0.7105	0.9453	0.09129	0	0.2857	1073.43	786.67	33.8	4.55	0.731087
535	18.1	80.4662	4.4456	99.9555	6.2084	0	30.6604	4.992	0.8601	-0.9648	1	0.2831	0.3975	0.1295	632.152	330.652	79.95	-9.1	0.716062
536	14.9	70.3503	4.7215	90.5634	7.0204	0	39	5.0501	0.9545	0.8022	1	0.04239	0.6744	0	206.312	786.379	-55.25	-43.55	0.67254
537	17.5	4.5962	0.2626	99.3294	6.4084	0	23.4361	4.8881	-0.1332	-1	1	0.7052	1	0.8421	1303.81	904.563	0.65	-4.55	0.0409775
538	6.3	59.2392	9.4031	46.6128	10.8402	3.25	32.6621	5.84	0.9953	0.967	1	0.007352	0	0	331.214	938.929	3.25	59.15	0.867429
539	17.9	103.368	5.7748	152.886	9.6155	0	45.6159	6.3239	0.9315	0.4826	1	0.1372	0.03774	0.1367	166.494	847.673	-60.45	83.85	0.600572
540	4.7	18.6132	3.9602	11.7916	4.3673	0	10.2774	2.7225	0.9781	0.9602	0.9934	0.01121	1	0	570.745	383.106	-16.9	7.8	0.906785
541	5.1	40.4883	7.9389	28.7126	9.2621	3.25	17.5018	3.901	0.9854	0.9669	0.9942	0.007282	0	0	1367.73	218.118	-27.3	29.9	0.857138
542	7.3	41.9237	5.743	35.8715	6.7682	0	14.5344	3.8808	0.9896	0.9604	0.9997	0.01037	0.09434	0	1237.32	881.52	36.4	-20.8	0.848527
543	8.9	2.68	0.3011	12.9904	1.8827	0	4.5962	1.9246	0.1863	-0.8944	1	0.6084	1	0.8056	1073.22	455.36	0.65	-2.6	0.15993
544	11.1	74.987	6.7556	106.272	11.6782	0	22.75	5.8743	0.83	0.3865	1	0.192	0.1319	0.2817	642.973	226.293	50.7	55.25	0.57848
545	6.5	3.7901	0.5831	26.8957	5.9768	0	19.769	5.3405	-0.4036	-1	0.9923	0.5971	1	0.913	880.408	1010.84	-1.95	3.25	0.0975606
546	17.5	108.213	6.1836	136.512	8.8072	3.25	22.981	4.5718	0.9706	0.6882	1	0.04583	0.1419	0.007407	1053.91	156.36	-84.5	67.6	0.702107
547	5.1	7.9076	1.5505	13.0686	4.2157	0	11.718	3.2952	0.6436	0.1843	0.9417	0.2582	1	0.6	1389.29	514.137	1.3	7.8	0.367792
548	4.9	7.3539	1.5008	31.883	10.9941	3.25	26.2023	8.2435	-0.5426	-0.9965	0.1789	0.3493	1	1	923.388	733.184	-5.2	-5.2	0.13651
549	10.9	8.45	0.7752	35.1047	3.9443	0	7.2672	2.0174	0.3634	-1	1	0.62	1	0.65	492.596	648.317	0	-8.45	0.196537
550	7.7	74.6482	9.6946	60.6757	10.6449	4.5962	19.5	3.7489	0.9861	0.963	0.9999	0.01029	0	0	946.494	441.331	-71.5	-21.45	0.910727
551	17.1	39.5273	2.3115	82.7564	5.4806	0	11.718	2.9142	0.7355	-0.9104	1	0.4534	1	0.2231	824.576	320.804	-27.95	-27.95	0.42176
552	6.7	27.3077	4.0758	29.4625	6.2686	0	11.718	2.7169	0.9465	0.8233	1	0.05931	0.6383	0	94.7761	765.142	27.3	0.65	0.650193
553	8.1	8.2219	1.0151	20.87	3.4213	0	13.7886	2.949	0.3438	-0.8137	0.9979	0.5572	1	0.6579	1159.02	353.704	2.6	7.8	0.2967
554	7.7	56.8518	7.3833	57.8626	10.1513	0	43.6033	9.1708	0.9857	0.9383	0.9999	0.01944	0.2982	0	825.24	762.63	29.25	48.75	0.727326
555	15.3	79.1427	5.1727	148.836	11.1907	3.25	26.8002	5.7007	0.9472	0.6357	1	0.07528	0.2556	0.0354	145.856	634.35	-44.2	-65.65	0.462232
556	10.3	77.7667	7.5502	65.7178	7.9178	0	13	2.8795	0.9931	0.9413	1	0.01393	0.1446	0	656.782	107.18	76.05	-16.25	0.953573
557	14.3	84.2597	5.8923	90.8121	7.3831	0	14.5344	3.0752	0.9754	0.8129	1	0.04078	0.1707	0	967.713	831.266	52	66.3	0.798079
558	16.7	70.3563	4.213	91.4257	6.2194	0	21.8017	3.7911	0.9549	0.3363	1	0.09002	0.6463	0.0315	589.455	415.078	-67.6	19.5	0.677397
559	6.1	23.6604	3.8787	28.0819	6.8492	3.25	13.4001	3.3264	0.9852	0.9247	1	0.01922	0.9512	0	120.016	121.402	22.1	-8.45	0.5663
560	6.3	43.4529	6.8973	44.7133	10.3984	3.25	26.8002	5.35	0.9881	0.961	1	0.013	0.02326	0	843.746	661.071	24.7	-35.75	0.663304
561	10.3	40.2003	3.9029	56.5605	6.8145	0	27.5772	4.5975	0.9678	0.8437	1	0.02956	0.6747	0	71.7621	446.689	-25.35	-31.2	0.572735
562	5.1	18.6132	3.6496	24.6895	7.9643	3.25	14.5344	3.4515	0.786	0.5232	0.9989	0.1543	0.7742	0.4545	483.98	107.353	3.9	-18.2	0.458245
563	14.1	11.9854	0.85	73.0407	6.0364	0	21.8017	4.3358	-0.245	-1	1	0.6552	1	0.86	820.447	268.731	-2.6	11.7	0.140812
564	11.7	36.591	3.1274	78.0094	8.0422	0	20.8102	5.0528	0.8732	-0.04646	1	0.2073	0.9691	0.1558	1334.18	557.697	7.8	-35.75	0.388874
565	14.1	69.5986	4.9361	95.1172	7.8609	0	40.2003	7.4827	0.9019	0.4472	1	0.1515	0.3306	0.1485	745.667	854.067	-57.2	39.65	0.627931
566	15.9	231.694	14.5719	235.695	16.9565	10.2774	21.8017	2.5094	0.9917	0.9391	1	0.01057	0	0	1191.16	863.689	63.05	222.95	0.85937
567	7.3	15.4503	2.1165	44.5342	8.4027	0	46.5329	8.9769	0.5433	-0.8321	1	0.6198	0.9811	0.4062	1306.12	802.062	-14.3	-5.85	0.251883
568	7.5	44.2191	5.8959	54.0466	9.8266	0	16.5718	5.0268	0.9875	0.8895	1	0.0206	0.4	0	351.267	530.013	-18.2	-40.3	0.599994
569	9.9	56.6097	5.7182	63.4422	8.0307	0	26.2023	5.6729	0.9766	0.8675	1	0.03274	0.05063	0	676.808	581.924	46.8	-31.85	0.712043
570	7.5	18.4879	2.4651	33.4693	6.0853	0	13.4001	3.9601	0.4487	-0.6341	0.999	0.6141	0.9455	0.4571	586.147	350.993	-18.2	-3.25	0.405091
571	5.1	31.4495	6.1666	28.9503	9.3388	3.25	17.5018	4.6736	0.9187	0.7176	1	0.1103	0.2258	0.09091	987.99	689.314	-9.75	-29.9	0.66032
572	10.7	26.8002	2.5047	58.8362	6.7628	0	16.25	3.4745	0.5944	-0.6668	1	0.4943	0.7816	0.4328	194.019	206.131	-10.4	-24.7	0.370364
573	6.1	37.2547	6.1073	36.7189	8.9558	0	16.5718	4.2582	0.9787	0.9042	1	0.02592	0.2683	0	1052.67	821.746	27.3	-25.35	0.681938
574	6.3	52.5054	8.3342	44.2075	10.2808	0	35.8974	7.6007	0.9897	0.9587	1	0.01176	0	0	1044.29	889.238	-13.65	-50.7	0.810657
575	15.3	58.33	3.8124	101.302	7.6167	0	25.3833	5.0563	0.4909	-0.9946	1	0.7101	0.4887	0.3628	928.18	616.771	-56.55	14.3	0.500532
576	6.1	63.3141	10.3794	44.364	10.8205	3.25	17.5018	3.7242	0.9956	0.9852	0.9999	0.003569	0	0	1242.56	169.738	20.8	-59.8	0.959235
577	15.5	105.045	6.7771	117.362	8.6935	3.25	16.25	2.6494	0.9888	0.9055	1	0.01468	0	0	869.807	658.635	9.1	104.65	0.779559
578	8.3	60.0855	7.2392	62.3283	9.8934	0	24.7513	5.7371	0.981	0.9451	0.9999	0.01612	0	0	245.825	98.6867	51.35	31.2	0.73172
579	15.3	33.4608	2.187	71.73	5.3932	0	14.5344	3.3559	0.4902	-0.9983	1	0.6875	1	0.4513	765.193	308.056	-13.65	30.55	0.405511
580	5.9	74.5916	12.6426	52.0017	13.3338	9.1924	19.769	2.8658	0.9869	0.9709	1	0.009623	0	0	604.288	931.856	13	-73.45	0.948162
581	7.5	27.4928	3.6657	52.8428	9.6078	0	23.6604	4.9315	0.9359	0.6826	0.9999	0.07636	0.8364	0.02857	463.52	412.433	-27.3	-3.25	0.381534
582	15.1	46.04	3.049	90.1891	6.8847	0	20.5548	4.0727	0.4638	-1	1	0.7396	0.626	0.3514	1066.02	835.086	-44.85	10.4	0.442866
583	6.3	40.9552	6.5008	41.5482	9.6624	3.25	18.9506	4.0408	0.9416	0.734	1	0.0927	0.3023	0.04348	1247.28	277.325	-0.65	40.95	0.672794
584	7.1	11.3704	1.6015	31.5625	6.1887	0	21.8017	4.5284	0.6613	-0.6156	1	0.5067	1	0.3548	937.091	294.049	-9.75	5.85	0.258778
585	5.9	13.9106	2.3577	36.592	9.3826	0	40.2003	8.2178	0.7212	0.1738	0.9999	0.2474	0.6667	0.4737	66.2627	121.907	-11.05	-8.45	0.251284
586	10.9	51.5512	4.7295	58.5086	6.574	0	16.25	2.9366	0.9155	0.6369	1	0.09124	0.3933	0.05797	463.839	342.913	-51.35	-4.55	0.719425
587	7.5	9.6629	1.2884	47.5747	8.6499	0	27.768	5.6879	0.4424	-0.6459	0.9989	0.4505	1	0.6765	1102.99	349.06	-9.1	3.25	0.14895
588	5.5	57.6195	10.4763	43.2569	12.3591	6.5	20.5548	3.8958	0.9913	0.9655	1	0.01157	0	0	1288.19	995.173	-11.05	-56.55	0.847659
589	6.7	47.3609	7.0688	43.4022	9.2345	3.25	16.25	3.6665	0.9874	0.9386	0.9995	0.01231	0.02128	0	896.328	458.44	32.5	34.45	0.765477
590	14.5	63.6668	4.3908	78.7835	6.3027	0	13.4001	2.8877	0.9328	0.7627	1	0.06354	0.256	0	114.569	840.541	-56.55	-29.25	0.696654
591	8.5	50.2564	5.9125	51.324	7.896	0	16.25	4.1693	0.9923	0.9285	1	0.01226	0.04615	0	909.723	258.406	4.55	50.05	0.748797
592	6.5	25.8043	3.9699	36.9891	8.2198	0	39.2699	9.2594	0.7271	0.2499	1	0.2734	0.7333	0.48	983.708	1004.92	-16.9	19.5	0.482968
593	14.3	58.8385	4.1146	85.9797	6.9902	0	16.5718	3.4814	0.6208	-0.3457	1	0.3928	0.561	0.5248	1023.69	310.458	-42.25	40.95	0.588624
594	6.1	23.4901	3.8508	31.2549	7.6231	0	16.5718	4.4924	0.9055	0.4755	0.9969	0.1304	0.7561	0.09524	529.484	44.6148	5.85	22.75	0.505149
595	14.1	75.358	5.3445	105.436	8.7137	0	18.9506	4.1343	0.9825	0.9021	1	0.02118	0.2562	0	450.95	845.883	62.4	42.25	0.613345
596	14.1	81.1537	5.7556	103.197	8.5287	0	20.8102	4.4969	0.9569	0.7487	1	0.05723	0.06612	0.009901	386.979	741.106	-46.8	66.3	0.674851
597	14.1	40.7431	2.8896	104.954	8.6738	0	46.8722	8.2173	0.487	-0.6823	0.9999	0.4914	0.686	0.5248	1315.69	644.294	-33.8	22.75	0.333141
598	12.7	11.6276	0.9156	50.5428	4.7236	0	21.8017	3.5849	0.3858	-0.8	1	0.5436	1	0.6706	503.165	895.811	10.4	-5.2	0.193835
599	12.9	108.527	8.4129	124.396	11.4125	3.25	17.5018	3.279	0.9932	0.9671	1	0.008362	0	0	338.093	87.2442	-68.9	-83.85	0.737165
600	7.9	29.0252	3.6741	58.8104	9.9679	3.25	18.3848	3.6462	0.9395	0.6508	1	0.07143	0.9153	0.05128	229.12	488.968	-16.25	-24.05	0.368593
601	13.7	97.2505	7.0986	121.565	10.3901	3.25	29.43	4.2374	0.9872	0.8869	1	0.02023	0.09402	0	447.945	522.015	-92.95	-28.6	0.683208
602	5.9	11.1072	1.8826	15.8828	4.0725	0	13.7886	2.9241	0.6092	0.124	0.9979	0.3193	1	0.5556	951.051	167.305	-10.4	3.9	0.462271
603	10.9	45.0192	4.1302	74.2363	8.3412	0	23.6604	5.8872	0.9076	0.1763	1	0.1613	0.573	0.1159	36.5229	230.656	3.9	-44.85	0.495157
604	7.1	1.4534	0.2047	21.7832	4.2712	0	10.2774	2.9399	-0.3202	-1	0.9191	0.5597	1	0.9677	178.423	932.796	1.3	0.65	0.0479256
605	4.7	32.2717	6.8663	35.9663	13.3209	3.25	29.0689	7.1378	0.9606	0.9313	0.9824	0.01968	0.03704	0	697.777	892.213	-14.95	-28.6	0.515453
606	8.7	39.5433	4.5452	54.227	8.0936	0	33.4608	6.0602	0.8637	-0.2384	0.9998	0.2926	0.209	0.1489	667.138	628.167	-16.9	35.75	0.56158
607	13.5	23.2551	1.7226	71.2615	6.1967	0	42.3748	7.5359	0.3088	-0.9993	1	0.6281	0.9652	0.6667	463.252	662.363	20.8	10.4	0.277987
608	4.9	14.8223	3.025	20.9735	7.2323	3.25	13.4001	3.5492	-0.6707	-0.9822	-0.1789	0.2597	0.7241	1	374.02	446.898	3.9	14.3	0.418263
609	6.7	25.483	3.8034	25.8917	5.5089	0	13	3.2487	0.986	0.9436	0.9998	0.0172	0.8511	0	643.291	858.522	25.35	-2.6	0.69041
610	9.3	55.7411	5.9937	67.9115	9.3029	0	50.5581	8.3728	0.2436	-0.9923	0.9967	0.8626	0.4658	0.4528	858.586	1000.63	47.45	-29.25	0.644283
611	11.9	22.5354	1.8937	65.0135	6.567	0	21.8017	5.147	0.7764	-0.2631	1	0.2562	1	0.3038	809.979	789.979	12.35	-18.85	0.288366
612	13.1	15.5049	1.1836	49.7596	4.4828	0	13.4001	2.6981	0.5357	-0.9487	0.9995	0.4749	1	0.6364	69.3053	848.584	13	-8.45	0.264031
613	5.3	36.4232	6.8723	26.0406	7.8911	0	19.769	4.7186	0.9903	0.9802	1	0.006412	0	0	1163.42	24.7925	-1.3	-36.4	0.870893
614	6.9	26.162	3.7916	32.5961	6.6523	0	26.8002	6.306	0.9204	0.5872	0.9999	0.1151	0.8367	0.1379	1230.81	7.1159	23.4	11.7	0.569968
615	5.5	11.9854	2.1792	36.0185	10.291	3.25	43.6033	9.1767	0.5838	-0.493	0.9683	0.5436	0.8571	0.4	522.564	951.309	9.1	-7.8	0.211758
616	12.9	41.2174	3.1951	52.1807	4.7872	0	16.5718	3.1662	0.9826	0.877	1	0.02533	0.9908	0	950.314	386.504	25.35	-32.5	0.667426
617	11.1	74.6001	6.7207	98.0446	10.7741	0	45.1504	7.9232	0.8385	-0.9939	1	0.4573	0.1099	0.08451	795.324	969.91	55.9	49.4	0.623783
618	12.7	30.5776	2.4077	84.0079	7.8512	0	16.25	3.4947	0.1692	-0.9976	1	0.782	0.8411	0.6667	848.752	720.221	-30.55	-1.3	0.306666
619	5.9	12.6207	2.1391	33.5484	8.6022	0	22.981	5.524	0.4022	-0.9991	0.9985	0.6411	0.8718	0.5789	1316.51	7.2627	10.4	-7.15	0.248669
620	12.7	18.0719	1.423	54.5871	5.1016	0	13.4001	3.4773	0.7086	-0.2425	1	0.3172	1	0.4096	180.402	417.996	-14.3	-11.05	0.278932
621	9.5	17.7535	1.8688	69.3613	9.2482	0	43.7243	7.2642	0.4485	-0.992	1	0.6301	0.6267	0.5094	816.09	915.1	7.15	16.25	0.202072
622	12.5	16.4053	1.3124	48.1695	4.5876	0	16.5718	3.6999	0.6348	-1	1	0.5639	1	0.2785	586.404	1033.41	-13.65	9.1	0.286076
623	12.5	80.9139	6.4731	88.6508	8.4429	0	17.5018	3.3483	0.987	0.8917	1	0.01731	0.009524	0	579.456	888.936	-74.1	-32.5	0.766692
624	11.9	11.9854	1.0072	61.9117	6.2537	0	20.8102	4.9293	0.2879	-1	0.9997	0.6641	1	0.6575	637.328	1026.88	-7.8	9.1	0.161057
625	12.5	13.1615	1.0529	48.4349	4.6128	0	10.2774	3.2885	0.3678	-0.8321	1	0.5772	1	0.6098	1304.96	240.356	12.35	-4.55	0.228256
626	5.9	18.5905	3.1509	31.2809	8.0207	3.25	13.7886	3.708	0.3785	-0.1961	0.8898	0.345	0.7692	0.7895	438.737	630.5	11.05	-14.95	0.392846
627	12.5	16.875	1.35	68.7244	6.5452	0	14.5344	3.1248	0.5199	-0.9939	1	0.5992	1	0.481	239.62	864.116	16.25	4.55	0.206258
628	7.5	49.1428	6.5524	27.8961	5.072	0	21.8017	4.1263	0.7792	0.3939	1	0.2124	0.6	0.4571	1340.99	204.387	-39	-29.9	1.29188
629	4.7	7.4111	1.5768	14.4189	5.3403	0	16.25	4.6445	0.182	-0.4472	0.9899	0.5206	1	0.8571	151.351	358.138	5.85	4.55	0.295264
630	6.7	36.7005	5.4777	37.6661	8.0141	0	18.3848	4.8919	0.971	0.9326	0.9996	0.02161	0.08511	0	835.806	884.164	14.3	33.8	0.683508
631	6.9	5.85	0.8478	21.2852	4.3439	0	13	3.3977	0.1904	-0.7534	0.9943	0.7333	1	0.5714	783.13	989.935	0	5.85	0.19517
632	4.9	6.7862	1.3849	17.2269	5.9403	3.25	11.718	2.7548	0.8656	0.2631	0.9983	0.2325	0.9655	0.1111	106.326	457.255	-6.5	1.95	0.233136
633	6.1	42.5837	6.9809	35.4835	8.6545	3.25	14.5344	3.0944	0.9795	0.9194	1	0.02708	0.1707	0	610.049	903.836	9.1	41.6	0.806621
634	12.1	75.5372	6.2427	104.727	10.369	0	27.9576	6.7387	0.9229	0.7231	1	0.07224	0.1386	0.01235	182.438	537.665	59.8	46.15	0.602054
635	12.1	31.2676	2.5841	70.3881	6.9691	0	16.25	4.0538	0.742	-0.4856	1	0.3904	0.8416	0.3	546.55	768.698	11.05	29.25	0.370794
636	11.3	68.5588	6.0672	79.4278	8.5406	0	32.5	5.3549	0.8154	-0.8944	0.9999	0.3287	0.2581	0.1918	910.217	542.487	-68.25	6.5	0.710395
637	6.5	32.8941	5.0606	28.4527	6.3228	0	13.7886	4.3183	0.9813	0.9487	1	0.0155	0.2	0	541.008	348.846	16.25	28.6	0.800373
638	11.9	61.4516	5.164	86.6136	8.7488	0	22.981	5.33	0.8987	0.5958	1	0.09484	0.4545	0.07595	810.055	644.55	-56.55	24.05	0.590252
639	8.5	8.3241	0.9793	28.8174	4.4334	0	10.2774	2.6342	0.0662	-1	1	0.6815	1	0.7778	1209.72	579.071	-5.2	6.5	0.220891
640	9.7	53.7971	5.5461	54.179	7.0362	0	13.4001	2.9375	0.9153	0.6715	0.9997	0.0716	0.2727	0.03509	444.985	937.191	-52.65	-11.05	0.788224
641	5.3	15.2161	2.871	20.653	6.2585	0	13	2.9084	0.9199	0.7634	0.9989	0.08349	0.9697	0	1176.26	1015.53	-5.2	14.3	0.458736
642	6.3	18.9506	3.008	20.2964	4.7201	0	17.5018	4.6587	0.9713	0.8742	1	0.03491	0.8605	0	87.8016	24.754	16.25	-9.75	0.637275
643	11.3	11.3518	1.0046	33.8065	3.6351	0	21.8017	3.961	0.0551	-0.9806	1	0.8083	1	0.6111	501.159	696.376	2.6	11.05	0.276361
644	6.1	28.489	4.6703	38.1095	9.295	0	33.4608	6.8873	0.6892	0.2676	0.9998	0.3013	0.2683	0.5238	1329.85	773.713	23.4	-16.25	0.502453
645	10.3	73.2743	7.114	76.0095	9.1578	3.25	16.25	2.8934	0.9675	0.7772	1	0.04812	0.1807	0	1042.08	994.155	31.2	-66.3	0.776824
646	8.1	10.5812	1.3063	53.283	8.7349	0	32.0088	7.7179	0.1451	-0.9701	0.9998	0.6852	1	0.8	335.759	635.691	-1.95	10.4	0.14955
647	6.1	46.7006	7.6558	35.5742	8.6766	4.5962	13.4001	3.0303	0.9904	0.9747	1	0.007086	0.122	0	1293.84	480.041	7.15	46.15	0.88235
648	6.1	33.3089	5.4605	31.608	7.7093	0	19.769	3.7867	0.9865	0.9436	0.9999	0.01666	0.09756	0	6.8279	72.6311	9.75	31.85	0.7083
649	11.1	39.0541	3.5184	74.3799	8.1736	0	21.8017	5.8882	0.222	-0.925	0.9999	0.6209	0.6703	0.7143	798.068	34.7162	-12.35	-37.05	0.430459
650	10.7	53.0179	4.9549	74.2987	8.5401	3.25	24.7513	5.3181	0.4519	-0.9536	0.9994	0.5135	0.2759	0.6418	375.477	947.883	-40.3	-34.45	0.580192
651	9.3	30.3488	3.2633	40.7785	5.5861	0	10.2774	2.4922	0.3868	-0.9991	1	0.7707	0.6027	0.4423	1356.1	266.215	-22.1	-20.8	0.584182
652	10.7	42.5886	3.9802	78.3853	9.0098	3.25	19.769	3.861	0.7052	-0.9326	1	0.5886	0.2299	0.1667	309.981	996.883	-11.7	40.95	0.441763
653	7.3	36.7696	5.0369	43.6012	8.2266	3.25	16.25	3.8086	0.9704	0.785	1	0.04292	0.3774	0	274.082	939.685	26	26	0.61227
654	10.7	89.9751	8.4089	75.9116	8.7255	0	18.9506	4.5141	0.9954	0.9822	1	0.004488	0	0	571.808	503.411	-44.85	78	0.963716
655	10.1	13.4001	1.3267	48.4345	5.9796	0	13.4001	3.1427	0.7497	-0.1961	1	0.2953	1	0.377	439.995	430.891	3.25	13	0.221871
656	6.1	49.1299	8.0541	43.5003	10.6098	3.25	21.8017	5.3415	0.9636	0.9321	0.9793	0.01426	0	0	805.959	741.475	14.95	-46.8	0.759119
657	5.3	14.2556	2.6897	13.4741	4.0831	0	42.7471	10.3401	0.1282	-0.9884	1	0.6479	0.7273	0.7273	773.509	866.255	10.4	9.75	0.65874
658	7.9	39.586	5.0109	82.0569	13.9079	0	49.6091	11.8689	0.5562	-0.1267	0.9829	0.3132	0.339	0.641	128.557	348.133	-19.5	34.45	0.360292
659	7.5	30.2163	4.0288	41.987	7.634	0	17.5018	4.0665	0.9413	0.578	1	0.09455	0.8545	0.05714	1087.59	715.94	-28.6	9.75	0.527744
660	9.5	21.2521	2.2371	40.1268	5.3502	0	14.5344	3.3738	0.4749	-0.7407	0.9996	0.5316	0.7867	0.5273	371.126	299.784	-19.5	8.45	0.418134
661	8.3	62.4135	7.5197	64.8986	10.3014	3.25	22.981	4.8145	0.9381	0.79	1	0.05525	0	0	1151.53	966.024	-62.4	-1.3	0.729969
662	9.1	51.939	5.7076	52.8564	7.4446	0	13.4001	3.7953	0.9398	0.6549	0.9998	0.08162	0.1972	0.05882	893.115	18.1758	37.05	-36.4	0.766677
663	8.9	15.6	1.7528	57.039	8.2665	0	39	9.0356	-0.02585	-0.9986	0.9997	0.6623	0.7536	0.7959	84.3933	124.832	0	15.6	0.212037
664	6.3	78.65	12.4841	54.9196	12.772	7.2672	19.769	3.4716	0.985	0.9506	0.9973	0.01107	0	0	1222.17	291.738	0	-78.65	0.977459
665	7.7	39.8254	5.1721	48.2493	8.4648	0	18.9506	4.6842	0.9512	0.6827	1	0.07708	0.386	0.05405	1175.56	28.1104	17.55	35.75	0.611013
666	5.3	5.8138	1.0969	9.527	2.887	0	9.75	2.5668	-0.1453	-0.1961	-0.0767	0.04999	1	1	1389.19	645.924	-5.2	2.6	0.379945
667	5.7	14.1962	2.4906	30.2685	8.1807	0	18.3848	4.518	-0.2089	-0.9806	0.9997	0.6663	0.7297	0.8235	258.965	834.781	3.9	-13.65	0.304448
668	8.9	45.5232	5.115	50.4902	7.3174	0	20.8102	4.8144	0.9824	0.9191	1	0.02122	0.1594	0	387.202	19.9045	31.2	-33.15	0.699019
669	5.1	22.7871	4.4681	16.7853	5.4146	0	10.2774	2.5833	0.9918	0.9543	1	0.01333	0.6774	0	978.726	970.48	1.3	22.75	0.825195
670	8.5	42.3249	4.9794	66.9279	10.2966	0	20.8102	4.3103	0.9804	0.8087	1	0.03948	0.2	0	404	875.4	-41.6	7.8	0.483597
671	8.5	51.8046	6.0947	74.8365	11.5133	0	30.6604	6.7034	0.8932	0.5935	0.9996	0.1186	0.1692	0.1556	714.012	970.588	-15.6	-49.4	0.529362
672	4.9	26.6738	5.4436	26.884	9.2703	0	18.9506	5.7959	0.9968	0.9878	0.9999	0.004082	0.3448	0	212.367	840.449	-18.2	19.5	0.587209
673	8.3	49.2715	5.9363	47.0099	7.4619	3.25	11.718	2.6717	0.9695	0.8222	1	0.04756	0.3175	0	1300.15	286.849	42.25	25.35	0.795548
674	8.3	56.4416	6.8002	59.2702	9.408	3.25	19.5	3.6705	0.9452	0.6116	1	0.09523	0.06349	0.09302	829.542	237.506	-55.9	7.8	0.72281
675	8.3	2.68	0.3229	32.6912	5.1891	0	11.718	2.7502	0.2744	-0.9923	1	0.6289	1	0.6829	931.536	468.88	-0.65	-2.6	0.0622266
676	8.3	25.7551	3.103	46.6868	7.4106	0	22.981	5.1129	0.9329	0.6635	0.9998	0.0903	0.7143	0.1163	265.066	57.4759	-18.85	-17.55	0.418725
677	8.1	33.0223	4.0768	54.9745	9.0122	0	26	6.1513	0.9157	0.7003	1	0.07802	0.6557	0.02439	1266.65	14.8519	-26.65	-19.5	0.452365
678	8.1	17.4897	2.1592	31.5584	5.1735	0	18.3848	3.9006	0.6986	-0.9806	0.9999	0.6656	1	0.15	609.803	357.284	-13	11.7	0.417358
679	8.1	51.115	6.3105	57.1571	9.37	4.5962	18.3848	3.4588	0.9838	0.875	1	0.02568	0.1311	0	38.1358	451.543	-50.7	-6.5	0.673479
680	7.5	41.0479	5.4731	35.1904	6.3983	0	13.4001	3.1841	0.9973	0.9804	1	0.003775	0.01818	0	1150.53	919.427	40.3	-7.8	0.855399
681	8.1	22.4132	2.7671	43.1431	7.0726	0	14.5344	4.1347	0.7416	-0.1961	1	0.2697	0.9836	0.3902	124.167	386.161	-21.45	-6.5	0.391242
682	4.9	9.1	1.8571	21.2044	7.3119	0	16.5718	4.3522	0.9327	0.8	0.9899	0.0701	1	0	1022.55	499.531	0	-9.1	0.253983
683	6.1	10.7201	1.7574	36.6979	8.9507	0	22.75	6.2308	-0.5221	-1	0.3714	0.5448	1	1	1328.8	800.803	-10.4	2.6	0.196342
684	7.9	4.6872	0.5933	63.7419	10.8037	0	53.6004	11.1936	-0.2923	-0.9996	1	0.6693	0.7288	0.8947	1364.14	6.5316	2.6	-3.9	0.0549164
685	7.9	29.3653	3.7171	48.4035	8.204	3.25	19.769	4.7144	0.7916	0.4165	0.9999	0.1857	0.678	0.359	606.987	610.513	26	13.65	0.453084
686	7.9	12.2642	1.5524	37.0206	6.2747	0	16.5718	4.0502	0.2736	-0.9806	0.9987	0.7018	1	0.6216	1236.75	247.873	6.5	-10.4	0.247406
687	7.9	34.0801	4.3139	59.1716	10.0291	3.25	25.3833	6.0976	0.569	-1	1	0.723	0.3051	0.2308	775.437	728.24	27.95	-19.5	0.430138
688	6.3	3.25	0.5159	17.0606	3.9676	0	9.75	2.7884	-0.1291	-1	0.9968	0.9206	0.9767	0.6522	489.159	881.643	2.6	-1.95	0.130028
689	6.5	8.475	1.3038	14.4439	3.2098	0	7.2672	2.251	0.619	0.1961	0.9959	0.2332	1	0.68	1095.95	582.915	4.55	7.15	0.406194
690	5.5	3.25	0.5909	16.6917	4.7691	0	14.5344	5.0667	-0.03054	-0.8944	0.8	0.432	1	0.9286	328.036	739.209	0	3.25	0.123902
691	7.3	9.9218	1.3592	23.047	4.3485	0	11.718	3.0607	0.825	0.3328	1	0.2352	1	0.303	1350.14	977.233	-8.45	5.2	0.312568
692	6.9	21.5188	3.1187	36.8094	7.5121	3.25	13.7886	3.7881	0.8695	0.04757	1	0.2011	0.8776	0.1379	220.449	507.232	-19.5	-9.1	0.415157
693	7.1	32.3828	4.561	41.2893	8.0959	0	22.981	5.639	0.8735	0.6049	0.9998	0.1044	0.8039	0.129	1043.98	776.739	25.35	20.15	0.563372
694	7.1	25.3833	3.5751	40.2172	7.8857	3.25	17.5018	3.5823	0.9424	0.6596	0.9994	0.07508	0.4902	0.03226	35.169	119.049	-24.7	5.85	0.453365
695	6.9	12.143	1.7599	34.2502	6.9898	0	20.5548	4.7457	-0.1481	-0.9991	0.9615	0.7365	1	0.8462	634.138	981.739	3.25	11.7	0.251781
696	6.5	12.7705	1.9647	18.2523	4.0561	0	13.4001	3.4614	0.9143	0.7071	1	0.08839	1	0.08	86.4077	761.423	3.25	-12.35	0.484382
697	6.5	45.2206	6.957	45.7001	10.1556	0	22.981	5.9727	0.9782	0.8988	1	0.02896	0	0	111.277	812.523	-42.9	-14.3	0.685041
698	6.5	19.5433	3.0067	28.977	6.4393	0	11.718	3.4417	0.6618	-0.04398	0.9736	0.2634	1	0.48	6.9385	771.092	-1.3	-19.5	0.46693
699	6.3	33.7124	5.3512	32.3402	7.521	3.25	11.718	2.6877	0.9874	0.9455	0.9998	0.01468	0.04651	0	1294.36	829.405	31.85	-11.05	0.711501
700	6.3	35.2322	5.5924	42.1382	9.7996	3.25	25.3833	5.0162	0.9817	0.8874	1	0.02626	0.3488	0	901.595	971.833	-30.55	-17.55	0.570676
701	6.3	35.2501	5.5953	33.2348	7.729	0	14.5344	3.5035	0.9902	0.9661	1	0.0093	0.06977	0	797.952	394.516	35.1	-3.25	0.723936
702	6.3	69.5773	11.044	52.7583	12.2694	6.5	19.769	3.2562	0.9863	0.9733	0.9994	0.007425	0	0	879.008	57.119	1.95	-69.55	0.900126
703	6.3	22.5635	3.5815	30.3918	7.0679	3.25	13.4001	3.2358	0.9846	0.9417	0.9999	0.01732	0.9767	0	480.437	17.4603	4.55	-22.1	0.506728
704	6.1	14.4323	2.366	21.9098	5.3439	0	11.718	3.2154	0.9164	0.5369	0.9999	0.1073	1	0.04762	186.475	284.025	14.3	1.95	0.442748
705	6.1	29.3653	4.814	37.8594	9.234	0	22.981	5.2158	0.5305	-0.08305	0.9799	0.3599	0.439	0.6667	1272.7	517.369	-2.6	-29.25	0.521334
706	6.1	23.4361	3.842	34.7556	8.477	0	22.981	5.6073	0.2895	-0.2169	0.9676	0.3082	0.6341	0.9048	507.59	631.098	1.3	23.4	0.453226
707	5.9	14.3148	2.4262	18.43	4.7256	0	10.2774	2.4472	0.9512	0.8107	1	0.04693	1	0	729.627	15.161	-14.3	0.65	0.513416
708	5.7	18.9506	3.3247	32.8229	8.8711	3.25	25.3833	5.5592	0.8332	0.6432	0.999	0.1049	0.9189	0.2353	968.395	152.43	17.55	7.15	0.374779
709	5.7	29.3725	5.1531	38.3806	10.3731	3.25	26.2023	7.5265	0.9668	0.7403	1	0.06179	0.3784	0.05882	1369.82	673.044	-26.65	-12.35	0.496775
710	4.7	3.25	0.6915	13.943	5.1641	0	9.75	2.4546	-0.5995	-0.8137	-0.2524	0.2118	1	1	1254.8	469.638	-3.25	0	0.133905
711	5.3	25.9512	4.8965	27.0546	8.1984	0	20.8102	6.0804	0.9518	0.8385	1	0.04984	0.1515	0	504.707	119.594	-9.75	24.05	0.597251
712	5.1	49.0997	9.6274	32.9582	10.6317	4.5962	16.5718	3.0407	0.9952	0.9805	1	0.00665	0	0	315.853	760.402	5.85	48.75	0.905537
713	5.1	27.9198	5.4745	27.4432	8.8526	0	19.769	5.4381	0.9763	0.9546	0.9999	0.01839	0.03226	0	351.373	993.01	11.7	25.35	0.618406
714	5.1	13.2575	2.5995	15.4267	4.9763	0	10.2774	2.8033	0.8216	0.2941	0.9971	0.2136	1	0.2727	1382.67	289.059	-2.6	13	0.522376
715	5.1	9.0301	1.7706	11.0962	3.5794	0	16.25	4.2124	0.2606	-0.3846	0.7303	0.4011	1	1	980.422	62.2549	-4.55	7.8	0.494664
716	4.9	43.7243	8.9233	29.0914	10.0315	3.25	16.25	4.1069	0.9932	0.9805	0.9998	0.006227	0	0	1000.23	952.571	8.45	-42.9	0.889528
717	4.9	7.5802	1.547	18.4572	6.3645	3.25	10.2774	2.662	0.488	-0.6357	0.9744	0.5272	1	0.5556	1380.59	491.551	3.9	6.5	0.243067
718	4.7	24.5284	5.2188	19.5142	7.2275	3.25	14.5344	3.6876	0.9111	0.8427	0.9977	0.05475	0.2593	0	815.808	696.894	-13	20.8	0.722075
719	4.7	21.9946	4.6797	11.0301	4.0852	0	10.2774	2.5764	0.9796	0.9409	0.9982	0.02022	0.7037	0	229.638	641.926	18.2	-12.35	1.14553

## Sheet: SDM 79 S1V2
trackID	trackLength(s)	totalDisplacement(um)	meanVelocity(um/s)	totalDistance(um)	meanSpeed(um/s)	minSpeed(um/s)	maxSpeed(um/s)	stdevSpeed(um/s)	meanPersistence	minPersistence	maxPersistence	stdevPersistence	tumblingPropensityV	tumblingPropensityP	positionX(px)	positionY(px)	displacementX(um)	displacementY(um)
0	6.9	22.8981	3.3186	29.9986	6.1222	0	13.4001	3.3541	0.8498	0.6579	0.9998	0.1133	0.9388	0.2759	1135.46	1028.58	22.75	-2.6	0.54206
1	5.3	8.0401	1.517	24.8463	7.5292	3.25	14.5344	3.5828	0.06471	-1	1	0.8677	1	0.6923	735.896	956.057	-1.95	7.8	0.201482
2	5.5	7.9076	1.4377	16.0664	4.5904	0	10.2774	3.0107	-0.5363	-0.9965	1	0.7627	0.9714	0.8667	1337.76	945.818	7.8	1.3	0.313197
3	9.3	7.5802	0.8151	35.0918	4.8071	0	13.7886	3.1652	0.2545	-1	1	0.6933	1	0.6531	808.527	978.774	6.5	-3.9	0.169562
4	6.5	42.5489	6.546	36.9973	8.2216	3.25	13	2.8995	0.9964	0.9845	1	0.005	0	0	931.192	909.523	13.65	40.3	0.796195
5	16.9	110.04	6.5113	115.934	7.7808	0	26.2023	3.6822	0.9842	0.9032	1	0.02083	0.006711	0	733.533	608.361	27.3	-106.6	0.836842
6	37.5	59.6585	1.5909	199.25	5.6127	0	27.768	3.657	0.5874	-1	1	0.508	0.9775	0.432	846.229	391.939	58.5	-11.7	0.283446
7	18.7	72.1617	3.8589	119.463	7.1535	0	13.7886	3.2297	0.9161	0.3457	1	0.1231	0.6587	0.09524	371.064	565.607	68.9	21.45	0.539442
8	26.3	6.1664	0.2345	174.902	7.1976	0	26.2023	5.2528	-0.2109	-1	1	0.6993	0.9506	0.8486	1332.94	617.025	5.85	1.95	0.0325803
9	14.9	29.3941	1.9728	70.2196	5.4434	0	21.8017	3.94	0.6602	-0.9994	1	0.5411	0.9767	0.2844	1362.56	190.399	9.1	27.95	0.362421
10	11.3	42.9246	3.7986	63.3664	6.8136	0	16.5718	4.2758	0.8037	-0.1881	1	0.3047	0.6344	0.2603	1004.73	221.411	36.4	22.75	0.557503
11	19.7	53.0179	2.6913	129.568	7.3202	0	20.8102	4.7379	0.5638	-1	1	0.6119	0.7571	0.3758	399.698	848.848	34.45	40.3	0.367654
12	7.5	42.0143	5.6019	42.6805	7.7601	3.25	32.0088	4.6687	0.9823	0.8836	1	0.02409	0.2	0	762.793	427.34	34.45	24.05	0.721885
13	5.9	31.2068	5.2893	21.1834	5.4317	0	10.2774	2.8424	0.797	0.4837	0.9864	0.1861	0.4103	0.3158	955.051	441.28	-31.2	0.65	0.973784
14	11.5	81.2188	7.0625	101.077	10.6396	0	45.9619	6.0324	0.9698	0.6169	1	0.06363	0.1158	0.02667	605.717	336.696	-79.95	14.3	0.663794
15	5.9	3.25	0.5508	11.05	2.8333	0	6.5	2.6021	-0.298	-1	1	0.8487	1	0.7368	1169.31	813.458	3.25	0	0.194402
16	10.5	26.871	2.5591	56.696	6.6701	0	29.9635	5.354	0.1045	-1	1	0.7625	0.6824	0.6923	806.543	839.319	14.3	22.75	0.383667
17	28.1	170.583	6.0706	222.58	8.528	0	19.5	3.908	0.9786	0.8488	1	0.02972	0.1341	0	728.463	465.925	42.9	165.1	0.711843
18	4.9	13.8954	2.8358	19.6634	6.7805	0	16.25	4.7485	0.8397	0.6	0.9998	0.1867	0.7241	0.3333	830.561	184.694	13.65	2.6	0.418229
19	6.5	5.2	0.8	41.8749	9.3055	0	32.5	7.5441	-0.1268	-1	1	0.8946	0.9111	0.68	1269.94	1038.2	-5.2	0	0.0859707
20	6.1	41.1096	6.7393	31.1377	7.5946	0	14.5344	3.5645	0.9889	0.9596	1	0.01054	0	0	1083.93	642.213	39	13	0.887381
21	4.7	20.6573	4.3952	16.8521	6.2415	0	13.4001	4.3425	0.9962	0.9878	0.9999	0.004404	0.963	0	859.777	660.032	4.55	-20.15	0.70419
22	5.3	24.7513	4.67	17.5806	5.3275	0	11.718	3.0578	0.9298	0.7886	0.9617	0.04637	0.6667	0	1097.63	916.764	21.45	12.35	0.876584
23	7.5	17.5018	2.3336	48.0328	8.7332	0	22.75	6.094	0.6686	-0.3644	0.9998	0.3267	1	0.5143	231.06	499.32	-14.95	9.1	0.26721
24	16.5	78.811	4.7764	102.803	7.0899	0	13	2.814	0.9333	0.5186	1	0.1166	0.4276	0.104	1273.06	431.291	33.15	-71.5	0.673691
25	18.9	80.3059	4.249	122.043	7.2215	0	16.5718	3.6389	0.8845	-0.08305	1	0.2115	0.5325	0.1678	443.619	543.101	39	-70.2	0.588382
26	4.9	36.4232	7.4333	24.9754	8.6122	0	17.5018	4.1366	0.9919	0.9871	0.9971	0.003575	0	0	1264.51	551.633	-29.9	-20.8	0.863113
27	9.3	55.1275	5.9277	75.9952	10.4103	3.25	46.8722	7.2267	0.8992	0.3887	1	0.1339	0.0274	0.1132	474.898	417.613	43.55	-33.8	0.569407
28	11.9	46.4011	3.8993	71.4844	7.2206	0	16.25	3.4326	0.7668	-0.8222	0.9999	0.3995	0.5152	0.2405	855.849	764.403	45.5	-9.1	0.540024
29	6.5	14.4323	2.2204	39.9995	8.8888	3.25	22.981	4.6838	0.5128	-0.6139	0.9986	0.5601	1	0.52	831.085	217.908	-8.45	-11.7	0.249797
30	5.9	29.6446	5.0245	28.4159	7.2861	0	16.25	4.0491	0.9539	0.8779	1	0.03894	0.4359	0	1231.71	899.288	-18.2	-23.4	0.689601
31	12.3	36.3652	2.9565	51.7017	5.0196	0	13	2.8292	0.7977	-0.3534	1	0.3227	0.835	0.2289	736.118	174.248	-33.15	14.95	0.588991
32	14.9	74.4186	4.9945	88.8996	6.8914	0	14.5344	3.6334	0.9399	0.606	1	0.07577	0.4186	0.01835	865.134	822.362	-33.8	66.3	0.724744
33	7.7	58.0832	7.5433	53.7216	9.4248	3.25	21.8017	4.1576	0.9227	0.7455	0.9997	0.07227	0	0.02703	1107.36	420.903	-5.2	57.85	0.800367
34	14.7	12.2124	0.8308	78.6819	6.1954	0	16.25	3.5519	0.2447	-0.9959	1	0.5737	0.9843	0.7573	1046.46	921.772	-5.2	11.05	0.134099
35	13.3	63.214	4.7529	73.9666	6.5457	0	20.8102	3.6674	0.828	0.2896	1	0.2174	0.4602	0.3011	1297.65	679.906	63.05	-4.55	0.72611
36	4.7	2.0555	0.4373	7.9577	2.9473	0	6.5	2.3673	-0.03144	-0.7071	0.8944	0.6571	1	0.8571	1301.56	933.372	-1.95	0.65	0.148373
37	9.9	4.5962	0.4643	41.6076	5.2668	0	19.769	4.7202	-0.1499	-0.9959	0.9971	0.6978	1	0.8814	250.975	688.409	4.55	-0.65	0.088156
38	22.1	35.8031	1.6201	109.633	5.4544	0	24.7513	4.0714	0.5109	-0.9162	1	0.4798	1	0.5876	1244.38	727.242	34.45	-9.75	0.297026
39	5.9	35.7559	6.0603	37.9204	9.7232	0	26.2023	7.657	0.9966	0.9827	1	0.004068	0.02564	0	416.483	1007.74	-35.75	-0.65	0.623282
40	12.1	9.4641	0.7822	50.0065	4.9511	0	11.718	3.0934	-0.002898	-1	0.9899	0.6326	1	0.8312	709.016	1032.02	-2.6	-9.1	0.157985
41	24.9	71.1208	2.8563	124.682	5.4446	0	20.8102	3.3779	0.7068	-0.9806	1	0.5484	0.7904	0.2282	714.044	851.972	-61.1	-36.4	0.524612
42	8.7	28.3775	3.2618	48.7255	7.2725	0	32.5	5.2697	0.01475	-0.9995	0.9997	0.8593	0.4478	0.5745	467.086	260.96	-9.75	-26.65	0.448512
43	6.7	40.2003	6	34.0411	7.2428	3.25	13.4001	2.4704	0.5957	-0.8533	0.9699	0.5412	0.3617	0.3704	1180.75	402.142	-39	-9.75	0.828409
44	14.9	75.4	5.0604	94.163	7.2995	0	27.768	4.4712	0.86	-0.2941	1	0.2417	0.5426	0.1574	1017.96	424.034	54.6	52	0.693253
45	6.9	19.304	2.7977	29.9183	6.1058	0	13.4001	4.1971	0.9565	0.7288	1	0.06981	0.9184	0.03448	1185.17	173.283	13.65	13.65	0.458204
46	10.9	45.9711	4.2175	59.8811	6.7282	0	13.7886	3.167	0.9446	0.6801	1	0.06936	0.618	0.01449	129.867	774.133	-33.15	-31.85	0.626839
47	8.9	7.827	0.8794	30.8282	4.4679	0	45.9619	7.5255	0.133	-0.9986	1	0.6387	0.913	0.8409	936.124	774.815	5.2	-5.85	0.196826
48	6.3	32.1076	5.0964	30.2742	7.0405	0	14.5344	3.4818	0.9765	0.8559	0.9999	0.03742	0.4884	0	356.857	427.667	-29.9	-11.7	0.723869
49	6.3	10.2774	1.6313	19.0994	4.4417	0	16.25	4.0333	0.5886	-0.2425	0.9959	0.3261	1	0.6364	1162.9	269.008	8.45	5.85	0.367269
50	9.7	51.5962	5.3192	66.2399	8.6026	3.25	18.3848	4.7671	0.3748	-0.9979	1	0.7144	0.3247	0.5263	934.768	97.0412	48.75	16.9	0.618325
51	33.7	59.4919	1.7653	272.946	8.6103	0	25.3833	5.7088	0.7344	-1	1	0.4563	0.6814	0.2653	147.312	695.556	49.4	33.15	0.205022
52	9.7	4.5962	0.4738	32.7	4.2468	0	10.2774	2.9479	0.2953	-0.8321	0.9991	0.5826	1	0.6	541.572	206.531	4.55	0.65	0.111566
53	5.9	0.65	0.1102	20.4968	5.2556	0	19.769	4.4429	-0.47	-1	0.7071	0.6018	1	1	851.254	519.364	0	-0.65	0.0209681
54	8.7	31.6304	3.6357	49.7448	7.4246	0	18.9506	4.5319	0.7883	-0.5843	1	0.4128	0.4627	0.1489	320.897	443.69	31.2	5.2	0.489683
55	13.5	65.74	4.8696	90.5635	7.8751	0	42.25	6.1014	0.6439	-0.9988	1	0.6334	0.287	0.2211	1220.19	562.096	-16.25	-63.7	0.618354
56	12.1	73.45	6.0702	83.0171	8.2195	0	21.8017	4.7983	0.9826	0.8988	1	0.02054	0.05941	0	1268.49	359.789	72.8	9.75	0.738512
57	6.5	40.4883	6.229	35.3429	7.854	3.25	13.4001	3.2203	0.9979	0.9878	1	0.003364	0	0	122.615	575.615	3.9	40.3	0.793099
58	6.5	38.3114	5.8941	28.7288	6.3842	0	16.25	4.1097	0.9777	0.9131	1	0.02069	0.1111	0	978.946	838.485	37.05	-9.75	0.923232
59	9.9	18.6245	1.8813	50.9988	6.4555	0	16.5718	4.312	0.4612	-0.9935	1	0.5931	1	0.5614	272.232	383.227	-9.1	16.25	0.291426
60	5.7	22.8981	4.0172	27.4017	7.4059	3.25	16.25	4.2608	0.9846	0.9181	0.9999	0.02298	0.7297	0	1340.56	1015.13	-13	-18.85	0.542432
61	16.5	22.8612	1.3855	87.5281	6.0364	0	37.0557	5.4422	0.03708	-0.9983	0.9988	0.6725	0.9586	0.7661	1113.38	256.188	5.85	-22.1	0.229524
62	6.3	2.6	0.4127	21.2203	4.935	0	16.5718	4.4814	0.1884	-0.9247	1	0.6727	1	0.7143	1134.56	795.206	0	-2.6	0.0836272
63	8.9	8.2731	0.9296	29.4841	4.2731	0	10.2774	2.8344	0.1235	-0.9864	1	0.664	1	0.7708	224.433	904.579	-5.85	-5.85	0.217547
64	8.9	57.7001	6.4832	65.2661	9.4589	0	22.981	5.8925	0.9891	0.9276	1	0.01736	0.04348	0	744.685	56.6854	53.3	-22.1	0.685407
65	9.5	34.603	3.6424	43.8731	5.8497	0	16.25	3.6828	0.9591	0.6675	1	0.06135	0.9333	0.01818	156.71	474.911	-34.45	-3.25	0.622664
66	9.3	28.1233	3.024	42.393	5.8073	0	11.718	4.0339	0.8539	0.4789	0.9999	0.1365	1	0.2264	126.505	990.366	23.4	-15.6	0.520724
67	43.5	72.4801	1.6662	211.702	5.1012	0	11.718	2.9216	0.8757	-0.2425	1	0.1733	0.8771	0.1505	79.1207	932.599	-63.05	-35.75	0.326629
68	12.3	53.0617	4.314	70.3408	6.8292	0	18.9506	3.9044	0.9296	0.03446	1	0.149	0.4369	0.04819	791.008	234.772	-45.5	-27.3	0.631699
69	9.9	87.521	8.8405	84.0116	10.6344	3.25	19.769	3.8799	0.9837	0.9456	1	0.01445	0	0	150.742	868.813	-77.35	-40.95	0.831312
70	4.9	28.5556	5.8277	21.8372	7.5301	4.5962	14.5344	2.6289	0.9413	0.9141	0.9648	0.01639	0.3103	0	983.602	164.5	27.95	-5.85	0.773921
71	11.9	24.7513	2.0799	62.5048	6.3136	0	17.5018	4.1317	0.1978	-0.9864	1	0.7079	1	0.6316	1058.11	286.803	24.05	-5.85	0.329432
72	17.3	45.9711	2.6573	84.6043	5.5297	0	13.4001	3.1421	0.9108	0.6122	0.9999	0.09235	1	0.06767	255.899	166.806	38.35	25.35	0.48055
73	8.5	97.6342	11.4864	77.4816	11.9202	6.5	14.5344	2.2832	0.9891	0.9743	1	0.008031	0	0	559.618	240.582	78.65	-57.85	0.963608
74	9.3	12.6207	1.3571	36.4727	4.9963	0	13.4001	3.5823	0.0219	-1	0.9999	0.8557	1	0.6154	675.495	315.919	10.4	-7.15	0.271621
75	6.9	1.4534	0.2106	43.114	8.7988	0	26.2023	7.0028	-0.3388	-0.9998	0.9839	0.6045	1	0.9286	691.761	7.0145	-0.65	1.3	0.0239351
76	11.1	7.0007	0.6307	84.8694	9.3263	3.25	20.8102	3.8703	0.3457	-1	1	0.7945	1	0.4559	315.216	751.739	2.6	-6.5	0.067626
77	7.3	4.162	0.5701	34.2635	6.4648	0	10.2774	2.7888	-0.3974	-1	0.9971	0.6632	1	0.875	348.705	325.082	-3.25	-2.6	0.0881852
78	10.3	28.489	2.7659	68.2823	8.2268	0	16.25	3.4269	0.8642	0.1683	1	0.1893	0.8554	0.1587	1156.62	361	16.25	-23.4	0.336206
79	6.1	29.8788	4.8982	32.662	7.9663	3.25	29.0689	6.5134	0.9799	0.8824	1	0.02762	0.4634	0	514.893	17.4754	21.45	-20.8	0.614865
80	31.1	184.602	5.9358	226.952	7.7991	0	17.5018	3.5615	0.9579	0.3939	1	0.1015	0.09278	0.06273	461.892	248.796	-157.95	-95.55	0.761088
81	6.3	25.0903	3.9826	35.5203	8.2605	3.25	16.25	3.7262	0.9631	0.798	0.9999	0.05038	0.9767	0	912.5	713.056	14.95	-20.15	0.482126
82	7.9	33.3533	4.2219	47.3485	8.0252	0	29.43	6.6421	0.7015	-0.1686	0.9998	0.455	0.5254	0.3077	674.468	735.69	18.2	27.95	0.52608
83	6.1	2.0555	0.337	9.5827	2.3372	0	4.5962	1.7649	-0.8718	-1	-0.4472	0.1528	1	1	1046.78	375.221	0.65	-1.95	0.14419
84	4.7	3.25	0.6915	10.1212	3.7486	0	16.25	3.6659	0.9189	0.889	0.9487	0.02598	1	0	80.5638	440.34	-3.25	0	0.184469
85	6.7	15.1186	2.2565	29.5123	6.2792	0	41.6203	8.2519	-0.4121	-0.9991	0.6905	0.567	0.9787	1	408.963	463.239	13.65	6.5	0.359361
86	4.7	8.841	1.8811	18.3717	6.8043	3.25	13.4001	3.5287	0.9288	0.8	0.9998	0.06445	1	0	146.819	575.426	-7.15	5.2	0.276458
87	5.1	16.6481	3.2643	19.5451	6.3049	0	14.5344	3.4768	0.9801	0.9473	1	0.01994	1	0	1163.55	1010.63	10.4	-13	0.51774
88	6.1	27.1526	4.4512	28.0861	6.8503	0	16.25	4.386	0.8331	0.4961	0.9999	0.1578	0.6829	0.2381	1210.41	34.3689	5.2	-26.65	0.649782
89	11.3	87.2551	7.7217	85.6385	9.2084	0	18.9506	3.8395	0.9737	0.8742	1	0.02661	0	0	53.469	592.469	5.2	-87.1	0.83855
90	6.3	30.8185	4.8918	39.102	9.0935	0	26.2023	5.9835	0.7994	0.04163	0.9945	0.1887	0.3953	0.2174	809.968	665.238	27.3	-14.3	0.537945
91	5.7	30.9006	5.4212	33.3989	9.0267	3.25	13.4001	2.995	0.9574	0.3547	1	0.1557	0.1081	0.05882	1343.82	390.632	-7.8	-29.9	0.600574
92	15.5	35.1782	2.2696	81.3214	6.0238	0	21.8017	4.0804	0.241	-0.9998	1	0.6791	0.8889	0.6549	1057.7	957.848	-33.8	-9.75	0.376772
93	16.9	3.677	0.2176	100.154	6.7217	0	18.9506	3.9502	-0.3858	-1	0.9998	0.6512	1	0.8889	609.858	464.941	-2.6	-2.6	0.0323728
94	13.5	75.4364	5.5879	92.1747	8.0152	0	30.6604	5.0619	0.9707	0.8437	1	0.04161	0.3826	0	434.885	382.578	-24.05	71.5	0.697163
95	27.5	118.123	4.2954	134.172	5.2616	0	13.4001	3.2348	0.9471	0.6111	1	0.0808	0.7725	0.05532	98.2927	918.393	-103.35	57.2	0.816368
96	15.3	8.2219	0.5374	71.3569	5.3652	0	26.2023	4.2294	0.05437	-1	0.9987	0.7178	1	0.7523	1294.51	755.006	7.8	2.6	0.100164
97	9.3	50.7666	5.4588	62.3856	8.546	3.25	20.5548	4.5359	0.954	0.2927	1	0.1095	0.2877	0.03774	684.14	930.989	-11.7	-49.4	0.638755
98	12.3	0	0	62.285	6.0471	0	26.2023	4.5783	-0.1495	-0.9996	0.9839	0.6538	1	0.8462	350.691	995.016	0	0	0
99	15.5	94.5208	6.0981	101.21	7.497	0	14.5344	3.1719	0.9869	0.9035	1	0.01775	0.1778	0	1124.63	441.603	94.25	-7.15	0.813405
100	4.7	1.4534	0.3092	8.5477	3.1658	0	9.75	2.806	0.3668	-0.8944	1	0.9668	1	0.3333	1245.22	187.319	0.65	1.3	0.0976688
101	25.3	82.3886	3.2565	170.544	7.3195	0	22.981	4.6119	0.6227	-0.9965	1	0.5613	0.7167	0.3333	162.792	387.769	-13.65	-81.25	0.444907
102	6.3	23.409	3.7157	34.9352	8.1245	3.25	24.7513	6.3093	0.951	0.8603	1	0.04078	0.814	0	673.492	41.2143	-23.4	-0.65	0.457345
103	24.5	58.5144	2.3883	123.072	5.4699	0	20.5548	3.8089	0.711	-0.8742	1	0.3398	0.9333	0.4146	611.82	380.796	-1.3	58.5	0.436626
104	7.9	103.923	13.1548	83.7283	14.1912	0	22.981	5.5816	0.9954	0.9797	1	0.006033	0	0	606.462	219.702	51.35	90.35	0.926969
105	6.9	24.3381	3.5273	43.5059	8.8787	3.25	18.3848	4.4079	0.8663	0.6874	0.9983	0.09252	1	0.1034	1309.89	870.572	20.15	13.65	0.397277
106	9.1	16.0538	1.7642	37.2118	5.2411	0	19.5	5.0701	0.7549	-0.3714	0.9997	0.3403	1	0.3	695.731	174.533	-14.95	5.85	0.336609
107	6.5	3.3144	0.5099	27.9173	6.2038	0	18.9506	4.5179	-0.6196	-0.9989	0.6854	0.5125	1	1	1211.62	479.161	0.65	-3.25	0.0821916
108	16.1	85.7828	5.3281	111.211	7.8873	0	16.5718	4.3042	0.986	0.9028	1	0.01797	0.1844	0	945.926	62.5373	10.4	-85.15	0.675529
109	9.3	41.9237	4.5079	66.56	9.1178	3.25	22.75	4.0251	0.9146	-0.6814	1	0.2544	0.2055	0.0566	1081.77	41.2903	5.2	-41.6	0.494407
110	4.7	10.1741	2.1647	25.2399	9.3481	0	16.5718	5.3182	0.3543	0.08243	0.6508	0.2466	1	1	1234.02	319.372	9.1	4.55	0.231566
111	4.7	39.9895	8.5084	25.531	9.4559	4.5962	13.7886	2.7368	0.9889	0.971	0.9968	0.009103	0	0	841.862	861.638	27.95	28.6	0.899798
112	10.1	5.8138	0.5756	52.1567	6.4391	0	18.9506	5.1006	-0.3591	-1	0.9487	0.5934	1	0.9344	1022.32	275.485	5.2	-2.6	0.0893914
113	7.5	9.8363	1.3115	51.3114	9.3293	0	45.6159	8.5507	-0.08265	-0.9813	0.9937	0.6619	0.8182	0.8571	1091.15	835.893	9.75	-1.3	0.140579
114	6.3	3.9	0.619	32.0931	7.4635	3.25	14.5344	3.5541	0.4541	-0.9899	1	0.6939	1	0.4545	963.762	1020.25	0	3.9	0.082937
115	6.7	15.1744	2.2648	31.331	6.6662	0	35.0036	8.1075	0.6453	-0.3311	1	0.4118	1	0.4815	342.933	632.269	-14.95	-2.6	0.339744
116	30.7	213.025	6.9389	293.216	10.2166	0	27.9576	4.6872	0.9385	0.0767	1	0.1358	0.122	0.07116	305.202	872.596	-72.8	-200.2	0.679179
117	5.3	41.6913	7.8663	31.8825	9.6613	0	20.5548	6.036	0.987	0.9741	0.9933	0.005922	0	0	481.028	1020.67	-35.75	-21.45	0.814207
118	9.5	39.3934	4.1467	49.4521	6.5936	0	16.25	4.2458	0.9582	0.6456	1	0.05972	0.7067	0.01818	422.1	122.968	24.05	31.2	0.628898
119	11.9	57.8829	4.8641	74.6789	7.5433	3.25	25.3833	4.4493	0.9259	0.4138	1	0.1154	0.4343	0.07595	1280.06	478.525	-47.45	-33.15	0.644824
120	14.5	35.3638	2.4389	76.1118	6.0889	0	27.768	5.2065	0.8126	0.05547	1	0.236	0.984	0.2885	583.869	620.897	20.8	28.6	0.400549
121	9.5	38.6518	4.0686	73.4251	9.79	0	29.43	6.0265	0.9656	0.7388	1	0.05287	0.6667	0.01818	1181.33	351.526	13	-36.4	0.415587
122	6.1	42.9197	7.036	35.0113	8.5393	3.25	17.5018	3.5952	0.9237	0.8427	1	0.05215	0.2683	0	1106.31	505.688	-24.7	35.1	0.823955
123	15.5	57.0854	3.6829	101.753	7.5372	0	25.3833	4.8459	0.9275	0.4824	1	0.09696	0.7556	0.05217	21.7871	882.016	7.8	-56.55	0.48863
124	32.7	97.9971	2.9969	248.008	8.0785	0	24.7513	4.9824	0.4892	-0.9993	1	0.6818	0.4365	0.4175	935.806	455.047	-46.15	86.45	0.370972
125	7.1	16.6481	2.3448	44.4133	8.7085	0	19.5	4.8603	0.6995	0.1104	0.9998	0.225	1	0.6129	1135.66	11.4085	10.4	-13	0.269254
126	16.3	116.626	7.1549	145.657	10.1858	0	18.9506	4.8434	0.423	-0.9862	0.9994	0.7895	0.3077	0.3333	926.445	947.951	40.95	-109.2	0.702439
127	6.1	12.5536	2.058	22.8831	5.5812	0	23.6604	5.2174	0.8139	-0.4717	0.9991	0.3384	0.9756	0.09524	1256.77	955.893	-11.7	4.55	0.368738
128	21.9	58.2576	2.6602	127.03	6.3834	0	18.3848	4.1271	0.5334	-0.8321	1	0.5686	0.6784	0.4719	1178.4	214.936	-47.45	-33.8	0.416737
129	16.7	96.0879	5.7538	125.215	8.518	3.25	22.75	3.7581	0.9551	0.5384	1	0.07147	0.2857	0.01575	73.5269	550.74	-89.7	-34.45	0.675487
130	20.1	68.3273	3.3994	103.599	5.7237	0	14.5344	3.7809	0.4599	-0.9971	0.9989	0.7025	0.7127	0.3774	918.724	575.087	-66.95	13.65	0.593917
131	9.7	48.2622	4.9755	53.0594	6.8908	0	17.5018	4.1821	0.352	-0.9994	1	0.8983	0.4416	0.3509	1191.82	787.66	34.45	-33.8	0.72205
132	8.3	55.4294	6.6782	48.7328	7.7354	0	13.7886	3.2266	0.9882	0.9733	0.9982	0.007642	0.1111	0	592.928	110.385	42.9	-35.1	0.86333
133	5.9	9.3066	1.5774	18.6696	4.7871	0	9.1924	2.4382	0.885	0.7071	0.9979	0.07348	1	0.05263	255.229	979.373	1.95	-9.1	0.329511
134	7.1	29.8222	4.2003	36.5206	7.1609	3.25	14.5344	3.2307	0.9647	0.8654	0.9997	0.03465	0.7451	0	828.162	806	-27.95	10.4	0.58656
135	7.9	33.5554	4.2475	46.0774	7.8097	0	21.8017	4.5225	0.8789	0.4846	1	0.1261	0.3898	0.1795	1274.6	796.544	24.05	-23.4	0.543875
136	13.5	5.5536	0.4114	54.4169	4.7319	0	14.5344	3.8769	-0.4798	-1	1	0.5975	1	0.9362	443.204	700.689	1.95	5.2	0.0869418
137	23.5	45.4164	1.9326	125.859	5.8539	0	23.4361	4.5447	0.5031	-1	1	0.5879	1	0.487	381.602	902.466	-44.85	7.15	0.330139
138	8.3	5.5915	0.6737	39.5805	6.2826	3.25	13.4001	3.1318	-0.1615	-0.9997	0.9191	0.6759	1	0.8095	284.175	772.62	-3.25	-4.55	0.107233
139	34.1	87.3422	2.5614	155.538	4.8454	0	14.5344	2.7702	0.7107	-0.9701	1	0.4363	0.9283	0.3	620.047	265.024	-87.1	6.5	0.528625
140	6.5	35.2322	5.4203	41.4849	9.2189	3.25	16.5718	4.8236	0.8142	0.2894	0.9996	0.2204	0.5778	0.32	1322.68	462.038	27.95	21.45	0.587955
141	9.7	30.6811	3.163	51.2095	6.6506	3.25	16.25	3.0186	0.7561	-0.4191	0.9999	0.388	0.6364	0.2456	388.134	998.289	-18.2	-24.7	0.475596
142	5.3	10.7594	2.0301	22.5757	6.8411	0	26.2023	5.1637	0.03942	-0.9997	0.9989	0.9636	1	0.5833	1244.59	781.745	4.55	9.75	0.296751
143	8.3	5.886	0.7092	36.6597	5.819	0	17.5018	5.005	0.08668	-0.9487	0.999	0.7092	1	0.6829	1279.3	94.6566	-0.65	5.85	0.121877
144	4.7	5.0767	1.0801	18.8344	6.9757	0	22.981	6.6426	-0.5938	-0.7894	-0.3162	0.1592	1	1	1303.93	796.745	3.25	3.9	0.154838
145	33.5	83.85	2.503	194.87	6.1864	0	27.9576	4.635	0.6889	-0.7399	1	0.3507	0.9778	0.4252	721.26	359.219	0	83.85	0.404597
146	5.1	20.8912	4.0963	25.2252	8.1372	3.25	13.4001	2.8252	0.9194	0.7593	0.9965	0.07672	0.7097	0	282.098	931.108	-20.8	-1.95	0.503404
147	5.7	1.3	0.2281	14.5572	3.9344	0	10.2774	2.8548	0.06662	-0.9417	1	0.6675	1	0.8	528.333	994.158	0	1.3	0.0579758
148	16.3	64.7558	3.9727	111.022	7.7638	0	18.9506	3.9424	0.6202	-0.9975	1	0.6735	0.3846	0.2131	195.77	327.442	-52.65	-37.7	0.511695
149	10.5	115.116	10.9634	106.279	12.5034	3.25	35.8974	6.5761	0.9938	0.9767	1	0.005332	0	0	355.471	181.505	115.05	-3.9	0.876834
150	6.5	35.0578	5.3935	29.9236	6.6497	0	16.5718	3.5539	0.9915	0.9769	0.9998	0.008195	0.3556	0	1134.97	560.792	6.5	-34.45	0.811089
151	8.9	94.2052	10.5848	79.7063	11.5516	3.25	17.5018	3.3278	0.971	0.9255	0.9999	0.02124	0	0	134.247	437.286	-92.3	-18.85	0.916306
152	5.3	7.5802	1.4302	11.8439	3.5891	0	9.1924	2.3517	0.3065	-0.124	0.9487	0.3446	1	0.7692	1265.26	165.792	3.9	6.5	0.398484
153	5.1	62.899	12.3331	45.796	14.7729	4.5962	35.0036	8.6495	0.9996	0.9981	1	0.0005924	0	0	500.471	213.667	-19.5	59.8	0.834846
154	5.3	8.475	1.599	17.4986	5.3026	0	13.4001	3.7741	0.1216	-0.9417	0.7837	0.6616	1	0.7692	84.1415	449.16	-0.65	-8.45	0.30155
155	9.1	7.8	0.8571	41.601	5.8593	0	26	5.2867	0.4242	-0.9806	0.9959	0.6258	1	0.54	318.626	622.549	7.8	0	0.14628
156	6.3	17.4413	2.7685	24.4366	5.6829	0	11.718	3.3085	0.9452	0.6357	1	0.1034	0.9767	0.1304	666.492	744.254	-7.8	15.6	0.487163
157	21.7	44.3717	2.0448	96.2889	4.8878	0	20.8102	3.3595	0.5566	-0.9994	1	0.6167	0.934	0.36	624.346	609.355	-3.9	-44.2	0.418348
158	6.5	7.5802	1.1662	13.943	3.0985	0	7.2672	2.3033	0.3222	-0.9864	0.9247	0.5354	1	0.88	731.615	190.677	6.5	3.9	0.376376
159	5.7	5.9927	1.0514	17.6655	4.7744	0	10.2774	2.8738	0.06869	-0.2425	0.4472	0.2205	1	1	134.93	651.693	3.9	4.55	0.220216
160	6.9	5.0767	0.7357	21.2217	4.331	0	11.718	2.1995	0.2109	-0.7372	0.8087	0.5191	1	0.8077	880.5	662.478	-3.25	3.9	0.169868
161	11.5	58.8061	5.1136	58.6247	6.171	0	16.5718	3.9306	0.9907	0.9609	1	0.01032	0.2842	0	434.735	997.73	-13.65	-57.2	0.82865
162	5.3	58.5902	11.0548	41.5809	12.6003	3.25	17.5018	3.8097	0.9656	0.9377	0.9878	0.01691	0	0	1000.66	681.84	55.9	17.55	0.877344
163	11.7	18.0602	1.5436	49.9978	5.1544	0	13.7886	2.9856	0.8006	-0.5145	1	0.2713	1	0.2727	1070.48	191.017	9.1	15.6	0.299472
164	6.5	29.9635	4.6098	30.2136	6.7141	3.25	20.8102	4.5157	0.9488	0.7348	0.9999	0.07932	0.6222	0.04	991.177	156.015	-12.35	-27.3	0.686585
165	5.3	21.4401	4.0453	18.9655	5.7471	0	16.25	3.8458	0.9443	0.8137	1	0.06509	0.4242	0	1344.13	426.264	5.2	-20.8	0.703885
166	4.9	31.0098	6.3285	23.145	7.981	3.25	13.4001	2.8884	0.9927	0.985	0.9992	0.005814	0	0	675.388	118.388	-16.9	-26	0.792946
167	5.5	22.75	4.1364	52.1346	14.8956	3.25	23.4361	6.66	0.9647	0.8037	1	0.05112	0.6857	0	669.264	498.418	22.75	0	0.277693
168	7.5	6.1321	0.8176	16.4916	2.9985	0	7.2672	2.1295	0.1401	-0.9989	0.9939	0.7362	1	0.5882	1153.33	267.973	3.25	-5.2	0.27267
169	8.9	47.4856	5.3355	53.0584	7.6896	3.25	14.5344	3.5411	0.9507	0.7615	1	0.06088	0.2899	0	181.624	555.955	-44.85	15.6	0.693859
170	18.3	100.538	5.4939	127.488	7.8213	0	22.981	3.6647	0.9813	0.6183	1	0.03749	0.3129	0.006993	238.88	97.2186	-65	76.7	0.702428
171	10.5	53.1333	5.0603	77.6605	9.1365	3.25	33.4608	5.9784	0.9201	0.3162	1	0.1623	0.4118	0.09231	1138.51	139.31	51.35	13.65	0.553855
172	12.1	38.9566	3.2196	75.8264	7.5076	0	25.3833	4.9294	0.5154	-0.9995	1	0.6712	0.5743	0.3625	606.868	951.322	-35.1	16.9	0.428845
173	6.5	20.8102	3.2016	34.4668	7.6593	3.25	23.6604	4.5718	0.4413	0.05619	0.9947	0.268	0.7333	0.8	218.031	988.885	-20.8	0.65	0.418002
174	23.7	96.8696	4.0873	133.922	6.1715	0	25.3833	4.1164	0.959	0.5547	1	0.0735	0.7143	0.03553	1016.96	844.475	78.65	56.55	0.662286
175	12.5	19.801	1.5841	75.9433	7.2327	0	32.0088	6.0967	0.1416	-0.8022	0.9994	0.6636	0.8952	0.65	711.08	752.528	7.8	18.2	0.219019
176	5.5	27.7147	5.039	34.1936	9.7696	3.25	29.0689	5.9702	0.9461	0.7894	0.9999	0.05922	0.4286	0	1188.68	67.7182	21.45	-17.55	0.515784
177	15.1	72.7826	4.82	91.3755	6.9752	0	26.2023	3.7446	0.9314	0.591	1	0.06476	0.4733	0.01802	751.699	994.666	-21.45	-69.55	0.69102
178	16.3	20.9316	1.2841	106.631	7.4567	0	17.5018	4.3315	0.1446	-1	1	0.7615	0.7063	0.6417	813.12	669.202	-12.35	16.9	0.172208
179	5.1	11.05	2.1667	17.5718	5.6683	0	19.769	5.2304	0.9031	0.5199	0.9989	0.1504	1	0.09091	1309.25	940.843	11.05	0	0.382249
180	7.9	8.3241	1.0537	34.1127	5.7818	0	16.5718	4.4609	-0.5315	-1	0.7682	0.6113	0.8814	0.9737	483.696	240.848	-6.5	-5.2	0.182244
181	8.1	15.5049	1.9142	41.6069	6.8208	0	34.548	6.0848	0.7892	-0.359	1	0.4062	1	0.1707	278.494	678.71	-13	-8.45	0.280642
182	8.1	83.1238	10.2622	70.1853	11.5058	0	19.5	5.348	0.9135	-0.2075	1	0.1954	0.2459	0.04878	184.105	894.376	17.55	81.25	0.891915
183	7.5	7.1795	0.9573	37.1915	6.7621	0	18.9506	4.7613	-0.5658	-1	0.8944	0.5377	1	0.9429	1202.9	857.74	-0.65	7.15	0.141568
184	7.5	21.0524	2.807	45.3277	8.2414	0	39.1352	7.0115	0.2429	-0.7071	0.9927	0.6313	1	0.6	885.9	743.853	-3.25	-20.8	0.340597
185	22.5	44.5096	1.9782	104.079	5.077	0	18.9506	3.4936	0.4159	-0.9955	1	0.6998	0.9317	0.4293	905.798	86.8311	21.45	39	0.38964
186	4.9	42.9197	8.7591	31.8105	10.9691	4.5962	19.5	4.4565	0.9858	0.9743	0.9955	0.00573	0	0	1279.96	409.306	-42.9	-1.3	0.798525
187	7.1	78.2731	11.0244	63.0688	12.3664	3.25	30.6604	5.9502	0.9968	0.9886	1	0.002808	0	0	972.986	335.768	-71.5	-31.85	0.89148
188	18.1	126.743	7.0024	148.992	9.2541	0	41.1096	5.4845	0.9643	0.7111	1	0.04401	0.04969	0.007092	487.851	242.71	-71.5	104.65	0.756681
189	6.1	22.4132	3.6743	26.6085	6.4899	3.25	11.718	2.7438	0.9439	0.8046	0.9999	0.06275	0.9512	0	485.959	50.459	11.05	-19.5	0.566157
190	11.1	31.3688	2.826	80.3763	8.8326	0	42.25	7.4811	0.6069	-0.4995	1	0.521	0.3736	0.3803	906.113	884.901	17.55	26	0.319951
191	8.9	88.4812	9.9417	73.7439	10.6875	3.25	16.5718	3.246	0.9654	0.9059	0.9999	0.03063	0	0	980.691	836.646	-82.55	31.85	0.930218
192	30.1	36.4522	1.211	119.123	4.2393	0	20.5548	3.4793	0.6009	-1	1	0.4415	1	0.4903	1100.85	788.806	33.8	13.65	0.28566
193	30.1	219.7	7.299	269.16	9.5787	0	26.2023	4.2778	0.8489	-0.9986	1	0.4237	0.1103	0.1038	1356.34	773.817	0	-219.7	0.762003
194	10.1	2.68	0.2653	118.914	14.6807	0	35.0036	8.1997	-0.4743	-1	1	0.624	0.9753	0.8983	1388.01	304.668	2.6	-0.65	0.0180713
195	7.9	13	1.6456	39.51	6.6966	0	23.6604	5.1829	0.706	-0.2723	1	0.2563	1	0.4872	384.595	456.329	13	0	0.245737
196	40.9	72.9768	1.7843	271.098	6.9691	0	40.7224	4.1423	0.4784	-1	1	0.6892	0.671	0.4011	1036.67	987.168	68.9	24.05	0.25603
197	6.1	27.4312	4.4969	28.0009	6.8295	0	13	2.9942	0.9953	0.9701	1	0.007235	0.4146	0	1157.02	312.353	-6.5	-26.65	0.658452
198	4.7	12.2124	2.5984	27.3756	10.1391	0	43.7243	10.3014	0.8642	0.7071	0.9923	0.0895	1	0.1429	541.596	814.947	-5.2	-11.05	0.256275
199	4.7	19.769	4.2062	16.5876	6.1435	3.25	11.718	2.8161	0.9979	0.9956	0.9996	0.001692	0.5185	0	1026.93	1005.66	13.65	14.3	0.684659
200	5.3	2.3436	0.4422	24.9757	7.5684	0	32.6621	7.0374	-0.3171	-1	0.4472	0.4473	1	1	764.877	288.151	-1.95	-1.3	0.0584271
201	9.5	39.6979	4.1787	55.0833	7.3444	0	16.25	3.6236	0.9753	0.7071	1	0.04846	0.6533	0.01818	689.742	374.363	25.35	30.55	0.568964
202	4.9	28.7326	5.8638	31.6591	10.9169	0	29.9635	8.594	0.9893	0.9567	1	0.01485	0.03448	0	1037.44	395.724	-22.75	17.55	0.537131
203	32.3	29.7086	0.9198	173.052	5.7113	0	27.9576	4.162	0.5472	-1	1	0.5912	0.9736	0.4094	832.577	578.78	29.25	-5.2	0.161049
204	6.3	27.5848	4.3785	36.3046	8.4429	3.25	13.7886	3.5391	0.9658	0.8575	0.9998	0.04725	0.5814	0	257.286	26.246	15.6	-22.75	0.518601
205	13.7	56.7588	4.143	105.248	8.9955	0	35.8974	6.0626	0.01402	-0.9993	1	0.785	0.6068	0.6907	278.832	955.61	-52	22.75	0.460564
206	9.3	67.4624	7.254	59.41	8.1384	0	17.5018	4.058	0.9945	0.9683	1	0.007462	0.0137	0	881.193	820.645	28.6	61.1	0.89133
207	5.3	28.6	5.3962	25.8919	7.846	0	16.25	4.0081	0.9515	0.8931	0.9988	0.03466	0.303	0	263.283	437.415	28.6	0	0.687764
208	6.3	6.4018	1.0162	28.8502	6.7094	0	13.7886	3.7104	0.3619	-0.3162	0.8222	0.3292	1	0.913	1355.46	1034.02	-2.6	-5.85	0.151459
209	7.1	7.4111	1.0438	20.3928	3.9986	0	10.2774	2.3794	0.4109	-0.8	0.9983	0.4356	1	0.7241	1090.01	285.247	5.85	4.55	0.261041
210	7.1	26.0162	3.6643	26.2169	5.1406	0	23.4361	4.0698	0.9297	0.8493	1	0.05063	0.6078	0	222.641	925.711	-5.85	-25.35	0.712816
211	9.3	41.0788	4.4171	48.6675	6.6668	0	16.25	3.9587	0.8471	-0.01124	1	0.2407	0.4932	0.2264	974.941	296.661	-40.95	-3.25	0.662552
212	5.9	34.7492	5.8897	34.5527	8.8597	3.25	17.5018	4.3532	0.9619	0.8679	0.9999	0.04375	0.2821	0	1103.09	322.941	4.55	34.45	0.664774
213	7.7	19.3914	2.5184	50.7203	8.8983	0	17.5018	5.0965	0.01047	-0.9878	0.9872	0.7618	0.807	0.7297	648.409	40.9156	18.85	-4.55	0.28302
214	4.9	11.3704	2.3205	27.7034	9.5529	3.25	26.2023	6.6844	-0.3906	-0.9138	0.5843	0.4975	1	1	871.255	129.071	-5.85	-9.75	0.242911
215	8.9	38.5478	4.3312	53.3957	7.7385	0	20.5548	4.4555	0.4186	-0.9225	0.9991	0.6783	0.3333	0.4286	1237.15	364.185	-3.9	38.35	0.559695
216	37.5	117.555	3.1348	230.447	6.4915	0	30.6604	3.7517	0.8787	-0.28	1	0.2203	0.8423	0.1284	726.069	956.515	92.3	72.8	0.482908
217	5.9	21.1625	3.5869	30.8573	7.9121	3.25	33.931	6.7281	0.8435	0.4472	1	0.1861	0.8718	0.3158	814.864	495.525	-15.6	14.3	0.453344
218	6.3	19.1171	3.0345	31.8776	7.4134	0	22.981	6.7144	0.7808	0.2249	1	0.259	0.9302	0.3478	1260.45	285.095	5.85	18.2	0.409326
219	10.3	49.6729	4.8226	66.7816	8.046	0	18.9506	4.3705	0.806	-0.4961	1	0.3272	0.3614	0.2222	370.418	426.738	49.4	5.2	0.599379
220	14.5	73.5391	5.0717	86.8429	6.9474	0	16.25	3.8807	0.9438	0.6103	1	0.09397	0.448	0.07619	91.1862	938.31	72.8	10.4	0.730014
221	7.3	43.8208	6.0028	54.9388	10.3658	0	22.75	5.7336	0.8837	0.3745	0.9999	0.1668	0.6038	0.1818	206.781	602.884	15.6	-40.95	0.579097
222	15.3	15.6135	1.0205	75.6865	5.6907	0	13.4001	3.2773	0.5304	-0.9993	0.9998	0.5405	0.6617	0.4286	1250.56	937.696	15.6	0.65	0.179328
223	9.5	3.5004	0.3685	29.3768	3.9169	0	10.2774	2.5641	-0.09974	-0.9907	0.9806	0.6738	1	0.8627	1301.42	920.1	1.3	3.25	0.0940795
224	8.5	24.7	2.9059	55.054	8.4698	0	24.7513	6.2612	0.6151	-0.5459	1	0.4698	0.7692	0.4318	1367.79	577.871	-24.7	0	0.34309
225	8.9	23.4361	2.6333	44.3941	6.4339	0	18.9506	4.3457	0.7429	-0.6247	0.9998	0.4992	0.8986	0.2041	1055.52	574.011	1.3	23.4	0.409285
226	30.3	92.7316	3.0604	157.867	5.5783	0	32.1734	4.658	0.8554	-0.4472	1	0.2694	0.8481	0.1577	555.941	646.866	83.2	-40.95	0.548626
227	6.7	24.7086	3.6878	25.5685	5.4401	0	11.718	2.966	0.9561	0.8062	0.9998	0.04731	0.9787	0	275.03	489.858	-22.1	-11.05	0.677892
228	11.3	47.6765	4.2192	66.6461	7.1662	0	26.8002	4.2971	0.6446	-0.3376	0.9997	0.4063	0.2473	0.4722	45.2389	1021.41	-42.9	-20.8	0.588764
229	30.3	17.5018	0.5776	177.138	6.2593	0	39	4.6701	-0.07581	-1	1	0.7062	0.9788	0.8	768.294	692.335	16.9	4.55	0.0922787
230	6.5	40.8001	6.2769	45.1411	10.0313	3.25	16.25	3.3335	0.9226	0.0767	0.9999	0.2018	0.2	0.08	1161.89	431.108	-20.8	35.1	0.625731
231	8.9	20.1814	2.2676	46.7611	6.777	3.25	17.5018	3.7592	0.7692	0.1414	0.9999	0.2473	0.9565	0.4286	1353.58	361.348	5.2	19.5	0.334602
232	6.7	9.5971	1.4324	32.0529	6.8198	0	24.7513	6.6406	0.4995	-1	0.9998	0.6539	1	0.4074	1388.54	651.515	-4.55	-8.45	0.210035
233	6.3	19.5541	3.1038	31.5332	7.3333	0	18.9506	4.4874	0.981	0.8682	1	0.03144	1	0	1067.35	799.024	5.2	-18.85	0.423247
234	10.5	11.3518	1.0811	80.0525	9.4179	0	30.8322	6.4341	-0.2232	-1	0.9806	0.6249	1	0.8906	1228.23	558.648	4.55	-10.4	0.114792
235	5.3	9.9005	1.868	21.5157	6.5199	0	32.5	7.0876	0.3092	-0.8222	0.9558	0.8155	0.9697	0.3846	1273.7	320.943	-3.9	-9.1	0.286507
236	9.7	9.0301	0.9309	44.8204	5.8208	0	33.931	7.034	-0.3345	-1	0.9985	0.7663	1	0.8364	249.644	675.186	4.55	7.8	0.159926
237	22.1	52.9062	2.3939	102.923	5.1206	0	16.25	2.5283	0.5949	-1	1	0.5861	0.7015	0.3764	1321.08	302.548	35.75	39	0.467504
238	6.9	5.2405	0.7595	13.9264	2.8421	0	7.2672	2.2754	0.1279	-0.7593	0.9971	0.5854	1	0.7586	638.014	71.5145	5.2	0.65	0.267232
239	4.9	8.45	1.7245	14.8108	5.1072	0	22.981	5.7086	0.9396	0.8	0.9927	0.06225	1	0	806.286	846.275	0	-8.45	0.337661
240	6.9	29.0252	4.2066	34.4952	7.0398	0	17.5018	4.276	0.9793	0.8575	0.9999	0.0371	0.7143	0	1078.17	935.283	-16.25	-24.05	0.597545
241	5.9	3.7901	0.6424	22.0469	5.653	0	13.4001	3.9102	-0.3666	-0.9878	0.3162	0.4689	1	1	546.212	396.246	-1.95	-3.25	0.113639
242	24.5	130.346	5.3202	203.933	9.0637	0	32.5	5.7455	0.8748	-0.8662	1	0.2599	0.2978	0.1122	1188.63	739.465	118.95	-53.3	0.586979
243	13.5	39.0541	2.8929	82.8335	7.2029	0	43.6033	7.2361	0.384	-0.9991	0.9999	0.7337	0.5304	0.4362	1327.93	834.567	-37.05	12.35	0.40163
244	12.3	78.1083	6.3503	92.2579	8.9571	3.25	17.5018	3.5783	0.8833	0.3861	1	0.1619	0.233	0.1928	304.837	912.057	-74.1	-24.7	0.708968
245	5.5	13.4001	2.4364	26.2689	7.5054	0	17.5018	3.9937	-0.8079	-1	-0.5547	0.1191	0.7429	1	58.8364	540.591	10.4	8.45	0.32462
246	8.3	65.971	7.9483	61.2239	9.7181	0	17.5018	4.7008	0.9287	0.6901	1	0.08464	0.03175	0.06977	861.946	68.5301	65.65	6.5	0.817886
247	11.3	92.1488	8.1548	103.071	11.0829	0	26.2023	6.9977	0.9305	-0.124	1	0.19	0.3333	0.08333	81.9513	432.73	-60.45	-69.55	0.7358
248	5.7	14.2556	2.501	40.3115	10.895	0	29.0689	8.636	0.363	-0.9915	0.8748	0.6063	0.5405	0.6471	923.798	668.193	9.75	10.4	0.229555
249	7.1	9.3066	1.3108	39.199	7.6861	3.25	11.718	2.4216	0.7456	0.1843	0.9998	0.2049	1	0.5333	1293.95	564.535	1.95	9.1	0.170542
250	10.1	19.8436	1.9647	49.9888	6.1715	0	29.25	5.4252	0.2043	-0.913	0.9834	0.5676	0.9753	0.7705	10.703	579.03	16.9	10.4	0.31835
251	5.9	14.6069	2.4758	29.2351	7.4962	0	16.25	3.8208	-0.4822	-0.9941	0.2991	0.3112	0.7949	1	454.271	456.652	-7.8	12.35	0.330274
252	31.9	47.8093	1.4987	233.328	7.8036	0	24.7513	4.7931	0.396	-1	1	0.705	0.5385	0.4854	442.66	298.788	-34.45	-33.15	0.192052
253	21.9	72.6431	3.317	127.292	6.3966	0	13.7886	3.4578	0.7503	-0.9333	1	0.4201	0.6583	0.2373	655.409	414.902	-8.45	-72.15	0.518557
254	6.1	63.4741	10.4056	49.2103	12.0025	9.1924	16.25	1.9095	0.9961	0.9841	1	0.004347	0	0	374.639	519.082	52	36.4	0.866953
255	8.9	47.4545	5.332	38.1181	5.5244	0	10.2774	2.4179	0.9627	0.8533	1	0.03803	0.8551	0	694.152	331.567	-46.15	11.05	0.965173
256	5.1	16.8625	3.3064	14.8065	4.7763	0	7.2672	1.7846	0.9272	0.8632	0.9993	0.04795	1	0	541.814	656.098	14.95	-7.8	0.692251
257	13.7	25.9023	1.8907	78.448	6.705	0	44.2048	6.9863	0.2418	-0.9989	0.9989	0.7207	0.8547	0.6702	653.007	711.839	7.8	24.7	0.281984
258	6.7	35.2322	5.2585	38.3491	8.1594	3.25	26.2023	4.9279	0.9425	0.8373	1	0.0558	0.1489	0	1243.22	846.978	17.55	-30.55	0.644471
259	4.7	1.3	0.2766	4.55	1.6852	0	3.25	1.6548	-0.2487	-1	1	0.8253	1	0.8333	1260.7	922.043	0	-1.3	0.164135
260	5.9	40.4883	6.8624	43.1931	11.0752	3.25	23.6604	5.897	0.9781	0.913	0.9999	0.02436	0.1282	0	1167.83	709.847	3.9	-40.3	0.619619
261	7.7	3.7901	0.4922	33.7978	5.9294	0	20.5548	5.6001	-0.29	-1	1	0.6268	1	0.8611	529.734	987.033	-3.25	1.95	0.0830101
262	10.3	31.8765	3.0948	60.0543	7.2355	0	13.7886	3.1416	0.9049	0.568	1	0.1285	0.988	0.1587	375.374	336.981	-30.55	-9.1	0.427724
263	5.9	3.7901	0.6424	21.4292	5.4947	0	16.5718	4.0333	0.08089	-0.9923	1	0.7661	1	0.7222	1030.89	177.585	-1.95	3.25	0.116913
264	26.7	39.9525	1.4963	159.696	6.4654	0	18.9506	4.4562	0.324	-1	1	0.6868	0.9838	0.5811	1288.95	959.324	14.95	-37.05	0.231432
265	19.7	76.6256	3.8896	125.972	7.1171	0	18.3848	4.2304	0.7196	-0.6727	1	0.4	0.6215	0.3439	784.949	326.292	41.6	-64.35	0.546515
266	9.5	25.35	2.6684	61.3805	8.1841	0	25.3833	5.8335	0.2226	-0.9937	0.9997	0.7034	0.7467	0.6981	1164.02	89.1947	23.4	-9.75	0.326047
267	6.7	40.153	5.993	37.1393	7.902	3.25	14.5344	2.9984	0.9092	0.6823	0.9985	0.1022	0.1277	0.07407	917.687	170.358	35.1	19.5	0.758416
268	5.1	33.1436	6.4988	23.6746	7.637	3.25	13	2.8963	0.9738	0.9376	0.9994	0.02421	0	0	522.333	371.157	-22.1	-24.7	0.850962
269	10.9	33.505	3.0738	49.1384	5.5212	0	14.5344	3.043	0.8348	0.2425	0.9995	0.1882	0.8427	0.1884	1226.16	693.454	10.4	-31.85	0.556727
270	6.9	7.854	1.1383	23.708	4.8384	0	14.5344	3.7645	-0.0759	-0.9887	1	0.6604	1	0.8148	1317.92	792.529	-7.15	-3.25	0.235264
271	5.5	12.6207	2.2947	16.3964	4.6847	0	13.7886	4.03	0.3653	-0.3457	0.9921	0.4196	1	0.7333	1274.55	176.446	2.6	12.35	0.489829
272	19.3	39.8254	2.0635	86.4443	4.9968	0	16.5718	3.3068	0.4339	-1	1	0.7317	0.9075	0.3907	883.029	273.065	-35.75	-17.55	0.412964
273	5.1	39.8413	7.812	32.8823	10.6072	4.5962	22.981	4.776	0.9945	0.9846	1	0.00546	0	0	363.706	93.6373	22.1	33.15	0.736481
274	11.7	47.61	4.0692	83.732	8.6322	3.25	20.5548	4.0039	0.3492	-1	1	0.7928	0.5773	0.4865	69.9915	653.885	-3.9	-47.45	0.471398
275	35.3	103.424	2.9298	316.642	9.5088	0	32.0088	5.6727	0.9127	0.1291	1	0.1404	0.2012	0.1054	640.87	903.137	-3.9	-103.35	0.308115
276	4.7	36.056	7.6715	31.204	11.557	3.25	20.8102	4.6654	0.99	0.9835	0.9993	0.005352	0	0	749.84	947.468	-31.85	16.9	0.663797
277	7.3	31.2068	4.2749	38.8871	7.3372	0	13.7886	3.4873	0.9656	0.8097	1	0.048	0.6792	0	264.959	992.678	-31.2	0.65	0.582634
278	7.9	20.3586	2.577	34.6167	5.8672	0	11.718	2.4407	0.5132	-0.3987	0.9989	0.4706	0.7627	0.5263	255.31	602.785	-5.85	-19.5	0.439221
279	4.9	8.475	1.7296	19.4385	6.7029	3.25	11.718	2.9227	0.9553	0.7526	0.9998	0.0832	1	0	288.684	310.153	4.55	-7.15	0.258038
280	4.9	7.3539	1.5008	23.9925	8.2733	0	25.3833	7.2171	0.8579	0.4017	0.998	0.1871	1	0.1111	765.653	293.306	5.2	-5.2	0.181403
281	6.3	29.1994	4.6348	31.6271	7.3551	0	11.718	3.2019	0.972	0.8944	1	0.03413	0.5116	0	764.484	762.881	27.95	8.45	0.630148
282	6.7	8.7449	1.3052	14.7088	3.1295	0	7.2672	2	0.9263	0.7071	1	0.08411	1	0.07407	455.06	614.47	-6.5	5.85	0.417063
283	9.9	58.0287	5.8615	72.3709	9.1609	0	23.6604	5.1034	0.949	0.7178	1	0.06861	0.2532	0.05085	492.369	349.934	-43.55	-38.35	0.639839
284	5.5	41.5288	7.5507	29.7631	8.5038	0	14.5344	3.7547	0.9941	0.9756	0.9998	0.006515	0	0	420.409	65.6091	-12.35	39.65	0.887921
285	19.1	53.1929	2.785	122.718	7.1765	0	34.548	5.1581	0.7118	-0.9996	1	0.5103	0.8655	0.2318	935.956	644.99	33.15	41.6	0.388072
286	13.9	143.066	10.2926	142.654	11.9877	3.25	37.0557	5.8167	0.9697	0.8682	0.9999	0.04002	0	0	341.565	925.633	96.85	105.3	0.858597
287	15.7	155.571	9.909	147.539	10.7693	0	44.2048	7.0542	0.9944	0.9701	1	0.006629	0	0	265.21	344.86	-104	-115.7	0.920116
288	16.1	163.288	10.1421	162.023	11.491	0	32.1734	5.2931	0.9878	0.9171	1	0.01536	0.07801	0	461.963	537	-124.8	105.3	0.882612
289	9.5	50.1175	5.2755	54.3365	7.2449	0	19.769	4.2122	0.5986	-0.9999	0.9997	0.7442	0.4	0.2593	903.784	276.137	-8.45	49.4	0.728167
290	5.1	16.0932	3.1555	30.4058	9.8083	0	19.769	6.4361	0.8784	0.4997	1	0.1584	0.9032	0.1818	789.539	447.706	11.05	11.7	0.321717
291	6.7	3.25	0.4851	33.0562	7.0332	0	40.2003	8.0167	-0.4511	-0.999	0.8619	0.6218	0.617	0.96	218.09	800.022	0	3.25	0.0689729
292	7.3	3.25	0.4452	43.6462	8.2351	0	26.2023	5.7842	-0.3067	-0.9191	0.9965	0.5539	1	0.9394	965.98	7.5342	-3.25	0	0.0540613
293	5.9	10.5812	1.7934	17.3646	4.4525	0	9.75	2.1611	0.6998	0.3547	0.9806	0.1644	1	0.5263	509.619	969.746	7.15	7.8	0.402785
294	29.5	166.545	5.6456	191.347	6.9581	0	19.769	3.1445	0.9568	0.5692	1	0.08645	0.2364	0.0549	1161.76	704.537	86.45	-142.35	0.811371
295	12.3	41.4066	3.3664	89.0675	8.6473	0	18.9506	4.1935	0.5787	-0.8833	1	0.6801	0.2621	0.2771	1091.33	461.126	30.55	-27.95	0.389301
296	7.5	7.827	1.0436	39.6526	7.2096	0	39.538	7.3255	-0.09502	-0.7761	0.9947	0.625	0.7091	0.8571	499.367	1027.63	-5.85	5.2	0.144751
297	21.3	45.8975	2.1548	183.197	9.4921	0	29.25	4.9904	0.7621	-0.8885	1	0.5233	0.2435	0.2197	62.9131	865.289	-44.85	-9.75	0.22701
298	14.3	46.0584	3.2209	73.0808	5.9415	0	14.5344	3.6146	0.2877	-0.9505	1	0.8633	0.5122	0.3981	221.287	1011.68	45.5	-7.15	0.542102
299	8.3	76.6366	9.2333	76.8457	12.1977	3.25	24.7513	4.8763	0.9965	0.9869	0.9999	0.003071	0	0	199.175	199.626	74.75	-16.9	0.756971
300	11.9	98.5131	8.2784	114.8	11.596	0	40.2003	6.7415	0.9068	0.2079	1	0.1238	0.09091	0.05063	781.92	423.853	65.65	73.45	0.713901
301	5.1	5.36	1.051	14.7889	4.7706	0	13.4001	2.9193	-0.8791	-0.9951	-0.6748	0.09401	1	1	252.02	573.549	-1.3	5.2	0.220308
302	7.3	18.9506	2.596	44.734	8.4404	0	20.5548	6.2374	0.5925	-0.4472	0.9973	0.4917	0.7358	0.3333	1198.79	1027.55	1.95	18.85	0.307568
303	10.5	23.6604	2.2534	50.066	5.8901	0	14.5344	2.9628	0.8264	0.2425	1	0.2185	0.9176	0.3065	1308.84	11.5905	-22.75	6.5	0.382574
304	5.3	4.111	0.7757	34.4884	10.451	3.25	22.75	4.6941	-0.4062	-0.9864	0.9733	0.6962	1	0.9231	947.793	715.132	1.3	3.9	0.0742226
305	7.1	14.6069	2.0573	34.8586	6.835	0	16.25	4.56	0.3861	-0.7761	0.9945	0.4931	0.9412	0.6333	1352.44	1032.8	7.8	12.35	0.300995
306	4.9	21.9273	4.475	17.1204	5.9036	0	18.9506	4.269	0.9102	0.8729	0.9585	0.02976	0.4483	0	550.643	1025.66	-4.55	21.45	0.758012
307	8.9	21.2918	2.3923	47.5433	6.8903	0	29.43	5.2856	0.747	0.02127	0.9997	0.2477	1	0.4286	723.86	13.8427	-11.05	18.2	0.347198
308	5.5	9.3066	1.6921	19.6095	5.6027	0	11.718	3.1522	0.8087	0.6369	0.9923	0.1095	1	0.2667	297.036	694.991	-9.1	-1.95	0.302015
309	8.3	26.323	3.1714	61.263	9.7243	3.25	39.2699	7.1846	0.6331	-0.3644	1	0.3428	0.9206	0.5	1071.7	824.783	22.1	14.3	0.326131
310	4.9	17.8484	3.6425	21.0561	7.2607	0	13.4001	4.2223	0.2544	0.0995	0.7809	0.2223	0.8966	0.8889	611.786	1022.81	-9.75	-14.95	0.501673
311	7.3	35.9856	4.9295	44.1283	8.3261	0	20.5548	5.1614	0.8508	0.4363	1	0.1419	0.566	0.2121	660.98	126.52	12.35	-33.8	0.592054
312	16.1	22.2524	1.3821	76.7245	5.4415	0	13.4001	3.2817	0.3987	-1	1	0.6333	0.9929	0.5536	1277.87	337.64	2.6	-22.1	0.253992
313	10.1	21.8501	2.1634	54.4641	6.724	0	16.5718	3.4717	0.4064	-0.7894	0.9998	0.6682	0.8642	0.4407	891.54	780.401	-8.45	-20.15	0.321743
314	8.3	78.486	9.4561	72.5316	11.5129	3.25	18.9506	3.7923	0.9783	0.747	1	0.04529	0	0.02326	646.747	915.048	70.2	-35.1	0.821348
315	4.9	17.5981	3.5914	40.3148	13.9016	6.5	21.8017	4.4036	0.9619	0.873	0.9998	0.04667	0.8621	0	329.02	710.051	1.3	17.55	0.258344
316	10.5	30.7979	2.9331	39.4985	4.6469	0	11.718	2.752	0.9543	0.8	1	0.05541	0.9765	0	1066.51	263.262	22.1	21.45	0.631195
317	16.7	5.2405	0.3138	64.4744	4.386	0	16.25	2.9128	0.2549	-1	1	0.6837	1	0.6694	1289.54	741.593	0.65	5.2	0.0715458
318	10.3	34.548	3.3542	69.9869	8.4322	0	25.3833	5.7792	0.8591	0.4338	1	0.1624	0.8916	0.254	1264.95	231.107	-7.15	33.8	0.397785
319	5.3	29.1052	5.4915	22.7517	6.8944	3.25	18.9506	3.9594	0.9481	0.8545	0.9967	0.05025	0.2424	0	1263.92	413.632	-14.3	-25.35	0.796516
320	5.9	14.0014	2.3731	30.6879	7.8687	3.25	13.7886	3.7793	0.09977	-0.8533	0.9893	0.578	1	0.8421	1188.92	476.186	-5.2	-13	0.301587
321	4.9	26.8002	5.4694	28.1614	9.7108	3.25	45.2673	10.3157	0.8323	0.5037	0.9995	0.163	0.3448	0.3333	797.959	858.796	20.8	-16.9	0.563229
322	5.1	39.9049	7.8245	25.828	8.3316	3.25	13.4001	3.6225	0.9989	0.9943	1	0.001643	0	0	1220.2	283.363	39	-8.45	0.939135
323	6.7	78.4375	11.7071	58.0418	12.3493	3.25	21.8017	4.989	0.9836	0.9162	1	0.02579	0	0	1242.46	687.336	64.35	44.85	0.947997
324	9.7	35.6316	3.6734	42.4526	5.5133	0	18.3848	4.7363	0.6065	-0.8222	1	0.5966	0.5974	0.2857	1068.89	979.608	-27.95	-22.1	0.66628
325	4.9	6.4018	1.3065	17.8854	6.1674	0	11.718	3.3958	-0.9319	-0.9994	-0.7071	0.09495	1	1	985.48	792.469	5.85	-2.6	0.21184
326	9.7	22.9993	2.3711	49.6953	6.4539	0	16.25	3.6593	0.3471	-0.9985	0.9998	0.6822	0.8312	0.614	553.732	566.835	16.9	15.6	0.36739
327	10.7	69.4527	6.4909	84.1202	9.669	0	46.5329	8.1662	0.9725	0.7165	1	0.05752	0	0.04478	564.36	70.4299	59.15	-36.4	0.67131
328	7.3	33.5554	4.5966	47.9184	9.0412	0	20.8102	4.6365	0.7155	-0.9125	1	0.4934	0.4151	0.303	777.507	824.76	28.6	17.55	0.508406
329	8.5	82.8565	9.7478	66.2766	10.1964	4.5962	13.7886	2.4444	0.9813	0.9261	0.9999	0.01687	0	0	563.194	266.753	-27.95	-78	0.956004
330	4.7	3.3144	0.7052	14.852	5.5008	0	14.5344	3.7521	-0.4368	-0.7071	0.0767	0.2731	1	1	138.011	817.968	0.65	3.25	0.1282
331	8.5	66.3	7.8	66.7535	10.2698	6.5	14.5344	2.4022	0.9879	0.9267	1	0.01413	0.06154	0	746.376	737.412	58.5	31.2	0.759508
332	5.7	5.5915	0.981	28.4979	7.7021	0	16.25	4.407	-0.7468	-0.9993	0.2203	0.4267	0.9459	1	3.8509	390.132	3.25	4.55	0.127368
333	6.7	17.0988	2.5521	46.0573	9.7994	0	23.4361	5.3938	0.6579	0.1414	0.9971	0.2528	0.9787	0.5556	1375.06	136	-2.6	-16.9	0.260434
334	4.9	40.7068	8.3075	35.1228	12.1113	3.25	42.25	9.3605	0.9948	0.9867	1	0.004775	0.3103	0	299.52	471.398	31.85	25.35	0.68593
335	5.3	37.2547	7.0292	26.3443	7.9831	0	14.5344	3.6286	0.9977	0.9929	1	0.002023	0	0	204.189	871.745	3.9	37.05	0.88051
336	4.9	4.3603	0.8899	14.5692	5.0239	0	9.75	2.5102	-0.9547	-0.9899	-0.9285	0.02335	1	1	1390.46	660.878	-1.95	3.9	0.177133
337	23.7	31.737	1.3391	156.668	7.2197	0	39.538	5.8093	0.4594	-0.9999	1	0.6623	0.9816	0.4365	871.92	888.038	26	18.2	0.185479
338	11.1	15.6541	1.4103	38.9235	4.2773	0	16.25	3.6798	0.5959	-0.4472	0.9998	0.3503	1	0.5942	1110.45	274.045	10.4	-11.7	0.329717
339	7.1	2.3436	0.3301	38.9667	7.6405	0	38.0403	8.0811	-0.2464	-0.9991	0.9801	0.7656	0.5686	0.9032	225.768	955.69	-1.95	-1.3	0.043204
340	10.3	36.4058	3.5345	54.1284	6.5215	0	18.3848	3.7608	0.6889	-0.5692	0.9992	0.4073	0.9036	0.4262	826.282	768.869	-36.4	0.65	0.541977
341	9.3	12.2642	1.3187	29.9552	4.1034	0	14.5344	2.9327	0.4526	-0.9861	1	0.71	1	0.4231	1314.75	956.72	-6.5	-10.4	0.321368
342	10.1	5.9927	0.5933	47.4459	5.8575	0	13.4001	3.4064	0.5401	-0.8	0.9997	0.4667	0.963	0.5833	1033.73	511.416	5.85	1.3	0.101289
343	7.9	61.6644	7.8056	53.1772	9.0131	0	18.3848	3.7986	0.9782	0.9503	0.9999	0.01445	0	0	1278.41	281.266	-19.5	58.5	0.866028
344	23.5	95.0068	4.0428	155.882	7.2503	0	19.5	4.553	0.4404	-0.9992	1	0.7205	0.6744	0.4323	1177.48	989.74	-91	-27.3	0.557605
345	5.5	6.5	1.1818	21.256	6.0732	0	14.5344	3.4711	-0.777	-0.9989	0.7071	0.4449	1	1	917.4	789.564	3.9	5.2	0.194593
346	8.1	18.2	2.2469	38.5696	6.3229	0	21.8017	4.4821	0.534	-1	1	0.6845	0.9672	0.35	1123.35	385.481	18.2	0	0.355359
347	9.9	59.6444	6.0247	57.869	7.3252	0	13.7886	3.0716	0.9692	0.8495	1	0.03985	0	0	117.556	43.3131	-16.9	-57.2	0.822462
348	4.9	25.483	5.2006	25.8244	8.905	3.25	16.5718	3.5432	0.9881	0.9688	1	0.009237	0.2759	0	1313.65	502.378	15.6	-20.15	0.584009
349	29.7	61.4516	2.0691	127.831	4.6149	0	16.5718	2.9311	0.4785	-0.8944	1	0.5847	0.9928	0.4824	974.648	382.126	-56.55	-24.05	0.448352
350	4.7	10.896	2.3183	27.7436	10.2754	3.25	27.768	7.1005	0.795	0.3969	0.9995	0.2265	0.8889	0.4286	982.34	972.287	10.4	3.25	0.225617
351	7.7	41.8481	5.4348	40.8082	7.1593	3.25	13.4001	2.7604	0.9752	0.8988	1	0.02524	0.01754	0	940.058	180.727	-4.55	-41.6	0.759124
352	17.3	16.4567	0.9513	71.0047	4.6408	0	20.8102	4.3398	0.517	-1	1	0.5191	1	0.5669	554.991	187.769	-16.25	2.6	0.204986
353	10.5	18.6245	1.7738	43.3337	5.0981	0	16.25	2.8334	0.5783	-0.9923	1	0.614	1	0.3231	208.976	154.429	16.25	-9.1	0.347934
354	29.5	164.65	5.5814	217.691	7.916	0	45.6159	4.4752	0.9571	0.6365	1	0.06833	0.1018	0.01961	837.215	617.556	63.05	152.1	0.705078
355	5.9	3.25	0.5508	34.7851	8.9192	3.25	23.4361	5.8772	0.1026	-0.9363	0.9971	0.5936	1	0.8824	781.161	1006.27	-1.95	-2.6	0.0617544
356	14.5	41.5848	2.8679	85.4469	6.8358	0	14.5344	3.5627	0.6225	-0.9939	0.9999	0.4781	0.68	0.4412	482.541	808.372	17.55	37.7	0.419541
357	5.1	15.1186	2.9644	21.85	7.0484	0	18.9506	4.6417	-0.6226	-0.943	0.2203	0.415	0.7419	1	1042.83	705.706	-13.65	-6.5	0.420578
358	6.7	91.4747	13.6529	64.751	13.7768	4.5962	26.2023	5.699	0.9787	0.9654	0.9951	0.008452	0	0	882.933	45.9254	-86.45	-29.9	0.991007
359	7.1	13.7733	1.9399	27.9286	5.4762	0	13.7886	2.8408	0.5826	-0.4138	1	0.4039	1	0.4483	1175.06	626.472	-13	4.55	0.354242
360	12.7	59.927	4.7187	71.5078	6.683	0	19.769	3.7024	0.9039	0.2723	1	0.1701	0.4393	0.1264	1016.03	145.811	-59.8	3.9	0.706075
361	4.7	2.3436	0.4986	9.8338	3.6422	0	7.2672	2.5567	-0.7871	-0.8682	-0.7071	0.05646	1	1	1255.63	916.723	-1.95	-1.3	0.136895
362	10.1	105.23	10.4188	111.809	13.8035	3.25	24.7513	5.3259	0.8791	0.4869	0.9999	0.1542	0.08642	0.2623	145.634	555.074	46.8	94.25	0.754794
363	21.3	92.2405	4.3305	152.754	7.9147	0	35.8974	5.4674	0.7973	-0.9179	1	0.4441	0.4404	0.1977	389.646	75.1056	-89.05	-24.05	0.547146
364	12.5	95.5412	7.6433	95.1452	9.0615	3.25	16.5718	2.9855	0.9747	0.8483	1	0.02939	0	0	898.496	971.252	-48.1	82.55	0.843492
365	5.1	16.25	3.1863	27.4582	8.8575	0	37.0557	8.8756	0.8324	0.3519	0.995	0.1779	0.9677	0.09091	1335.24	40.1471	15.6	4.55	0.359729
366	9.3	74.6255	8.0243	69.3401	9.4986	4.5962	20.8102	3.6223	0.9853	0.946	0.9999	0.01294	0	0	1005.04	598.683	-45.5	59.15	0.844788
367	4.9	36.3826	7.425	28.4171	9.799	0	26.2023	6.9044	0.851	0.4126	1	0.2058	0.1724	0.2222	257.755	423.52	-27.3	24.05	0.75773
368	4.7	5.9927	1.275	11.4379	4.2363	0	9.75	2.6377	0.6031	0.2169	0.9985	0.2607	1	0.7143	525.787	667.819	-1.3	-5.85	0.30097
369	21.1	78.969	3.7426	103.767	5.4328	0	17.5018	3.7076	0.9288	0.606	1	0.09462	0.9634	0.09357	887.379	177.028	-66.3	-42.9	0.68889
370	5.1	39.9895	7.8411	33.0907	10.6744	0	39	9.2227	0.9978	0.9902	1	0.003277	0	0	226.823	408.324	-5.2	39.65	0.734571
371	24.5	55.5817	2.2686	171.685	7.6304	0	42.3748	5.4838	0.6727	-0.9987	1	0.5236	0.9422	0.3186	1303.16	612.629	-54.6	10.4	0.297311
372	7.9	72.2319	9.1433	53.8407	9.1255	0	16.25	4.8439	0.9384	0.8067	1	0.06654	0.2034	0	1144.02	451.291	-48.75	-53.3	1.00195
373	13.7	99.0051	7.2266	106.381	9.0924	0	27.5772	5.2374	0.9009	0.1743	1	0.1982	0.3077	0.1753	1093.79	336.336	-39	91	0.794796
374	11.5	59.9728	5.215	98.0725	10.3234	0	44.2048	8.2483	0.7005	-0.2234	1	0.4497	0.2526	0.2838	369.439	515.591	4.55	-59.8	0.505163
375	6.5	32.2717	4.9649	33.0155	7.3368	0	16.25	4.4817	0.9613	0.9012	0.9978	0.02733	0.4	0	555.985	433.023	-5.2	-31.85	0.676712
376	27.7	24.9129	0.8994	127.201	4.9495	0	23.6604	4.1228	0.5725	-1	1	0.6033	1	0.3734	1076.04	628.639	-3.25	-24.7	0.181715
377	5.7	11.3704	1.9948	29.9355	8.0907	0	24.7513	7.1594	-0.266	-0.8575	0.937	0.5359	0.973	0.9375	966.044	520.342	5.85	9.75	0.246555
378	5.5	14.3148	2.6027	31.9044	9.1156	0	23.4361	6.8414	0.7191	-0.8752	0.9997	0.6023	0.8857	0.1333	1344.77	300.782	11.05	-9.1	0.285522
379	7.7	26.8002	3.4805	48.9945	8.5955	3.25	18.9506	4.5403	0.789	0.06183	0.9997	0.2579	0.7895	0.3243	1005.06	732.883	-26	-6.5	0.404921
380	16.3	19.5	1.1963	104.941	7.3385	0	38.0403	6.73	0.1926	-1	1	0.7476	1	0.6364	1387.21	1005.24	0	-19.5	0.163017
381	12.1	41.2942	3.4127	64.19	6.3554	0	32.5	5.0114	0.8746	-0.06652	0.9998	0.1893	0.8317	0.1605	894.802	436.488	-19.5	36.4	0.536976
382	11.5	18.2116	1.5836	47.8693	5.0389	0	26.2023	4.4425	0.7173	-0.6459	0.9997	0.3502	1	0.36	754.835	211.587	-18.2	0.65	0.314275
383	26.9	55.8924	2.0778	132.808	5.3337	0	24.7513	4.1449	0.4779	-1	1	0.67	0.9036	0.4578	1207.52	775.861	8.45	-55.25	0.389561
384	9.3	107.299	11.5376	97.1714	13.3112	3.25	27.768	4.6819	0.9915	0.9709	1	0.008593	0	0	244.167	714.22	3.25	107.25	0.866759
385	8.9	59.9834	6.7397	68.4262	9.9168	0	20.8102	5.6507	0.7368	0.06716	1	0.2791	0.3188	0.4286	1353.13	965.91	52	29.9	0.679624
386	21.5	60.2014	2.8001	135.547	6.9511	0	30.6604	4.3589	0.5251	-1	1	0.6812	0.5641	0.4023	720.849	835.816	47.45	37.05	0.402828
387	5.9	4.6872	0.7944	23.7319	6.0851	0	14.5344	3.8843	0.3016	-0.8944	0.9971	0.6558	1	0.6316	235.305	658.271	-2.6	-3.9	0.130548
388	8.7	14.8223	1.7037	45.0051	6.7172	0	18.3848	4.6273	-0.09726	-0.9899	0.9957	0.6247	0.8507	0.8889	18.3793	676.092	-14.3	-3.9	0.253632
389	15.1	9.9431	0.6585	48.1637	3.6766	0	16.25	3.3649	0.1509	-1	1	0.695	1	0.7527	654.089	1017.1	1.95	-9.75	0.179106
390	7.7	13	1.6883	42.6696	7.4859	0	16.5718	4.5878	0.41	-0.9806	1	0.6156	0.9825	0.5833	1054.06	553.026	13	0	0.225531
391	5.9	54.1025	9.1699	43.5789	11.1741	3.25	16.5718	3.9797	0.9902	0.9754	1	0.00961	0	0	1366.05	579.881	31.2	44.2	0.820639
392	17.7	14.6069	0.8253	86.5739	5.5143	0	18.9506	3.5681	0.3592	-0.9997	1	0.6173	1	0.6	1253.22	131.22	-13.65	5.2	0.149665
393	16.3	69.0134	4.2339	113.284	7.922	0	23.6604	5.039	0.723	-1	1	0.5707	0.5874	0.2231	1150.96	900.046	59.8	-34.45	0.534448
394	6.9	15.4093	2.2332	42.9146	8.7581	3.25	21.8017	5.4133	0.5802	-0.7593	1	0.4406	1	0.5172	1333.96	700.732	-13.65	-7.15	0.254987
395	4.7	7.4111	1.5768	31.4983	11.666	3.25	25.3833	6.1502	-0.7521	-1	-0.1789	0.2991	1	1	1160.01	101.075	5.85	-4.55	0.135162
396	10.9	54.4295	4.9935	63.9622	7.1868	0	14.5344	3.8235	0.6188	-0.6877	1	0.4825	0.4719	0.3971	377.927	41.7064	41.6	-35.1	0.694815
397	13.5	7.827	0.5798	72.5465	6.3084	0	45.9619	7.0519	0.3486	-0.7615	0.9965	0.4596	0.7739	0.8298	613.889	472.7	5.2	-5.85	0.0919092
398	21.7	99.9648	4.6067	163.202	8.2844	0	18.9506	4.4105	0.7389	-0.8222	1	0.4295	0.3858	0.2655	1202.53	64.3871	-35.1	-93.6	0.556069
399	10.5	40.095	3.8186	54.6228	6.4262	0	14.5344	2.8518	0.4948	-0.8944	0.9764	0.6406	0.4824	0.3594	487.276	861.51	11.7	38.35	0.594224
400	5.9	26.9339	4.5651	33.2991	8.5382	0	32.5	7.1482	0.8919	0.07975	1	0.2594	0.1795	0.1579	772.78	410.449	-3.9	26.65	0.534668
401	6.7	11.7	1.7463	41.7444	8.8818	0	32.6621	6.7424	0.4265	-0.9823	1	0.7859	0.9574	0.3462	891.91	1037.45	-11.7	0	0.196616
402	8.1	76.9887	9.5048	63.6739	10.4383	4.5962	17.5018	2.8687	0.9975	0.9836	1	0.00343	0	0	393.568	984.574	-58.5	-50.05	0.91057
403	6.5	2.6	0.4	13.7338	3.052	0	7.2672	2.0969	0.3394	-0.7593	0.9487	0.5977	1	0.75	332.8	1032.57	-2.6	0	0.131062
404	6.3	7.2672	1.1535	39.3996	9.1627	0	26.2023	6.4264	-0.5049	-0.9995	0.9487	0.5218	1	0.913	1032.09	752.333	-7.15	-1.3	0.125891
405	7.7	70.996	9.2203	78.0424	13.6917	3.25	42.3748	7.6266	0.5894	-0.2767	0.9998	0.4917	0	0.4054	118.123	805.981	-53.95	-46.15	0.673423
406	4.9	28.8647	5.8908	19.9149	6.8672	0	11.718	3.0415	0.9349	0.9084	0.9585	0.0188	0	0	20.5306	446.857	-28.6	-3.9	0.857817
407	8.3	76.92	9.2675	61.7105	9.7953	0	21.8017	5.1671	0.987	0.9453	0.9999	0.01499	0	0	849.771	986.723	66.3	39	0.946117
408	16.3	166.401	10.2087	167.93	11.7433	0	19.769	3.6179	0.9578	0.6318	1	0.0816	0	0.05691	970.933	1004.87	166.4	0.65	0.869321
409	5.9	18.0719	3.063	19.9703	5.1206	0	7.2672	1.9145	0.8761	0.4472	0.9999	0.1605	0.9744	0.2105	696.229	859.491	-11.05	14.3	0.598172
410	10.3	54.4334	5.2848	66.0685	7.9601	3.25	17.5018	3.192	0.8571	0.2313	1	0.1814	0.2289	0.2857	1005.81	904.524	-11.05	53.3	0.663911
411	9.9	81.5096	8.2333	71.3903	9.0367	3.25	14.5344	3.2753	0.9753	0.894	1	0.02995	0	0	930.379	745.414	-43.55	-68.9	0.911096
412	6.1	33.5554	5.5009	38.3133	9.3447	3.25	20.5548	4.7941	0.5621	-0.1877	0.999	0.4456	0	0.5238	444.771	1018.14	-28.6	17.55	0.588665
413	5.3	33.5554	6.3312	26.1824	7.934	3.25	22.981	4.7838	0.9955	0.9868	1	0.004084	0	0	720.264	501.689	-28.6	17.55	0.797983
414	11.1	19.5541	1.7616	46.4936	5.1092	0	11.718	2.7429	0.5632	-0.6435	0.9999	0.5199	0.8791	0.4493	945.261	116.59	5.2	-18.85	0.34479
415	5.7	16.3019	2.86	23.4914	6.349	0	11.718	3.1489	0.8569	0.1465	0.9986	0.2369	0.5135	0.1765	1323.37	770.36	-1.3	16.25	0.450465
416	6.3	17.1605	2.7239	33.5416	7.8004	3.25	16.5718	4.3226	0.8616	-0.3162	0.9996	0.2977	0.9302	0.1304	1383.06	337.786	-10.4	-13.65	0.3492
417	7.7	65.9326	8.5627	60.295	10.5781	4.5962	27.768	4.5995	0.9907	0.9314	1	0.01515	0	0	658.071	223.454	-11.05	-65	0.809474
418	8.7	47.2671	5.433	58.2706	8.6971	0	13.7886	3.3519	0.78	0.2218	1	0.2712	0.3433	0.4043	483.115	51.4598	-24.7	-40.3	0.624691
419	12.1	53.4899	4.4207	83.9051	8.3074	0	35.0036	6.2098	0.6433	-0.8437	0.9982	0.511	0.495	0.3086	1271.43	572.273	23.4	-48.1	0.53214
420	6.5	39.1999	6.0308	41.3342	9.1854	3.25	17.5018	4.3699	0.9924	0.968	1	0.008126	0.2	0	883.569	259.762	29.9	-25.35	0.656564
421	24.5	88.8434	3.6263	159.567	7.0919	0	17.5018	4.8246	0.4516	-1	1	0.7291	0.52	0.415	1237.97	337.896	-85.15	25.35	0.51133
422	8.1	80.8199	9.9778	66.9954	10.9829	3.25	16.25	3.0367	0.9743	0.9259	0.9995	0.01642	0	0	1111.31	667.383	79.3	-15.6	0.908485
423	9.9	38.0403	3.8425	47.5426	6.018	0	11.718	3.474	0.7711	-0.5623	0.9998	0.4136	0.5696	0.2373	389.248	483.889	-35.75	-13	0.638501
424	12.7	105.856	8.3351	100.506	9.3931	3.25	18.9506	4.0574	0.9816	0.9107	1	0.02191	0.07477	0	1013.68	137.13	70.85	-78.65	0.887364
425	11.1	16.6608	1.501	39.0391	4.29	0	10.2774	2.8548	0.7653	-0.4472	1	0.2489	1	0.4366	1297.88	542.824	15.6	-5.85	0.349883
426	20.5	13.8954	0.6778	113.512	6.1358	0	23.4361	5.3767	-0.1312	-1	1	0.5757	0.9946	0.8792	830.224	1025.14	2.6	-13.65	0.110466
427	24.1	159.45	6.6162	182.933	8.2775	0	17.5018	3.8915	0.8645	-0.9982	1	0.4253	0.1991	0.0597	1189.08	829.004	65	145.6	0.799299
428	9.9	1.95	0.197	51.3118	6.4952	0	16.5718	3.0671	-0.1539	-1	1	0.6581	1	0.8793	1125.94	234.106	0	-1.95	0.0303301
429	21.3	33.2009	1.5587	208.642	10.8104	0	30.8322	5.6419	-0.0171	-0.9997	0.9983	0.7032	0.5492	0.7688	1203.29	260.962	30.55	-13	0.144185
430	5.1	6.4347	1.2617	17.2726	5.5718	0	23.6604	6.1058	0.6807	-0.1961	0.9943	0.3917	1	0.4545	788.049	120.5	-4.55	-4.55	0.226444
431	4.7	7.4111	1.5768	13.0281	4.8252	3.25	9.75	1.9629	0.7586	0.4856	0.9947	0.1796	1	0.4286	152.436	767.308	7.15	-1.95	0.326784
432	7.1	60.8124	8.5651	55.6426	10.9103	6.5	16.25	3.2581	0.9934	0.9191	1	0.01468	0	0	819.042	290.796	-59.8	11.05	0.785047
433	17.5	19.5541	1.1174	96.8809	6.2504	0	16.25	3.5976	-0.2245	-1	0.9964	0.6889	0.9613	0.8797	258.069	102.94	-5.2	-18.85	0.178773
434	12.5	38.3885	3.0711	66.8813	6.3696	0	50.4536	8.9555	0.7629	-0.9487	1	0.3315	0.8	0.3012	215.464	971.616	33.8	-18.2	0.48215
435	6.3	65.65	10.4206	54.6549	12.7105	7.2672	19.5	3.1038	0.9972	0.9813	1	0.004201	0	0	1156.23	172.619	65.65	0	0.819842
436	4.9	7.5802	1.547	32.729	11.2858	3.25	20.5548	5.2941	0.8497	0.5264	1	0.1528	1	0.2222	1318.53	1036.33	-6.5	-3.9	0.137075
437	8.9	2.9069	0.3266	33.4195	4.8434	0	13.4001	2.9952	-0.2721	-1	1	0.6714	1	0.8667	765.281	883.607	1.3	-2.6	0.067432
438	6.3	6.5	1.0317	35.3597	8.2232	0	37.0557	9.938	-0.3325	-0.9995	1	0.7174	1	0.8182	506.571	762.222	5.2	3.9	0.125462
439	4.7	49.4385	10.5188	29.539	10.9404	3.25	16.25	3.3752	0.9474	0.9276	0.9701	0.01545	0	0	26.6489	428.298	-43.55	-23.4	0.961464
440	22.5	124.233	5.5215	174.95	8.5341	0	23.6604	4.732	0.9536	-0.2707	1	0.1276	0.1268	0.02703	757.713	847.029	-70.85	-102.05	0.646993
441	6.1	4.7321	0.7757	24.006	5.8551	0	10.2774	2.5656	0.5694	-0.4472	1	0.3765	1	0.5714	948.885	662.123	-1.3	-4.55	0.132483
442	7.9	15.1744	1.9208	30.4319	5.1579	0	19.769	4.233	-0.06591	-1	0.9994	0.576	1	0.9231	516.646	383.817	-2.6	-14.95	0.3724
443	7.1	32.6362	4.5966	42.1691	8.2684	3.25	20.8102	5.2585	0.5236	-0.5501	1	0.5902	0.451	0.4333	754.732	754.458	23.4	22.75	0.555924
444	8.9	34.7978	3.9099	66.2829	9.6062	0	26.8002	6.2587	0.9077	0.534	1	0.1086	0.6812	0.102	1364.69	482.421	29.25	-18.85	0.407018
445	6.9	61.0896	8.8536	46.7804	9.547	0	16.25	4.0126	0.9897	0.9802	0.9998	0.005813	0	0	1318.82	586.812	21.45	57.2	0.92737
446	16.3	46.9532	2.8806	106.733	7.4639	0	50.7666	7.3829	0.6053	-0.8087	1	0.6028	0.8252	0.3333	717.028	1019.71	43.55	17.55	0.385938
447	15.9	49.5793	3.1182	121.649	8.7517	0	35.8974	5.0868	0.6426	-0.9923	1	0.4643	0.5252	0.4034	1003.7	46.456	-27.95	40.95	0.356296
448	14.7	50.7666	3.4535	105.234	8.2861	0	20.8102	3.9323	0.8426	-0.04912	1	0.2355	0.6299	0.2056	287.667	382.238	-50.7	-2.6	0.416782
449	7.1	34.0801	4.8	39.9459	7.8325	0	16.5718	4.8812	0.7703	-0.2696	0.9993	0.3288	0.4706	0.2581	308.979	655.282	27.95	19.5	0.612831
450	8.3	30.2442	3.6439	45.3682	7.2013	0	22.75	4.4586	0.858	0.4415	1	0.1527	0.8413	0.2791	369.717	814.012	-26.65	-14.3	0.506006
451	7.3	40.7172	5.5777	60.8332	11.478	0	26.2023	7.0537	0.3035	-0.4696	0.9888	0.4692	0.3585	0.8182	967.52	519.055	-11.7	-39	0.485947
452	8.1	47.946	5.9193	60.3534	9.894	0	18.9506	4.5124	0.978	0.7869	1	0.04298	0.2951	0	623.185	992.475	-13	46.15	0.598272
453	7.9	21.9273	2.7756	24.7888	4.2015	0	7.2672	2.2337	0.9086	0.6668	1	0.09536	0.8814	0.07692	945.158	985.221	21.45	-4.55	0.660621
454	11.1	75.358	6.789	81.6087	8.968	3.25	22.981	4.4418	0.9769	0.8519	1	0.0297	0	0	1281.35	355.284	62.4	-42.25	0.757025
455	21.5	14.95	0.6953	116.677	5.9834	0	23.6604	3.6076	0.717	-0.4961	1	0.2896	0.7744	0.4343	1158.34	974.223	14.95	0	0.116205
456	5.3	12.2124	2.3042	29.9463	9.0746	0	20.5548	4.9993	-0.1931	-0.9991	0.9999	0.9206	0.6667	0.6923	486.538	266.623	11.05	5.2	0.253918
457	5.3	2.0555	0.3878	28.3304	8.585	0	29.43	9.2235	-0.8322	-0.9864	-0.4961	0.1579	1	1	703.632	738.934	-0.65	1.95	0.0451718
458	5.1	23.2551	4.5598	28.0491	9.0481	3.25	20.8102	5.3968	0.9243	0.7721	0.9895	0.0702	0.6129	0	129.333	993.98	-10.4	-20.8	0.503951
459	15.3	106.911	6.9876	120.158	9.0345	0	18.9506	3.7554	0.9736	0.8605	1	0.03539	0.1429	0	345.654	281.761	-14.3	105.95	0.773435
460	7.7	13.1454	1.7072	62.4899	10.9631	4.5962	18.3848	3.3189	0.3218	-0.9806	1	0.8126	0.8596	0.4722	322.695	538.377	-1.95	-13	0.155722
461	7.5	33.3089	4.4412	38.2493	6.9544	3.25	16.5718	3.6246	0.9687	0.8878	1	0.03259	0.8182	0	95.6467	899.007	-33.15	-3.25	0.638617
462	21.1	119.425	5.66	157.56	8.2492	0	18.3848	3.477	0.9887	0.8818	1	0.01468	0.1832	0	703.955	515.81	38.35	-113.1	0.686127
463	7.3	26.339	3.6081	31.4156	5.9275	0	10.2774	2.8753	0.9868	0.9357	0.9999	0.01708	0.6226	0	963.034	848.856	7.15	-25.35	0.608705
464	4.9	19.304	3.9396	35.0648	12.0913	0	39.1352	11.0486	0.8891	0.6538	0.9989	0.1119	0.4483	0.1111	1060.07	324.214	-13.65	-13.65	0.325821
465	7.9	14.7078	1.8617	30.2594	5.1287	0	16.5718	3.6975	0.7439	-0.9892	0.9998	0.5415	1	0.1316	441.747	912	-10.4	-10.4	0.362996
466	5.9	23.8648	4.0449	27.7182	7.1072	3.25	16.25	4.1005	0.627	-0.8906	0.9974	0.6564	0.3846	0.2632	173.22	434.83	11.7	-20.8	0.569127
467	9.3	33.0223	3.5508	47.5065	6.5077	0	18.3848	4.8946	0.7613	-0.04541	0.9999	0.302	0.7671	0.3396	1069.46	427.79	19.5	26.65	0.545631
468	6.7	14.8223	2.2123	26.4788	5.6338	3.25	9.1924	2.0759	0.8403	0.534	1	0.1078	1	0.1481	301.164	335.254	-11.7	-9.1	0.392683
469	12.7	12.82	1.0094	64.2914	6.0085	0	14.5344	3.9462	0.1039	-0.9558	1	0.637	0.9159	0.8	213.039	567.776	-6.5	-11.05	0.167995
470	7.1	17.9781	2.5321	39.1341	7.6734	3.25	13.7886	3.2727	0.8737	0.5039	0.9997	0.1352	1	0.1935	112.697	239.324	13.65	-11.7	0.329984
471	11.9	89.8435	7.5499	90.7337	9.165	0	22.981	4.4739	0.9413	0.7128	0.9993	0.0696	0.101	0.02532	162.202	964.315	-85.8	26.65	0.823775
472	5.1	8.1445	1.597	28.6059	9.2277	0	32.5	7.3177	-0.4151	-1	1	0.8493	0.9677	0.8182	561.49	929.069	-3.9	-7.15	0.173066
473	5.7	43.448	7.6225	37.0451	10.0122	4.5962	14.5344	3.4194	0.9945	0.9773	1	0.006697	0	0	225.404	832.789	33.8	27.3	0.761321
474	5.5	6.1321	1.1149	28.526	8.1503	0	20.8102	4.6595	0.5636	-0.2425	0.9989	0.4873	1	0.5	629.855	691.245	5.2	3.25	0.136793
475	20.3	43.7001	2.1527	161.217	8.8097	0	44.2048	6.1954	0.2502	-0.9939	1	0.7257	0.6721	0.5951	221.02	318.586	16.9	40.3	0.244356
476	17.1	88.5385	5.1777	104.41	6.9146	0	18.3848	3.804	0.9662	0.8366	1	0.03657	0.2649	0	1110.4	171.775	47.45	74.75	0.748807
477	12.3	71.4202	5.8065	101.844	9.8878	3.25	22.981	5.1247	0.9639	0.5125	1	0.07458	0.2427	0.03614	841.374	247.077	-46.8	-53.95	0.587239
478	13.1	71.3255	5.4447	104.82	9.4433	0	34.548	7.5832	0.5199	-0.9978	1	0.7238	0.1892	0.2857	1322.65	797.592	67.6	-22.75	0.576568
479	6.3	44.243	7.0227	40.5956	9.4408	0	20.8102	6.104	0.9583	0.8737	0.9984	0.03707	0.3953	0	1292.16	160.976	7.8	43.55	0.743867
480	6.1	55.8244	9.1515	47.2136	11.5155	4.5962	19.769	4.3075	0.982	0.9509	0.9999	0.01301	0	0	800.738	39.7705	-26	49.4	0.794711
481	12.3	14.8365	1.2062	84.554	8.2091	0	20.5548	4.8468	0.49	-0.9899	0.9999	0.7366	0.2233	0.3373	361.85	359.431	-7.15	13	0.146934
482	6.1	8.0401	1.318	31.5355	7.6916	3.25	14.5344	3.6827	-0.116	-0.9864	0.9974	0.7896	1	0.7619	1033.11	199.451	-7.8	-1.95	0.171356
483	11.1	14.3	1.2883	84.4004	9.2748	0	26.2023	5.5862	0.1387	-1	1	0.6927	1	0.7143	1159.58	116.487	0	-14.3	0.138903
484	6.9	15.6541	2.2687	25.5674	5.2178	0	21.8017	4.7538	0.6112	-0.1961	0.999	0.3934	1	0.5	1325.67	88.0725	15.6	-1.3	0.4348
485	19.3	41.1096	2.13	88.1743	5.0968	0	16.25	3.474	0.6445	-1	1	0.5572	1	0.3046	1072.45	314.731	23.4	-33.8	0.417909
486	4.7	14.6647	3.1201	22.6587	8.3921	3.25	21.8017	5.6282	0.8826	0.5743	0.9869	0.1422	0.9259	0.1429	555.947	478.489	3.25	-14.3	0.37179
487	13.9	20.2441	1.4564	56.708	4.7654	0	13.4001	3.4782	0.0219	-0.9899	0.9998	0.7232	0.8655	0.7053	978.061	422.982	20.15	1.95	0.30562
488	15.9	57.2591	3.6012	82.4788	5.9337	0	22.981	4.6513	0.8474	-0.8944	1	0.3258	0.5899	0.1525	1351.89	945.585	-44.2	36.4	0.606906
489	5.7	9.0301	1.5842	26.823	7.2495	0	20.8102	5.7555	-0.3978	-0.9985	0.4472	0.4819	1	1	231.298	776.447	7.8	4.55	0.218525
490	19.1	58.7774	3.0774	118.764	6.9453	0	36.7696	6.4331	0.8312	0.1465	1	0.218	0.6842	0.245	307.825	576.958	-57.85	-10.4	0.443091
491	14.3	41.5695	2.907	91.4601	7.4358	0	23.6604	5.4187	0.7837	-0.4961	1	0.3235	0.9187	0.2621	1070.54	38.9685	-18.85	37.05	0.390947
492	5.9	20.3482	3.4489	35.1172	9.0044	0	20.5548	4.9634	0.1541	-0.5918	0.9843	0.5263	0.2308	0.8421	1230.2	193.559	18.2	9.1	0.383024
493	5.9	7.854	1.3312	17.4143	4.4652	0	10.2774	2.1981	0.7469	-0.9701	0.9927	0.4771	1	0.2353	1175.04	850.754	3.25	-7.15	0.298128
494	5.1	2.9069	0.57	23.9287	7.719	3.25	18.9506	3.8969	-0.7759	-1	-0.5369	0.1648	1	1	1212.55	730.529	2.6	-1.3	0.0738438
495	5.5	17.3076	3.1468	22.2077	6.345	3.25	16.25	3.7636	0.9174	0.4741	0.9999	0.1305	0.7714	0.06667	54.1909	166.873	9.75	-14.3	0.49595
496	13.3	45.3558	3.4102	76.9256	6.8076	0	43.6033	7.5236	0.8316	-0.1993	1	0.3026	0.7965	0.172	1360.82	772.128	-40.95	-19.5	0.50094
497	5.3	12.2642	2.314	22.116	6.7018	0	17.5018	4.2482	0.8737	0.6916	0.9999	0.1007	1	0.07692	1058.17	567.113	-6.5	-10.4	0.34528
498	16.7	100.647	6.0268	118.478	8.0597	0	14.5344	3.359	0.977	0.8472	1	0.02981	0.06803	0	1091.05	488.353	-81.9	58.5	0.74777
499	4.9	57.2369	11.681	37.4796	12.924	9.1924	18.9506	2.7059	0.9617	0.9401	0.9813	0.01501	0	0	1157.38	569.949	55.25	14.95	0.903822
500	7.9	66.7066	8.4439	57.231	9.7002	0	16.25	4.2549	0.975	0.8752	0.9997	0.03766	0	0	717.089	1005.28	55.9	-36.4	0.870487
501	7.5	28.0029	3.7337	43.9582	7.9924	0	43.6033	9.1002	0.6707	0.3425	0.9899	0.1526	0.7818	0.6571	708.707	884.853	26	-10.4	0.467156
502	4.7	4.3603	0.9277	18.8056	6.965	0	26.2023	6.8052	-0.8303	-0.9985	-0.5145	0.1677	1	1	2.2979	40.8191	3.9	1.95	0.133195
503	18.1	43.5936	2.4085	99.1457	6.1581	0	23.4361	4.7304	0.5762	-1	1	0.5996	0.9503	0.3546	1108.41	442.876	1.95	-43.55	0.391111
504	8.3	26.8002	3.2289	42.1271	6.6868	0	17.5018	3.8344	0.9629	0.7211	0.9999	0.0602	1	0.02326	1303.17	286.41	6.5	26	0.482877
505	9.7	25.9756	2.6779	51.8439	6.733	0	18.3848	5.0089	0.3062	-0.9972	0.9997	0.847	0.7662	0.4561	1081.45	412.629	13.65	-22.1	0.397728
506	13.7	165.851	12.1059	155.672	13.3053	4.5962	39.538	5.3559	0.9888	0.9575	1	0.01153	0	0	480.671	494.766	-161.2	-39	0.909855
507	8.3	9.3066	1.1213	40.8938	6.4911	0	27.9576	6.2826	-0.2533	-1	1	0.796	0.9841	0.814	45.9819	491	-1.95	-9.1	0.172744
508	7.1	24.2686	3.4181	54.9443	10.7734	3.25	27.768	5.8606	0.9223	0.589	1	0.09395	0.6863	0.03226	78.9507	432.81	-22.75	8.45	0.317272
509	17.9	169.402	9.4638	177.471	11.1617	3.25	32.0088	4.5715	0.9752	0.7585	1	0.03315	0	0	447.673	350.394	-18.85	-168.35	0.847882
510	16.7	46.5193	2.7856	63.969	4.3516	0	10.2774	2.5009	0.5887	-0.9285	1	0.5895	1	0.3889	529.548	717.871	-5.85	-46.15	0.640132
511	5.9	40.3052	6.8314	42.9579	11.0148	3.25	26.2023	5.7034	0.9908	0.9413	0.9998	0.01287	0	0	724.093	604.475	-0.65	-40.3	0.620202
512	5.1	11.4997	2.2548	25.9249	8.3629	0	29.0689	6.7325	0.3752	-0.7071	0.9737	0.6561	1	0.6364	1318.13	927.255	-8.45	7.8	0.269619
513	4.7	54.2935	11.5518	35.628	13.1956	10.2774	18.3848	2.2897	0.9963	0.9874	0.9997	0.004386	0	0	590.255	384.713	-28.6	46.15	0.875428
514	4.9	16.7745	3.4234	22.6524	7.8112	0	37.9012	8.9529	0.8168	0.3867	0.997	0.2209	0.7931	0.3333	1041.56	326.827	9.75	-13.65	0.438268
515	5.3	14.4323	2.7231	36.5789	11.0845	0	27.768	7.0396	0.6743	-0.5021	1	0.3907	0.8182	0.6154	1221.2	605.396	1.95	-14.3	0.245667
516	5.1	60.6976	11.9015	40.5844	13.0917	9.1924	18.9506	2.4447	0.9925	0.9798	0.9998	0.007552	0	0	287.784	487.686	-44.2	-41.6	0.909087
517	9.9	31.6571	3.1977	48.5375	6.144	0	17.5018	4.0087	0.4642	-0.8944	1	0.6801	0.6962	0.339	29.8889	700.091	-10.4	-29.9	0.520459
518	10.5	12.4182	1.1827	57.0866	6.7161	0	18.3848	4.6778	0.5051	-0.6508	1	0.507	1	0.5469	910.371	822.376	-9.1	-8.45	0.176099
519	17.3	49.3529	2.8528	86.6081	5.6607	0	18.9506	3.584	0.6564	-0.8321	1	0.4883	0.6993	0.3937	751.246	998.902	-11.05	48.1	0.503966
520	9.9	13.7733	1.3912	42.4275	5.3706	0	13.4001	3.0849	-0.1504	-0.9939	1	0.6911	1	0.7931	329.662	486.172	4.55	-13	0.25904
521	7.9	18.4077	2.3301	29.8844	5.0651	0	26.2023	4.9343	0.8629	0.5369	1	0.1362	1	0.2308	950.108	809.183	-12.35	-13.65	0.46003
522	4.7	22.4132	4.7688	27.1404	10.052	0	55.9151	13.8725	0.699	0.3285	0.9971	0.2331	0.2593	0.5714	1219.24	522.532	-11.05	-19.5	0.474413
523	17.1	23.3005	1.3626	98.3192	6.5112	0	32.6621	5.7951	0.3661	-1	1	0.6812	0.9735	0.5391	864.93	40.7515	9.1	21.45	0.20927
524	6.5	10.896	1.6763	24.4334	5.4296	0	13.4001	3.6796	-0.2014	-0.7557	0.995	0.5724	0.8667	0.8333	816.854	537.062	3.25	-10.4	0.308734
525	16.9	86.8012	5.1362	142.75	9.5805	0	40.2003	6.2436	0.9413	0.6336	1	0.08732	0.2081	0.06977	537.021	339.68	79.95	-33.8	0.53611
526	5.5	4.9503	0.9	12.2761	3.5075	0	7.2672	2.0277	0.3941	-0.4961	0.9648	0.4648	1	0.6667	786.573	675.682	-1.95	-4.55	0.256593
527	5.1	11.9324	2.3397	13.1606	4.2453	0	7.2672	2.2284	0.6222	0.1644	0.9923	0.2882	0.9355	0.5455	104.323	669.902	5.85	-10.4	0.551127
528	8.3	26.8002	3.2289	45.1637	7.1688	3.25	29.0689	4.8394	0.537	-0.3719	1	0.5098	0.5079	0.4884	940.651	226.952	26	6.5	0.45041
529	5.7	34.5419	6.06	28.8361	7.7935	0	14.5344	4.8215	0.9487	0.8535	0.9996	0.04023	0.02703	0	864.123	36.5439	32.5	11.7	0.777571
530	6.1	12.8035	2.0989	39.352	9.5981	0	23.4361	7.542	0.4642	-0.3511	0.9995	0.3581	1	0.7619	900.852	952.852	11.7	-5.2	0.218679
531	10.1	80.1637	7.937	85.5104	10.5568	3.25	20.8102	4.052	0.9303	0.7782	0.9994	0.06346	0.04938	0	679.728	444.609	-52.65	-60.45	0.751838
532	8.1	19.6511	2.4261	46.4985	7.6227	0	21.8017	4.9008	0.3873	-0.9064	1	0.5681	0.7377	0.641	293.71	230.969	16.25	-11.05	0.318273
533	16.3	51.8128	3.1787	80.7789	5.6489	0	14.5344	2.8342	0.479	-0.9999	1	0.7671	0.8462	0.3333	594.482	885.353	-17.55	-48.75	0.562711
534	11.3	54.6773	4.8387	61.7072	6.6352	0	11.718	2.6543	0.9306	0.669	1	0.08024	0.1505	0.05479	115.088	174.248	26	-48.1	0.729247
535	5.3	33.5554	6.3312	38.7365	11.7383	3.25	27.9576	6.5635	0.9338	0.8695	0.97	0.03084	0	0	894.264	268.462	-28.6	17.55	0.539363
536	8.5	24.879	2.9269	43.575	6.7039	0	13.7886	3.8204	0.8266	-0.7194	1	0.3535	0.8769	0.1364	1067.95	94.8941	-8.45	23.4	0.436597
537	8.3	15.8152	1.9054	34.6974	5.5075	0	13.4001	2.7091	0.5278	-0.8779	0.9939	0.4834	1	0.5814	233.952	639.385	2.6	-15.6	0.345965
538	10.5	20.1919	1.923	37.2386	4.381	0	10.2774	2.8489	0.5253	-0.8944	0.999	0.4932	1	0.5873	746.495	462.49	1.3	-20.15	0.438941
539	8.7	58.8959	6.7696	71.3874	10.6548	0	29.0689	6.0391	0.9685	0.8769	1	0.03722	0.01493	0	1215.82	929.753	43.55	-39.65	0.635357
540	15.9	125.41	7.8874	147.089	10.5819	3.25	33.931	6.5259	0.9363	0.7071	1	0.06815	0.1079	0.01681	592.233	603.965	65	-107.25	0.745367
541	7.1	16.3019	2.296	26.8525	5.2652	0	9.75	2.3947	0.6936	-0.124	0.9965	0.2803	0.902	0.4839	1152.87	933.091	1.3	-16.25	0.436071
542	5.5	58.145	10.5718	37.0977	10.5993	6.5	16.5718	3.237	0.9771	0.9534	0.9976	0.01069	0	0	999.391	692.391	57.85	-5.85	0.997405
543	9.1	20.0238	2.2004	50.9217	7.1721	0	23.6604	4.8709	0.7893	-0.8321	0.9991	0.3663	1	0.2745	1024.04	556.659	-4.55	-19.5	0.3068
544	6.7	21.9946	3.2828	38.6278	8.2187	0	23.6604	6.0884	0.003001	-0.9954	0.9541	0.7873	0.7234	0.72	486.366	286.478	-12.35	-18.2	0.399431
545	5.3	48.8582	9.2185	37.5123	11.3674	4.5962	18.9506	3.1621	0.9277	0.8367	0.9923	0.04578	0	0	575.481	1004.12	-48.75	3.25	0.810959
546	15.5	49.3743	3.1854	95.4272	7.0687	0	26.8002	5.7769	0.9204	0.4778	0.9998	0.1109	0.9333	0.09565	667.481	753.887	46.15	-17.55	0.450634
547	4.9	66.3	13.5306	45.296	15.6193	9.75	22.981	3.4845	0.999	0.9976	1	0.001062	0	0	1137.37	56.5306	-66.3	0	0.866274
548	8.3	26.323	3.1714	36.3967	5.7773	0	13.4001	2.887	0.8842	0.3162	0.9998	0.1891	0.8413	0.1628	254.374	420.036	24.7	9.1	0.548942
549	15.3	23.8383	1.5581	95.826	7.205	0	19.769	4.8284	0.5529	-0.7071	1	0.4684	0.9323	0.5046	577.418	497.376	23.4	-4.55	0.216253
550	8.3	61.9174	7.4599	54.731	8.6875	0	22.981	5.395	0.9854	0.8934	1	0.02089	0.1905	0	903.199	912.102	4.55	-61.75	0.858694
551	8.7	8.45	0.9713	34.1055	5.0904	0	39.1352	6.9133	0.04398	-0.9701	1	0.6298	1	0.881	462.247	771.081	-3.25	-7.8	0.19081
552	6.3	13.6655	2.1691	30.6212	7.1212	0	19.5	4.359	0.6874	-0.124	0.9648	0.2701	1	0.5652	1344.94	732.754	-5.85	-12.35	0.304598
553	7.1	18.9283	2.666	46.7664	9.1699	0	17.5018	4.5961	0.7801	-0.7071	0.9997	0.338	0.8235	0.2581	1097.94	897.761	-5.2	18.2	0.290734
554	15.1	31.8765	2.111	70.1943	5.3583	0	13.7886	3.1472	0.5376	-0.7894	1	0.4709	1	0.5189	795.301	205.576	-31.85	1.3	0.393968
555	9.1	17.9781	1.9756	32.9774	4.6447	0	9.75	2.6342	0.7294	-0.8321	0.9999	0.3628	0.9577	0.4118	1305.21	312.22	-17.55	-3.9	0.425345
556	12.7	13.4001	1.0551	60.3729	5.6423	0	33.4608	5.1046	0.4999	-0.9487	1	0.5093	1	0.5647	643.74	438.035	-10.4	8.45	0.186998
557	9.9	5.5915	0.5648	60.1839	7.6182	0	27.9576	6.2658	-0.06001	-0.9935	0.9984	0.7613	1	0.7895	497.944	772.338	3.25	-4.55	0.0741382
558	5.9	10.8182	1.8336	34.4178	8.8251	3.25	19.5	5.0137	0.7191	-0.4472	0.9998	0.4525	0.7179	0.2632	873.559	294.788	-9.1	-5.85	0.207771
559	5.9	31.5903	5.3543	37.6486	9.6535	3.25	26.2023	5.8451	0.9028	0.8184	0.9815	0.04537	0.359	0	450.483	795.246	25.35	18.85	0.554649
560	14.7	56.0849	3.8153	113.512	8.9379	0	39.1352	6.0627	0.4218	-0.7509	0.9988	0.5428	0.4646	0.6226	381.867	940.748	-47.45	-29.9	0.426868
561	5.1	15.5049	3.0402	23.7332	7.6559	0	18.3848	5.069	0.9294	0.7452	0.9975	0.06979	0.871	0.09091	907.843	466.578	13	8.45	0.397106
562	14.3	46.6055	3.2591	91.0114	7.3993	0	18.9506	4.8029	0.9538	0.4557	1	0.08301	0.7886	0.03883	530.615	883.78	29.9	35.75	0.440461
563	14.3	118.468	8.2845	116.749	9.4918	3.25	30.6604	4.6511	0.9831	0.8627	1	0.02899	0	0	719.213	387.535	-73.45	-92.95	0.872806
564	11.9	54.7314	4.5993	78.2677	7.9058	0	43.3604	6.6165	0.3976	-0.9852	1	0.6348	0.404	0.519	202.887	117.365	-14.95	-52.65	0.581763
565	13.9	69.7956	5.0213	83.1433	6.9868	0	14.5344	2.9471	0.9852	0.8662	1	0.02199	0.395	0	927.126	346.701	5.85	-69.55	0.718684
566	6.7	57.3917	8.5659	49.4313	10.5173	4.5962	35.0036	5.8453	0.9885	0.974	0.9998	0.00659	0	0	760.194	364.761	-55.9	-13	0.814458
567	11.9	65.3242	5.4894	83.8413	8.4688	0	23.6604	4.8337	0.9697	0.7894	1	0.04252	0.3636	0	113.529	295.462	-6.5	65	0.648191
568	4.9	26.1701	5.3408	30.1684	10.4029	0	46.1912	10.6713	0.9371	0.8437	0.9855	0.0441	0.2069	0	311.684	107.041	25.35	-6.5	0.513395
569	11.9	29.3725	2.4683	61.5562	6.2178	0	25.3833	5.3909	0.3144	-1	1	0.7497	0.7677	0.4868	2.6933	437.214	-12.35	-26.65	0.396973
570	5.7	13	2.2807	29.2474	7.9047	0	23.4361	5.255	0.3446	-0.4856	0.9701	0.5464	1	0.5882	920.667	983.456	10.4	7.8	0.288525
571	11.3	56.8518	5.0311	88.6608	9.5334	0	43.6033	8.3465	0.8946	-0.4472	1	0.218	0.2688	0.1918	456.456	141.199	29.25	-48.75	0.527734
572	13.1	6.1321	0.4681	83.0908	7.4857	0	42.7471	7.425	-0.6777	-1	0.2905	0.3613	0.9189	1	610.786	479.714	5.2	3.25	0.0625326
573	13.1	49.7622	3.7986	89.1791	8.0342	0	17.5018	4.3013	0.7282	-0.9216	1	0.4933	0.7387	0.2111	69.2443	274.943	45.5	-20.15	0.472804
574	9.7	9.5971	0.9894	38.3313	4.9781	0	16.5718	3.2144	0.3112	-0.9762	1	0.8515	0.987	0.4182	1338.34	694.655	-8.45	4.55	0.198751
575	5.5	12.8693	2.3399	37.6494	10.757	3.25	17.5018	4.5478	0.715	0.124	1	0.3119	1	0.3333	1291.51	201.873	-9.1	-9.1	0.217523
576	13.1	108.254	8.2636	102.591	9.2425	0	17.5018	4.44	0.9916	0.95	1	0.009325	0	0	698.809	906.508	106.6	18.85	0.894087
577	5.1	12.2124	2.3946	13.6092	4.3901	0	10.2774	3.2736	0.9465	0.7568	0.9997	0.07563	1	0	213.961	438.206	-5.2	11.05	0.545455
578	10.9	32.6621	2.9965	70.9862	7.976	0	14.5344	3.5495	0.9048	0.5145	1	0.1135	0.9213	0.08696	1096.75	215.417	-32.5	3.25	0.37569
579	7.5	18.4765	2.4635	33.619	6.1125	0	18.9506	4.5199	0.00445	-0.9939	0.9983	0.6186	0.9455	0.8788	213.747	766.76	11.7	14.3	0.403027
580	6.1	103.44	16.9574	72.4118	17.6614	10.2774	29.9635	5.3455	0.9989	0.9974	0.9999	0.0008955	0	0	79.0902	646.262	-102.05	16.9	0.960139
581	7.1	4.5962	0.6474	19.9319	3.9082	0	9.75	2.6899	0.6266	-0.3714	0.9927	0.3621	1	0.4828	1318.04	932.472	-4.55	0.65	0.165652
582	5.9	59.1928	10.0327	34.8426	8.934	0	16.5718	3.8489	0.9983	0.9947	1	0.001761	0	0	1223.85	669.364	-50.7	30.55	1.12298
583	5.9	49.1685	8.3337	40.5403	10.3949	0	22.981	5.8952	0.9838	0.9588	0.9998	0.01255	0	0	1255.86	849.686	20.15	44.85	0.80171
584	12.5	9.8363	0.7869	67.6487	6.4427	0	35.0036	6.4716	-0.1535	-0.9998	0.9947	0.7026	0.9524	0.8293	453.544	913.42	-1.3	9.75	0.122138
585	4.7	10.6608	2.2683	12.4793	4.622	0	10.2774	2.5806	0.6929	0.2169	1	0.3321	1	0.4286	66.8298	1034.07	6.5	8.45	0.490762
586	4.9	37.8398	7.7224	27.1207	9.352	3.25	17.5018	3.9745	0.9918	0.9823	0.9984	0.004762	0	0	1267.77	640.102	3.25	-37.7	0.825749
587	6.1	5.8138	0.9531	17.4477	4.2555	0	9.75	2.394	0.6258	-0.8997	0.9992	0.5129	1	0.4762	1063.1	239.082	-5.2	-2.6	0.223969
588	4.9	13.65	2.7857	23.9921	8.2731	0	21.8017	6.7584	0.9845	0.9615	0.9993	0.01319	0.8276	0	1206.85	529.735	13.65	0	0.336718
589	7.7	24.879	3.231	33.203	5.8251	0	14.5344	3.6823	0.7562	0.4167	1	0.2152	0.6842	0.3784	477.844	834.305	20.8	13.65	0.554669
590	6.1	40.7431	6.6792	33.3572	8.1359	3.25	14.5344	3.2117	0.9913	0.9499	1	0.01174	0	0	431.762	193.852	22.75	-33.8	0.820954
591	5.1	26.1297	5.1235	24.562	7.9232	3.25	13.4001	2.892	0.9904	0.9699	0.9998	0.008849	0.1935	0	1232.37	852.353	2.6	26	0.646645
592	4.9	45.75	9.3367	29.9556	10.3295	6.5	14.5344	2.6809	0.9927	0.9811	1	0.006417	0	0	1164.93	190.378	-17.55	42.25	0.903887
593	11.9	3.9	0.3277	44.4206	4.4869	0	19.5	5.0038	-0.1296	-1	0.9487	0.6289	1	0.9444	451.202	717.025	-3.9	0	0.0730348
594	11.9	9.9431	0.8356	53.4395	5.3979	0	16.5718	4.203	0.2341	-1	0.9997	0.8079	1	0.5063	567.475	186.601	-9.75	1.95	0.154801
595	11.1	44.883	4.0435	64.8838	7.1301	0	33.931	5.1956	0.8164	-0.0922	1	0.2487	0.4725	0.2113	100.64	441.73	7.8	-44.2	0.567103
596	5.3	60.4884	11.4129	32.4249	9.8257	3.25	17.5018	4.3516	0.9949	0.9848	0.9998	0.004489	0	0	1109.58	126.774	-59.8	-9.1	1.16154
597	5.9	7.9343	1.3448	25.1642	6.4524	0	16.5718	5.5365	-0.551	-0.9923	0.8742	0.5906	1	0.9444	1029.99	343.83	4.55	-6.5	0.208419
598	9.1	52.0406	5.7187	47.8035	6.7329	0	11.718	2.614	0.9756	0.8659	1	0.03464	0.04225	0	941.038	604.731	-51.35	8.45	0.849367
599	11.7	45.113	3.8558	106.625	10.9923	0	38.0403	6.8732	0.8197	0.08192	0.9997	0.1999	0.4021	0.2857	113.624	372.893	36.4	26.65	0.350773
600	7.9	9.1924	1.1636	27.1458	4.601	0	29.9635	5.4275	0.2378	-0.8	1	0.6683	1	0.6486	108.494	675.595	-1.3	-9.1	0.252902
601	7.1	23.8471	3.3587	41.5752	8.152	3.25	13.4001	3.4739	0.9072	0.2425	1	0.1622	0.902	0.09677	330.162	687.556	22.75	-7.15	0.412009
602	6.1	43.214	7.0843	39.3322	9.5932	0	30.8322	6.3722	0.9915	0.9739	0.9999	0.009924	0.07317	0	1171.48	392.607	-41.6	-11.7	0.738471
603	11.5	27.9802	2.4331	90.021	9.4759	0	20.8102	5.3571	0.6091	-0.5626	1	0.553	0.4316	0.3467	1325.62	873.687	-24.05	14.3	0.256767
604	7.5	53.1929	7.0924	74.2728	13.5041	3.25	30.8322	6.8719	0.484	-0.8618	1	0.7796	0.1455	0.3143	138.527	695.053	33.15	-41.6	0.525203
605	8.5	74.1399	8.7223	70.6281	10.8659	0	19.769	4.1714	0.9755	0.8456	1	0.03306	0	0	163.971	305.9	-34.45	-65.65	0.802722
606	11.3	31.6304	2.7991	110.987	11.9341	0	36.3361	7.2197	0.3841	-0.7412	0.9998	0.6767	0.2796	0.4795	1142.34	1012.61	5.2	-31.2	0.234546
607	10.9	8.45	0.7752	57.8966	6.5052	0	19.5	4.7177	-0.2674	-1	1	0.6573	1	0.8485	668.674	206.89	-3.25	-7.8	0.119166
608	8.5	61.9276	7.2856	60.3367	9.2826	3.25	13.7886	3.1138	0.9918	0.9567	1	0.008854	0	0	1175.98	718.647	-57.85	22.1	0.784866
609	6.1	18.0719	2.9626	34.4879	8.4117	3.25	27.768	6.5475	0.8801	0.5119	0.9998	0.1516	0.8537	0.1905	1106.57	770.008	-14.3	11.05	0.3522
610	4.9	18.715	3.8194	28.008	9.6579	3.25	22.75	4.7538	0.9632	0.8973	0.999	0.03113	1	0	1129.98	917.806	6.5	-17.55	0.395469
611	10.7	42.7322	3.9937	65.3737	7.5142	0	20.8102	3.9947	0.8401	0.03807	0.9999	0.1868	0.5287	0.2836	1294.52	585.304	38.35	-18.85	0.531487
612	9.5	99.0072	10.4218	92.6697	12.356	4.5962	26.2023	4.2736	0.9887	0.9297	1	0.01427	0	0	265.079	1033.44	-98.15	-13	0.843461
613	10.5	53.9539	5.1385	69.0082	8.1186	0	13.4001	3.1032	0.9827	0.8824	1	0.02965	0.2706	0	1263.85	498.738	20.15	50.05	0.632929
614	6.9	26.7212	3.8726	27.3354	5.5787	0	16.5718	4.0251	0.8413	0.6268	0.9996	0.1291	0.8571	0.3103	158.123	975.297	25.35	8.45	0.694176
615	10.3	32.5	3.1553	55.0474	6.6322	0	22.75	4.0344	0.9491	0.7761	1	0.06351	0.9639	0	684.359	264.689	19.5	26	0.475755
616	4.7	5.2405	1.115	13.9332	5.1604	0	13.4001	3.8732	0.8416	0.4472	0.9983	0.2216	1	0.3333	1205.4	737.351	2.6	-4.55	0.216069
617	10.3	32.6621	3.1711	43.7487	5.2709	0	16.5718	4.1029	0.9089	-0.2941	0.9997	0.2354	0.8434	0.06452	875.748	1019.21	16.9	27.95	0.601624
618	4.9	42.3748	8.6479	40.6988	14.0341	11.718	17.5018	1.5353	0.9895	0.943	0.9999	0.01808	0.06897	0	378.071	845.357	-42.25	-3.25	0.616206
619	8.5	37.3	4.3882	55.3584	8.5167	0	32.1734	6.4444	0.968	0.8265	0.9998	0.04622	0.4308	0	1200.35	414.794	24.7	-27.95	0.515247
620	5.5	1.8385	0.3343	14.04	4.0114	0	9.75	2.2763	0.5974	-0.8944	1	0.5003	1	0.6	1335.65	791.636	1.3	-1.3	0.0833375
621	6.3	19.5108	3.097	27.4702	6.3884	3.25	11.718	2.3444	0.8183	0.6124	0.9985	0.1374	0.8605	0.3478	512.746	520.278	-16.9	-9.75	0.484785
622	6.1	7.4111	1.2149	31.8941	7.7791	0	20.8102	5.5371	0.2687	-0.7772	0.9923	0.6413	1	0.6667	1039.01	186.746	-1.95	-7.15	0.156175
623	5.5	11.9324	2.1695	29.3406	8.383	3.25	16.5718	3.3965	0.7521	-0.05547	0.9968	0.2749	1	0.2667	1342.18	524.773	-10.4	5.85	0.258798
624	7.3	63.6137	8.7142	55.6304	10.4963	3.25	18.9506	3.9338	0.9784	0.9171	1	0.02281	0	0	446.637	113.856	-63.05	-8.45	0.830216
625	5.3	7.4111	1.3983	18.5947	5.6348	0	11.718	3.7146	0.8426	0.5647	0.9939	0.1484	1	0.2308	1105.35	940.84	4.55	-5.85	0.248154
626	5.7	39.1082	6.8611	37.63	10.1703	6.5	18.3848	3.4118	0.9576	0.9165	0.9999	0.02199	0.05405	0	795.491	39.0526	37.7	-10.4	0.674621
627	5.5	4.7321	0.8604	23.2981	6.6566	3.25	13	2.8515	0.703	-0.3939	0.995	0.4377	1	0.3571	712.855	224.1	1.3	-4.55	0.129255
628	9.5	9.1232	0.9603	48.588	6.4784	0	23.4361	5.4224	0.2466	-1	1	0.7884	1	0.58	884.379	798.584	9.1	-0.65	0.148231
629	7.1	88.486	12.4628	68.4587	13.4233	3.25	19.769	4.336	0.9932	0.9757	1	0.004639	0	0	987.859	689.563	-15.6	-87.1	0.928445
630	9.3	11.1262	1.1964	42.354	5.8019	0	37.9012	6.3787	0.1076	-1	1	0.7597	1	0.6792	1269.55	1005.99	-1.3	-11.05	0.206208
631	9.3	28.2208	3.0345	49.9578	6.8435	0	16.5718	3.8932	0.5467	-0.9231	0.9986	0.4899	0.8904	0.56	298.672	937.914	13.65	-24.7	0.443413
632	4.9	30.3488	6.1936	32.561	11.2279	3.25	38.0403	9.8821	0.9731	0.9538	0.9878	0.0119	0.1379	0	1331.67	157.469	5.2	-29.9	0.551626
633	9.3	70.4193	7.572	67.9411	9.307	3.25	14.5344	2.7446	0.995	0.9684	1	0.007044	0.1507	0	583.634	396.855	28.6	64.35	0.813581
634	7.7	11.9501	1.552	30.9147	5.4236	0	21.8017	4.5396	0.8101	-0.5547	1	0.2972	1	0.2162	1085.88	738.89	-8.45	8.45	0.286157
635	6.7	27.7147	4.1365	27.8577	5.9272	0	23.6604	5.3933	0.3783	-0.669	1	0.5483	0.7447	0.64	369.291	87.3507	-17.55	-21.45	0.697884
636	9.1	18.4993	2.0329	49.5934	6.985	0	16.25	3.7064	0.5729	-0.5547	0.9988	0.3794	0.8732	0.6078	140.566	460.28	-5.85	17.55	0.291038
637	7.5	36.056	4.8075	43.1248	7.8409	0	23.4361	4.4419	0.9626	0.7593	0.9997	0.04653	0.4909	0	583.147	558.18	-16.9	-31.85	0.613131
638	9.1	27.1214	2.9804	49.6165	6.9882	0	14.5344	3.1011	0.9726	0.8805	1	0.03556	1	0	109.363	155.566	-19.5	-18.85	0.42649
639	5.5	11.9501	2.1727	22.0593	6.3026	0	13.4001	3.4974	0.6341	-0.6402	0.9993	0.4684	0.9714	0.4	649.827	148.173	11.05	-4.55	0.344731
640	8.9	71.7389	8.0606	69.642	10.093	3.25	26.2023	3.9517	0.9931	0.9663	1	0.006621	0	0	87.5955	433.028	-71.5	5.85	0.798633
641	6.7	6.7862	1.0129	31.7371	6.7526	0	21.8017	5.8904	0.08971	-0.9973	0.9734	0.7664	1	0.8	196.261	656.328	1.95	-6.5	0.150001
642	7.3	8.2219	1.1263	20.6917	3.9041	0	10.2774	2.0907	0.6113	-0.9701	1	0.5368	1	0.3871	364.288	649	-2.6	-7.8	0.288492
643	8.3	34.21	4.1217	51.5946	8.1896	3.25	19.5	4.0009	0.777	-0.4104	1	0.259	0.3968	0.3256	714.175	676.825	-8.45	-33.15	0.503285
644	7.3	15.7348	2.1555	36.3848	6.8651	0	45.9619	8.7801	0.6184	-0.4563	0.9998	0.3852	1	0.5455	762.637	688.801	12.35	-9.75	0.313979
645	5.9	18.6245	3.1567	22.062	5.6569	0	10.2774	2.9751	0.9702	0.7792	1	0.05327	1	0	502.898	116.398	-9.1	-16.25	0.558026
646	8.5	4.9503	0.5824	35.8868	5.521	0	20.8102	3.7547	-0.3284	-1	0.9971	0.7683	1	0.7955	1277.83	727.712	4.55	1.95	0.105488
647	8.7	37.0557	4.2593	55.3828	8.2661	3.25	14.5344	3.1137	0.5934	-0.6139	0.9976	0.4588	0.4478	0.4468	49.7529	307.442	-22.75	-29.25	0.515273
648	8.5	7.2672	0.855	31.5908	4.8601	0	13.4001	2.9475	0.05121	-1	1	0.8218	1	0.7273	840.141	36.4765	1.3	-7.15	0.175922
649	8.5	18.8948	2.2229	48.3608	7.4401	0	16.5718	3.4793	0.7169	-0.5369	0.999	0.429	1	0.2889	501.476	266.647	-8.45	16.9	0.298773
650	7.1	11.718	1.6504	40.7204	7.9844	3.25	14.5344	3.3833	0.6402	-0.9769	1	0.5846	1	0.2581	358.683	738.915	-11.05	-3.9	0.206703
651	8.3	53.8559	6.4887	50.3922	7.9988	0	16.25	4.2373	0.9698	0.8882	1	0.02547	0.1111	0	874.874	419.627	21.45	49.4	0.811209
652	7.5	0.9192	0.1226	46.1816	8.3967	0	23.6604	5.3964	-0.3901	-1	0.8944	0.6397	1	0.9706	1348.3	737.113	0.65	-0.65	0.014601
653	5.3	41.964	7.9177	32.7627	9.9281	6.5	18.3848	2.8755	0.9922	0.9785	0.9999	0.006477	0	0	313.509	441.962	11.7	40.3	0.797504
654	5.1	6.7862	1.3306	26.5489	8.5642	3.25	20.5548	4.8836	0.08609	-0.5812	0.9734	0.4897	1	0.8889	601.167	56.3529	1.95	6.5	0.155368
655	4.9	4.5962	0.938	20.8762	7.1987	3.25	16.5718	3.5667	0.2619	-0.7071	0.9487	0.6874	1	0.625	1270.54	137.602	0.65	-4.55	0.130301
656	8.3	19.7369	2.3779	37.9499	6.0238	0	13.4001	3.7506	0.1909	-1	0.9985	0.5851	1	0.775	546.295	88.6325	-5.85	-18.85	0.394751
657	7.9	24.1901	3.062	39.6523	6.7207	0	19.5	4.6689	0.9221	0.5433	0.9998	0.1032	0.9322	0.05128	725.57	281.551	-20.8	12.35	0.455607
658	7.9	5.9927	0.7586	42.4861	7.201	0	18.9506	4.7203	-0.1186	-0.9487	0.9762	0.6461	1	0.8857	805.221	580.405	4.55	3.9	0.105346
659	7.9	37.6608	4.7672	59.3736	10.0633	0	33.4608	6.3343	0.9612	0.6384	1	0.06934	0.4407	0.02564	886.266	16.5253	-35.1	-13.65	0.473721
660	7.9	29.5446	3.7398	37.7752	6.4026	0	13.7886	3.6466	0.9096	0.5171	0.9995	0.1175	0.9153	0.1026	1120.51	293.411	-22.75	-18.85	0.584106
661	7.9	18.4077	2.3301	31.3538	5.3142	0	9.75	2.0578	0.7525	-0.3457	1	0.3822	0.9831	0.2564	967.892	927.285	-12.35	-13.65	0.438467
662	6.7	11.718	1.749	33.559	7.1402	0	22.75	6.0829	0.6015	-0.6051	0.9947	0.486	1	0.3704	881.008	305	-9.75	-6.5	0.244951
663	7.5	14.1962	1.8928	37.6333	6.8424	0	18.3848	4.2238	0.7755	0.264	1	0.2066	1	0.4	1139.79	540.547	13.65	3.9	0.276628
664	7.5	9.3744	1.2499	43.7964	7.963	3.25	14.5344	3.4492	0.1477	-0.943	0.9971	0.7668	1	0.6571	662.32	350.333	5.2	-7.8	0.156963
665	7.5	25.607	3.4143	37.4655	6.8119	0	16.5718	4.1342	0.9739	0.8805	1	0.02608	0.8909	0	88.36	719.36	10.4	-23.4	0.501226
666	7.3	10.4809	1.4357	18.7865	3.5446	0	13.4001	3.2172	-0.1064	-0.7071	0.9285	0.328	1	0.9697	819.26	558.48	-9.1	-5.2	0.405039
667	7.1	38.7009	5.4508	38.7631	7.6006	0	13.4001	3.7075	0.9927	0.9624	0.9997	0.008204	0.1373	0	861.19	934.352	-18.85	-33.8	0.717154
668	4.7	16.4567	3.5014	15.2349	5.6426	3.25	11.718	2.3517	0.9855	0.9701	0.9995	0.01323	1	0	909.447	968.734	2.6	16.25	0.62053
669	4.9	35.5188	7.2487	26.2496	9.0516	4.5962	16.25	3.1945	0.9953	0.9872	1	0.003797	0	0	810.071	452.99	-29.25	-20.15	0.80082
670	6.9	17.5018	2.5365	39.5812	8.0778	0	48.3147	12.1812	0.05051	-0.8814	1	0.7677	0.6327	0.7586	1122.35	397.37	-9.1	-14.95	0.314009
671	6.7	73.5535	10.9781	62.3503	13.266	4.5962	45.9619	9.0401	0.9687	0.9417	0.9878	0.01295	0	0	1175.75	95.4104	14.3	72.15	0.827537
672	6.7	27.4235	4.0931	45.951	9.7768	0	24.7513	5.2856	0.3776	-0.8348	0.992	0.6973	0.4255	0.4815	1263.43	804.94	23.4	14.3	0.418654
673	4.7	35.7559	7.6076	21.2719	7.8785	3.25	16.5718	3.7887	0.9943	0.9849	1	0.004882	0	0	835.394	374.692	-35.75	-0.65	0.965615
674	5.1	35.4831	6.9575	18.4211	5.9423	0	13	3.9523	0.966	0.9177	1	0.03276	0.5806	0	1046.12	827.294	35.1	-5.2	1.17084
675	6.7	4.55	0.6791	14.38	3.0596	0	13.4001	3.3319	-0.5435	-1	1	0.7956	1	0.7917	741.336	1038.64	-4.55	0	0.221957
676	6.5	12.9512	1.9925	29.5055	6.5568	0	13.4001	3.3173	-0.1573	-0.9939	0.9487	0.6734	1	0.7826	218.977	405.538	12.35	-3.9	0.303883
677	5.3	6.5	1.2264	48.6435	14.7405	6.5	27.9576	5.692	-0.1757	-0.9721	0.9448	0.6872	0.9697	0.9167	788.566	400.113	-6.5	0	0.0831993
678	6.3	61.5341	9.7673	62.1156	14.4455	4.5962	29.9635	5.2714	0.9045	0.8542	0.9835	0.03795	0.1628	0	899.786	524.087	-52.65	31.85	0.676148
679	5.3	59.9728	11.3156	39.5613	11.9883	7.2672	19.769	3.7227	0.9929	0.9827	0.9998	0.006356	0	0	820.038	697.538	59.8	4.55	0.943887
680	6.1	53.1611	8.7149	53.6515	13.0857	3.25	46.1912	8.68	0.9377	0.6294	0.9999	0.09452	0	0.04762	1025.11	95.1475	-11.05	52	0.665987
681	5.9	10.1533	1.7209	24.6568	6.3223	3.25	13.7886	3.1815	0.8786	0.3644	0.9995	0.1662	1	0.1579	508.373	987.746	-7.8	6.5	0.272195
682	5.9	11.518	1.9522	27.2318	6.9825	0	18.3848	4.715	-0.2841	-0.9404	0.643	0.5796	1	1	272.839	125.025	-11.05	3.25	0.279585
683	5.7	15.7214	2.7581	25.3129	6.8413	0	23.4361	5.253	0.8628	0.4472	0.9991	0.1536	1	0.1765	1027.63	352.061	7.8	-13.65	0.403154
684	4.9	14.8365	3.0279	18.6927	6.4458	0	13.7886	3.6299	0.9329	0.7071	0.9995	0.09885	1	0.1111	681.541	722.878	-7.15	-13	0.469748
685	5.7	57.0854	10.015	38.3873	10.375	0	16.25	3.9039	0.9802	0.9502	0.9908	0.009693	0	0	366.974	319.421	56.55	-7.8	0.965301
686	4.9	15.1744	3.0968	21.1247	7.2844	3.25	14.5344	3.9478	0.8513	0.6459	0.9899	0.13	0.7931	0.3333	750.929	486.755	-11.05	-10.4	0.425128
687	5.3	18.6132	3.5119	27.4564	8.3201	0	32.6621	9.4356	0.5674	0.01422	0.9999	0.4378	0.8485	0.5385	567.717	626.245	-3.9	-18.2	0.422098
688	5.1	51.4281	10.0839	39.8767	12.8635	4.5962	21.8017	4.5718	0.9837	0.9577	1	0.01416	0	0	947.706	255.902	-48.1	18.2	0.783916
689	5.1	2.68	0.5255	18.8558	6.0825	3.25	13.7886	3.6778	-0.9155	-0.9971	-0.5547	0.1342	1	1	488.726	974.637	-2.6	-0.65	0.0863954
690	5.1	11.6276	2.2799	13.1648	4.2467	0	7.2672	1.6856	0.871	0.6	0.9985	0.1716	1	0.2727	1083.96	764.059	-5.2	10.4	0.536864
691	5.1	3.9538	0.7753	11.0593	3.5675	0	7.2672	2.1102	-0.07644	-0.6139	0.9417	0.5272	1	0.9	1317.89	939.098	0.65	-3.9	0.217323
692	5.1	4.5962	0.9012	12.5351	4.0436	0	10.2774	3.0263	-0.2239	-0.8	0.8321	0.5702	1	0.9091	1283.68	55.1275	-3.25	3.25	0.222871
693	4.9	1.8385	0.3752	13.0154	4.4881	0	11.718	4.1062	-0.4803	-0.8944	0.124	0.3539	1	1	489.286	777.571	-1.3	-1.3	0.0835989
694	4.9	24.3642	4.9723	31.0223	10.6973	0	18.3848	3.9717	0.9924	0.9743	1	0.01019	0.1379	0	326.49	325.439	3.9	24.05	0.464818
695	4.9	31.5903	6.447	22.4581	7.7442	0	13.7886	3.8524	0.9989	0.9968	1	0.001117	0	0	237.663	190.275	25.35	18.85	0.832494
696	4.7	35.7677	7.6102	22.3899	8.2925	0	19.769	5.9865	0.9786	0.9669	0.9866	0.006882	0	0	504.213	396.021	-11.7	-33.8	0.917721
697	4.7	17.8484	3.7975	21.6139	8.0051	3.25	13.4001	2.9342	0.9526	0.7293	0.9994	0.09929	0.3333	0.1429	999.585	536.202	14.95	9.75	0.474385

## Sheet: SDM 79 S1V3
trackID	trackLength(s)	totalDisplacement(um)	meanVelocity(um/s)	totalDistance(um)	meanSpeed(um/s)	minSpeed(um/s)	maxSpeed(um/s)	stdevSpeed(um/s)	meanPersistence	minPersistence	maxPersistence	stdevPersistence	tumblingPropensityV	tumblingPropensityP	positionX(px)	positionY(px)	displacementX(um)	displacementY(um)
0	8.9	34.6883	3.8976	53.7549	7.7906	0	17.5018	4.7707	0.7383	-0.3781	0.998	0.2927	0.6957	0.3265	1216.92	996.697	33.8	-7.8	0.500295
1	10.5	102	9.7143	93.25	10.9706	3.25	36.3361	5.4414	0.9736	0.9319	1	0.02089	0	0	707.019	889.367	101.4	-11.05	0.885485
2	20.5	56.2766	2.7452	115.632	6.2504	0	23.4361	3.5193	0.4186	-1	1	0.6736	0.7676	0.5305	854.566	866.629	55.9	6.5	0.439204
3	6.3	39.8413	6.324	36.1219	8.4004	0	17.5018	4.1268	0.9905	0.9621	1	0.01072	0	0	858.54	1009.9	-3.9	-39.65	0.752821
4	11.1	70.3683	6.3395	76.0275	8.3547	0	20.8102	4.4751	0.9869	0.9231	1	0.01737	0.1319	0	1302.05	746.838	-29.9	-63.7	0.758794
5	7.3	19.0285	2.6066	42.9892	8.1112	0	23.6604	5.5543	0.8925	0.6306	1	0.1052	0.8302	0.1212	1020.94	636.452	18.85	2.6	0.321358
6	49.5	65.8171	1.3296	238.915	5.0298	0	39.1352	4.9517	0.4284	-1	1	0.6353	0.9916	0.524	855.423	436.21	53.95	37.7	0.264345
7	16.3	64.3631	3.9487	79.3322	5.5477	0	11.718	2.7723	0.9807	0.865	1	0.02404	0.6853	0	702.196	400.887	22.1	60.45	0.711772
8	19.5	19.1281	0.9809	124.366	7.1067	0	22.75	5.3598	0.06891	-1	1	0.72	1	0.7095	914.7	630.833	-3.25	-18.85	0.138025
9	14.3	39.0217	2.7288	83.8669	6.8185	0	26	5.1354	0.8127	-0.3162	1	0.2866	0.935	0.2524	707.182	838.399	39	-1.3	0.400205
10	8.5	18.984	2.2334	46.0409	7.0832	0	18.3848	4.3613	0.1106	-0.9899	1	0.7167	0.6923	0.7111	1269.68	860.277	11.7	14.95	0.315309
11	6.3	42.964	6.8197	40.2816	9.3678	0	20.5548	5.4877	0.9898	0.9477	0.9998	0.0122	0	0	470.198	801.476	40.95	-13	0.727994
12	8.3	3.3144	0.3993	37.3903	5.935	0	18.3848	4.3858	-0.6279	-1	0.9648	0.4588	1	0.9767	824.536	949.934	0.65	3.25	0.0672789
13	7.3	13.2575	1.8161	33.5579	6.3317	0	11.718	3.3978	0.6668	-0.293	0.9991	0.3857	0.9811	0.3636	1300.78	842.794	-2.6	13	0.286827
14	24.9	146.171	5.8703	223.994	9.7814	0	39.1352	6.0981	0.8599	-0.7194	1	0.2725	0.2926	0.1779	1157.6	484.13	-104.65	102.05	0.600149
15	29.7	177.845	5.988	256.081	9.2448	3.25	47.3207	6.0317	0.9341	0.3471	1	0.139	0.03971	0.1206	547.446	935.451	174.85	32.5	0.647715
16	10.1	41.6051	4.1193	52.9878	6.5417	0	16.5718	4.2504	0.714	-0.924	1	0.5061	0.4938	0.2295	1213.03	542.054	-41.6	0.65	0.629699
17	13.9	49.5025	3.5613	89.9939	7.5625	0	16.5718	4.0325	0.2803	-1	1	0.7998	0.6723	0.4949	616.144	352.583	-48.1	11.7	0.470916
18	5.5	3.9538	0.7189	11.0962	3.1703	0	4.5962	1.4421	0.1804	-0.7071	0.8682	0.5033	1	0.9091	401.555	705.964	-0.65	-3.9	0.226761
19	8.1	27.1526	3.3522	31.9473	5.2373	0	13	3.1564	0.6494	0.09054	0.9999	0.2209	0.9836	0.6829	357.333	765.846	-18.2	20.15	0.640063
20	49.5	151.074	3.052	292.182	6.1512	0	20.5548	3.8072	0.8163	-0.9899	1	0.3187	0.96	0.2264	852.99	692.891	40.3	-145.6	0.496163
21	17.7	52.5214	2.9673	113.668	7.24	0	18.3848	3.4113	0.8169	0.1537	1	0.2402	0.3567	0.2701	706.288	700.675	-31.2	-42.25	0.409848
22	15.5	42.7668	2.7592	81.3587	6.0266	0	16.25	4.2001	0.662	-0.9162	1	0.4889	0.7852	0.3839	1352.48	364.19	-39	-17.55	0.457837
23	14.9	25.1072	1.685	55.8862	4.3323	0	10.2774	2.676	0.2415	-0.9285	1	0.6157	0.9845	0.7184	1040.44	227.376	-9.1	23.4	0.388939
24	6.7	67.478	10.0713	57.3251	12.1968	3.25	39.1352	7.0107	0.9954	0.9737	1	0.006141	0	0	871.313	794.082	15.6	-65.65	0.825733
25	6.1	7.827	1.2831	13.1186	3.1997	0	7.2672	2.4783	0.8217	0.6313	0.9995	0.1125	1	0.1905	1199.34	443.623	-5.85	-5.2	0.401006
26	5.5	20.5239	3.7316	26.231	7.4946	0	14.5344	3.6921	0.9597	0.802	1	0.05955	0.8571	0	245.582	438.736	-3.9	-20.15	0.497905
27	5.7	21.607	3.7907	31.8199	8.6	0	19.5	5.3601	0.4612	-0.8115	0.9946	0.5046	0.9459	0.6471	821.149	827.632	-21.45	2.6	0.440779
28	7.3	78.7252	10.7843	65.0222	12.2683	6.5	20.5548	3.1794	0.9855	0.9599	0.9999	0.01304	0	0	927.322	564.123	74.75	24.7	0.879038
29	7.3	35.5604	4.8713	36.7621	6.9362	0	29.25	5.5123	0.9685	0.9045	0.9999	0.02984	0.6415	0	1107.86	851.952	-33.8	11.05	0.702301
30	10.1	27.0356	2.6768	49.7677	6.1442	0	11.718	3.1153	0.9032	0.3162	1	0.1522	0.9259	0.1639	611.856	446.243	-26.65	4.55	0.435663
31	39.9	131.179	3.2877	292.446	7.7163	0	26.8002	5.0664	0.3595	-1	1	0.7702	0.562	0.4602	576.279	348.236	-17.55	130	0.426072
32	28.5	27.95	0.9807	170.003	6.4152	0	23.6604	4.198	0.4556	-0.9985	1	0.6743	0.8038	0.4609	325.13	870.767	0	-27.95	0.152871
33	19.1	41.3146	2.1631	99.4251	5.8143	0	20.8102	3.6608	0.3118	-0.9962	1	0.6885	0.9474	0.5946	777.236	828.864	-16.9	-37.7	0.372031
34	12.7	45.5046	3.583	74.7733	6.9882	0	21.8017	3.7257	0.7484	-0.1461	1	0.3054	0.7009	0.3448	598.74	147.917	-45.5	-0.65	0.512721
35	5.9	36.9758	6.2671	28.7042	7.3601	3.25	13.7886	2.7891	0.9962	0.9648	1	0.008304	0	0	801.627	596.61	-36.4	6.5	0.851497
36	18.1	13	0.7182	150.47	9.346	0	18.9506	4.1477	0.2291	-1	1	0.7695	0.8385	0.5745	807.055	162.326	7.8	-10.4	0.0768457
37	9.1	49.1299	5.3989	59.2285	8.342	3.25	14.5344	2.8605	0.9843	0.9109	1	0.01753	0.2958	0	412.973	1008.63	-14.95	-46.8	0.647195
38	8.3	28.7179	3.46	36.2932	5.7608	0	14.5344	3.3291	0.7818	0.296	0.9996	0.1444	0.9206	0.3256	1209.19	555.843	-2.6	-28.6	0.600611
39	4.9	60.3101	12.3082	34.1321	11.7697	7.2672	14.5344	2.4312	0.979	0.9689	0.9924	0.00807	0	0	457.571	989.561	-52	-30.55	1.04575
40	5.1	0.65	0.1275	11.6758	3.7664	0	10.2774	3.2155	-0.5516	-1	0.3162	0.4454	1	1	1310.79	699.078	0.65	0	0.033852
41	16.9	125.511	7.4267	147.85	9.9228	3.25	20.8102	3.9808	0.9687	0.8257	1	0.04247	0.1208	0	380.349	744.488	3.9	125.45	0.748448
42	6.3	15.9879	2.5378	23.6175	5.4924	0	11.718	2.9749	0.8504	0.5944	0.9999	0.1403	0.9767	0.2273	798.452	235.936	7.15	14.3	0.462057
43	11.5	14.2704	1.2409	62.8803	6.619	0	16.25	3.5941	-0.131	-0.9997	0.9982	0.7396	0.8	0.7867	247.77	617.77	12.35	-7.15	0.187475
44	7.3	24.468	3.3518	63.1515	11.9154	4.5962	24.7513	4.8247	0.9195	0.5628	1	0.1062	0.8113	0.09091	1214.79	617.014	-7.15	23.4	0.2813
45	8.7	45.6391	5.2459	41.3743	6.1753	0	13.4001	3.5129	0.9859	0.9158	1	0.01836	0.2239	0	239.144	365.121	8.45	44.85	0.849497
46	16.9	14.8365	0.8779	78.4256	5.2635	0	10.2774	2.5371	0.6612	-0.8396	1	0.5891	0.7584	0.2481	967.657	524.53	-13	-7.15	0.16679
47	7.9	90.8978	11.5061	77.6924	13.1682	3.25	24.7513	4.7022	0.9978	0.9842	1	0.003178	0	0	1242.68	277.911	-87.1	-26	0.873779
48	27.3	72.8377	2.668	192.836	7.622	0	16.5718	3.6249	0.8624	-0.8321	1	0.2245	0.7115	0.1717	378.707	481.108	16.9	70.85	0.350039
49	11.5	65.4696	5.693	103.909	10.9378	0	19.769	4.5714	0.9397	0.4706	1	0.08502	0.3158	0.04	749.196	258.574	-31.85	57.2	0.520489
50	30.3	101.602	3.3532	193.687	6.8441	0	30.6604	4.7049	0.4994	-0.9999	1	0.6996	0.5053	0.384	379.005	584.376	-99.45	20.8	0.48994
51	7.5	28.7914	3.8389	35.4074	6.4377	0	13.7886	3.1021	0.984	0.8898	1	0.02246	0.9818	0	1297.19	648.127	-25.35	13.65	0.596315
52	6.7	69.9498	10.4403	57.6775	12.2718	3.25	22.981	4.5683	0.9829	0.8577	1	0.03332	0	0	1309.36	536.425	42.9	-55.25	0.850755
53	13.5	10.7594	0.797	45.2465	3.9345	0	18.3848	3.45	0.2335	-0.9971	0.9991	0.6188	1	0.7579	384.344	212.115	4.55	-9.75	0.202567
54	22.5	110.929	4.9302	149.466	7.291	0	26.8002	4.2282	0.8311	-0.9978	1	0.4246	0.239	0.1135	456.796	577.296	40.3	-103.35	0.676204
55	5.3	40.5769	7.656	30.2718	9.1733	3.25	13.4001	2.935	0.9737	0.9536	0.9915	0.01117	0	0	558.651	606.774	-33.15	-23.4	0.834596
56	8.7	23.3005	2.6782	42.5264	6.3472	0	35.0036	6.3057	0.1378	-0.9967	1	0.8252	0.7015	0.617	1134.87	435.287	-21.45	-9.1	0.42195
57	7.1	13.0648	1.8401	38.098	7.4702	0	41.6203	10.2831	0.4642	-0.9487	0.9997	0.6225	0.9216	0.5161	772.563	720.254	-13	-1.3	0.246325
58	11.3	12.7705	1.1301	43.8319	4.7131	0	13.4001	3.4624	0.4502	-0.6585	1	0.5324	0.8817	0.5385	407.58	729.004	-12.35	-3.25	0.239778
59	12.7	1.95	0.1535	59.5661	5.5669	0	20.5548	4.3747	-0.09857	-0.9989	1	0.7813	1	0.7561	1063.39	177.098	0	1.95	0.0275737
60	6.5	29.7655	4.5793	34.1586	7.5908	0	16.25	4.3964	0.8066	0.4801	0.9999	0.1687	0.4444	0.4	272.262	707.438	-15.6	25.35	0.60327
61	9.7	18.8612	1.9445	37.0615	4.8132	0	13	3.3368	0.7004	-0.7474	1	0.4064	1	0.375	427.943	244.861	-0.65	-18.85	0.403993
62	13.3	5.886	0.4426	77.2488	6.8362	0	16.5718	4.5966	-0.4025	-1	0.9971	0.634	1	0.8901	1022.45	524.936	0.65	5.85	0.0647436
63	17.5	13.0162	0.7438	58.4682	3.7721	0	14.5344	3.0898	0.2155	-0.9967	1	0.6906	1	0.6692	168.631	827.314	0.65	13	0.197185
64	5.3	5.9927	1.1307	31.3291	9.4937	0	26.2023	7.1853	-0.4906	-0.9978	0.124	0.3295	1	1	294.953	453.226	4.55	-3.9	0.1191
65	24.7	71.4084	2.891	136.667	6.0206	0	18.9506	3.3491	0.8276	-0.2169	1	0.2839	0.5419	0.2049	859.338	200.474	-40.95	58.5	0.480185
66	19.7	40.321	2.0467	123.721	6.9899	0	30.8322	5.0697	0.7601	-0.5665	1	0.3268	0.9322	0.2994	495.487	84.4569	37.7	-14.3	0.292808
67	12.3	61.1726	4.9734	72.5351	7.0422	0	20.8102	5.3111	0.08463	-0.9993	1	0.9041	0.534	0.561	196.264	690.106	-44.85	41.6	0.706228
68	5.3	5.5915	1.055	15.0858	4.5714	0	11.718	2.4177	0.7633	0.3162	0.9701	0.2046	1	0.4545	613.349	806.934	4.55	-3.25	0.230783
69	9.5	59.8741	6.3025	62.9669	8.3956	3.25	14.5344	3.3475	0.9888	0.9564	1	0.01163	0	0	691.821	19.6158	-55.9	21.45	0.750691
70	12.7	7.2672	0.5722	62.077	5.8016	0	14.5344	4.1162	-0.3342	-1	1	0.6741	1	0.869	1265.63	948.087	-7.15	1.3	0.098628
71	10.7	58.145	5.4341	59.0988	6.793	0	10.2774	2.6208	0.9602	0.7991	1	0.05054	0.1494	0	764.079	466.005	-5.85	-57.85	0.799956
72	7.9	4.162	0.5268	30.1028	5.1022	0	10.2774	2.5458	0.0148	-0.9285	0.999	0.7433	1	0.7179	132.5	831.557	3.25	-2.6	0.10325
73	16.7	33.5805	2.0108	104.511	7.1096	0	21.8017	5.0359	0.2926	-1	1	0.7523	0.7823	0.5556	186.434	361.76	8.45	32.5	0.282829
74	5.5	4.5962	0.8357	10.394	2.9697	0	10.2774	3.0921	-0.7099	-0.9998	0.1414	0.4454	1	1	1228.06	433.245	3.25	-3.25	0.281409
75	5.5	15.4093	2.8017	28.3524	8.1007	3.25	17.5018	4.1544	0.9575	0.7809	0.9998	0.05869	0.8571	0	1386.21	996.718	-7.15	13.65	0.345859
76	9.9	45.0802	4.5536	58.4804	7.4026	0	18.3848	3.8796	0.9737	0.848	0.9999	0.03052	0.5443	0	951.49	311.51	39.65	21.45	0.615135
77	4.9	37.232	7.5984	26.3735	9.0943	0	13.7886	3.6812	0.9864	0.9747	0.9968	0.007414	0	0	226.194	242.163	35.75	-10.4	0.835512
78	28.9	25.0903	0.8682	157.956	5.872	0	27.768	5.2219	0.06187	-1	1	0.747	1	0.6955	944.728	115.465	14.95	20.15	0.147854
79	6.5	19.769	3.0414	22.7461	5.0547	3.25	7.2672	1.5608	0.9779	0.9162	0.9995	0.02756	0.8444	0	518.239	549.815	-13.65	14.3	0.601697
80	11.1	62.7679	5.6548	92.7645	10.1939	0	40.2003	7.0519	0.451	-0.9994	0.9996	0.5939	0.6264	0.493	1082.99	812.883	-33.15	53.3	0.554724
81	12.1	22.1	1.8264	58.2633	5.7686	0	29.9635	4.9267	0.5287	-0.8548	1	0.515	0.9802	0.5	873.984	340.273	10.4	19.5	0.316611
82	8.3	36.9186	4.448	53.8518	8.5479	3.25	16.5718	3.2288	0.976	0.7426	1	0.04671	0.5238	0.02326	199.946	323.994	33.15	16.25	0.520362
83	6.3	17.0121	2.7003	36.1433	8.4054	0	18.3848	4.6608	0.936	0.5547	1	0.1048	1	0.04348	53.9444	498.794	1.95	16.9	0.321258
84	5.9	28.489	4.8286	23.3038	5.9753	0	20.5548	5.4323	0.9476	0.5547	0.9996	0.1067	0.6667	0.05263	427.568	102.271	-25.35	-13	0.808093
85	5.5	44.2764	8.0503	39.4643	11.2755	0	45.9619	10.3784	0.9889	0.9646	1	0.01369	0.05714	0	31.8182	929.4	2.6	-44.2	0.713964
86	5.3	12.2642	2.314	17.8521	5.4097	0	10.2774	2.6056	0.6399	-0.28	0.9997	0.5173	1	0.3077	71.6226	470.736	-6.5	-10.4	0.42775
87	12.5	57.7623	4.621	64.4303	6.1362	3.25	10.2774	2.2239	0.9916	0.908	1	0.01477	0.619	0	664.772	91.096	-44.85	36.4	0.753072
88	8.1	54.2662	6.6995	54.085	8.8664	0	16.25	4.1109	0.9751	0.9186	1	0.02488	0	0	763.697	46.4877	-39.65	37.05	0.755605
89	13.7	126.81	9.2562	114.241	9.7642	0	19.769	3.3184	0.9787	0.8752	1	0.02483	0	0	900.095	756.193	-3.9	126.75	0.947973
90	13.5	41.3402	3.0622	66.1002	5.7478	0	29.0689	4.9766	0.9109	0.3872	1	0.1403	0.8348	0.117	900.207	231.507	-11.7	-39.65	0.53276
91	11.7	37.232	3.1822	60.9803	6.2866	3.25	13.7886	3.0591	0.8223	-0.356	1	0.2466	0.732	0.2857	1330.53	54.9658	-35.75	10.4	0.506188
92	9.5	35.8503	3.7737	65.571	8.7428	0	42.3748	7.6896	0.6003	-0.2538	0.9821	0.2597	0.7067	0.7636	1000.86	919.374	13.65	33.15	0.431635
93	39.1	80.3401	2.0547	218.898	5.9002	0	19.769	3.76	0.4718	-1	1	0.6583	0.9003	0.4509	905.646	453.095	64.35	48.1	0.348242
94	7.7	69.3767	9.01	60.6334	10.6374	3.25	17.5018	3.7703	0.9977	0.9878	1	0.002727	0	0	1120.92	161.169	-67.6	-15.6	0.847011
95	21.7	78.0974	3.599	146.941	7.4589	0	33.4608	3.9963	0.6455	-0.9747	1	0.6352	0.4061	0.2316	438.355	190.783	-3.9	-78	0.482511
96	11.3	12.503	1.1065	93.5177	10.0557	0	39.2699	8.2352	0.09194	-0.9706	1	0.7625	0.7527	0.6301	1140.23	1025.54	11.05	5.85	0.110037
97	6.3	57.9084	9.1918	51.3942	11.9521	4.5962	26	5.4114	0.9848	0.9557	1	0.01285	0	0	160.897	634.841	-57.85	2.6	0.769053
98	6.5	14.359	2.2091	30.3455	6.7435	0	22.981	5.0744	0.9379	0.6644	0.9998	0.08903	1	0.04	1281.06	850.108	-14.3	-1.3	0.32759
99	6.3	21.2521	3.3734	32.1205	7.4699	3.25	23.4361	4.6733	0.8765	0.6901	0.9976	0.1012	0.7209	0.1739	1124.44	54.9921	19.5	-8.45	0.451599
100	5.3	27.768	5.2392	26.8983	8.151	0	23.6604	6.8566	0.9411	0.8682	0.9976	0.05048	0.09091	0	1382.96	511.387	-7.8	-26.65	0.642768
101	37.3	78.6742	2.1092	289.308	8.1957	0	29.9635	5.5437	0.667	-0.9923	1	0.5182	0.7337	0.2988	1225.86	742.189	61.75	-48.75	0.257354
102	6.9	27.0512	3.9205	24.5718	5.0147	0	7.2672	2.3145	0.9814	0.87	1	0.03292	0.9388	0	836.246	905.957	-15.6	22.1	0.781802
103	4.7	16.4053	3.4905	15.264	5.6533	0	16.25	3.6782	0.975	0.9532	0.9986	0.01825	0.8148	0	10.5	158.425	13.65	9.1	0.617427
104	38.5	42.7273	1.1098	323.667	8.8676	0	25.3833	5.5948	0.2169	-0.9999	1	0.7082	0.8658	0.6452	839.058	760.117	35.75	-23.4	0.125152
105	11.3	60.4814	5.3523	65.9369	7.09	0	16.25	4.3047	0.9662	0.7552	1	0.04386	0.5806	0	610.527	194.111	-60.45	1.95	0.754908
106	6.1	17.0617	2.797	30.963	7.552	3.25	35.0036	8.375	0.491	0.2499	0.9712	0.2304	0.8049	0.7619	841.492	933.336	13	11.05	0.370365
107	13.9	19.5433	1.406	107.925	9.0693	0	20.8102	4.9643	0.6015	-1	0.9991	0.5503	0.916	0.3737	1005.93	663.964	19.5	1.3	0.155029
108	5.7	57.6158	10.108	34.635	9.3608	4.5962	18.9506	3.3851	0.9524	0.8926	1	0.03159	0	0	1328.14	800.5	-23.4	52.65	1.07982
109	9.9	26.5547	2.6823	47.2126	5.9763	0	30.6604	4.5943	0.7952	-0.4472	1	0.292	0.8861	0.2373	948.854	984.616	9.75	24.7	0.448823
110	4.9	1.3	0.2653	13.2082	4.5546	0	11.718	2.9485	-0.4002	-0.9899	0.8944	0.653	1	0.8889	1097.33	476.265	0	1.3	0.0582488
111	14.9	59.1536	3.97	91.2694	7.0751	0	30.8322	5.5005	0.8523	-0.6812	1	0.2849	0.6667	0.1284	566.252	663.869	-12.35	57.85	0.561123
112	18.5	45.0802	2.4368	92.6023	5.6123	0	39.2699	5.7254	0.5098	-1	1	0.5695	0.9333	0.5	789.873	444.43	39.65	21.45	0.434189
113	20.7	48.5111	2.3435	150.982	8.0739	0	34.548	4.889	0.4874	-1	1	0.7037	0.3636	0.3758	997.969	504.287	39.65	-27.95	0.290256
114	9.9	17.0617	1.7234	51.8515	6.5635	0	38.0403	7.8564	0.07154	-0.7071	0.9997	0.5469	0.9367	0.8814	1094.84	677.662	5.2	16.25	0.262573
115	8.3	46.4102	5.5916	43.1633	6.8513	3.25	16.25	3.6458	0.9841	0.9229	1	0.02097	0.2381	0	468.584	774.223	27.95	37.05	0.816137
116	6.7	53.8599	8.0388	48.0356	10.2203	3.25	16.5718	3.2218	0.9951	0.9865	1	0.004371	0	0	720.008	916.022	-16.25	51.35	0.786552
117	19.5	57.1483	2.9307	100.658	5.7519	0	18.9506	4.323	0.4156	-1	1	0.7401	0.5943	0.4276	1148.22	359.997	-18.85	53.95	0.509519
118	12.5	71.8713	5.7497	84.2687	8.0256	0	18.9506	4.4469	0.703	-1	1	0.5233	0.3619	0.1882	137.876	901.14	-29.25	65.65	0.71642
119	8.1	68.4509	8.4507	61.6313	10.1035	0	19.5	5.6521	0.9274	0.8433	1	0.05343	0.1639	0	173.031	234.315	-26.65	63.05	0.836413
120	11.5	47.1642	4.1012	60.0737	6.3235	0	20.8102	3.5213	0.9078	0.5264	1	0.1143	0.4842	0.1067	423.504	705.561	23.4	40.95	0.648565
121	9.5	58.0505	6.1106	72.5341	9.6712	0	17.5018	4.2721	0.9958	0.9426	1	0.009076	0.08	0	461.979	262.168	-32.5	48.1	0.631835
122	46.7	144.402	3.0921	263.903	5.9039	0	13.7886	3.2204	0.7718	-0.9965	1	0.405	0.6711	0.2494	937.858	864.999	-120.25	79.95	0.523739
123	18.3	97.1114	5.3066	166.633	10.2229	0	27.5772	5.2841	0.7138	-0.9755	1	0.6358	0.1718	0.1748	1306.72	274.609	78	57.85	0.519089
124	6.9	61.5959	8.9269	44.86	9.1551	3.25	16.25	4.1209	0.9978	0.9903	1	0.002686	0	0	1092.7	335.42	42.9	44.2	0.975074
125	10.9	99.3565	9.1153	103.734	11.6555	3.25	23.6604	4.4947	0.9204	0.4664	1	0.1361	0	0.1304	781.817	534.601	-35.1	92.95	0.78206
126	7.3	3.677	0.5037	28.0352	5.2897	0	13.4001	3.8136	-0.6557	-1	1	0.5556	1	0.9394	898.877	833.206	2.6	-2.6	0.0952228
127	9.3	22.1382	2.3805	66.7988	9.1505	0	17.5018	4.095	0.2706	-0.9965	1	0.9001	0.2466	0.3962	1259.48	149.516	-14.3	-16.9	0.26015
128	5.5	20.5239	3.7316	33.4776	9.565	3.25	19.769	3.9349	0.9737	0.8441	0.9992	0.03963	0.8286	0	1074.18	85.1182	3.9	20.15	0.390131
129	8.9	28.872	3.244	32.7086	4.7404	0	14.5344	3.3023	0.8409	0.4472	0.9994	0.1425	0.942	0.2245	875.848	249.214	14.95	-24.7	0.68433
130	7.5	115.738	15.4318	90.0277	16.3687	9.75	23.4361	3.3345	0.9874	0.9654	0.9999	0.009853	0	0	456.653	652.153	109.2	38.35	0.942763
131	21.3	86.6477	4.068	106.558	5.5212	0	11.718	2.5694	0.9672	0.5145	1	0.06119	0.7047	0.02312	1118.1	177.486	5.85	86.45	0.736796
132	5.7	13.1615	2.309	15.7893	4.2674	0	10.2774	2.7731	0.2717	-0.124	0.9191	0.2831	1	0.9412	1143.31	238.553	11.05	-7.15	0.541079
133	10.5	7.2672	0.6921	37.4713	4.4084	0	13.7886	2.8058	-0.3313	-1	1	0.6839	1	0.8833	1224.54	705.924	-7.15	1.3	0.156996
134	6.3	11.718	1.86	21.081	4.9026	0	10.2774	2.6132	0.9499	0.7894	1	0.05981	1	0	736.968	961.103	-6.5	-9.75	0.379391
135	20.3	145.932	7.1888	166.91	9.1208	0	30.8322	5.0402	0.9744	0.6342	1	0.05124	0.1639	0.0184	1269.11	609.67	73.45	-126.1	0.788176
136	6.5	5.5915	0.8602	30.3177	6.7373	0	20.8102	4.4535	0.02641	-0.7541	0.9864	0.6105	1	0.8333	410.623	96.7462	-3.25	4.55	0.127677
137	45.3	113.46	2.5046	322.799	7.4549	0	14.5344	3.2489	0.8963	-0.03701	1	0.151	0.2748	0.1622	1293.06	296.115	-42.25	105.3	0.335967
138	4.7	23.409	4.9806	31.4055	11.6317	0	48.3147	13.8643	0.6191	0.3143	0.9839	0.2243	0.8148	0.8333	1319.55	980.308	23.4	0.65	0.428192
139	13.9	36.8155	2.6486	79.3117	6.6649	0	20.8102	4.258	0.6862	-0.755	1	0.4965	0.5798	0.3163	733.201	146.302	24.7	27.3	0.397395
140	9.3	64.1264	6.8953	90.6962	12.4241	0	41.1096	7.7383	0.9335	0.2364	1	0.1241	0.2192	0.0566	323.785	707.038	11.7	-63.05	0.554994
141	24.1	54.0712	2.2436	174.058	7.8759	0	27.9576	5.2181	0.4544	-1	1	0.6968	0.6109	0.4308	65.9378	419.195	-48.1	-24.7	0.284869
142	4.9	4.111	0.839	15.8871	5.4783	3.25	11.718	2.2651	0.6573	-0.5812	0.9806	0.5398	1	0.375	459.122	507.143	3.9	-1.3	0.15315
143	7.5	26.7212	3.5628	29.0828	5.2878	0	11.718	3.171	0.9002	0.6139	0.9995	0.1124	0.9818	0.1429	1354.37	776.3	8.45	-25.35	0.673777
144	22.9	43.375	1.8941	111.16	5.3187	0	23.4361	4.2831	0.1911	-0.9995	1	0.715	0.8708	0.6436	1354.34	210.373	-14.3	40.95	0.356121
145	17.5	73.1936	4.1825	156.265	10.0816	0	32.6621	6.6693	0.6495	-0.9964	1	0.5387	0.4387	0.3704	1147.55	745.32	-68.9	24.7	0.414865
146	12.5	5.5915	0.4473	75.0645	7.149	0	18.9506	4.822	-0.1913	-0.9956	1	0.6765	1	0.8795	1254.65	496.444	4.55	3.25	0.0625682
147	8.3	86.5501	10.4277	77.9373	12.371	3.25	26.2023	5.7369	0.9966	0.9832	1	0.003752	0	0	969.115	70.7892	-33.15	-79.95	0.842915
148	8.5	36.458	4.2892	63.3606	9.7478	3.25	32.5	5.5593	0.3977	-0.695	1	0.651	0.2	0.4889	1208.5	244.3	-35.75	-7.15	0.440017
149	5.5	15.4503	2.8091	30.976	8.8503	0	35.8974	8.1813	0.8407	0.472	1	0.1851	0.9714	0.2	482.409	998.127	5.85	14.3	0.317402
150	8.5	54.743	6.4403	53.0833	8.1667	0	17.5018	3.5781	0.9317	0.7849	0.9998	0.04718	0	0	1089.72	1025.81	-47.45	27.3	0.788605
151	6.5	63.7994	9.8153	49.5028	11.0006	3.25	20.5548	4.6336	0.9877	0.9625	0.9987	0.01149	0	0	606.485	965.577	63.05	9.75	0.892251
152	5.1	3.3144	0.6499	19.9053	6.4211	0	14.5344	4.1954	-0.5601	-0.9991	-0.0767	0.3778	1	1	1063.6	940.677	-3.25	-0.65	0.101213
153	4.9	29.1052	5.9398	21.6015	7.4488	0	11.718	3.1115	0.9834	0.9601	0.9999	0.01342	0.03448	0	618.592	19.6837	14.3	-25.35	0.797417
154	9.1	5.5915	0.6145	47.2929	6.661	3.25	20.5548	4.3562	0.1769	-0.9762	0.9971	0.6756	1	0.6444	994.478	1011.58	3.25	4.55	0.0922534
155	9.1	34.321	3.7715	34.5232	4.8624	0	14.5344	3.2748	-0.08056	-0.9963	0.8779	0.6328	0.8028	0.8235	16.8901	597.319	-27.3	-20.8	0.775646
156	5.5	7.2672	1.3213	20.3345	5.8099	0	16.25	4.5674	0.08244	-0.7593	0.8944	0.6001	1	0.8	645.364	463.5	-6.5	-3.25	0.227422
157	6.5	10.5812	1.6279	59.9249	13.3166	3.25	20.8102	5.1967	-0.6983	-1	0.7071	0.4539	0.9333	1	932.754	6.8385	-7.8	7.15	0.122246
158	33.3	205.188	6.1618	259.434	8.2886	0	16.5718	3.0852	0.9337	0.4981	1	0.09365	0.08626	0.06485	634.025	488.707	-26.65	203.45	0.743407
159	4.9	22.8334	4.6599	21.5577	7.4337	3.25	14.5344	3.5433	0.9128	0.743	0.9996	0.08873	0.6552	0.1111	558.296	99.7449	1.95	22.75	0.626861
160	12.7	28.2208	2.2221	107.652	10.0609	0	33.931	4.8862	0.7329	-0.2095	0.9997	0.2801	0.729	0.3882	429.075	288.512	13.65	24.7	0.220865
161	6.9	9.6629	1.4004	33.6822	6.8739	0	11.718	3.2092	-0.0303	-1	0.9806	0.7846	1	0.6897	14.6884	885.696	-7.15	6.5	0.203727
162	6.1	19.2053	3.1484	31.9209	7.7856	3.25	21.8017	5.3332	0.9127	0.7363	0.9966	0.07758	1	0.04762	896.746	178.148	-17.55	-7.8	0.404388
163	4.9	43.8256	8.944	29.1774	10.0612	3.25	14.5344	3.2543	0.9939	0.988	0.9993	0.004782	0	0	352.357	43.4184	-25.35	-35.75	0.88896
164	11.7	115.448	9.8673	103.275	10.6469	3.25	17.5018	3.3988	0.9924	0.9514	1	0.008768	0	0	879.594	744.312	-48.75	104.65	0.926777
165	5.9	54.0908	9.1679	40.5275	10.3917	0	17.5018	3.3873	0.996	0.9809	1	0.004591	0	0	833.797	277.212	-3.9	-53.95	0.882233
166	43.5	52.8262	1.2144	183.721	4.427	0	22.981	3.5573	0.5143	-1	1	0.5681	1	0.4935	975.665	432.08	-43.55	29.9	0.274317
167	11.3	9.1232	0.8074	49.0219	5.2712	0	13.4001	2.8421	0.2597	-1	1	0.737	1	0.6027	1162.55	801.938	0.65	9.1	0.153172
168	29.5	49.1814	1.6672	182.513	6.6369	0	30.8322	4.5802	0.4437	-0.9813	1	0.7291	0.7927	0.3821	913.581	524.864	-48.75	-6.5	0.251202
169	7.3	6.5	0.8904	41.6402	7.8566	0	18.9506	4.4678	-0.2308	-0.9973	0.9965	0.6549	0.9434	0.871	479.411	7.1781	6.5	0	0.113331
170	5.5	4.3603	0.7928	25.1838	7.1954	3.25	13.7886	3.4106	-0.2425	-0.9971	0.7452	0.5825	1	1	824.636	832.336	3.9	1.95	0.110182
171	8.9	48.8366	5.4873	57.4358	8.324	0	16.25	4.1216	0.7404	-0.4097	1	0.4097	0.3043	0.3265	546.916	173.034	8.45	-48.1	0.659214
172	6.1	9.5971	1.5733	31.8273	7.7628	0	26	6.0821	-0.384	-0.7894	0.6839	0.3294	0.8293	1	344.664	284.812	8.45	4.55	0.202672
173	26.5	114.699	4.3283	185.298	7.5632	0	27.768	4.8088	0.7864	-0.9899	1	0.4454	0.4122	0.16	1182.42	861.617	-108.55	37.05	0.572284
174	16.7	7.5802	0.4539	53.6858	3.6521	0	13.7886	2.7741	0.262	-1	1	0.7341	1	0.6	616.521	803.701	-3.9	6.5	0.124285
175	9.9	20.8102	2.102	45.9754	5.8197	0	14.5344	3.4655	0.5614	-0.8321	1	0.6141	0.7468	0.3621	526.54	21.4747	-16.25	-13	0.361187
176	28.3	121.524	4.2941	197.676	7.5162	0	26.8002	4.4507	0.9086	0.4283	1	0.1066	0.3498	0.07819	119.977	1009.11	-120.25	-17.55	0.571313
177	7.5	41.7672	5.569	47.3098	8.6018	3.25	21.8017	4.7986	0.9241	0.817	0.9985	0.05633	0.07273	0	756.053	199.567	39	14.95	0.647423
178	6.5	18.2	2.8	34.9079	7.7573	0	32.0088	7.9552	-0.1588	-0.6775	0.9961	0.6355	0.5556	0.8	1386.57	425.969	0	-18.2	0.36095
179	14.7	64.808	4.4087	96.3428	7.586	0	20.8102	4.6511	0.8976	-0.08305	1	0.1749	0.6535	0.1028	35.0408	977.187	45.5	46.15	0.581163
180	8.7	27.9122	3.2083	57.5588	8.5909	0	23.4361	4.8314	0.6638	-0.3089	1	0.3742	0.7612	0.4255	953.667	869.253	-13	24.7	0.373453
181	10.3	28.0179	2.7202	59.6314	7.1845	0	25.3833	4.5454	0.5665	-0.4594	0.9999	0.4748	0.988	0.4603	934.655	713.374	1.95	27.95	0.378621
182	6.3	12.9021	2.048	19.6378	4.5669	0	10.2774	2.4614	0.8653	0.4692	1	0.1348	1	0.2174	536.103	535.214	-8.45	9.75	0.448444
183	7.5	12.503	1.6671	20.1518	3.664	0	26.2023	4.9664	0.6375	-0.07298	0.9939	0.3069	1	0.4	48.9267	897.82	-1.95	12.35	0.454995
184	12.3	40.9706	3.3309	77.947	7.5677	0	35.8974	5.815	0.8099	0.1644	1	0.2319	0.699	0.2651	847.228	561.484	1.3	40.95	0.440147
185	8.5	7.854	0.924	40.8422	6.2834	0	16.25	4.0835	0.05674	-0.9899	0.9959	0.5422	1	0.8636	297.653	639.547	-3.25	-7.15	0.147054
186	7.7	54.9279	7.1335	70.0529	12.29	0	61.8355	11.5143	0.7729	0.3575	0.9999	0.2173	0.2632	0.4595	888.656	169.143	-42.25	-35.1	0.580431
187	4.7	5.2405	1.115	17.1118	6.3377	0	24.7513	6.7852	-0.8847	-0.9285	-0.8682	0.02361	1	1	754.692	319.553	-0.65	5.2	0.175931
188	7.9	70.85	8.9684	54.5165	9.2401	3.25	14.5344	3.0799	0.9891	0.9482	1	0.0136	0	0	704.43	656.93	-39	-59.15	0.970596
189	15.5	63.2407	4.08	115.109	8.5266	0	39.1352	5.6277	0.8702	-0.2425	1	0.2241	0.2815	0.1652	1331.42	590.771	13.65	61.75	0.478503
190	17.9	49.2715	2.7526	91.4291	5.7503	0	19.769	3.4424	0.7552	-0.4061	1	0.3776	0.9497	0.2681	1174.05	818.902	-39.65	29.25	0.478688
191	8.5	20.688	2.4339	44.6584	6.8705	0	30.8322	5.258	-0.1055	-1	1	0.6618	0.8	0.9286	277.912	797.753	-14.95	-14.3	0.354254
192	7.7	16.3019	2.1171	32.3054	5.6676	0	13	2.7349	0.4312	-0.8682	0.9986	0.7454	0.9123	0.3514	692.604	880.312	-14.95	-6.5	0.373544
193	5.5	22.0713	4.013	25.1892	7.1969	0	18.9506	5.7485	0.8632	0.6139	0.9957	0.1165	0.4	0.2	1071.02	365.009	-5.2	21.45	0.557601
194	6.5	21.607	3.3242	39.8123	8.8472	0	22.981	5.6617	0.95	0.8333	1	0.04867	0.8222	0	1281.84	928.246	21.45	2.6	0.375735
195	14.3	134.627	9.4145	161.164	13.1027	3.25	26	5.0945	0.8465	0.3959	1	0.1805	0.05691	0.2621	1062.79	504.591	118.95	-63.05	0.718516
196	5.5	11.8614	2.1566	17.9747	5.1356	0	20.8102	5.0658	0.7928	0.3644	0.9899	0.2311	1	0.3571	53.9	658.364	1.95	11.7	0.419931
197	14.7	29.2789	1.9918	75.8468	5.9722	0	14.5344	3.4031	0.5882	-0.9998	1	0.5904	0.9606	0.3962	745.908	766.279	-29.25	-1.3	0.333512
198	4.7	15.7348	3.3478	21.255	7.8722	0	18.9506	5.002	0.8319	0.6706	0.9897	0.1027	0.8519	0.1429	95.6915	583.564	-12.35	9.75	0.425269
199	12.1	19.5	1.6116	88.0548	8.7183	0	29.9635	5.5459	0.6176	-0.534	0.9998	0.4286	0.9802	0.4568	91.8595	980.984	-15.6	11.7	0.184853
200	7.5	48.3803	6.4507	35.2562	6.4102	0	23.4361	5.1012	0.8632	0.6605	0.9985	0.1271	0.3455	0.3143	1313.96	155.28	48.1	5.2	1.00632
201	9.1	80.3191	8.8263	71.168	10.0237	3.25	20.8102	4.8147	0.9764	0.927	1	0.02111	0	0	58.0934	345.275	-73.45	-32.5	0.880543
202	11.5	14.4323	1.255	65.9285	6.9398	0	29.9635	5.7656	-0.1104	-1	1	0.7832	0.9895	0.7432	1124.4	347.791	8.45	11.7	0.180841
203	14.3	109.665	7.6689	129.156	10.5005	0	20.8102	4.1717	0.9351	0.3657	1	0.1073	0.05691	0.02913	745.773	542.902	108.55	15.6	0.730337
204	28.7	98.8021	3.4426	187.455	7.0208	0	48.75	5.4645	0.7952	-0.9899	1	0.4009	0.6067	0.2082	829.226	692.566	-59.8	78.65	0.490343
205	5.5	25.3583	4.6106	26.256	7.5017	0	13.7886	4.4772	0.9484	0.7962	0.9999	0.06686	0.4286	0	143.973	1006.61	-25.35	-0.65	0.614607
206	7.5	30.1112	4.0148	33.3192	6.058	0	19.769	5.0601	0.7478	0.3162	0.9993	0.238	0.6727	0.4	14.54	562.167	-25.35	-16.25	0.662727
207	9.9	56.978	5.7554	83.9071	10.6211	0	49.5025	7.5619	0.7833	0.4901	0.9994	0.1644	0.1519	0.3898	1285.66	895.202	-46.8	-32.5	0.541884
208	24.3	52.2594	2.1506	138.127	6.194	0	16.25	3.3009	0.4607	-1	1	0.654	1	0.4554	962.428	399.827	-52	5.2	0.347207
209	8.1	48.936	6.0415	54.6898	8.9655	3.25	20.8102	4.4953	0.9578	0.8321	1	0.04918	0.5246	0	499.284	444.556	37.7	31.2	0.673861
210	11.1	57.4653	5.1771	76.0104	8.3528	0	17.5018	3.8135	0.913	0.4583	1	0.1228	0.5385	0.1127	632.009	37.018	-35.1	-45.5	0.619804
211	18.3	131.976	7.2118	166.077	10.1888	3.25	37.0557	5.3194	0.8087	-0.7142	1	0.3649	0.2577	0.1888	837.691	454.153	34.45	-127.4	0.707816
212	10.1	16.25	1.6089	60.8513	7.5125	0	16.25	3.5079	0.5319	-0.4472	0.9998	0.5399	0.679	0.3934	772.569	1024.54	16.25	0	0.214163
213	9.3	50.7167	5.4534	93.3235	12.784	0	21.8017	5.174	0.9233	0.441	1	0.1079	0.3151	0.07547	483.935	373.29	1.3	50.7	0.42658
214	9.1	59.4066	6.5282	77.8778	10.9687	0	22.75	5.9201	0.9774	0.8861	1	0.02493	0.04225	0	1186.75	895.874	-18.2	56.55	0.595166
215	13.3	20.4104	1.5346	68.7512	6.0842	0	23.4361	4.2328	0.4804	-0.9051	0.9998	0.5782	0.9823	0.5269	616.823	719.297	3.25	20.15	0.252227
216	5.3	6.1664	1.1635	39.7873	12.0568	3.25	38.0403	11.3436	-0.2392	-1	0.9806	0.855	1	0.6923	1067.88	1002.24	1.95	5.85	0.0965016
217	5.1	0.65	0.1275	19.1139	6.1658	0	21.8017	5.3213	0.023	-0.9899	1	0.9159	1	0.5455	1329.25	741.5	0	-0.65	0.0206786
218	5.7	10.2774	1.8031	12.318	3.3292	0	7.2672	2.6076	0.8492	0.4472	0.9995	0.1424	1	0.1176	260.167	190.833	-3.25	-9.75	0.541602
219	4.7	7.6081	1.6187	19.3636	7.1717	3.25	13.7886	2.8164	0.37	-0.3162	0.824	0.4209	1	0.8571	313.787	876.011	2.6	7.15	0.225707
220	7.9	27.2225	3.4459	37.4066	6.3401	0	11.718	3.0616	0.973	0.8155	1	0.03517	0.7966	0	43.6899	427.272	14.95	22.75	0.543509
221	6.1	73.3147	12.0188	53.4196	13.0292	3.25	21.8017	3.9489	0.988	0.9775	0.9999	0.006168	0	0	1170.29	624.893	70.85	-18.85	0.922451
222	8.1	17.0617	2.1064	40.8641	6.699	0	13.4001	3.43	0.5607	-0.02325	0.9983	0.255	0.8361	0.725	815.395	47.5123	-5.2	16.25	0.314435
223	40.1	22.5354	0.562	253.361	6.6499	0	45.6159	5.8231	0.5722	-1	1	0.6418	0.7585	0.3389	1370.7	444.029	18.85	12.35	0.0845125
224	5.1	34.3456	6.7344	25.206	8.131	3.25	13.7886	3.1935	0.969	0.9435	0.995	0.01501	0	0	891.863	572.882	-29.9	16.9	0.828238
225	9.5	14.6647	1.5436	44.3274	5.9103	0	20.5548	3.9437	0.2352	-0.9487	1	0.6735	0.9733	0.6275	1303.68	826.926	-3.25	14.3	0.261171
226	6.9	12.9021	1.8699	37.4017	7.633	0	20.8102	4.9803	0.3425	-0.597	0.979	0.6738	0.8367	0.5172	619.138	599.543	9.75	8.45	0.244976
227	6.3	9.75	1.5476	27.4859	6.3921	0	13.7886	3.3515	0.3855	-0.3807	0.9979	0.3911	1	0.7727	662.825	1011.44	-7.8	-5.85	0.242111
228	5.3	29.9071	5.6428	25.1534	7.6222	0	16.5718	4.925	0.974	0.9135	0.9992	0.02409	0.4242	0	742.123	972.679	0.65	29.9	0.740311
229	22.3	51.8902	2.3269	127.708	6.291	0	46.8722	5.2959	0.2828	-1	0.9999	0.7175	0.7734	0.5912	1007.62	681.404	-11.05	-50.7	0.369878
230	5.5	25.5575	4.6468	24.1659	6.9046	0	19.769	5.1093	0.1409	-0.9973	0.9968	0.8526	0.5143	0.5333	1158.54	771.1	-3.25	25.35	0.673001
231	32.9	106.695	3.243	201.122	6.5088	0	19.769	3.6083	0.5402	-0.9968	1	0.5786	0.644	0.4371	493.848	963.365	-78	72.8	0.498249
232	4.7	17.5981	3.7443	17.2926	6.4046	3.25	11.718	2.6392	0.8438	0.8	0.8697	0.02717	0.7037	0	394.575	700.564	-1.3	17.55	0.584627
233	16.1	76.0278	4.7222	133.85	9.4929	0	21.8017	4.157	0.9106	0.5202	1	0.1299	0.09929	0.1405	484.311	681.481	75.4	9.75	0.497445
234	8.1	69.2303	8.547	64.9705	10.6509	4.5962	14.5344	2.0919	0.9806	0.9322	0.9993	0.01326	0.1475	0	1287.58	193.605	-57.2	39	0.802467
235	8.5	33.5554	3.9477	39.3618	6.0557	0	13.4001	3.6184	0.8216	0.2631	0.9998	0.2016	0.6769	0.3333	362.165	722.229	5.2	33.15	0.651898
236	4.9	9.6629	1.972	19.2109	6.6244	0	22.75	4.7779	0.01853	-0.361	0.6508	0.365	0.9655	1	465.888	544.612	-3.25	9.1	0.297687
237	9.7	26.6579	2.7482	54.6242	7.0941	0	23.4361	4.9476	0.9389	0.7169	1	0.08317	0.9351	0.01754	520.912	727.83	-0.65	26.65	0.387392
238	9.5	30.6604	3.2274	50.9389	6.7919	0	11.718	2.8637	0.6754	-0.6999	0.9996	0.4302	0.6667	0.2364	324.937	676.026	-28.6	11.05	0.475184
239	9.7	58.4169	6.0224	62.4111	8.1053	0	26.2023	4.8475	0.9884	0.8575	1	0.0218	0.05195	0	864.644	884.258	33.15	-48.1	0.74302
240	9.1	89.1709	9.799	80.8094	11.3816	0	22.981	4.9325	0.9943	0.9685	1	0.007059	0	0	339.462	994.923	62.4	63.7	0.860951
241	12.9	32.7138	2.536	56.587	5.1915	0	33.4608	4.7724	0.7311	-0.6	1	0.429	0.9725	0.3258	39.376	1016.98	-30.55	11.7	0.488491
242	25.9	29.1052	1.1238	150.41	6.2933	0	20.5548	4.4631	0.5971	-0.9744	1	0.6131	0.9205	0.3349	443.338	477.838	25.35	14.3	0.178571
243	4.9	13.3843	2.7315	14.1196	4.8688	0	9.1924	2.372	0.5452	0.07062	0.8566	0.3151	1	0.625	879.449	825.837	6.5	11.7	0.561021
244	13.3	31.2676	2.351	61.2239	5.418	0	26	3.8839	0.6706	-0.4724	1	0.3237	0.9735	0.4946	1225.5	589.936	-29.25	11.05	0.433924
245	13.7	47.3073	3.4531	88.3552	7.5517	0	32.5	5.5337	0.751	-0.4472	1	0.3732	0.5897	0.268	1322.9	661.427	10.4	46.15	0.457261
246	12.3	23.9708	1.9488	67.8492	6.5873	0	13.7886	3.2157	0.5917	-0.9995	0.9999	0.6182	1	0.3049	178.837	204.024	-15.6	-18.2	0.295842
247	8.1	32.6621	4.0324	37.5385	6.1539	0	16.5718	3.5921	0.9736	0.8862	1	0.03059	0.6557	0	1358.67	931.16	-3.25	32.5	0.655259
248	18.5	16.9499	0.9162	93.6291	5.6745	0	16.25	3.8067	0.5392	-0.9991	1	0.6129	0.9333	0.4113	121.578	293.395	14.3	-9.1	0.161459
249	11.7	28.7326	2.4558	67.759	6.9855	0	17.5018	3.7067	0.8735	0.2747	1	0.1884	0.9278	0.2027	1190.35	993.286	-17.55	22.75	0.351557
250	4.9	21.8501	4.4592	16.9209	5.8348	0	16.5718	3.8124	0.6836	0.6045	0.8551	0.07978	0.5862	0.7778	813.112	1027.91	11.05	18.85	0.764242
251	6.3	26.7212	4.2415	30.5306	7.1001	3.25	16.5718	3.0821	0.9858	0.884	0.9997	0.02514	0.3256	0	465.532	723.802	-25.35	8.45	0.597386
252	5.3	8.45	1.5943	15.4146	4.6711	0	9.1924	2.4261	0.5669	0.04541	1	0.2872	1	0.6923	1145.27	429.755	3.25	7.8	0.341311
253	10.7	49.1986	4.598	58.6358	6.7397	0	25.3833	4.9915	0.6587	-0.9285	1	0.5499	0.5057	0.2857	1152.91	995.986	33.8	-35.75	0.682226
254	5.3	31.1254	5.8727	29.1994	8.8483	3.25	13.7886	2.9516	0.9176	0.833	0.997	0.04448	0.303	0	27.8208	258.887	14.95	-27.3	0.663709
255	8.7	9.1924	1.0566	21.4223	3.1974	0	9.75	2.6882	-0.007206	-0.9971	1	0.6719	1	0.8605	670.885	593.402	6.5	6.5	0.330456
256	10.9	118.195	10.8435	114.053	12.8149	3.25	36.7696	5.6426	0.9477	0.6592	1	0.08654	0	0.07246	872.151	798.376	86.45	80.6	0.846163
257	11.7	114.52	9.788	109.039	11.2411	0	20.8102	5.0475	0.9839	0.8619	0.9998	0.02036	0	0	368.675	267.859	-78	-83.85	0.870733
258	24.1	46.8045	1.9421	161.786	7.3206	0	20.8102	4.2131	0.1727	-0.9998	0.9999	0.7046	0.7149	0.655	529.95	631.396	28.6	37.05	0.265292
259	25.9	67.0131	2.5874	154.525	6.4655	0	19.769	3.8044	0.727	-0.9993	1	0.5367	0.5983	0.1878	532.448	867.693	66.3	9.75	0.400186
260	4.9	39.0487	7.9691	26.4518	9.1213	3.25	14.5344	2.7859	0.9989	0.9971	1	0.001116	0	0	836.439	359.714	1.95	-39	0.87368
261	5.3	35.7677	6.7486	31.4297	9.5242	0	27.9576	6.7881	0.9937	0.9648	1	0.009844	0.2121	0	899.151	617.849	-11.7	33.8	0.708574
262	4.9	13	2.6531	27.1749	9.3707	0	24.7513	6.9736	0.4614	-0.09481	1	0.4888	0.6897	0.5556	875.653	7.0612	0	13	0.283127
263	11.5	26.5149	2.3056	53.6706	5.6495	0	11.718	3.0527	0.7547	-0.1961	1	0.2961	1	0.28	1265.56	391.296	5.2	26	0.408107
264	9.3	34.21	3.6785	36.8134	5.0429	0	16.25	3.5154	0.7571	-0.1047	0.9997	0.2714	0.8356	0.3208	899.231	387.113	8.45	33.15	0.729441
265	16.9	112.57	6.661	166.555	11.1782	0	23.4361	4.9069	0.9019	-0.5087	1	0.2009	0.1074	0.1085	447.095	976.879	98.8	-53.95	0.595892
266	29.3	104.555	3.5684	191.062	6.9986	0	22.981	3.9806	0.6591	-0.9999	1	0.6103	0.5128	0.253	475.135	233.971	-27.95	-100.75	0.509873
267	7.5	33.1755	4.4234	50.0402	9.0982	0	32.5	7.0343	0.8167	0.508	1	0.1601	0.7273	0.2857	817.92	878.487	-1.3	33.15	0.486184
268	4.7	9.75	2.0745	15.0733	5.5827	0	11.718	3.5103	0.9788	0.9487	0.9994	0.01752	1	0	766.16	732.766	-5.85	7.8	0.371594
269	10.3	119.324	11.5849	110.335	13.2934	3.25	21.8017	3.8383	0.9792	0.9339	0.9999	0.01485	0	0	283.515	542.282	-15.6	118.3	0.871478
270	9.7	56.1263	5.7862	54.2209	7.0417	3.25	13.4001	2.8763	0.9927	0.9572	1	0.008882	0.03896	0	289.113	385.247	-13	54.6	0.821705
271	8.1	13.081	1.6149	31.5315	5.1691	0	14.5344	3.6017	0.7633	-0.1789	1	0.2633	1	0.3077	1096.46	277.938	5.85	11.7	0.312414
272	8.7	43.6033	5.0119	42.78	6.3851	3.25	10.2774	1.9758	0.9593	0.8419	1	0.04476	0.2537	0	719.701	30.5287	-19.5	39	0.784937
273	9.3	65.65	7.0591	70.1201	9.6055	0	24.7513	6.06	0.8767	0.2	0.9997	0.2132	0.3151	0.1509	285.833	311.312	65.65	0	0.734902
274	5.5	7.5802	1.3782	26.118	7.4623	0	16.25	4.4408	0.1397	-0.9104	0.9998	0.7082	1	0.7333	1052.27	784.418	-6.5	3.9	0.184688
275	12.1	60.1733	4.973	99.0089	9.8029	3.25	19.769	4.0216	0.3942	-0.9981	1	0.7876	0.4653	0.425	1344.47	526.145	-11.05	-59.15	0.507299
276	11.5	64.1659	5.5796	66.0689	6.9546	0	14.5344	3.3852	0.937	0.7559	1	0.07914	0.1053	0	1353.78	851.93	-14.95	-62.4	0.802289
277	6.9	9.3744	1.3586	31.7712	6.4839	0	16.25	3.6927	0.6402	-0.2169	1	0.3981	1	0.4828	275.522	439.899	-5.2	7.8	0.209534
278	6.7	11.518	1.7191	32.0585	6.821	0	24.7513	6.1548	0.5191	-0.4619	0.9999	0.4715	1	0.5769	355.619	404.052	11.05	3.25	0.25203
279	15.9	45.0802	2.8352	62.014	4.4614	0	11.718	2.9024	0.9048	0.4539	1	0.1466	0.9496	0.1261	1214.15	389.663	4.55	44.85	0.635496
280	10.5	62.7948	5.9805	62.613	7.3662	3.25	16.25	3.3517	0.9887	0.9175	1	0.01909	0.05882	0	1197.17	549.257	-56.55	-27.3	0.811884
281	6.1	39.538	6.4816	43.6699	10.6512	4.5962	20.5548	4.0014	0.7597	0.4933	0.9689	0.148	0.1463	0.4762	745.787	91.9836	-27.3	-28.6	0.608532
282	8.7	57.3549	6.5925	57.8276	8.631	0	19.769	4.552	0.5613	-0.9981	0.9999	0.6719	0.4179	0.3191	1359.02	54.0057	-35.75	-44.85	0.763816
283	8.9	15.6	1.7528	27.972	4.0539	0	10.2774	2.217	0.6221	0.1961	0.9947	0.2117	1	0.7143	194.539	397.157	0	15.6	0.432374
284	23.5	88.5576	3.7684	181.301	8.4326	0	36.3361	5.4942	0.4964	-0.9959	1	0.6878	0.4186	0.3744	1341.22	608.07	-72.15	-51.35	0.446885
285	5.1	9.3066	1.8248	13.1577	4.2444	0	6.5	2.4556	0.03281	-0.4706	0.9962	0.5065	1	0.8182	1322.97	686.765	1.95	9.1	0.429931
286	6.3	20.1814	3.2034	30.0763	6.9945	0	16.25	4.038	0.9682	0.7682	1	0.05591	1	0	308.683	942.349	-5.2	19.5	0.457988
287	6.9	30.743	4.4555	39.5897	8.0795	0	33.4608	7.8659	0.5097	-0.05872	0.9972	0.3141	0.551	0.6897	657.978	429.087	-7.15	29.9	0.551457
288	6.7	17.0121	2.5391	51.0418	10.8599	0	45.6159	10.7599	-0.4412	-0.9965	0.9954	0.5607	0.9149	0.9259	773.321	588.567	1.95	16.9	0.233805
289	21.7	99.7406	4.5963	138.995	7.0556	0	16.25	3.5476	0.5887	-1	1	0.6045	0.3655	0.322	433.965	132.878	-90.35	-42.25	0.65144
290	5.3	9.2382	1.7431	26.1482	7.9237	0	19.5	5.1657	0.7628	0.53	0.9783	0.1677	1	0.4615	258.16	474.009	5.85	7.15	0.219986
291	5.7	12.6207	2.2142	26.3024	7.1088	0	11.718	3.1575	0.3556	-0.4997	0.9983	0.5659	1	0.5882	1316.79	355.746	10.4	-7.15	0.311473
292	9.7	114.771	11.832	101.66	13.2026	0	22.981	4.9217	0.9037	0.6162	1	0.1206	0.06494	0.2105	843.649	99.0361	28.6	111.15	0.896187
293	4.9	18.0602	3.6858	16.6134	5.7288	0	11.718	3.4138	0.9859	0.9648	1	0.01257	0.6207	0	1280.41	520.388	-9.1	15.6	0.643381
294	8.7	18.85	2.1667	46.4054	6.9262	0	17.5018	5.0238	-0.1018	-1	0.9942	0.7724	0.7612	0.7333	4.5977	656.052	0	-18.85	0.312827
295	5.3	55.3455	10.4425	47.3527	14.3493	4.5962	29.9635	5.6206	0.9915	0.9549	0.9998	0.01274	0	0	868.991	423.896	-35.75	42.25	0.727736
296	7.3	5.8138	0.7964	34.8651	6.5783	0	19.5	4.659	-0.152	-0.9417	0.9956	0.775	1	0.7273	674.616	1031.41	-5.2	-2.6	0.121065
297	7.1	58.0832	8.1807	46.8752	9.1912	0	33.1436	6.4528	0.9794	0.9454	1	0.01711	0	0	982.556	34.9577	57.85	-5.2	0.890058
298	5.7	21.9946	3.8587	38.6947	10.458	3.25	42.3748	11.5653	0.9355	0.7784	0.9998	0.0677	0.5676	0	261.246	193.465	20.8	7.15	0.368971
299	19.1	99.8655	5.2286	157.593	9.216	0	18.9506	4.0804	0.4662	-0.9986	1	0.6826	0.2398	0.457	896.953	760.327	74.1	-66.95	0.567339
300	11.5	13.8954	1.2083	41.8991	4.4104	0	20.8102	3.6266	0.05553	-1	0.999	0.7097	1	0.7671	1241.93	428.391	-13.65	2.6	0.273966
301	27.5	71.6092	2.604	172.561	6.7671	0	40.2003	5.104	0.2725	-0.9989	1	0.7094	0.8039	0.607	848.446	281.945	65.65	-28.6	0.384803
302	9.7	47.8931	4.9374	48.7775	6.3347	0	17.5018	4.3229	0.6391	-0.8081	1	0.5495	0.3896	0.2632	500.773	169.892	6.5	47.45	0.779421
303	6.9	64.7558	9.3849	49.9798	10.2	6.5	16.25	2.7093	0.9735	0.9223	0.9992	0.01871	0	0	950.283	587.768	-21.45	61.1	0.920088
304	5.5	14.6647	2.6663	20.4401	5.84	0	13.4001	3.3436	0.8937	0.6921	0.9762	0.07735	0.4857	0.06667	1130.7	223.546	3.25	-14.3	0.456558
305	6.5	17.7415	2.7295	29.513	6.5584	0	20.5548	4.9422	0.905	0.6306	1	0.1083	0.8667	0.08	1191.93	567.739	17.55	2.6	0.416184
306	11.5	73.5219	6.3932	97.8064	10.2954	3.25	22.981	5.1241	0.8135	0.1243	1	0.2936	0.07368	0.2533	455.943	340.639	-3.25	-73.45	0.620976
307	13.9	104.361	7.508	108.469	9.115	0	18.9506	3.5522	0.962	0.7416	1	0.05891	0	0.0101	1014.19	840.63	-47.45	-92.95	0.823697
308	6.3	21.5385	3.4188	42.8033	9.9542	0	26.2023	6.5119	0.928	0.6	0.9995	0.08957	0.907	0.04348	946.151	190.881	-21.45	-1.95	0.343453
309	9.5	33.3533	3.5109	56.172	7.4896	0	17.5018	4.1334	0.6922	-0.4042	0.9971	0.39	0.6533	0.3273	868.826	27.4316	-27.95	-18.2	0.46877
310	5.9	21.6948	3.6771	29.2522	7.5006	3.25	16.25	3.2618	0.905	0.7615	0.9999	0.06466	0.7436	0	65.7034	368.348	3.25	21.45	0.490241
311	8.9	66.2426	7.443	56.8056	8.2327	0	21.8017	5.9673	0.8461	0.3462	0.9964	0.1623	0.3478	0.3061	764.882	906.298	-48.75	44.85	0.904078
312	33.7	80.0345	2.3749	199.661	6.2984	0	32.5	4.3204	0.7139	-0.9829	1	0.5129	0.9085	0.2424	1198	921.151	74.75	28.6	0.377064
313	5.3	17.6819	3.3362	35.5956	10.7865	0	40.2003	13.0063	0.7331	-0.06238	0.9995	0.3287	0.6364	0.3077	1367.94	252.868	10.4	14.3	0.309294
314	12.7	28.4964	2.2438	83.158	7.7718	0	27.5772	4.5976	0.4888	-0.7071	0.9994	0.4852	0.486	0.6092	260.091	681.256	20.15	-20.15	0.28871
315	8.9	17.658	1.984	48.2644	6.9948	0	23.6604	4.6862	0.5252	-0.8072	0.9985	0.539	0.8406	0.5	1054.02	971.332	1.95	17.55	0.283639
316	10.3	18.3963	1.786	58.6805	7.0699	0	26.2023	5.745	-0.06275	-0.9985	0.9994	0.7707	0.9518	0.8033	867.607	313.369	-9.75	-15.6	0.25262
317	6.5	13.3843	2.0591	30.7341	6.8298	0	16.5718	4.0779	0.5069	-0.5692	0.9864	0.3512	0.9778	0.72	248.492	830.215	-6.5	11.7	0.301488
318	13.5	67.1611	4.9749	82.1165	7.1406	0	13.7886	3.4285	0.9832	0.8876	1	0.0235	0.5652	0	1351.71	302.822	49.4	45.5	0.696706
319	30.7	134.001	4.3649	225.926	7.872	0	45.5	5.6463	0.9033	0.1615	1	0.1809	0.2683	0.1124	748.003	289.495	-84.5	-104	0.554484
320	28.7	37.7056	1.3138	88.0372	3.2973	0	14.5344	2.6524	0.8003	-0.4472	1	0.2739	1	0.2805	825.023	394.293	-0.65	37.7	0.398447
321	12.9	31.2541	2.4228	72.4772	6.6493	0	29.43	4.9223	0.3517	-0.9999	1	0.6893	0.6514	0.5114	580.791	737.225	-22.1	22.1	0.364369
322	33.1	62.7309	1.8952	190.923	6.139	0	14.5344	3.6329	0.5278	-0.9996	1	0.6326	0.7203	0.4437	1250.58	324.258	-11.05	61.75	0.308715
323	8.1	56.978	7.0343	55.7957	9.1468	0	17.5018	4.7622	0.5044	-0.8896	0.9999	0.5961	0.3934	0.5366	101.519	304.321	-46.8	-32.5	0.769045
324	6.3	21.1724	3.3607	27.6393	6.4277	0	11.718	2.8281	0.9822	0.9158	0.9999	0.02332	0.9767	0	1341.87	954.738	6.5	20.15	0.522846
325	9.1	13.4001	1.4725	50.1148	7.0584	0	19.769	4.5151	0.2786	-0.9744	1	0.6367	1	0.7	1066.67	1027.79	5.2	12.35	0.208617
326	4.9	23.5619	4.8086	15.4232	5.3183	3.25	11.718	2.4829	0.5111	0.3534	0.7003	0.1362	0.5862	1	968.929	830.725	-9.75	21.45	0.904161
327	24.5	75.8024	3.094	179.013	7.9561	0	27.768	4.1293	0.6986	-1	1	0.5091	0.4133	0.3119	384.555	849.061	-75.4	7.8	0.388884
328	13.9	79.5155	5.7205	104.337	8.7678	0	22.75	4.2196	0.8848	0.1146	1	0.226	0.3025	0.1616	769.698	361.378	-79.3	-5.85	0.652444
329	13.1	18.3157	1.3981	51.193	4.612	0	18.9506	3.4012	0.6534	-0.7071	1	0.4529	1	0.3864	1122.13	995.943	8.45	16.25	0.303144
330	7.3	58.7774	8.0517	54.9853	10.3746	3.25	32.0088	6.8341	0.9718	0.909	0.9999	0.02501	0	0	1356.84	941.486	-49.4	-31.85	0.776097
331	14.9	50.8539	3.413	96.535	7.4833	0	29.9635	5.8946	0.8868	0.07125	1	0.1815	0.6899	0.156	1063.35	172.557	-29.25	41.6	0.456082
332	23.7	128.195	5.4091	138.241	6.3706	0	18.3848	3.0258	0.9805	0.7404	1	0.04065	0.3687	0.01015	642.314	262.768	46.15	119.6	0.849072
333	32.7	21.4894	0.6572	183.728	5.9846	0	18.3848	3.593	0.1623	-0.9998	1	0.7402	0.8534	0.6241	589.43	816.606	-21.45	1.3	0.109815
334	22.5	35.1241	1.5611	95.3166	4.6496	0	13.4001	3.5428	0.491	-0.9806	1	0.615	0.9024	0.4486	553.338	55.6444	-27.3	-22.1	0.335749
335	10.1	22.1382	2.1919	42.8706	5.2927	0	19.5	3.6005	0.7226	0.02409	1	0.295	1	0.4262	392.416	647.772	-1.3	22.1	0.414136
336	6.5	39.2645	6.0407	38.0373	8.4527	3.25	16.5718	3.6862	0.9935	0.9829	1	0.006329	0.2222	0	1117.43	960.515	13	37.05	0.714647
337	32.3	150.275	4.6525	274.106	9.0464	0	35.0036	6.1128	0.7687	-0.9973	1	0.4441	0.5017	0.2191	486.847	576.345	144.95	39.65	0.514293
338	10.3	33.1436	3.2178	42.006	5.061	0	20.5548	3.7767	0.9577	0.7071	1	0.05849	0.8795	0.01587	200.447	499.806	6.5	32.5	0.635803
339	7.1	40.9706	5.7705	39.2223	7.6906	0	16.25	4.6287	0.4654	-0.7754	0.9999	0.6596	0.549	0.4194	115.289	638.591	-40.95	1.3	0.750332
340	10.9	33.2073	3.0465	49.5319	5.5654	0	13.4001	3.2687	0.9685	0.7071	1	0.04967	0.9888	0.01449	1368.56	460.849	25.35	21.45	0.5474
341	31.9	40.9706	1.2843	152.909	5.114	0	22.981	3.7354	0.3469	-1	1	0.6826	1	0.572	371.06	195.835	-1.3	40.95	0.251134
342	5.1	17.0121	3.3357	20.6303	6.6549	3.25	11.718	2.5877	0.9656	0.8503	0.9996	0.04469	0.5161	0	24.951	387.255	1.95	16.9	0.50124
343	10.1	34.3025	3.3963	52.3637	6.4647	0	17.5018	3.2806	0.8057	-0.4472	1	0.3537	0.6543	0.2131	760.297	740.302	15.6	-30.55	0.525361
344	5.7	44.4763	7.8029	33.9308	9.1705	3.25	23.4361	4.7037	0.9931	0.9863	1	0.004198	0	0	744.096	979.921	39.65	20.15	0.85087
345	28.7	94.9089	3.3069	235.212	8.8094	0	27.9576	4.8167	0.7929	-0.9974	1	0.4571	0.2547	0.1579	564.679	956.937	-92.3	22.1	0.375383
346	6.9	57.1483	8.2824	60.6672	12.3811	0	41.3657	9.9828	0.9867	0.9428	1	0.01514	0.08163	0	582.616	991.804	-18.85	53.95	0.668955
347	12.1	20.1919	1.6688	55.2051	5.4658	0	13.4001	2.9667	0.7518	-0.8752	1	0.4152	1	0.2593	462.847	687.785	11.05	16.9	0.305317
348	9.5	9.7716	1.0286	58.2575	7.7677	0	19.5	4.527	0.1594	-0.986	0.9965	0.7087	1	0.7818	380.595	1006.64	0.65	-9.75	0.13242
349	10.9	74.987	6.8795	73.073	8.2105	3.25	16.5718	3.6663	0.988	0.9376	1	0.01471	0.04494	0	1044.62	418.826	-55.25	-50.7	0.837891
350	26.5	64.8471	2.4471	191.239	7.8057	0	37.9012	6.3475	0.5109	-0.9995	1	0.6618	0.9102	0.3829	1098.23	807.317	-47.45	-44.2	0.313502
351	6.3	52.7902	8.3794	42.6418	9.9167	0	19.769	4.3619	0.9954	0.9782	1	0.0057	0	0	845.619	446.556	-9.1	-52	0.844979
352	8.5	24.468	2.8786	38.0219	5.8495	0	11.718	2.615	0.1097	-1	0.9999	0.8721	1	0.5116	500.688	709.118	-18.85	15.6	0.49211
353	31.1	50.29	1.617	232.08	7.9753	0	30.6604	5.8159	0.6064	-1	1	0.4542	0.6632	0.4721	839.728	124.371	-48.75	12.35	0.202751
354	5.9	26.4591	4.4846	43.185	11.0731	0	20.8102	5.8299	-0.3119	-0.9427	0.8624	0.6472	0.5641	0.8889	349.593	276.551	23.4	-12.35	0.405
355	27.9	43.2726	1.551	157.642	6.0865	0	19.769	3.7506	0.4386	-0.9999	1	0.5567	0.9923	0.6137	697.814	409.452	-36.4	23.4	0.254826
356	7.9	16.1457	2.0438	51.7275	8.7674	0	17.5018	3.4043	0.4305	-0.7474	0.9994	0.4621	1	0.6667	504.601	316.506	-12.35	10.4	0.233114
357	6.7	41.3146	6.1664	39.9686	8.504	0	16.5718	4.7002	0.9694	0.87	1	0.0385	0.06383	0	486.358	1010.21	-16.9	37.7	0.725118
358	11.9	68.9	5.7899	71.3715	7.2092	0	14.5344	3.2972	0.9731	0.8849	0.9996	0.02831	0	0	193.588	175.177	36.4	58.5	0.803127
359	10.7	90.226	8.4323	83.6849	9.619	0	18.3848	4.2765	0.9617	0.8882	0.9999	0.02506	0	0	869.439	92.3271	53.3	72.8	0.87663
360	9.1	39.7936	4.3729	57.0262	8.0319	0	21.8017	4.7155	0.9427	0.4217	1	0.1143	0.2535	0.05882	657.813	103.758	31.2	24.7	0.544442
361	8.3	13.0162	1.5682	36.2058	5.747	0	13.7886	3.1974	0.7022	-0.124	0.9989	0.2532	1	0.4286	1154.09	733.988	-0.65	13	0.272873
362	13.3	9.6629	0.7265	80.5285	7.1264	0	45.9619	6.8647	-0.1148	-1	1	0.6869	1	0.8256	1299.62	813.429	7.15	-6.5	0.101945
363	10.3	58.025	5.6335	87.7354	10.5705	0	20.8102	4.5819	0.8252	0.3054	0.9999	0.2052	0.253	0.2857	759.063	461.99	-9.75	57.2	0.532945
364	6.9	19.8862	2.8821	49.3364	10.0687	0	48.3147	9.1528	0.4461	-0.9835	1	0.8288	0.3878	0.3103	950.087	1011.59	-19.5	3.9	0.286244
365	29.9	42.9049	1.4349	197.475	7.078	0	32.5	5.5397	0.2899	-1	1	0.7625	0.871	0.4903	706.878	63.6856	0.65	42.9	0.202727
366	28.3	198.608	7.0179	224.172	8.5236	0	13.4001	2.3926	0.9758	0.8455	1	0.02945	0	0	413.981	484.36	-182.65	78	0.823349
367	16.9	42.295	2.5027	142.802	9.584	0	23.4361	5.9991	0.8279	-0.306	0.9999	0.2299	0.9128	0.2558	934.896	676.932	-30.55	-29.25	0.261133
368	13.5	106.964	7.9233	118.403	10.2959	0	36.3361	6.9736	0.9271	0.3363	1	0.1477	0.3217	0.1158	792.067	669.259	29.9	102.7	0.769559
369	7.9	96.1165	12.1666	79.3499	13.4491	6.5	29.25	4.5892	0.9476	0.8689	1	0.04446	0	0	71.0316	772.475	94.25	-18.85	0.90464
370	9.1	37.3283	4.102	51.6362	7.2727	0	16.5718	4.9053	0.3935	-0.7593	0.9999	0.6797	0.6479	0.4706	920.093	603.951	4.55	37.05	0.564027
371	5.7	2.0555	0.3606	20.0219	5.4113	0	13.4001	3.6907	-0.7061	-0.9648	-0.4472	0.1348	1	1	204.939	808.711	0.65	-1.95	0.0666383
372	17.7	24.7513	1.3984	58.3485	3.7165	0	14.5344	2.9289	0.4143	-0.9989	1	0.5747	1	0.6418	1136.49	315.342	-12.35	21.45	0.376268
373	29.5	179.321	6.0787	263.069	9.5661	0	29.9635	4.5813	0.8824	-0.8944	1	0.3241	0.2182	0.1067	726.597	557.056	14.3	178.75	0.635442
374	5.9	26.65	4.5169	38.1054	9.7706	3.25	21.8017	5.6664	0.7844	0.7055	0.8472	0.04877	0.5128	0.3158	1333.87	574.695	5.85	26	0.462295
375	17.1	144.008	8.4215	157.639	10.4397	0	30.6604	5.0553	0.9885	0.9156	1	0.01425	0.07947	0	297.184	507.626	69.55	126.1	0.80668
376	9.5	72.1763	7.5975	71.7629	9.5684	3.25	29.9635	5.2202	0.9888	0.9615	1	0.01155	0	0	698.974	120.142	-44.85	-56.55	0.79402
377	5.3	25.9023	4.8872	24.2551	7.35	0	13.4001	3.3607	0.9875	0.9285	1	0.01984	0.6667	0	1106.6	315.472	7.8	24.7	0.664925
378	5.5	23.4811	4.2693	19	5.4286	0	13.4001	2.9149	0.9919	0.9559	1	0.01212	1	0	428.509	84.9182	23.4	1.95	0.786446
379	6.5	4.9503	0.7616	24.7004	5.489	0	21.8017	4.7158	0.3105	-0.3162	0.8137	0.3165	1	0.875	794.669	158.577	-1.95	4.55	0.13875
380	4.7	9.1924	1.9558	15.2182	5.6364	0	11.718	3.1089	-0.2766	-0.9927	0.09054	0.4915	0.8889	1	1171.89	938.638	9.1	-1.3	0.346995
381	5.7	35.8621	6.2916	32.1671	8.6938	0	20.8102	6.5503	0.8376	0.686	0.999	0.1166	0.3243	0.2941	23.0877	431.684	-26	-24.7	0.723688
382	5.7	19.5433	3.4286	18.8635	5.0982	0	10.2774	2.6509	0.991	0.9651	1	0.01202	1	0	1213.44	226.667	1.3	19.5	0.672512
383	8.5	11.5729	1.3615	33.1899	5.1061	0	13.4001	3.0006	0.09474	-0.9734	1	0.4428	1	0.9318	831.694	850.582	-9.1	7.15	0.266642
384	28.5	92.1007	3.2316	181.781	6.8597	0	33.4608	4.4207	0.7006	-0.9939	1	0.5699	0.6642	0.2292	1370.79	678.153	9.1	91.65	0.471099
385	9.1	22.3849	2.4599	48.271	6.7987	0	18.3848	4.1347	0.836	-0.5145	1	0.2664	1	0.2157	1213.77	272.038	9.75	-20.15	0.361819
386	6.3	11.4997	1.8253	18.6717	4.3423	0	13	3.1812	0.91	0.4472	1	0.1556	1	0.2174	175.833	802.651	-8.45	7.8	0.420353
387	10.9	20.0238	1.837	67.2132	7.552	0	21.8017	5.6125	0.5285	-0.9852	1	0.5453	0.9101	0.5373	1251.97	98.8303	-11.7	16.25	0.243247
388	4.9	26	5.3061	25.2856	8.7192	3.25	24.7513	4.9621	0.9787	0.9135	1	0.02715	0	0	517.469	189.918	0	26	0.608554
389	13.3	8.7207	0.6557	48.0264	4.2501	0	20.8102	3.7455	-0.2919	-1	0.9648	0.5993	1	0.9101	822.053	927.03	3.9	7.8	0.154279
390	6.5	28.7326	4.4204	28.669	6.3709	0	16.25	3.6362	0.9507	0.8682	0.9921	0.03842	0.4444	0	762.792	802.7	22.75	17.55	0.693842
391	4.7	7.4111	1.5768	11.5704	4.2853	3.25	7.2672	1.5687	0.2196	-0.3328	0.7071	0.356	1	1	846.138	512.67	5.85	4.55	0.367956
392	4.9	8.1445	1.6621	10.9804	3.7863	0	7.2672	2.1835	0.7862	0.5547	0.9994	0.1506	1	0.4444	118.98	793.867	3.9	7.15	0.438977
393	6.5	5.9927	0.922	19.9635	4.4363	0	10.2774	3.0263	0.21	-0.9487	1	0.7901	1	0.52	1109.33	414.123	4.55	3.9	0.207831
394	15.3	127.602	8.34	147.056	11.0569	0	20.8102	4.6102	0.9655	0.2808	1	0.08695	0.1579	0.04425	894.16	797.931	99.45	79.95	0.75428
395	5.7	4.111	0.7212	19.0358	5.1448	3.25	9.75	2.0469	0.0129	-0.9899	0.9899	0.7891	1	0.7059	1208.11	91.7018	1.3	-3.9	0.14018
396	15.1	18.3157	1.213	79.3656	6.0584	0	22.75	3.9985	0.3588	-0.9967	1	0.6261	0.9618	0.6	932.063	776.513	16.25	8.45	0.200218
397	26.9	106.004	3.9407	200.194	8.0399	0	32.1734	5.1684	0.7214	-0.9954	1	0.4702	0.4779	0.2412	1303.7	961.439	58.5	88.4	0.490143
398	5.3	5.85	1.1038	9.5827	2.9039	0	9.1924	3.181	-0.04484	-0.3939	0.5547	0.285	1	1	907.585	1036.56	0	5.85	0.38011
399	6.7	47.5034	7.0901	62.5635	13.3114	6.5	22.981	4.4835	0.948	0.7706	1	0.06788	0	0	1357.64	34.7239	-45.5	-13.65	0.532634
400	4.9	5.886	1.2012	14.6016	5.035	0	18.3848	4.2284	0.1698	-0.6	0.9487	0.7388	1	0.5556	984.051	950.765	0.65	5.85	0.23857
401	5.1	17.9781	3.5251	22.3375	7.2057	0	25.3833	5.8924	0.931	0.8308	0.9995	0.05565	0.9677	0	671.745	385.422	-3.9	17.55	0.48921
402	6.5	7.4111	1.1402	31.3498	6.9666	0	13.4001	3.608	0.3239	-0.5547	1	0.5414	1	0.6522	543.069	567.377	-5.85	4.55	0.163667
403	10.5	24.7513	2.3573	55.6502	6.5471	0	16.5718	3.5293	0.2737	-1	1	0.7715	0.6941	0.5538	1161.11	818.3	22.75	-9.75	0.360053
404	5.9	47.61	8.0695	46.5692	11.9408	3.25	21.8017	4.3648	0.9549	0.9129	0.9945	0.01947	0.02564	0	460.449	287.814	-46.15	-11.7	0.675792
405	9.3	4.111	0.442	30.0172	4.1119	0	10.2774	2.9704	-0.06242	-0.9899	0.9939	0.6068	1	0.8333	967.527	462.645	1.3	3.9	0.107493
406	7.3	49.6729	6.8045	60.5927	11.4326	3.25	39.538	8.7062	0.8743	-0.1704	0.9999	0.2803	0.1321	0.1212	98.6986	598.466	-49.4	5.2	0.595184
407	18.1	26.5308	1.4658	78.3731	4.8679	0	16.25	3.3184	0.6251	-0.6247	1	0.356	1	0.5714	625.959	686.804	-22.75	13.65	0.301115
408	17.7	82.0649	4.6364	141.131	8.9892	3.25	27.768	4.7406	0.9364	0.3448	1	0.08982	0.3248	0.0438	730.333	706.785	62.4	53.3	0.515774
409	26.5	102.942	3.8846	189.831	7.7482	0	22.981	4.7376	0.9416	0.6294	1	0.0534	0.4	0.004444	580.183	466.866	57.85	85.15	0.501355
410	7.9	29.2572	3.7034	46.7563	7.9248	3.25	25.3833	5.4349	0.9472	0.5077	1	0.08667	0.8814	0.05128	1190.26	806.589	0.65	29.25	0.467318
411	7.3	8.841	1.2111	38.6457	7.2916	0	29.9635	7.7569	0.4934	-0.8575	0.9998	0.5536	0.9811	0.5455	1084.91	251.918	7.15	5.2	0.166095
412	11.9	12.82	1.0773	35.3225	3.5679	0	11.718	2.7989	0.6473	-0.9955	1	0.522	1	0.3718	760.79	413.584	6.5	11.05	0.301942
413	13.5	65.8171	4.8753	84.0611	7.3097	0	26.2023	4.9948	0.9443	0.6332	1	0.08436	0.4087	0.06316	134.415	894.693	-37.7	53.95	0.666963
414	10.9	35.9562	3.2987	62.4506	7.0169	0	14.5344	3.5691	0.8028	-0.1857	0.9997	0.2673	0.809	0.2609	1359.07	758.917	23.4	27.3	0.470108
415	12.1	33.5554	2.7732	51.603	5.1092	0	11.718	2.8031	0.5491	-0.9798	1	0.5971	0.9604	0.4875	349.393	760.926	-24.05	23.4	0.542786
416	6.5	23.0819	3.5511	23.9442	5.3209	0	16.25	3.512	0.9782	0.9328	1	0.0211	0.8	0	1342.18	907.192	3.9	22.75	0.667387
417	10.9	79.868	7.3273	84.8423	9.5328	0	23.6604	4.7286	0.9333	0.7498	1	0.07146	0	0.01449	656.023	624.179	-43.55	-66.95	0.768641
418	21.3	76.9749	3.6138	185.395	9.6059	0	17.5018	4.2475	0.6455	-1	1	0.6385	0.2902	0.2733	244.704	323.024	-6.5	76.7	0.376206
419	13.1	62.4271	4.7654	77.6266	6.9934	3.25	17.5018	3.2209	0.909	0.6432	0.9999	0.104	0.2613	0.1099	912.947	953.16	53.3	-32.5	0.681414
420	8.9	17.5018	1.9665	57.7335	8.3672	0	30.8322	5.7609	0.401	-0.9806	1	0.5843	1	0.6122	970.41	205.202	-14.95	-9.1	0.235025
421	5.1	8.7449	1.7147	17.6098	5.6806	3.25	11.718	2.7381	-0.438	-0.5882	-0.3162	0.09925	1	1	872.294	233.794	6.5	5.85	0.301852
422	5.3	7.827	1.4768	11.9511	3.6216	0	7.2672	2.2998	0.832	0.4856	1	0.1547	1	0.2308	1093.12	912.547	5.85	5.2	0.407776
423	25.7	14.8223	0.5767	95.4657	4.0281	0	13.7886	2.8535	0.02032	-1	1	0.7217	1	0.7353	630.206	789.362	-9.1	11.7	0.143169
424	9.7	10.7594	1.1092	33.5988	4.3635	0	23.4361	4.5689	0.5477	-0.4472	0.9994	0.3758	1	0.6226	766.851	552.696	4.55	9.75	0.2542
425	9.3	29.5661	3.1791	47.2421	6.4715	0	13.7886	3.5219	0.272	-0.9578	1	0.7957	0.6575	0.5283	682.801	455.043	16.25	-24.7	0.491246
426	8.3	39.3934	4.7462	54.8442	8.7054	0	16.25	4.8132	0.1186	-0.9981	0.9979	0.7251	0.4603	0.7209	1333.69	857.006	31.2	24.05	0.545202
427	13.3	82.1601	6.1775	99.9687	8.8468	3.25	19.769	3.3174	0.9696	0.5596	1	0.06161	0.04425	0.01075	913.019	1004.01	-65.65	-49.4	0.698275
428	10.7	14.6069	1.3651	36.7812	4.2277	0	9.75	1.9757	0.6755	-0.3162	0.9996	0.2815	1	0.5075	182.206	921.061	-7.8	12.35	0.322894
429	16.1	9.1	0.5652	66.5845	4.7223	0	14.5344	3.7893	-0.02115	-1	1	0.6943	1	0.789	903.335	359	0	9.1	0.119687
430	5.7	18.3503	3.2193	23.934	6.4686	0	13.7886	3.9219	0.9447	0.7071	1	0.07641	1	0.05882	614.86	671.289	16.9	-7.15	0.497681
431	5.3	9.1232	1.7214	24.8264	7.5231	0	18.9506	3.946	0.1115	-0.8	0.9285	0.6686	0.9697	0.6923	178.368	561.623	0.65	9.1	0.228815
432	15.5	70.1428	4.5253	92.3751	6.8426	3.25	17.5018	3.1711	0.8709	0.3122	1	0.1528	0.6	0.1826	804.084	604.442	24.7	65.65	0.661342
433	5.1	38.619	7.5723	30.4702	9.8291	0	16.25	4.1728	0.9215	0.84	0.9921	0.0472	0	0	56.0098	958.598	27.95	26.65	0.770396
434	6.1	55.25	9.0574	51.8523	12.6469	3.25	26.8002	5.9296	0.9978	0.9895	1	0.002857	0	0	122.689	350.877	54.6	-8.45	0.716176
435	8.7	32.6038	3.7476	50.0218	7.4659	0	16.25	4.0881	0.7463	0.2941	0.9994	0.2203	0.7015	0.4255	66.5977	781.609	-13	29.9	0.501962
436	8.9	28.2208	3.1709	48.6183	7.0461	0	14.5344	3.7113	0.7846	-0.8533	1	0.3677	0.6522	0.2041	125.219	192.214	-7.15	27.3	0.450022
437	9.3	16.7745	1.8037	45.886	6.2858	3.25	13.4001	2.7334	0.8004	0.2941	1	0.1869	1	0.3585	335.597	638.446	-9.75	13.65	0.286948
438	9.7	49.9993	5.1546	62.3698	8.1	0	49.1814	8.7961	0.9314	0.7894	0.9999	0.05302	0.6234	0	1058.2	595.206	-44.85	-22.1	0.63637
439	9.1	50.8041	5.5829	47.6146	6.7063	3.25	16.25	3.3118	0.9799	0.9275	1	0.0206	0.05634	0	959.945	176.599	-50.7	-3.25	0.832486
440	12.9	14.1962	1.1005	65.1034	5.9728	0	22.981	3.7509	-0.106	-0.9971	0.9998	0.7055	1	0.8161	1134.95	480.616	3.9	13.65	0.184252
441	4.7	6.9096	1.4701	41.2776	15.288	3.25	32.6621	8.5169	-0.338	-0.8455	0.6	0.6086	1	1	1092.47	30.8617	-5.2	4.55	0.0961604
442	8.9	55.934	6.2847	55.3473	8.0213	0	16.25	3.9547	0.9681	0.897	0.9981	0.02059	0.2029	0	648.399	934.955	43.55	35.1	0.783501
443	5.9	6.1321	1.0393	18.7854	4.8168	0	9.75	2.1308	-0.5256	-0.9899	0.2169	0.3886	1	1	367.229	660.102	3.25	5.2	0.215766
444	7.9	13.65	1.7278	35.2478	5.9742	0	16.25	3.2955	0.4697	-0.7835	1	0.4332	1	0.7692	843.044	1027.78	-13.65	0	0.28921
445	5.7	15.9879	2.8049	21.6734	5.8577	0	22.981	5.2182	0.9297	0.458	1	0.1316	1	0.05882	1356.37	645.798	14.3	7.15	0.47884
446	5.1	14.0616	2.7572	20.5766	6.6376	0	14.5344	3.7852	0.9475	0.8107	0.9989	0.05777	1	0	887.255	22.1373	-7.8	11.7	0.415391
447	5.3	5.5154	1.0406	22.682	6.8733	0	27.768	7.8859	-0.506	-0.995	0.6139	0.5486	1	1	1369.04	914.377	-3.9	3.9	0.151397
448	19.5	46.6599	2.3928	87.2966	4.9884	0	43.7243	4.9444	0.7709	-1	1	0.4131	0.8914	0.2839	303.233	662.39	-14.95	-44.2	0.479673
449	22.1	102.669	4.6457	159.831	7.9518	0	19.769	3.4833	0.7051	-0.9936	1	0.5057	0.4677	0.2155	756.643	898.631	76.7	-68.25	0.584233
450	5.3	2.3436	0.4422	22.8052	6.9107	0	22.981	5.3832	-0.3645	-0.9846	1	0.6352	1	0.9167	1008.93	144.302	-1.95	-1.3	0.0639877
451	6.9	32.7138	4.7411	42.5883	8.6915	0	17.5018	3.8557	0.4919	-0.9864	1	0.8141	0.3265	0.2759	886.79	895.565	-30.55	11.7	0.545487
452	4.7	2.6	0.5532	13.3939	4.9607	0	11.718	3.1287	0.9009	0.8321	0.9899	0.06291	1	0	1199.13	642.489	0	2.6	0.111517
453	5.9	59.3247	10.055	41.3227	10.5956	3.25	16.5718	3.6328	0.9967	0.9764	1	0.005609	0	0	999.653	64.5678	-4.55	59.15	0.948979
454	9.9	38.2176	3.8604	49.879	6.3138	0	14.5344	3.6026	0.5031	-0.8603	0.9999	0.5789	0.5443	0.4915	404.773	741.232	25.35	-28.6	0.611423
455	21.3	315.317	14.8036	355.232	18.4058	3.25	44.2048	9.4604	0.9793	0.4699	1	0.05257	0	0.01156	812.782	261.235	194.35	-248.3	0.80429
456	22.7	34.4561	1.5179	97.0169	4.6868	0	16.25	3.1984	0.2074	-0.9899	1	0.6657	0.8986	0.6836	1101.37	743.011	0.65	34.45	0.323867
457	10.1	10.1741	1.0073	39.4498	4.8703	0	11.718	2.4129	-0.1058	-1	0.9948	0.7169	1	0.8448	666.351	1028.35	-4.55	9.1	0.206825
458	6.3	11.2207	1.7811	33.9838	7.9032	3.25	23.4361	5.0826	0.501	-0.1789	1	0.3783	1	0.7391	281.595	444.944	-1.95	11.05	0.225364
459	4.7	11.7	2.4894	20.7073	7.6694	3.25	16.25	3.6418	0.9522	0.8486	1	0.0541	0.9259	0	255.957	680.979	0	-11.7	0.324589
460	9.5	9.1232	0.9603	45.613	6.0817	0	19.5	4.7844	0.05242	-0.999	0.9987	0.753	1	0.7308	1248.73	416.758	0.65	9.1	0.1579
461	10.1	26.2023	2.5943	39.1233	4.83	0	11.718	2.8168	0.4483	-0.28	0.9982	0.3284	1	0.7333	1275.99	583.817	-26	3.25	0.537122
462	6.7	47.7164	7.1218	39.6985	8.4465	0	27.9576	6.4029	0.9568	0.8271	0.9981	0.04057	0.1064	0	1364.99	856.209	43.55	19.5	0.843166
463	14.9	119.404	8.0137	140.99	10.9294	3.25	27.768	5.6593	0.9298	0.3258	1	0.1343	0.09302	0.1009	1210.72	519.581	101.4	63.05	0.733224
464	8.9	28.5556	3.2085	88.7268	12.859	0	29.43	6.5455	0.4073	-0.88	0.9996	0.5348	0.6667	0.6735	215.668	221.298	-27.95	-5.85	0.249514
465	9.7	16.1457	1.6645	42.507	5.5204	0	16.25	3.9777	0.5849	-0.6	0.9999	0.4753	1	0.5	1068.74	511.624	-10.4	12.35	0.301518
466	6.9	32.0154	4.6399	50.5548	10.3173	0	35.1541	7.725	0.6485	-0.831	0.9999	0.5811	0.3469	0.3103	542.457	304.703	-31.85	-3.25	0.44972
467	22.1	80.8617	3.6589	145.884	7.2579	0	16.25	3.6595	0.8441	-0.296	1	0.278	0.6965	0.1602	690.303	783.955	65	-48.1	0.504127
468	17.3	34.4561	1.9917	87.9061	5.7455	0	17.5018	3.3431	0.7543	0.2282	1	0.2333	0.8039	0.3759	808.275	128.905	0.65	34.45	0.346654
469	5.1	9.6629	1.8947	18.7729	6.0558	0	13	3.4277	0.9509	0.807	1	0.06929	1	0	895.951	654.51	-7.15	6.5	0.312874
470	5.1	20.1605	3.953	17.7872	5.7378	0	13.4001	3.8167	0.952	0.7526	0.9982	0.07461	0.8065	0	1218.48	745.677	7.15	-18.85	0.68894
471	6.3	15.708	2.4933	33.6009	7.8142	0	26.2023	7.8562	-0.1605	-0.9374	0.9062	0.5859	0.7442	0.913	432.238	328.683	-6.5	14.3	0.319073
472	12.9	14.4323	1.1188	66.2223	6.0754	0	13	3.8441	0.03864	-1	1	0.7854	1	0.7471	1010.47	939.942	-14.3	1.95	0.184152
473	13.3	53.903	4.0529	71.0828	6.2905	0	14.5344	3.1568	0.9515	0.7071	1	0.05875	0.5929	0.01075	273.68	211.444	-44.85	29.9	0.644289
474	9.9	78.327	7.9118	82.8582	10.4884	0	42.3748	7.4715	0.979	0.8967	1	0.02462	0.01266	0	815.601	980.697	7.15	78	0.754338
475	4.9	14.9641	3.0539	24.5685	8.4719	0	39.6713	9.9405	-0.3181	-0.8178	0.9971	0.6288	0.7931	0.8889	1024.11	15.5	-12.35	-8.45	0.360474
476	21.3	18.7601	0.8808	124.445	6.4479	0	19.769	4.0239	0.5265	-1	1	0.6801	0.9793	0.3333	772.131	765.415	-18.2	4.55	0.136603
477	7.3	57.5571	7.8845	62.8383	11.8563	3.25	26	5.8355	0.9094	0.7229	1	0.08932	0.01887	0.1212	702.76	108.069	-51.35	-26	0.665005
478	21.3	14.3148	0.6721	114.105	5.9122	0	29.9635	4.3014	-0.0676	-0.9998	1	0.7352	0.9741	0.7857	1375.53	391.962	0.65	14.3	0.11368
479	15.3	40.3838	2.6395	85.5284	6.4307	0	41.1096	5.9221	0.2339	-0.9994	1	0.8059	0.6617	0.5	502.529	664.667	22.1	33.8	0.410453
480	12.1	15.6271	1.2915	59.0065	5.8422	0	23.6604	4.0933	0.1895	-0.9999	1	0.7973	0.9901	0.5769	575.31	1025.24	-14.95	-4.55	0.221064
481	21.1	35.2501	1.6706	108.993	5.7064	0	18.3848	4.2385	0.4613	-1	1	0.6419	0.9791	0.5482	1127.14	279.623	-35.1	3.25	0.292759
482	14.7	82.961	5.6436	89.7111	7.0639	0	19.769	3.3894	0.9696	0.7688	1	0.0453	0.2913	0	932.895	67.7245	-72.15	-40.95	0.798935
483	10.7	14.0316	1.3114	57.0141	6.5533	0	26.2023	5.6863	0.3723	-0.9701	0.9985	0.5765	1	0.6923	872.967	329.565	-3.25	13.65	0.200113
484	6.1	5.0767	0.8322	10.3862	2.5332	0	7.2672	2.3033	0.5119	-0.7071	1	0.4853	1	0.7	187.918	796.156	-3.9	-3.25	0.328517
485	10.7	150.948	14.1073	127.815	14.6914	4.5962	24.7513	4.9836	0.9824	0.9089	1	0.01802	0	0	1317.36	929.556	63.05	-137.15	0.960242
486	5.7	39.0866	6.8573	35.5283	9.6022	0	44.2048	9.6444	0.9225	0.8345	0.9995	0.05421	0	0	1083.74	403.211	39	2.6	0.714138
487	12.7	35.5188	2.7968	84.7402	7.9196	0	23.4361	4.8558	0.7496	-0.9247	1	0.4366	0.9626	0.2069	314.941	388.398	20.15	29.25	0.353149
488	4.9	16.0538	3.2763	21.5416	7.4281	3.25	18.9506	4.0975	0.6736	0.1414	0.9775	0.3275	1	0.3333	593.235	334.52	14.95	5.85	0.441068
489	7.5	28.9597	3.8613	60.3883	10.9797	4.5962	22.981	4.6441	0.245	-0.4315	0.955	0.3503	0.7273	0.9118	410.493	450.74	20.8	-20.15	0.351676
490	5.1	15.23	2.9863	21.1078	6.809	0	14.5344	3.9774	0.9329	0.6585	1	0.1013	1	0.09091	681.774	357.863	-9.75	11.7	0.438581
491	8.5	9.75	1.1471	11.152	1.7157	0	4.5962	1.8566	0.9281	0.7071	1	0.06646	1	0.02222	1305.4	213.112	0	9.75	0.66859
492	6.9	4.111	0.5958	15.9488	3.2549	0	7.2672	2.4309	0.5226	-0.7071	1	0.5431	1	0.5185	1034.09	281.565	3.9	1.3	0.183047
493	5.7	25.0144	4.3885	26.3907	7.1326	0	11.718	2.9063	0.984	0.9274	1	0.0191	0.6216	0	276.158	236.061	-10.4	-22.75	0.615274
494	20.5	63.2106	3.0834	113.958	6.1599	0	13.4001	2.9189	0.6883	-0.9231	1	0.4525	0.7459	0.3141	1251.88	553.542	31.85	-54.6	0.50056
495	7.1	58.9031	8.2962	46.0257	9.0246	0	16.25	3.7552	0.9751	0.919	1	0.02704	0	0	100.099	500.535	-22.1	54.6	0.919287
496	6.3	24.6658	3.9152	29.4707	6.8537	0	11.718	2.9572	0.9605	0.8311	0.9998	0.03702	0.7209	0	8.3492	1020.14	7.8	23.4	0.571253
497	15.9	24.8874	1.5652	69.8721	5.0268	0	13.4001	3.591	0.4555	-0.9955	1	0.5775	0.9281	0.531	894.217	266.663	16.25	18.85	0.311371
498	11.5	25.4249	2.2109	42.8971	4.5155	0	23.6604	4.045	0.1423	-0.8575	0.9988	0.714	0.9263	0.6301	621.891	89.1696	25.35	-1.95	0.489625
499	9.1	25.4249	2.7939	49.7341	7.0048	0	19.5	5.0225	0.6462	-0.7784	1	0.5189	0.831	0.3529	177.5	311.39	-21.45	13.65	0.398855
500	4.7	8.3241	1.7711	13.8036	5.1125	0	16.5718	4.9036	0.8191	0.6727	1	0.1053	1	0.2857	1206.06	358.213	5.2	6.5	0.346425
501	15.7	39.6979	2.5285	111.089	8.1087	0	50.4536	6.1196	0.9297	0.4594	1	0.1023	0.9416	0.07692	774.239	939.952	-25.35	30.55	0.311826
502	9.5	54.8625	5.775	57.2325	7.631	0	22.75	5.0761	0.8193	-0.4138	1	0.3462	0.3867	0.1481	849.811	535.684	-53.3	13	0.756782
503	10.7	22.7593	2.127	53.0751	6.1006	0	13.4001	3.8781	-0.1837	-0.9806	0.9998	0.7438	0.7816	0.7879	1350.06	399.201	0.65	22.75	0.348654
504	4.9	22.8334	4.6599	38.1719	13.1627	0	29.0689	9.1988	0.8763	0.4099	0.9995	0.1976	0.6552	0.2222	1263.34	248.643	22.75	1.95	0.354023
505	5.5	6.9096	1.2563	26.7325	7.6378	0	16.5718	4.0842	-0.8123	-1	-0.3714	0.2344	1	1	925.7	99.8545	-4.55	5.2	0.164485
506	6.5	5.2405	0.8062	25.5262	5.6725	0	18.3848	5.2063	0.08549	-0.9326	0.9923	0.5441	1	0.9167	1325.16	658.877	-0.65	5.2	0.142124
507	5.3	6.4018	1.2079	37.2758	11.2957	0	40.7224	12.4999	0.001663	-0.9864	1	0.877	0.8788	0.6154	830.566	629.406	-2.6	5.85	0.106934
508	4.7	24.4334	5.1986	17.6334	6.5309	0	13.7886	3.979	0.986	0.9799	0.9995	0.006645	0.4074	0	1299.73	262.021	21.45	11.7	0.796001
509	13.5	18.8612	1.3971	50.6791	4.4069	0	14.5344	3.0675	0.7011	-0.2095	1	0.2981	1	0.4316	396.433	610.004	-0.65	18.85	0.317026
510	9.5	7.4111	0.7801	50.3772	6.717	0	23.6604	6.6266	0.157	-0.9615	0.9994	0.728	1	0.6481	3.4579	331.668	4.55	5.85	0.116138
511	6.3	25.3833	4.0291	24.032	5.5888	0	11.718	2.4487	0.9197	0.8022	1	0.05753	0.6977	0	740.262	344.111	-25.35	-1.3	0.720924
512	13.9	23.4	1.6835	90.7037	7.6222	0	32.6621	6.3991	0.5272	-0.9959	1	0.5493	0.9916	0.5368	1062.51	910.748	23.4	0	0.220868
513	6.3	48.6502	7.7223	49.783	11.5774	3.25	39.1352	8.0914	0.9616	0.7255	0.9999	0.05619	0	0.04348	539.532	585.675	44.85	-18.85	0.667015
514	8.7	87.2962	10.034	80.2461	11.977	3.25	48.8582	9.6101	0.9876	0.9454	1	0.01467	0	0	749.862	8.7874	87.1	5.85	0.837772
515	5.5	58.7774	10.6868	38.5085	11.0024	7.2672	16.5718	2.78	0.9983	0.9861	1	0.003612	0	0	1301.35	999.927	-51.35	-28.6	0.971315
516	12.7	35.75	2.815	68.1889	6.3728	0	10.2774	2.6708	0.5628	-1	1	0.6594	0.6916	0.2759	760.539	816.512	-21.45	-28.6	0.441721
517	5.7	27.6384	4.8488	37.7791	10.2106	3.25	18.9506	4.2924	0.03639	-0.8455	0.8164	0.6509	0.4865	0.7647	1380.63	754.947	-18.2	20.8	0.474879
518	5.3	14.9641	2.8234	14.0528	4.2584	0	10.2774	2.9488	0.2218	-0.3969	0.9995	0.4407	0.9697	0.8462	1081.27	877.255	-0.65	14.95	0.663019
519	8.7	45.8745	5.2729	44.144	6.5887	0	11.718	2.984	0.9821	0.9301	1	0.02027	0.5821	0	563.747	691.833	42.9	-16.25	0.800294
520	18.9	35.7559	1.8918	111.049	6.5709	0	19.769	4.6854	-0.02706	-1	1	0.7218	0.9231	0.7917	556.003	346.548	-16.25	-31.85	0.287906
521	5.3	21.5188	4.0602	18.8181	5.7025	0	13	3.4665	0.9978	0.9923	1	0.002199	0.6061	0	1048.32	839.717	-9.1	19.5	0.712004
522	4.9	5.0767	1.0361	15.0115	5.1764	0	14.5344	3.3321	-0.9183	-0.9939	-0.8137	0.06289	1	1	1080.97	859.245	-3.25	3.9	0.200158
523	8.1	28.5778	3.5281	51.7374	8.4815	0	20.5548	4.6638	0.9571	0.7894	1	0.04409	0.6721	0	836.852	354.87	-27.3	8.45	0.415976
524	6.7	35.0036	5.2244	44.5236	9.4731	3.25	38.0403	7.1024	0.9357	0.6388	1	0.1215	0.1277	0.1481	877.91	603.209	-9.1	-33.8	0.551498
525	10.1	41.8683	4.1454	51.2976	6.333	0	19.769	4.1815	0.8884	-0.5241	1	0.3005	0.4074	0.04918	1000.39	482.95	-37.05	19.5	0.654571
526	10.5	74.5802	7.1029	69.1458	8.1348	0	16.25	3.4648	0.9403	0.8185	0.9993	0.04513	0	0	399.805	977.924	8.45	-74.1	0.87315
527	6.3	40.4883	6.4267	36.6192	8.5161	3.25	22.981	4.751	0.9958	0.9701	1	0.006454	0	0	1228.71	305.556	-40.3	3.9	0.754653
528	9.5	35.6079	3.7482	50.9752	6.7967	0	22.75	5.6417	0.4036	-0.9998	1	0.7081	0.7333	0.5	327.153	963.916	33.15	13	0.551474
529	4.7	1.3	0.2766	21.0654	7.802	0	27.5772	7.8426	-0.8702	-0.9864	-0.6946	0.1391	1	1	129.17	140.277	1.3	0	0.0354524
530	17.7	30.9006	1.7458	102.766	6.5456	0	39.1352	5.4156	0.3072	-0.9983	1	0.7452	0.9809	0.5221	376.52	954.819	-7.8	29.9	0.266714
531	8.9	4.55	0.5112	36.8062	5.3342	0	17.5018	3.6362	-0.1173	-1	1	0.6553	1	0.85	1334.91	723.23	0	4.55	0.0958344
532	10.1	65.971	6.5318	92.6676	11.4404	4.5962	29.43	5.1936	0.9839	0.9144	1	0.02093	0	0	1340.65	368.525	-65.65	6.5	0.570942
533	11.9	8.1445	0.6844	71.2704	7.199	0	16.5718	4.0107	0.3831	-0.9657	1	0.7407	0.6667	0.481	189.95	577.323	3.9	7.15	0.0950688
534	5.1	9.2382	1.8114	18.6109	6.0035	0	17.5018	4.1628	0.8463	0.4961	0.9997	0.1805	1	0.2727	113.265	966.774	-5.85	7.15	0.301724
535	11.1	19.7369	1.7781	51.7824	5.6904	0	13.7886	2.7626	0.7439	-0.7234	1	0.4276	1	0.2319	1025.08	558.383	5.85	18.85	0.312474
536	9.1	113.371	12.4583	106.168	14.9532	6.5	49.6091	7.4009	0.9807	0.9432	0.9999	0.01919	0	0	70.9176	668.923	57.85	97.5	0.833153
537	6.5	22.7035	3.4928	28.2237	6.2719	0	13.7886	4.4478	0.797	0.04344	1	0.2588	0.8889	0.32	1175.78	284.246	9.1	20.8	0.556897
538	6.1	25.2916	4.1462	39.4324	9.6176	3.25	18.3848	4.0771	0.474	-0.4251	0.9562	0.549	0.2927	0.4762	1082.65	442.287	22.75	-11.05	0.431105
539	12.9	97.9453	7.5927	96.5422	8.8571	0	16.25	4.3833	0.9304	0.7472	1	0.08165	0.1651	0.01124	321.973	525.236	-26.65	94.25	0.857244
540	4.9	12.0907	2.4675	28.8512	9.9487	3.25	42.3748	9.4004	0.00968	-0.374	0.3162	0.2193	0.7241	1	729.418	179.235	9.75	7.15	0.248022
541	6.3	64.7558	10.2787	52.1348	12.1244	6.5	39.1352	6.8313	0.9956	0.9761	1	0.005821	0	0	295.476	602.817	-61.1	21.45	0.84777
542	16.7	57.9777	3.4717	107.247	7.2957	0	14.5344	3.5298	0.8668	-0.4179	1	0.2582	0.7959	0.1417	821.227	54.2216	-39	-42.9	0.475856
543	8.1	59.2392	7.3135	49.9557	8.1895	4.5962	13.4001	2.2468	0.9975	0.9823	1	0.003612	0	0	282.895	87.0926	-3.25	59.15	0.893034
544	5.3	11.05	2.0849	14.467	4.3839	0	9.1924	1.9865	0.6293	0.4472	0.9021	0.1535	1	0.6923	966.736	105.896	0	11.05	0.475581
545	16.5	40.8208	2.474	88.0563	6.0729	0	16.5718	3.9408	0.5512	-1	1	0.6604	0.7103	0.3548	588.097	557.442	-24.7	-32.5	0.407384
546	5.9	3.25	0.5508	36.546	9.3708	3.25	27.768	6.1883	-0.8771	-1	-0.4472	0.1498	0.8974	1	796.407	807.466	-2.6	1.95	0.0587783
547	16.5	7.854	0.476	45.9547	3.1693	0	9.1924	2.0998	0.08612	-1	1	0.6018	1	0.7627	664.664	932.385	7.15	-3.25	0.150191
548	8.1	5.2405	0.647	34.3895	5.6376	0	32.5	6.2437	-0.09215	-0.9997	0.995	0.7841	0.9672	0.8293	162.105	602.346	4.55	-2.6	0.114765
549	6.9	65.2627	9.4584	50.2414	10.2534	3.25	14.5344	2.8259	0.9574	0.8942	0.9998	0.0384	0	0	70.529	802.464	-5.85	65	0.922465
550	5.9	38.1346	6.4635	34.7518	8.9107	0	16.25	4.0437	0.9404	0.8222	0.9999	0.04826	0	0	773.89	212.364	-18.85	-33.15	0.725364
551	10.9	60.4255	5.5436	73.2534	8.2307	0	18.3848	4.7652	0.9551	0.7171	1	0.05099	0.2584	0.01449	297.647	1023.34	59.15	-12.35	0.673527
552	9.1	21.8017	2.3958	40.5911	5.717	0	14.5344	4.225	0.3204	-0.9916	1	0.7423	0.7746	0.551	179.742	436.604	9.75	19.5	0.419066
553	7.1	8.2219	1.158	33.653	6.5986	0	14.5344	4.0269	0.7808	0.04344	0.9986	0.2457	1	0.3226	992.197	1025.48	2.6	7.8	0.175492
554	7.3	5.2405	0.7179	18.3563	3.4635	0	16.25	3.8457	0.3832	-0.3328	1	0.3965	1	0.8	863.158	271.151	-0.65	5.2	0.207276
555	5.5	10.7594	1.9563	15.8836	4.5382	0	21.8017	6.7291	0.121	-0.9842	0.8944	0.8584	0.9429	0.5333	1209.65	763.227	9.75	-4.55	0.431074
556	4.9	36.9758	7.5461	21.1268	7.2851	0	13.4001	4.1332	0.9976	0.99	0.9998	0.003244	0	0	1289.98	632.286	36.4	6.5	1.03583
557	7.5	10.4809	1.3975	30.4308	5.5329	0	20.5548	4.8164	0.3311	-0.995	0.9998	0.7744	0.9636	0.5152	1121.11	126.227	-9.1	5.2	0.25258
558	4.9	33.5554	6.848	31.1374	10.737	3.25	21.8017	4.932	0.9948	0.9869	0.9998	0.005098	0	0	1336.93	883.531	-24.05	23.4	0.637795
559	8.1	13.9106	1.7174	39.0665	6.4043	0	26.2023	5.1066	0.05126	-0.9983	1	0.7594	1	0.7073	295.08	427.327	-8.45	11.05	0.268164
560	15.5	75.1418	4.8479	99.2362	7.3508	0	20.8102	4.3165	0.9186	-0.08789	1	0.2076	0.3111	0.08772	522.103	292.29	59.8	45.5	0.659506
561	15.5	55.813	3.6008	101.812	7.5416	0	17.5018	3.809	0.2703	-0.9982	1	0.792	0.5852	0.513	1349.64	776.716	-53.95	14.3	0.477458
562	9.5	56.0057	5.8953	53.1879	7.0917	0	14.5344	3.542	0.9782	0.8888	1	0.02071	0.3333	0	711.705	232.926	20.8	-52	0.831296
563	13.3	96.3448	7.244	102.329	9.0556	0	48.8582	6.3287	0.876	0.3491	0.9999	0.1654	0.0177	0.1935	74.5526	715.147	76.05	59.15	0.799947
564	7.7	19.3259	2.5099	30.5924	5.3671	0	11.718	3.3515	0.6142	-0.8321	0.9998	0.6459	0.7544	0.1892	998.117	834.974	-6.5	18.2	0.467645
565	15.3	14.5344	0.95	80.8203	6.0767	0	13.4001	2.5464	0.2979	-0.9138	1	0.5473	1	0.7568	808.307	554.771	2.6	-14.3	0.156335
566	5.5	40.095	7.29	31.173	8.9066	4.5962	14.5344	2.7947	0.9572	0.905	0.9909	0.02288	0	0	770.336	253.546	38.35	-11.7	0.818494
567	15.3	13.3369	0.8717	53.5367	4.0253	0	11.718	2.5612	0.5103	-0.9899	1	0.5569	1	0.5182	424.657	706.065	9.75	-9.1	0.216555
568	14.9	37.7056	2.5306	69.3989	5.3798	0	13.7886	3.0743	0.8763	-0.1414	1	0.1571	0.969	0.1101	1197.43	321.946	0.65	37.7	0.470389
569	7.3	13.7886	1.8888	33.1951	6.2632	0	17.5018	3.7752	0.2954	-0.5487	0.991	0.5163	0.9057	0.7273	1383.71	263.692	9.75	9.75	0.301571
570	14.9	78.9476	5.2985	86.8888	6.7356	0	16.5718	3.039	0.9598	0.6139	1	0.07071	0.2481	0.0367	148.389	679.309	75.4	-23.4	0.786641
571	4.7	10.0907	2.147	12.5351	4.6426	0	16.5718	3.9755	0.9698	0.9375	0.9978	0.02086	1	0	465.67	706.362	-9.75	2.6	0.462456
572	7.7	18.2116	2.3651	23.8216	4.1792	0	13.7886	2.5966	0.2516	-0.6936	0.9959	0.6608	0.7544	0.6	855.792	1012.42	-18.2	0.65	0.565922
573	14.5	41.5695	2.8669	124.192	9.9353	0	42.7471	8.9044	0.5494	-0.9916	1	0.478	0.8	0.5429	1093.26	927.562	-40.95	7.15	0.288557
574	14.5	42.3249	2.919	64.0736	5.1259	0	20.8102	4.0552	0.3258	-1	1	0.7559	0.896	0.5238	1378.97	127.29	-7.8	41.6	0.569461
575	14.5	22.3377	1.5405	50.0707	4.0057	0	7.2672	2.4088	0.6856	-0.3162	1	0.3029	1	0.495	480.941	50.0069	-3.25	22.1	0.384577
576	7.1	10.1741	1.433	24.3892	4.7822	0	13	2.8547	0.8408	0.4472	1	0.1649	1	0.2258	1198.49	1031.72	-4.55	-9.1	0.299653
577	14.3	59.3069	4.1473	101.875	8.2825	0	35.75	5.9808	0.8278	0.09392	0.9999	0.2028	0.626	0.2913	204.762	763.948	42.9	-40.95	0.50073
578	9.7	20.7695	2.1412	43.3661	5.632	0	17.5018	3.5518	0.6528	-0.1047	0.9995	0.2641	1	0.5893	870.954	188.907	7.15	19.5	0.380185
579	7.7	43.2433	5.616	53.6315	9.409	0	45.6159	8.6452	0.9708	0.8645	0.9996	0.03373	0.2281	0	602.565	903.006	29.25	-31.85	0.596875
580	6.7	17.2097	2.5686	26.9051	5.7245	3.25	14.5344	2.5887	0.753	0.3229	0.9997	0.236	1	0.3704	355.881	295.754	-16.9	3.25	0.448703
581	8.3	44.2191	5.3276	51.1565	8.1201	0	20.8102	4.7552	0.8925	-0.1789	1	0.211	0.4286	0.06977	1105.07	176.446	1.3	44.2	0.6561
582	14.1	24.5025	1.7378	87.6291	7.2421	0	42.25	6.3436	0.5102	-0.9882	0.9999	0.6282	1	0.396	463.238	198.766	22.75	9.1	0.239958
583	4.7	12.2642	2.6094	11.8105	4.3743	0	11.718	3.1283	0.7232	0.2631	0.8878	0.2148	1	0.2857	1375.09	585.468	-6.5	10.4	0.59653
584	13.7	44.883	3.2761	79.2908	6.777	0	18.3848	4.3127	0.727	-0.9701	1	0.4672	0.6752	0.3299	229.737	895.453	44.2	7.8	0.483414
585	13.9	6.5	0.4676	71.715	6.0265	0	20.8102	4.7289	0.06682	-1	1	0.7092	1	0.7021	1080.56	236.266	0	6.5	0.0775906
586	8.3	3.25	0.3916	21.6401	3.4349	0	9.75	2.6948	-0.4519	-1	0.9701	0.651	1	0.9487	463.235	855.855	-1.95	2.6	0.114006
587	6.1	32.5	5.3279	48.8982	11.9264	3.25	23.6604	5.6028	0.4772	-0.1713	0.9992	0.4615	0.561	0.619	41.541	937.459	0	32.5	0.446732
588	4.9	9.3066	1.8993	27.9604	9.6415	0	46.1912	14.4011	0.8759	0.534	0.9998	0.1771	0.7241	0.2222	1299.73	447.031	3.9	8.45	0.196992
589	5.9	41.5288	7.0388	44.4641	11.401	3.25	19.769	4.6581	0.9851	0.9204	1	0.02214	0.07692	0	1331.11	1014.43	39.65	12.35	0.617384
590	11.3	32.7138	2.895	97.9082	10.5278	0	42.7471	10.817	0.3794	-0.6644	1	0.554	0.8172	0.6667	912.938	86.5	11.7	30.55	0.274986
591	6.3	4.111	0.6525	18.3567	4.269	0	10.2774	2.6445	0.4964	-0.9487	1	0.6236	1	0.3913	1160.03	630.429	-1.3	3.9	0.152846
592	9.5	36.243	3.815	59.0428	7.8724	0	14.5344	3.7007	0.8599	0.3022	1	0.1653	0.72	0.1273	1095.23	876.9	-19.5	-30.55	0.484604
593	13.1	83.0704	6.3413	111.162	10.0146	0	32.5	5.8879	0.06156	-0.9862	0.9999	0.7638	0.4685	0.6556	759.912	993.267	50.05	-66.3	0.633206
594	6.7	6.1664	0.9204	32.3673	6.8867	0	19.769	5.5048	-0.2107	-0.9701	0.9899	0.6846	1	0.8889	765.963	527.395	1.95	5.85	0.133649
595	5.3	9.2382	1.7431	13.2406	4.0123	0	13.4001	3.5743	0.9171	0.7071	0.9959	0.09993	1	0.1538	99.4623	765.5	5.85	7.15	0.434439
596	8.3	32.8105	3.9531	33.875	5.377	0	11.718	2.8162	0.9712	0.8152	1	0.03933	0.5397	0	1144.99	860.711	-27.3	-18.2	0.735187
597	9.1	81.315	8.9357	70.1937	9.8864	0	19.769	5.2259	0.9736	0.8734	0.9987	0.02473	0	0	63.6648	377.06	81.25	-3.25	0.903838
598	12.1	54.1064	4.4716	77.4915	7.6724	0	33.931	5.0151	0.916	0.6456	1	0.09746	0.505	0.06173	1250.55	784.194	26	47.45	0.582816
599	12.9	49.6474	3.8486	94.3732	8.6581	0	24.7513	5.3843	0.2061	-0.9975	0.9999	0.8087	0.5321	0.5169	356.554	734.128	34.45	35.75	0.444509
600	5.3	20.8102	3.9264	25.5049	7.7288	3.25	21.8017	5.0537	0.8237	0.4961	0.9994	0.1766	0.8182	0.3077	946.434	363.821	-5.2	20.15	0.508022
601	4.7	8.841	1.8811	16.7108	6.1892	0	10.2774	3.8286	0.9054	0.7761	0.9923	0.07075	1	0	1050.95	3.5745	-7.15	-5.2	0.303933
602	12.7	21.6461	1.7044	74.4744	6.9602	0	30.6604	6.3311	0.4034	-1	0.9998	0.7632	0.9533	0.3953	1054.31	710.429	-14.3	16.25	0.244878
603	4.9	9.1924	1.876	22.9043	7.898	3.25	16.25	4.3314	0.4695	-0.2169	1	0.4926	1	0.5556	882.388	578.775	1.3	9.1	0.237528
604	5.7	22.1382	3.8839	20.1095	5.435	0	10.2774	3.2285	0.8828	0.6969	0.9982	0.0952	0.5405	0.1176	262.737	699.789	-22.1	1.3	0.714609
605	8.1	8.1445	1.0055	28.0495	4.5983	0	11.718	2.3319	0.4695	-0.4472	0.9965	0.4533	1	0.6316	1247.64	406.944	3.9	7.15	0.218668
606	4.9	11.8614	2.4207	13.39	4.6172	3.25	7.2672	1.4361	0.8505	0.7792	0.9179	0.03615	1	0	1341.03	829.143	-1.95	11.7	0.524279
607	12.5	67.3307	5.3865	122.004	11.6194	3.25	25.3833	5.858	0.7521	-0.01255	0.9996	0.3002	0.1238	0.3529	734.372	450.34	43.55	51.35	0.463578
608	6.5	4.6872	0.7211	26.5685	5.9041	0	10.2774	2.2713	0.6045	-0.3482	1	0.4007	1	0.48	1199.45	847.615	2.6	3.9	0.122135
609	5.9	11.05	1.8729	24.8937	6.383	0	17.5018	5.045	0.2655	-0.3807	0.7424	0.3334	1	1	1385.57	989.22	9.75	5.2	0.29342
610	10.9	62.4135	5.726	70.766	7.9512	3.25	20.5548	3.8155	0.971	0.9158	1	0.02241	0.07865	0	438.073	615.725	62.4	-1.3	0.720143
611	12.3	7.1795	0.5837	50.1755	4.8714	0	14.5344	3.0629	0.02936	-0.9999	1	0.6554	1	0.8375	879.671	989.711	-7.15	0.65	0.119822
612	8.1	75.6713	9.3421	65.5663	10.7486	4.5962	21.8017	4.4952	0.9393	0.864	0.9909	0.03216	0	0	271.957	570.333	73.45	-18.2	0.869146
613	12.3	69.5621	5.6555	82.6394	8.0232	0	36.3361	5.0807	0.9732	-0.0688	1	0.1204	0.1553	0.0241	916.581	699.976	-27.95	-63.7	0.704893
614	8.7	16.875	1.9397	25.9671	3.8757	0	16.25	3.8728	0.5747	-0.4061	0.9985	0.375	1	0.587	704.856	194.109	-16.25	4.55	0.500477
615	12.1	100.582	8.3126	112.487	11.1374	3.25	39.1352	7.164	0.9568	0.7891	1	0.04528	0	0	163.628	361.326	-44.2	90.35	0.746368
616	7.7	16.6481	2.1621	31.59	5.5421	0	17.5018	4.37	0.7114	-0.359	1	0.3882	1	0.3243	1132.27	315.26	13	10.4	0.390123
617	11.9	123.671	10.3925	117.469	11.8655	0	39.1352	7.417	0.9698	0.8826	1	0.03637	0	0	742.454	497.395	-123.5	6.5	0.875859
618	11.9	14.6069	1.2275	59.8681	6.0473	0	16.5718	3.4626	0.2441	-0.9971	1	0.6116	1	0.8205	1217.46	379.185	-12.35	-7.8	0.202983
619	7.5	56.6247	7.55	51.192	9.3076	3.25	27.768	5.1368	0.9638	0.7872	0.9998	0.05224	0	0	171.807	973.293	42.25	37.7	0.811165
620	11.9	56.1413	4.7178	70.312	7.1022	0	19.769	4.3333	0.9534	0.7203	1	0.05706	0.404	0.01266	1080.67	191.202	-55.9	-5.2	0.664273
621	11.7	48.0209	4.1043	58.2633	6.0065	0	13	3.748	0.831	-0.4472	1	0.3142	0.5052	0.1711	652.996	965.756	30.55	37.05	0.68331
622	11.7	76.6256	6.5492	80.2785	8.2761	0	14.5344	3.2157	0.9745	0.9045	0.9999	0.02472	0.1856	0	596.47	727.517	-75.4	-13.65	0.791339
623	11.3	27.0591	2.3946	99.8958	10.7415	0	41.3657	6.7862	0.36	-0.9994	1	0.7884	0.5269	0.411	1033.96	384.146	-24.7	-11.05	0.22293
624	6.9	28.0179	4.0606	31.9672	6.5239	3.25	18.9506	3.7102	0.9781	0.933	0.9997	0.01898	0.898	0	358.268	60.7754	27.95	-1.95	0.622419
625	5.9	48.7153	8.2568	43.9104	11.2591	3.25	32.5	6.6258	0.8087	0.6572	0.9814	0.08801	0	0.2632	213.331	192.136	-46.15	15.6	0.733345
626	8.3	32.2717	3.8882	49.0247	7.7817	0	17.5018	4.0192	0.7934	0.4109	0.9999	0.1989	0.5714	0.3953	1276.46	749.735	31.85	5.2	0.499659
627	8.3	17.5981	2.1203	43.5104	6.9064	0	13.4001	3.4902	0.5502	-0.7627	0.9997	0.5079	0.8571	0.5366	699.235	161.916	17.55	-1.3	0.307005
628	11.5	4.6872	0.4076	62.4646	6.5752	0	26	5.6407	-0.3081	-1	0.9558	0.6471	1	0.8904	1249.02	693.27	2.6	3.9	0.0619905
629	11.3	35.6968	3.159	69.6189	7.4859	0	24.7513	5.2228	0.6173	-0.6	1	0.4445	0.8387	0.4247	1268.4	824.195	35.1	6.5	0.421993
630	7.5	34.3025	4.5737	50.626	9.2047	3.25	17.5018	4.3518	0.9786	0.8976	1	0.02485	0.3818	0	943.607	464.747	-5.85	33.8	0.496887
631	11.1	18.8948	1.7022	56.9344	6.2565	0	17.5018	3.7646	-0.2341	-1	1	0.7624	0.7802	0.8143	1310.68	855.734	-1.3	-18.85	0.272069
632	5.1	18.3848	3.6049	21.0529	6.7912	0	18.9506	4.5048	0.9298	0.7809	1	0.065	0.7419	0	429.098	17.1373	-2.6	18.2	0.530819
633	7.5	7.0308	0.9374	21.3374	3.8795	0	10.2774	2.3247	0.2731	-0.9899	0.9983	0.658	1	0.6571	745.033	386.587	5.85	3.9	0.241629
634	10.9	44.4288	4.076	55.9702	6.2888	0	19.769	3.6131	0.9569	0.6644	1	0.05982	0.6966	0.01449	1182.71	847.385	-15.6	-41.6	0.648136
635	7.5	13.6655	1.8221	25.4138	4.6207	0	16.25	4.1447	0.6906	-0.3807	1	0.3142	1	0.4571	1152.11	285.793	-5.85	12.35	0.394334
636	8.9	5.0767	0.5704	19.6996	2.855	0	9.75	2.8077	0.1199	-1	1	0.8493	1	0.617	46.5281	851.455	3.9	3.25	0.19979
637	10.7	64.8764	6.0632	102.003	11.7245	0	53.6004	9.1102	0.6181	-0.4146	1	0.5273	0.1954	0.3134	134.706	432.145	-26.65	59.15	0.517139
638	6.1	21.0524	3.4512	38.2931	9.3398	3.25	18.9506	4.6928	0.9523	0.7477	0.9999	0.06757	0.6341	0.04762	227.73	910.738	-3.25	-20.8	0.369515
639	8.9	39.1082	4.3942	52.6143	7.6253	0	16.25	3.9642	0.8615	0.3162	1	0.1805	0.3188	0.2653	603.449	266.798	14.3	36.4	0.576266
640	10.3	50.3907	4.8923	74.3615	8.9592	0	17.5018	4.0328	0.8308	-0.2425	1	0.2852	0.4096	0.2222	360.519	883.422	-43.55	25.35	0.546064
641	5.9	8.7207	1.4781	31.8203	8.1591	3.25	17.5018	4.354	-0.2493	-0.9899	0.9864	0.7837	1	0.8333	110.525	959.288	-7.8	-3.9	0.18116
642	6.5	11.5729	1.7804	34.7473	7.7216	3.25	24.7513	5.4114	0.3937	0.03123	0.9312	0.2471	1	0.9167	471.769	527.777	9.1	7.15	0.230574
643	9.7	26.8474	2.7678	60.6249	7.8734	0	22.981	6.1268	0.6016	-0.9908	1	0.6093	0.5714	0.2909	457.603	606.015	26.65	3.25	0.351538
644	4.9	23.3005	4.7552	20.3013	7.0005	3.25	10.2774	2.2525	0.9797	0.9426	0.9999	0.02617	0.6897	0	154.286	476.622	-9.1	21.45	0.679266
645	9.7	6.4347	0.6634	40.6226	5.2757	0	18.3848	3.8037	0.03129	-1	0.9999	0.8033	1	0.6316	213.727	998.459	4.55	-4.55	0.125746
646	6.9	18.4077	2.6678	27.7482	5.6629	0	16.25	3.7302	0.8121	0.3162	0.9825	0.1491	1	0.2069	224.341	628.08	13.65	-12.35	0.471101
647	5.1	3.25	0.6373	18.974	6.1207	0	11.718	3.0286	-0.653	-0.9762	-0.3162	0.2197	1	1	1067.91	408.647	1.95	2.6	0.104122
648	4.9	5.9927	1.223	32.4293	11.1825	0	36.7696	10.4353	-0.9274	-0.9971	-0.8321	0.06313	1	1	28.2347	226.163	-4.55	-3.9	0.109367
649	9.5	6.1321	0.6455	50.217	6.6956	3.25	35.8974	5.6503	0.5646	-0.8087	0.9977	0.4899	1	0.4182	803.732	242.337	-3.25	-5.2	0.0964066
650	9.5	54.7893	5.7673	55.9272	7.457	0	17.5018	3.911	0.9847	0.8879	1	0.02111	0.06667	0	807.747	380.426	36.4	40.95	0.773408
651	4.7	42.7471	9.0951	24.9136	9.2273	4.5962	16.25	3.3941	0.9804	0.96	0.9994	0.01226	0	0	626.457	444.255	-20.15	37.7	0.985673
652	5.5	10.2774	1.8686	18.9588	5.4168	0	11.718	3.2392	0.7671	0.3807	0.9923	0.1882	1	0.3333	1266.7	995.154	-5.85	8.45	0.344964
653	7.5	11.2207	1.4961	44.6191	8.1126	0	26.2023	6.7842	0.5001	-1	0.9946	0.6116	1	0.4118	958.313	681.447	11.05	-1.95	0.184417
654	5.3	31.6971	5.9806	25.5281	7.7358	0	13.4001	3.3518	0.9237	0.841	0.9542	0.03126	0.0303	0	1273.59	723.877	27.95	14.95	0.773107
655	9.3	42.3249	4.5511	50.3871	6.9023	0	14.5344	3.1984	0.9803	0.8791	1	0.0253	0.3699	0	395.28	993.979	-31.2	-28.6	0.65936
656	5.9	13.6655	2.3162	34.0747	8.7371	0	17.5018	5.223	0.82	0.2301	0.9998	0.2293	0.9744	0.3158	202.229	467.619	-12.35	5.85	0.265099
657	7.3	14.3148	1.9609	43.6605	8.2378	0	22.981	5.9704	0.4769	-0.3162	0.9962	0.4922	0.9434	0.5312	1269.23	840.856	-9.1	11.05	0.238037
658	8.9	11.9854	1.3467	35.2281	5.1055	0	16.5718	3.6702	0.2097	-1	0.9995	0.7551	1	0.551	1009.13	49.5955	7.8	9.1	0.263774
659	8.7	33.3533	3.8337	78.4981	11.7161	3.25	35.0036	8.1915	0.4088	-1	0.9958	0.6707	0.5373	0.5957	813.603	808.989	-27.95	-18.2	0.327216
660	8.5	30.9894	3.6458	59.0918	9.0911	0	18.9506	4.2878	0.8817	0.4191	0.9999	0.1703	0.5692	0.1778	660.712	299.871	-30.55	-5.2	0.40103
661	5.1	3.25	0.6373	12.5255	4.0405	0	11.718	3.1446	-0.5974	-1	0.7071	0.5198	1	1	1358.79	690.51	-3.25	0	0.157728
662	4.9	40.9294	8.3529	23.7468	8.1886	3.25	16.25	3.8308	0.9944	0.9897	1	0.004172	0	0	283.694	622.52	40.3	-7.15	1.02006
663	5.7	3.5004	0.6141	18.026	4.8719	0	9.1924	2.2889	-0.0544	-0.9701	0.9701	0.7744	1	0.7333	739.044	160.316	-3.25	-1.3	0.126049
664	7.5	12.3671	1.6489	37.4685	6.8125	0	13.4001	3.6023	0.5351	-0.981	0.9939	0.6572	1	0.3438	1156.99	433.74	0.65	12.35	0.24204
665	7.5	30.3349	4.0447	44.8546	8.1554	0	37.9012	7.2763	0.4356	-0.5506	1	0.5643	0.5636	0.5882	424.873	849.273	21.45	21.45	0.495954
666	5.3	3.25	0.6132	13.6824	4.1462	0	18.3848	4.5707	-0.269	-0.7071	0.2425	0.3593	1	1	559.113	542.443	0	3.25	0.147894
667	7.3	8.5494	1.1712	32.4653	6.1255	0	29.0689	5.906	-0.02635	-0.9998	0.9994	0.8965	0.7925	0.6061	657.096	521.651	1.3	8.45	0.191201
668	7.3	52.8262	7.2365	46.0486	8.6884	3.25	14.5344	2.9284	0.9896	0.9298	1	0.0134	0	0	782.781	990.445	16.9	50.05	0.832892
669	7.1	22.1	3.1127	48.9655	9.6011	0	48.75	10.9628	0.04749	-0.6247	0.9907	0.4526	0.3529	0.9355	809.817	350.409	-19.5	-10.4	0.324202
670	6.5	31.2271	4.8042	45.1576	10.035	0	19.769	5.2078	0.9675	0.9074	1	0.0251	0.3556	0	528.815	23.6923	1.3	31.2	0.478744
671	5.9	10.896	1.8468	24.1372	6.189	0	16.25	4.0003	0.7958	0.3547	0.9989	0.1891	1	0.3684	612.051	265.907	10.4	3.25	0.2984
672	7.1	3.5004	0.493	43.5961	8.5483	0	25.3833	6.3217	0.02767	-0.9933	0.9983	0.8095	0.9804	0.6774	1383.72	238.627	-1.3	3.25	0.0576723
673	7.1	20.8102	2.931	39.3565	7.717	3.25	16.5718	3.8306	0.5865	-0.9908	0.9998	0.7027	0.5098	0.2903	101.845	887.049	-20.8	-0.65	0.379811
674	6.9	53.0019	7.6814	42.9694	8.7693	3.25	20.8102	3.9319	0.9967	0.9893	1	0.003638	0	0	1282.78	1023.14	48.75	20.8	0.875942
675	6.9	20.6573	2.9938	41.849	8.5406	0	22.75	5.7187	0.4301	-0.9961	0.9927	0.4739	0.9796	0.8276	770.065	808.558	20.15	-4.55	0.350537
676	6.7	17.562	2.6212	56.6944	12.0626	3.25	23.6604	5.7609	0.2019	-0.7634	0.9994	0.7807	0.7021	0.5185	198.619	968.575	-11.05	-13.65	0.2173
677	6.7	35.7677	5.3385	27.7665	5.9078	3.25	11.718	2.2321	0.9889	0.9595	1	0.009876	0.1915	0	903.284	272.164	-11.7	33.8	0.903636
678	4.7	8.2219	1.7493	21.5157	7.9688	3.25	14.5344	3.4132	0.8777	0.7071	0.9955	0.1011	1	0.1429	469.787	2	-7.8	-2.6	0.219519
679	6.5	15.8285	2.4352	27.5238	6.1164	0	17.5018	3.7831	0.2156	-0.4628	0.9806	0.4743	1	0.88	276.231	682.546	-5.2	14.95	0.398143
680	6.5	5.5915	0.8602	18.1201	4.0267	0	10.2774	2.6349	0.3881	-0.1414	0.9985	0.4072	1	0.7083	306.685	411.592	-3.25	-4.55	0.213624
681	6.3	25.2414	4.0066	32.0881	7.4623	3.25	16.25	3.4489	0.9214	0.7859	1	0.076	0.6744	0	1334.22	180.984	24.7	5.2	0.536912
682	6.3	9.1232	1.4481	23.8669	5.5504	0	13.4001	4.1227	0.718	0.2425	1	0.2486	1	0.4783	1069.58	47.0952	0.65	9.1	0.2609
683	6.3	21.9273	3.4805	28.9273	6.7273	0	16.25	4.0357	0.9105	0.5872	0.9999	0.1091	0.4884	0.08696	1358.15	372.611	-4.55	21.45	0.51737
684	6.1	15.8285	2.5948	23.3348	5.6914	0	13.7886	3.6432	0.7103	0.156	0.9899	0.2227	0.7805	0.4762	1025.71	1019.69	14.95	5.2	0.455916
685	5.9	8.841	1.4985	31.1361	7.9836	0	29.9635	6.363	0.8571	-0.9884	1	0.4509	1	0.05263	1100.29	949.636	2.6	-8.45	0.187697
686	5.7	12.143	2.1304	27.4051	7.4068	3.25	13.4001	2.9582	-0.3379	-0.9972	0.5513	0.5483	0.973	1	435.816	342.351	-3.25	-11.7	0.287628
687	6.1	4.6872	0.7684	20.3933	4.974	0	10.2774	2.5676	-0.1115	-0.9806	0.8944	0.5567	1	0.9444	1086.43	872.262	-3.9	2.6	0.154483
688	6.1	73.9316	12.1199	47.2423	11.5225	3.25	23.4361	5.3065	0.9931	0.9732	1	0.008008	0	0	616.803	348.057	36.4	64.35	1.05185
689	6.1	20.1919	3.3101	27.0337	6.5936	3.25	13	3.0071	0.5477	0.04344	0.9748	0.2504	0.7561	0.7143	583.434	915.41	-20.15	1.3	0.502017
690	6.1	14.2556	2.337	24.1537	5.8911	0	43.6033	9.7539	0.06347	-0.9487	0.9946	0.4903	1	0.9048	38.4508	531.098	9.75	-10.4	0.3967
691	5.3	15.0064	2.8314	45.2915	13.7247	0	46.1912	13.7825	0.8442	0.3596	1	0.1963	0.9091	0.2308	1030.42	541.019	-4.55	14.3	0.2063
692	5.9	55.5702	9.4187	46.449	11.91	0	21.8017	5.3831	0.9953	0.9818	1	0.005234	0	0	1000.31	990.339	22.75	50.7	0.790823
693	5.9	20.066	3.401	24.8759	6.3784	0	14.5344	3.9021	0.9095	0.5463	0.9997	0.1177	0.9231	0.1053	996.822	658.339	8.45	-18.2	0.533206
694	4.7	4.162	0.8855	8.7054	3.2242	0	7.2672	2.0581	0.476	-0.5145	1	0.5518	1	0.6667	17.7766	811.128	3.25	2.6	0.274642
695	5.7	7.4111	1.3002	32.5285	8.7915	3.25	14.5344	2.4378	0.822	-0.2169	1	0.3167	1	0.1765	1374.11	989.833	7.15	1.95	0.147893
696	5.7	17.6819	3.1021	26.2932	7.1063	0	14.5344	4.0572	0.9893	0.9597	1	0.01136	1	0	692.789	752.474	16.9	5.2	0.436528
697	5.3	55.6614	10.5022	37.1213	11.2489	0	16.25	4.1693	0.9992	0.9981	1	0.0005441	0	0	887.726	815.415	-40.95	37.7	0.93362
698	5.7	39.9102	7.0018	30.9971	8.3776	3.25	13.4001	2.7698	0.9966	0.9918	1	0.002651	0	0	922.921	962.763	38.35	-11.05	0.835776
699	5.7	8.7449	1.5342	26.2896	7.1053	3.25	11.718	2.2433	0.5856	0.09481	0.9923	0.313	1	0.5882	656.728	867.298	5.85	-6.5	0.215923
700	5.3	15.4503	2.9152	15.995	4.847	0	9.75	2.8496	0.8794	0.4733	0.9999	0.1679	1	0.2308	561.5	938.302	14.95	-3.9	0.601444
701	5.3	25.2916	4.772	24.3395	7.3756	0	10.2774	2.572	0.97	0.8654	1	0.04306	0.4242	0	467.5	599.538	11.05	22.75	0.646998
702	5.1	14.4323	2.8299	18.1439	5.8529	3.25	10.2774	2.2565	0.9587	0.8687	1	0.0464	0.9355	0	1032.93	896.588	8.45	11.7	0.483504
703	5.1	8.2219	1.6121	18.2685	5.8931	0	26.2023	5.8462	0.08511	-0.9899	0.9923	0.7206	1	0.7	1151.16	117.608	-7.8	2.6	0.273557
704	5.1	11.718	2.2977	16.6047	5.3564	0	18.9506	5.4961	0.6556	0.1339	1	0.3438	1	0.5455	690.843	275.48	-3.9	11.05	0.428963
705	5.1	5.5536	1.0889	21.2641	6.8594	0	43.6033	10.3271	0.1453	-0.9487	0.9487	0.7746	1	0.6364	1034.94	274.892	5.2	1.95	0.158746
706	5.1	10.896	2.1365	25.2059	8.1309	0	29.0689	6.4447	0.871	0.6219	1	0.1302	1	0.1818	634.823	1036.85	-10.4	3.25	0.262763
707	5.1	24.8874	4.8799	25.1387	8.1093	3.25	16.25	3.6577	0.7783	0.4124	0.9981	0.1954	0.6774	0.4545	1031.05	346.069	-16.25	18.85	0.601766
708	4.9	32.817	6.6973	25.6236	8.8357	4.5962	13.4001	2.6527	0.1856	0.04318	0.296	0.08175	0	1	1029.92	879.051	32.5	4.55	0.757982
709	4.7	43.7001	9.2979	26.8137	9.931	0	14.5344	4.1254	0.5305	0.3162	0.7595	0.1628	0	0.8571	337.511	549.574	37.7	-22.1	0.93625
