# Supplementary material for: Cyclic AMP signalling and glucose metabolism mediate pH taxis by African trypanosomes
Source: Nat Commun. 2022 Feb 1;13:603. doi: 10.1038/s41467-022-28293-w (PMC8807625; doi:10.1038/s41467-022-28293-w)
Supplement: Supplementary file 12 — Source Data [file 41467_2022_28293_MOESM12_ESM.zip › Source Data/Source Data motility/Figure 5e/SDM 79 S2.xlsx]

## Sheet: SDM 79 S2V1
trackID	trackLength(s)	totalDisplacement(um)	meanVelocity(um/s)	totalDistance(um)	meanSpeed(um/s)	minSpeed(um/s)	maxSpeed(um/s)	stdevSpeed(um/s)	meanPersistence	minPersistence	maxPersistence	stdevPersistence	tumblingPropensityV	tumblingPropensityP	positionX(px)	positionY(px)	displacementX(um)	displacementY(um)
0	6.5	27.768	4.272	52.5868	11.6859	0	41.1096	8.9703	0.8308	-0.2866	1	0.4146	0.4444	0.16	1342.82	491.262	-14.95	-23.4	0.365569
1	6.5	56.4752	8.6885	53.3347	11.8522	0	33.931	7.1763	0.9864	0.952	1	0.01327	0	0	524.838	776.369	55.25	11.7	0.733071
2	5.9	9.7716	1.6562	14.7298	3.7769	0	7.2672	2.1305	0.6947	0.1961	0.9864	0.2395	1	0.4737	798.246	405.873	-9.75	-0.65	0.438508
3	5.5	9.1924	1.6713	21.0433	6.0124	0	11.718	3.3077	0.1774	-0.943	0.8	0.5003	1	0.8667	1184.65	767.236	1.3	9.1	0.277976
4	6.3	10.2774	1.6313	16.6695	3.8766	0	10.2774	2.6451	-0.03291	-0.8455	0.9987	0.7122	0.9767	0.7391	348.532	1030.18	-5.85	8.45	0.420807
5	4.7	30.6604	6.5235	26.2726	9.7306	4.5962	14.5344	3.3707	0.9337	0.7826	0.9999	0.08109	0.2222	0	530.255	661.777	2.6	30.55	0.670411
6	6.1	11.5729	1.8972	13.4088	3.2704	0	7.2672	2.4901	0.6115	-0.4181	0.9989	0.4668	1	0.5238	948.107	405.328	7.15	-9.1	0.580113
7	18.9	39.1406	2.0709	88.0228	5.2084	0	16.5718	3.0499	0.8271	-0.206	1	0.2242	1	0.2215	731.775	960.241	31.85	-22.75	0.397608
8	17.5	65.1591	3.7234	90.4494	5.8354	0	13.4001	2.6874	0.907	0.1895	1	0.1632	0.6774	0.1481	301.731	985.82	20.8	-61.75	0.638071
9	18.3	13.1615	0.7192	98.6142	6.0499	0	22.981	4.4386	0.2908	-0.9191	1	0.5084	0.9939	0.7394	945.079	920.085	-4.55	12.35	0.118878
10	15.3	83.6785	5.4692	101.958	7.666	0	13.7886	3.2502	0.9079	0.5547	1	0.1081	0.3383	0.09735	1287.67	512.559	24.7	79.95	0.713436
11	5.5	23.3005	4.2365	30.7427	8.7836	3.25	16.5718	4.1839	0.7368	0.4264	0.9995	0.1571	0.4571	0.4667	1362.36	384.282	9.1	-21.45	0.482319
12	49.5	51.1852	1.034	229.51	4.8318	0	27.768	3.8003	0.5442	-0.9923	1	0.5306	1	0.4691	419.375	989.495	48.75	-15.6	0.213999
13	41.7	43.6033	1.0456	195.413	4.9222	0	16.5718	3.2432	0.5006	-1	1	0.5828	1	0.4811	1264.53	717.13	42.9	7.8	0.212425
14	9.1	33.15	3.6429	46.8258	6.5952	0	14.5344	3.5734	0.9296	0.7071	1	0.07713	0.7042	0.01961	934.775	330.308	-29.25	15.6	0.552356
15	10.3	35.3638	3.4334	43.3075	5.2178	0	21.8017	3.8666	0.8758	0.3635	0.9991	0.138	0.8193	0.1587	807.087	720.942	33.8	10.4	0.658017
16	13.5	10.2774	0.7613	54.1381	4.7077	0	13	3.2172	0.5152	-0.9648	0.9998	0.5858	1	0.5	1236.26	947.352	-5.85	8.45	0.161714
17	44.1	52.9062	1.1997	240.51	5.7128	0	18.9506	3.7265	0.2405	-1	1	0.7359	0.8717	0.6117	1263.72	744.463	-52.65	5.2	0.210002
18	9.9	20.9619	2.1174	78.474	9.9334	3.25	16.5718	2.9439	0.8282	0.156	1	0.1902	1	0.2712	901.566	41.5859	-10.4	18.2	0.21316
19	7.1	19.5541	2.7541	42.1901	8.2726	3.25	16.25	4.2016	0.6674	-0.3604	0.9981	0.306	1	0.5161	1037.56	426.296	7.15	18.2	0.332918
20	11.7	75.5847	6.4602	75.7442	7.8087	0	16.25	3.4636	0.9369	0.794	0.9998	0.06432	0.08247	0	938.944	712.175	39.65	-64.35	0.827308
21	19.7	30.3209	1.5391	116.915	6.6054	0	30.8322	4.7871	0.3329	-1	1	0.6637	0.8701	0.5742	20.4061	772.421	26	-15.6	0.233006
22	35.5	58.4169	1.6455	249.136	7.4369	0	24.7513	5.1167	0.1142	-1	1	0.7624	0.8537	0.6408	1048.46	889.952	-33.15	-48.1	0.221262
23	10.7	24.1901	2.2608	40.8433	4.6946	0	11.718	3.4421	0.8917	0.4281	1	0.1204	1	0.1045	890.075	874.612	20.8	12.35	0.481575
24	29.3	20.0238	0.6834	62.0391	2.2725	0	24.7513	3.3473	0.558	-0.9648	1	0.4538	1	0.5875	560.263	630.763	-19.5	4.55	0.300726
25	20.1	32.0154	1.5928	133.214	7.3599	0	16.5718	3.3981	0.5791	-0.995	1	0.595	0.7569	0.4	1149.81	628.152	-3.25	-31.85	0.216416
26	12.5	19.5433	1.5635	60.6086	5.7723	0	18.3848	3.952	0.3272	-0.9996	1	0.7071	0.9619	0.5294	204.968	788.96	19.5	-1.3	0.270863
27	5.1	24.3642	4.7773	27.2144	8.7788	0	36.3361	9.0342	0.9862	0.9308	0.9999	0.0206	0.6129	0	418.686	701.833	16.9	17.55	0.544186
28	8.3	49.6729	5.9847	62.2125	9.875	3.25	42.25	6.9235	0.9614	0.798	1	0.03676	0.127	0	365.699	679.145	-49.4	5.2	0.606046
29	13.7	67.862	4.9534	113.347	9.6878	0	26.8002	5.3928	0.9791	0.7623	1	0.03311	0.4188	0	352.489	766.117	19.5	65	0.511303
30	6.3	16.8625	2.6766	27.3862	6.3689	0	23.4361	5.1355	0.9486	0.7916	1	0.06136	1	0	957.754	787.349	14.95	7.8	0.420261
31	22.5	138.622	6.161	197.747	9.6462	0	21.8017	3.8081	0.8596	-0.5989	1	0.3651	0.07317	0.1297	823.607	480.291	137.15	20.15	0.638697
32	4.7	2.68	0.5702	10.8277	4.0102	0	7.2672	2.6195	0.3529	-0.1414	0.8944	0.3835	1	0.8333	832.404	637.521	-2.6	0.65	0.142187
33	25.7	59.8141	2.3274	133.038	5.6134	0	19.5	3.7006	0.731	-1	1	0.4778	0.9873	0.2326	503.413	315.409	59.8	-1.3	0.414615
34	6.9	13.8954	2.0138	48.0662	9.8094	0	42.3748	10.826	-0.4464	-0.9899	0.9976	0.7766	1	0.7778	767.08	634.464	-13.65	-2.6	0.205293
35	8.1	30.9621	3.8225	35.8869	5.8831	0	13.4001	3.0866	0.8862	0.6793	1	0.09916	0.9344	0.122	487.093	802.086	-24.05	-19.5	0.649742
36	9.5	113.147	11.9102	116.869	15.5825	7.2672	39.538	6.241	0.9828	0.8607	1	0.03153	0	0	799.753	816.853	96.85	58.5	0.764332
37	7.1	28.872	4.0665	33.1551	6.501	0	13	3.7604	0.9719	0.7682	1	0.0457	0.2549	0	600.091	1015.66	14.95	-24.7	0.625519
38	19.3	87.3615	4.5265	119.879	6.9294	0	13.7886	3.0203	0.8972	0.5136	1	0.1091	0.4335	0.1111	750.694	444.477	-70.2	52	0.653231
39	8.5	49.9866	5.8808	61.2663	9.4256	0	17.5018	4.1086	0.8074	0.08574	0.9952	0.2309	0.1846	0.2222	325.288	563.594	11.05	-48.75	0.623918
40	5.3	30.8185	5.8148	25.1445	7.6196	0	14.5344	3.9643	0.9919	0.9651	1	0.009881	0.4545	0	306.283	365.302	27.3	-14.3	0.763137
41	6.1	32.1076	5.2635	22.8175	5.5652	0	10.2774	3.241	0.9708	0.922	1	0.02606	0.439	0	296.475	802.639	-29.9	11.7	0.945788
42	10.7	22.0617	2.0618	56.1788	6.4573	0	19.769	4.4956	0.2554	-1	1	0.7955	0.7816	0.5373	1173.05	967.262	-15.6	-15.6	0.319298
43	8.3	61.1726	7.3702	59.2082	9.3981	3.25	20.8102	4.799	0.9766	0.8732	1	0.02704	0.1429	0	944.44	1008.94	44.85	41.6	0.784222
44	5.5	4.5962	0.8357	28.6472	8.1849	0	21.8017	6.5716	0.2906	-0.7824	1	0.5046	1	0.8571	552.809	717.718	-4.55	-0.65	0.102103
45	17.5	15.4503	0.8829	141.67	9.14	0	26.2023	4.6856	0.6567	-0.9998	0.9999	0.6843	0.4968	0.2	844.309	133.163	-3.9	14.95	0.0965974
46	5.9	46.8406	7.9391	43.402	11.1287	4.5962	25.3833	5.3172	0.9857	0.9345	1	0.01693	0	0	36.6102	919.636	46.8	1.95	0.71339
47	7.3	7.2672	0.9955	30.2351	5.7047	0	16.25	3.4531	-0.3646	-0.9899	0.9701	0.6697	1	0.9375	1341.92	910.219	7.15	-1.3	0.174505
48	5.1	6.6287	1.2998	25.2853	8.1565	3.25	14.5344	3.5475	-0.3287	-0.9899	0.8115	0.5885	1	0.9091	1270.53	800.118	6.5	1.3	0.159358
49	37.7	116.103	3.0797	189.851	5.318	0	14.5344	2.9842	0.7231	-0.9998	1	0.5341	0.902	0.2388	628.915	229.245	15.6	-115.05	0.579109
50	37.9	149.248	3.9379	271.854	7.5725	0	30.8322	4.4561	0.9673	0.534	1	0.05189	0.6156	0.00885	544.608	459.738	72.15	130.65	0.520026
51	11.3	22.6103	2.0009	60.0082	6.4525	0	14.5344	3.5443	0.1345	-0.9558	0.9998	0.7311	0.9785	0.6429	6.4469	827.058	7.15	-21.45	0.310097
52	21.1	54.6773	2.5913	115.806	6.0632	0	16.25	3.8036	0.457	-1	1	0.6045	0.8168	0.5789	477.213	439.891	52	-16.9	0.427382
53	18.1	55.0086	3.0391	106.575	6.6195	0	20.5548	4.1117	0.2329	-0.9904	1	0.6435	0.7702	0.7101	1257.45	677.483	31.85	-44.85	0.459113
54	8.7	55.437	6.3721	62.7569	9.3667	0	32.6621	6.5671	0.9096	0.6024	0.9996	0.1105	0.2239	0.1277	876.626	757.017	4.55	-55.25	0.680293
55	5.5	4.5962	0.8357	9.446	2.6988	0	7.2672	2.2889	0.002353	-0.7071	0.9701	0.5676	1	0.8462	363.846	642.446	-4.55	0.65	0.309656
56	8.1	10.7594	1.3283	39.8579	6.5341	0	17.5018	4.4884	-0.1402	-0.9981	0.9947	0.7624	0.8525	0.7805	780.154	101.796	-9.75	4.55	0.203287
57	24.7	70.85	2.8684	133.813	5.8948	0	13.7886	2.8287	0.6427	-0.9983	1	0.591	0.978	0.2878	955.785	173.873	-39	59.15	0.486598
58	5.7	35.75	6.2719	34.7209	9.384	0	42.25	8.8762	0.8204	0.618	0.9956	0.1231	0	0.2941	760.07	742.833	-28.6	21.45	0.668361
59	10.1	11.3518	1.1239	57.6749	7.1204	0	20.5548	5.1797	0.2858	-1	0.9961	0.6499	1	0.6724	340.629	707.079	-4.55	-10.4	0.157842
60	11.1	126.658	11.4107	106.871	11.7441	3.25	18.3848	4.3026	0.9897	0.9516	1	0.01287	0	0	1081.89	677.049	-50.05	116.35	0.971611
61	21.9	58.214	2.6582	130.217	6.5436	0	42.3748	6.4103	0.8138	-0.8682	1	0.3394	0.9497	0.1839	621.292	1013.17	55.9	-16.25	0.406229
62	29.1	103.544	3.5582	173.962	6.4192	0	19.5	3.5589	0.8856	0.0767	1	0.1921	0.7306	0.1331	1363.12	810.351	-49.4	-91	0.554306
63	6.7	53.3634	7.9647	43.3842	9.2307	4.5962	33.1436	5.8465	0.9929	0.9694	1	0.008463	0	0	450.866	71.8507	-29.9	44.2	0.862849
64	16.7	7.5802	0.4539	79.3595	5.3986	0	26.2023	5.4687	-0.03857	-0.9971	1	0.7197	0.9932	0.728	349.784	929.287	3.9	6.5	0.0840774
65	12.3	13.9106	1.1309	42.2803	4.1049	0	11.718	3.2129	0.2123	-0.8944	1	0.6109	1	0.747	132.516	835.232	8.45	11.05	0.2755
66	11.5	102.907	8.9485	92.3543	9.7215	3.25	21.8017	3.9234	0.9974	0.9828	1	0.003043	0	0	558.396	938.557	91.65	-46.8	0.920486
67	5.9	41.5288	7.0388	34.6258	8.8784	3.25	16.5718	4.4095	0.9943	0.9713	1	0.00713	0	0	278.652	464.449	-39.65	12.35	0.792801
68	6.5	21.0925	3.245	25.5178	5.6706	0	11.718	3.7315	0.8985	0.6847	0.9946	0.09853	0.9111	0.12	408.339	809.131	-11.7	17.55	0.57225
69	7.5	52.0325	6.9377	51.3205	9.331	0	35.8974	6.3111	0.99	0.9487	1	0.01303	0.1636	0	190.573	273.613	50.7	11.7	0.743511
70	9.5	75.0433	7.8993	77.3193	10.3092	3.25	19.769	5.0736	0.9683	0.866	1	0.03325	0	0	170.416	874.821	-68.25	31.2	0.766238
71	38.5	17.0121	0.4419	260.843	7.1464	0	34.548	5.8371	-0.004004	-1	1	0.7995	0.926	0.6756	847.061	914.296	12.35	11.7	0.0618353
72	6.5	37.6888	5.7983	23.9424	5.3205	0	14.5344	4.5011	0.9823	0.9191	0.9996	0.01968	0.3556	0	1366.68	172.469	-20.15	-31.85	1.0898
73	9.7	48.1176	4.9606	59.2518	7.695	0	16.25	3.0818	0.9908	0.937	1	0.01272	0.4286	0	982.124	513.505	29.9	37.7	0.644652
74	12.9	92.4761	7.1687	119.992	11.0084	0	20.5548	4.7472	0.9755	0.7496	1	0.04048	0.1927	0.01124	596.155	289.996	-62.4	-68.25	0.651203
75	8.7	36.2138	4.1625	42.6636	6.3677	0	11.718	3.1953	0.9399	0.7071	0.999	0.07085	0.8358	0.04255	715.701	339.598	33.8	-13	0.65369
76	16.3	52.654	3.2303	108.194	7.566	0	40.2003	7.6608	0.4127	-0.9806	1	0.6339	0.6364	0.5285	1117.02	713.304	46.15	-25.35	0.42695
77	8.3	10.8182	1.3034	22.7198	3.6063	0	10.2774	2.8425	-0.5119	-0.9839	0.5145	0.4639	1	1	909.608	125.747	-5.85	9.1	0.361423
78	8.3	37.4301	4.5096	38.6857	6.1406	3.25	13	2.5809	0.9931	0.9659	1	0.009246	0.4127	0	165.518	708.675	13	-35.1	0.734391
79	12.3	1.95	0.1585	30.4158	2.953	0	7.2672	2.2973	-0.1414	-1	1	0.7485	1	0.8028	1222.21	646.524	0	-1.95	0.0536742
80	8.7	67.6906	7.7805	65.5954	9.7904	0	24.7513	4.7503	0.9369	0.8495	0.9994	0.04167	0	0	351.575	21.0632	66.3	-13.65	0.794707
81	23.9	186.662	7.8101	224.431	10.248	0	50.8705	5.5403	0.9877	0.8648	1	0.02157	0.009132	0	1291.73	319.707	46.8	-180.7	0.76211
82	14.9	37.1411	2.4927	66.8678	5.1835	0	13.4001	2.4686	0.9514	0.7372	1	0.05722	1	0.009174	619.987	968.695	2.6	-37.05	0.480891
83	7.9	41.7268	5.2819	55.7588	9.4506	0	26	5.4668	0.9721	0.8451	1	0.04367	0.3898	0	836.601	78.8228	39.65	-13	0.558896
84	20.7	33.8062	1.6332	88.7993	4.7486	0	13.7886	3.628	0.01563	-1	1	0.8204	0.7914	0.638	563.039	80.4517	20.8	-26.65	0.343933
85	17.7	41.2174	2.3287	100.523	6.4028	0	16.25	3.6767	0.5309	-1	1	0.5729	0.6306	0.5036	540.895	859.345	-25.35	-32.5	0.3637
86	34.9	19.1943	0.55	143.667	4.3668	0	13.4001	3.1445	0.09404	-1	1	0.6566	1	0.7641	1215.68	973.734	-16.9	-9.1	0.12595
87	24.9	120.144	4.8251	169.707	7.4108	0	24.7513	4.203	0.8872	-0.3987	1	0.249	0.1659	0.09569	393.281	193.934	-16.9	-118.95	0.65109
88	5.7	1.95	0.3421	17.56	4.7459	0	7.2672	2.1048	0.3394	-0.7071	1	0.4699	1	0.7857	958.14	859.886	0	-1.95	0.0720833
89	9.3	40.0476	4.3062	47.793	6.547	0	16.25	3.7481	0.7027	-0.9993	0.9999	0.6675	0.2877	0.1698	995.634	395.559	-39	-9.1	0.657736
90	11.7	90.6861	7.7509	97.4531	10.0467	3.25	16.5718	3.3674	0.986	0.9287	1	0.01551	0	0	1245.21	317.615	76.05	49.4	0.771487
91	5.5	32.2717	5.8676	28.8808	8.2516	3.25	14.5344	3.1222	0.9607	0.8944	0.9986	0.02937	0	0	8.1818	564.682	10.4	30.55	0.711086
92	5.3	22.981	4.336	26.4132	8.004	0	19.769	6.1031	0.986	0.9609	0.9998	0.01209	0.6667	0	843.991	307.387	-22.75	3.25	0.541729
93	4.7	4.3603	0.9277	10.5262	3.8986	0	13.4001	3.6697	-0.2325	-0.9923	0.4472	0.6876	1	1	1274.91	54.7979	-3.9	1.95	0.237957
94	6.7	19.6726	2.9362	37.0152	7.8756	0	18.3848	5.0487	0.8031	0.26	0.9985	0.2074	0.9574	0.3704	1268.81	207.925	-19.5	2.6	0.372822
95	7.9	34.5969	4.3793	45.4195	7.6982	0	17.5018	4.4343	0.9082	0.5812	1	0.111	0.6271	0.1026	203.07	604.683	14.95	-31.2	0.568873
96	6.7	35.8974	5.3578	33.9808	7.23	0	13	3.1204	0.9816	0.8913	1	0.03088	0.1915	0	647.485	213.59	-3.25	35.75	0.741051
97	31.9	127.257	3.9893	189.96	6.3532	0	14.5344	3.4377	0.8271	-1	1	0.411	0.4883	0.1223	361.516	806.359	-82.55	-96.85	0.62792
98	9.1	43.5839	4.7894	49.9004	7.0282	0	16.25	3.9608	0.8984	0.5464	1	0.1277	0.2958	0.1569	121.758	600.989	-41.6	13	0.681455
99	24.1	89.7024	3.7221	149.592	6.7689	0	23.6604	4.6345	0.7329	-0.9934	1	0.5511	0.6244	0.1939	39.4212	731.075	-21.45	-87.1	0.549883
100	7.3	7.854	1.0759	21.8504	4.1227	0	13.4001	2.5778	-0.1211	-0.9965	0.9762	0.6757	1	0.8182	502.664	349.267	-3.25	-7.15	0.26097
101	5.7	27.2845	4.7868	30.0596	8.1242	0	16.25	3.8983	0.9858	0.9487	0.9996	0.01386	0.6216	0	428.079	162.675	-26.65	5.85	0.589203
102	8.1	10.0907	1.2458	38.5492	6.3195	0	19.769	4.3877	0.05318	-0.9998	1	0.8872	1	0.625	447.969	23.2963	-9.75	-2.6	0.197136
103	13.3	70.2	5.2782	80.2398	7.1009	0	17.5018	3.8304	0.827	-0.1104	1	0.2728	0.4867	0.172	946.421	226.587	0	-70.2	0.743314
104	4.7	47.5212	10.1109	31.859	11.7996	3.25	17.5018	3.9852	0.9954	0.9899	0.9996	0.003172	0	0	1298.34	77.2021	-2.6	47.45	0.856885
105	6.5	47.0386	7.2367	48.8244	10.8499	4.5962	20.8102	3.8101	0.9583	0.8321	0.9994	0.0472	0.04444	0	151.839	492.661	-46.15	9.1	0.666983
106	8.7	5.0767	0.5835	43.846	6.5442	0	18.3848	4.2402	0.3426	-1	0.9955	0.6467	1	0.5778	1126.16	263.414	3.25	-3.9	0.0891629
107	7.5	56.3217	7.5096	49.2409	8.9529	3.25	16.25	3.1157	0.9894	0.9527	1	0.0109	0	0	151.36	655.08	-53.3	18.2	0.83879
108	27.7	110.553	3.9911	192.836	7.5033	0	33.931	4.6901	0.92	-0.02127	1	0.1986	0.4514	0.1013	925.033	284.899	-72.8	83.2	0.531913
109	4.7	40.3052	8.5756	26.3051	9.7426	3.25	16.25	4.0496	0.9933	0.9844	0.9978	0.004984	0	0	344.479	191.319	0.65	-40.3	0.880217
110	14.5	15.9879	1.1026	82.8604	6.6288	0	19.769	4.1273	0.2601	-0.9983	1	0.6869	0.992	0.625	159.241	837.893	14.3	7.15	0.166335
111	13.5	25.2414	1.8697	70.9654	6.1709	0	16.25	3.77	0.4211	-0.9487	0.9975	0.631	1	0.5263	1253.7	379.859	14.3	20.8	0.302987
112	11.9	24.1202	2.0269	104.663	10.572	3.25	26.2023	5.1745	0.8375	-0.9923	1	0.3603	1	0.1392	203.853	836.185	5.85	23.4	0.191723
113	20.3	28.6664	1.4121	125.855	6.8773	0	29.0689	4.9929	0.2582	-0.9998	1	0.6982	0.7814	0.6012	739.096	102.168	-1.95	28.6	0.205328
114	17.5	51.387	2.9364	128.632	8.2989	0	20.5548	5.0058	0.6047	-1	1	0.6035	0.6258	0.306	1329.4	65.7514	51.35	1.95	0.35383
115	12.5	53.9539	4.3163	75.6635	7.206	0	18.9506	3.9779	0.886	-0.2425	0.9997	0.2179	0.3429	0.1294	576.86	590.516	53.95	0.65	0.598987
116	7.1	6.6287	0.9336	22.4204	4.3962	0	9.75	2.0904	0.39	-0.4961	1	0.5296	1	0.5667	805.352	206.38	6.5	1.3	0.212365
117	4.9	10.1116	2.0636	14.1231	4.87	0	13.4001	4.1603	0.4303	-0.0688	0.8882	0.3459	1	0.7778	137.541	370.684	-7.15	7.15	0.423737
118	5.1	26.5149	5.199	25.1323	8.1072	0	13.7886	3.9848	0.9857	0.9422	1	0.01807	0.03226	0	960.647	899.372	5.2	26	0.641282
119	7.1	29.6517	4.1763	56.0942	10.9989	0	39.2699	8.5603	0.628	-0.1644	0.9954	0.3526	0.902	0.5484	495.747	141.782	-13	-26.65	0.379702
120	7.3	6.5324	0.8949	23.8417	4.4984	0	16.25	4.142	-0.01419	-0.9965	1	0.742	1	0.7576	890.452	543.226	-6.5	-0.65	0.198937
121	11.7	59.6089	5.0948	92.9076	9.5781	0	23.6604	5.25	0.9669	0.8578	0.9999	0.03956	0.2268	0	1156.58	142.457	56.55	-18.85	0.531922
122	7.5	34.7492	4.6332	37.4872	6.8159	0	16.5718	4.5556	0.9796	0.8682	1	0.02594	0.7455	0	312.42	655.393	-34.45	4.55	0.679763
123	8.5	51.6822	6.0803	49.9343	7.6822	0	18.9506	4.4655	0.988	0.9555	1	0.0137	0.07692	0	885.371	209.606	33.15	39.65	0.791479
124	7.5	30.2372	4.0316	42.0931	7.6533	3.25	14.5344	3.7529	0.9764	0.8222	1	0.03932	0.9818	0	1057.64	745.307	13	27.3	0.526779
125	5.7	51.878	9.1014	37.6867	10.1856	3.25	16.25	3.4506	0.9583	0.905	0.9817	0.01966	0	0	717.167	292.009	31.85	-40.95	0.893556
126	13.3	41.053	3.0867	79.4147	7.0279	0	16.5718	3.2004	0.454	-0.9961	0.9998	0.7682	0.2743	0.3441	298.827	165.079	-37.7	16.25	0.439207
127	24.3	23.544	0.9689	114.998	5.1568	0	18.9506	4.084	0.2173	-1	1	0.6294	1	0.6979	812.477	740.268	-23.4	-2.6	0.187888
128	5.5	35.3638	6.4298	30.4743	8.7069	3.25	13.4001	3.3346	0.9648	0.8909	0.9943	0.02409	0	0	486.418	684.218	33.8	-10.4	0.738472
129	9.1	71.2544	7.8301	73.2731	10.3202	3.25	30.8322	6.0563	0.9844	0.943	1	0.01782	0.09859	0	1354.95	669.484	51.35	-49.4	0.758716
130	7.3	77.3254	10.5925	62.305	11.7557	6.5	19.769	3.7861	0.9958	0.9696	1	0.006561	0	0	672.986	118.699	-22.1	-74.1	0.901052
131	38.5	159.568	4.1446	298.115	8.1675	0	18.9506	3.8763	0.8606	-0.6783	1	0.2993	0.3397	0.1362	293.016	818.617	-109.2	-116.35	0.50745
132	5.9	2.68	0.4542	6.7692	1.7357	0	4.5962	1.7387	0.11	-0.8321	1	0.6425	1	0.7333	416.83	415.737	-2.6	-0.65	0.261681
133	13.7	142.494	10.401	128.832	11.0112	6.5	18.3848	2.7649	0.9911	0.9465	1	0.01187	0	0	71.6752	960.624	99.45	102.05	0.944584
134	6.7	12.82	1.9134	47.4139	10.0881	3.25	26.2023	7.579	0.274	-0.9037	0.9998	0.5491	0.8936	0.7407	1071.78	376.433	-11.05	6.5	0.189669
135	5.9	50.012	8.4766	36.8029	9.4367	4.5962	16.25	3.6221	0.9957	0.989	1	0.003139	0	0	611.797	212.746	7.8	49.4	0.898259
136	4.7	14.3884	3.0614	20.0695	7.4332	0	16.25	4.8443	-0.1601	-0.9487	0.9615	0.7425	0.9259	0.8571	1049.41	330.904	-13.65	4.55	0.411855
137	6.3	10.4809	1.6636	30.2362	7.0317	3.25	13	3.0385	0.922	0.5547	1	0.123	1	0.08696	1316.44	282.063	-1.3	-10.4	0.236586
138	6.3	71.2544	11.3102	51.176	11.9014	4.5962	18.3848	3.3026	0.9929	0.9849	1	0.004984	0	0	39.1111	620.865	49.4	51.35	0.950325
139	5.3	58.7918	11.0928	42.2022	12.7885	0	26.2023	7.2225	0.9963	0.9867	0.9995	0.003477	0	0	807.255	630.113	-5.85	-58.5	0.867404
140	8.7	39.6979	4.563	40.4564	6.0383	0	11.718	2.584	0.9499	0.7761	1	0.0514	0.7313	0	489.822	516.442	30.55	25.35	0.755676
141	30.5	23.7228	0.7778	158.653	5.5668	0	20.5548	4.0812	0.566	-0.9959	1	0.6541	0.8281	0.3434	1063.94	516.364	-23.4	3.9	0.139721
142	9.3	68.2624	7.34	55.0895	7.5465	0	16.5718	3.9136	0.9757	0.8433	1	0.04455	0	0	1071.3	475.618	-66.3	-16.25	0.972636
143	12.5	52.2957	4.1837	62.217	5.9254	0	11.718	2.6274	0.9781	0.8857	1	0.02698	0.619	0	554.772	226.84	-27.95	44.2	0.706062
144	9.9	59.5061	6.0107	52.5109	6.6469	0	13.4001	3.0468	0.9832	0.9191	1	0.02127	0	0	111.414	451.672	22.1	-55.25	0.904286
145	47.5	170.698	3.5936	321.805	7.0726	0	16.5718	3.8563	0.6443	-1	1	0.5972	0.5495	0.2989	776.232	501.07	154.7	72.15	0.508102
146	7.7	41.0325	5.3289	44.1654	7.7483	0	16.5718	4.3216	0.9447	0.798	0.999	0.05925	0.5439	0	1196.75	784.221	40.95	-2.6	0.687751
147	4.9	3.7901	0.7735	6.7135	2.315	0	4.5962	1.768	0.7063	0.4104	1	0.2471	1	0.5556	1197.58	712.133	-1.95	3.25	0.334125
148	19.7	102.875	5.2221	128.601	7.2656	0	42.3748	5.1059	0.9165	0.2189	1	0.1492	0.4294	0.08917	775.784	367.137	100.75	-20.8	0.718743
149	18.3	9.75	0.5328	159.936	9.812	0	40.7224	7.3842	0.7231	-0.9469	1	0.5862	0.3742	0.1901	636.541	628.669	7.8	5.85	0.0543009
150	21.1	45.2673	2.1454	126.113	6.6028	0	19.769	4.4214	0.6098	-0.9615	1	0.4967	0.8743	0.3706	404.618	479.424	43.55	-12.35	0.324923
151	13.3	21.5286	1.6187	61.9756	5.4846	0	11.718	2.8178	0.5795	-1	1	0.4888	1	0.5	1312.15	471.466	18.85	10.4	0.295135
152	25.5	144.319	5.6596	227.757	9.6918	0	20.8102	4.7134	0.7265	-0.8533	1	0.4958	0.2298	0.2465	837.967	177.518	109.85	-93.6	0.583958
153	33.7	77.1723	2.29	290.668	9.1693	0	29.0689	5.3731	0.6757	-0.9997	1	0.5487	0.6183	0.2736	1006.75	551.341	-41.6	65	0.249746
154	46.7	47.3965	1.0149	319.942	7.1575	0	20.5548	4.3526	0.1254	-1	1	0.7576	0.962	0.6659	1236.95	865.97	20.15	42.9	0.141795
155	6.3	62.6197	9.9396	47.3493	11.0115	3.25	47.9857	8.9341	0.996	0.9833	1	0.004165	0	0	915.27	592.738	10.4	-61.75	0.902656
156	6.5	16.25	2.5	36.5987	8.133	0	35.75	6.9669	-0.1732	-0.8575	1	0.4832	0.8889	0.9583	227.677	395.192	0	-16.25	0.30739
157	8.5	31.9096	3.7541	43.4641	6.6868	0	16.5718	3.8507	0.1757	-1	1	0.8966	0.5077	0.4651	50.6059	927.747	31.85	1.95	0.56142
158	9.1	62.8486	6.9064	71.8087	10.1139	0	29.9635	5.96	0.9939	0.9739	1	0.007286	0	0	1161.82	363.286	-61.75	11.7	0.682862
159	6.3	6.4018	1.0162	18.7823	4.368	0	13.4001	3.0226	-0.7775	-0.9508	0.0767	0.2586	1	1	1055.88	972.873	-5.85	-2.6	0.232647
160	16.5	71.5266	4.3349	104.57	7.2117	0	26.2023	4.9499	0.8497	-0.1047	1	0.2387	0.469	0.224	347.706	799.388	1.95	71.5	0.601093
161	16.7	67.6062	4.0483	96.5547	6.5683	0	13.7886	3.5741	0.9565	0.6536	1	0.07528	0.6531	0.05512	575.811	931.039	37.05	-56.55	0.616339
162	7.5	19.5108	2.6014	36.5267	6.6412	0	16.25	3.8132	0.7513	0.1821	1	0.2534	0.9818	0.3429	165.607	337.84	-9.75	-16.9	0.391706
163	45.9	130.344	2.8397	286.661	6.5299	0	29.9635	4.527	0.7243	-0.9806	1	0.4821	0.7175	0.2572	1314.42	909.811	-81.9	101.4	0.434876
164	8.9	37.8622	4.2542	55.4824	8.0409	3.25	18.9506	3.6256	0.9013	0.4944	1	0.09769	0.7536	0.06122	955.629	32.2416	31.2	21.45	0.52907
165	18.9	95.8171	5.0697	130.261	7.7077	0	35.75	4.7473	0.796	-0.3162	1	0.3419	0.2722	0.2349	620.368	664.336	27.95	91.65	0.657745
166	26.5	123.274	4.6518	169.46	6.9167	0	16.5718	3.4835	0.676	-1	1	0.6585	0.4286	0.2089	301.902	674.279	-109.2	57.2	0.672546
167	14.3	12.4182	0.8684	81.7087	6.643	0	13.4001	2.9588	0.2123	-0.9971	1	0.7228	0.9675	0.6408	1328.81	199.119	-12.35	1.3	0.130724
168	5.5	35.7559	6.5011	25.8041	7.3726	3.25	13.4001	2.9957	0.9696	0.8958	0.9985	0.02682	0.02857	0	293.791	560.973	-0.65	-35.75	0.881792
169	8.3	2.3436	0.2824	45.0114	7.1447	0	24.7513	5.9461	-0.005266	-0.9648	0.9878	0.6442	1	0.8974	1080.76	906.5	1.3	-1.95	0.0395258
170	4.7	24.3642	5.1839	17.4046	6.4462	3.25	13.4001	3.0422	0.9925	0.9821	0.9996	0.006305	0	0	662.734	491.638	-24.05	-3.9	0.804179
171	13.3	142.245	10.6951	127.232	11.2594	6.5	16.25	2.4129	0.9955	0.9816	1	0.004652	0	0	1312.63	655.304	-79.95	-117.65	0.949882
172	13.9	79.0599	5.6878	100.166	8.4173	0	19.769	4.154	0.9023	0.2707	1	0.1917	0.2353	0.1616	928.968	977.579	-29.25	73.45	0.675727
173	23.1	126.182	5.4624	186.334	8.831	0	42.3748	5.2697	0.9414	0.6332	1	0.0823	0.2417	0.04712	319.422	417.849	4.55	126.1	0.618548
174	10.1	9.75	0.9653	41.9916	5.1842	0	14.5344	2.9498	0.3296	-0.7157	0.9596	0.6112	0.8889	0.6066	618.416	74.3812	7.8	-5.85	0.1862
175	6.7	52.3966	7.8204	43.7804	9.315	4.5962	14.5344	2.2427	0.9873	0.9576	0.9999	0.009872	0	0	29.1269	787.873	-37.05	-37.05	0.839549
176	7.1	7.854	1.1062	28.5991	5.6077	0	13.4001	3.4138	0.5852	-0.9806	0.9971	0.563	1	0.3704	650.246	655.866	-7.15	-3.25	0.197264
177	8.7	0.9192	0.1057	30.3462	4.5293	0	9.1924	2.2585	0.08208	-0.8944	1	0.658	1	0.7907	801.937	243.695	0.65	0.65	0.0233369
178	6.1	31.2068	5.1159	28.4837	6.9472	0	16.5718	4.2267	0.4766	-0.2659	0.9985	0.4587	0.6585	0.55	93	94.3033	31.2	-0.65	0.736397
179	4.9	28.2507	5.7655	18.6932	6.4459	0	10.2774	2.7414	0.9982	0.9959	0.9998	0.001363	0	0	481.633	942.051	-26	11.05	0.894445
180	4.7	5.9927	1.275	8.7011	3.2226	0	7.2672	2.8825	0.9327	0.7634	1	0.08797	1	0	1363.33	1000.81	-4.55	-3.9	0.395643
181	6.1	16.9499	2.7787	28.5003	6.9513	3.25	16.25	3.6854	0.9528	0.8575	0.9997	0.04825	1	0	899.393	662.656	-9.1	-14.3	0.399738
182	10.1	29.4515	2.916	42.0836	5.1955	0	13.7886	3.5602	0.8599	-0.6919	1	0.3249	0.9506	0.1148	1304.51	916.104	-27.3	-11.05	0.561255
183	9.1	75.9499	8.3461	62.1709	8.7565	3.25	16.25	2.8437	0.9914	0.9581	1	0.01219	0	0	913.451	879.632	-66.3	37.05	0.953132
184	17.7	91.2805	5.1571	122.167	7.7814	0	14.5344	2.7041	0.9689	0.7886	1	0.03698	0.3949	0	1331.52	348.972	22.75	88.4	0.662747
185	6.1	33.9123	5.5594	34.1838	8.3375	0	14.5344	4.5433	0.9796	0.9249	1	0.02305	0.2683	0	333.697	557.697	-7.15	-33.15	0.666795
186	39.5	212.522	5.3803	293.421	7.8246	0	29.9635	4.2127	0.856	-0.9487	1	0.3051	0.352	0.1501	1178.98	389.711	98.15	188.5	0.687613
187	8.7	48.3147	5.5534	47.5365	7.095	0	14.5344	3.1926	0.987	0.9233	1	0.01478	0.3134	0	740.552	893.201	-48.1	-4.55	0.78272
188	5.5	47.8048	8.6918	42.7102	12.2029	0	48.75	8.6269	0.9643	0.9373	0.9996	0.02206	0	0	202.736	380.691	9.75	46.8	0.712273
189	7.3	32.9134	4.5087	41.4621	7.823	0	16.5718	3.6312	0.9769	0.9191	1	0.02829	0.6038	0	519.315	596.206	5.2	32.5	0.576339
190	8.7	62.9393	7.2344	53.4345	7.9753	3.25	14.5344	2.6092	0.9942	0.9719	1	0.007012	0	0	495.598	487.54	-49.4	-39	0.907101
191	22.9	54.3712	2.3743	166.297	7.9568	0	26.2023	4.6472	0.4219	-0.9989	1	0.5452	0.823	0.617	617.406	788.317	-48.1	-25.35	0.298399
192	6.5	22.1382	3.4059	48.302	10.7338	0	34.548	9.8498	0.04807	-0.8695	0.8381	0.543	0.7333	0.96	489.723	238.939	-14.3	-16.9	0.317306
193	12.7	26.9339	2.1208	64.9118	6.0665	0	20.8102	4.0324	0.7955	-0.08893	1	0.298	1	0.2558	678.279	999.102	-26.65	-3.9	0.349592
194	16.7	55.9944	3.353	94.2232	6.4097	0	18.9506	4.1339	0.82	-0.8742	1	0.3936	0.9116	0.126	435.949	620.503	-55.25	-9.1	0.523113
195	14.5	103.554	7.1417	104.384	8.3507	3.25	16.25	2.4893	0.9894	0.9019	1	0.01534	0	0	724.272	855.628	-94.25	-42.9	0.855222
196	5.1	31.7504	6.2256	20.787	6.7055	0	13.7886	3.6595	0.9012	0.8197	0.9988	0.0627	0.09677	0	589.167	452.873	12.35	-29.25	0.928432
197	7.7	56.3442	7.3174	65.8941	11.5604	3.25	26.2023	4.6534	0.9827	0.9319	0.9999	0.01732	0	0	171.877	427.954	35.75	43.55	0.632971
198	14.5	43.1651	2.9769	63.5486	5.0839	0	26.8002	3.9925	0.3159	-1	1	0.7777	0.624	0.5	1351.55	424.617	-13.65	40.95	0.585554
199	8.5	1.3	0.1529	29.9847	4.613	0	21.8017	4.7731	-0.2884	-1	0.9487	0.6362	1	0.9167	549.835	967.153	0	1.3	0.0331455
200	14.1	95.1268	6.7466	107.789	8.9082	0	19.769	4.2883	0.9913	0.957	1	0.01019	0	0	787.308	668.961	-60.45	-73.45	0.757347
201	8.9	71.0911	7.9878	63.7197	9.2347	3.25	18.3848	3.4336	0.9943	0.9523	1	0.009042	0	0	1290.72	92.9944	-5.85	-70.85	0.864977
202	6.5	42.1499	6.4846	33.7022	7.4894	0	14.5344	4.0709	0.9843	0.9584	1	0.01347	0.08889	0	946.8	47.7308	37.7	18.85	0.865837
203	26.7	28.8647	1.0811	125.017	5.0614	0	16.25	3.5766	0.4671	-0.9959	1	0.5589	1	0.5901	870.116	739.73	-23.4	16.9	0.213597
204	7.5	43.8593	5.8479	48.2956	8.781	3.25	17.5018	3.7658	0.9738	0.8498	1	0.03647	0	0	1009.91	41.1133	-5.2	43.55	0.665972
205	29.9	112.452	3.7609	211.943	7.5965	0	26.8002	5.1487	0.7174	-1	1	0.5508	0.6452	0.2218	481.891	716.266	0.65	-112.45	0.495083
206	26.1	37.3679	1.4317	134.307	5.5729	0	32.1734	4.9484	0.3499	-1	1	0.7643	1	0.4795	729.148	740.655	8.45	-36.4	0.256904
207	6.3	41.5288	6.5919	31.2292	7.2626	0	13.4001	3.448	0.9931	0.9612	1	0.009686	0	0	264.294	399.278	26.65	-31.85	0.90765
208	19.5	82.2192	4.2164	111.94	6.3966	0	30.6604	4.6949	0.9077	-0.8321	1	0.2203	0.6229	0.05161	1170.03	979.236	-46.8	67.6	0.659163
209	6.7	25.2414	3.7674	39.4323	8.3899	0	39.538	7.8415	0.7387	-0.1644	1	0.3178	0.8723	0.4231	965.298	856.313	-14.3	20.8	0.44904
210	30.1	111.262	3.6964	261.374	9.3016	0	30.8322	4.9185	0.8242	-0.9728	1	0.3577	0.4057	0.1815	1355.6	510.575	55.9	-96.2	0.397394
211	14.1	44.133	3.13	77.9236	6.44	0	14.5344	3.4202	0.7394	-1	1	0.5174	0.7686	0.198	1127.05	165.521	30.55	31.85	0.486025
212	7.1	31.4428	4.4286	33.7973	6.6269	0	13.4001	2.8687	0.9638	0.8682	1	0.03939	0.3725	0	1271.11	21.6761	15.6	27.3	0.668276
213	9.3	84.4024	9.0755	75.4782	10.3395	0	19.769	3.9463	0.9574	0.7824	1	0.05595	0	0	1049.61	51.8172	48.75	68.9	0.87775
214	15.1	49.4385	3.2741	70.9366	5.415	0	21.8017	3.87	0.9259	0.6675	1	0.07327	0.9618	0.02703	395.189	826.477	-1.95	-49.4	0.604635
215	9.3	71.6063	7.6996	62.7294	8.5931	3.25	23.6604	4.915	0.9596	0.8542	0.9993	0.04005	0.0411	0	1087.19	471.462	71.5	3.9	0.896021
216	5.5	25.0903	4.5619	30.2224	8.635	3.25	18.3848	3.5658	0.9083	0.7665	0.9968	0.06918	0.3429	0	1369.59	506.882	-24.05	7.15	0.528303
217	5.5	35.9856	6.5428	28.0548	8.0157	3.25	16.25	3.3949	0.9965	0.9852	1	0.004099	0	0	1289.18	215.427	10.4	-34.45	0.816248
218	6.9	34.1977	4.9562	32.1046	6.552	0	27.768	5.4877	0.7346	0.4179	0.9798	0.1739	0.5714	0.6207	827.043	797.174	-33.8	5.2	0.756441
219	42.3	59.4635	1.4058	162.134	4.0232	0	42.7471	3.9786	0.5923	-0.9995	1	0.4989	1	0.4921	936.157	459.128	-16.25	-57.2	0.349423
220	11.1	43.8208	3.9478	81.4572	8.9513	0	42.25	7.6961	0.6989	0.219	0.9966	0.2094	0.6374	0.5143	689.473	609.712	40.95	-15.6	0.441031
221	20.7	163.658	7.9062	172.668	9.2336	0	26.2023	4.1175	0.9851	0.8575	1	0.02479	0.09091	0	454.292	558.099	-146.25	-73.45	0.856242
222	13.5	88.9741	6.5907	94.4517	8.2132	0	16.25	3.9637	0.9534	0.7194	1	0.0621	0.3043	0.01053	1224.59	401.737	-41.6	78.65	0.802452
223	7.5	19.6726	2.623	32.6816	5.9421	0	13.4001	2.8369	0.7012	0.2707	0.9992	0.2635	1	0.5143	889.28	368.227	-2.6	19.5	0.441426
224	5.5	6.1321	1.1149	24.2023	6.915	0	20.5548	4.9714	0.1762	-0.4472	0.9806	0.576	1	0.7143	339.891	335.536	5.2	-3.25	0.161229
225	23.7	36.9358	1.5585	139.211	6.4152	0	21.8017	4.0984	0.3885	-1	1	0.6704	0.9078	0.555	495.146	1009.39	-17.55	32.5	0.242939
226	4.7	32.3828	6.89	23.4791	8.696	3.25	18.3848	5.087	0.6917	0.6251	0.7197	0.03504	0	1	385.734	69.0319	5.85	-31.85	0.792318
227	13.3	71.8007	5.3986	96.5309	8.5426	0	18.9506	4.3135	0.9532	0.7399	0.9999	0.05704	0.2655	0.01075	1027.66	666.455	-64.35	31.85	0.631962
228	7.9	29.7086	3.7606	43.8628	7.4344	0	16.25	4.2945	0.546	-0.1821	0.9996	0.4246	0.3898	0.5385	1358.54	907.456	-29.25	5.2	0.505838
229	6.9	6.7862	0.9835	27.1822	5.5474	0	11.718	3.0125	-0.4172	-0.9989	0.9762	0.4696	1	0.963	820.71	30.1667	-6.5	1.95	0.17729
230	5.1	30.3209	5.9453	19.5834	6.3172	3.25	11.718	2.9595	0.9853	0.9648	0.9999	0.01069	0	0	311.49	406.549	-26	-15.6	0.941129
231	33.7	59.927	1.7783	172.925	5.455	0	25.3833	4.2521	0.6272	-1	1	0.5317	0.8959	0.3925	370.902	922.7	-45.5	-39	0.325995
232	9.9	47.0925	4.7568	69.7143	8.8246	0	37.0557	7.4472	0.7671	-0.9839	1	0.4869	0.4557	0.2203	650.793	995.061	-16.25	44.2	0.539039
233	6.5	3.3144	0.5099	32.9844	7.3299	0	23.6604	5.4582	0.1357	-0.9162	0.9998	0.6962	0.8444	0.6957	195.177	642.869	-0.65	-3.25	0.0695644
234	8.5	52.8742	6.2205	47.2554	7.2701	0	18.9506	4.7852	0.9904	0.9547	1	0.01202	0	0	1307.35	943.347	-49.4	-18.85	0.855628
235	24.5	77.6335	3.1687	151.401	6.729	0	39.2699	4.7351	0.5066	-0.9701	1	0.6961	0.6356	0.3659	759.465	509.337	-70.2	-33.15	0.470902
236	5.1	22.5354	4.4187	23.6144	7.6175	3.25	16.25	4.3481	0.9542	0.8944	0.9962	0.0355	0.871	0	443.598	899.716	18.85	12.35	0.580072
237	9.5	40.457	4.2586	59.8888	7.9852	0	14.5344	3.2554	0.9589	0.7761	1	0.0464	0.5733	0	912.584	137.268	-37.05	-16.25	0.533312
238	5.1	6.6287	1.2998	15.1551	4.8887	3.25	13.4001	2.5074	0.603	-0.5547	1	0.5686	1	0.2	1090.67	332.333	-6.5	-1.3	0.265878
239	10.9	20.15	1.8486	79.3466	8.9153	0	32.0088	5.8207	0.6108	-1	1	0.5267	0.9551	0.3971	429.807	715.812	0	-20.15	0.207351
240	5.1	8.45	1.6569	17.289	5.5771	0	10.2774	2.8279	0.3262	-0.02438	1	0.4016	1	0.8	947.784	566.167	-7.8	-3.25	0.29709
241	9.3	48.5111	5.2162	63.9131	8.7552	0	19.769	4.8633	0.9359	0.3663	0.9999	0.1194	0.3288	0.0566	687.038	301.048	27.95	-39.65	0.595783
242	40.7	146.321	3.5951	288.736	7.4609	0	32.6621	4.6155	0.8325	-0.9997	1	0.4477	0.3928	0.1117	741.687	367.104	-60.45	-133.25	0.481859
243	9.3	71.361	7.6732	71.9247	9.8527	3.25	16.25	3.018	0.911	0.6051	0.9997	0.1031	0	0.09434	1068.91	263.371	24.7	66.95	0.778792
244	9.1	48.3147	5.3093	55.3492	7.7957	3.25	17.5018	3.3074	0.9676	0.7722	0.9999	0.05104	0.1127	0	762.511	131.33	26.65	-40.3	0.681055
245	5.7	14.4323	2.532	19.6943	5.3228	0	10.2774	2.695	0.8673	0.6	1	0.1264	1	0.1765	892.044	803.281	-8.45	11.7	0.475689
246	6.7	44.8264	6.6905	39.6694	8.4403	3.25	14.5344	3.4224	0.941	0.8069	0.997	0.04448	0	0	625.582	130.97	13	42.9	0.792685
247	9.9	10.1741	1.0277	77.9505	9.8671	0	43.7243	7.6114	-0.001602	-0.9991	0.9996	0.7012	0.9494	0.807	1322.24	731.414	4.55	9.1	0.104154
248	6.7	30.8322	4.6018	41.8589	8.9061	0	21.8017	6.4832	0.976	0.8575	0.9999	0.03683	0.6383	0	300.246	524.754	-29.25	9.75	0.516702
249	9.3	13.7118	1.4744	33.0109	4.522	0	14.5344	3.2199	0.09705	-1	0.9998	0.7556	1	0.7059	695.177	346.634	7.15	11.7	0.32605
250	4.7	16.6608	3.5449	20.1103	7.4482	3.25	11.718	2.2254	0.9696	0.9502	0.9888	0.01592	0.963	0	1299.16	179.553	-5.85	15.6	0.47594
251	15.3	69.4041	4.5362	106.673	8.0205	0	16.5718	3.5102	0.8394	-0.3311	1	0.2708	0.4135	0.1858	197.435	558.49	-48.75	49.4	0.565576
252	16.5	37.4131	2.2675	75.9522	5.2381	0	16.5718	3.4295	0.7475	0.02127	0.9999	0.2847	1	0.3226	407.642	793.676	-5.2	-37.05	0.432886
253	7.1	2.0555	0.2895	22.8727	4.4848	0	16.25	4.0822	-0.7501	-0.9909	0.3162	0.2935	1	1	717.261	711.852	-0.65	1.95	0.0645514
254	14.5	40.9087	2.8213	94.7985	7.5839	0	24.7513	4.7092	0.6762	-0.7519	1	0.559	0.576	0.219	142.638	987.538	12.35	-39	0.372012
255	8.5	33.3089	3.9187	45.3239	6.9729	0	30.8322	6.9633	0.7615	-0.9973	1	0.4999	0.5231	0.2195	683.194	405.053	3.25	-33.15	0.56199
256	5.1	9.1	1.7843	22.3325	7.204	0	11.718	3.0071	0.5648	0.1789	0.9975	0.263	1	0.7	820.961	1020.92	0	9.1	0.247682
257	6.1	21.1625	3.4693	29.6895	7.2413	0	16.25	3.7219	0.9041	0.5472	1	0.119	0.9268	0.1429	1031.03	379.131	-3.9	20.8	0.479099
258	29.1	199.757	6.8645	230.819	8.5173	0	24.7513	4.0714	0.9673	0.4559	1	0.07874	0.3026	0.03586	763.268	412.837	40.3	195.65	0.805948
259	6.1	17.5018	2.8691	17.0901	4.1683	0	13.7886	2.8867	0.8931	0.3005	1	0.1733	1	0.1429	1001.39	610.434	9.1	14.95	0.688314
260	13.5	97.7424	7.2402	98.3645	8.5534	0	17.5018	3.5032	0.9802	0.8838	0.9999	0.02058	0.008696	0	474.489	658.837	-94.9	23.4	0.84647
261	7.7	28.9597	3.761	31.9857	5.6115	0	9.75	2.2175	0.3666	-0.3735	0.9979	0.5495	0.5088	0.5946	215.396	876.896	-20.15	-20.8	0.670231
262	5.3	20.6573	3.8976	28.5555	8.6532	3.25	16.5718	4.065	0.9231	0.6139	0.9992	0.1135	0.9091	0.07692	87.6321	67.2925	20.15	-4.55	0.450423
263	5.7	28.1308	4.9352	43.7669	11.8289	3.25	35.8974	7.1216	-0.3461	-0.5922	0.1203	0.2529	0.4865	1	254.851	637.053	21.45	-18.2	0.417215
264	7.9	46.8586	5.9315	57.8197	9.7999	3.25	18.3848	4.3634	0.9656	0.8074	1	0.0457	0.2542	0	265.899	825.424	-42.9	18.85	0.605261
265	17.9	9.1	0.5084	88.7358	5.5809	0	26.2023	4.343	0.05613	-1	1	0.7247	1	0.7293	231.514	410.251	0	-9.1	0.0910964
266	14.7	42.295	2.8772	83.3657	6.5642	0	17.5018	4.3901	0.3508	-1	0.9992	0.7014	0.7559	0.5283	1319.37	264.738	-42.25	-1.95	0.438317
267	14.1	54.0712	3.8348	97.1691	8.0305	0	18.9506	4.1667	0.8113	-0.3905	1	0.3351	0.4463	0.2574	581	221.433	48.1	-24.7	0.477529
268	8.7	74.7076	8.5871	75.627	11.2876	6.5	17.5018	3.0939	0.9705	0.9113	0.9999	0.02477	0.01493	0	861.661	77.9598	-66.95	33.15	0.760755
269	9.3	19.0285	2.0461	25.287	3.464	0	42.3748	7.4079	0.3047	-0.9864	1	0.6081	0.7945	0.72	422.559	421.457	2.6	-18.85	0.590676
270	26.1	97.3547	3.7301	160.907	6.6766	0	16.25	3.1179	0.9436	0.5199	1	0.08633	0.6639	0.04072	536.399	494.339	-96.2	-14.95	0.558683
271	7.9	73.737	9.3338	63.4337	10.7515	7.2672	16.25	2.4998	0.971	0.8709	1	0.0409	0	0	940.93	1015.04	-61.75	-40.3	0.868139
272	38.9	127.614	3.2806	223.315	6.0519	0	17.5018	3.5839	0.7337	-0.9996	1	0.4662	0.7182	0.2951	665.807	728.927	124.8	-26.65	0.542078
273	6.3	60.8922	9.6654	43.0495	10.0115	0	32.6621	8.07	0.9946	0.9881	1	0.003614	0	0	397.381	363.54	-16.9	-58.5	0.96543
274	23.9	63.4508	2.6548	133.141	6.0795	0	14.5344	3.2251	0.8554	-0.7894	1	0.2668	0.8904	0.1809	301.031	701.515	55.25	-31.2	0.436681
275	11.5	50.6249	4.4022	70.3156	7.4016	0	17.5018	4.0541	0.8865	-0.6508	1	0.2282	0.4947	0.1067	190.839	283.717	13.65	48.75	0.594763
276	15.7	13.4001	0.8535	85.9338	6.2725	0	36.3361	5.2485	0.1838	-0.9971	1	0.6742	1	0.6696	1202.48	509.468	5.2	-12.35	0.13607
277	16.5	57.9084	3.5096	86.7237	5.9809	0	20.5548	3.6631	0.569	-0.9806	1	0.6143	0.5448	0.352	376.591	887.63	57.85	-2.6	0.586801
278	19.3	106.364	5.5111	165.26	9.5526	0	33.1436	5.2358	0.9739	0.6668	1	0.04939	0.3988	0.006536	440.922	687.029	-88.4	-59.15	0.576921
279	6.1	22.366	3.6666	39.4338	9.618	3.25	16.5718	3.7735	0.968	0.8437	1	0.04119	1	0	941.082	462.525	13	18.2	0.381223
280	9.7	29.3293	3.0236	55.3981	7.1946	0	14.5344	3.5886	0.6875	-0.2249	1	0.4275	0.9221	0.3333	1072.98	872.526	-6.5	28.6	0.42026
281	8.7	33.931	3.9001	53.0079	7.9116	0	13.4001	3.8983	0.9612	0.7907	1	0.04038	0.7164	0	896.023	183.04	-27.3	-20.15	0.49296
282	7.9	31.9096	4.0392	49.5842	8.4041	0	29.25	6.1912	0.8142	0.09842	1	0.2345	0.5763	0.3077	1161.91	679.918	-31.85	1.95	0.480623
283	6.3	6.9096	1.0968	28.4894	6.6255	0	35.0036	6.9179	0.4882	-0.5145	0.9923	0.3725	0.9767	0.7391	298.778	627.738	-5.2	-4.55	0.165542
284	11.7	49.1299	4.1991	72.7724	7.5023	0	20.5548	4.3008	0.8499	0.5145	1	0.15	0.6186	0.2987	1124.02	763.56	46.8	14.95	0.559708
285	7.9	41.9237	5.3068	55.8535	9.4667	3.25	20.8102	4.5245	0.9428	0.7904	0.9994	0.05137	0.3898	0	678.152	59.1899	-5.2	-41.6	0.560575
286	16.7	27.6766	1.6573	68.9697	4.6918	0	17.5018	3.3448	0.4744	-1	1	0.6593	1	0.424	436.539	505.859	27.3	-4.55	0.353233
287	7.3	4.9503	0.6781	22.3423	4.2155	0	7.2672	2.1535	0.4936	-0.8321	1	0.6542	1	0.4545	976.336	746.938	-4.55	-1.95	0.160859
288	11.9	13.1615	1.106	54.1362	5.4683	0	16.25	3.6812	0.5494	-0.8944	1	0.4142	1	0.5974	507.45	848.971	-7.15	-11.05	0.202257
289	7.3	86.1955	11.8076	78.0248	14.7217	3.25	33.4608	6.1055	0.9773	0.9505	0.999	0.01362	0	0	621.671	693.76	72.8	46.15	0.802054
290	21.7	55.25	2.5461	133.401	6.7716	0	24.7513	4.8958	0.5946	-1	1	0.6283	0.7614	0.3257	1326.79	926.378	-8.45	-54.6	0.375997
291	6.3	3.9538	0.6276	17.9952	4.1849	0	10.2774	3.4997	0.313	-1	1	0.687	1	0.6087	1228.48	194.349	-0.65	-3.9	0.149968
292	5.7	54.9279	9.6365	42.3571	11.4479	6.5	20.8102	4.1931	0.9621	0.9259	0.9898	0.01812	0	0	908.053	895.535	-35.1	-42.25	0.84177
293	5.9	8.0401	1.3627	28.3308	7.2643	0	17.5018	4.5401	0.5919	-0.4472	0.9991	0.5674	1	0.3158	860.424	54.2288	7.8	1.95	0.187589
294	5.1	9.3744	1.8381	25.4352	8.2049	0	21.8017	4.8358	0.606	-0.4741	0.9992	0.5352	1	0.3636	377.529	19.6275	7.8	-5.2	0.224025
295	11.3	5.85	0.5177	55.2214	5.9378	0	14.5344	3.4316	0.4239	-0.9939	1	0.6783	0.9355	0.5286	930.633	255.726	5.85	0	0.0871872
296	8.1	76.4683	9.4405	66.3983	10.885	3.25	20.8102	4.2736	0.9877	0.9487	1	0.01343	0	0	1148.84	217.049	44.2	62.4	0.867294
297	6.3	26.7212	4.2415	29.3638	6.8288	3.25	16.25	3.2173	0.9799	0.8473	0.9998	0.03281	0.6977	0	150.627	772.579	-1.95	-26.65	0.621119
298	8.7	53.9343	6.1993	68.4646	10.2186	3.25	30.8322	5.9826	0.6539	-0.3714	1	0.4775	0.2985	0.3404	973.828	484.546	-11.7	-52.65	0.606668
299	19.9	93.6203	4.7045	132.724	7.4148	0	27.5772	4.6875	0.8433	-0.7071	1	0.3432	0.419	0.1635	455.078	589.096	-76.05	54.6	0.634474
300	5.5	24.05	4.3727	22.0188	6.2911	0	11.718	3.6059	0.4825	0.0461	0.959	0.294	0.6286	0.8667	457.218	756.482	-7.8	-22.75	0.695061
301	15.1	56.978	3.7734	85.6599	6.5389	0	20.8102	4.7587	0.939	0.3328	1	0.1267	0.7481	0.08108	1232.02	245.781	-46.8	32.5	0.57707
302	7.7	27.3387	3.5505	44.1776	7.7505	0	39.2699	7.6199	0.9256	0.5994	1	0.1133	0.7544	0.1081	602.279	18.1039	8.45	26	0.458099
303	10.9	52.1015	4.78	68.8384	7.7346	0	16.25	3.4282	0.9716	0.6919	1	0.05967	0.2022	0.02899	84.6606	849.61	-28.6	-43.55	0.618002
304	11.9	110.924	9.3213	114.396	11.5552	3.25	26.2023	4.3619	0.9941	0.9747	1	0.006269	0	0	527.76	722.744	90.35	-64.35	0.806676
305	11.7	85.2888	7.2896	84.4128	8.7023	3.25	19.769	3.6416	0.9771	0.8407	1	0.02985	0	0	1031.84	325.538	-83.85	-15.6	0.837664
306	14.5	59.6089	4.111	81.4238	6.5139	0	16.5718	3.3767	0.9176	-0.6204	0.9999	0.2682	0.592	0.04762	60.769	555.017	27.95	-52.65	0.631112
307	22.5	101.951	4.5311	161.887	7.8969	0	36.3361	5.2071	0.8847	-0.6227	1	0.3142	0.3463	0.05946	238.731	834.604	-65.65	-78	0.573782
308	22.5	78.4025	3.4846	163.859	7.9931	0	42.3748	5.6246	0.4871	-0.9979	1	0.6783	0.6195	0.4054	955.791	33.2556	-76.7	-16.25	0.435951
309	29.9	51.115	1.7095	152.806	5.4769	0	20.5548	3.4245	0.2046	-1	1	0.7791	0.8172	0.5882	1206.37	655.555	50.7	6.5	0.312129
310	12.3	68.9429	5.6051	74.7554	7.2578	0	13.7886	3.8392	0.971	0.8275	1	0.03262	0.301	0	601.679	911.126	-68.25	9.75	0.772286
311	12.3	2.0555	0.1671	59.7108	5.7972	0	20.8102	5.3585	-0.1782	-1	1	0.686	1	0.85	913.337	671.378	-1.95	-0.65	0.0288243
312	10.5	82.8591	7.8913	80.4476	9.4644	0	17.5018	4.0611	0.9767	0.913	0.9999	0.0203	0	0	205.367	180.224	-35.75	-74.75	0.833788
313	22.7	48.3803	2.1313	149.842	7.2387	0	27.768	4.4378	0.5847	-0.9971	0.9998	0.5321	0.9227	0.4086	508.251	544.925	24.7	41.6	0.294431
314	7.1	16.0538	2.2611	25.311	4.9629	0	13.7886	3.4417	0.7807	0.2841	1	0.2008	0.9412	0.3226	916.655	529.345	13.65	-8.45	0.455601
315	10.7	30.3209	2.8337	56.0007	6.4369	0	14.5344	3.9452	0.6959	-0.124	1	0.3097	0.7241	0.5	354.72	613.467	-26	-15.6	0.440227
316	7.9	24.7769	3.1363	38.8258	6.5806	0	14.5344	3.8195	0.8486	0.5003	1	0.1509	1	0.2821	944.101	733.892	-24.7	1.95	0.476598
317	4.7	11.718	2.4932	21.5065	7.9654	0	19.5	5.4761	0.4677	0.03029	0.9021	0.3128	1	0.7143	284.298	729.606	-11.7	0.65	0.313004
318	8.1	45.6715	5.6385	48.0372	7.8749	0	21.8017	6.0491	-0.2697	-0.9701	1	0.6467	0.4754	0.878	191.556	653.944	41.6	18.85	0.716009
319	5.5	44.4906	8.0892	40.4212	11.5489	3.25	23.4361	5.2888	0.9818	0.9049	0.9994	0.0257	0	0	113.764	365.936	40.3	18.85	0.70043
320	9.1	54.7314	6.0144	65.8647	9.2767	0	39.6713	7.8897	0.9248	0.7776	1	0.068	0.1972	0	134.456	826.39	43.55	-33.15	0.648334
321	10.3	31.3755	3.0462	48.7075	5.8684	0	16.25	4.2221	0.7953	-0.9224	1	0.4708	0.8072	0.127	1388.65	762.16	7.15	30.55	0.519085
322	5.9	18.0602	3.061	26.685	6.8423	0	11.718	3.9148	0.5008	-0.9744	0.9998	0.5546	0.9487	0.6316	775.169	1031.71	-15.6	9.1	0.447364
323	6.9	3.25	0.471	20.9426	4.274	0	18.3848	4.5057	-0.03348	-0.9487	0.9923	0.7205	1	0.8571	714.529	676.493	-1.95	2.6	0.110201
324	8.3	69.9014	8.4219	69.5868	11.0455	0	27.9576	6.6466	0.9864	0.9272	1	0.01871	0	0	764.006	974.699	64.35	-27.3	0.762473
325	5.3	14.2556	2.6897	32.6725	9.9007	0	29.25	7.7666	0.5094	-0.08663	0.9985	0.3901	1	0.6154	1384.29	226.887	5.85	13	0.271668
326	35.1	107.406	3.06	196.691	5.9423	0	17.5018	3.4895	0.4932	-0.9995	1	0.6949	0.6918	0.4072	1039.52	685.758	84.5	66.3	0.514952
327	14.7	100.466	6.8345	117.517	9.2533	0	20.8102	3.975	0.9776	0.9077	0.9999	0.02267	0.1339	0	167.806	579.854	-76.05	-65.65	0.738601
328	6.7	38.9404	5.812	48.5907	10.3384	3.25	36.3361	7.2735	0.4061	-0.5855	1	0.6097	0.3191	0.5185	940.478	585.157	32.5	-21.45	0.562176
329	20.5	86.009	4.1956	159.299	8.6107	0	22.981	4.5672	0.8443	-0.672	1	0.313	0.3405	0.1411	1114.52	980.232	58.5	63.05	0.487254
330	8.7	20.739	2.3838	67.4025	10.0601	3.25	24.7513	4.5968	0.6614	0.1521	1	0.2324	0.9552	0.6304	1090.96	30.9368	-17.55	-11.05	0.236956
331	8.5	30.4669	3.5843	52.0353	8.0054	0	16.25	3.6702	0.263	-1	1	0.7305	0.3692	0.6818	1383.27	30.2647	-16.9	-25.35	0.447735
332	20.9	59.2392	2.8344	166.714	8.8209	0	36.3361	5.6079	0.6269	-0.7593	1	0.5039	0.4021	0.3929	1327.35	211.117	-3.25	-59.15	0.321328
333	7.1	37.9012	5.3382	45.995	9.0186	3.25	16.25	3.6272	0.8881	0.3328	0.9992	0.1897	0.3922	0.129	554.521	1006.27	35.1	14.3	0.59191
334	12.7	77.3746	6.0925	108.927	10.1801	0	30.6604	6.1468	0.8718	-0.3467	1	0.2605	0.2336	0.1494	255.413	959.587	-40.95	65.65	0.598472
335	15.3	58.9926	3.8557	76.7932	5.7739	0	13.7886	2.9832	0.9654	0.6644	1	0.05794	0.782	0.02655	595.578	149.17	-18.85	55.9	0.667781
336	6.3	20.8102	3.3032	30.3207	7.0513	0	11.718	3.4228	0.8365	0.06652	0.9981	0.2239	0.5814	0.1739	935.595	68.5079	0.65	20.8	0.468453
337	9.3	61.4516	6.6077	61.5367	8.4297	0	23.6604	4.2286	0.9779	0.9218	1	0.02167	0.08219	0	248.016	144.801	11.05	-60.45	0.783859
338	5.1	13.6655	2.6795	20.0435	6.4656	3.25	13	2.8647	0.8201	0.4443	0.9864	0.1909	0.5161	0.2727	128.912	147.265	-5.85	-12.35	0.414424
339	6.7	40.8001	6.0896	42.1199	8.9617	4.5962	17.5018	3.2015	0.9841	0.9406	0.9999	0.01542	0.02128	0	1049.34	130.433	37.7	15.6	0.679514
340	12.3	10.4809	0.8521	49.6731	4.8226	0	16.25	3.891	-0.09791	-0.9985	1	0.6775	1	0.8293	784.902	233.959	10.4	1.3	0.176689
341	11.3	40.6809	3.6001	64.1018	6.8927	0	24.7513	4.8832	0.3171	-1	0.9999	0.7424	0.6344	0.5211	1245.63	420.394	-9.1	39.65	0.522306
342	33.7	201.287	5.9729	255.291	8.0533	0	23.4361	4.4617	0.762	-0.9487	1	0.4527	0.4353	0.2626	764.427	765.396	192.4	59.15	0.741671
343	20.1	36.9758	1.8396	120.845	6.6765	0	18.3848	4.1048	0.3785	-0.9971	1	0.6647	0.663	0.522	647.318	70.9204	6.5	36.4	0.275534
344	5.7	6.1321	1.0758	30.1839	8.1578	0	19.769	6.913	0.2589	-0.9487	1	0.6907	1	0.7059	348.263	706.553	-5.2	3.25	0.131874
345	5.1	30.5223	5.9848	32.264	10.4077	3.25	18.9506	5.2097	0.9706	0.9463	1	0.01622	0.4516	0	779.51	17.9118	-27.3	-13.65	0.575036
346	10.1	26.5547	2.6292	52.468	6.4775	0	18.9506	3.8666	0.5168	-0.9995	1	0.7435	0.963	0.3115	693.564	529.045	-24.7	-9.75	0.405897
347	11.9	67.1611	5.6438	69.3705	7.0071	0	23.4361	4.3031	0.8064	-0.206	1	0.3016	0.2525	0.2949	591.303	566.345	-45.5	-49.4	0.80544
348	6.3	44.4906	7.062	37.5296	8.7278	0	14.5344	3.2458	0.9885	0.9676	0.9999	0.00807	0	0	963.635	658.452	40.3	18.85	0.809139
349	5.7	40.7224	7.1443	37.669	10.1808	0	26.8002	7.1844	0.9842	0.9478	0.9998	0.01628	0	0	590.175	875.816	-19.5	-35.75	0.701742
350	7.5	46.8722	6.2496	53.0055	9.6374	0	33.4608	7.3922	0.9787	0.9204	0.9996	0.01817	0.2	0	1028.32	822.2	-44.2	15.6	0.648474
351	16.5	73.863	4.4765	126.655	8.7349	0	19.769	4.2703	0.9537	0.6508	1	0.06658	0.5379	0.024	453.53	538.285	66.95	31.2	0.512484
352	13.3	50.5038	3.7973	92.0367	8.1448	0	18.3848	4.0659	0.9141	0.3635	1	0.1463	0.531	0.129	1327.12	131.113	-26.65	42.9	0.466224
353	10.3	62.8856	6.1054	62.6207	7.5447	0	16.5718	4.1964	0.9718	0.9139	1	0.0265	0.1325	0	295.369	676.816	-54.6	-31.2	0.80923
354	20.7	99.1074	4.7878	179.98	9.6246	0	35.0036	5.2536	0.9721	0.2272	1	0.06471	0.3369	0.005988	239.522	684.087	98.8	7.8	0.497454
355	7.7	26.0081	3.3777	48.4609	8.5019	3.25	34.548	6.1868	0.7753	-0.849	1	0.514	0.5263	0.1351	1358.38	879.623	-0.65	-26	0.397288
356	8.5	54.2662	6.3843	52.8984	8.1382	0	19.769	4.3267	0.9205	0.734	0.9997	0.07401	0.2	0.02222	22.3235	118.323	37.05	-39.65	0.784486
357	7.1	45.2626	6.375	39.9231	7.8281	3.25	14.5344	2.9114	0.962	0.9058	1	0.02616	0	0	1200.09	626.409	-37.05	-26	0.814374
358	6.7	1.95	0.291	31.2953	6.6586	0	16.25	3.825	0.1737	-0.9864	1	0.6603	1	0.7308	643.761	893.261	0	-1.95	0.0437029
359	8.1	32.7912	4.0483	45.3953	7.4419	0	14.5344	2.7245	0.9091	0.6332	1	0.09322	0.6885	0.04878	1269.98	477.556	31.85	-7.8	0.543987
360	7.3	16.25	2.226	33.3511	6.2927	0	16.25	4.423	0.8571	0.5855	0.999	0.1324	1	0.2121	1345.12	856.541	-15.6	4.55	0.353743
361	32.9	137.345	4.1746	292.864	9.4778	0	19.769	4.1289	0.8192	-0.937	1	0.409	0.2233	0.1528	1369.29	579.179	40.3	131.3	0.440461
362	6.1	28.5112	4.674	28.3721	6.92	0	14.5344	3.8837	0.9638	0.7967	0.9995	0.04699	0.561	0	115.459	362.41	26	-11.7	0.675434
363	8.1	48.2622	5.9583	50.616	8.2977	3.25	20.8102	3.7848	0.9638	0.8042	1	0.04963	0.04918	0	12.5679	33.2407	20.8	-43.55	0.718066
364	11.5	34.5969	3.0084	60.6242	6.3815	0	18.9506	4.9006	0.449	-0.9975	0.9998	0.769	0.7474	0.3973	235.826	629.457	-31.2	14.95	0.471425
365	9.1	48.9619	5.3804	49.7859	7.0121	3.25	13.4001	2.532	0.8575	0.2631	1	0.1983	0.2535	0.2157	1270.48	332.291	-4.55	-48.75	0.767302
366	7.9	27.4235	3.4713	40.7077	6.8996	0	32.5	5.6789	0.5455	-0.2425	0.9998	0.3722	0.5932	0.6053	324.202	126.291	-27.3	-2.6	0.503116
367	19.9	72.0562	3.6209	128.058	7.1541	0	17.5018	3.5855	0.7928	-0.9983	1	0.3913	0.2905	0.195	784.965	1024.34	70.2	-16.25	0.506129
368	32.1	154.006	4.7977	215.778	7.1687	0	29.9635	4.3382	0.8258	-0.9802	1	0.4464	0.2226	0.1321	935.016	403.522	-153.4	-13.65	0.669257
369	8.3	20.739	2.4987	45.2126	7.1766	0	43.7243	7.7528	0.789	-0.0767	1	0.2924	0.8571	0.2619	278.307	1029.38	-11.05	-17.55	0.348173
370	15.7	33.4292	2.1292	115.924	8.4616	0	48.3147	7.1342	0.5668	-0.5858	1	0.4817	0.1825	0.4696	1072.91	659.115	14.95	29.9	0.251631
371	11.1	92.4395	8.3279	87.3765	9.6018	0	16.25	3.3689	0.9967	0.9757	1	0.004735	0	0	1164.56	774.928	82.55	-41.6	0.867327
372	16.7	110.219	6.5999	117.143	7.9689	0	16.5718	3.5501	0.9866	0.8742	1	0.01935	0.2245	0	1037.86	722.398	-109.2	-14.95	0.828207
373	18.5	106.737	5.7695	129.461	7.8461	0	18.9506	3.767	0.9765	0.7728	1	0.03725	0.103	0	135.681	513.024	89.7	-57.85	0.735333
374	5.3	5.9927	1.1307	14.3924	4.3613	0	11.718	3.7486	0.3407	-0.9487	0.9899	0.6245	1	0.7692	1256.88	282.528	-5.85	-1.3	0.259258
375	6.1	3.25	0.5328	23.6972	5.7798	0	19.769	4.9909	0.3597	-1	1	0.6909	1	0.6316	1266.9	553.615	-2.6	-1.95	0.0921831
376	7.9	103.88	13.1494	84.8884	14.3879	7.2672	21.8017	3.4054	0.994	0.9811	0.9996	0.004725	0	0	827.696	337.108	-94.9	42.25	0.913921
377	5.3	12.8693	2.4282	19.841	6.0124	0	10.2774	2.6366	0.444	-0.7682	0.9899	0.6786	0.9091	0.4615	1232.98	121.604	-9.1	9.1	0.403865
378	9.7	29.7086	3.0627	44.7098	5.8065	0	16.5718	4.2705	0.5752	-0.8373	1	0.6113	0.6494	0.3684	603.5	75.8866	29.25	5.2	0.527461
379	4.7	6.4018	1.3621	18.5439	6.8681	3.25	13.4001	2.8088	0.8254	0.359	0.9889	0.2235	1	0.2857	1281.84	783.234	5.85	2.6	0.198323
380	4.9	42.4495	8.6632	23.4764	8.0953	0	14.5344	3.7396	0.9971	0.9893	0.9991	0.003354	0	0	424.776	24.2143	41.6	-8.45	1.07015
381	10.1	47.946	4.7471	50.8983	6.2837	0	11.718	2.6997	0.9747	0.8878	1	0.02957	0.6914	0	1302.06	969.757	13	46.15	0.755463
382	11.1	25.2832	2.2778	41.3539	4.5444	0	10.2774	2.1688	0.5951	-0.4741	0.9985	0.4483	1	0.5	942.64	895.203	18.2	17.55	0.501232
383	8.7	16.0538	1.8453	48.9529	7.3064	0	25.3833	5.8574	0.8516	0.3467	1	0.1557	1	0.1957	1126.68	919.442	-14.95	-5.85	0.252559
384	13.1	63.4874	4.8464	92.335	8.3185	3.25	19.5	3.3204	0.9564	0.6	1	0.07288	0.3784	0.03297	988.611	860.527	-11.7	62.4	0.582605
385	5.3	13.9106	2.6246	14.2723	4.3249	0	7.2672	1.7764	0.9624	0.8854	1	0.03685	1	0	692.123	406.293	-8.45	11.05	0.606858
386	9.9	47.7739	4.8256	57.7217	7.3065	0	18.9506	4.1587	0.6631	-0.2425	0.9985	0.3561	0.4177	0.3966	995.722	929.369	-46.15	12.35	0.660453
387	5.9	2.3436	0.3972	15.8692	4.069	0	16.25	4.0451	-0.3343	-0.9487	1	0.8423	1	0.7333	1228.65	1038.68	-1.95	-1.3	0.0976161
388	18.9	35.2322	1.8641	79.6712	4.7143	0	18.9506	3.4326	0.5705	-0.9899	1	0.5607	0.8284	0.4082	297.347	971.754	21.45	27.95	0.395414
389	7.5	8.7207	1.1628	48.1172	8.7486	0	32.5	7.4724	0.409	-0.8222	0.9995	0.5162	1	0.6857	1128.37	427.76	-7.8	-3.9	0.132913
390	5.1	4.7321	0.9279	14.4208	4.6519	0	9.1924	2.5514	-0.05967	-0.9333	0.9648	0.6722	1	0.8182	1025.89	194.431	-4.55	-1.3	0.199467
391	27.5	12.7705	0.4644	194.585	7.6308	0	26.2023	5.0704	0.1639	-1	0.9997	0.7829	0.9569	0.5801	664.602	591.849	-12.35	-3.25	0.0608586
392	11.5	44.9018	3.9045	63.1439	6.6467	0	18.9506	3.9471	0.9014	0.3663	1	0.141	0.7474	0.1067	125.661	316.374	41.6	-16.9	0.587434
393	13.5	46.483	3.4432	81.2741	7.0673	0	16.5718	3.8766	0.8644	0.04541	1	0.2071	0.5565	0.1895	161.337	1011.79	43.55	16.25	0.487202
394	17.9	74.7274	4.1747	96.8774	6.0929	0	32.0088	4.2734	0.9652	0.8239	1	0.04516	0.7799	0	542.288	534.296	31.85	-67.6	0.685175
395	18.7	78.2704	4.1856	163.825	9.8099	0	20.8102	4.2621	0.8637	0.1468	1	0.2232	0	0.2109	927.989	250.342	-66.3	41.6	0.426671
396	6.1	44.5855	7.3091	38.2986	9.3411	3.25	23.6604	4.9101	0.9809	0.9334	1	0.01866	0	0	740.672	1007.75	44.2	-5.85	0.782467
397	8.3	16.7745	2.021	32.3041	5.1276	0	11.718	3.1211	0.2384	-1	1	0.8855	0.9841	0.4186	595.175	1015.17	13.65	-9.75	0.394142
398	5.5	46.9802	8.5419	30.0535	8.5867	3.25	18.9506	4.8489	0.9729	0.941	0.9911	0.01814	0	0	460.218	369.546	45.5	-11.7	0.994783
399	4.7	27.0512	5.7556	24.7575	9.1695	0	23.4361	6.2149	0.7006	0.5749	0.7851	0.07508	0.5926	0.7143	988.362	166.425	22.1	15.6	0.62769
400	5.3	30.8801	5.8264	21.1874	6.4204	0	14.5344	4.7797	0.9846	0.9742	0.9957	0.005921	0	0	850.623	856.651	15.6	-26.65	0.907482
401	4.9	15.8685	3.2385	16.8138	5.7979	0	13.4001	3.8212	0.7712	0.5283	0.9984	0.1547	0.9655	0.3333	1378.63	362.388	-13	9.1	0.558564
402	5.5	32.487	5.9067	37.1069	10.602	0	36.3361	9.7268	0.9745	0.9423	0.9979	0.01312	0.5429	0	971.809	607.918	30.55	11.05	0.557131
403	14.1	70.9305	5.0305	85.3825	7.0564	0	14.5344	3.8293	0.9619	0.7433	1	0.05091	0.4959	0.009901	1173.03	273.652	-53.3	46.8	0.712899
404	29.3	85.3507	2.913	112.335	4.1148	0	13	2.4799	0.9816	0.8805	1	0.02182	1	0	767.268	835.503	-33.15	-78.65	0.707932
405	6.5	74.2765	11.4272	55.2704	12.2823	3.25	24.7513	5.0278	0.9951	0.9815	1	0.005235	0	0	1332.73	392.423	-73.45	11.05	0.930379
406	4.9	2.9069	0.5932	13.8877	4.7889	0	11.718	3.1339	-0.3229	-0.7071	0.4472	0.3564	1	1	76.4082	873.347	1.3	2.6	0.12387
407	8.9	11.05	1.2416	47.1426	6.8323	0	39.1352	7.2786	0.1382	-1	0.9989	0.6949	1	0.6939	1106.82	139.871	5.2	9.75	0.181725
408	9.9	33.2962	3.3633	43.2346	5.4727	0	11.718	2.9437	0.9337	0.67	1	0.07843	0.8354	0.05085	807.212	285.414	-26	20.8	0.61456
409	28.7	79.6535	2.7754	164.891	6.1757	0	14.5344	3.5194	0.1493	-1	1	0.8496	0.6929	0.5477	707.847	869.594	-36.4	70.85	0.449407
410	5.3	11.9854	2.2614	13.5246	4.0984	0	9.1924	2.3353	0.6714	0.5145	0.7682	0.07628	1	0.7692	393.793	284.226	2.6	11.7	0.551776
411	18.9	137.058	7.2517	170.267	10.0749	3.25	21.8017	3.6674	0.9227	0.2739	1	0.1541	0.1361	0.1141	785.119	615.656	12.35	-136.5	0.719779
412	7.3	8.0401	1.1014	36.2652	6.8425	0	26.2023	7.2682	0.5753	-0.3162	0.9995	0.4009	1	0.5484	1244.12	194.336	-7.8	1.95	0.160965
413	9.9	10.5812	1.0688	44.9695	5.6923	0	13.7886	3.0267	0.6991	-0.7071	0.9971	0.4307	1	0.375	1101.67	606.414	-7.15	-7.8	0.187762
414	5.7	15.6271	2.7416	36.3276	9.8183	0	20.8102	6.112	-0.1614	-0.9992	0.9786	0.7787	0.5676	0.8824	892.816	955.675	-11.05	-11.05	0.279234
415	7.7	6.1321	0.7964	32.9443	5.7797	0	19.769	4.8114	-0.01919	-0.9939	1	0.6176	1	0.7778	540.766	905.643	5.2	-3.25	0.137793
416	9.9	36.6833	3.7054	50.9428	6.4485	0	11.718	2.704	0.9183	-0.1843	0.9999	0.1553	0.5696	0.0339	664.793	271.091	4.55	36.4	0.574614
417	9.5	36.7696	3.8705	61.4958	8.1994	3.25	16.5718	3.4959	0.7346	-0.3714	0.9998	0.3352	0.4667	0.3636	702.842	339.505	5.2	-36.4	0.472047
418	28.3	122.076	4.3136	177.022	6.7309	0	14.5344	2.9437	0.9743	0.4808	1	0.05687	0.403	0.01646	87.7279	927.972	-120.9	-16.9	0.640865
419	13.1	29.6018	2.2597	64.737	5.8322	0	13.4001	3.4721	0.1809	-0.9965	1	0.7648	0.955	0.6333	433.599	474.767	-4.55	-29.25	0.387452
420	28.1	18.3042	0.6514	207.478	7.9494	0	32.6621	6.5016	0.3312	-0.9983	1	0.5929	0.9885	0.692	998.066	197.082	-1.95	-18.2	0.0819433
421	6.3	31.9559	5.0724	32.6099	7.5837	0	13	3.5056	0.9614	0.9034	0.9995	0.02931	0.04651	0	23.6429	326.048	31.85	-2.6	0.668856
422	12.5	33.4608	2.6769	68.2642	6.5014	0	18.3848	3.8878	0.8866	0.04593	1	0.174	0.9714	0.131	513.02	230.22	4.55	-33.15	0.411742
423	4.7	7.5802	1.6128	15.3674	5.6916	3.25	11.718	2.5648	0.3178	-0.02631	0.5145	0.1842	1	1	1027.38	317.489	3.9	6.5	0.283365
424	6.7	28.5556	4.262	35.5307	7.5597	3.25	19.769	3.9428	0.8977	0.3294	1	0.1683	0.3404	0.1481	1079.54	444.187	5.85	-27.95	0.563779
425	17.5	55.07	3.1469	123.034	7.9377	0	46.5329	6.4863	0.8732	0.1939	0.9999	0.1915	0.8903	0.1481	553.083	60.4657	47.45	-27.95	0.39645
426	4.7	54.2	11.5319	37.0504	13.7224	9.1924	23.4361	3.9113	0.9887	0.9791	0.9982	0.008776	0	0	1237.88	1005.13	-50.05	20.8	0.84037
427	18.5	94.25	5.0946	126.107	7.6428	0	18.9506	4.0487	0.6777	-0.9971	1	0.562	0.3939	0.2908	189.076	917.386	65	68.25	0.666588
428	5.9	15.6	2.6441	23.4778	6.0199	0	10.2774	2.8969	0.4056	-0.9864	0.9998	0.8462	0.6923	0.3158	48.7627	873.458	0	15.6	0.439227
429	6.7	25.5823	3.8182	29.4433	6.2645	0	10.2774	2.5971	0.475	-0.8652	0.999	0.6165	0.5319	0.4444	341.321	751.716	-22.75	-11.7	0.609498
430	6.5	24.1289	3.7121	42.5433	9.4541	0	30.6604	7.7191	0.8864	0.1972	1	0.2372	0.3333	0.16	699.5	134.946	1.95	-24.05	0.392644
431	10.7	16.0932	1.504	50.0688	5.755	0	16.5718	3.968	0.5168	-0.4706	1	0.4808	1	0.5224	295.131	112.799	-11.7	-11.05	0.261338
432	12.7	83.6709	6.5883	91.283	8.5311	0	20.5548	4.8156	0.9676	0.848	1	0.03461	0	0	819.791	306.469	82.55	-13.65	0.772269
433	7.7	2.9069	0.3775	34.8045	6.1061	0	17.5018	4.793	-0.2367	-0.9999	0.9806	0.7192	1	0.8438	1188.05	699.273	1.3	2.6	0.0618234
434	11.9	7.2672	0.6107	108.245	10.9338	0	43.6033	8.8	0.4849	-0.7312	0.9999	0.639	0.3737	0.4177	703.845	513.177	-3.25	-6.5	0.0558543
435	24.7	76.7908	3.1089	215.194	9.4799	0	29.9635	5.5186	0.8437	0.04163	1	0.211	0.3921	0.2319	322.364	866.755	74.1	20.15	0.327946
436	22.3	60.0573	2.6932	141.086	6.95	0	19.769	3.7481	0.8295	-0.4138	1	0.2489	0.9852	0.2295	865.836	414.484	59.15	10.4	0.387511
437	7.1	62.0367	8.7376	48.275	9.4657	0	17.5018	3.8007	0.9515	0.8732	0.9998	0.03769	0	0	744.761	448.528	50.7	35.75	0.92308
438	26.9	13.1454	0.4887	116.69	4.6864	0	20.8102	3.7391	0.118	-1	1	0.7098	1	0.7209	853.558	284.128	-13	1.95	0.10428
439	11.1	41.9489	3.7792	88.2599	9.6989	0	23.4361	5.5617	0.2178	-0.9603	0.9999	0.6904	0.6374	0.6338	829.081	827.761	27.3	-31.85	0.389652
440	15.5	50.1006	3.2323	79.8853	5.9174	0	19.769	4.4255	0.275	-0.9864	0.9996	0.7483	0.6519	0.5739	578.319	527.768	-35.75	35.1	0.546237
441	26.5	152.785	5.7655	235.125	9.597	0	32.0088	5.4123	0.9339	-0.01164	1	0.1668	0.2204	0.08444	872.04	650.477	124.15	-89.05	0.600761
442	15.3	111.34	7.2771	151.236	11.3711	3.25	26.2023	4.6383	0.9743	0.8788	1	0.02756	0	0	100.631	951.66	-13.65	-110.5	0.639964
443	5.3	13.2575	2.5014	24.3254	7.3713	0	11.718	3.5989	0.9461	0.7071	0.9997	0.08105	1	0.07692	789	960.076	13	-2.6	0.339343
444	7.1	73.182	10.3073	59.8371	11.7328	4.5962	14.5344	2.1229	0.9587	0.8962	1	0.03261	0	0	1237.83	238.268	-15.6	71.5	0.878503
445	26.3	136.902	5.2054	183.437	7.5488	0	33.1436	4.6482	0.9666	0.7071	1	0.05206	0.4527	0.008969	980.589	827.513	118.3	-68.9	0.689567
446	4.7	17.0121	3.6196	22.711	8.4115	0	45.9619	12.0115	0.9405	0.8986	0.9664	0.02137	0.6296	0	869.681	636.862	-11.7	-12.35	0.430316
447	5.9	34.9129	5.9174	32.3833	8.3034	4.5962	13.7886	2.811	0.9958	0.9858	1	0.004038	0	0	562.229	563.288	31.85	14.3	0.712648
448	5.1	24.4248	4.7892	27.395	8.8371	0	16.25	5.5282	0.9662	0.8064	0.9999	0.05876	0.2258	0	626.137	550.51	-10.4	22.1	0.541942
449	17.7	48.8366	2.7591	95.178	6.0623	0	13.4001	3.1627	0.7648	-0.9959	1	0.4401	0.9618	0.2117	863.014	539.966	43.55	-22.1	0.455124
450	8.3	75.271	9.0688	69.9154	11.0977	3.25	39.1352	7.5593	0.9563	0.8596	0.998	0.03157	0	0	22.8855	64.3916	-21.45	72.15	0.817178
451	13.7	22.7593	1.6613	99.2979	8.487	0	35.8974	8.1258	0.4409	-0.9997	1	0.6443	1	0.4896	1153.06	704.456	0.65	-22.75	0.195746
452	8.1	27.0356	3.3377	43.9862	7.2109	0	13.4001	3.2422	0.9387	0.6357	0.9999	0.08368	0.9836	0.02439	820.599	977.599	-26.65	-4.55	0.462869
453	16.9	46.9172	2.7762	114.169	7.6623	0	16.5718	3.6997	0.6553	-0.8297	1	0.4275	0.6309	0.4186	1115.39	65.1036	-46.15	-8.45	0.362319
454	9.7	47.61	4.9082	61.5701	7.9961	0	18.9506	4.5643	0.5361	-0.9778	0.9999	0.6296	0.4156	0.3684	932.021	342.428	29.9	-37.05	0.613824
455	5.3	1.4534	0.2742	32.7299	9.9181	3.25	19.5	5.0305	-0.26	-0.9899	0.3773	0.571	1	1	1277.37	777.924	-0.65	-1.3	0.0276464
456	10.7	68.3737	6.3901	61.7425	7.0968	0	13.4001	3.118	0.918	0.6127	1	0.1205	0.2184	0.1343	1268.6	672.481	-62.4	-27.95	0.90042
457	9.9	63.753	6.4397	63.6417	8.0559	0	17.5018	4.1079	0.9866	0.9301	1	0.01706	0	0	650.859	1026.56	61.1	-18.2	0.799377
458	25.1	82.6804	3.294	138.264	5.9855	0	16.25	3.2323	0.577	-1	1	0.6206	0.5152	0.3478	504.02	970.446	-49.4	66.3	0.55033
459	7.1	20.8102	2.931	36.9021	7.2357	0	36.3361	7.68	0.6284	-0.5547	1	0.4993	0.7647	0.3333	1125.7	327.937	-20.8	0.65	0.405075
460	5.7	58.8959	10.3326	46.5298	12.5756	4.5962	18.3848	3.5528	0.994	0.9792	1	0.005193	0	0	1047.25	66.4649	39.65	43.55	0.821639
461	7.1	28.1383	3.9631	29.232	5.7318	0	13.7886	2.9204	0.8565	0.5557	0.9994	0.1179	0.8824	0.1935	842.542	119.373	3.25	27.95	0.691423
462	7.3	40.4152	5.5363	35.3846	6.6763	0	17.5018	4.6257	0.5761	0.04078	0.9993	0.3461	0.5283	0.5484	1367.97	64.0753	18.85	35.75	0.829247
463	7.5	2.9069	0.3876	77.9563	14.1739	4.5962	22.981	5.0213	-0.3286	-0.9989	0.9487	0.691	1	0.8438	1331.08	707.653	-2.6	1.3	0.027346
464	20.5	167.555	8.1734	195.162	10.5493	3.25	17.5018	3.3613	0.9683	0.8415	1	0.03907	0	0	1264.23	642.537	-167.05	-13	0.774781
465	8.9	36.0384	4.0493	45.6146	6.6108	0	14.5344	3.6231	0.7739	-0.05694	0.9998	0.364	0.3478	0.2653	1210.34	494.601	22.75	-27.95	0.612528
466	10.3	79.3666	7.7055	88.4894	10.6614	3.25	21.8017	4.3636	0.9741	0.8458	1	0.03191	0	0	23.8398	459.573	-3.25	-79.3	0.722747
467	19.3	74.7359	3.8723	101.764	5.8823	0	16.25	3.0377	0.9407	0.4404	1	0.1021	0.8208	0.05229	752.088	122.135	16.9	-72.8	0.658297
468	12.1	57.8646	4.7822	68.0761	6.7402	0	19.769	4.7051	0.9494	0.6919	0.9998	0.06893	0.5743	0.03704	3.9256	980.756	1.3	-57.85	0.709504
469	7.1	32.7138	4.6076	40.256	7.8933	3.25	16.25	4.0636	0.6063	-0.06472	0.9988	0.3522	0.2745	0.5161	947.535	499.134	-11.7	30.55	0.583736
470	6.5	10.4809	1.6125	26.1856	5.819	0	13.4001	3.787	0.6109	-0.2425	0.9986	0.4314	1	0.44	653.969	907.6	-10.4	-1.3	0.277109
471	24.3	166.792	6.8639	193.395	8.6724	0	23.6604	3.2727	0.9435	0.3929	1	0.1265	0.09417	0.08374	137.422	638.609	-161.85	-40.3	0.791465
472	7.5	39.1999	5.2267	70.0531	12.7369	3.25	34.548	7.2437	0.5166	-0.4162	0.9941	0.389	0.09091	0.6286	965.8	651.073	-29.9	-25.35	0.410359
473	4.9	21.0021	4.2862	27.2312	9.3901	3.25	37.0557	7.9825	0.9471	0.6663	0.9971	0.1057	0.1034	0.1111	295.224	381.776	7.8	19.5	0.456459
474	13.9	106.094	7.6326	115.184	9.6793	3.25	34.548	4.2466	0.9936	0.9558	1	0.00918	0	0	859.863	155.119	65	83.85	0.788549
475	5.5	34.3025	6.2368	25.7131	7.3466	3.25	13.4001	2.5024	0.9929	0.9707	1	0.007545	0	0	878.846	865.855	-30.55	15.6	0.848937
476	23.1	58.0287	2.5121	156.869	7.4345	0	23.6604	4.4565	0.7266	-0.9849	1	0.398	0.9194	0.3298	407.184	136.05	-57.85	-4.55	0.337898
477	14.1	104.688	7.4247	108.677	8.9816	0	17.5018	3.3551	0.9404	0.5369	1	0.1095	0.1488	0.08911	1170.84	421.142	-92.3	-49.4	0.826657
478	23.9	43.6275	1.8254	134.042	6.1206	0	14.5344	3.2445	0.8225	-0.9762	1	0.3119	0.8584	0.2071	523.665	553.688	18.2	39.65	0.298239
479	8.3	18.6245	2.2439	46.8579	7.4378	0	16.25	4.6339	0.4657	-0.9983	1	0.8077	0.8413	0.2791	1369.36	650.181	16.25	-9.1	0.301689
480	6.9	31.2271	4.5257	30.8605	6.2981	3.25	13	3.0033	0.9924	0.9701	1	0.008144	0.6327	0	192.783	340.522	1.3	-31.2	0.718582
481	6.3	44.5523	7.0718	41.1288	9.5648	3.25	29.0689	7.565	0.97	0.8498	0.9998	0.03742	0	0	1378.13	315.548	-17.55	-40.95	0.739357
482	17.3	67.1894	3.8838	114.778	7.5019	0	43.3604	5.8874	0.8528	-0.2249	1	0.2169	0.6405	0.2105	369.416	460.147	-14.3	65.65	0.517709
483	17.9	14.2704	0.7972	84.8233	5.3348	0	20.8102	4.2844	-0.21	-1	0.9997	0.6944	1	0.8188	840.964	743.952	-12.35	-7.15	0.149434
484	12.5	64.455	5.1564	81.6633	7.7775	0	14.5344	3.398	0.7952	-0.5622	1	0.4692	0.2667	0.1647	164.52	922.74	-59.8	-24.05	0.662989
485	6.9	51.7598	7.5014	55.2234	11.2701	0	26	5.7024	0.9957	0.9728	1	0.006303	0	0	309.884	190.225	6.5	-51.35	0.665602
486	23.5	62.515	2.6602	163.336	7.597	0	19.5	4.4832	0.7509	-0.6357	1	0.4371	0.6093	0.2062	608.228	552.67	26.65	-56.55	0.350165
487	17.3	106.602	6.162	125.047	8.173	0	27.9576	3.8056	0.6567	-0.9988	1	0.6759	0.1176	0.2105	628.827	673.506	-41.6	-98.15	0.753946
488	16.9	64.4812	3.8155	97.2487	6.5268	0	16.5718	3.7599	0.9177	0.6214	1	0.1081	0.7517	0.1395	1353.69	820.186	39	-51.35	0.58459
489	23.5	108.16	4.6026	147.426	6.857	0	24.7513	3.8795	0.939	0.2816	1	0.1086	0.3907	0.08205	1310.61	697.034	86.45	65	0.671226
490	11.7	38.7009	3.3078	64.9099	6.6917	0	17.5018	3.0178	0.3831	-0.9907	1	0.6516	0.5773	0.5526	728.769	50.8932	33.8	-18.85	0.494314
491	7.7	14.6647	1.9045	31.5265	5.531	0	36.3361	6.0478	0.1758	-0.7761	0.9994	0.7559	0.9474	0.5556	1046.92	1019	-3.25	14.3	0.344332
492	6.7	3.3144	0.4947	33.9395	7.2212	0	20.8102	5.4419	-0.3157	-1	0.7071	0.6412	1	1	460.754	314.157	-0.65	3.25	0.0685066
493	6.3	3.25	0.5159	36.2405	8.428	3.25	16.5718	3.5754	-0.2938	-1	0.9648	0.7187	1	0.7826	312.96	726.556	1.95	2.6	0.0612126
494	17.9	14.6069	0.816	88.542	5.5687	0	16.5718	3.5751	0.4455	-1	1	0.5897	1	0.5703	716.662	404.631	-12.35	-7.8	0.146533
495	4.9	12.143	2.4782	20.3123	7.0042	0	35.0036	8.5172	0.7702	0.4893	0.9806	0.1644	0.8276	0.5556	826.622	181.388	-3.25	-11.7	0.353816
496	5.5	9.6629	1.7569	25.2254	7.2073	0	22.75	6.1784	0.2504	-0.6332	0.9965	0.6501	0.9429	0.6667	84.7	867.909	-7.15	6.5	0.243767
497	5.5	5.886	1.0702	17.3889	4.9682	0	13.4001	3.7476	-0.7585	-0.9762	-0.564	0.1065	1	1	920.518	669.718	5.85	-0.65	0.21541
498	4.7	12.6207	2.6853	22.64	8.3852	3.25	24.7513	5.6389	0.8107	0.2631	0.9965	0.2706	1	0.2857	1012.9	309.957	12.35	2.6	0.320243
499	22.9	154.57	6.7498	168.689	8.0712	3.25	13.7886	2.647	0.9758	0.8291	1	0.02858	0.1053	0	437.044	55.5655	-141.7	-61.75	0.836282
500	14.3	41.6051	2.9094	66.1989	5.382	0	13.4001	2.8933	0.8314	-0.1821	1	0.2887	0.8618	0.2233	456.038	927.615	0.65	-41.6	0.54058
501	16.9	22.4415	1.3279	94.7377	6.3582	0	23.6604	4.7317	0.5478	-0.8944	1	0.5016	1	0.5197	1337.53	900.071	-3.9	22.1	0.208848
502	5.7	0.65	0.114	16.0754	4.3447	0	27.9576	6.2674	-0.8973	-1	-0.2631	0.2041	1	1	396.193	272.483	0	-0.65	0.0262389
503	17.1	76.2719	4.4603	104.9	6.947	0	16.5718	3.5903	0.8792	0.02127	1	0.1847	0.596	0.1832	1212.89	296.389	-72.8	22.75	0.642047
504	7.7	3.9538	0.5135	21.3375	3.7434	0	11.718	2.6552	0.1391	-0.9701	1	0.6507	1	0.7714	1265.95	286.026	-0.65	-3.9	0.137175
505	4.9	6.1321	1.2514	26.0147	8.9706	0	26.8002	7.9859	0.3888	-0.1924	0.9998	0.4816	1	0.7143	419.857	815.867	-5.2	-3.25	0.1395
506	4.9	16.25	3.3163	18.8952	6.5156	0	11.718	2.9738	0.9271	0.8306	0.9993	0.06937	0.4138	0	238	83.9286	-13	9.75	0.508978
507	13.3	8.45	0.6353	16.1942	1.4331	0	4.5962	1.6546	0.7776	0.3162	1	0.1927	1	0.4516	442.436	417.899	-7.8	-3.25	0.443305
508	4.7	4.162	0.8855	10.2434	3.7938	0	10.2774	3.136	-0.1781	-0.6139	0.2425	0.3292	1	1	698.308	104.213	-3.25	2.6	0.233407
509	9.1	46.9172	5.1557	51.0424	7.1891	0	17.5018	3.7176	0.9433	0.7554	1	0.05243	0.08451	0	247.654	517.632	-8.45	46.15	0.717155
510	6.7	86.7452	12.947	65.4857	13.9331	0	32.5	6.4498	0.9972	0.9912	1	0.002966	0	0	83.4552	201.53	-50.05	-70.85	0.929226
511	21.9	91.9285	4.1976	139.962	7.0332	0	19.5	4.1832	0.8582	-0.2425	1	0.2475	0.3869	0.1788	421.162	804.906	91.65	7.15	0.596826
512	17.5	10.896	0.6226	86.9778	5.6115	0	32.0088	5.7253	-0.1966	-1	1	0.6527	1	0.8692	362.777	706.106	-10.4	-3.25	0.110951
513	7.7	20.8102	2.7026	37.979	6.663	0	18.3848	3.8705	0.5656	-0.1361	0.9006	0.3591	0.9474	0.4444	778.156	279.435	20.8	-0.65	0.405613
514	4.7	8.475	1.8032	24.4938	9.0718	0	25.3833	7.4229	0.49	-0.7071	0.9884	0.6716	1	0.4286	593.053	710.202	0.65	-8.45	0.19877
515	5.1	7.6081	1.4918	19.3995	6.2579	0	26	6.1968	-0.06454	-0.8944	0.8	0.7144	0.9355	0.8889	1279.51	899.382	2.6	7.15	0.238387
516	12.9	65.1979	5.0541	84.9099	7.7899	0	13.4001	2.8454	0.8026	-0.1387	0.9998	0.3455	0.2202	0.2247	1327.09	339.438	-61.1	22.75	0.648802
517	19.1	28.0707	1.4697	77.6255	4.5395	0	16.25	3.0158	0.6043	-0.6928	1	0.388	1	0.5338	760.097	252.031	18.85	-20.8	0.323758
518	16.7	102.083	6.1128	172.155	11.7112	3.25	37.0557	5.9127	0.7577	-0.7278	1	0.4897	0.09524	0.1969	1071.54	634.009	-83.2	59.15	0.521962
519	5.7	22.981	4.0317	21.5285	5.8185	0	10.2774	2.8357	0.9808	0.9333	0.9995	0.01782	0.9459	0	688.272	274.991	-3.25	22.75	0.692911
520	6.3	10.6608	1.6922	47.3741	11.0172	0	44.2048	9.1081	-0.1078	-0.8802	0.9959	0.7199	0.7907	0.8261	216.397	503.738	-6.5	-8.45	0.153596
521	6.1	2.3436	0.3842	28.3243	6.9084	0	27.9576	7.0785	-0.07533	-1	0.9923	0.7529	1	0.8333	1201.93	1029.7	-1.95	-1.3	0.0556135
522	17.5	74.0344	4.2305	114.7	7.4	0	16.25	3.9582	0.9148	0.379	1	0.1144	0.5613	0.1333	41.9029	459.763	50.7	-53.95	0.571689
523	6.7	1.95	0.291	27.5689	5.8657	0	21.8017	5.1365	-0.3317	-1	0.8944	0.5453	1	0.96	56.3209	110.045	-1.95	0	0.0496104
524	5.5	17.658	3.2105	18.9841	5.424	0	10.2774	3.5477	0.9987	0.9927	1	0.002023	0.9714	0	266.755	369.336	-17.55	-1.95	0.591906
525	6.7	15.9349	2.3784	22.9632	4.8858	0	11.718	2.3368	0.9497	0.8	0.9999	0.06811	0.9787	0	1100.09	557.769	-15.6	-3.25	0.486798
526	7.9	24.0851	3.0487	47.7637	8.0955	3.25	17.5018	4.2228	0.5052	-0.9949	0.9991	0.5578	0.8475	0.5263	822.165	704.183	-1.3	24.05	0.376592
527	5.9	14.3148	2.4262	28.7367	7.3684	3.25	13.7886	2.3301	0.8856	0.5606	0.9965	0.124	1	0.1053	595.78	764.822	-14.3	0.65	0.329271
528	4.9	2.3436	0.4783	11.3097	3.8999	0	13.7886	3.0858	0.2374	0.02	0.7071	0.2269	1	1	420.418	502.837	-1.95	1.3	0.122644
529	6.9	41.539	6.0201	50.2349	10.252	3.25	23.6604	5.2743	0.9852	0.9321	1	0.0158	0.3878	0	467.217	657.217	-39	-14.3	0.587212
530	5.1	21.724	4.2596	28.2523	9.1136	3.25	16.5718	4.0779	0.6678	0.3055	0.9172	0.1781	0.5161	0.7273	17.2843	90.1765	-13.65	-16.9	0.467389
531	20.7	47.8402	2.3111	132.327	7.0763	0	22.981	4.423	0.6172	-0.9855	1	0.4612	0.9572	0.4371	662.952	294.626	-28.6	38.35	0.326597
532	10.9	33.8999	3.1101	61.7416	6.9373	0	19.769	4.0476	0.7652	-0.9806	1	0.5543	0.7528	0.1449	943.294	659.477	-2.6	33.8	0.448316
533	18.9	151.074	7.9934	183.654	10.8671	3.25	22.75	3.6894	0.9217	0.534	1	0.1131	0	0.1141	612.191	226.788	145.6	-40.3	0.73556
534	13.1	31.737	2.4227	46.5532	4.194	0	10.2774	2.6504	0.8883	0.3714	1	0.1456	1	0.1758	657.343	1022.82	26	-18.2	0.577659
535	5.5	13.2575	2.4104	27.419	7.834	0	24.7513	5.6192	0.9171	0.4648	1	0.1316	1	0.06667	763.964	960.182	13	2.6	0.307684
536	9.9	25.2916	2.5547	46.6845	5.9094	0	16.5718	3.4089	0.2954	-0.9872	1	0.7925	0.8987	0.4737	23.6414	599.884	22.75	-11.05	0.432311
537	9.1	9.7716	1.0738	55.1191	7.7633	0	29.43	6.2138	0.2335	-0.7071	1	0.6078	1	0.6596	730.39	682.39	-9.75	-0.65	0.138317
538	9.5	57.0225	6.0024	66.9464	8.9262	3.25	26.2023	5.6828	0.9757	0.8341	1	0.0359	0.32	0	360.326	94.7263	-52	-23.4	0.672447
539	12.5	77.2516	6.1801	87.7547	8.3576	0	16.25	4.6143	0.9558	0.6508	1	0.06459	0.2286	0.02353	303.628	593.56	-60.45	48.1	0.739459
540	10.3	30.2442	2.9363	50.6136	6.098	0	18.9506	4.0889	0.7691	0.1492	1	0.2479	0.7108	0.3175	30.8835	883.228	29.9	-4.55	0.481519
541	16.7	55.8395	3.3437	108.594	7.3873	0	26.2023	5.1211	0.6668	-0.9997	1	0.6926	0.4082	0.1654	623.156	778.042	50.7	-23.4	0.452628
542	12.3	23.409	1.9032	49.0922	4.7662	0	11.718	2.9925	0.7904	-0.2425	1	0.3047	1	0.2651	701.346	138.13	-0.65	23.4	0.399312
543	5.9	32.5779	5.5217	26.4991	6.7946	0	16.25	3.748	0.994	0.983	1	0.006068	0.07692	0	140.102	431.814	-15.6	-28.6	0.81266
544	8.9	45.0802	5.0652	57.8042	8.3774	0	17.5018	4.2364	0.9609	0.7239	1	0.06637	0.2464	0.06122	262.421	317.725	44.85	-4.55	0.604627
545	17.1	73.3147	4.2874	97.4737	6.4552	0	16.25	3.7179	0.9752	0.7907	1	0.03563	0.6159	0	476.243	242.155	18.85	-70.85	0.664178
546	19.7	89.5326	4.5448	124.235	7.0189	0	18.9506	4.433	0.9008	0.5516	1	0.1222	0.4802	0.1592	1172.26	820.035	-79.95	-40.3	0.647509
547	5.9	43.0229	7.292	36.4099	9.3359	3.25	16.5718	4.4168	0.9192	0.8288	0.9872	0.05859	0.1795	0	594.339	668.958	-19.5	-38.35	0.781071
548	12.7	44.8264	3.5296	87.6828	8.1947	0	18.9506	4.0516	0.9382	0.5369	1	0.08969	0.8505	0.04598	721.165	195.008	-22.1	-39	0.430717
549	5.1	1.95	0.3824	14.6668	4.7312	0	18.9506	4.4126	-0.814	-1	-0.5547	0.1604	1	1	1167.84	205.088	0	-1.95	0.0808252
550	19.3	9.9005	0.513	39.1943	2.2656	0	6.5	1.9969	0.3823	-1	1	0.7326	1	0.4857	582.052	631.052	-9.1	-3.9	0.22643
551	6.7	41.3657	6.174	37.1359	7.9012	3.25	13.4001	3.1131	0.9936	0.9594	1	0.009717	0	0	237.724	904.619	40.95	-5.85	0.7814
552	18.9	121.343	6.4203	132.476	7.8388	0	16.25	3.2966	0.9848	0.8742	1	0.02274	0	0	504.87	580.955	-105.95	59.15	0.819041
553	6.7	29.7086	4.4341	31.8902	6.7851	3.25	21.8017	3.9557	0.5969	0.1384	0.9995	0.2843	0.3617	0.7037	547.209	25.4254	5.2	29.25	0.653505
554	7.1	61.214	8.6217	53.2256	10.4364	4.5962	17.5018	3.1543	0.9976	0.9914	1	0.002629	0	0	1049.37	77.9437	-40.95	-45.5	0.826118
555	9.7	81.6882	8.4215	82.2175	10.6776	0	39.1352	6.3252	0.9841	0.8796	1	0.02469	0.01299	0	1248.9	117.562	8.45	81.25	0.788707
556	7.1	17.7415	2.4988	26.829	5.2606	0	10.2774	3.0619	0.7658	0.3162	0.9991	0.2195	1	0.4	514.43	631.31	-17.55	2.6	0.475003
557	13.1	15.9879	1.2204	65.6066	5.9105	0	14.5344	3.5451	0.2008	-0.9993	0.9994	0.6353	1	0.7667	1153.55	931.34	-14.3	-7.15	0.20648
558	9.5	63.7133	6.7067	67.5393	9.0052	0	26.2023	4.425	0.9683	0.6108	1	0.05301	0.06667	0.01818	1267.82	944.442	-63.7	1.3	0.744759
559	9.1	25.7551	2.8302	45.3223	6.3834	0	16.25	3.9057	0.7637	-0.7071	0.9998	0.3948	0.9437	0.2157	1064.39	725.225	-4.55	25.35	0.443369
560	5.7	47.9813	8.4178	41.7468	11.2829	3.25	27.9576	6.456	0.9713	0.8279	0.9996	0.04317	0.3784	0	143.158	948.482	-39	27.95	0.746067
561	6.1	8.0401	1.318	25.7335	6.2765	0	19.769	4.2089	-0.6399	-1	-0.1414	0.2866	1	1	550.393	1025.17	7.8	1.95	0.20999
562	7.9	3.9	0.4937	30.7536	5.2125	0	10.2774	2.3465	-0.1876	-1	0.9971	0.6386	1	0.8205	963.025	539.721	-3.9	0	0.0947146
563	14.3	72.8058	5.0913	96.8628	7.875	0	23.6604	4.7062	0.8932	0.3542	1	0.158	0.3089	0.1845	623.682	380.024	72.15	-9.75	0.646514
564	5.3	12.4861	2.3559	13.2494	4.015	0	10.2774	2.8517	0.9605	0.9171	0.9986	0.02532	1	0	1294.9	872.83	9.75	7.8	0.586775
565	6.7	47.8225	7.1377	35.3755	7.5267	0	16.25	4.0354	0.9916	0.9664	0.9999	0.009119	0.2553	0	1062.25	854.813	-24.7	40.95	0.948317
566	12.3	15.2992	1.2438	101.707	9.8745	0	44.2048	7.3815	0.3212	-0.9879	1	0.7308	0.4078	0.5854	778.053	579.589	14.95	-3.25	0.125961
567	5.5	27.1214	4.9312	25.4893	7.2827	0	13	3.6658	0.9779	0.9037	1	0.02614	0.08571	0	790.118	10.7818	-18.85	-19.5	0.677112
568	14.3	20.1814	1.4113	86.1291	7.0024	0	20.5548	4.3045	0.2979	-1	1	0.7841	0.9756	0.5354	470.091	444.14	-19.5	5.2	0.201545
569	5.5	10.4809	1.9056	15.7293	4.4941	0	10.2774	2.8462	0.5612	0.06508	0.9899	0.338	1	0.6667	298.309	346.309	-9.1	-5.2	0.424023
570	17.7	24.8365	1.4032	70.1451	4.4678	0	13	3.2841	0.249	-0.9961	1	0.6844	1	0.6279	676.814	244.723	-18.2	16.9	0.31407
571	12.9	22.9718	1.7808	63.3526	5.8122	0	17.5018	3.9359	0.6431	-0.6644	0.9993	0.3741	0.9633	0.4719	631.004	82.9767	-9.75	20.8	0.30639
572	16.1	53.5531	3.3263	138.368	9.8133	0	21.8017	4.6082	0.5582	-0.9984	1	0.6233	0.4397	0.4298	261.901	529.578	-53.3	-5.2	0.338958
573	11.1	17.0988	1.5404	78.8632	8.6663	0	23.6604	5.1037	0.1553	-0.9806	0.9992	0.6103	0.967	0.8143	666.234	803.423	-2.6	16.9	0.177746
574	5.1	70.7903	13.8805	42.7169	13.7796	3.25	27.768	6.3555	0.9986	0.9957	0.9999	0.001235	0	0	1090.33	219.167	-68.9	16.25	1.00732
575	5.5	8.7207	1.5856	35.9588	10.2739	4.5962	24.7513	4.93	0.01972	-0.9191	1	0.7606	1	0.6667	684.255	407.782	-3.9	-7.8	0.154333
576	8.3	18.9283	2.2805	34.6931	5.5068	0	11.718	2.7418	0.9542	0.5882	0.9999	0.07784	0.9841	0.02326	668.289	921.012	-5.2	-18.2	0.414124
577	17.3	51.115	2.9546	94.0214	6.1452	0	17.5018	4.0752	0.8776	0.3939	1	0.1253	1	0.1504	992.133	65.8844	-6.5	50.7	0.480798
578	4.9	5.36	1.0939	32.7584	11.296	0	29.0689	9.8207	0.2415	-0.3243	0.9363	0.499	1	0.7778	891.531	645.959	1.3	5.2	0.0968396
579	6.7	62.0912	9.2673	51.1988	10.8934	6.5	17.5018	2.8339	0.9733	0.9272	0.9998	0.01869	0	0	359.97	378.619	-45.5	-42.25	0.850726
580	7.7	9.1924	1.1938	49.6777	8.7154	0	25.3833	7.2555	0.2485	-0.9995	0.9973	0.6479	1	0.6667	821.675	69.4935	-9.1	1.3	0.136976
581	10.7	60.7985	5.6821	66.1717	7.6059	0	20.8102	4.9625	0.9825	0.9037	1	0.02485	0.3218	0	1090.04	996.117	-53.3	29.25	0.747065
582	5.5	2.68	0.4873	20.0052	5.7158	0	13.4001	3.7697	0.03388	-0.9899	0.9417	0.7855	1	0.6923	1230.76	347.555	-2.6	0.65	0.0852549
583	6.5	13.9106	2.1401	27.4978	6.1106	0	13.4001	4.3526	0.5802	-0.9403	1	0.5901	0.9556	0.36	875.577	728.115	11.05	-8.45	0.350227
584	5.3	12.9021	2.4344	24.4887	7.4208	0	13.7886	3.7653	0.8299	0.4291	0.9995	0.2236	1	0.3077	810.632	767.745	9.75	8.45	0.328051
585	16.7	25.2832	1.514	118.832	8.0838	0	26.2023	5.1284	0.608	-1	1	0.5906	0.966	0.373	976.892	457.015	-7.8	24.05	0.187288
586	8.7	46.3738	5.3303	54.9236	8.1976	0	16.5718	3.3167	0.9721	0.8192	1	0.04065	0.194	0	1149.78	520.615	39.65	-24.05	0.650227
587	14.7	28.1233	1.9131	106.14	8.3575	0	20.5548	4.1371	0.7248	-0.4452	0.9999	0.3941	0.2598	0.3178	328.286	255.204	-23.4	15.6	0.228908
588	10.1	92.3023	9.1388	93.2191	11.5085	0	27.9576	5.2821	0.9538	0.8238	1	0.04772	0	0	1181.24	407.366	-51.35	76.7	0.794091
589	16.5	6.5324	0.3959	94.8704	6.5428	0	23.6604	4.5103	-0.1247	-1	0.9978	0.6921	1	0.8362	819.776	541.961	6.5	-0.65	0.0605093
590	8.7	7.827	0.8997	41.6735	6.2199	0	19.769	4.8437	-0.1266	-1	1	0.6078	1	0.8667	666.103	502.213	-7.8	0.65	0.144649
591	12.7	34.4561	2.7131	76.9748	7.1939	0	20.8102	4.1847	0.3365	-1	1	0.7514	0.7757	0.5581	872.728	884.925	-34.45	-0.65	0.377139
592	8.1	13.2575	1.6367	53.3208	8.7411	0	32.0088	7.0175	0.6101	-0.798	1	0.4877	1	0.4878	1268.44	1036.05	-13	-2.6	0.187242
593	6.5	15.7214	2.4187	31.6684	7.0374	0	23.4361	5.4998	0.2784	-0.4472	1	0.5072	0.7778	0.76	372.508	508.377	15.6	-1.95	0.343692
594	13.5	25.6153	1.8974	78.5108	6.827	0	16.25	4.1797	0.3446	-0.9965	1	0.6469	0.9826	0.5385	287.296	419.611	20.8	14.95	0.277926
595	5.1	10.1741	1.9949	13.4341	4.3336	3.25	7.2672	1.1692	0.9667	0.9145	0.9983	0.02805	1	0	493.667	991.186	9.1	-4.55	0.460333
596	16.1	41.7318	2.592	95.9905	6.8078	0	14.5344	4.0862	0.7636	-0.6794	1	0.4024	0.6312	0.2437	762.152	399.829	-33.15	-25.35	0.38074
597	11.5	87.5017	7.6088	88.9228	9.3603	3.25	17.5018	3.6101	0.9838	0.8869	1	0.01874	0.02105	0	1038.8	572.448	-20.15	85.15	0.81288
598	15.9	55.7979	3.5093	83.5262	6.0091	0	13	3.14	0.8669	-0.4472	1	0.3411	0.482	0.1034	480.626	891.076	-55.25	-7.8	0.583998
599	7.9	17.6819	2.2382	48.4119	8.2054	0	42.7471	7.9941	0.1202	-0.9006	0.9999	0.7294	0.661	0.6316	1378.86	19.5063	-14.3	-10.4	0.272772
600	10.5	52.646	5.0139	60.0484	7.0645	0	14.5344	3.588	0.9438	0.8315	1	0.04073	0.05882	0	675.99	722.038	49.4	18.2	0.709732
601	11.1	9.3066	0.8384	38.7913	4.2628	0	11.718	3.4163	-0.1733	-1	1	0.7432	0.8462	0.7794	922.829	838.167	3.9	8.45	0.196678
602	12.7	76.5594	6.0283	92.6432	8.6582	0	24.7513	3.9375	0.9895	0.9058	1	0.01546	0.1589	0	920.52	783.028	70.2	30.55	0.696253
603	11.1	13.3369	1.2015	55.498	6.0987	0	20.8102	4.5132	0.379	-0.9701	1	0.59	1	0.7042	114.117	743.977	-9.1	9.75	0.197009
604	6.3	7.827	1.2424	31.4136	7.3055	0	16.5718	4.3641	0.5148	-0.4281	0.9959	0.4749	1	0.5652	1022.44	898.294	-5.2	-5.85	0.170064
605	5.3	9.1	1.717	26.1251	7.9167	0	17.5018	4.8475	-0.2068	-0.9899	0.9883	0.9133	0.9697	0.6154	1384.42	764.755	0	-9.1	0.216883
606	14.5	58.3735	4.0258	102.78	8.2224	3.25	33.4608	4.6139	0.9281	0.5675	0.9998	0.09803	0.632	0.07619	1225.15	183.383	-7.8	57.85	0.489614
607	13.5	29.9282	2.2169	76.7274	6.6719	0	18.9506	4.1551	0.2911	-1	1	0.7659	0.7391	0.5217	503.526	273.763	1.3	-29.9	0.332274
608	7.7	4.7321	0.6146	18.3893	3.2262	0	10.2774	2.6713	0.2539	-0.5145	1	0.3604	1	0.9	1140.01	334.558	-4.55	-1.3	0.190503
609	5.5	22.8981	4.1633	18.7768	5.3648	0	9.75	2.8763	0.9301	0.8503	0.9923	0.03842	0.3143	0	902.554	118.036	-18.85	-13	0.77604
610	14.9	68.9	4.6242	109.861	8.5164	0	26.2023	5.7467	0.5947	-1	1	0.6836	0.4031	0.3119	1192.6	732.651	-68.9	0	0.542976
611	11.7	114.934	9.8234	105.297	10.8553	4.5962	27.9576	3.8517	0.9948	0.9713	1	0.006155	0	0	1366.13	90.1496	29.25	111.15	0.90494
612	14.9	53.9343	3.6198	85.6641	6.6406	0	17.5018	3.1655	0.6907	-0.8437	1	0.4978	0.5891	0.2752	609.775	655.604	-52.65	11.7	0.545101
613	6.1	5.9927	0.9824	33.3499	8.1341	3.25	14.5344	3.7822	-0.03697	-0.9998	1	0.8604	0.9512	0.7143	443.074	506.623	-4.55	-3.9	0.120776
614	8.7	12.82	1.4736	26.0995	3.8954	0	13.7886	2.793	0.862	0.1961	1	0.1818	1	0.1915	407.23	587.316	-6.5	-11.05	0.378292
615	10.1	58.6371	5.8056	63.3555	7.8217	3.25	16.25	3.2468	0.9654	0.7526	1	0.05806	0.3086	0	851.163	438.47	34.45	-47.45	0.742243
616	14.3	21.607	1.511	90.8841	7.3889	0	43.3604	7.416	0.2701	-1	1	0.7058	0.8943	0.58	1336.65	267.133	-21.45	-2.6	0.204496
617	4.7	16.5718	3.5259	15.0544	5.5757	3.25	10.2774	2.4297	0.8548	0.7348	0.957	0.08972	0.7778	0.2857	1037.69	40.9468	-11.05	12.35	0.632369
618	9.9	47.4545	4.7934	54.2993	6.8733	0	14.5344	3.8359	0.7967	-0.8087	0.9999	0.4069	0.3797	0.2034	1030.86	114.318	-18.85	43.55	0.697394
619	8.7	56.1037	6.4487	60.7671	9.0697	3.25	14.5344	3.2305	0.9914	0.8944	1	0.01718	0.1791	0	1018.79	754.282	38.35	40.95	0.711016
620	4.7	17.4413	3.7109	21.4223	7.9342	3.25	20.5548	4.8576	0.4502	0.131	0.6034	0.1736	0	1	85.4468	987.511	15.6	-7.8	0.467709
621	8.1	16.25	2.0062	30.73	5.0377	0	13.4001	3.8325	0.6194	-0.1789	1	0.3794	1	0.475	253.086	5.1667	15.6	-4.55	0.398237
622	13.7	92.3275	6.7392	119.666	10.2278	0	36.3361	6.2738	0.9887	0.8571	1	0.01868	0.06838	0	561.226	673.598	-91	-15.6	0.65891
623	13.7	83.3446	6.0835	89.9312	7.6864	0	13.7886	3.2157	0.8852	-0.1843	1	0.2765	0.3675	0.1134	1288.24	172.799	-62.4	55.25	0.791463
624	11.1	44.1426	3.9768	72.9775	8.0195	0	19.5	4.2225	0.9503	0.7071	1	0.05933	0.8242	0.01408	885.604	356.991	-42.9	10.4	0.495891
625	13.3	39.6713	2.9828	64.5717	5.7143	0	13.4001	3.2885	0.3769	-0.9878	1	0.7204	0.8142	0.5055	32.703	761.902	-39.65	-1.3	0.521989
626	5.3	33.1564	6.2559	27.9677	8.475	3.25	18.9506	3.7934	0.9725	0.8795	0.9996	0.03579	0	0	1086.54	873.424	-0.65	33.15	0.738159
627	5.9	43.6033	7.3904	33.7404	8.6514	3.25	16.25	4.0374	0.9267	0.8349	0.9997	0.06204	0	0	859.509	147.458	19.5	-39	0.854243
628	6.7	37.0728	5.5333	46.4854	9.8905	0	23.6604	5.7246	0.6821	-0.1184	0.9946	0.2708	0.3617	0.5556	1295.87	338.791	37.05	1.3	0.559456
629	12.9	61.1726	4.7421	96.5193	8.855	0	37.9012	5.8993	0.8626	-0.9413	1	0.3791	0.2844	0.06742	1337.93	293.24	-44.85	-41.6	0.535528
630	8.3	9.5971	1.1563	39.5243	6.2737	0	14.5344	3.8552	0.09944	-0.9945	1	0.9468	0.9841	0.4884	1306.7	1018.58	8.45	4.55	0.184309
631	9.9	34.6518	3.5002	44.5394	5.6379	0	16.25	3.3173	0.905	0.6332	1	0.09445	0.9494	0.08475	1218.19	907.237	13.65	31.85	0.620834
632	9.3	35.6316	3.8314	67.7723	9.2839	0	42.7471	8.5243	0.8648	0.1961	1	0.1822	0.8082	0.1698	1280.27	297.516	-27.95	-22.1	0.412693
633	5.1	0.65	0.1275	20.7766	6.7021	0	13.4001	3.6175	-0.4923	-0.9989	0.8321	0.7006	1	0.9	1356.76	992.284	0	-0.65	0.0190239
634	6.5	63.3942	9.7529	52.5547	11.6788	3.25	26.8002	6.3299	0.9979	0.988	1	0.003136	0	0	345.6	775.015	16.9	-61.1	0.835094
635	7.7	8.475	1.1006	23.8619	4.1863	0	13.4001	3.376	0.3659	-0.1789	0.9991	0.3921	1	0.7568	489.864	464.162	-7.15	-4.55	0.262905
636	9.7	5.2	0.5361	39.5681	5.1387	0	22.981	4.5582	-0.2298	-0.9806	1	0.5569	1	0.9216	587.33	978.598	-5.2	0	0.104326
637	10.3	67.1516	6.5196	61.3454	7.391	0	13.4001	3.061	0.9956	0.9756	1	0.005433	0	0	153.587	911.418	66.95	-5.2	0.8821
638	11.7	92.4761	7.9039	97.4511	10.0465	0	23.6604	4.7038	0.9972	0.9841	1	0.003737	0	0	354.47	870.244	39	-83.85	0.786732
639	10.5	61.1138	5.8204	63.5701	7.4788	0	16.5718	3.4904	0.9623	0.7703	0.9999	0.05293	0.3529	0	901.724	81.3524	-29.9	-53.3	0.778253
640	9.7	44.1713	4.5537	51.1371	6.6412	0	14.5344	3.4061	0.9498	0.8218	0.9997	0.04257	0.7273	0	1246.39	249.675	-37.05	-24.05	0.685674
641	12.1	25.2414	2.0861	46.2754	4.5817	0	10.2774	2.6656	0.858	0.4191	1	0.1449	1	0.2469	237.372	328.008	-14.3	20.8	0.455311
642	12.1	76.6504	6.3347	82.3204	8.1505	0	32.0088	4.9157	0.9762	0.8797	1	0.02798	0.1584	0	889.583	296.607	59.15	-48.75	0.777216
643	11.9	9.5971	0.8065	52.552	5.3083	0	19.5	3.4572	0.2503	-0.9701	1	0.5526	1	0.7949	543.13	1018.95	4.55	8.45	0.151932
644	7.1	23.4811	3.3072	26.6679	5.229	0	13.4001	3.5298	0.8807	0.5547	0.9991	0.1387	0.8627	0.1935	320.725	365.859	-17.55	-15.6	0.632473
645	7.7	51.9878	6.7517	56.1025	9.8425	4.5962	16.25	2.8878	0.9827	0.9535	0.9992	0.01427	0.07018	0	478.13	676.604	-35.1	38.35	0.685974
646	8.9	12.143	1.3644	40.1712	5.8219	0	13.4001	3.5598	-0.02047	-0.9899	0.9999	0.7636	0.8406	0.6889	1356.58	688.534	-11.7	-3.25	0.234356
647	5.3	42.0294	7.9301	31.2853	9.4804	3.25	14.5344	3.5508	0.9919	0.9769	1	0.007798	0	0	746.887	502.443	-22.1	35.75	0.836473
648	4.9	28.7841	5.8743	21.0748	7.2672	0	16.25	4.9136	0.8647	0.711	0.9964	0.08466	0.3448	0.1111	10.7041	920.653	-12.35	-26	0.808331
649	9.9	2.3436	0.2367	41.0009	5.19	0	23.4361	4.1721	0.3729	-0.9981	1	0.7264	1	0.5172	454.626	659.429	1.3	1.95	0.0456069
650	11.3	72.6635	6.4304	100.037	10.7567	0	19.769	5.1189	0.9798	0.8445	1	0.02692	0	0	1203.12	580.173	67.6	-26.65	0.597804
651	8.9	41.8632	4.7037	62.7556	9.095	0	32.0088	6.7994	0.9549	0.7253	1	0.05856	0.3913	0.02041	188.18	497.753	-24.7	-33.8	0.517174
652	11.3	130.663	11.5631	112.996	12.1501	6.5	20.8102	3.6839	0.9972	0.9775	1	0.003788	0	0	276.646	818.757	-83.2	100.75	0.951688
653	11.3	17.8839	1.5826	44.8322	4.8207	0	18.9506	4.029	-0.3058	-1	0.9995	0.7823	0.8172	0.8056	1066.55	905.819	16.9	5.85	0.328293
654	8.7	21.6948	2.4937	42.4976	6.3429	0	40.7224	7.2429	0.7255	-0.07298	0.9999	0.2829	0.9851	0.4255	297.695	934.856	-3.25	21.45	0.393148
655	4.7	12.5536	2.671	22.2841	8.2534	0	42.3748	12.2581	0.007156	-0.7568	0.8966	0.6966	0.8889	0.8571	978.851	761.372	11.7	-4.55	0.323624
656	5.5	2.3436	0.4261	26.8837	7.6811	0	22.981	6.6067	-0.1284	-0.9923	0.9983	0.8558	1	0.7143	1018.76	862.736	-1.3	1.95	0.0554738
657	4.9	0	0	27.8737	9.6116	0	29.9635	8.9923	0.3069	-0.8373	1	0.6689	1	0.7778	1101.69	375.184	0	0	0
658	9.3	6.4018	0.6884	36.7567	5.0352	0	20.5548	4.0855	0.2337	-1	0.9971	0.818	0.9315	0.5417	158.059	448.118	-5.85	-2.6	0.136718
659	10.9	21.8501	2.0046	45.9039	5.1577	0	14.5344	2.8326	0.879	0.3987	1	0.127	1	0.1304	1009.36	324.683	11.05	18.85	0.388662
660	9.1	69.6987	7.6592	67.1348	9.4556	0	22.981	4.6937	0.9611	0.8703	1	0.03362	0	0	586.445	475.17	69.55	-4.55	0.810017
661	5.5	17.0121	3.0931	22.0816	6.309	3.25	14.5344	2.9549	0.9588	0.8659	1	0.04485	1	0	244.764	982.409	16.9	-1.95	0.490268
662	5.7	17.8484	3.1313	23.0317	6.2248	0	11.718	2.7761	-0.01859	-0.8107	0.9852	0.6611	0.9189	0.8235	395.921	1027.8	-14.95	-9.75	0.503036
663	6.3	26.8002	4.254	30.1573	7.0133	0	16.25	3.8442	0.9753	0.8557	1	0.03465	0.7674	0	15.4762	573.651	24.7	-10.4	0.606562
664	6.3	38.1346	6.0531	35.8402	8.3349	3.25	13.4001	2.932	0.9868	0.9685	0.9992	0.009073	0.2093	0	497.23	803.405	-33.15	-18.85	0.726235
665	10.5	37.7336	3.5937	54.8797	6.4564	0	13.4001	2.6899	0.9741	0.8861	1	0.02712	0.9647	0	652.157	89.0714	37.05	7.15	0.55661
666	10.3	66.0382	6.4115	86.468	10.4178	0	39.6713	7.699	0.7777	-0.9836	1	0.5555	0.1928	0.09677	1078.96	736.092	7.15	65.65	0.615437
667	10.1	9.75	0.9653	53.5204	6.6075	0	44.2048	7.3951	0.2184	-0.9983	1	0.716	1	0.625	433.757	820.198	-5.85	-7.8	0.146092
668	6.1	3.5004	0.5738	21.4909	5.2417	0	10.2774	2.5873	0.2597	-0.9487	1	0.6677	1	0.7368	741.025	683.738	-3.25	-1.3	0.109468
669	7.3	37.2263	5.0995	46.9712	8.8625	3.25	17.5018	4.003	0.9133	0.7071	1	0.09812	0.4151	0.09091	221.699	909.11	-33.8	15.6	0.575402
670	10.1	35.1	3.4752	48.6614	6.0076	0	14.5344	3.4324	0.965	0.6787	1	0.05053	0.8519	0.01639	29.5149	391.574	-35.1	0	0.578467
671	10.1	21.8017	2.1586	61.5903	7.6037	3.25	16.25	3.3426	0.4608	-0.9996	1	0.7218	0.9259	0.4754	360.693	300.916	-19.5	9.75	0.283888
672	10.1	27.3309	2.706	62.1759	7.676	0	16.5718	3.9329	-0.1905	-0.9998	0.9999	0.8525	0.7654	0.7069	186.762	419.871	11.7	24.7	0.352527
673	9.9	36.6083	3.6978	45.631	5.7761	0	16.5718	3.7612	0.9214	0.4061	0.9999	0.1326	0.8734	0.1017	740.879	818.717	-3.9	-36.4	0.64019
674	6.5	47.4545	7.3007	40.4455	8.9879	0	40.7224	7.7753	0.9541	0.8829	0.9858	0.02912	0	0	301.392	174.638	0.65	-47.45	0.812281
675	9.9	8.475	0.8561	56.4676	7.1478	0	22.981	4.7394	-0.2209	-1	0.995	0.6804	1	0.8475	1053.1	237.278	-8.45	0.65	0.119771
676	9.7	35.7677	3.6874	53.8131	6.9887	0	18.3848	5.3888	0.6563	-0.9864	1	0.6063	0.4675	0.2456	489.34	487.124	11.7	33.8	0.527623
677	9.7	60.296	6.2161	61.1983	7.9478	3.25	19.769	4.3397	0.9547	0.7113	0.9998	0.05443	0.2078	0.01754	1316.16	978.211	11.7	59.15	0.782116
678	9.7	38.75	3.9948	59.7117	7.7548	0	18.9506	3.9736	0.9591	0.7809	1	0.04779	0.8312	0	543.232	763.84	35.75	-14.95	0.515139
679	5.9	40.4883	6.8624	35.7947	9.1781	3.25	16.25	3.7639	0.9917	0.9752	1	0.008611	0	0	30.2881	979.949	40.3	-3.9	0.747693
680	9.5	9.0535	0.953	57.0842	7.6112	0	42.25	8.2484	-0.1372	-0.9923	0.9798	0.6599	0.9867	0.8491	666.574	892.121	-8.45	-3.25	0.12521
681	9.5	25.7551	2.7111	40.7419	5.4322	0	20.5548	4.0066	0.9126	0.2425	1	0.1297	0.8	0.07273	462.205	1000.53	25.35	-4.55	0.49908
682	7.9	23.3367	2.954	44.3655	7.5196	3.25	20.8102	4.2063	0.6879	-0.606	0.9955	0.4851	0.5424	0.2308	298.544	999.665	-5.2	-22.75	0.39284
683	9.5	72.5588	7.6378	58.1448	7.7526	3.25	13	2.5409	0.9966	0.982	1	0.004268	0	0	932.979	950.384	68.9	22.75	0.985192
684	5.9	67.0099	11.3576	40.0174	10.2609	4.5962	14.5344	3.1303	0.9796	0.9499	0.9999	0.01673	0	0	595.78	209.322	-63.7	-20.8	1.10688
685	9.3	42.4296	4.5623	45.4181	6.2217	0	13	3.1925	0.9013	0.4198	1	0.1401	0.3562	0.1321	926.382	643.118	42.25	-3.9	0.733288
686	9.3	61.2312	6.584	53.7974	7.3695	0	16.25	3.5031	0.9934	0.9701	1	0.007431	0.0274	0	1293.66	43.4785	9.75	-60.45	0.893412
687	6.7	36.591	5.4613	31.1645	6.6308	0	17.5018	4.5044	0.9305	0.7691	0.9966	0.06156	0.617	0	311.164	262.843	7.8	35.75	0.823626
688	6.3	38.2562	6.0724	36.5637	8.5032	3.25	16.25	3.7073	0.9694	0.806	1	0.04904	0	0	878.286	199.984	37.7	-6.5	0.714131
689	9.1	55.8433	6.1366	61.3049	8.6345	0	29.0689	6.475	0.9772	0.8982	0.9997	0.01886	0.2254	0	876.209	90.8516	-42.9	-35.75	0.710707
690	5.1	2.6	0.5098	24.05	7.7581	0	16.25	5.5458	-0.989	-1	-0.9285	0.02249	1	1	1060.8	1038.92	-2.6	0	0.065712
691	9.1	26.5547	2.9181	52.7528	7.43	0	17.5018	4.4277	0.6681	-0.06914	0.9989	0.3703	0.7465	0.4118	435.973	871.044	-9.75	24.7	0.392746
692	9.1	32.1734	3.5355	60.0694	8.4605	3.25	14.5344	3.3607	-0.1547	-1	0.999	0.867	0.6056	0.6275	1062.38	672.819	4.55	31.85	0.417883
693	8.9	38.1733	4.2891	70.7979	10.2606	0	19.769	5.0512	0.4738	-0.5212	1	0.6146	0.2174	0.4286	631.039	792.326	-27.95	-26	0.418016
694	8.9	15.8285	1.7785	26.7964	3.8835	0	11.718	3.0138	0.4877	-0.7593	1	0.6411	1	0.4082	937.556	132.786	-14.95	-5.2	0.457963
695	5.7	8.45	1.4825	35.8072	9.6776	0	24.7513	7.2455	-0.6496	-0.9997	0.6	0.398	0.5946	1	788.272	739.93	3.25	-7.8	0.153189
696	6.1	25.006	4.0993	26.335	6.4232	0	16.25	4.1383	0.9811	0.8944	0.9998	0.02666	0.4878	0	1206.46	89.8689	24.7	-3.9	0.638202
697	4.9	19.3914	3.9574	51.2512	17.6728	0	45.6159	15.373	0.1015	-0.5804	0.9919	0.4786	0.7931	0.8889	556.071	160.173	12.35	14.95	0.223926
698	8.7	20.688	2.3779	35.5412	5.3047	0	16.25	3.6775	0.7385	0.1009	1	0.2883	0.9701	0.4043	1268.83	810.891	-14.3	14.95	0.448263
699	8.7	39.8413	4.5795	47.7802	7.1314	0	16.25	3.7827	0.9267	0.5395	1	0.1071	0.403	0.1064	1367.12	932.448	-39.65	3.9	0.64216
700	8.7	6.9096	0.7942	64.9328	9.6915	0	43.7243	9.2204	-0.2347	-0.9999	0.9991	0.687	0.8209	0.8723	649.891	11.1954	4.55	-5.2	0.0819481
701	4.7	24.0851	5.1245	21.3341	7.9015	0	20.5548	6.3867	0.9512	0.8698	0.9978	0.05147	0.1852	0	331.33	830.915	24.05	-1.3	0.648548
702	7.3	11.1262	1.5241	29.4626	5.559	0	13.7886	3.4601	-0.4067	-1	0.9923	0.6938	1	0.9032	154.794	870.158	-1.3	11.05	0.274168
703	7.3	66.9216	9.1673	55.5836	10.4875	3.25	16.25	3.3458	0.9957	0.9444	1	0.01045	0	0	659.986	665.068	-27.3	61.1	0.874117
704	5.5	27.4004	4.9819	30.9547	8.8442	3.25	16.25	3.3354	0.8959	-0.4472	1	0.3718	0.2857	0.06667	533.436	682.245	-10.4	-25.35	0.563296
705	5.1	66.3	13	44.1071	14.2281	6.5	24.7513	4.3949	0.9877	0.9763	0.9975	0.006441	0	0	889	926.51	-31.2	58.5	0.913685
706	7.1	17.7535	2.5005	34.5001	6.7647	0	22.981	6.4845	0.9001	0.3162	0.9997	0.1744	0.9412	0.09677	1316.73	761.542	-7.15	16.25	0.369639
707	5.1	5.9927	1.175	9.0304	2.913	0	7.2672	2.1472	0.1878	-0.8	1	0.7002	1	0.7273	724.745	621.304	-3.9	-4.55	0.403364
708	6.7	45.2299	6.7507	36.915	7.8543	3.25	14.5344	2.9733	0.9949	0.979	1	0.005434	0	0	823.202	980.679	-5.85	-44.85	0.859491
709	8.1	34.45	4.2531	51.5255	8.4468	3.25	22.75	5.1207	0.7793	0.01657	0.9997	0.2622	0.7705	0.2439	542.031	829.222	-29.25	-18.2	0.503516
710	5.9	51.5512	8.7375	39.2562	10.0657	3.25	17.5018	4.5932	0.9884	0.9701	0.9995	0.008271	0	0	785.907	1036.69	-51.35	4.55	0.868047
711	8.1	39.1999	4.8395	42.2579	6.9275	0	16.25	3.0501	0.9496	0.8072	0.9969	0.04214	0.3607	0	1359.27	777.235	25.35	-29.9	0.698593
712	4.7	3.25	0.6915	14.129	5.233	0	13.4001	4.0813	-0.9687	-0.9899	-0.9148	0.02585	1	1	1306.35	279.936	1.95	2.6	0.132142
713	4.9	58.3843	11.9152	36.2903	12.5139	3.25	26.8002	5.5635	0.999	0.9966	0.9997	0.0009924	0	0	43.1837	690.98	-57.2	11.7	0.952157
714	4.9	7.0007	1.4287	31.9071	11.0024	0	29.43	8.186	-0.5277	-1	0.9383	0.747	1	0.8889	517.02	923.245	2.6	6.5	0.129853
715	7.3	3.7901	0.5192	20.6008	3.8869	0	7.2672	2.1704	-0.2223	-0.8321	0.523	0.3617	1	1	441.774	634.418	-1.95	-3.25	0.133577
716	7.9	1.3	0.1646	12.7588	2.1625	0	7.2672	2.4469	-0.3823	-1	1	0.8115	1	0.88	1197.72	699.354	0	1.3	0.0761156
717	7.5	66.3127	8.8417	60.7443	11.0444	4.5962	17.5018	3.506	0.9862	0.9534	1	0.0118	0	0	1059.63	641.933	-66.3	-1.3	0.80056
718	7.5	34.6883	4.6251	44.8931	8.1624	3.25	14.5344	3.4281	0.9371	0.597	1	0.09124	0.6	0.02857	593.867	608.947	-33.8	7.8	0.566635
719	5.7	12.0907	2.1212	20.5862	5.5638	3.25	10.2774	2.3337	0.9116	0.7612	0.9991	0.07532	1	0	589.482	718.956	9.75	7.15	0.38125
720	7.3	54.743	7.499	50.8728	9.5986	3.25	20.8102	4.4318	0.9897	0.9551	1	0.01233	0	0	1310.26	430.801	40.3	37.05	0.78126
721	7.3	51.8046	7.0965	48.1557	9.086	3.25	13.4001	2.6186	0.8482	0.7071	1	0.102	0	0.2121	1373.9	403.055	15.6	-49.4	0.781037
722	6.7	44.699	6.6715	36.3941	7.7434	0	17.5018	4.2373	0.9793	0.898	1	0.03121	0	0	631.418	1016.35	33.8	29.25	0.861572
723	5.5	22.1096	4.0199	31.0981	8.8852	0	42.7471	9.8357	0.6948	0.3382	0.9872	0.2077	0.9429	0.6	301.709	308.118	-9.1	20.15	0.452427
724	6.9	12.9021	1.8699	45.068	9.1976	0	42.7471	8.2267	0.3396	-0.7678	0.9985	0.7667	0.6939	0.4483	1113.64	552.37	-8.45	-9.75	0.203303
725	6.7	2.6	0.3881	16.634	3.5391	0	10.2774	2.805	-0.03392	-1	1	0.8535	1	0.6522	1274.3	289.94	-2.6	0	0.109661
726	6.5	8.475	1.3038	23.0982	5.1329	0	13.4001	3.2408	0.07035	-0.9962	0.9487	0.4229	1	0.9583	626.808	340.623	-7.15	4.55	0.254008
727	6.5	43.0229	6.6189	41.1582	9.1463	3.25	22.981	5.268	0.9122	0.8253	0.999	0.06159	0	0	775.185	72.2538	19.5	-38.35	0.72367
728	6.5	28.8647	4.4407	38.7706	8.6157	3.25	41.6203	8.3401	0.8417	-0.06387	1	0.2854	0.6	0.24	356.323	721.923	-28.6	3.9	0.51542
729	6.3	13.1615	2.0891	37.9979	8.8367	3.25	44.2048	8.9723	0.6707	-0.6139	0.9995	0.4353	0.9767	0.3478	1086.06	795.405	-4.55	12.35	0.236412
730	6.1	37.8398	6.2033	32.5473	7.9384	3.25	19.5	4.2495	0.9938	0.9701	1	0.00743	0	0	651.812	805.607	3.25	-37.7	0.78143
731	5.5	10.5011	1.9093	35.4604	10.1315	0	26.2023	7.0912	-0.3403	-0.9983	0.9959	0.7386	1	0.9333	49.2727	539.373	3.9	-9.75	0.188452
732	6.1	24.7513	4.0576	19.089	4.6559	0	10.2774	3.3641	0.9409	0.7843	0.9997	0.05624	0.7317	0	666.32	474.041	-21.45	12.35	0.871496
733	4.9	3.25	0.6633	26.4918	9.1351	0	35.1541	8.898	-0.5237	-0.9976	0.9899	0.7275	1	0.8889	36.4286	833.847	2.6	1.95	0.07261
734	6.1	17.3442	2.8433	42.4929	10.3641	0	26	6.0158	-0.2596	-0.9908	0.9648	0.6388	0.6585	0.95	1070.18	286.328	-16.9	-3.9	0.274341
735	6.1	35.5604	5.8296	29.9605	7.3074	0	11.718	3.0714	0.9842	0.9498	0.9996	0.01439	0.2195	0	660.254	92.7213	30.55	-18.2	0.797767
736	5.9	3.9538	0.6701	42.7294	10.9563	0	26.2023	7.4705	-0.102	-0.9648	0.9487	0.7036	1	0.7895	672.271	793.144	-3.9	0.65	0.0611612
737	5.9	5.36	0.9085	11.705	3.0013	0	14.5344	3.1957	0.7917	0.2425	0.9852	0.2167	1	0.2632	1205.81	675.915	-1.3	5.2	0.302702
738	5.9	9.1232	1.5463	28.0018	7.1799	0	18.9506	4.646	0.845	0.3162	0.9983	0.1608	1	0.1579	1031.92	913.814	0.65	-9.1	0.215365
739	5.1	47.7031	9.3535	32.3144	10.424	3.25	32.5	6.9475	0.9656	0.938	0.9892	0.01841	0	0	1265.66	713.422	-44.85	16.25	0.897304
740	4.7	8.475	1.8032	15.4571	5.7249	0	14.5344	4.6499	0.9413	0.7071	0.9995	0.1056	1	0.1429	1145.39	964.755	-7.15	4.55	0.314975
741	5.7	15.1744	2.6622	26.3913	7.1328	0	19.769	4.5571	0.8844	0.6416	0.9982	0.1025	1	0.1176	756.816	239.193	-11.05	-10.4	0.373234
742	5.7	12.4182	2.1786	27.992	7.5654	0	32.5	7.6124	0.1503	-0.53	0.9806	0.4973	0.8919	0.8235	1262.6	6.3596	-9.1	-8.45	0.287969
743	5.5	30.7979	5.5996	28.9092	8.2598	3.25	13	2.6103	0.9851	0.9387	1	0.02085	0.5143	0	1198.69	425.664	-22.1	21.45	0.677934
744	5.5	42.1298	7.66	42.3917	12.1119	3.25	43.3604	10.5445	0.9914	0.9421	1	0.01438	0	0	668.118	201.073	33.15	26	0.632436
745	5.3	5.5536	1.0478	21.0955	6.3926	0	17.5018	4.818	-0.2524	-0.9939	0.9806	0.5608	1	0.9167	1177.08	939.66	-1.95	-5.2	0.163908
746	5.3	18.3042	3.4536	16.8776	5.1144	0	10.2774	3.3637	0.989	0.9468	0.9997	0.01588	1	0	464.236	937.698	-17.55	5.2	0.67527
747	5.3	4.7321	0.8928	15.6033	4.7283	3.25	11.718	2.0836	-0.04641	-0.3162	0.28	0.1846	1	1	594.132	308.085	1.3	-4.55	0.188821
748	5.3	6.6922	1.2627	17.0851	5.1773	0	10.2774	3.054	0.3302	-0.499	1	0.5816	1	0.6154	234.934	13.8208	3.25	-5.85	0.243892
749	5.3	15.6541	2.9536	37.8169	11.4597	4.5962	14.5344	2.4178	0.8985	0.53	1	0.1325	1	0.07692	194.868	176.868	-15.6	-1.3	0.257738
750	5.1	16.9	3.3137	24.1758	7.7986	3.25	14.5344	3.0547	0.9835	0.9111	0.9998	0.02657	0.3871	0	1357.18	990.196	-16.9	0	0.42491
751	5.1	56.5799	11.0941	36.8068	11.8731	7.2672	14.5344	2.2408	0.9996	0.9984	1	0.0005218	0	0	1172.67	765.52	41.6	38.35	0.93439
752	4.9	10.2774	2.0974	21.2285	7.3202	0	13.7886	3.7801	0.3729	-0.982	0.9231	0.6979	1	0.4444	513.296	79.7653	-3.25	-9.75	0.286522
753	4.7	10.1533	2.1603	13.8372	5.1249	0	35.8974	9.0333	0.6108	-0.1644	1	0.5081	1	0.4286	718.808	377.745	-6.5	-7.8	0.42153

## Sheet: SDM 79 S2V2
trackID	trackLength(s)	totalDisplacement(um)	meanVelocity(um/s)	totalDistance(um)	meanSpeed(um/s)	minSpeed(um/s)	maxSpeed(um/s)	stdevSpeed(um/s)	meanPersistence	minPersistence	maxPersistence	stdevPersistence	tumblingPropensityV	tumblingPropensityP	positionX(px)	positionY(px)	displacementX(um)	displacementY(um)
0	28.1	109.208	3.8864	175.507	6.7244	0	13.4001	2.7905	0.8381	-0.2941	1	0.2848	0.4483	0.1792	343.438	969.217	-1.3	109.2	0.577955
1	13.9	45.0427	3.2405	91.1165	7.6568	0	26	5.6884	0.8802	0.3162	1	0.1447	0.8487	0.1414	1347.1	542.968	-31.85	-31.85	0.423219
2	12.9	63.753	4.9421	98.8405	9.0679	3.25	22.981	4.0468	0.9491	0.7612	1	0.04521	0.3853	0	735.357	874.496	-2.6	-63.7	0.54501
3	43.5	88.7173	2.0395	253.784	6.1153	0	16.5718	3.2013	0.6876	-1	1	0.5453	0.8241	0.259	989.282	514.31	-61.75	63.7	0.333508
4	11.1	38.6354	3.4807	68.9177	7.5734	0	20.8102	4.6071	0.8367	0.136	1	0.2173	0.5385	0.2254	1153.63	1024.25	-37.7	-8.45	0.459595
5	26.1	102.04	3.9096	173.029	7.1796	0	20.8102	4.751	0.4922	-1	1	0.7186	0.5768	0.3519	640.931	765.253	71.5	72.8	0.544543
6	10.1	23.8383	2.3602	57.6589	7.1184	0	22.981	4.3968	0.6876	-0.4376	1	0.4408	1	0.3167	807.54	997.238	-21.45	-10.4	0.331563
7	11.9	98.8791	8.3092	94.8673	9.5826	0	17.5018	3.9443	0.9871	0.9147	1	0.02158	0.1616	0	1326.38	982.563	-94.25	-29.9	0.867113
8	5.1	33.2073	6.5112	28.2467	9.1118	3.25	16.5718	3.2133	0.9911	0.9532	1	0.01475	0	0	702.657	880.382	-25.35	-21.45	0.71459
9	9.9	31.6904	3.2011	42.4125	5.3687	0	13.4001	2.8606	0.9187	0.7134	0.9992	0.08332	0.962	0.05085	430.091	842.268	28.6	13.65	0.596252
10	49.5	32.5065	0.6567	259.724	5.4679	0	21.8017	3.9958	0.3431	-1	1	0.6881	0.9832	0.5996	351.668	965.364	-0.65	32.5	0.120101
11	16.7	51.4281	3.0795	84.7972	5.7685	0	29.25	4.1311	0.8062	-0.7071	0.9998	0.2846	0.898	0.2283	491.617	353.964	-14.3	-49.4	0.533848
12	47.5	157.863	3.3234	270.932	5.9545	0	26.8002	3.6341	0.7498	-0.9989	1	0.4244	0.5407	0.294	819.632	603.166	-50.7	-149.5	0.558133
13	10.7	46.1088	4.3092	61.904	7.1154	3.25	16.5718	3.0348	0.7844	-0.9929	1	0.5432	0.2989	0.1343	1349.05	503.168	-35.1	-29.9	0.605616
14	16.9	21.4894	1.2716	64.0214	4.2967	0	16.25	3.1333	0.3719	-0.9312	1	0.5499	1	0.6393	895.284	497.464	1.3	-21.45	0.295948
15	12.1	13	1.0744	63.796	6.3164	0	39.6713	7.0869	0.2327	-0.9952	0.9993	0.6837	0.9505	0.6173	1316.06	337.893	-10.4	7.8	0.170097
16	11.1	53.7931	4.8462	68.984	7.5807	0	21.8017	4.1944	0.938	0.5372	1	0.07605	0.3407	0.04225	839.797	937.676	37.05	39	0.639281
17	6.7	20.9619	3.1286	25.8825	5.5069	0	13.4001	3.0704	0.8368	0.3987	1	0.1811	0.9574	0.2222	1136.28	741.537	-20.8	2.6	0.568124
18	10.3	28.7179	2.7881	45.511	5.4833	0	13.4001	3.1645	0.2728	-0.9939	0.9998	0.8039	0.5904	0.4762	883.272	629.67	2.6	-28.6	0.508471
19	8.7	9.8363	1.1306	41.3979	6.1788	0	13.7886	4.0764	0.2608	-0.9754	0.9878	0.6239	1	0.75	588.741	153.161	-9.75	1.3	0.182981
20	8.9	62.5657	7.0299	63.841	9.2523	3.25	18.9506	3.3391	0.9308	0.8192	0.9992	0.0479	0	0	799.691	381.067	-4.55	62.4	0.7598
21	6.3	59.6621	9.4702	51.0466	11.8713	7.2672	20.5548	3.9893	0.986	0.9697	1	0.009507	0	0	889.175	373.833	52	-29.25	0.797739
22	18.1	108.152	5.9753	127.165	7.8985	0	41.1096	4.5025	0.904	-0.9562	1	0.3418	0.1304	0.06383	512.116	803.307	-27.3	104.65	0.756511
23	8.5	12.143	1.4286	50.0602	7.7016	3.25	19.769	3.8964	0.6371	-0.7474	0.9967	0.4631	1	0.3778	920.318	1034.89	11.7	-3.25	0.185494
24	49.5	130.534	2.637	258.424	5.4405	0	39.1352	3.7197	0.7992	-0.8773	1	0.366	0.9811	0.2026	1290.93	600.787	-31.2	126.75	0.484698
25	37.9	134.79	3.5565	275.972	7.6872	0	35.8974	5.2256	0.7451	-1	1	0.4821	0.6184	0.2275	675.761	745.228	-33.15	-130.65	0.462652
26	23.7	51.0364	2.1534	153.686	7.0823	0	24.7513	4.5131	0.3761	-1	1	0.6996	0.7604	0.5103	164.112	800.911	5.85	-50.7	0.304054
27	34.9	210.69	6.037	282.123	8.5752	0	46.1912	4.9098	0.9827	0.8742	1	0.02148	0.04255	0	900.738	230.818	-107.25	181.35	0.704007
28	16.7	109.393	6.5505	125.064	8.5078	3.25	13.7886	2.4004	0.9601	0.7583	1	0.05643	0	0	1303.78	412.904	-109.2	6.5	0.769941
29	41.9	105.695	2.5225	268.71	6.7346	0	17.5018	3.6381	0.4504	-1	1	0.7394	0.7343	0.3914	1034.81	857.72	104	-18.85	0.374558
30	5.5	13.1615	2.393	29.1693	8.3341	3.25	18.3848	4.6914	0.3581	-0.6306	0.9701	0.584	0.9143	0.6667	481.954	286.864	-12.35	-4.55	0.287134
31	27.3	132.829	4.8655	166.782	6.5922	0	22.981	3.6399	0.9797	0.7593	1	0.03374	0.2767	0	994.777	713.901	-132.6	7.8	0.738069
32	22.7	75.9388	3.3453	139.128	6.7212	0	18.3848	4.1116	0.6122	-0.9997	1	0.5726	0.6618	0.3622	1063.51	968.813	-44.2	-61.75	0.497724
33	6.1	23.2278	3.8078	24.3098	5.9292	0	13.4001	3.5056	0.383	-0.4179	0.9978	0.4339	0.6341	0.7619	833.549	443.902	-7.15	22.1	0.642211
34	8.5	44.2096	5.2011	48.7316	7.4972	0	18.9506	4.3775	0.8435	-0.4626	0.9999	0.3209	0.4769	0.1333	598.606	307.171	29.25	33.15	0.693739
35	6.7	32.0088	4.7774	24.987	5.3164	0	13	2.8444	0.973	0.9162	0.9998	0.02626	0.383	0	774.836	233.59	31.2	-7.15	0.898616
36	13.9	39.6979	2.856	79.487	6.6796	0	16.5718	3.7884	0.8061	-0.6139	0.9999	0.2757	0.9916	0.2424	520.975	662.831	25.35	-30.55	0.427571
37	17.9	12.3329	0.689	88.1989	5.5471	0	17.5018	4.0372	0.297	-1	0.9989	0.7127	1	0.5985	852.832	787.38	-3.9	11.7	0.124209
38	6.5	8.2219	1.2649	40.8427	9.0761	0	22.981	4.9495	0.6721	-0.1961	1	0.3601	1	0.44	683.969	644.261	7.8	2.6	0.139366
39	15.7	25.886	1.6488	74.8944	5.4667	0	16.25	3.6695	0.1578	-1	1	0.7286	0.9489	0.6053	243.627	285.443	-22.75	12.35	0.301608
40	49.5	50.3907	1.018	242.348	5.1021	0	13.4001	3.2581	0.4535	-1	1	0.6996	1	0.4099	762.999	542.427	-25.35	-43.55	0.199526
41	41.9	18.8612	0.4501	241.143	6.0437	0	33.4608	4.9365	0.285	-1	1	0.7085	0.9674	0.6059	480.168	524.216	18.85	0.65	0.0744742
42	33.1	27.3077	0.825	278.82	8.9653	0	24.7513	5.0734	0.3693	-1	1	0.5571	0.8457	0.6667	650.526	386.947	27.3	0.65	0.0920215
43	12.9	24.286	1.8826	108.227	9.9291	0	16.5718	4.4735	0.6948	0.03997	1	0.2686	0.9541	0.5227	1238.64	938.822	-6.5	-23.4	0.189604
44	13.1	58.7774	4.4868	64.954	5.8517	0	14.5344	3.0856	0.9404	0.7452	1	0.0625	0.4955	0.01099	912.408	192.756	46.15	-36.4	0.766752
45	5.3	22.366	4.22	22.282	6.7521	0	10.2774	2.6677	0.9511	0.8612	0.9996	0.05139	0.4242	0	577.943	1031.04	18.2	13	0.624991
46	25.3	37.7	1.4901	158.528	6.8038	0	17.5018	4.6983	0.4384	-0.9999	1	0.6503	0.7983	0.5094	544.794	473.862	-26	27.3	0.21901
47	6.9	40.5821	5.8815	40.5563	8.2768	0	13.7886	2.8611	0.9678	0.8614	1	0.03974	0.1837	0	1288.49	287.906	21.45	34.45	0.710601
48	31.9	8.5494	0.268	254.315	8.5055	0	22.981	4.8371	0.5536	-0.9986	1	0.6685	0.4147	0.3381	943.31	324.146	-1.3	8.45	0.031509
49	6.7	25.3833	3.7886	40.2506	8.564	3.25	18.9506	4.662	0.9397	0.7673	0.9999	0.07927	0.5957	0	1368.75	146.09	16.25	-19.5	0.442387
50	26.5	139.55	5.266	181.214	7.3965	0	29.0689	3.8535	0.8134	-0.9985	1	0.4929	0.1837	0.1244	128.311	763.796	53.95	-128.7	0.711958
51	39.3	8.6721	0.2207	174.312	4.6732	0	18.9506	3.4194	0.1509	-1	1	0.6585	1	0.7485	591.818	990.765	-1.95	8.45	0.0472267
52	15.5	117.312	7.5685	115.802	8.578	3.25	16.5718	3.3638	0.9888	0.9181	1	0.01644	0	0	860.41	602.019	-86.45	-79.3	0.882315
53	9.9	45.2766	4.5734	36.9996	4.6835	0	9.1924	2.0797	0.8537	0.3482	1	0.1825	0.8734	0.1864	767.747	870.182	-28.6	35.1	0.976492
54	7.3	40.4726	5.5442	35.6375	6.7241	3.25	11.718	2.3905	0.9888	0.9609	0.9999	0.01154	0.283	0	1330.01	880.274	-20.15	35.1	0.824527
55	5.1	21.1724	4.1515	18.8654	6.0856	3.25	14.5344	3.7201	0.9804	0.8575	1	0.04135	0.7419	0	819.853	136.039	20.15	-6.5	0.682184
56	18.1	68.2005	3.768	151.757	9.4259	0	29.25	5.7091	0.7327	-0.2549	1	0.3021	0.2174	0.4043	179.787	334.442	-63.05	26	0.39975
57	6.3	2.0555	0.3263	13.9285	3.2392	0	9.75	2.7139	-0.05391	-1	0.4472	0.4422	1	1	300.96	990.833	-1.95	-0.65	0.100735
58	5.1	10.6608	2.0904	22.8474	7.3701	0	16.25	4.6939	0.4411	-0.6508	0.9997	0.6256	1	0.4545	22.8431	1031.91	6.5	-8.45	0.283633
59	5.5	27.0356	4.9156	34.0208	9.7202	4.5962	46.5329	9.5067	0.2666	-0.1278	0.9988	0.4517	0.3143	0.7333	632.7	714.791	-24.05	-12.35	0.50571
60	9.5	40.9087	4.3062	53.6005	7.1467	0	13	3.3224	0.9834	0.9125	1	0.01997	0.8267	0	1099.04	111.837	-28.6	-29.25	0.602544
61	5.3	5.2405	0.9888	18.8285	5.7056	0	14.5344	3.8236	-0.2804	-0.5914	0.06652	0.2305	1	1	761.594	316.604	-0.65	-5.2	0.173303
62	6.5	65.185	10.0285	55.5464	12.3436	3.25	23.6604	4.7973	0.9963	0.9841	1	0.003683	0	0	658.4	311.3	62.4	18.85	0.812445
63	7.5	34.548	4.6064	48.7469	8.8631	3.25	19.769	4.2871	0.8211	-0.8321	1	0.43	0.2909	0.1765	650.92	621.58	-2.6	34.45	0.519728
64	22.1	16.1457	0.7306	114.12	5.6776	0	18.3848	3.5793	0.03342	-1	1	0.7859	1	0.6686	200.993	903.394	12.35	10.4	0.128681
65	18.7	32.5584	1.7411	107.662	6.4468	0	17.5018	3.9474	0.7045	-1	1	0.3736	0.9281	0.3889	442.27	1003.93	-1.95	-32.5	0.270072
66	8.3	2.0555	0.2476	41.6002	6.6032	0	17.5018	4.6502	-0.005003	-1	0.9701	0.7268	1	0.7742	1124.52	948.536	-1.95	0.65	0.037497
67	9.9	8.45	0.8535	31.9267	4.0414	0	10.2774	2.986	0.03599	-1	1	0.7541	1	0.7115	697.687	288.005	0	8.45	0.211189
68	4.9	57.1778	11.6689	38.2405	13.1864	9.75	18.3848	2.7876	0.974	0.9551	0.9888	0.01368	0	0	901.561	333.908	-43.55	37.05	0.884919
69	8.5	92.3023	10.8591	80.3607	12.3632	3.25	16.5718	3.3351	0.9322	0.8323	0.9995	0.04959	0	0	1253.64	389.012	-0.65	92.3	0.878341
70	13.9	34.45	2.4784	68.434	5.7508	0	11.718	2.6829	0.6067	-0.6727	0.9999	0.4569	0.8319	0.4433	931.568	221.119	18.2	-29.25	0.430966
71	16.5	25.0903	1.5206	80.5892	5.5579	0	17.5018	3.572	0.2913	-0.9982	1	0.7952	0.9724	0.4915	628.579	162.809	-24.05	7.15	0.273593
72	5.9	5.2405	0.8882	16.6001	4.2564	0	10.2774	2.1805	-0.07234	-0.7894	0.5433	0.5085	1	1	1348.74	106.102	4.55	-2.6	0.208674
73	5.7	7.4111	1.3002	16.5242	4.466	0	7.2672	1.8867	-0.6926	-1	-0.1414	0.2623	1	1	245.939	436.132	4.55	-5.85	0.291133
74	5.5	5.886	1.0702	15.6469	4.4705	0	9.75	2.7177	0.5113	0.1961	0.9833	0.2314	1	0.8	40.2818	451.682	5.85	-0.65	0.239392
75	15.1	30.6604	2.0305	82.3999	6.2901	0	16.25	3.3883	0.06587	-0.9929	1	0.8161	0.8626	0.6514	924.331	679.315	-28.6	11.05	0.322809
76	5.3	6.5	1.2264	17.515	5.3076	0	10.2774	2.694	0.2397	-0.523	0.7071	0.4383	1	1	841.83	874.151	-5.2	-3.9	0.231065
77	42.1	78.9824	1.8761	239.944	5.9837	0	36.3361	4.9602	0.5298	-1	1	0.6553	0.8778	0.3862	1016.26	455.317	76.7	18.85	0.313535
78	4.7	6.7862	1.4439	18.0591	6.6885	0	14.5344	3.8053	0.2992	-0.9829	0.7452	0.6839	1	1	1374.52	862.617	1.95	-6.5	0.215878
79	17.7	59.1214	3.3402	132.756	8.4558	0	27.768	5.6485	0.9513	0.6854	1	0.05926	0.9745	0.0146	1035.85	414.122	57.2	14.95	0.395019
80	8.7	22.0809	2.538	40.396	6.0293	0	11.718	2.8404	0.9476	0.7439	1	0.05789	1	0.04255	954.075	842.626	14.95	16.25	0.420944
81	9.7	5.8138	0.5994	33.8579	4.3971	0	10.2774	2.5842	0.02638	-0.9986	0.9971	0.7518	1	0.6316	1201.76	274.856	2.6	-5.2	0.136317
82	5.5	23.9708	4.3583	29.2128	8.3465	0	16.5718	4.7674	0.9703	0.779	0.9999	0.05906	0.6	0	1375.29	526.109	18.2	-15.6	0.522171
83	6.9	60.8124	8.8134	54.6551	11.1541	6.5	18.9506	3.1759	0.9949	0.9817	0.9999	0.005306	0	0	238.674	494.333	11.05	59.8	0.790149
84	7.9	15.4093	1.9505	27.4421	4.6512	0	16.25	4.0068	0.6692	-0.9701	1	0.5931	1	0.2051	803.411	100.032	7.15	-13.65	0.419354
85	8.5	26.1297	3.0741	37.7431	5.8066	0	13.7886	3.7347	0.07328	-1	1	0.6491	0.7231	0.7561	1355.75	285.577	-26	-2.6	0.529415
86	11.3	60.854	5.3853	67.0676	7.2116	0	13.4001	3.2693	0.9084	0.7272	0.9999	0.08442	0.1613	0.0274	1138.35	131.478	24.05	-55.9	0.746755
87	10.5	81.2916	7.7421	74.3634	8.7486	0	17.5018	4.4583	0.9846	0.9199	1	0.02116	0	0	1288.6	23.1524	81.25	-2.6	0.884953
88	9.3	34.9311	3.756	67.2053	9.2062	0	32.0088	6.5477	0.9111	0.6	0.9999	0.09038	0.6301	0.07547	651.237	813.516	24.7	24.7	0.407986
89	15.1	40.457	2.6793	107.619	8.2152	0	29.9635	5.6793	0.7629	-0.8682	1	0.3727	0.9542	0.2703	534.659	687.089	27.95	-29.25	0.326139
90	6.3	13.5256	2.1469	28.2459	6.5688	3.25	10.2774	2.6221	0.2933	-0.9983	0.9899	0.7666	1	0.6818	28.0714	826.524	11.05	7.8	0.326833
91	13.5	10.4809	0.7764	57.3443	4.9865	0	17.5018	3.5273	0.2631	-0.9417	0.9999	0.6855	1	0.6105	166.57	381.118	9.1	-5.2	0.1557
92	13.9	26	1.8705	93.2079	7.8326	3.25	29.9635	5.6674	0.4751	-0.9383	1	0.5999	0.563	0.449	1086.6	208.77	15.6	-20.8	0.23881
93	11.7	17.0121	1.454	51.9945	5.3603	0	11.718	2.6357	0.5937	-0.6668	1	0.5787	0.9691	0.3247	227.5	704.769	-12.35	-11.7	0.271253
94	8.3	11.0691	1.3336	37.7414	5.9907	0	11.718	3.3005	0.1813	-0.9999	0.999	0.6793	1	0.7442	423.127	158.922	8.45	7.15	0.222612
95	6.3	3.25	0.5159	12.994	3.0219	0	10.2774	2.9594	-0.3354	-0.9983	0.6	0.4548	1	1	924.587	967.802	-2.6	1.95	0.17072
96	20.1	54.9779	2.7352	95.2994	5.2652	0	13	3.195	0.9403	0.5264	1	0.09132	0.9392	0.04348	107.933	441.649	50.05	-22.75	0.519486
97	13.1	12.3671	0.9441	64.139	5.7783	0	16.25	3.8966	-0.4832	-0.9994	1	0.5187	1	0.9667	1341.65	694.683	-12.35	-0.65	0.163387
98	11.5	145.374	12.6412	126.974	13.3657	7.2672	20.8102	3.0773	0.9943	0.9652	1	0.008862	0	0	382.504	471.296	-131.3	-62.4	0.945794
99	4.9	5.2405	1.0695	16.8504	5.8105	0	16.25	4.7696	0.1149	-0.9899	0.7071	0.5467	1	1	782.949	131.714	-0.65	-5.2	0.184063
100	11.9	39.5219	3.3212	51.7067	5.2229	0	10.2774	2.633	0.9154	0.6832	0.9997	0.07016	0.7273	0.03797	183.21	656.92	-23.4	31.85	0.635892
101	11.9	49.4385	4.1545	63.0533	6.369	0	17.5018	3.2133	0.9511	0.7751	1	0.05676	0.6768	0	376.126	795.517	-31.2	-38.35	0.6523
102	8.3	57.1557	6.8862	53.3854	8.4739	3.25	29.9635	4.826	0.9873	0.9355	1	0.01599	0	0	541.759	317.663	-16.9	54.6	0.812636
103	9.9	16.3019	1.6467	77.6661	9.8311	0	26.8002	6.0703	0.6945	-0.9717	1	0.5409	0.9873	0.2203	1053.02	12.4495	6.5	14.95	0.167499
104	16.1	38.9621	2.42	89.8355	6.3713	0	44.2048	6.4482	0.4204	-0.9963	1	0.6766	0.9291	0.4667	767.658	267.419	18.2	34.45	0.379828
105	8.3	71.9242	8.6656	92.9817	14.759	3.25	26	6.2836	0.9469	0.7796	0.9996	0.06367	0	0	1292.93	753.892	71.5	7.8	0.58714
106	8.1	26.5229	3.2744	30.5304	5.005	0	17.5018	3.9878	0.7764	-0.4472	0.9996	0.3114	0.8361	0.225	1212.25	734.574	-15.6	-21.45	0.654226
107	8.5	20.1814	2.3743	41.0121	6.3096	0	18.9506	4.3378	-0.01081	-0.8944	0.9979	0.5674	0.8308	0.8444	703.506	247.635	19.5	-5.2	0.3763
108	7.7	25.1156	3.2618	56.4862	9.9099	3.25	22.75	5.0841	0.6854	-0.08893	0.9967	0.308	0.9474	0.4595	611.981	81.6494	-4.55	24.7	0.329146
109	18.9	16.9	0.8942	95.1005	5.6272	0	29.9635	4.243	0.3607	-1	1	0.6545	1	0.5862	1134.55	690.656	-15.6	6.5	0.158907
110	6.9	17.4897	2.5347	55.1712	11.2594	3.25	23.6604	5.9315	0.7297	-0.6644	0.9999	0.4672	0.9592	0.2759	1061.83	256.058	-13	-11.7	0.225119
111	19.3	79.6429	4.1266	137.629	7.9554	0	18.3848	3.8503	0.7273	-0.7965	1	0.5417	0.4277	0.2222	884.487	1004.35	-76.7	21.45	0.518717
112	6.3	8.45	1.3413	31.7617	7.3864	3.25	13.4001	3.2457	0.304	-0.9191	0.9648	0.6609	1	0.5909	895.103	178.111	3.25	-7.8	0.18159
113	4.7	15.7348	3.3478	13.4775	4.9916	0	11.718	2.7272	0.9886	0.9727	0.9995	0.008983	1	0	1224.76	458.692	-12.35	-9.75	0.670687
114	7.1	11.8614	1.6706	27.9838	5.487	0	9.1924	2.0364	0.6233	-0.02173	1	0.252	1	0.6452	358.739	300.648	1.95	-11.7	0.304465
115	5.1	14.9641	2.9341	24.3873	7.8669	3.25	13.4001	3.2697	0.4966	0.2545	0.7657	0.1509	1	0.9091	1169.03	424.637	14.95	-0.65	0.372968
116	5.7	83.4687	14.6436	71.5124	19.3277	9.75	39.2699	5.8449	0.9958	0.992	0.9999	0.002151	0	0	1223.87	132.254	46.15	-69.55	0.757648
117	4.9	33.8062	6.8992	25.3561	8.7435	3.25	16.25	3.8408	0.9811	0.9396	1	0.01854	0.06897	0	165.143	40.7245	-20.8	26.65	0.789066
118	9.1	33.7812	3.7122	47.6007	6.7043	0	16.5718	4.0901	0.2315	-0.9954	1	0.7307	0.6761	0.6078	1254.24	97.6978	16.9	-29.25	0.553704
119	13.1	19.2492	1.4694	77.9726	7.0246	0	20.5548	5.1801	-0.1493	-1	0.9995	0.724	0.6486	0.8242	117.584	920.496	-18.85	3.9	0.209179
120	6.9	21.607	3.1314	40.4782	8.2608	0	16.25	3.5237	0.462	-0.3043	1	0.4618	0.6327	0.5357	892.514	562.391	5.85	20.8	0.379067
121	6.5	23.6246	3.6346	31.7939	7.0653	0	14.5344	3.837	0.7593	-0.08305	0.9962	0.2653	0.8444	0.32	1297.02	205.477	-3.25	23.4	0.51443
122	7.5	61.75	8.2333	53.5847	9.7427	3.25	26	5.0377	0.9934	0.9753	1	0.007	0	0	795.667	752.42	0	-61.75	0.845074
123	11.9	19.5433	1.6423	70.6562	7.137	0	32.6621	7.619	-0.2545	-1	0.9985	0.5077	1	0.9744	306.74	220.286	19.5	1.3	0.230111
124	21.3	245.065	11.5054	238.427	12.3537	3.25	36.3361	4.0176	0.9939	0.9562	1	0.008065	0	0	591.847	567.796	25.35	-243.75	0.931332
125	12.5	15.7348	1.2588	48.0691	4.578	0	20.8102	3.8462	-0.04381	-0.9998	1	0.7922	0.981	0.7073	360.684	903.212	9.75	12.35	0.274967
126	13.5	58.6659	4.3456	76.9036	6.6873	0	13.4001	3.28	0.9455	0.7071	0.9999	0.06592	0.4609	0.01053	736.196	705.27	57.85	-9.75	0.649829
127	44.1	92.3092	2.0932	401.296	9.532	0	24.7513	5.2442	0.8522	-0.9899	1	0.3061	0.4204	0.1446	164.639	583.837	92.3	-1.3	0.219597
128	18.5	56.6097	3.06	105.013	6.3644	0	16.25	3.9418	0.8782	-0.124	1	0.1766	0.8	0.1724	304.284	912.422	-14.95	-54.6	0.480799
129	5.3	32.7912	6.187	26.584	8.0558	4.5962	11.718	2.1688	0.9957	0.9818	1	0.005393	0	0	160.924	971.745	7.8	31.85	0.768018
130	5.5	41.3146	7.5118	33.8909	9.6831	4.5962	18.9506	3.7101	0.9942	0.9798	1	0.006169	0	0	769.782	948.636	-9.1	40.3	0.775764
131	5.5	24.468	4.4487	18.0373	5.1535	0	10.2774	2.7866	0.9914	0.9645	1	0.01165	0.7714	0	263.773	175.527	7.15	-23.4	0.863239
132	31.1	93.4283	3.0041	200.456	6.8885	0	16.25	3.1457	0.9274	0.2631	1	0.1033	0.921	0.07749	93.4084	703.293	-33.8	-87.1	0.436104
133	8.3	38.75	4.6687	67.4901	10.7127	3.25	32.1734	6.6746	0.7095	-0.2864	0.9936	0.3633	0.254	0.3023	330.247	344.681	-14.95	-35.75	0.43581
134	30.1	148.137	4.9215	241.495	8.5941	0	40.7224	5.2047	0.9108	-0.968	1	0.2606	0.3772	0.08429	1166.57	452.262	145.6	27.3	0.57266
135	7.9	68.2531	8.6396	60.9731	10.3344	4.5962	16.25	3.0004	0.9856	0.9159	1	0.01716	0	0	1214.23	351.437	22.75	64.35	0.836004
136	18.9	109.85	5.8122	184.405	10.9115	0	30.6604	6.1369	0.8998	-0.2425	0.9999	0.2213	0.4615	0.08725	1152.26	247.881	-101.4	42.25	0.532667
137	46.3	149.111	3.2205	299.632	6.7637	0	29.9635	4.1833	0.5574	-1	1	0.6934	0.605	0.3165	347.447	488.571	-52	139.75	0.476145
138	7.3	26.6817	3.655	35.8291	6.7602	0	13.4001	3.9209	0.9149	0.6668	0.9991	0.08587	0.8113	0.06061	235.411	143.322	-22.1	14.95	0.540664
139	9.3	29.9635	3.2219	54.085	7.4089	0	42.25	8.9468	0.2509	-0.8291	1	0.6207	0.6164	0.6604	1345.16	843.758	-6.5	-29.25	0.434869
140	9.1	62.9192	6.9142	64.1391	9.0337	3.25	16.25	3.5696	0.9916	0.9612	1	0.01068	0	0	249.819	748.335	-34.45	52.65	0.765379
141	19.1	114.831	6.0121	127.137	7.4349	3.25	14.5344	2.639	0.9806	0.9018	1	0.02074	0.2339	0	972.254	158.38	-102.05	-52.65	0.808632
142	5.3	41.5695	7.8433	37.1969	11.2718	4.5962	16.5718	3.8563	0.9893	0.9552	0.9994	0.01403	0	0	831.085	849.821	37.05	18.85	0.695834
143	4.7	56.2954	11.9777	36.1319	13.3822	7.2672	20.8102	3.0717	0.9976	0.9932	1	0.002856	0	0	392.362	397.543	45.5	33.15	0.895047
144	8.1	15.0064	1.8526	30.7795	5.0458	0	11.718	2.9953	0.5109	-0.9795	1	0.7906	0.9672	0.275	725.852	867.895	-14.3	4.55	0.367157
145	6.1	27.6766	4.5371	33.2178	8.1019	0	16.5718	4.0853	0.7056	-0.3714	0.9994	0.4476	0.2927	0.3	1101.28	5.3197	-27.3	-4.55	0.560004
146	7.5	60.268	8.0357	47.724	8.6771	0	18.9506	3.5367	0.9932	0.9564	1	0.009867	0	0	989.713	663.907	57.85	-16.9	0.926081
147	10.7	42.5688	3.9784	68.9758	7.9282	0	40.2003	6.2718	0.6443	-0.8682	0.9997	0.5934	0.5057	0.2388	1339.91	69.6168	-42.25	5.2	0.501804
148	29.9	40.0318	1.3389	228.009	8.1724	0	20.8102	4.778	0.7632	-0.4961	1	0.3344	0.6165	0.25	417.176	558.455	-21.45	-33.8	0.163832
149	29.7	199.673	6.723	223.579	8.0714	0	16.5718	3.1024	0.9644	0.7183	1	0.05851	0.03971	0.01946	932.108	579.052	198.9	-17.55	0.832941
150	5.3	27.5925	5.2061	23.159	7.0179	0	16.5718	4.1481	0.9872	0.9473	1	0.0158	0.06061	0	1301.18	144.783	-7.15	-26.65	0.741832
151	9.3	24.7769	2.6642	44.2066	6.0557	0	14.5344	3.6848	0.7384	-0.244	1	0.3447	0.9589	0.3208	1081.43	664.403	-24.7	-1.95	0.439949
152	16.3	95.3619	5.8504	154.598	10.8111	3.25	27.9576	5.293	0.8807	0.2049	1	0.2365	0.09091	0.1626	493.988	310.141	-44.2	-84.5	0.541148
153	10.5	70.7545	6.7385	81.5917	9.599	0	18.9506	3.9409	0.9411	0.613	1	0.09213	0.05882	0.06154	1118.74	650.433	65	27.95	0.702
154	7.3	8.7207	1.1946	41.0637	7.7479	0	20.5548	4.8497	-0.138	-0.9993	0.9967	0.6362	1	0.7812	290.137	849.466	3.9	-7.8	0.154184
155	5.9	47.45	8.0424	42.1733	10.8137	3.25	23.4361	5.7571	0.9818	0.9308	0.9977	0.0167	0	0	616.873	864.017	35.75	31.2	0.743723
156	10.1	59.1214	5.8536	59.6308	7.3618	0	22.981	4.456	0.981	0.9321	1	0.01939	0.358	0	497.574	1027.97	-57.2	-14.95	0.795132
157	6.3	11.1262	1.7661	31.2572	7.2691	0	18.9506	4.8592	0.8726	0.6	0.9983	0.1425	1	0.2174	156.357	287.921	-11.05	-1.3	0.24296
158	4.9	8.7207	1.7797	20.4206	7.0416	0	22.981	6.3789	-0.7244	-0.9978	0.4309	0.4864	1	1	423.612	859.408	-7.8	-3.9	0.252741
159	8.7	20.066	2.3064	48.3186	7.2117	0	17.5018	4.3104	0.6948	0.229	1	0.2138	1	0.5319	976.282	569.874	-8.45	18.2	0.319814
160	10.9	35.1962	3.229	44.9463	5.0502	0	11.718	2.838	0.9867	0.9252	1	0.01639	0.764	0	1365.61	332.44	-35.1	2.6	0.639381
161	9.7	4.111	0.4238	32.5686	4.2297	0	13.7886	3.5087	0.1489	-0.8	1	0.5077	1	0.8889	1201.92	522.113	-1.3	-3.9	0.100196
162	24.7	19.5108	0.7899	178.813	7.8772	0	29.25	5.7623	0.2513	-1	1	0.6344	0.9956	0.6878	1204.66	553.937	-16.9	-9.75	0.100277
163	4.9	67.1611	13.7063	42.1205	14.5243	6.5	20.8102	4.6698	0.9993	0.9977	1	0.0007624	0	0	500.245	973.02	49.4	-45.5	0.943681
164	7.5	72.5588	9.6745	64.6228	11.7496	3.25	19.769	4.4479	0.828	0.4472	0.9975	0.1622	0	0.3143	1199.73	62.12	12.35	-71.5	0.82339
165	15.1	84.1116	5.5703	99.6402	7.6061	0	14.5344	3.4617	0.9853	0.9261	1	0.01812	0.1603	0	707.199	340.507	59.8	-59.15	0.732346
166	9.7	63.9284	6.5906	57.3716	7.4509	0	16.5718	3.9329	0.9622	0.8255	1	0.04564	0	0	1064.1	642.119	-20.8	60.45	0.884537
167	5.5	32.2782	5.8688	37.963	10.8466	3.25	30.8322	6.4076	0.8354	0.2346	0.9997	0.2548	0.3429	0.2667	1345.43	12.7182	29.25	-13.65	0.541073
168	7.1	33.0926	4.6609	39.2833	7.7026	0	16.5718	4.5157	0.9764	0.9059	1	0.0275	0.2353	0	1147.39	601.409	23.4	23.4	0.605107
169	5.7	47.2761	8.294	34.4419	9.3086	3.25	16.25	3.848	0.9882	0.9614	1	0.01198	0	0	43.886	599.272	14.95	44.85	0.891004
170	8.9	74.8291	8.4078	75.682	10.9684	3.25	29.25	5.658	0.9491	0.6805	0.9997	0.07265	0.1159	0.04082	50.3371	69.736	40.3	-63.05	0.766548
171	5.1	0.9192	0.1802	16.1987	5.2254	0	13.4001	3.2426	-0.4492	-0.999	0.9762	0.904	1	0.7273	301.01	614.461	-0.65	0.65	0.0344854
172	16.3	63.753	3.9112	118.217	8.2669	0	38.0403	5.3843	0.7426	-0.9312	1	0.4782	0.3427	0.2764	1243.99	782.601	-40.3	49.4	0.473116
173	18.1	37.232	2.057	76.4179	4.7465	0	19.5	3.4337	0.465	-0.9968	1	0.7128	0.9441	0.3603	89.8867	631.199	-26.65	-26	0.433372
174	10.9	45.5418	4.1781	60.2151	6.7657	0	29.43	4.7666	0.9416	0.2844	1	0.1144	0.5393	0.05882	757.055	145.537	45.5	1.95	0.617541
175	13.5	18.8948	1.3996	76.5912	6.6601	0	26.8002	4.7553	0.6701	-0.6414	1	0.4162	0.5304	0.4105	530.156	1009.14	14.3	-12.35	0.210147
176	7.5	16.61	2.2147	38.8246	7.059	0	22.75	5.1298	0.8072	-0.124	0.9997	0.2495	1	0.2857	345.813	842.873	14.3	8.45	0.313741
177	5.5	9.9218	1.804	13.0366	3.7247	0	14.5344	4.0969	0.7025	0.1104	0.9487	0.2726	1	0.4	966.736	646.909	8.45	5.2	0.484334
178	8.1	6.1321	0.757	43.3381	7.1046	0	17.5018	5.0261	-0.1203	-0.9971	0.9959	0.7144	1	0.8049	1375.02	867.062	3.25	-5.2	0.106551
179	6.1	4.162	0.6823	22.4077	5.4653	0	29.0689	6.4604	-0.1295	-0.9738	0.8575	0.6519	1	0.85	1136.69	368.762	2.6	-3.25	0.124842
180	7.1	8.0401	1.1324	25.6675	5.0328	0	13.4001	3.2726	0.7514	0.1843	0.9994	0.2644	1	0.3871	912.415	453.253	-1.95	-7.8	0.225004
181	15.3	67.1296	4.3876	101.374	7.6221	0	27.9576	4.6263	0.9759	0.8575	1	0.02821	0.4586	0	134.036	282.199	-46.15	48.75	0.575642
182	5.1	15.1744	2.9754	15.1134	4.8753	0	9.1924	2.5343	0.7501	0.4376	0.9952	0.1941	1	0.4545	1232.77	66.549	14.95	-2.6	0.610301
183	9.7	14.5344	1.4984	30.6225	3.977	0	11.718	2.9284	0.8106	0.3162	1	0.193	1	0.3333	515.041	892	-6.5	13	0.376766
184	34.7	232.529	6.7011	280.784	8.5867	0	19.5	3.6108	0.9826	0.7682	1	0.03087	0.08869	0	985.055	860.239	-149.5	178.1	0.780405
185	21.5	120.081	5.5852	167.584	8.5941	0	36.3361	6.8327	0.7424	-0.7071	1	0.4268	0.5744	0.237	1126.66	560.291	98.8	-68.25	0.649888
186	18.7	48.5067	2.5939	94.6759	5.6692	0	45.5	5.5256	0.5289	-0.7514	1	0.45	0.8144	0.5986	748.227	347.166	40.95	-26	0.457543
187	9.1	55.5284	6.102	67.9436	9.5695	3.25	23.6604	4.7486	0.9662	0.3276	1	0.1021	0.1268	0.03922	760.918	949.456	-34.45	-43.55	0.637651
188	7.7	16.289	2.1154	46.6371	8.1819	0	35.8974	8.694	0.4322	-0.5566	0.9979	0.464	0.5965	0.7027	791.779	877.208	14.3	7.8	0.258546
189	4.9	2.9069	0.5932	13.2115	4.5557	0	19.769	4.9524	-0.5501	-0.8575	-0.361	0.185	1	1	991.245	326.531	2.6	-1.3	0.130211
190	8.5	46.1088	5.4246	51.2783	7.889	0	16.25	3.4713	0.9811	0.9367	1	0.01879	0.1538	0	288.188	736.953	-16.9	42.9	0.687616
191	17.9	39.1082	2.1848	141.995	8.9305	0	39.538	6.121	0.5309	-0.9955	1	0.6882	0.3774	0.3406	1318.68	437.358	14.3	36.4	0.244645
192	32.7	147.39	4.5073	263.269	8.5756	0	33.931	5.296	0.5539	-0.9976	1	0.6365	0.4137	0.3614	654.624	148.142	132.6	-64.35	0.525596
193	6.9	3.25	0.471	23.015	4.6969	0	17.5018	4.1338	-0.3388	-0.9762	0.9806	0.5687	1	0.9259	433.275	207.964	0	-3.25	0.100279
194	7.7	3.25	0.4221	26.6582	4.6769	0	13.7886	3.1903	0.5441	-1	0.9991	0.6007	1	0.4857	896.584	382.954	2.6	-1.95	0.0902521
195	9.7	90.5205	9.332	81.2069	10.5464	6.5	16.25	2.2109	0.9628	0.9181	0.9989	0.02193	0	0	1244.39	909.892	16.25	-89.05	0.884852
196	18.9	30.46	1.6116	107.859	6.3822	0	20.8102	3.4859	0.7	-0.9989	1	0.4413	0.9586	0.3446	1147.06	330.328	19.5	23.4	0.252515
197	21.9	176.312	8.0508	196.671	9.883	0	19.769	3.6505	0.9967	0.9766	1	0.004599	0	0	764.105	526.123	97.5	-146.9	0.814611
198	18.1	49.5409	2.7371	94.1193	5.8459	0	23.6604	4.0551	0.5847	-1	1	0.6023	0.9379	0.3478	156.867	881.406	-46.8	-16.25	0.468208
199	10.1	49.4769	4.8987	69.3007	8.5556	3.25	19.769	4.6909	0.8885	0.3669	1	0.1407	0.2222	0.1148	993.114	273.074	8.45	-48.75	0.572572
200	7.1	52.646	7.4149	53.01	10.3941	4.5962	17.5018	3.6292	0.9586	0.9137	0.9888	0.01817	0	0	208.69	402.07	28.6	44.2	0.713376
201	6.9	54.445	7.8906	49.5563	10.1135	3.25	25.3833	4.4626	0.9917	0.945	1	0.01267	0	0	847.377	434.696	29.9	-45.5	0.780205
202	42.3	71.432	1.6887	239.496	5.9428	0	33.1436	4.3298	0.5533	-1	1	0.6031	0.8412	0.4101	735.577	304.207	-9.1	-70.85	0.284159
203	4.9	21.6363	4.4156	12.7031	4.3804	0	14.5344	2.556	0.9653	0.9264	0.9964	0.02356	0.5862	0	1140.39	643.061	18.2	-11.7	1.00804
204	13.9	72.4101	5.2094	101.61	8.5386	0	13.4001	3.1606	0.9187	0.3301	1	0.1462	0.1765	0.1111	788.809	355.155	65.65	30.55	0.6101
205	9.1	97.3981	10.7031	85.2391	12.0055	4.5962	23.4361	3.7693	0.9635	0.8818	1	0.02699	0	0	222.308	421.291	79.3	-56.55	0.891516
206	7.9	99.1607	12.552	81.0435	13.7362	4.5962	19.769	3.6475	0.976	0.9236	0.9999	0.02116	0	0	1235.01	398.968	-96.2	-24.05	0.91379
207	41.9	90.0971	2.1503	194.731	4.8805	0	14.5344	2.7465	0.5035	-0.9997	1	0.5676	0.9524	0.5324	222.257	520.236	8.45	-89.7	0.44059
208	12.9	73.78	5.7194	72.7276	6.6723	0	18.9506	3.0415	0.9557	0.7158	1	0.06211	0.1743	0.01124	1180.46	865.465	18.2	-71.5	0.857186
209	15.7	26.1701	1.6669	88.7136	6.4754	0	17.5018	4.0012	-0.04085	-0.9994	1	0.7559	0.7956	0.7	356.143	623.357	-25.35	6.5	0.25742
210	4.7	5.5915	1.1897	17.4648	6.4685	0	14.5344	3.9314	-0.3778	-0.8682	0.9899	0.6995	1	0.8571	59.8191	631.308	-4.55	-3.25	0.183922
211	32.7	59.1643	1.8093	271.538	8.8449	0	21.8017	4.7881	0.5223	-1	1	0.7113	0.6254	0.3275	651.501	522.151	1.3	59.15	0.204559
212	10.5	15.1744	1.4452	51.8855	6.1042	0	34.548	5.7194	0.7895	-0.722	1	0.2924	1	0.3231	18.8095	815.062	2.6	14.95	0.236755
213	5.1	22.75	4.4608	18.0025	5.8073	0	10.2774	3.0845	0.9966	0.9839	0.9999	0.004918	0.4839	0	818.147	41.4118	13.65	18.2	0.768137
214	4.7	26.9339	5.7306	20.9323	7.7527	3.25	16.25	4.2452	0.9856	0.9701	1	0.01208	0.2222	0	21.4681	22.9255	-3.9	26.65	0.739175
215	5.1	5.9927	1.175	20.4499	6.5967	3.25	14.5344	3.9037	-0.8507	-0.9806	-0.6219	0.1113	0.9355	1	917.569	489.167	-3.9	4.55	0.178119
216	13.9	92.9159	6.6846	120.516	10.1274	0	39.6713	5.6962	0.864	0.4065	1	0.1744	0.1261	0.202	664.421	246.522	-87.75	30.55	0.660051
217	40.7	5.5536	0.1365	223.112	5.7652	0	23.6604	3.6923	0.3106	-1	1	0.7606	0.8398	0.5084	575.698	220.102	5.2	-1.95	0.0236765
218	31.1	122.383	3.9351	250.448	8.6064	0	27.768	4.1212	0.8044	-0.9791	1	0.4588	0.1065	0.1333	589.201	627.641	90.35	82.55	0.45723
219	26.9	146.629	5.4509	198.079	7.955	0	20.5548	4.5224	0.9307	0.4786	1	0.1191	0.3333	0.0917	880.866	978.691	-141.7	37.7	0.685217
220	28.5	90.4902	3.1751	171.133	6.4579	0	19.5	3.5428	0.8136	-0.9815	1	0.4445	0.3962	0.1224	400.5	368.73	-87.75	-22.1	0.491661
221	6.5	6.4347	0.9899	35.9196	7.9821	0	19.769	4.739	0.168	-0.9864	0.995	0.7423	1	0.68	1377.62	306.946	-4.55	-4.55	0.124015
222	40.3	226.135	5.6113	475.524	12.4158	0	40.7224	6.4044	0.7693	-0.9989	1	0.3935	0.3107	0.2278	1031.5	790.686	225.55	-16.25	0.451948
223	5.1	24.1901	4.7432	22.2448	7.1757	3.25	35.1541	7.9138	0.9727	0.8503	0.9999	0.04854	0.129	0	1112.46	968.667	12.35	-20.8	0.661009
224	7.3	17.658	2.4189	51.544	9.7253	0	23.6604	7.3009	0.5685	-0.9927	0.9997	0.4699	0.9245	0.6061	533.226	568.418	1.95	-17.55	0.248722
225	27.5	161.016	5.8551	238.074	9.3362	0	32.6621	4.4568	0.9035	0.03886	1	0.1974	0.2235	0.09362	973.916	563.785	149.5	59.8	0.62714
226	40.1	41.7824	1.042	245.349	6.4396	0	22.75	3.661	0.173	-1	1	0.6663	0.8976	0.7416	1288.43	995.933	3.9	41.6	0.161811
227	4.7	46.6961	9.9353	28.2712	10.4708	3.25	23.6604	6.204	0.9688	0.964	0.9762	0.004382	0.1111	0	588.17	166.904	13	-44.85	0.948858
228	11.7	2.0555	0.1757	43.1662	4.4501	0	24.7513	4.1844	-0.4069	-1	0.9835	0.6746	1	0.8784	769.756	644.38	1.95	-0.65	0.0394823
229	12.9	29.7655	2.3074	85.4263	7.8373	0	17.5018	4.4021	0.8567	-0.9976	1	0.2506	0.9266	0.1461	602.996	786.705	25.35	15.6	0.294413
230	26.9	78.9743	2.9358	169.21	6.7956	0	20.5548	4.0827	0.7428	-0.9995	1	0.4669	0.6546	0.2675	887.968	55.3922	-7.15	-78.65	0.432015
231	5.5	1.4534	0.2643	23.4591	6.7026	0	13.7886	3.9857	-0.5428	-0.9487	0.9487	0.6579	1	0.8462	1007.63	1011.18	-0.65	1.3	0.0394325
232	5.7	65.2239	11.4428	50.983	13.7792	3.25	26.2023	4.9617	0.9499	0.9097	0.9846	0.01709	0	0	643.614	304.991	32.5	-56.55	0.83044
233	19.9	61.0758	3.0691	154.066	8.6071	0	40.2003	5.6898	0.7131	-0.9986	1	0.6337	0.2291	0.1321	1322.97	775.364	-58.5	-17.55	0.356578
234	14.7	79.9923	5.4417	103.393	8.1411	0	18.9506	4.3535	0.8197	-0.0457	0.9998	0.3105	0.4331	0.2243	436.269	407.946	50.05	62.4	0.668423
235	5.9	5.5536	0.9413	16.8989	4.3331	0	13	3.8264	-0.3666	-0.9965	0.7071	0.6636	1	1	155.212	210.017	-1.95	-5.2	0.217235
236	9.9	103.45	10.4495	95.6324	12.1054	0	23.6604	4.7124	0.9863	0.9407	1	0.015	0	0	1107.08	79.6111	-65.65	-79.95	0.86321
237	38.9	234.113	6.0183	343.87	9.319	0	39.6713	4.5559	0.8306	-1	1	0.4382	0.1328	0.1404	703.384	896.524	-215.15	-92.3	0.64581
238	4.7	15.708	3.3421	27.7744	10.2868	0	32.5	7.582	0.864	0.6156	0.9979	0.1599	0.9259	0.2857	1035.45	212.638	6.5	-14.3	0.324892
239	8.1	4.111	0.5075	33.5183	5.4948	0	17.5018	4.2712	-0.456	-1	0.9487	0.4862	1	0.975	20.8765	421.519	3.9	-1.3	0.09236
240	7.5	53.6201	7.1493	48.429	8.8053	3.25	16.25	3.2282	0.9843	0.891	1	0.0243	0	0	1173.84	37.98	53.3	-5.85	0.811931
241	4.9	6.9096	1.4101	11.0258	3.802	0	10.2774	3.2098	0.5935	-0.05547	0.8944	0.3283	1	0.5556	355.031	147.796	-4.55	5.2	0.370884
242	9.3	56.703	6.0971	60.1518	8.24	0	27.768	5.1351	0.9635	0.7649	1	0.05073	0.1233	0	831.554	145.962	-51.35	-24.05	0.739939
243	11.9	27.6154	2.3206	53.6822	5.4224	0	13.7886	3.3061	0.9016	0.3162	1	0.1359	0.9899	0.1519	477.336	155.29	-24.7	-12.35	0.427965
244	5.9	20.4001	3.4576	30.9615	7.9388	3.25	18.3848	3.8847	0.9547	0.8155	0.9993	0.05106	1	0	831.39	1022.21	10.4	-17.55	0.435532
245	5.5	20.066	3.6484	28.275	8.0786	0	20.5548	5.7315	0.7534	0.3807	0.9995	0.2436	0.6286	0.4667	474.546	998.173	-18.2	-8.45	0.451613
246	7.1	20.9316	2.9481	41.2786	8.0938	0	29.0689	7.6038	0.8147	0.4138	0.999	0.1523	0.7255	0.3871	1275.74	496.07	-18.85	-9.1	0.364242
247	19.1	50.3907	2.6383	96.9159	5.6676	0	11.718	2.5416	0.9114	0.4104	1	0.1078	0.9708	0.106	905.385	800.929	25.35	43.55	0.465506
248	7.1	55.4027	7.8032	54.0706	10.6021	4.5962	19.5	3.4477	0.9953	0.9695	1	0.00709	0	0	409.12	335.549	-47.45	-28.6	0.736005
249	12.9	27.1214	2.1024	58.9833	5.4113	0	23.6604	4.9824	0.5813	-0.8376	0.9926	0.5084	0.945	0.427	894.632	651.612	-18.85	-19.5	0.38852
250	14.1	130.624	9.2641	128.46	10.6165	0	16.5718	3.4065	0.98	0.854	1	0.02471	0	0	873.188	736.723	63.05	114.4	0.872613
251	21.9	87.1097	3.9776	198.67	9.9834	0	21.8017	5.2781	0.7294	-0.9992	1	0.4407	0.2211	0.2655	619.516	771.242	-1.3	87.1	0.398421
252	5.1	37.232	7.3004	27.8424	8.9814	3.25	16.25	3.8111	0.9872	0.9562	0.9998	0.01395	0	0	571.128	369.235	-35.75	10.4	0.812835
253	19.9	38.1512	1.9171	136.306	7.6149	0	18.9506	4.3256	0.6259	-0.9856	1	0.5626	0.905	0.3333	210.194	678.693	14.95	35.1	0.251756
254	4.7	1.95	0.4149	15.275	5.6574	0	16.25	4.4701	-0.9569	-1	-0.8682	0.06678	1	1	431.904	0.1702	-1.95	0	0.0733376
255	13.1	73.9316	5.6436	93.6176	8.434	0	33.1436	5.5646	0.9867	0.8652	1	0.01914	0.1171	0	1240.51	276.92	-62.4	-39.65	0.669149
256	9.5	24.1901	2.5463	45.2057	6.0274	0	20.5548	3.7216	0.4773	-0.9884	0.9999	0.6426	0.72	0.4	1262.35	195.958	24.05	2.6	0.422454
257	4.7	30.048	6.3932	23.2358	8.6058	0	18.9506	4.5823	0.9922	0.9806	0.9999	0.006312	0.1852	0	1102.41	298	-18.85	-23.4	0.742894
258	8.9	30.6604	3.445	66.6259	9.6559	3.25	22.981	5.1977	0.6857	-0.6388	0.9993	0.4173	0.5362	0.3265	921.719	519.612	-26	16.25	0.356777
259	4.9	3.25	0.6633	21.8804	7.545	0	29.43	8.3246	0.2283	-0.7593	0.9839	0.6408	1	0.7778	839.663	878.245	1.95	-2.6	0.0879125
260	4.7	4.5962	0.9779	20.6484	7.6476	3.25	19.5	4.8331	0.2256	-0.7452	0.9615	0.7108	1	0.5714	1138.1	412.33	3.25	3.25	0.12787
261	5.1	7.2672	1.4249	16.9487	5.4673	0	11.718	2.8002	0.556	0.1961	0.7071	0.1694	1	1	552.451	171.422	6.5	-3.25	0.260622
262	15.3	58.214	3.8048	93.4817	7.0287	0	21.8017	4.0495	0.5909	-0.9932	0.9999	0.603	0.5714	0.3186	1298.45	225.51	16.25	-55.9	0.541323
263	12.5	62.7376	5.019	66.7573	6.3578	3.25	14.5344	3.3298	0.9914	0.9353	1	0.01143	0.2857	0	825.976	797.576	-35.1	52	0.789424
264	5.9	7.0007	1.1866	24.1529	6.1931	0	16.5718	5.1221	0.5981	-0.7071	0.9998	0.5996	1	0.3333	1151.19	742.373	-6.5	2.6	0.1916
265	31.1	42.1048	1.3539	280.812	9.6499	0	29.9635	5.9546	0.5049	-0.9965	1	0.5828	0.4811	0.4815	831.196	286.637	-41.6	6.5	0.140302
266	11.5	58.3735	5.076	75.1644	7.912	3.25	18.9506	4.1998	0.9263	0.6	1	0.09565	0.2211	0.06667	455.335	349.096	57.85	7.8	0.641557
267	9.7	20.8	2.1443	63.6456	8.2657	0	19.5	4.3785	0.7685	-0.2977	0.9998	0.265	0.8442	0.3509	1374.47	1003.11	0	20.8	0.259421
268	8.3	79.9949	9.6379	74.0909	11.7605	3.25	27.768	4.8145	0.974	0.8109	1	0.04508	0	0	761.813	92.6807	57.85	-55.25	0.819514
269	9.5	23.9179	2.5177	42.3563	5.6475	0	20.8102	4.2161	0.6527	-0.4808	0.9995	0.4079	0.9067	0.4727	1376.48	505.047	-16.25	17.55	0.445808
270	21.7	67.4811	3.1097	140.896	7.1521	0	26.2023	4.133	0.7791	-0.8118	1	0.3834	0.6599	0.2102	562.486	118.205	-66.95	8.45	0.434795
271	7.5	28.7841	3.8379	33.496	6.0902	0	17.5018	4.1221	0.9947	0.9683	1	0.008546	0.9273	0	1372.52	684.127	-26	12.35	0.630176
272	6.1	13.1454	2.155	36.7059	8.9527	0	21.8017	4.5929	0.4934	-0.9778	0.9899	0.513	1	0.6	992.426	551.156	-13	-1.95	0.24071
273	7.5	21.1625	2.8217	33.2978	6.0541	0	16.25	3.6509	-0.06437	-0.9929	0.999	0.705	0.7636	0.75	698.36	886.413	-3.9	-20.8	0.466081
274	7.3	66.0734	9.0511	63.9286	12.062	4.5962	25.3833	5.1379	0.9969	0.9673	1	0.006198	0	0	436.521	243.87	63.7	17.55	0.750381
275	9.1	11.4997	1.2637	37.7405	5.3156	0	17.5018	4.185	0.6533	-0.9762	0.9968	0.47	1	0.3922	1312.93	303.324	7.8	8.45	0.237734
276	5.1	25.9512	5.0885	24.8906	8.0292	0	16.5718	3.9266	0.8575	0.6481	0.9781	0.1039	0.4194	0.1818	1283.5	368.441	-9.75	-24.05	0.633749
277	5.7	14.8223	2.6004	28.4337	7.6848	0	29.9635	6.4803	0.701	0.1961	0.9971	0.2523	0.973	0.5294	1386.32	577.965	-9.1	-11.7	0.338382
278	16.7	17.658	1.0574	87.9355	5.982	0	16.5718	3.7171	0.3903	-0.9945	1	0.6011	1	0.582	1229.39	524.847	-17.55	1.95	0.176764
279	18.7	95.645	5.1147	147.071	8.8067	0	18.9506	3.7734	0.8289	-0.2841	1	0.2964	0.4192	0.1837	594.449	493.118	-81.9	49.4	0.580774
280	14.7	12.9512	0.881	54.3572	4.2801	0	13	3.4348	-0.1493	-1	1	0.7803	1	0.757	180.595	290.816	-12.35	3.9	0.205836
281	5.9	5.2405	0.8882	13.1606	3.3745	0	14.5344	3.205	-0.428	-0.9487	0.09054	0.3311	1	1	1332.54	754.076	-5.2	-0.65	0.263209
282	10.7	10.1533	0.9489	39.724	4.566	0	11.718	2.8532	0.07784	-1	1	0.6821	1	0.7719	1200.15	71.6168	6.5	-7.8	0.207819
283	6.9	7.4111	1.0741	37.969	7.7488	0	23.4361	6.1959	0.1168	-0.9021	0.9939	0.6314	1	0.7931	1090.67	552.79	5.85	-4.55	0.138615
284	6.1	13.9106	2.2804	26.4397	6.4487	0	22.75	6.2426	0.6137	-0.6	0.9943	0.4873	1	0.4286	1122.35	761.861	11.05	-8.45	0.353622
285	17.1	128.241	7.4995	166.858	11.0502	0	30.8322	5.3362	0.973	0.7978	1	0.03902	0	0	82.7222	419.825	91.65	-89.7	0.678675
286	8.7	39.6234	4.5544	55.7143	8.3156	3.25	26	4.515	0.7548	0.2249	1	0.2765	0.403	0.4043	797.885	1027.31	-26	-29.9	0.547693
287	6.5	34.3025	5.2773	37.993	8.4429	0	25.3833	5.4186	0.9069	0.7774	0.9859	0.07323	0.2444	0	1105.92	14.5231	-30.55	-15.6	0.625058
288	10.5	30.6604	2.92	29.1666	3.4314	0	9.75	2.4115	0.8691	0.6508	0.9999	0.09876	1	0.1538	1182.59	283.167	28.6	-11.05	0.850965
289	11.3	5.2	0.4602	56.9525	6.1239	0	20.5548	5.6271	-0.004958	-1	0.9939	0.7332	1	0.75	1233.22	648.894	0	-5.2	0.0751482
290	9.3	18.8948	2.0317	35.678	4.8874	0	16.5718	3.1096	0.8295	0.2425	0.9998	0.1958	1	0.283	1333.54	306.699	8.45	16.9	0.415702
291	8.5	21.0925	2.4815	44.7361	6.8825	0	16.25	3.2627	0.689	-0.4399	0.9999	0.3336	0.9846	0.4444	1124.14	231.712	11.7	17.55	0.360552
292	16.3	51.0695	3.1331	93.4275	6.5334	0	23.4361	4.8028	0.9205	0.5145	1	0.08319	0.7413	0.03252	1084.15	856.006	34.45	-37.7	0.479551
293	11.7	7.9076	0.6759	59.4403	6.1279	0	20.5548	4.4891	-0.4033	-0.9971	0.8616	0.5554	1	0.9315	1278.59	789.966	-1.3	-7.8	0.110299
294	5.7	26.3951	4.6307	32.435	8.7662	3.25	18.3848	4.1539	0.6209	-0.3505	0.9872	0.4888	0.4595	0.4118	783.114	838.912	-4.55	26	0.528245
295	4.7	2.68	0.5702	17.8029	6.5937	0	16.25	5.0536	-0.2368	-0.8944	0.8944	0.6408	1	0.8571	215.638	641.734	-2.6	-0.65	0.0864765
296	15.7	85.8222	5.4664	108.801	7.9417	0	18.9506	3.9994	0.7224	-0.977	1	0.5225	0.2847	0.2301	758.697	945.943	-1.95	-85.8	0.688316
297	33.9	59.1821	1.7458	191.123	5.9913	0	26.2023	4.6924	0.5881	-0.9965	1	0.6221	0.7147	0.3456	411.323	387.329	1.95	59.15	0.291389
298	6.9	13.2575	1.9214	36.3	7.4082	0	29.9635	8.0352	0.8968	0.0767	1	0.1893	1	0.1034	904.333	99.5362	-2.6	-13	0.259361
299	15.9	65.2757	4.1054	138.458	9.961	0	22.981	4.9664	0.4547	-1	1	0.6244	0.6115	0.5126	607.513	270.107	-51.35	-40.3	0.412147
300	11.3	26.8474	2.3759	39.7186	4.2708	0	10.2774	2.6334	0.8629	0.4008	1	0.137	1	0.2192	1329.04	579.765	26.65	-3.25	0.556313
301	4.7	25.3166	5.3865	24.0826	8.9195	3.25	23.6604	4.8807	0.9119	0.8039	0.9962	0.06659	0.6296	0	126.425	178.394	-16.9	-18.85	0.603902
302	5.9	17.0988	2.8981	33.0116	8.4645	0	26	6.863	0.918	0.5463	1	0.13	0.9744	0.1053	319.83	248.051	2.6	16.9	0.342383
303	33.3	53.8599	1.6174	224.545	7.174	0	33.1436	5.1614	0.5104	-1	1	0.6817	0.4665	0.354	915.434	313.041	51.35	-16.25	0.225453
304	7.1	51.939	7.3154	47.9587	9.4037	3.25	17.5018	3.6778	0.9335	0.5958	0.9998	0.1126	0.05882	0.09677	255.662	454.923	7.8	51.35	0.777928
305	5.1	32.0879	6.2917	26.8785	8.6705	0	16.5718	4.648	0.9539	0.9088	0.9908	0.02542	0	0	1145.16	23.9902	-3.9	-31.85	0.725644
306	8.9	70.5901	7.9315	70.8629	10.27	0	32.1734	6.6066	0.9249	0.6905	1	0.09662	0.04348	0.102	1161.04	1014.69	56.55	-42.25	0.772298
307	5.3	17.0617	3.2192	30.8392	9.3452	3.25	17.5018	3.9866	0.9704	0.889	0.9999	0.0306	1	0	491.821	231.283	-11.05	13	0.344476
308	14.9	50.1807	3.3678	78.0579	6.051	0	16.25	4.1312	0.2124	-1	1	0.6863	0.6977	0.6729	178.866	355.825	-14.3	48.1	0.556569
309	31.5	34.9129	1.1083	156.8	5.3153	0	21.8017	3.1996	0.6543	-0.9985	1	0.4785	0.9424	0.3694	1263.84	576.829	-31.85	-14.3	0.208511
310	5.7	25.5409	4.4809	27.5815	7.4545	0	18.9506	5.9174	0.9249	0.6777	1	0.08993	0.8108	0.05882	1266.88	992.158	-24.7	-6.5	0.6011
311	12.9	98.0725	7.6025	100.055	9.1794	3.25	23.4361	3.9984	0.9804	0.9046	1	0.02084	0.1284	0	499.857	697.202	39.65	89.7	0.828213
312	16.5	39.9049	2.4185	73.6881	5.0819	0	18.3848	3.4308	0.4657	-0.9995	1	0.6535	0.8414	0.4333	123.297	351.409	-39	-8.45	0.475905
313	22.5	137.322	6.1032	181.136	8.8359	0	20.8102	3.567	0.8964	-0.07462	1	0.2418	0.1854	0.1135	1086.83	680.984	-135.2	-24.05	0.690728
314	4.9	16.9499	3.4592	23.1335	7.9771	0	16.25	4.5669	0.7601	0.3995	0.9962	0.2381	0.6207	0.4444	134.082	267.306	-14.3	-9.1	0.433641
315	8.3	61.3794	7.3951	55.6228	8.829	0	17.5018	4.2104	0.9699	0.8847	1	0.03631	0.2857	0	828.916	719.536	61.1	-5.85	0.837592
316	7.7	81.8174	10.6256	65.7991	11.5437	0	16.25	3.5519	0.9646	0.8663	1	0.04589	0	0	1010.03	380.467	57.2	-58.5	0.920467
317	4.7	3.9538	0.8412	12.5696	4.6554	0	13.4001	3.0963	-0.2635	-1	0.9162	0.8125	1	0.7143	326.5	763.17	0.65	-3.9	0.180693
318	12.3	21.1625	1.7205	79.0336	7.6732	0	43.3604	8.4521	0.17	-0.9879	1	0.7312	0.9515	0.642	876.049	510.35	20.8	-3.9	0.224222
319	4.9	6.5324	1.3331	24.7913	8.5487	3.25	19.769	4.4014	-0.7104	-0.9622	-0.1029	0.2791	0.9655	1	1120.63	659.867	-6.5	-0.65	0.155942
320	28.9	36.4927	1.2627	174.076	6.4712	0	23.6604	4.9173	0.2484	-1	1	0.7479	0.9851	0.5592	970.619	369.003	2.6	36.4	0.195126
321	4.9	62.6736	12.7905	36.1788	12.4754	6.5	20.5548	3.6175	0.995	0.9921	0.9972	0.001589	0	0	579.347	155.786	62.4	-5.85	1.02526
322	27.5	20.8	0.7564	152.37	5.9753	0	22.75	4.3452	0.4122	-1	1	0.6671	1	0.5459	398.076	495.007	-20.8	0	0.126588
323	5.7	25.8778	4.54	24.4752	6.6149	3.25	10.2774	2.0064	0.9725	0.9447	0.9965	0.01544	0.2973	0	1352.84	866.921	23.4	-11.05	0.686329
324	15.5	33.825	2.1823	76.3799	5.6578	0	17.5018	3.2966	0.6072	-0.9965	1	0.538	0.9926	0.386	812.039	872.497	33.8	1.3	0.385715
325	4.7	23.9796	5.102	20.7465	7.6839	0	16.25	5.0218	0.8398	0.6688	0.9222	0.09656	0.5926	0.1429	487.064	124.351	-13	-20.15	0.663986
326	6.5	47.1239	7.2498	23.9625	5.325	0	13.7886	3.8949	0.9725	0.9285	0.9997	0.02115	0.5778	0	774.523	622.677	19.5	-42.9	1.36146
327	17.1	31.2135	1.8254	114.646	7.5924	0	26.8002	5.6098	0.4056	-1	1	0.6414	0.7881	0.5873	1084.94	168.102	26.65	16.25	0.240425
328	9.1	4.9503	0.544	35.2046	4.9584	0	16.25	4.2149	0.2633	-0.9923	0.9991	0.8062	1	0.52	1006.29	589.929	4.55	1.95	0.109713
329	16.9	33.8562	2.0033	97.8845	6.5694	0	26.2023	4.9707	-0.03438	-1	1	0.7518	0.8456	0.7581	521.083	574.228	33.8	-1.95	0.304944
330	7.5	25.0903	3.3454	35.2531	6.4097	0	14.5344	3.4563	0.7004	0.1322	0.9996	0.2889	0.8909	0.5143	380.567	108.26	24.05	7.15	0.521928
331	8.5	14.5344	1.7099	28.3664	4.3641	0	11.718	2.8955	0.8857	0.4472	0.9976	0.123	1	0.09302	804.106	180.177	-6.5	-13	0.39181
332	10.5	16.9	1.6095	82.5484	9.7116	0	23.6604	5.4708	0.2828	-1	1	0.7523	0.5529	0.5538	14.781	998.438	0	-16.9	0.16573
333	10.5	48.437	4.613	64.3741	7.5734	0	18.9506	3.6583	0.9099	-0.2124	1	0.2594	0.1176	0.06154	1237.69	1002.34	-31.2	-37.05	0.609106
334	8.5	16.263	1.9133	43.3454	6.6685	0	38.0403	8.7447	0.6465	0.1414	0.9999	0.2623	1	0.6279	379.782	825.712	16.25	-0.65	0.286916
335	22.9	126.483	5.5233	139.621	6.6804	0	22.981	3.7569	0.9287	-0.6727	1	0.2465	0.1914	0.06417	609.511	704.076	-114.4	53.95	0.826792
336	5.5	28.9888	5.2707	24.088	6.8823	0	10.2774	2.9519	0.9842	0.9372	0.9994	0.01845	0.05714	0	1355.82	895.736	19.5	-21.45	0.765834
337	7.5	26.2023	3.4936	37.3794	6.7963	0	37.0557	6.9717	0.7099	-0.0767	1	0.3097	0.7273	0.5143	392.293	170.18	-18.2	-18.85	0.514044
338	4.7	4.7321	1.0068	22.8878	8.477	0	29.9635	7.3593	0.5129	-0.7809	0.9762	0.6258	1	0.4286	736.5	848.106	4.55	-1.3	0.118768
339	29.5	36.5968	1.2406	161.879	5.8865	0	36.3361	4.9392	0.01467	-1	0.9995	0.7269	0.9491	0.7689	1170.98	756.832	-30.55	-20.15	0.210753
340	8.3	26.162	3.152	41.1015	6.524	0	36.3361	6.3426	0.4212	-0.3077	1	0.5339	0.619	0.5349	537.807	673.096	-23.4	-11.7	0.483139
341	18.5	78.1083	4.2221	155.523	9.4256	0	20.5548	4.7557	0.3347	-1	1	0.819	0.3515	0.4653	621.524	288.854	-24.7	74.1	0.44794
342	4.7	18.4879	3.9336	16.8483	6.2401	0	33.4608	6.8785	-0.1587	-0.5855	0.7835	0.4528	0.4444	0.8571	1046.97	71.4255	-3.25	18.2	0.630375
343	29.3	81.1537	2.7698	189.32	6.9348	0	23.6604	4.5325	0.7968	-0.7123	1	0.3442	0.7179	0.2174	1093.82	922.894	46.8	-66.3	0.399406
344	29.1	27.6154	0.949	150.857	5.5667	0	16.5718	3.4652	0.449	-0.9971	1	0.5521	1	0.576	491.558	256.622	-12.35	-24.7	0.170478
345	6.7	46.9622	7.0093	40.0222	8.5154	0	16.5718	4.4268	0.9959	0.9848	1	0.004843	0	0	678.418	253.94	31.2	-35.1	0.823132
346	5.1	26.2023	5.1377	25.8325	8.3331	3.25	16.25	4.4877	0.8705	0.3443	1	0.2216	0.6129	0.1818	1151.58	677.745	-24.05	10.4	0.616541
347	7.9	5.36	0.6785	62.1369	10.5317	0	45.5	9.1869	-0.3935	-0.9884	1	0.6605	0.7627	0.9231	1023.87	273.785	5.2	-1.3	0.0644245
348	5.3	24.468	4.6166	31.9759	9.6897	0	33.1436	9.2401	0.1928	-0.7967	0.9995	0.7723	0.697	0.6154	1377.08	141.472	-18.85	15.6	0.476444
349	11.5	76.6256	6.6631	94.3009	9.9264	3.25	18.3848	3.8188	0.9149	0.6546	1	0.08969	0.09474	0.09333	1138.35	944.096	-13.65	75.4	0.67125
350	24.5	76.8238	3.1357	198.572	8.8254	0	42.3748	4.9843	0.7454	-0.9997	1	0.5662	0.1156	0.1366	1015.63	669.429	-40.95	-65	0.355304
351	12.1	25.3833	2.0978	67.4889	6.6821	0	14.5344	4.2131	0.3831	-0.8944	0.9966	0.568	0.6535	0.7	520.764	785.669	-16.25	-19.5	0.313943
352	21.5	45.3791	2.1107	115.194	5.9074	0	16.5718	3.6578	0.8131	0.156	1	0.195	0.7231	0.3161	1191.55	950.867	-27.95	35.75	0.357298
353	5.5	0.65	0.1182	14.0636	4.0182	0	10.2774	2.7588	-0.1402	-1	0.9923	0.7621	1	0.7857	1082.35	929.536	0	0.65	0.0294162
354	10.5	10.5812	1.0077	39.1498	4.6059	0	20.5548	4.7348	-0.1283	-0.9374	1	0.699	1	0.8182	1388.12	55.8714	7.8	-7.15	0.218785
355	4.9	11.4997	2.3469	14.2329	4.9079	0	11.718	3.2422	0.6477	0.4061	0.8878	0.1533	1	0.7778	997.888	336.878	-8.45	-7.8	0.478188
356	9.3	19.5541	2.1026	62.2035	8.521	3.25	20.5548	5.0405	0.1961	-0.9923	1	0.7576	0.8082	0.5849	606.409	67.2849	-18.2	-7.15	0.246755
357	10.1	26.871	2.6605	74.197	9.1601	0	24.7513	5.3716	0.2836	-1	0.9972	0.724	0.6296	0.6167	669.198	349.668	-14.3	22.75	0.290444
358	6.1	25.886	4.2436	51.7413	12.6198	3.25	37.0557	8.6417	-0.5032	-0.9968	0.9692	0.7437	0.2927	0.8571	1128.43	190.861	22.75	-12.35	0.336265
359	28.1	63.0064	2.2422	149.995	5.7469	0	17.5018	4.1547	0.4216	-1	1	0.6884	0.8046	0.443	327.128	346.388	-23.4	-58.5	0.390158
360	4.9	2.0555	0.4195	13.4563	4.6401	0	23.6604	5.9194	-0.9812	-0.9992	-0.9615	0.01598	1	1	1336.19	751.806	-1.95	0.65	0.0904075
361	4.7	36.6833	7.805	26.6974	9.8879	4.5962	16.25	3.6656	0.9962	0.986	0.9988	0.004536	0	0	1261.67	127.617	31.85	-18.2	0.789349
362	5.1	27.2225	5.3377	30.7682	9.9252	0	29.9635	7.6422	0.9731	0.9156	0.9976	0.02508	0.09677	0	490.598	779.892	-14.95	-22.75	0.537793
363	7.1	18.6132	2.6216	46.4378	9.1054	3.25	16.25	3.2396	0.8932	0.6139	1	0.08526	1	0.03226	1067.87	630.183	16.9	7.8	0.287917
364	5.1	27.3	5.3529	28.7767	9.2828	0	30.8322	6.6366	0.856	0.1793	0.9999	0.2611	0.2903	0.1818	129.784	1001.22	0	-27.3	0.576647
365	8.9	68.1261	7.6546	68.4328	9.9178	0	35.0036	6.0858	0.8548	0.4505	1	0.1772	0.01449	0.2245	194.332	783.449	-53.95	41.6	0.771804
366	5.1	15.1744	2.9754	26.8593	8.6643	0	16.25	4.3066	0.9473	0.9044	0.9769	0.01812	1	0	699.451	393.402	-2.6	-14.95	0.343409
367	16.1	105.374	6.545	117.423	8.3278	0	16.25	4.0759	0.9813	0.8545	1	0.02625	0.04965	0	673.714	167.196	78	70.85	0.785922
368	27.7	60.854	2.1969	137.758	5.3602	0	23.6604	3.6331	0.7102	-0.9762	1	0.5028	0.751	0.2669	772.856	238.442	-55.9	-24.05	0.409854
369	19.1	39.8413	2.0859	83.5753	4.8874	0	11.718	2.3684	0.5146	-0.8	1	0.5636	0.8889	0.4901	76.4764	505.249	-3.9	-39.65	0.426791
370	6.7	29.6731	4.4288	31.9102	6.7894	0	13.4001	3.5501	0.9609	0.8022	1	0.05783	0.2553	0	485.672	195.03	-26	14.3	0.652311
371	19.9	165.1	8.2965	185.951	10.3883	0	24.7513	4.5452	0.9726	0.8437	1	0.03449	0	0	1373.49	800.955	0	165.1	0.798639
372	6.3	54.4334	8.6402	41.3506	9.6164	0	18.3848	4.7185	0.9707	0.8936	1	0.02651	0	0	1348.67	726.024	-53.3	11.05	0.898486
373	5.5	15.0064	2.7284	17.6278	5.0365	0	10.2774	2.4892	0.8946	0.7385	0.9999	0.08204	1	0.06667	386.918	845.018	4.55	-14.3	0.541725
374	5.7	10.1116	1.774	17.4957	4.7286	0	14.5344	3.7791	0.7804	0.3511	0.9995	0.1626	1	0.3529	1365.22	7.3421	-7.15	-7.15	0.375164
375	15.7	20.4104	1.3	125.303	9.1462	0	21.8017	5.2655	0.55	-1	1	0.6581	0.3066	0.3761	182.933	750.213	-16.25	12.35	0.142136
376	4.7	36.8155	7.8331	22.3186	8.2662	0	14.5344	3.6244	0.9904	0.9782	0.9967	0.006845	0	0	383.17	932.596	-27.3	-24.7	0.947606
377	5.9	28.3775	4.8098	29.4199	7.5436	0	18.9506	4.4701	0.928	0.8117	0.9993	0.0586	0.1026	0	966.669	968.314	9.75	26.65	0.6376
378	6.7	34.21	5.106	41.8211	8.8981	0	17.5018	4.6874	0.5206	0.07025	0.9997	0.2934	0.4894	0.7407	635.858	863.754	-8.45	-33.15	0.57383
379	4.7	10.2774	2.1867	14.1729	5.2492	0	10.2774	3.0277	-0.02875	-0.4472	0.3939	0.3339	1	1	987.926	243.691	3.25	9.75	0.416578
380	21.3	49.8258	2.3392	156.374	8.1023	0	19.769	4.9227	0.2384	-1	1	0.7261	0.7202	0.6176	974.272	495.028	-13	48.1	0.288708
381	5.3	40.9706	7.7303	40.8173	12.3689	7.2672	19.769	3.5426	0.9825	0.9383	1	0.01897	0.09091	0	1288.65	185.811	-30.55	27.3	0.624979
382	6.5	4.111	0.6325	34.9299	7.7622	0	18.9506	4.2518	-0.5089	-0.9998	0.9487	0.5288	1	0.9583	245.339	609.969	-1.3	-3.9	0.0814846
383	12.9	25.3166	1.9625	91.6862	8.4116	0	29.43	7.4391	0.2293	-1	0.9976	0.7332	0.8257	0.5977	339.349	758.771	22.1	12.35	0.233309
384	6.3	63.7033	10.1116	53.3718	12.412	3.25	30.8322	5.8445	0.9897	0.9522	0.9999	0.0129	0	0	215.214	680.937	63.05	-9.1	0.814663
385	14.9	36.1437	2.4258	61.4876	4.7665	0	10.2774	2.5778	0.8805	0.3162	1	0.1494	0.969	0.1468	170.899	586.872	22.1	28.6	0.508927
386	5.1	19.5108	3.8257	24.0213	7.7488	0	17.5018	4.7386	0.4501	-0.4961	0.9932	0.5713	0.5806	0.5455	372.422	1022.86	0.65	19.5	0.493715
387	7.3	43.6663	5.9817	49.7765	9.3918	3.25	45.6159	8.1799	0.9775	0.911	1	0.02524	0.09434	0	1100.51	232.52	-30.55	31.2	0.636907
388	7.5	19.5	2.6	26.7971	4.8722	0	10.2774	2.8796	0.9431	0.7474	1	0.07071	1	0.02857	760.547	804.24	-11.7	-15.6	0.53364
389	21.7	91.7629	4.2287	166.768	8.4654	0	21.8017	5.1567	0.4868	-0.9923	1	0.6474	0.4721	0.4368	778.758	383.482	-91.65	-4.55	0.499527
390	18.1	50.5665	2.7937	95.0896	5.9062	0	17.5018	3.7524	0.402	-0.9999	1	0.779	0.6708	0.3617	677.889	430.055	-35.1	-36.4	0.473011
391	26.3	83.4687	3.1737	163.842	6.7425	0	35.8974	4.9577	0.4222	-1	1	0.7088	0.6049	0.4395	1372.52	365.835	39.65	73.45	0.470701
392	21.1	62.7679	2.9748	182.425	9.5511	0	27.9576	5.5717	0.5934	-0.9994	1	0.6145	0.5916	0.345	921.981	777.775	-16.9	-60.45	0.311462
393	8.9	74.7274	8.3963	70.8669	10.2706	0	22.981	4.937	0.9969	0.9813	1	0.003766	0	0	859.449	1013.52	67.6	31.85	0.817508
394	5.3	2.6	0.4906	24.8811	7.5397	0	35.8974	8.1533	0.2733	-0.8754	1	0.7745	1	0.5385	893.396	167.019	2.6	0	0.0650689
395	23.7	104.747	4.4197	126.966	5.851	0	11.718	2.5473	0.9839	0.8214	1	0.02535	0.5714	0	1226.53	49.9831	-87.75	-57.2	0.755375
396	9.7	10.4809	1.0805	69.2561	8.9943	0	20.5548	4.6899	0.3938	-1	1	0.6746	1	0.5	502.918	416.01	-9.1	-5.2	0.120132
397	7.1	28.1608	3.9663	42.0248	8.2402	0	25.3833	7.211	0.8855	-0.3987	1	0.2654	0.7059	0.09677	778.599	819.324	-26.65	9.1	0.481335
398	7.5	55.0508	7.3401	53.011	9.6384	3.25	22.75	6.0036	0.9746	0.9135	0.9998	0.02319	0.2909	0	744.12	569.953	50.7	-21.45	0.761548
399	13.9	178.84	12.8662	158.775	13.3425	7.2672	21.8017	2.5627	0.9801	0.8978	1	0.02283	0	0	605.712	244.428	123.5	-129.35	0.964302
400	6.9	59.8636	8.6759	63.4047	12.9397	0	39.6713	8.6275	0.994	0.9503	1	0.01017	0	0	1238.98	207.717	-44.85	-39.65	0.670487
401	8.7	12.4182	1.4274	46.9344	7.0051	0	20.8102	5.0559	-0.2724	-0.9976	0.9995	0.7538	0.8358	0.7826	574.195	758.098	9.1	8.45	0.203766
402	6.7	21.9273	3.2727	27.5636	5.8646	3.25	11.718	2.4414	0.8676	0.6899	0.9993	0.1004	1	0.07407	239.351	417.366	21.45	-4.55	0.558043
403	21.9	10.4809	0.4786	145.33	7.303	0	21.8017	4.0149	0.6824	-0.9971	1	0.4829	0.7337	0.309	190.584	801.941	-9.1	-5.2	0.0655347
404	4.7	15.2161	3.2375	24.5853	9.1057	3.25	22.75	5.595	0.8627	0.7428	0.9925	0.0908	0.8519	0.1429	469.128	784.383	5.2	-14.3	0.355547
405	10.5	39	3.7143	47.621	5.6025	0	13.4001	2.7789	0.9366	0.5346	1	0.09341	0.9765	0.07692	1258.1	628.152	-31.2	-23.4	0.662972
406	8.7	57.469	6.6056	53.9802	8.0567	0	13.7886	3.2808	0.9911	0.932	1	0.01472	0	0	520.983	129.448	-39.65	-41.6	0.819889
407	9.5	8.3241	0.8762	53.5365	7.1382	0	18.9506	4.5052	0.5631	-0.7071	1	0.4847	1	0.4727	915.937	875.074	5.2	6.5	0.122748
408	5.5	42.3748	7.7045	47.4004	13.543	0	43.7243	11.8531	0.9508	0.8506	1	0.04966	0	0	1327.61	915.809	27.95	31.85	0.568892
409	10.9	8.45	0.7752	54.6206	6.1372	0	20.8102	4.5389	-0.3805	-0.9986	0.9487	0.5279	1	0.9412	7.0092	771.555	0	8.45	0.126312
410	5.5	74.2026	13.4914	54.7859	15.6531	10.2774	22.981	3.4853	0.9958	0.9841	1	0.00562	0	0	59.4	961.436	-74.1	3.9	0.8619
411	5.9	86.3522	14.636	59.4438	15.242	9.1924	20.5548	3.2589	0.9798	0.9431	0.9959	0.01694	0	0	420.983	141.636	78	37.05	0.960241
412	8.3	45.6715	5.5026	47.2704	7.5032	0	19.5	4.1318	0.7738	-0.9648	0.9999	0.4837	0.3651	0.119	192.392	119.072	-18.85	41.6	0.733367
413	5.1	16.9499	3.3235	19.1122	6.1652	0	13.7886	3.6309	0.8747	0.5707	0.9987	0.1388	0.9677	0.1818	721.039	856.274	14.3	-9.1	0.539074
414	18.9	78.1839	4.1367	176.576	10.4483	3.25	33.4608	4.89	0.8273	-0.4789	1	0.3453	0.08876	0.1409	96.1164	824.471	53.3	57.2	0.395921
415	6.9	44.7746	6.4891	39.1399	7.9877	0	16.25	3.7237	0.9801	0.911	1	0.02168	0.102	0	1232.12	231.333	-34.45	-28.6	0.812387
416	8.9	29.2139	3.2825	45.8795	6.6492	0	32.5	5.9665	0.7317	-0.0767	0.9999	0.2982	0.6232	0.3673	1125.57	370.427	24.7	15.6	0.493668
417	4.9	4.55	0.9286	22.9702	7.9208	0	40.2003	9.9178	-0.5507	-0.9561	0.1029	0.4011	0.9655	1	519.959	879.316	0	-4.55	0.117236
418	9.1	38.46	4.2264	40.0418	5.6397	0	13.7886	2.8334	0.9917	0.9473	1	0.01315	0.8028	0	50.1593	205.835	-33.15	-19.5	0.749402
419	19.5	56.703	2.9078	97.8803	5.5932	0	29.43	4.1205	0.828	-0.8137	1	0.3519	0.9371	0.1569	152.12	699.239	-24.05	-51.35	0.519881
420	4.7	33.2009	7.064	22.7363	8.4209	3.25	14.5344	3.1701	0.9968	0.9894	0.9999	0.004144	0	0	1068.62	22.9894	-13	30.55	0.838865
421	4.9	43.9556	8.9705	27.9223	9.6284	3.25	16.25	3.3904	0.9938	0.9897	0.9978	0.00259	0	0	941.143	461.582	27.3	-34.45	0.931671
422	6.1	2.7577	0.4521	38.4374	9.375	0	23.4361	5.9004	-0.6693	-0.9983	0.9727	0.6337	0.3902	0.9048	201.139	206.156	1.95	1.95	0.048224
423	24.1	17.7535	0.7367	109.226	4.9424	0	18.9506	3.2641	0.3224	-1	1	0.6732	1	0.593	191.533	884.044	-7.15	16.25	0.149057
424	7.1	19.8117	2.7904	44.1111	8.6492	0	39.1352	7.3509	0.7629	-0.6536	1	0.467	0.6471	0.1613	520.085	444.57	13	14.95	0.322619
425	16.5	174.782	10.5929	179.327	12.3674	0	40.2003	5.5657	0.9876	0.8823	1	0.01964	0	0	86.803	673.654	-73.45	-158.6	0.856518
426	6.3	26.7765	4.2502	24.1516	5.6167	0	10.2774	2.6806	0.5953	0.3457	0.8922	0.1607	0.6047	0.7826	142.54	434.484	-2.6	26.65	0.756708
427	23.5	20.2441	0.8615	181.877	8.4594	0	46.5329	7.1762	0.1727	-1	1	0.7616	0.786	0.6432	1344.22	1024.82	-20.15	-1.95	0.101839
428	22.5	71.7742	3.19	113.731	5.5478	0	13.4001	3.4557	0.4879	-0.9923	1	0.7153	0.6341	0.3708	259.947	902.407	-70.2	-14.95	0.575003
429	4.7	6.5	1.383	17.681	6.5485	0	20.5548	5.8549	-0.64	-1	-0.4191	0.2065	1	1	279.617	127.681	-6.5	0	0.211193
430	12.1	62.7006	5.1819	74.3089	7.3573	0	26.8002	5.1837	0.9517	0.4961	0.9998	0.07097	0.198	0.02469	762.624	662.959	-59.15	-20.8	0.704321
431	10.9	67.7155	6.2124	84.5713	9.5024	3.25	23.6604	4.087	0.8903	-0.3542	1	0.2526	0.2135	0.08696	1232.47	432.95	-24.7	-63.05	0.653772
432	17.3	123.563	7.1424	168.642	11.0223	0	23.4361	5.0991	0.9749	0.8437	1	0.03	0.07843	0	1314.68	388.327	41.6	-116.35	0.647995
433	6.1	16.0538	2.6318	28.7901	7.022	0	16.25	3.8661	0.2766	-0.9487	0.9995	0.7938	0.6098	0.4762	931.549	49.4836	8.45	-13.65	0.374794
434	22.9	32.1734	1.405	91.2227	4.3647	0	14.5344	3.1952	-0.1488	-1	1	0.8401	0.866	0.7011	447.71	1030.78	31.85	4.55	0.321901
435	9.9	28.5408	2.8829	62.1726	7.87	3.25	22.981	4.7235	0.7119	-0.4837	1	0.365	0.9747	0.3898	1201.41	180.95	24.7	14.3	0.366315
436	7.7	50.9908	6.6222	46.2669	8.117	0	16.5718	3.8467	0.8978	-0.4356	1	0.315	0.2632	0.08108	992.266	178.201	-48.75	-14.95	0.815843
437	4.9	3.3144	0.6764	17.2933	5.9632	0	11.718	2.772	-0.5278	-0.6247	-0.4472	0.06021	1	1	1367.26	507.092	3.25	-0.65	0.113429
438	12.5	14.8508	1.1881	38.9522	3.7097	0	11.718	2.9587	0.4634	-1	0.9995	0.7494	0.981	0.3176	1331.6	750.628	13.65	5.85	0.320268
439	16.9	135.389	8.0112	153.39	10.2946	0	42.25	6.3162	0.9754	0.7482	1	0.03808	0.1409	0.007752	943.908	189.811	-7.15	-135.2	0.778194
440	4.7	53.903	11.4687	37.6394	13.9405	3.25	42.3748	12.3466	0.9897	0.9822	0.9999	0.005492	0	0	1228.8	316.234	44.85	29.9	0.822689
441	8.5	14.3148	1.6841	42.8582	6.5936	0	19.769	4.3653	-0.302	-1	1	0.6384	0.9692	0.8605	1274.42	799.465	14.3	0.65	0.255414
442	12.5	7.854	0.6283	26.6266	2.5359	0	7.2672	2.0672	0.1877	-0.9487	1	0.6482	1	0.6709	429.684	753.772	-7.15	3.25	0.247762
443	16.1	40.7431	2.5306	79.985	5.6727	0	14.5344	3.3912	0.3901	-1	1	0.7524	0.8156	0.405	1280.96	940.376	33.8	-22.75	0.446102
444	4.7	8.475	1.8032	15.2297	5.6406	0	13.7886	4.3543	0.5657	-0.3162	0.9762	0.5141	1	0.4286	1006.37	417.16	-7.15	-4.55	0.319682
445	14.5	80.5003	5.5517	125.695	10.0556	0	25.3833	4.8782	0.8109	-0.4874	1	0.2723	0.456	0.2762	214.245	481.707	-50.05	63.05	0.5521
446	15.3	63.5705	4.1549	110.771	8.3286	0	29.9635	4.977	0.8809	0.4366	1	0.1617	0.3308	0.1947	1139.68	619.876	17.55	61.1	0.498871
447	5.5	6.5	1.1818	16.7214	4.7775	0	11.718	3.3612	0.2398	-0.6644	0.9487	0.5571	1	0.8667	1071.16	215.291	0	-6.5	0.247368
448	4.9	9.1924	1.876	22.3997	7.724	0	27.768	6.8448	0.2659	-0.9271	1	0.6928	0.9655	0.6667	1120.92	175.775	1.3	9.1	0.242879
449	9.7	28.7841	2.9674	50.2972	6.5321	0	16.25	3.2059	0.5884	-0.3511	0.9998	0.3495	0.974	0.5614	257.284	87.9072	-3.25	-28.6	0.45428
450	17.1	57.366	3.3547	100.516	6.6567	0	27.9576	4.6231	0.8896	0.3876	1	0.1222	0.2848	0.07634	422.664	875.199	-53.95	19.5	0.503958
451	11.3	14.5344	1.2862	66.963	7.2003	0	23.4361	4.7621	0.3777	-1	0.9997	0.5412	0.9892	0.6901	1339.9	494.327	-13	-6.5	0.178631
452	5.7	22.5635	3.9585	24.0842	6.5093	3.25	13.4001	2.7925	0.7021	0.2135	0.9999	0.2653	0.5676	0.4706	309.667	10.3772	22.1	-4.55	0.60813
453	8.7	7.6081	0.8745	39.6608	5.9195	0	20.8102	4.8293	-0.3771	-0.9806	0.8575	0.4686	1	0.9524	1162.79	714.299	-7.15	-2.6	0.147732
454	16.9	80.3296	4.7532	116.921	7.847	0	17.5018	3.2869	0.9209	0.2305	1	0.1529	0.5503	0.1085	527.462	962.092	7.8	-79.95	0.605735
455	13.7	6.5	0.4745	42.9363	3.6698	0	21.8017	4.0465	-0.05303	-0.9806	0.9762	0.6887	1	0.8172	1314.83	839.431	-5.2	-3.9	0.129299
456	20.9	31.0711	1.4867	97.0079	5.1327	0	21.8017	3.4317	0.8692	-0.0767	1	0.1885	0.9153	0.2189	343.763	869.809	-8.45	-29.9	0.289653
457	8.7	17.931	2.061	23.8781	3.5639	0	10.2774	3.1099	0.5993	-0.9899	1	0.6867	1	0.2609	589.581	664.299	-12.35	13	0.578299
458	18.1	71.5148	3.9511	153.164	9.5133	0	33.4608	4.7965	0.8591	0.5735	1	0.1183	0.04969	0.227	1226.98	350.495	70.2	13.65	0.415324
459	20.7	58.2104	2.8121	152.533	8.1568	0	26.2023	6.1456	0.7546	-0.9934	1	0.5328	0.9144	0.1617	630.633	451.952	-53.3	-23.4	0.344755
460	14.7	78.5721	5.345	93.2934	7.3459	0	13.4001	3.0937	0.984	0.7944	1	0.02944	0.2992	0	440.224	948.843	-75.4	22.1	0.727617
461	4.7	33.4229	7.1113	24.3186	9.0069	3.25	17.5018	3.9615	0.9838	0.951	1	0.01635	0	0	533.021	806.808	-32.5	7.8	0.789539
462	20.5	13.65	0.6659	167.996	9.0809	0	25.3833	4.7479	0.2051	-0.9965	1	0.7185	0.5838	0.6258	168.537	474.793	0	13.65	0.0733297
463	7.1	19.5108	2.748	31.3497	6.147	0	11.718	3.4258	0.9782	0.8754	1	0.03112	1	0	520.831	184.289	-19.5	0.65	0.447047
464	8.3	8.45	1.0181	40.2679	6.3917	0	13.4001	3.0141	0.02502	-0.9986	0.9989	0.8605	0.9683	0.6047	1046.69	575.102	7.8	-3.25	0.159285
465	13.1	67.4811	5.1512	88.7218	7.993	0	19.5	4.4109	0.9756	0.8339	1	0.03554	0.1892	0	1072.2	1022.16	-63.05	24.05	0.644464
466	7.1	47.6942	6.7175	40.0918	7.8611	0	18.9506	4.3267	0.9873	0.9535	1	0.01397	0	0	1127.7	721.986	-45.5	-14.3	0.854524
467	17.3	18.8948	1.0922	116.729	7.6294	0	29.0689	6.1249	0.3698	-1	1	0.6963	1	0.5379	461.896	799.824	-1.3	-18.85	0.143157
468	14.9	108.573	7.2868	107.183	8.3087	3.25	18.9506	3.9374	0.9895	0.911	1	0.01425	0.007752	0	430.691	289.245	-16.9	-107.25	0.877008
469	4.9	27.4312	5.5982	19.4024	6.6905	0	14.5344	3.9852	0.9895	0.9744	1	0.01052	0	0	1198.7	1019.47	-16.25	-22.1	0.836739
470	7.3	30.55	4.1849	37.1126	7.0024	0	11.718	2.5876	0.817	0.5779	0.9806	0.1355	0.5849	0.3939	1097.4	265.075	0	-30.55	0.597638
471	10.5	33.5554	3.1957	79.7291	9.3799	0	29.43	5.175	0.447	-1	1	0.6949	0.6118	0.4154	726.938	700	-12.35	31.2	0.340697
472	4.9	26.5229	5.4128	19.9452	6.8776	3.25	11.718	3.0789	0.9619	0.9312	0.9971	0.02406	0.2414	0	1272.34	896.816	21.45	-15.6	0.787019
473	8.5	33.9123	3.9897	33.1788	5.1044	0	18.9506	4.0961	0.8578	0.5657	1	0.1399	0.7385	0.2222	366.171	313.253	-33.15	-7.15	0.78162
474	19.3	42.6085	2.2077	104.105	6.0176	0	19.769	3.6328	0.3455	-1	1	0.742	0.7341	0.4967	894.057	685.241	-15.6	39.65	0.366874
475	13.9	51.6126	3.7131	82.3898	6.9235	0	18.9506	4.3144	0.8473	0.3802	1	0.1784	0.6471	0.2727	689.299	999.403	30.55	-41.6	0.536304
476	12.5	76.8761	6.1501	80.1983	7.6379	0	16.25	3.2822	0.9651	0.8381	1	0.04398	0.1429	0	1097.71	29.064	-72.8	24.7	0.805208
477	10.9	51.8902	4.7606	61.7132	6.9341	0	16.25	4.3114	0.5494	-0.9985	1	0.7079	0.4831	0.3043	1084.23	596.385	-11.05	50.7	0.686549
478	16.3	22.2334	1.364	86.7084	6.0635	0	16.5718	3.732	0.3618	-1	1	0.6374	0.8182	0.582	689.819	417.255	21.45	5.85	0.224953
479	5.9	8.475	1.4364	38.77	9.941	0	33.931	7.9628	0.7681	-0.4061	0.9989	0.3538	1	0.2632	7.2288	858.28	-8.45	0.65	0.144493
480	7.1	14.95	2.1056	37.1153	7.2775	3.25	16.5718	4.3184	-0.474	-0.9935	0.9939	0.6261	0.7843	0.8966	360.282	800.43	0	14.95	0.28933
481	7.3	66.3796	9.0931	52.3002	9.868	4.5962	19.769	3.5883	0.9952	0.9847	0.9999	0.004644	0	0	1227.77	568.699	-3.25	66.3	0.921473
482	10.3	35.322	3.4293	56.5799	6.8169	0	16.25	3.9126	0.6367	-0.9971	0.9999	0.6157	0.7711	0.2381	1060.25	355.272	-34.45	7.8	0.503059
483	12.7	15.2992	1.2047	86.328	8.068	0	46.8722	8.0578	-0.06819	-1	1	0.7597	0.8505	0.7765	1219.77	649.421	-3.25	-14.95	0.149318
484	12.5	35.2322	2.8186	96.2087	9.1627	0	26.8002	6.183	0.2269	-1	0.9994	0.7904	0.6286	0.5904	365.732	101.292	-30.55	-17.55	0.307617
485	11.1	50.8705	4.5829	61.9516	6.8079	0	16.5718	3.669	0.7707	-0.1644	1	0.2828	0.5055	0.3	530.297	9.8063	-45.5	22.75	0.673174
486	6.9	7.9076	1.146	32.4393	6.6203	0	14.5344	4.1077	0.1579	-0.7894	0.9615	0.4986	1	0.8621	331.826	258.667	7.8	1.3	0.173104
487	10.1	78.7466	7.7967	71.2295	8.7938	3.25	16.25	3.7052	0.9564	0.8592	1	0.0414	0	0	575.569	94.3861	26.65	-74.1	0.886613
488	10.3	82.2449	7.9849	86.163	10.3811	3.25	23.6604	5.3012	0.9665	0.7773	0.9998	0.04875	0	0	470.548	178.646	-78.65	24.05	0.769177
489	5.5	13.8192	2.5126	13.6593	3.9026	0	7.2672	1.8927	0.6899	0.3363	0.9973	0.2315	1	0.6667	47.3091	131.782	-9.1	-10.4	0.643827
490	6.9	80.2322	11.6279	60.1884	12.2834	6.5	17.5018	2.8556	0.9966	0.9872	1	0.003175	0	0	266.696	660.493	-36.4	71.5	0.946635
491	7.7	80.0978	10.4023	73.2346	12.8482	3.25	22.75	4.8005	0.9823	0.9292	1	0.0217	0.03509	0	634.019	606.494	77.35	-20.8	0.809631
492	5.7	34.6518	6.0793	28.8268	7.791	3.25	13.4001	3.2667	0.9819	0.9539	0.9973	0.01554	0	0	1360.61	331.746	-31.85	-13.65	0.780298
493	11.5	43.214	3.7577	66.8138	7.033	0	23.6604	4.6824	0.7833	0.1414	0.9997	0.2324	0.5789	0.3649	829.365	779.252	-15.6	40.3	0.534295
494	17.9	45.2673	2.5289	127.008	7.9879	0	14.5344	3.0207	0.9089	0.1843	1	0.1255	1	0.1079	1031.18	779.83	-38.35	24.05	0.316591
495	15.3	77.9485	5.0947	92.073	6.9228	0	13.4001	3.0142	0.917	0.5145	1	0.1411	0.2481	0.1593	1189.8	407.454	22.1	-74.75	0.735931
496	17.9	98.5131	5.5035	138.154	8.689	0	22.981	4.9228	0.9388	0.4047	1	0.09881	0.2453	0.06475	186.209	986.902	73.45	65.65	0.633387
497	5.1	5.2405	1.0275	40.0371	12.9152	3.25	29.0689	8.79	0.2779	-0.6144	0.9487	0.542	0.9032	0.7273	665.804	1022.72	2.6	-4.55	0.0795574
498	12.5	38.608	3.0886	85.7467	8.1664	0	20.5548	4.2165	0.7143	-0.6508	1	0.3975	0.9143	0.3412	1159.7	254.968	-27.3	-27.3	0.378208
499	5.9	33.2962	5.6434	37.1785	9.5329	3.25	16.5718	4.1997	0.9556	0.8672	0.9993	0.04617	0.1282	0	1132.08	984.831	20.8	26	0.591992
500	8.5	37.1809	4.3742	53.0143	8.156	0	18.9506	4.2924	0.03918	-0.9989	0.9995	0.828	0.7538	0.7333	643.482	878.847	22.1	29.9	0.536317
501	8.1	67.6	8.3457	74.2877	12.1783	4.5962	20.8102	3.7873	0.7222	0.2606	1	0.2932	0.1311	0.439	699.519	351.815	-26	-62.4	0.685293
502	8.5	42.7322	5.0273	52.8873	8.1365	0	18.9506	4.7132	0.9303	0.1339	0.9998	0.1663	0.1846	0.06667	1363.17	260.206	-38.35	18.85	0.61787
503	7.9	28.3924	3.594	39.996	6.779	0	20.8102	4.9086	0.8445	-0.2478	0.9982	0.229	0.5932	0.1538	1382.14	99.7215	-7.8	-27.3	0.530167
504	5.5	27.5772	5.014	24.5771	7.022	0	16.25	3.6383	0.9276	0.7517	0.9999	0.0684	0.2286	0	15.4	792.6	19.5	19.5	0.714042
505	14.1	75.5176	5.3559	86.0059	7.1079	0	14.5344	3.7202	0.9654	0.7668	0.9999	0.04493	0.4628	0	574.358	911.195	50.05	56.55	0.753514
506	17.1	72.7652	4.2553	141.83	9.3927	0	36.3361	6.0557	0.888	0.4366	1	0.1265	0.1656	0.1298	1296.99	993.947	48.1	54.6	0.453043
507	17.1	30.4461	1.7805	89.4228	5.922	0	21.8017	3.9506	0.342	-1	1	0.7439	0.8543	0.4839	1099.3	764.734	8.45	29.25	0.300659
508	16.9	51.387	3.0407	111.074	7.4546	0	26.8002	5.5402	0.5666	-0.9921	1	0.6675	0.8054	0.3254	234.991	182.796	-48.75	16.25	0.407896
509	16.7	222.077	13.298	251.281	17.094	0	42.25	6.0584	0.799	-0.4812	1	0.44	0	0.189	494.233	943.045	161.2	-152.75	0.777934
510	4.7	16.9125	3.5984	25.6644	9.5053	3.25	16.25	4.1816	0.7853	0.6152	1	0.1502	0.963	0.5714	1022.69	68.3404	0.65	-16.9	0.378568
511	15.9	62.3356	3.9205	123.692	8.8987	0	46.5329	7.4077	0.8318	-0.08369	1	0.2818	0.1871	0.2101	652.349	240.717	39.65	48.1	0.44057
512	9.3	24.7	2.6559	45.9011	6.2878	0	20.8102	4.3122	0.5768	-0.824	0.9999	0.527	0.4384	0.5094	1386.61	282.699	0	-24.7	0.422389
513	6.3	17.562	2.7876	48.8417	11.3585	3.25	37.0557	8.726	-0.02589	-0.9983	0.9918	0.7923	0.6977	0.6818	1259.75	166.659	0.65	-17.55	0.24542
514	16.3	49.4385	3.033	78.6359	5.499	0	29.9635	4.6892	0.686	-0.08876	1	0.3004	0.7203	0.4553	821.874	546.497	1.95	-49.4	0.551555
515	5.3	26.5547	5.0103	22.931	6.9488	0	16.25	4.9803	0.9942	0.9781	0.9998	0.007316	0.303	0	833.434	1032.2	24.7	9.75	0.721031
516	5.3	48.936	9.2332	34.5859	10.4806	3.25	22.981	4.8691	0.9934	0.9742	1	0.01024	0	0	288.151	945.641	-37.7	-31.2	0.88098
517	15.9	52.646	3.3111	109.117	7.8502	0	43.7243	6.1803	0.4264	-1	1	0.7351	0.5827	0.4538	909.352	28.1572	49.4	18.2	0.421785
518	15.9	63.8193	4.0138	93.5948	6.7334	0	14.5344	3.1586	0.7745	-0.2464	1	0.3149	0.5755	0.2586	721.799	630.396	-53.3	35.1	0.596103
519	6.3	43.4772	6.9011	40.6651	9.457	0	16.5718	4.3693	0.9832	0.8321	1	0.03587	0.09302	0	21.8492	1003.2	22.75	37.05	0.729735
520	15.7	11.3704	0.7242	72.1335	5.2652	0	13.7886	3.1827	0.4866	-1	1	0.7208	0.9927	0.4035	696.799	770.704	9.75	-5.85	0.137545
521	4.7	18.1302	3.8575	21.4301	7.9371	3.25	19.5	4.5054	0.8123	0.5787	0.9433	0.1185	0.7778	0.1429	550.287	720.819	17.55	4.55	0.486009
522	15.7	132.383	8.432	151.558	11.0626	3.25	32.0088	5.4373	0.9901	0.8682	1	0.01564	0.007299	0	1190.43	922.573	76.7	107.9	0.762208
523	7.3	55.9944	7.6705	49.4503	9.3302	0	17.5018	4.556	0.9903	0.9523	0.9999	0.01201	0	0	581.473	418.411	-55.25	-9.1	0.822115
524	5.5	16.25	2.9545	22.7259	6.4931	0	20.5548	5.8536	0.3099	-0.8752	0.9959	0.6829	0.5143	0.6	302.973	985.582	4.55	-15.6	0.455021
525	12.7	33.8062	2.6619	75.7118	7.0759	0	14.5344	3.8377	0.242	-1	0.9996	0.7884	0.514	0.5287	1303.99	358.721	-20.8	-26.65	0.376192
526	15.3	66.4178	4.341	71.111	5.3467	0	21.8017	3.395	0.93	0.6946	1	0.07273	0.7293	0.04425	1125.75	390.49	13.65	-65	0.811903
527	6.3	2.6	0.4127	13.2554	3.0827	0	7.2672	2.0255	-0.2629	-0.9899	1	0.5893	1	0.9545	784.302	1036.27	2.6	0	0.133876
528	15.1	102.052	6.7584	159.397	12.1677	0	37.9012	6.9342	0.6082	-0.9886	1	0.7099	0.2901	0.2455	519.931	867.248	27.95	-98.15	0.555438
529	15.1	22.6383	1.4992	141.984	10.8385	3.25	22.75	4.4713	0.4533	-0.8944	0.9969	0.5496	0.7252	0.5586	603.851	374.603	-17.55	14.3	0.138322
530	6.1	25.1072	4.1159	26.0111	6.3442	3.25	18.3848	3.4383	0.9376	0.7674	0.9999	0.07373	0.6341	0	580.262	724.541	-9.1	23.4	0.648766
531	5.5	16.7114	3.0384	20.0446	5.727	0	16.25	4.1455	0.8542	0.6247	0.9992	0.1177	1	0.2	885.409	829.909	16.25	3.9	0.53054
532	8.7	69.7956	8.0225	67.3477	10.0519	3.25	24.7513	4.7179	0.9823	0.8995	1	0.02816	0	0	591.534	313.144	37.05	59.15	0.798108
533	6.3	19.5433	3.1021	33.4581	7.7809	3.25	22.981	4.5558	0.7251	-0.4039	0.995	0.3386	0.5581	0.2609	1240.71	883.619	1.3	19.5	0.398681
534	4.9	13	2.6531	14.5263	5.0091	0	10.2774	2.9527	0.2875	0.03903	0.5955	0.1837	0.7586	1	1006.45	260.082	0	13	0.529656
535	12.7	52.2594	4.1149	77.0988	7.2055	0	14.5344	3.2964	0.8261	-0.2478	1	0.288	0.3364	0.2184	152.213	528.213	5.2	-52	0.571078
536	14.1	31.2676	2.2176	46.8512	3.872	0	10.2774	2.433	0.869	0.1772	1	0.1575	1	0.1782	1115.59	282.075	22.75	21.45	0.572727
537	13.9	31.3081	2.2524	92.7727	7.796	0	29.9635	5.9782	0.1944	-0.9999	1	0.6699	0.8151	0.6701	606.389	104.058	23.4	-20.8	0.288917
538	13.9	67.054	4.824	96.8929	8.1423	0	46.5329	6.7572	0.6109	-0.8824	1	0.6058	0.3025	0.2929	958.809	438.845	65.65	-13.65	0.592462
539	5.1	16.25	3.1863	22.9269	7.3958	0	20.8102	4.6521	0.7273	0.09417	1	0.3632	0.7419	0.2727	274.49	769.578	13	-9.75	0.430826
540	13.3	89.1804	6.7053	124.568	11.0237	0	21.8017	5.3095	0.5926	-0.9903	1	0.7576	0.1504	0.2258	889.579	582.263	71.5	-53.3	0.608262
541	5.3	17.562	3.3136	21.5975	6.5447	0	14.5344	3.6417	0.9827	0.9191	0.9998	0.0237	1	0	756.745	875.953	17.55	-0.65	0.506303
542	13.7	91.6707	6.6913	98.139	8.388	0	16.25	3.9993	0.9434	0.4472	1	0.13	0.09402	0.08247	954.923	983.668	-44.85	79.95	0.797723
543	7.3	39.4845	5.4088	45.9369	8.6673	3.25	14.5344	3.2827	0.8362	0.6759	0.9708	0.08816	0.5094	0.1818	72.1986	1003.21	-37.05	13.65	0.624047
544	13.5	42.3898	3.14	84.4823	7.3463	3.25	27.9576	3.9503	0.748	-0.4191	1	0.3474	0.4348	0.3263	765.37	580.656	-24.7	-34.45	0.427426
545	13.5	73.9173	5.4754	99.9781	8.6937	3.25	22.981	4.1636	0.931	0.7047	1	0.07413	0.07826	0.03158	466.067	508.763	41.6	61.1	0.629812
546	13.3	56.9817	4.2843	85.0209	7.524	0	20.8102	4.1129	0.5235	-0.9989	0.9999	0.703	0.4513	0.3226	449.733	599.361	20.15	-53.3	0.569418
547	11.3	26.1054	2.3102	59.3287	6.3794	0	16.25	3.7222	0.1578	-0.9991	0.9991	0.7795	0.7957	0.5833	1037.39	153.942	24.7	8.45	0.362134
548	12.9	65.971	5.114	94.9011	8.7065	0	29.9635	5.989	0.787	-0.9943	1	0.4285	0.1651	0.1573	1134.38	511.93	65.65	6.5	0.587377
549	8.9	16.7114	1.8777	41.363	5.9946	0	21.8017	4.4459	0.9232	0.6668	1	0.08667	0.9855	0.04167	537.337	773.567	3.9	-16.25	0.313232
550	5.3	12.5536	2.3686	30.4148	9.2166	0	36.3361	9.3809	0.7179	-0.5647	0.9977	0.3981	0.9697	0.3846	549.547	186.349	-11.7	-4.55	0.256993
551	12.9	70.2271	5.444	75.3781	6.9154	0	20.8102	4.1191	0.9604	0.7819	1	0.04508	0.2661	0	238.55	348.004	70.2	1.95	0.787229
552	10.9	9.2382	0.8475	60.3356	6.7793	0	23.6604	4.7974	0.4391	-0.8666	1	0.6244	1	0.5522	1022.18	562.225	5.85	-7.15	0.125013
553	12.7	13.2575	1.0439	72.6948	6.7939	0	17.5018	4.023	0.4958	-0.9531	1	0.6245	0.9907	0.3976	504.496	749.858	2.6	13	0.153653
554	8.9	43.7243	4.9128	64.4231	9.3367	0	35.8974	6.4223	0.8112	-0.3528	1	0.2929	0.5217	0.2653	556.337	235.062	-3.9	-43.55	0.526182
555	10.1	32.8941	3.2568	71.7346	8.8561	0	46.8722	7.9071	0.6566	-0.9999	1	0.733	0.2346	0.1639	820.292	486.555	16.25	28.6	0.367747
556	12.3	31.8699	2.591	62.4033	6.0586	0	16.5718	4.2333	0.4545	-0.9998	1	0.7383	0.6311	0.3827	1217.91	737.724	-31.2	-6.5	0.427657
557	8.3	51.1852	6.1669	41.9763	6.6629	0	11.718	3.4089	0.9448	0.8626	0.9999	0.04211	0.1587	0	1068.33	304.892	33.15	-39	0.925558
558	4.9	4.5962	0.938	14.6851	5.0638	0	13.4001	3.56	-0.5295	-1	0.7071	0.6488	1	1	1024.91	424.255	-3.25	3.25	0.185236
559	12.3	11.0309	0.8968	54.4521	5.2866	0	16.25	3.6188	0.1867	-0.9998	1	0.7182	1	0.6627	758.35	143.382	7.8	-7.8	0.169636
560	5.3	5.5154	1.0406	18.2984	5.545	0	10.2774	2.811	0.6237	-0.4856	0.9899	0.4205	1	0.4167	1251.34	910.623	-3.9	3.9	0.187665
561	6.5	45.6715	7.0264	38.1289	8.4731	3.25	16.25	4.3585	0.9567	0.8843	0.9997	0.03704	0	0	1359.06	236.038	41.6	-18.85	0.82926
562	6.7	15.23	2.2731	16.4315	3.4961	0	9.1924	2.6513	0.9046	0.5735	0.9995	0.1088	1	0.1111	1011.76	44.6642	11.7	-9.75	0.650182
563	11.9	46.2597	3.8874	79.499	8.0302	0	19.769	4.9202	0.9481	0.756	1	0.06184	0.7677	0	347.656	717.206	-44.2	-13.65	0.484098
564	8.3	80.5423	9.7039	65.6718	10.4241	0	19.769	4.5941	0.9918	0.9728	1	0.007881	0.03175	0	95.1145	833.452	-79.95	-9.75	0.93091
565	5.9	5.2405	0.8882	25.7434	6.6009	0	16.5718	4.1887	-0.5517	-0.998	0.3939	0.4563	0.7949	1	248.695	249.5	2.6	-4.55	0.134557
566	9.9	29.43	2.9727	59.7006	7.557	0	42.25	8.2109	0.6839	-0.08305	0.9983	0.2727	0.5316	0.5593	334.884	785.854	3.25	29.25	0.39337
567	11.5	92.4121	8.0358	117.118	12.3282	3.25	37.0557	5.1173	0.8342	-0.6	1	0.3581	0.1263	0.1467	489.504	449.883	24.7	-89.05	0.651823
568	11.5	75.4504	6.5609	81.0564	8.5323	0	39.1352	5.7108	0.9908	0.9353	1	0.01108	0	0	557.578	321.7	-69.55	29.25	0.768949
569	5.1	22.8612	4.4826	20.3273	6.5572	0	13	3.972	0.54	-0.03843	0.8575	0.2979	0.6129	0.7273	1217.13	838.274	-5.85	-22.1	0.683615
570	5.7	1.4534	0.255	30.5539	8.2578	0	16.25	4.438	0.0948	-0.9899	0.9983	0.8475	1	0.6	479.184	561.211	-0.65	-1.3	0.0308799
571	4.9	33.5554	6.848	31.3792	10.8204	3.25	20.8102	4.8574	0.9823	0.9529	0.9994	0.01672	0	0	797.949	406.612	24.05	23.4	0.632879
572	6.3	20.7288	3.2903	38.3894	8.9278	0	27.768	6.2136	0.3842	-0.4741	0.7965	0.3498	0.6744	0.913	175.778	337.373	-15.6	-13.65	0.368545
573	4.7	11.3704	2.4192	22.4786	8.3254	0	13.4001	4.0222	0.2578	0.1065	0.3807	0.09821	1	1	252.925	121.266	5.85	-9.75	0.290581
574	7.7	30.055	3.9033	37.5556	6.5887	0	13.4001	2.8057	0.9731	0.9272	1	0.02221	0.807	0	1152.33	108.071	-11.05	27.95	0.592423
575	10.9	119.262	10.9415	101.036	11.3523	6.5	17.5018	2.9416	0.9977	0.9898	1	0.002312	0	0	335.33	515.206	-49.4	108.55	0.963814
576	5.1	15.4503	3.0295	13.5701	4.3774	0	10.2774	2.6377	0.9187	0.8531	0.9962	0.05268	1	0	961.098	32.5196	3.9	14.95	0.692077
577	8.9	4.9503	0.5562	24.7931	3.5932	0	14.5344	2.6041	0.5136	-0.9529	1	0.6446	1	0.3673	807.343	210.882	1.95	-4.55	0.154792
578	5.3	35.2501	6.651	29.1631	8.8373	3.25	19.769	4.5963	0.964	0.9293	0.9932	0.0174	0	0	112.491	178.726	35.1	-3.25	0.752605
579	8.9	50.4536	5.6689	67.2532	9.7468	0	44.2048	7.9648	0.9733	0.9046	1	0.02691	0.2464	0	493.73	591.41	13	48.75	0.581617
580	4.7	0.9192	0.1956	14.0231	5.1937	0	14.5344	4.0335	-0.05586	-0.8575	0.8944	0.8093	1	0.8	197.67	277.011	-0.65	0.65	0.037661
581	9.9	32.1076	3.2432	43.2208	5.471	0	11.718	2.947	0.8915	0.04757	1	0.2296	0.4937	0.1525	1218.38	23.5455	-11.7	-29.9	0.592798
582	4.9	3.25	0.6633	9.8708	3.4037	0	7.2672	2.1446	-0.289	-0.6459	0.1789	0.2953	1	1	699.643	888.184	3.25	0	0.194876
583	6.9	21.2223	3.0757	34.0696	6.953	0	18.3848	4.1091	0.8648	0.3969	1	0.134	0.9388	0.1724	1063.02	397.891	9.75	-18.85	0.442356
584	6.3	41.4015	6.5717	32.2505	7.5001	3.25	13.4001	3.0089	0.9617	0.9021	1	0.03031	0.04651	0	118.151	371.206	38.35	-15.6	0.876215
585	5.5	23.0819	4.1967	28.3384	8.0967	0	17.5018	4.7548	0.7558	-0.1465	1	0.3705	0.4	0.3333	1080.66	419.782	-12.35	19.5	0.518322
586	9.9	78.0433	7.8832	82.7624	10.4763	0	23.4361	6.0033	0.9555	0.8575	1	0.04347	0.01266	0	670.384	704.556	78	-2.6	0.752479
587	5.3	9.1	1.717	21.8366	6.6171	0	13.4001	3.4086	0.7754	0.1592	0.9993	0.3183	1	0.3077	1134.4	69.9245	9.1	0	0.259479
588	8.1	4.5962	0.5674	35.4033	5.8038	0	16.5718	3.8789	-0.17	-1	0.9949	0.8197	1	0.8056	1312.92	270.969	-4.55	0.65	0.0977635
589	9.7	37.3	3.8454	51.4255	6.6786	0	22.981	5.0547	0.9671	0.4856	1	0.0685	0.5584	0.01754	90.3144	796.887	34.45	14.3	0.575779
590	9.5	70.5632	7.4277	62.9418	8.3922	0	29.9635	5.0675	0.9757	0.904	0.9999	0.02868	0	0	1305.83	544.116	-60.45	-36.4	0.885072
591	5.5	15.6541	2.8462	23.6009	6.7431	0	14.5344	4.4356	0.3022	-0.7634	0.987	0.63	0.9714	0.5714	302.927	1027.91	1.3	-15.6	0.422091
592	9.3	56.194	6.0424	68.552	9.3907	0	29.9635	6.4152	0.4076	-0.9998	1	0.806	0.3562	0.3654	592.382	607.425	-37.05	42.25	0.643445
593	6.7	14.2556	2.1277	30.8945	6.5733	0	25.3833	5.1995	-0.1251	-0.9983	0.9839	0.7421	1	0.7692	1263.22	299.045	5.85	-13	0.323688
594	9.1	49.7494	5.467	75.7388	10.6674	0	23.4361	5.5084	0.8743	0.1136	0.9999	0.1839	0.2817	0.1765	1243.72	148.852	14.95	47.45	0.512496
595	9.1	9.7716	1.0738	48.0921	6.7735	0	16.5718	4.0851	0.3448	-0.9111	1	0.6087	1	0.62	521.028	117.687	-9.75	-0.65	0.15853
596	8.9	15.9349	1.7904	51.9696	7.5318	0	18.3848	4.9918	0.1299	-0.9976	1	0.7701	0.9855	0.6087	601.427	785.927	-15.6	3.25	0.237712
597	8.9	11.0691	1.2437	31.0619	4.5017	0	10.2774	2.5117	0.4867	-0.6169	0.9996	0.5596	1	0.4898	268.466	757.994	0.65	11.05	0.276273
598	6.1	64.6121	10.5921	43.8592	10.6974	3.25	29.9635	6.5164	0.959	0.9183	0.9998	0.02832	0	0	627.041	689.623	-38.35	52	0.990156
599	8.7	11.3518	1.3048	57.7275	8.616	0	35.8974	8.1702	0.4083	-0.9689	1	0.6424	0.9851	0.4667	510.121	640.816	4.55	-10.4	0.151439
600	8.7	15.9349	1.8316	28.284	4.2215	0	18.3848	3.5548	0.5693	-0.09054	0.9994	0.2965	1	0.7174	591.511	690.184	-3.25	15.6	0.433874
601	8.1	3.677	0.4539	57.9571	9.5012	0	29.9635	7.812	-0.3415	-1	0.9899	0.6559	1	0.9231	1198.01	700.679	-2.6	2.6	0.0477729
602	8.5	35.75	4.2059	54.9605	8.4555	0	23.4361	5.2973	0.5966	-0.124	1	0.3372	0.5846	0.6	702.635	510.582	28.6	21.45	0.497416
603	4.9	18.4077	3.7567	16.255	5.6052	0	13	3.5676	0.6988	0.4982	0.9062	0.1316	0.931	0.6667	548.255	375.949	12.35	-13.65	0.670217
604	5.3	16.3019	3.0758	27.4754	8.3259	0	18.9506	4.8894	0.9542	0.7926	0.9993	0.05794	0.9091	0	648.113	752.085	-6.5	14.95	0.369426
605	5.3	17.0988	3.2262	15.7105	4.7607	0	10.2774	3.104	0.9523	0.8503	0.9999	0.04798	1	0	615.547	176.774	-16.9	2.6	0.677673
606	8.3	4.111	0.4953	35.9852	5.7119	0	17.5018	3.6779	0.4275	-0.9971	1	0.6352	1	0.5854	1125.67	971.422	-1.3	-3.9	0.0867137
607	5.7	15.1744	2.6622	27.4596	7.4215	0	17.5018	4.9068	0.4801	-0.04407	0.9985	0.379	1	0.6471	655.158	249.307	2.6	-14.95	0.358715
608	8.3	14.4323	1.7388	40.4991	6.4284	0	17.5018	4.8226	0.3214	-0.7266	1	0.5989	0.9524	0.6098	253.036	784.705	11.7	-8.45	0.270487
609	8.1	10.5812	1.3063	42.15	6.9098	0	26.2023	6.1986	-0.4655	-1	0.9648	0.6895	0.918	0.85	1098.84	349.401	-10.4	-1.95	0.18905
610	8.1	16.5718	2.0459	39.4365	6.465	0	14.5344	3.3728	0.6642	-0.3363	0.9949	0.3397	0.9836	0.4634	1085.83	288.586	16.25	-3.25	0.316458
611	8.1	53.4939	6.6042	52.2456	8.5649	0	16.5718	4.2031	0.8418	-0.03739	1	0.3094	0.1967	0.1707	960.093	155.938	4.55	-53.3	0.771077
612	8.1	19.2931	2.3819	30.2616	4.9609	0	7.2672	2.0924	0.523	-0.9959	1	0.7101	0.9672	0.325	82.2963	531.08	-10.4	-16.25	0.480135
613	7.9	38.8969	4.9237	54.6986	9.2709	0	35.1541	7.9939	0.858	0.4779	1	0.1581	0.5424	0.2821	764.437	992.279	38.35	-6.5	0.531092
614	7.9	16.25	2.057	45.4747	7.7076	3.25	16.5718	3.3375	0.8962	0.0767	0.9999	0.1596	1	0.07692	712.07	246.013	16.25	0	0.266879
615	7.7	37.6888	4.8946	42.6419	7.481	3.25	14.5344	3.1612	0.7148	0.1333	1	0.2505	0.3509	0.5135	1107.58	653.903	-20.15	31.85	0.654271
616	7.7	8.45	1.0974	34.4164	6.038	0	29.0689	5.7166	-0.1276	-1	1	0.7344	1	0.8108	639.143	88.5	0	-8.45	0.181749
617	7.7	10.0907	1.3105	45.3332	7.9532	0	24.7513	4.9832	-0.0197	-0.882	0.9616	0.7091	0.3509	0.7568	1077.19	526.045	-2.6	9.75	0.164776
618	5.5	14.6647	2.6663	35.575	10.1643	3.25	26.8002	7.1087	0.7255	0.26	0.9954	0.1756	1	0.5333	1176.43	868.836	-3.25	14.3	0.26232
619	7.5	20.2441	2.6992	58.3449	10.6082	0	26.2023	7.4142	-0.3889	-0.9908	0.7427	0.6085	0.9091	1	157.18	431.833	-20.15	-1.95	0.254445
620	7.5	4.9503	0.66	49.3863	8.9793	0	46.5329	10.8618	-0.1023	-0.9986	0.9943	0.8463	1	0.7059	1190.91	585.593	-1.95	4.55	0.0735024
621	6.7	17.8839	2.6692	38.8164	8.2588	0	22.981	6.3841	0.9429	0.7831	0.9979	0.0569	0.9787	0	1268.1	6.5597	-16.9	-5.85	0.323195
622	7.5	26.2346	3.4979	49.4115	8.9839	0	25.3833	5.7449	0.6358	-0.4315	0.9811	0.351	0.5273	0.5143	1271.39	1017.07	-17.55	19.5	0.389352
623	7.3	56.0811	7.6823	62.7976	11.8486	3.25	35.1541	5.7109	0.9841	0.9531	0.9999	0.01306	0	0	1349.49	618.48	39	40.3	0.648372
624	7.1	68.4478	9.6405	56.9038	11.1576	3.25	16.5718	3.4056	0.9957	0.9741	1	0.006171	0	0	123.317	365.183	21.45	-65	0.86403
625	6.9	1.95	0.2826	18.4892	3.7733	0	13.7886	3.6623	0.0115	-1	1	0.8034	1	0.7143	1323.3	840.319	-1.95	0	0.0748947
626	6.7	16.61	2.4791	32.1617	6.8429	0	19.5	5.1307	0.7988	0.356	0.9999	0.1871	1	0.2963	1177.8	408.925	-8.45	14.3	0.362288
627	6.7	4.7321	0.7063	14.5373	3.093	0	7.2672	2.3195	0.4757	-0.5145	1	0.4741	1	0.6	1046.01	895.425	1.3	-4.55	0.228354
628	6.7	77.5055	11.568	54.2526	11.5431	3.25	19.769	4.4207	0.9912	0.9773	1	0.006737	0	0	253.813	532.052	-14.95	-76.05	1.00216
629	6.5	4.5962	0.7071	21.1532	4.7007	0	13.4001	3.318	-0.253	-0.9999	0.5547	0.5161	1	1	550.177	104.439	-4.55	-0.65	0.150424
630	5.7	3.9538	0.6936	34.2915	9.268	0	45.9619	9.6458	-0.7598	-0.9814	0.8854	0.4501	1	0.9412	1252.36	921.456	-0.65	-3.9	0.0748382
631	6.1	13.8954	2.2779	23.5266	5.7382	0	32.0088	6.7626	0.8085	0.4167	0.9994	0.1617	1	0.381	32.3033	747.557	-13.65	-2.6	0.396971
632	6.1	43.5839	7.1449	37.9413	9.254	3.25	14.5344	2.9782	0.9722	0.8944	1	0.03293	0	0	385.984	271.885	-41.6	13	0.772088
633	6.1	31.2338	5.1203	31.7371	7.7407	3.25	20.5548	4.8319	0.9768	0.9236	1	0.02211	0.4634	0	243.336	431.262	-30.55	6.5	0.661478
634	5.1	0.65	0.1275	13.552	4.3716	0	11.718	3.1348	0.0767	-0.7071	0.8575	0.5397	1	0.9	227.667	810.422	0	-0.65	0.0291655
635	5.9	21.6461	3.6688	21.4973	5.5121	0	11.718	3.1108	0.966	0.9037	1	0.03042	1	0	849.695	724.873	-14.3	16.25	0.66559
636	5.9	2.9069	0.4927	13.0359	3.3425	0	10.2774	2.7267	-0.7585	-0.9989	0.0767	0.2762	1	1	602.441	971.085	-1.3	2.6	0.147405
637	4.7	46.9622	9.992	33.3341	12.346	4.5962	22.981	5.5702	0.9971	0.9894	1	0.004079	0	0	793.787	236.617	46.8	-3.9	0.809331
638	5.7	54.9279	9.6365	38.873	10.5062	0	20.5548	4.0296	0.9818	0.9663	0.9969	0.00876	0	0	654.956	342.632	-51.35	19.5	0.91722
639	5.5	17.6819	3.2149	40.2731	11.5066	3.25	23.6604	6.1379	-0.3506	-0.9955	0.9487	0.626	0.8857	0.8667	1150.33	556.054	-10.4	14.3	0.279396
640	5.5	54.9279	9.9869	37.4615	10.7033	6.5	18.9506	2.7528	0.9871	0.9657	0.9999	0.0105	0	0	1303.25	437	-42.25	35.1	0.933067
641	5.5	20.739	3.7707	30.0736	8.5925	0	18.3848	5.3853	0.9484	0.8373	0.9996	0.04426	1	0	813.282	957.609	-11.05	17.55	0.438836
642	5.3	54.8471	10.3485	42.0015	12.7277	0	33.931	8.0615	0.9795	0.9523	1	0.01913	0	0	1295.89	531.321	-5.2	-54.6	0.813069
643	5.3	12.9512	2.4436	16.6819	5.0551	0	9.75	2.4484	0.7298	0.4603	0.9648	0.1444	1	0.4615	821.802	723.472	12.35	3.9	0.483393
644	5.3	39.1352	7.384	36.4438	11.0436	0	17.5018	5.1376	0.7371	0.539	0.9077	0.1465	0	0.5385	1362.41	34.9434	3.25	-39	0.668623
645	5.3	39.586	7.4691	27.9036	8.4556	0	21.8017	6.0427	0.9843	0.9722	0.9997	0.00977	0	0	925.396	1015.42	-19.5	34.45	0.883332
646	5.1	13.4001	2.6275	13.4646	4.3434	0	9.75	2.9449	0.9582	0.8988	0.9989	0.04013	0.9032	0	1284.91	174.902	8.45	10.4	0.604941
647	4.9	9.9005	2.0205	34.0782	11.7511	3.25	22.75	6.2596	0.2778	-0.9398	0.9817	0.7924	0.8276	0.5556	378.429	117.857	3.9	-9.1	0.171941
648	4.9	43.7243	8.9233	26.6776	9.1992	0	42.25	10.738	0.9661	0.945	0.9905	0.01438	0	0	1350.65	132.173	-42.9	-8.45	0.970008
649	4.7	6.9096	1.4701	24.6174	9.1176	0	35.1541	11.2494	0.8184	0.7719	0.8944	0.04129	1	0	1233.55	666.479	-5.2	-4.55	0.161238
650	4.7	20.9619	4.46	39.2292	14.5293	3.25	26.2023	6.876	0.4203	-0.2905	0.9508	0.4464	0.2593	0.7143	901.447	368.489	-18.2	10.4	0.306966
651	4.7	0.9192	0.1956	14.7362	5.4578	3.25	10.2774	2.2853	-0.8612	-0.9487	-0.7071	0.103	1	1	1144.86	524.16	0.65	-0.65	0.0358386
652	4.7	41.4627	8.8218	31.0953	11.5168	3.25	18.9506	5.4066	0.9203	0.9033	0.9577	0.02014	0	0	114.457	1008.15	40.95	6.5	0.765994

## Sheet: SDM 79 S2V3
trackID	trackLength(s)	totalDisplacement(um)	meanVelocity(um/s)	totalDistance(um)	meanSpeed(um/s)	minSpeed(um/s)	maxSpeed(um/s)	stdevSpeed(um/s)	meanPersistence	minPersistence	maxPersistence	stdevPersistence	tumblingPropensityV	tumblingPropensityP	positionX(px)	positionY(px)	displacementX(um)	displacementY(um)
0	20.1	92.8431	4.6191	129.456	7.1522	0	18.3848	3.3074	0.9475	0.6459	1	0.07041	0.4033	0.02484	1287.24	698.843	-51.35	-77.35	0.645829
1	4.9	31.3081	6.3894	30.5394	10.5308	3.25	20.8102	4.7385	0.5948	0.5045	0.7298	0.07341	0	1	1045.88	437.347	-20.8	-23.4	0.606735
2	19.9	50.9825	2.5619	104.077	5.8144	0	18.3848	3.9586	0.7231	-0.9762	1	0.5398	0.933	0.2152	1055.02	773.894	-48.1	16.9	0.440613
3	9.5	47.61	5.0116	59.6208	7.9494	3.25	13.4001	2.9577	0.9631	0.6271	1	0.06075	0.24	0.01818	1085.58	974.205	29.9	-37.05	0.630438
4	5.7	33.5805	5.8913	30.3146	8.1931	3.25	13.4001	3.0572	0.9829	0.889	1	0.02902	0.4054	0	778.026	543.614	-22.75	-24.7	0.719056
5	8.3	37.5034	4.5185	44.5873	7.0774	0	14.5344	3.3847	0.9218	0.6777	0.9999	0.08162	0.5873	0.02326	1100.01	584.56	-33.8	-16.25	0.638441
6	30.7	130.85	4.2622	251.895	8.7768	0	19.5	4.0852	0.815	-0.9487	1	0.4474	0.338	0.1124	947.127	489.669	81.9	102.05	0.485621
7	14.1	58.745	4.1663	97.1802	8.0314	0	17.5018	4.1437	0.8438	-0.06161	1	0.2245	0.1818	0.1683	805.539	658.823	53.3	24.7	0.518751
8	36.5	111.825	3.0637	216.726	6.2819	0	33.4608	4.7346	0.666	-0.8944	1	0.4951	0.7478	0.3535	761.796	952.23	-96.85	-55.9	0.487703
9	9.5	44.3003	4.6632	53.2953	7.106	0	20.8102	3.7104	0.5018	-0.4961	0.9965	0.5321	0.4267	0.4727	1073.49	785.405	-16.9	-40.95	0.656234
10	5.9	36.1262	6.1231	36.3669	9.3248	0	16.5718	3.7259	0.9942	0.9753	1	0.007662	0.1538	0	300.407	854.127	5.2	35.75	0.656647
11	6.7	3.25	0.4851	21.7867	4.6355	0	10.2774	3.1925	-0.6256	-1	0.8321	0.5385	1	0.9615	575.53	725.269	1.95	2.6	0.104649
12	10.1	39.1082	3.8721	86.7283	10.7072	0	40.2003	7.6205	0.4476	-0.9997	1	0.6327	0.4568	0.459	915.426	839.317	-10.4	-37.7	0.361635
13	37.9	119.515	3.1534	313.989	8.7462	0	32.0088	5.0197	0.7318	-0.9841	1	0.5569	0.351	0.1593	999.288	792.86	-83.2	85.8	0.360545
14	20.9	43.214	2.0677	92.1946	4.878	0	13.7886	3.4367	0.8969	0.4472	1	0.1282	1	0.1302	817.56	454.727	11.7	41.6	0.423883
15	6.3	58.7918	9.332	45.3509	10.5467	6.5	16.5718	3.0982	0.9471	0.8809	0.9967	0.02827	0	0	947.294	610.556	5.85	-58.5	0.884827
16	15.7	92.4783	5.8903	118.97	8.6839	0	41.6203	5.5799	0.8936	-0.3714	1	0.27	0.2117	0.08621	990.908	342.073	-91.65	-12.35	0.678301
17	21.7	108.131	4.983	133.86	6.7949	0	16.5718	3.7206	0.9841	0.8706	1	0.02077	0.3249	0	668.011	486.583	-102.05	-35.75	0.733344
18	13.1	28.6959	2.1905	85.8763	7.7366	0	16.5718	3.9803	0.2446	-0.9965	1	0.7608	0.9009	0.5444	84.229	423.66	6.5	27.95	0.283135
19	8.9	8.475	0.9522	35.9906	5.216	0	18.3848	3.7858	0.5809	-0.6485	0.9985	0.4765	1	0.4792	1322.72	474.051	0.65	8.45	0.182554
20	22.3	40.8208	1.8305	128.368	6.3235	0	14.5344	3.1726	0.8406	0.2272	1	0.1795	0.8818	0.2295	424.834	614.883	24.7	32.5	0.289476
21	6.5	52.7302	8.1123	43.9912	9.7758	3.25	16.5718	3.4245	0.9889	0.9694	1	0.01069	0	0	401.454	579.354	26.65	-45.5	0.829835
22	17.3	25.0144	1.4459	55.7029	3.6407	0	10.2774	2.4304	0.5992	-0.6919	1	0.3859	1	0.5865	198.566	666.269	10.4	22.75	0.397149
23	5.7	14.8223	2.6004	27.9151	7.5446	0	27.768	6.4911	0.6916	0.3363	0.9961	0.2239	0.973	0.5882	913.088	717.895	-9.1	-11.7	0.34467
24	49.5	137.464	2.777	328.584	6.9176	0	39.1352	5.2099	0.5047	-1	1	0.7258	0.6758	0.3356	578.189	944.016	-118.95	68.9	0.40144
25	8.3	29.9282	3.6058	38.0684	6.0426	0	13.7886	3.7653	0.9235	0.5547	1	0.1058	0.9206	0.1163	1019.66	405.747	-16.9	24.7	0.59673
26	6.7	44.5048	6.6425	41.5231	8.8347	3.25	16.5718	4.2508	0.9905	0.9591	1	0.01111	0.06383	0	463.239	717.657	5.2	44.2	0.751865
27	12.7	78.6607	6.1938	94.8409	8.8636	0	21.8017	4.5541	0.9602	0.6695	1	0.07201	0.1495	0.05747	37.4567	785.791	53.3	-57.85	0.698791
28	5.5	16.6608	3.0292	22.6324	6.4664	0	18.9506	4.261	0.7702	0.06238	0.9989	0.3441	0.7143	0.2	1287.68	565.418	-5.85	15.6	0.468452
29	21.1	127.456	6.0406	147.946	7.7459	0	18.3848	2.9736	0.9615	0.6599	1	0.05242	0.03665	0.0117	999.656	203.505	-70.85	-105.95	0.779845
30	4.9	43.7243	8.9233	29.3183	10.1097	6.5	17.5018	2.8402	0.9847	0.9581	0.9927	0.01178	0	0	1065.05	383.347	-29.25	-32.5	0.882647
31	7.3	20.9619	2.8715	32.3695	6.1074	0	32.0088	6.0941	0.7637	0.2425	0.9894	0.1907	0.7358	0.4242	300.301	243.315	20.8	-2.6	0.470167
32	5.1	0.65	0.1275	11.8606	3.826	0	7.2672	2.3763	0.1948	-0.8944	0.9923	0.5805	1	0.9	671.696	423	-0.65	0	0.0333246
33	6.3	3.25	0.5159	47.9729	11.1565	0	23.4361	8.1527	-0.5808	-1	0.5145	0.473	1	1	1141.96	392.429	-3.25	0	0.0462421
34	6.1	67.9553	11.1402	50.1462	12.2308	4.5962	16.5718	2.6867	0.9943	0.9769	1	0.00653	0	0	822.893	576.287	-17.55	-65.65	0.910832
35	9.7	96.9285	9.9926	81.9481	10.6426	3.25	18.9506	3.3821	0.9969	0.982	1	0.004078	0	0	1235.18	857.469	35.1	90.35	0.938925
36	12.1	94.4985	7.8098	95.0848	9.4143	0	17.5018	4.4622	0.9602	0.8493	1	0.03639	0	0	709.959	566.702	-13	-93.6	0.829568
37	5.1	8.45	1.6569	12.7031	4.0978	0	7.2672	1.5379	0.3588	0.08305	0.5547	0.1816	1	1	1160.33	343.873	7.8	3.25	0.404339
38	5.1	26.5229	5.2006	15.1106	4.8744	0	13	2.8622	0.7927	0.4622	0.9693	0.1609	0.4194	0.3636	280.637	948.431	25.35	7.8	1.06692
39	12.5	24.7086	1.9767	69.2182	6.5922	0	14.5344	3.8639	0.5949	-0.7634	0.9998	0.5229	0.6952	0.381	582.816	630.516	24.7	-0.65	0.299854
40	10.1	25.2414	2.4992	46.285	5.7142	0	10.2774	2.7095	0.9556	0.7761	1	0.04926	1	0	1300.43	366.307	20.8	-14.3	0.437367
41	4.9	3.25	0.6633	7.2186	2.4892	0	11.718	3.0082	-0.03035	-0.9939	0.943	1.021	1	0.5	765.48	569.102	-1.95	2.6	0.266471
42	20.7	66.6084	3.2178	128.037	6.8469	0	18.3848	4.0443	0.3942	-1	0.9999	0.7034	0.5668	0.4596	762.993	576.415	-31.85	58.5	0.469965
43	25.7	50.6333	1.9702	183.163	7.7284	0	26.8002	5.2755	0.5909	-0.9992	1	0.4869	0.9072	0.4907	1131.98	115.424	33.8	37.7	0.25493
44	48.1	324.925	6.7552	493.786	10.7112	0	36.3361	4.8125	0.8237	-0.9997	1	0.4306	0.1193	0.1409	631.741	293.921	-298.35	128.7	0.630667
45	4.7	5.2405	1.115	12.6264	4.6764	0	7.2672	1.9225	0.6969	-0.3714	1	0.4795	1	0.1429	752.043	619.926	5.2	0.65	0.238431
46	14.7	89.4193	6.0829	110.233	8.6797	0	18.9506	4.3542	0.1707	-0.9993	0.9999	0.8201	0.3386	0.5333	680.707	253.895	-27.3	-85.15	0.700819
47	12.1	5.0767	0.4196	20.902	2.0695	0	4.5962	1.7212	0.8352	-0.1961	1	0.242	1	0.2468	443.021	986.413	3.25	-3.9	0.202754
48	6.9	21.5286	3.1201	28.0117	5.7167	0	13.4001	3.9913	0.0004293	-0.9985	0.9959	0.6941	0.7347	0.7586	160.957	234.819	-10.4	-18.85	0.545787
49	8.7	22.526	2.5892	49.7329	7.4228	0	21.8017	5.2846	-0.4439	-0.998	0.9675	0.6982	0.791	0.8478	1055.84	122.132	15.6	16.25	0.348817
50	8.7	15.7348	1.8086	27.1185	4.0475	0	10.2774	2.7157	0.3692	-0.6026	1	0.5735	1	0.6596	1081.93	157.385	12.35	-9.75	0.446844
51	28.9	168.15	5.8184	254.136	9.4474	0	26.2023	4.5311	0.7449	-0.9962	1	0.4995	0.2714	0.2249	1155.37	484.448	155.35	-64.35	0.615873
52	10.5	16.61	1.5819	38.2062	4.4948	0	10.2774	2.1103	0.9033	0.3714	1	0.13	1	0.1231	1045.37	176.233	-14.3	-8.45	0.35194
53	24.5	76.3466	3.1162	166.871	7.4165	0	20.5548	4.823	-0.02739	-1	1	0.8312	0.6622	0.6601	1081.64	679.069	-55.9	52	0.420171
54	10.7	82.4886	7.7092	75.0932	8.6314	0	14.5344	2.6075	0.9909	0.94	1	0.01094	0	0	262.411	625.397	62.4	53.95	0.893158
55	11.9	10.2774	0.8636	46.7418	4.7214	0	10.2774	2.6685	-0.1711	-1	0.9839	0.802	1	0.7342	1200.28	767.693	3.25	9.75	0.182912
56	5.3	47.7739	9.0139	38.2063	11.5777	6.5	14.5344	2.3839	0.9757	0.9174	1	0.02445	0	0	276.877	555.123	-12.35	46.15	0.778557
57	7.3	36.3652	4.9815	42.9424	8.1023	0	36.3361	6.6939	0.4867	-0.2255	0.9998	0.5135	0.4151	0.5	504.815	108.377	31.85	-17.55	0.614825
58	14.3	205.898	14.3985	185.633	15.0921	3.25	27.9576	4.3901	0.9928	0.9732	1	0.007532	0	0	1265.32	288.577	-97.5	-181.35	0.954042
59	5.7	3.677	0.6451	28.6463	7.7422	0	19.5	5.5774	0.09351	-0.9864	1	0.6109	1	0.8125	1292.18	472.965	2.6	-2.6	0.0833226
60	14.9	8.841	0.5934	78.094	6.0538	0	26.2023	4.7499	0.1648	-0.9998	1	0.7126	1	0.7048	179.792	550.976	5.2	-7.15	0.0980211
61	23.7	62.1184	2.621	112.668	5.1921	0	16.5718	2.9683	0.5657	-1	1	0.7241	0.8249	0.2959	967.894	408.091	-14.3	-60.45	0.504805
62	24.5	76.6284	3.1277	175.246	7.7887	0	26	3.9252	0.5822	-0.8575	1	0.5728	0.5467	0.3659	72.8551	835.68	63.05	43.55	0.401569
63	6.9	4.162	0.6032	17.9571	3.6647	0	11.718	3.0291	-0.2507	-1	0.9487	0.6498	1	0.9524	720.746	351.174	-3.25	-2.6	0.164597
64	4.7	7.0007	1.4895	16.3033	6.0383	0	13.7886	3.8136	0.5798	0.3328	0.8944	0.1889	1	0.8571	1386.68	453.468	-6.5	-2.6	0.246675
65	16.5	82.1601	4.9794	104.95	7.238	0	24.7513	4.3824	0.8194	-0.6178	1	0.3717	0.3724	0.176	106.154	590.145	-70.85	41.6	0.687952
66	9.1	11.1072	1.2206	43.7925	6.168	0	17.5018	4.518	0.1282	-0.9487	0.9923	0.762	1	0.6327	718.088	966.198	-3.9	-10.4	0.197892
67	6.9	34.3025	4.9714	48.7087	9.9406	3.25	23.4361	4.6104	0.9502	0.5145	0.9999	0.09701	0.2041	0.03448	864.29	102.935	33.8	-5.85	0.500111
68	6.1	26.2989	4.3113	21.0355	5.1306	0	10.2774	2.6113	0.9791	0.9231	0.9998	0.02243	0.7073	0	1380.33	136.648	16.9	-20.15	0.840311
69	7.7	17.1728	2.2302	25.3237	4.4428	0	9.75	2.929	0.663	-0.7809	0.9989	0.5237	1	0.2703	456.929	307.24	-14.95	-8.45	0.501981
70	7.1	57.4984	8.0984	56.8618	11.1494	3.25	17.5018	3.9748	0.9889	0.9568	0.9995	0.009011	0.2353	0	565.07	798.331	10.4	56.55	0.726353
71	7.3	30.5569	4.1859	28.0036	5.2837	0	10.2774	2.7384	0.939	0.8929	0.9749	0.0233	0.5283	0	522.842	170.678	27.95	-12.35	0.792229
72	5.3	4.3603	0.8227	14.0231	4.2494	0	14.5344	4.3217	-0.7396	-1	-0.1961	0.2786	1	1	935.274	447.83	-1.95	3.9	0.193604
73	21.9	125.994	5.7532	168.157	8.4501	0	16.25	4.0975	0.6695	-0.9997	1	0.5979	0.3065	0.257	425.868	357.304	11.7	-125.45	0.680844
74	5.7	29.1052	5.1062	23.1759	6.2638	0	11.718	2.9945	0.9825	0.9505	0.9998	0.0199	0.08108	0	11.0702	830.044	-14.3	-25.35	0.815192
75	5.3	10.5812	1.9965	19.5487	5.9239	0	13	4.0772	-0.6604	-0.9899	0.7071	0.4903	0.9091	1	125.066	781.491	1.95	10.4	0.337025
76	16.3	25.1072	1.5403	60.8437	4.2548	0	11.718	2.9989	0.3749	-0.9104	0.9994	0.572	1	0.6333	350.638	16.0307	-23.4	9.1	0.362015
77	4.7	5.9927	1.275	14.539	5.3848	0	10.2774	3.3045	-0.1356	-0.3969	0.1961	0.265	1	1	78.0638	654.032	1.3	-5.85	0.236778
78	13.7	60.1733	4.3922	75.3614	6.4411	0	18.9506	4.2185	0.9679	0.8545	1	0.03286	0.5214	0	568.303	53.6898	-11.05	59.15	0.681902
79	9.1	77.6117	8.5288	65.3092	9.1985	0	14.5344	3.1617	0.9774	0.9098	0.9994	0.02276	0	0	489.099	795.28	28.6	72.15	0.927195
80	14.7	34.3456	2.3364	70.8715	5.5804	0	14.5344	3.3587	0.8215	-0.9997	1	0.4532	1	0.1238	383.667	372.095	29.9	-16.9	0.41868
81	39.9	143.274	3.5908	275.282	7.2634	0	37.0557	4.9306	0.6976	-1	1	0.5636	0.657	0.2201	329.723	905.162	142.35	-16.25	0.494369
82	4.9	27.768	5.6669	24.6142	8.4876	3.25	16.25	3.8459	0.9435	0.8944	0.9956	0.04108	0.6207	0	275.653	614.439	-7.8	26.65	0.667668
83	6.5	40.2003	6.1847	38.2143	8.4921	3.25	17.5018	3.6587	0.9706	0.8694	0.9998	0.04056	0.06667	0	845.446	132.192	39	9.75	0.728289
84	12.7	46.5329	3.664	58.5079	5.468	0	17.5018	4.3295	0.08393	-0.9923	1	0.8544	0.6449	0.5595	491.646	333.602	45.5	-9.75	0.67008
85	4.9	32.0088	6.5324	23.6428	8.1527	3.25	16.25	3.5555	0.9299	0.9001	1	0.03471	0	0	412.214	670.204	7.15	31.2	0.801256
86	7.9	16.25	2.057	31.268	5.2997	0	16.5718	4.396	0.3841	-0.6	1	0.5498	0.9492	0.5897	426.671	444.348	13	-9.75	0.388135
87	14.5	42.27	2.9152	91.0648	7.2852	0	19.769	3.8819	0.6226	-0.9487	0.9998	0.4832	0.784	0.402	1219.27	576.735	1.3	42.25	0.400154
88	10.3	71.8713	6.9778	76.7712	9.2495	0	20.5548	4.9042	0.9497	0.802	1	0.05016	0.07229	0	452.238	939.286	-29.25	-65.65	0.754398
89	10.5	48.7673	4.6445	72.8888	8.5752	3.25	17.5018	3.8561	0.8524	0.6508	1	0.115	0.2941	0.2308	669.214	152.381	17.55	45.5	0.54162
90	22.7	81.9232	3.609	170.72	8.2474	0	20.8102	3.6441	0.751	-0.9952	1	0.4929	0.5797	0.1872	1182.29	915.654	-50.7	64.35	0.437592
91	8.9	20.8102	2.3382	44.3605	6.4291	0	14.5344	3.612	0.1157	-1	1	0.9266	0.8261	0.4694	1364.43	880.64	20.15	5.2	0.36369
92	4.9	44.0324	8.9862	30.8916	10.6523	3.25	27.9576	5.5092	0.9781	0.9498	0.9996	0.01984	0	0	569.204	187.929	6.5	43.55	0.843592
93	8.1	2.0555	0.2538	18.367	3.011	0	9.1924	2.206	-0.208	-1	1	0.6677	1	0.8889	1337.92	804.13	0.65	-1.95	0.0842909
94	6.5	11.718	1.8028	25.2416	5.6093	0	17.5018	4.0685	0.3746	-0.8503	0.9999	0.6537	1	0.48	204.323	712.669	-11.7	0.65	0.321395
95	5.3	58.7307	11.0813	39.9292	12.0997	7.2672	16.5718	3.2294	0.9893	0.9834	0.9948	0.003973	0	0	1298.89	941.359	-5.2	-58.5	0.915833
96	30.3	114.551	3.7806	203.323	7.1846	0	18.3848	3.8852	0.7433	-0.9833	1	0.5027	0.7138	0.1825	1030.74	746.88	-66.95	92.95	0.526209
97	6.5	22.5354	3.467	37.3423	8.2983	0	29.9635	7.0087	0.9521	0.3714	0.9999	0.1266	0.9111	0.04	1067.87	324.423	18.85	12.35	0.417796
98	18.5	20.982	1.1342	95.2246	5.7712	0	22.981	4.3567	-0.01121	-0.9986	0.9971	0.685	1	0.8741	1145.88	442.695	-20.15	5.85	0.196528
99	20.3	115.373	5.6834	127.931	6.9908	0	16.25	3.05	0.9826	0.7847	1	0.02574	0.153	0	724.433	269.101	80.6	-82.55	0.812983
100	6.3	3.3144	0.5261	32.6577	7.5948	0	23.6604	6.8427	-0.6943	-1	0.8321	0.5084	1	0.9545	779.722	754.341	-0.65	-3.25	0.0692711
101	5.3	26.0162	4.9087	23.0448	6.9833	0	18.9506	5.3478	0.8327	0.6839	0.9729	0.08472	0.6061	0.1538	688.726	707.84	25.35	5.85	0.70292
102	7.3	47.3207	6.4823	39.8092	7.5112	0	26.2023	5.5182	0.8357	0.5433	0.9992	0.1333	0.1132	0.2727	947.918	834.315	16.9	44.2	0.863018
103	4.7	21.8017	4.6387	28.9554	10.7242	0	29.9635	8.7163	0.1517	0.09054	0.242	0.05385	0.1481	1	1349.19	658.308	-3.9	-21.45	0.432545
104	17.7	73.9973	4.1806	110.633	7.0467	0	14.5344	3.6514	0.7025	-0.9999	1	0.5719	0.3822	0.2117	1302.3	668.22	23.4	70.2	0.593271
105	12.1	66.3796	5.4859	88.161	8.7288	0	23.4361	4.9229	0.7182	-0.7634	0.9997	0.4361	0.3564	0.321	488.157	272.979	66.3	-3.25	0.628483
106	10.3	75.358	7.3163	78.7907	9.4929	3.25	14.5344	2.6589	0.9857	0.943	1	0.0142	0	0	1343.5	183.752	-62.4	42.25	0.770713
107	6.1	5.8138	0.9531	43.0684	10.5045	0	46.8722	11.9267	0.3269	-0.9923	0.9806	0.6797	1	0.619	1345.98	757.623	-2.6	-5.2	0.0907325
108	9.1	8.0401	0.8835	46.6782	6.5744	0	30.6604	5.6085	0.1107	-1	0.9923	0.618	1	0.8431	1115.27	1015.11	1.95	-7.8	0.134385
109	9.9	54.0791	5.4625	72.3818	9.1623	3.25	16.5718	3.8089	0.948	0.7134	1	0.06773	0.4177	0.0339	679.419	459.944	52.65	-12.35	0.596193
110	7.9	86.7208	10.9773	73.3827	12.4378	3.25	21.8017	4.1129	0.9974	0.988	1	0.003054	0	0	639.177	418.456	35.1	79.3	0.882576
111	19.3	10.6608	0.5524	178.534	10.3199	3.25	45.2673	6.043	0.7321	-0.7291	1	0.4905	0	0.2418	349.015	221.712	-6.5	-8.45	0.0535277
112	6.9	15.0064	2.1748	35.5227	7.2495	0	23.6604	6.2619	0.729	0.1644	0.9995	0.2465	0.9796	0.4483	51.2826	151.159	-4.55	14.3	0.299993
113	19.7	29.9917	1.5224	157.906	8.9212	0	35.0036	5.5232	0.4055	-1	1	0.8165	0.4294	0.3806	325.985	742.053	-26	14.95	0.17065
114	7.9	16.5718	2.0977	56.6915	9.6087	0	27.768	8.0436	0.0494	-0.9658	0.8882	0.7396	0.7966	0.7368	674.285	32.8291	12.35	-11.05	0.218313
115	15.1	22.75	1.5066	75.6409	5.7741	0	19.5	4.337	0.06831	-0.913	1	0.5703	0.9847	0.8396	1388.67	321.593	0	-22.75	0.260924
116	24.5	173.209	7.0697	211.762	9.4117	3.25	43.3604	5.3107	0.6807	-1	1	0.6851	0.1911	0.1872	1000.94	394.812	160.55	65	0.751161
117	4.9	14.5344	2.9662	24.8943	8.5842	0	21.8017	6.0703	0.9379	0.8321	0.9935	0.0531	1	0	98.102	659.571	6.5	13	0.345542
118	14.5	37.8677	2.6116	64.7232	5.1779	0	14.5344	3.3369	0.7182	-0.8944	1	0.5065	0.888	0.233	1343.45	658.859	-24.05	-29.25	0.504374
119	7.5	6.7862	0.9048	23.0044	4.1826	0	11.718	2.6868	0.5013	-0.8	1	0.5357	1	0.5294	1313.25	654.107	1.95	-6.5	0.216325
120	5.5	42.9443	7.8081	38.6215	11.0347	0	32.5	9.385	0.9289	0.7488	0.9987	0.0799	0.05714	0.06667	1306.53	105.445	-42.9	1.95	0.707595
121	7.7	10.4809	1.3612	26.0724	4.5741	0	17.5018	3.6619	0.1702	-0.9222	0.9965	0.5827	1	0.8108	146.896	26.3247	-5.2	9.1	0.297589
122	15.3	53.304	3.4839	102.816	7.7305	0	20.8102	5.3186	0.1764	-1	1	0.8033	0.6767	0.6019	902.36	290.271	32.5	42.25	0.450669
123	9.1	65.1104	7.155	67.3289	9.4829	3.25	22.981	3.7162	0.9845	0.9272	1	0.01629	0.08451	0	1311.88	414.874	63.05	16.25	0.754516
124	37.7	138.383	3.6706	282.717	7.9193	0	25.3833	4.6835	0.7025	-0.9996	1	0.5279	0.4342	0.2657	1081.06	580.511	-100.1	95.55	0.463501
125	5.3	18.1302	3.4208	25.9536	7.8647	0	18.9506	4.4037	0.8858	0.7225	0.9985	0.09013	0.9697	0.07692	521.745	580.613	4.55	-17.55	0.434956
126	8.7	44.1713	5.0772	56.0743	8.3693	3.25	16.25	3.6378	0.7084	-0.03173	1	0.3328	0.3582	0.3617	97.4195	242.718	24.05	-37.05	0.606646
127	6.7	77.658	11.5907	72.4457	15.414	3.25	23.4361	4.6654	0.8482	0.7786	0.985	0.06256	0	0	804.5	833.052	-60.45	-48.75	0.751959
128	12.7	20.4001	1.6063	74.3134	6.9452	0	18.9506	3.9725	0.6152	-0.9021	0.9995	0.3914	1	0.5057	763.602	471.228	17.55	-10.4	0.231282
129	6.5	16.25	2.5	30.4184	6.7596	0	23.4361	5.1929	0.7925	-0.07298	0.9882	0.2116	1	0.24	1117.06	965.146	-13	-9.75	0.369844
130	7.7	74.1826	9.6341	56.1378	9.8487	3.25	16.25	3.3516	0.9894	0.9311	1	0.01476	0	0	534.312	1014.42	67.6	30.55	0.97821
131	5.7	14.2556	2.501	24.3623	6.5844	0	14.5344	3.3884	0.8814	0.2169	0.999	0.1924	1	0.1176	87.8772	631.64	10.4	9.75	0.379837
132	25.7	110.132	4.2853	178.54	7.5334	0	19.5	4.3748	0.7684	-1	1	0.4068	0.5443	0.2857	876.669	716.078	14.3	-109.2	0.56884
133	5.9	28.8647	4.8923	25.4347	6.5217	0	14.5344	3.9438	0.8267	0.523	0.9992	0.1581	0.5385	0.3684	834.712	202.322	-28.6	3.9	0.750157
134	12.5	16.0538	1.2843	40.7044	3.8766	0	13.4001	3.3968	0.05708	-1	1	0.8361	1	0.6329	812.028	211.108	-8.45	-13.65	0.331295
135	7.5	51.1645	6.8219	48.4445	8.8081	3.25	16.5718	3.8051	0.9823	0.9112	1	0.0268	0	0	123.28	953.787	-45.5	23.4	0.774503
136	8.9	5.5915	0.6283	42.3466	6.1372	0	20.8102	4.5784	-0.4082	-1	0.9701	0.6693	1	0.8511	1145.06	639.556	3.25	-4.55	0.102376
137	4.7	36.0384	7.6677	23.4813	8.6968	3.25	16.25	3.4714	0.9786	0.9507	1	0.01652	0	0	477.989	290.968	35.75	-4.55	0.881669
138	6.5	23.7228	3.6497	31.4883	6.9974	3.25	11.718	2.8315	0.8811	0.6011	0.9975	0.1133	0.9778	0.16	365.861	275.015	-23.4	-3.9	0.521579
139	7.9	67.054	8.4879	48.6607	8.2476	0	16.5718	3.7213	0.9937	0.9803	1	0.006022	0	0	1174.42	685.31	-13.65	-65.65	1.02914
140	5.1	21.4401	4.204	24.4809	7.8971	0	16.5718	4.9633	0.5764	0.04757	0.9771	0.2748	0.5806	0.8182	614.157	660.177	5.2	20.8	0.532347
141	13.3	17.0617	1.2828	46.7945	4.1411	0	13.4001	2.8402	0.607	-0.7071	1	0.5037	1	0.4111	205.887	377.207	-13	11.05	0.309773
142	12.3	22.0713	1.7944	73.218	7.1085	0	23.6604	4.1115	0.8756	-0.04757	1	0.1946	1	0.1687	911.431	777.093	-5.2	21.45	0.25243
143	11.3	44.9018	3.9736	65.9847	7.0951	0	19.769	4.3756	0.9172	0.02702	1	0.1739	0.7204	0.1096	198.274	989.177	-16.9	-41.6	0.560048
144	44.5	36.4522	0.8192	210.971	4.964	0	20.5548	3.5063	0.3315	-1	1	0.6855	0.9647	0.5367	1055.65	552.891	36.4	1.95	0.165028
145	19.7	94.92	4.8183	158.325	8.9449	0	26.2023	5.346	0.76	-0.9701	1	0.5031	0.5141	0.1529	282.523	341.49	58.5	-74.75	0.538664
146	10.1	30.4322	3.0131	56.651	6.994	0	20.8102	3.9619	0.2774	-0.9992	1	0.7534	0.6049	0.5254	783.356	441.248	10.4	-28.6	0.430812
147	6.5	9.9218	1.5264	26.2426	5.8317	0	13.7886	3.7987	0.403	-0.9285	0.9993	0.5559	1	0.56	1070.19	463.308	-8.45	-5.2	0.261742
148	10.9	56.6843	5.2004	87.5748	9.8399	0	20.5548	5.1172	0.6928	-0.8526	1	0.518	0.3483	0.2609	839.477	696.885	3.9	-56.55	0.528501
149	8.7	8.2731	0.9509	51.1015	7.6271	0	26.8002	5.3072	0.4987	-0.7071	1	0.4957	0.9701	0.6739	1375.89	504.293	5.85	-5.85	0.124674
150	5.3	45.5046	8.5858	27.69	8.3909	0	13.4001	4.3005	0.9956	0.9859	0.9994	0.003587	0.2424	0	246.217	761.34	-0.65	-45.5	1.02323
151	20.5	158.845	7.7485	163.289	8.8264	0	18.9506	4.3885	0.9544	0.5701	1	0.07686	0.2378	0.03636	468.444	342.556	-76.7	-139.1	0.877878
152	4.7	5.2405	1.115	20.8756	7.7317	0	29.9635	7.3004	0.2485	-0.7474	0.7071	0.4832	0.8889	1	1130.31	783.596	4.55	2.6	0.144211
153	6.3	41.053	6.5164	43.8302	10.1931	0	20.5548	4.4298	0.6143	-0.08854	0.9996	0.366	0.2791	0.5652	931.714	175.706	-37.7	-16.25	0.639295
154	9.5	64.8862	6.8301	61.1815	8.1575	0	14.5344	4.1298	0.9542	0.471	0.9998	0.1128	0.3067	0.05455	359.868	499.232	-43.55	-48.1	0.837279
155	6.1	8.2219	1.3479	29.6982	7.2435	0	18.9506	4.7748	-0.3761	-0.9985	1	0.7766	1	0.8095	1081.15	339.262	-7.8	-2.6	0.186084
156	7.3	42.5042	5.8225	41.2525	7.7835	3.25	17.5018	3.4914	0.9886	0.9501	0.9999	0.01264	0	0	106.164	739.329	16.9	39	0.748057
157	8.9	77.1641	8.6701	73.5675	10.662	0	18.9506	5.3228	0.9224	-0.4109	1	0.2774	0.1884	0.04167	317.893	481.303	-43.55	63.7	0.813178
158	8.9	57.8646	6.5016	57.047	8.2677	0	16.25	3.7279	0.9688	0.8519	1	0.03213	0	0	143.674	718.433	45.5	35.75	0.786386
159	10.3	37.0101	3.5932	77.2	9.3012	3.25	42.25	7.0256	0.7723	-0.241	0.9997	0.2992	0.5783	0.381	1364.38	872.519	31.85	18.85	0.386316
160	9.7	60.4535	6.2323	71.9618	9.3457	3.25	16.5718	3.6581	0.9721	0.8789	1	0.02702	0.1429	0	846.562	599.397	-48.75	-35.75	0.666863
161	6.5	2.7577	0.4243	28.7821	6.396	0	13.4001	3.3843	-0.6706	-0.9965	0.5145	0.4522	1	1	1266.72	170.161	1.95	-1.95	0.0663383
162	4.7	9.9005	2.1065	16.3673	6.062	0	11.718	3.3767	0.4998	0.09757	0.8321	0.2831	1	0.7143	1175.17	117.17	3.9	9.1	0.347493
163	19.3	12.503	0.6478	98.5776	5.6981	0	18.9506	4.0735	0.2091	-0.9967	1	0.6813	0.9249	0.6974	1309.33	1026.31	1.95	-12.35	0.113687
164	17.5	70.2	4.0114	171.433	11.0602	3.25	37.0557	5.7312	0.5925	-1	0.9999	0.6653	0.05161	0.3111	1371.05	552.326	0	-70.2	0.362688
165	5.5	18.6245	3.3863	26.3466	7.5276	4.5962	16.25	2.9088	0.9585	0.8222	1	0.04589	0.7429	0	1278.16	837.7	9.1	16.25	0.449851
166	14.3	126.523	8.8478	129.266	10.5095	0	17.5018	2.9692	0.9882	0.8934	1	0.01859	0	0	989.462	758.388	-65	-108.55	0.841886
167	41.1	29.25	0.7117	194.466	4.9736	0	13.4001	3.0758	0.3999	-1	1	0.719	0.6905	0.4917	1342.94	187.492	-17.55	-23.4	0.143096
168	5.3	40.153	7.576	30.8076	9.3356	3.25	21.8017	5.0318	0.9717	0.9297	0.9931	0.02032	0	0	786.415	111.962	35.1	19.5	0.811517
169	42.7	84.0111	1.9675	262.869	6.4587	0	16.25	3.8966	0.6202	-1	1	0.5881	0.5651	0.3225	570.869	777.149	-15.6	-82.55	0.304628
170	19.9	39.1352	1.9666	150.144	8.3879	0	30.6604	4.8086	0.647	-0.995	1	0.6523	0.6927	0.2229	411.312	988.731	20.8	33.15	0.234457
171	4.7	2.68	0.5702	13.9752	5.176	0	13.4001	3.7985	-0.5005	-0.9829	0.3162	0.5626	1	1	683.638	16.3085	2.6	-0.65	0.110162
172	6.5	22.7035	3.4928	35.2917	7.8426	3.25	17.5018	3.6978	0.8304	0.136	0.9994	0.2465	0.5556	0.25	1159.98	81.3846	22.1	-5.2	0.445363
173	4.9	59.8636	12.2171	37.3424	12.8767	0	20.8102	5.5536	0.9855	0.9755	0.9886	0.004228	0	0	30.5204	368.133	-44.85	-39.65	0.948776
174	12.9	19.8862	1.5416	93.9699	8.6211	0	41.3657	6.4624	0.3671	-1	1	0.7534	1	0.4719	1306.62	572.248	-3.9	-19.5	0.178817
175	12.5	61.2968	4.9037	87.2764	8.312	0	29.25	4.98	0.9286	0.3939	1	0.1187	0.2286	0.1059	1256.47	86.828	50.7	34.45	0.589954
176	12.3	64.7199	5.2618	86.7197	8.4194	0	19.5	4.7158	0.793	-0.9999	1	0.4993	0.2816	0.1446	1154.55	477.589	-53.95	-35.75	0.624961
177	11.5	46.6599	4.0574	70.1222	7.3813	0	13.4001	3.1972	0.5826	-1	1	0.6102	0.4526	0.4028	165.535	283.748	-14.95	-44.2	0.549686
178	13.7	51.35	3.7482	86.5805	7.4	0	17.5018	3.7254	0.629	-0.9992	1	0.5696	0.4701	0.2887	1378.46	183.646	0	51.35	0.506514
179	7.3	24.0588	3.2957	27.0947	5.1122	0	10.2774	2.379	0.7936	0.4264	0.9971	0.1643	0.8302	0.3333	1113.12	332.582	24.05	-0.65	0.644674
180	24.5	72.5704	2.9621	154.651	6.8734	0	20.8102	4.3301	0.6451	-0.9996	1	0.6154	0.9378	0.278	958.188	994.867	62.4	37.05	0.430951
181	16.5	99.0818	6.005	143.576	9.9018	0	32.6621	5.564	0.8132	-0.4826	0.9999	0.361	0.1931	0.176	469.594	761.509	78	-61.1	0.606455
182	6.9	42.3748	6.1413	37.1351	7.5786	0	19.5	4.2103	0.985	0.93	0.9999	0.01755	0	0	753.457	410.37	42.25	3.25	0.810348
183	4.7	17.0121	3.6196	23.331	8.6411	0	32.5	8.6018	-0.3954	-0.5016	-0.2811	0.06608	0.5556	1	370.138	78.2766	-1.95	-16.9	0.418882
184	11.9	76.9887	6.4696	93.7524	9.4699	0	34.548	6.6106	0.9909	0.9281	1	0.01403	0	0	890.635	596.639	-50.05	58.5	0.683175
185	7.7	10.8182	1.405	21.7601	3.8176	0	10.2774	2.7245	-0.3485	-0.9998	0.9989	0.824	0.8596	0.8108	586.422	529.195	5.85	-9.1	0.368032
186	9.5	66.6844	7.0194	70.613	9.4151	3.25	22.981	3.789	0.9787	0.9393	0.9999	0.01843	0	0	1170.89	213.821	48.75	45.5	0.745547
187	22.1	110.203	4.9866	161.736	8.0466	0	27.9576	4.6978	0.9208	0.3162	1	0.1284	0.2985	0.0663	752.249	148.192	41.6	102.05	0.619715
188	13.9	54.0908	3.8914	67.99	5.7134	0	10.2774	2.7621	0.9894	0.8978	1	0.01676	0.7059	0	217.295	461.378	-3.9	53.95	0.681101
189	7.5	5.9927	0.799	34.9481	6.3542	0	26.2023	5.191	0.1227	-0.9998	0.9971	0.6247	1	0.7429	721.913	354.08	4.55	-3.9	0.125744
190	4.7	40.6341	8.6456	26.2385	9.718	3.25	19.769	4.1107	0.98	0.9609	0.9998	0.01576	0	0	1273.68	329.66	-5.2	-40.3	0.889648
191	6.1	3.25	0.5328	16.1623	3.942	0	9.1924	2.221	0.5398	-0.7071	1	0.5133	1	0.5714	422.68	550.164	-3.25	0	0.13516
192	8.9	83.4054	9.3714	71.6546	10.3847	0	16.25	3.3792	0.9801	0.9191	1	0.0207	0	0	537.23	233.461	-63.05	-54.6	0.902424
193	4.9	36.1028	7.3679	26.1028	9.001	3.25	17.5018	4.0069	0.9981	0.9947	1	0.001972	0	0	293.235	506.857	8.45	35.1	0.818565
194	14.7	33.1755	2.2568	65.1241	5.1279	0	13.7886	3.0205	0.1949	-1	1	0.8315	0.748	0.5049	106.929	618.85	33.15	1.3	0.440102
195	6.1	34.548	5.6636	31.9187	7.7851	0	19.5	5.3587	0.908	0.7665	0.9853	0.05476	0.1951	0	1008.7	16.8934	-26	-22.75	0.727492
196	20.1	115.475	5.745	173.731	9.5984	0	23.6604	4.9661	0.8933	0.1807	1	0.1444	0.1934	0.1429	1130.55	573.037	-78	-85.15	0.598537
197	5.7	17.9781	3.1541	28.0457	7.5799	3.25	16.25	3.4994	0.2718	-0.9265	0.8533	0.6193	0.7568	0.8824	1038.44	80.0614	11.7	13.65	0.416114
198	13.1	99.101	7.565	129.014	11.6229	3.25	25.3833	4.5578	0.9905	0.9394	1	0.01156	0	0	1274.83	47.7023	85.15	50.7	0.65087
199	40.5	49.3743	1.2191	181.712	4.7198	0	23.4361	3.6714	0.3324	-1	1	0.7206	1	0.5348	650.594	667.028	46.15	-17.55	0.258295
200	10.1	63.05	6.2426	55.1625	6.8102	0	16.5718	4.2115	0.73	-0.2499	1	0.2802	0.4198	0.459	399.455	741.441	0	-63.05	0.916654
201	9.7	19.5108	2.0114	43.314	5.6252	0	13.4001	3.4234	0.8981	0.2364	1	0.1535	1	0.1053	626.139	623.113	0.65	-19.5	0.35757
202	5.9	31.2	5.2881	20.4508	5.2438	0	14.5344	3.4359	0.8618	0.7156	0.9998	0.09863	0.2821	0.2105	2.4068	585	0	31.2	1.00845
203	6.5	3.25	0.5	30.3595	6.7466	0	16.25	5.1407	-0.1089	-0.9895	0.9864	0.5589	1	0.88	976.892	134.931	0	3.25	0.0741114
204	9.3	66.5036	7.1509	66.6263	9.1269	0	22.981	5.0566	0.9575	0.8127	1	0.05579	0.274	0	1161.31	827.172	-66.3	-5.2	0.783497
205	7.1	18.0719	2.5453	27.0955	5.3128	0	11.718	2.7467	0.6795	0.124	0.9985	0.2474	0.9412	0.5484	1213.3	263.049	14.3	-11.05	0.479088
206	7.7	5.36	0.6961	27.4637	4.8182	0	26.2023	5.2427	-0.1138	-0.9899	0.9899	0.6418	1	0.9444	942.195	450	1.3	5.2	0.144473
207	7.5	61.9276	8.257	53.9289	9.8053	4.5962	16.25	3.0441	0.9704	0.8821	0.9998	0.03007	0	0	581.26	48.9067	-26.65	55.9	0.842096
208	9.5	53.2246	5.6026	48.679	6.4905	0	20.5548	4.9386	0.965	0.7319	1	0.05088	0.5733	0.01818	645.289	249.147	-52.65	7.8	0.8632
209	7.5	45.8377	6.1117	62.6694	11.3944	0	39.1352	7.7611	0.2943	-0.9764	1	0.6832	0.3636	0.625	1338.32	701.287	14.3	43.55	0.536378
210	7.5	13.9106	1.8547	41.3601	7.52	0	18.9506	4.4345	0.8494	0.3641	1	0.1623	1	0.1765	191.887	1028.65	8.45	-11.05	0.246636
211	6.7	25.2832	3.7736	38.5669	8.2057	0	20.8102	5.1473	0.5308	-0.5098	0.9999	0.5632	0.4681	0.4815	564.127	152.463	17.55	18.2	0.459875
212	11.5	37.05	3.2217	81.7339	8.6036	0	21.8017	5.0421	0.7369	-0.7835	0.9999	0.3073	0.4526	0.4133	524.861	29.4913	0	-37.05	0.37446
213	8.5	9.3744	1.1029	67.5904	10.3985	3.25	22.981	5.9926	0.03265	-0.9603	0.9487	0.7071	0.7538	0.6905	533.118	565.765	7.8	5.2	0.106063
214	5.1	11.0691	2.1704	22.7462	7.3375	0	18.9506	5.5023	0.6938	0.4472	0.913	0.1431	1	0.6364	982.147	695.363	11.05	-0.65	0.295796
215	7.3	16.9	2.3151	29.7917	5.6211	0	18.9506	4.4493	-0.4792	-0.9932	1	0.5533	0.9057	0.9394	1091.29	169.52	-15.6	-6.5	0.411859
216	7.9	24.2686	3.072	31.4475	5.3301	0	18.9506	3.7278	0.8986	0.4122	0.9998	0.1428	0.7627	0.1026	1355.6	790.829	24.05	3.25	0.576349
217	5.5	52.146	9.4811	36.9637	10.5611	3.25	23.6604	6.0138	0.9992	0.9954	1	0.001315	0	0	609.855	305.673	3.9	52	0.897738
218	6.9	19.5973	2.8402	36.6218	7.4738	0	22.981	5.528	0.9392	0.8014	0.9998	0.05256	0.8776	0	510.094	628.928	1.95	-19.5	0.380021
219	6.3	59.8565	9.501	54.4486	12.6625	3.25	22.981	6.2889	0.9965	0.9748	1	0.005501	0	0	269.317	61.6667	-2.6	-59.8	0.750326
220	5.7	4.3603	0.765	32.937	8.9019	3.25	13.4001	3.3571	0.6255	-0.6476	0.9785	0.3861	1	0.5625	953.939	488.614	1.95	-3.9	0.0859367
221	11.3	134.956	11.943	130.991	14.085	6.5	22.981	2.9587	0.9948	0.9672	1	0.006878	0	0	1020.45	929.115	-31.2	131.3	0.847923
222	6.9	57.0002	8.2609	56.9704	11.6266	3.25	22.981	7.1436	0.9844	0.9588	1	0.01263	0	0	1016.56	880.514	-56.55	7.15	0.710517
223	38.1	172.003	4.5145	299.623	8.2998	0	18.9506	3.8744	0.866	-0.8575	1	0.3094	0.2548	0.1554	1265.19	277.176	-97.5	-141.7	0.543929
224	16.5	6.5	0.3939	82.4683	5.6875	0	22.75	4.8519	-0.3013	-1	0.9952	0.6795	1	0.8583	943.873	906.545	3.9	-5.2	0.0692571
225	18.9	104.652	5.5371	135.285	8.005	0	16.25	3.5875	0.8586	0.2169	1	0.188	0.426	0.2282	232.865	860.849	96.85	-39.65	0.691705
226	15.3	44.8688	2.9326	76.0535	5.7183	0	16.25	3.3021	0.4094	-0.9648	1	0.626	0.8195	0.5225	293.967	682.056	-1.3	-44.85	0.512845
227	8.1	53.5452	6.6105	65.9029	10.8038	3.25	23.6604	5.0856	0.9182	0.3909	1	0.1214	0.2295	0.122	837.883	946.154	9.75	-52.65	0.611868
228	6.1	8.475	1.3893	22.3508	5.4514	0	11.718	2.6525	0.901	0.3714	1	0.134	1	0.04762	53.9918	624.352	0.65	-8.45	0.254852
229	5.7	28.3179	4.9681	26.1987	7.0807	0	35.8974	7.9123	0.8856	0.7634	1	0.06751	0.1892	0	1379.38	744.43	-14.95	-24.05	0.70164
230	13.7	50.1638	3.6616	78.947	6.7476	0	13.7886	3.5534	0.33	-1	1	0.8263	0.5897	0.4167	936.445	783.949	26	42.9	0.542652
231	7.1	56.5351	7.9627	49.2262	9.6522	0	30.8322	6.2711	0.9617	0.7706	0.9993	0.04857	0	0	739.211	784.894	55.9	-8.45	0.824962
232	13.7	27.3077	1.9933	76.7318	6.5583	0	18.3848	3.7273	0.4734	-0.774	0.9999	0.5021	0.9829	0.5625	1166.84	290.204	-21.45	16.9	0.303935
233	17.5	125.233	7.1561	137.732	8.8859	3.25	26.8002	4.0934	0.98	0.8595	1	0.02464	0	0	383.857	983.909	124.8	10.4	0.805332
234	12.7	62.3221	4.9073	81.7367	7.6389	0	16.25	3.7466	0.8448	0.1644	1	0.2599	0.2897	0.2069	1067.89	892.055	17.55	59.8	0.642409
235	8.5	34.0615	4.0072	69.2994	10.6614	0	44.2048	8.5072	0.8317	0.53	0.9919	0.1046	0.09231	0.2	721.571	975.571	25.35	-22.75	0.375861
236	5.5	62.9729	11.4496	41.1907	11.7688	6.5	17.5018	2.8449	0.9969	0.9916	0.9999	0.002758	0	0	259.191	877.009	-12.35	-61.75	0.972877
237	33.1	120.334	3.6355	218.273	7.0184	0	22.981	3.8616	0.8934	-0.4545	1	0.2035	0.5723	0.1271	1116.33	543.249	-18.2	-118.95	0.517996
238	37.3	99.7639	2.6746	245.362	6.9508	0	42.25	5.0127	0.516	-1	1	0.5915	0.6714	0.4611	1042.66	356.428	68.9	-72.15	0.38479
239	9.9	43.8545	4.4298	50.2122	6.356	0	13.4001	3.2676	0.9764	0.8492	1	0.03274	0.5316	0	273.586	286.273	9.1	-42.9	0.696948
240	17.3	9.1232	0.5274	83.1197	5.4327	0	18.9506	3.5218	0.005206	-0.9987	1	0.6786	1	0.7769	1126.82	970.035	-0.65	-9.1	0.0970788
241	7.7	42.9787	5.5817	43.2368	7.5854	0	26.8002	4.8846	0.9549	0.841	1	0.04662	0	0	649.533	24.2727	42.9	-2.6	0.735848
242	10.9	36.2255	3.3234	51.8288	5.8235	0	27.768	4.7786	0.7272	-0.7474	1	0.3742	0.6517	0.3333	768.197	748.096	-5.85	-35.75	0.570688
243	8.5	38.2341	4.4981	87.7974	13.5073	3.25	29.9635	5.2695	0.4143	-0.9035	0.9999	0.7077	0.4615	0.4667	154.894	488.941	11.7	36.4	0.333013
244	5.3	62.2101	11.7378	44.3427	13.4372	6.5	20.5548	4.058	0.9958	0.9833	1	0.004984	0	0	1166.96	694.019	27.3	55.9	0.87353
245	5.1	5.0767	0.9954	15.3006	4.9357	0	10.2774	3.5355	0.5738	-0.0767	0.9864	0.4338	1	0.5	1172.78	744.716	-3.9	3.25	0.201674
246	9.1	12.3329	1.3553	26.7829	3.7722	0	9.75	2.9925	0.5098	-0.3987	0.9971	0.387	1	0.64	1196.15	774.637	3.9	-11.7	0.359286
247	6.3	1.95	0.3095	37.543	8.7309	0	40.2003	11.7681	-0.1105	-0.9983	0.8	0.6566	1	0.9545	6.0952	247.151	0	1.95	0.0354488
248	19.3	56.5537	2.9302	120.334	6.9557	0	27.9576	4.9411	0.4023	-1	1	0.6065	0.5838	0.6122	109.08	947.93	44.85	-34.45	0.421266
249	6.1	16.9499	2.7787	16.597	4.0481	0	10.2774	2.4317	-0.6841	-0.9992	0.534	0.5198	0.7561	1	427.475	345.656	14.3	-9.1	0.686421
250	5.5	13.0162	2.3666	40.2423	11.4978	3.25	22.981	5.286	0.8925	0.136	0.9999	0.2256	0.9714	0.1333	630.918	473.546	0.65	13	0.205831
251	10.3	58.3771	5.6677	72.0083	8.6757	0	16.5718	3.6872	0.8917	0.4868	1	0.1487	0.09639	0.2381	545.325	1012.53	-46.15	35.75	0.653284
252	5.5	13.7118	2.493	27.3572	7.8164	0	13.7886	3.963	-0.2391	-0.7474	0.4679	0.4643	1	1	660.418	54.8091	-1.3	-13.65	0.318945
253	11.3	18.9506	1.677	58.5759	6.2985	0	16.5718	3.9034	0.09824	-1	1	0.6055	0.7957	0.7639	480.049	989.323	-1.95	-18.85	0.266254
254	18.3	56.8481	3.1065	112.365	6.8936	0	35.8974	5.3844	0.7368	-1	1	0.549	0.7423	0.2028	1353.73	470.169	35.75	-44.2	0.450635
255	4.9	9.8363	2.0074	15.5989	5.3789	0	16.25	4.007	0.6992	0.0995	0.8944	0.2563	1	0.4444	975.204	99.5816	-1.3	-9.75	0.373199
256	11.9	96.9285	8.1453	105.834	10.6903	0	26	3.8547	0.9868	0.7319	1	0.0311	0.08081	0.01266	169.769	141.916	96.85	-3.9	0.761934
257	5.5	9.0535	1.6461	19.2226	5.4922	3.25	16.25	2.5571	0.4545	-0.169	0.9957	0.3724	1	0.7333	6.3909	530.264	3.25	-8.45	0.299716
258	4.9	38.46	7.849	22.6715	7.8178	0	18.9506	4.4374	0.9986	0.9916	1	0.002664	0	0	1341.07	184.082	-33.15	-19.5	1.00399
259	9.9	79.3027	8.0104	70.8219	8.9648	0	36.3361	6.7344	0.9924	0.9665	1	0.008341	0.01266	0	80.5354	934.227	76.7	-20.15	0.893539
260	34.7	97.0069	2.7956	202.414	6.19	0	36.3361	5.0713	0.786	-0.8253	1	0.2987	0.789	0.268	1033	985.157	70.2	66.95	0.451632
261	10.1	19.2492	1.9059	50.3641	6.2178	0	13	3.6067	0.401	-0.9487	0.9998	0.8101	0.716	0.377	566.846	676.089	18.85	-3.9	0.306523
262	11.3	29.6018	2.6196	56.6178	6.0879	0	18.9506	4.5037	-0.07958	-1	0.9978	0.7429	0.7742	0.7639	321.19	777.305	-27.95	-9.75	0.430296
263	29.5	199.783	6.7723	277.712	10.0986	0	50.7666	5.3079	0.9519	0.571	1	0.08304	0	0.04706	895.634	858.381	71.5	186.55	0.670618
264	8.5	45.407	5.342	55.2176	8.495	3.25	16.25	3.6541	0.9477	0.7251	0.9998	0.05118	0.3077	0.02222	113.094	416.859	-44.2	-10.4	0.62884
265	6.9	112.452	16.2974	76.7309	15.6594	7.2672	39.1352	7.7427	0.9708	0.9487	0.9959	0.01848	0	0	341.543	336.92	-24.05	-109.85	1.04074
266	5.9	61.9174	10.4945	40.5093	10.387	0	17.5018	4.4934	0.9925	0.9787	1	0.007425	0	0	1228.23	1000.36	27.95	55.25	1.01035
267	11.7	24.8365	2.1228	53.8882	5.5555	0	19.769	3.9327	0.3186	-1	1	0.679	1	0.5789	1315.09	42.0256	16.9	-18.2	0.382108
268	5.5	5.2405	0.9528	41.0508	11.7288	0	37.0557	7.964	-0.9743	-1	-0.7873	0.05768	0.2571	1	376.755	399.218	-4.55	2.6	0.0812359
269	19.5	60.096	3.0818	126.518	7.2296	0	24.7513	4.442	0.5007	-0.9999	1	0.7299	0.4971	0.3161	213.574	972.687	-46.8	-37.7	0.426275
270	34.5	34.321	0.9948	184.6	5.68	0	39.1352	5.351	0.316	-1	1	0.7273	0.9262	0.5137	398.577	654.919	-27.3	20.8	0.175141
271	12.5	8.5494	0.684	61.3093	5.839	0	14.5344	3.0581	-0.2364	-1	1	0.5659	1	0.9241	417.708	556.088	8.45	-1.3	0.117143
272	8.9	47.5212	5.3395	67.5811	9.7944	0	18.9506	4.6355	0.9818	0.9104	1	0.02415	0.3768	0	292.225	893.837	2.6	-47.45	0.545158
273	6.7	2.68	0.4	16.8397	3.5829	0	14.5344	3.2101	0.04577	-0.9998	1	0.826	1	0.6154	857.97	442.47	2.6	0.65	0.111641
274	6.3	23.6246	3.7499	52.5394	12.2185	3.25	23.4361	6.3083	0.8083	0.0461	0.9995	0.2113	0.6977	0.2174	1290.9	300.135	23.4	-3.25	0.306903
275	22.3	17.658	0.7918	99.0463	4.8791	0	13.7886	3.2778	-0.05065	-1	1	0.6305	1	0.8148	873.316	651.347	-1.95	17.55	0.162284
276	8.1	40.0318	4.9422	34.2729	5.6185	0	22.981	4.5903	0.81	0.55	0.9999	0.1168	0.6885	0.2683	1063.49	304.389	33.8	21.45	0.87963
277	10.5	26.323	2.507	77.4395	9.1105	0	33.931	6.6724	-0.2262	-1	0.9968	0.6177	0.8588	0.875	295.943	201.381	-9.1	24.7	0.275177
278	24.5	44.8547	1.8308	157.082	6.9814	0	26	4.7064	0.5176	-0.9999	1	0.6536	0.6622	0.4109	725.374	737.676	-0.65	-44.85	0.26224
279	5.9	0	0	20.4499	5.2436	0	11.718	3.3956	-0.139	-0.9829	0.9806	0.7373	1	0.875	494.763	721.864	0	0	0
280	29.5	129.468	4.3887	254.353	9.2492	0	27.768	4.1545	0.8755	-0.5806	1	0.3224	0.04	0.08235	887.566	665.083	-109.2	69.55	0.474495
281	11.7	39.9102	3.4111	63.8974	6.5874	0	14.5344	3.4392	0.8931	0.3162	1	0.1608	0.9072	0.1688	740.261	564.722	-38.35	-11.05	0.517822
282	7.9	74.5122	9.4319	60.7241	10.2922	4.5962	17.5018	2.8403	0.9971	0.9799	1	0.003804	0	0	795.317	928.968	58.5	-46.15	0.916412
283	15.9	47.2	2.9686	133.811	9.6267	0	49.1814	8.223	0.5781	-1	0.9999	0.6046	0.4029	0.4118	802.72	482.044	-43.55	18.2	0.308372
284	10.1	92.5765	9.166	93.6912	11.5668	3.25	21.8017	5.1772	0.9911	0.9402	1	0.01113	0	0	385.559	178.376	-7.15	-92.3	0.79244
285	7.1	13.0648	1.8401	40.8726	8.0142	0	29.9635	5.6644	0.3004	-0.5628	0.9996	0.5059	0.8039	0.7742	547.577	481.704	1.3	-13	0.229605
286	29.7	59.7576	2.012	148.899	5.3754	0	16.5718	3.2865	0.5666	-0.9985	1	0.6044	0.9819	0.3774	498.33	359.131	-41.6	-42.9	0.374298
287	4.9	22.7035	4.6334	31.5332	10.8735	6.5	35.1541	7.12	0.5947	0.07622	0.8398	0.2619	0	0.6667	936.347	226.673	22.1	-5.2	0.426119
288	5.5	3.3144	0.6026	14.8942	4.2555	0	13	3.8209	-0.356	-0.7071	0.0767	0.2476	1	1	1389.66	675.209	3.25	0.65	0.141605
289	6.9	54.4799	7.8956	59.9012	12.2247	3.25	24.7513	6.985	0.6467	0.1173	0.9974	0.3025	0	0.4828	1150.2	978.725	-31.85	-44.2	0.645873
290	7.1	23.8383	3.3575	25.5348	5.0068	0	13.7886	3.5292	0.6577	-0.9962	0.9992	0.4909	0.8039	0.4839	1045.47	335.577	4.55	23.4	0.670588
291	4.9	61.2588	12.5018	37.6372	12.9784	4.5962	29.9635	6.602	0.9949	0.9855	0.9995	0.004855	0	0	908.643	216.153	57.85	-20.15	0.963277
292	6.1	19.1943	3.1466	26.1281	6.3727	3.25	19.769	3.8919	0.5865	-0.241	0.9986	0.339	0.9268	0.6667	215.361	909.607	-16.9	-9.1	0.493762
293	9.3	52.9062	5.6888	93.5288	12.8122	3.25	26.8002	6.7275	0.9688	0.8321	1	0.03562	0.2877	0	1204.78	335.796	52.65	-5.2	0.444014
294	4.7	34.5051	7.3415	20.7609	7.6892	0	24.7513	7.0362	0.9798	0.9682	0.9899	0.008269	0	0	1160.82	1026.07	-34.45	1.95	0.954781
295	22.5	80.5843	3.5815	135.577	6.6135	0	14.5344	3.4292	0.9109	-0.2425	1	0.1943	0.7561	0.08696	681.638	254.509	-73.45	-33.15	0.541544
296	6.1	41.3606	6.7804	33.7762	8.2381	0	14.5344	4.097	0.9772	0.9463	0.9999	0.01624	0	0	1307.91	271.082	35.75	-20.8	0.823054
297	12.1	40.7068	3.3642	62.3435	6.1726	0	14.5344	4.0939	0.8765	0.5843	1	0.1036	0.7921	0.1235	1285.36	423.368	-25.35	-31.85	0.545022
298	11.3	86.4524	7.6507	79.6832	8.5681	3.25	14.5344	2.9074	0.9868	0.9353	1	0.01542	0	0	232.5	570.111	-86.45	-0.65	0.892928
299	7.7	5.0767	0.6593	28.7142	5.0376	0	20.5548	4.5561	-0.4401	-0.9986	1	0.6242	1	0.8649	892.981	603.844	3.25	-3.9	0.130876
300	6.3	16.0801	2.5524	23.1359	5.3805	0	10.2774	3.0974	0.8783	0.2631	0.9992	0.1681	0.9767	0.1304	349.095	275.175	3.9	15.6	0.47438
301	16.3	70.8768	4.3483	115.404	8.0702	0	25.3833	5.2124	0.8664	0.1538	1	0.1969	0.4895	0.2195	1327.6	956.322	-70.85	1.95	0.538809
302	7.1	31.53	4.4408	47.4206	9.2982	3.25	20.8102	4.8979	0.6708	-0.9487	0.9996	0.4835	0.4902	0.3226	967.317	799.014	-30.55	7.8	0.477598
303	5.3	56.6359	10.686	39.0933	11.8464	7.2672	17.5018	2.4066	0.9868	0.9787	0.9993	0.00663	0	0	433.302	363.434	-48.1	29.9	0.902046
304	18.9	123.944	6.5579	166.313	9.841	0	24.7513	6.306	0.6279	-1	1	0.5966	0.3077	0.2568	585.762	861.952	-120.9	27.3	0.666386
305	6.1	59.2035	9.7055	45.9102	11.1976	3.25	19.769	4.3083	0.9971	0.9783	1	0.005062	0	0	1296.38	483.475	-9.1	-58.5	0.866748
306	5.1	7.6081	1.4918	25.5193	8.232	3.25	23.6604	5.1082	0.6103	-0.03701	0.9978	0.3353	1	0.5455	55.9314	759.137	-7.15	-2.6	0.18122
307	9.7	61.1311	6.3022	86.3268	11.2113	4.5962	23.6604	4.7699	0.9309	0.3644	1	0.1217	0.1818	0.05263	820.407	358.01	-50.05	35.1	0.562129
308	15.7	108.096	6.8851	129.972	9.487	3.25	29.0689	4.0922	0.9321	0.7871	1	0.06387	0.05839	0	1109.08	420.815	-6.5	107.9	0.72574
309	12.5	101.4	8.112	116.87	11.1305	0	30.8322	5.7581	0.8877	0.4984	1	0.1313	0.1238	0.1765	798.992	672.176	39	93.6	0.728808
310	19.5	67.65	3.4692	120.993	6.9139	0	44.2048	7.0983	0.6177	-0.9992	1	0.6252	0.6171	0.2581	897.677	263.472	67.6	-2.6	0.501772
311	6.5	6.5	1	28.8023	6.4005	0	13.4001	3.3038	0.06532	-0.9978	1	0.8135	1	0.7083	1264.23	189.692	3.9	5.2	0.156238
312	7.9	18.8948	2.3917	29.987	5.0825	0	13.4001	3.4592	0.8206	0.519	0.9998	0.1216	1	0.2564	1383.04	702.354	-12.35	-14.3	0.470576
313	5.7	24.9129	4.3707	26.7317	7.2248	0	20.5548	5.3115	0.9631	0.6644	0.998	0.08106	0.5405	0.05882	743.64	246.351	3.25	24.7	0.604958
314	6.1	25.3583	4.1571	35.1559	8.5746	0	16.5718	5.2052	0.6574	-0.9991	1	0.6818	0.5366	0.1905	779.533	23.5492	0.65	-25.35	0.484816
315	6.1	15.0064	2.4601	26.0179	6.3458	0	22.981	5.761	0.2956	-0.6268	0.9974	0.5879	0.9756	0.7143	263.885	110.434	14.3	-4.55	0.387674
316	5.1	2.9069	0.57	20.0862	6.4794	0	13.4001	3.8355	-0.6011	-1	0.9487	0.7847	1	0.8889	783.941	839.784	2.6	-1.3	0.0879711
317	27.3	92.7019	3.3957	130.117	5.143	0	14.5344	3.3167	0.8435	-0.3861	1	0.2788	0.6522	0.1931	363.63	61.0183	85.8	35.1	0.660257
318	8.7	86.068	9.8929	77.7213	11.6002	6.5	27.5772	4.3167	0.9981	0.99	1	0.002416	0	0	890.782	985.385	-50.7	69.55	0.852822
319	8.7	83.4054	9.5868	85.7043	12.7917	4.5962	26.2023	5.3084	0.9854	0.8923	1	0.0218	0	0	398.805	173.833	54.6	63.05	0.749455
320	9.1	15.6541	1.7202	39.3702	5.5451	0	13	3.2106	0.5711	-0.3939	0.9984	0.4575	0.9859	0.42	746.945	332.022	-15.6	1.3	0.31022
321	4.9	12.8035	2.613	29.201	10.0693	3.25	39.538	9.1229	0.6418	0.4052	0.9989	0.1645	1	0.8889	398.837	9.5918	-11.7	-5.2	0.259502
322	30.1	45.0192	1.4957	186.145	6.6244	0	20.5548	4.0675	0.3047	-1	1	0.7591	0.8932	0.5058	1238.28	811.837	-44.85	3.9	0.225786
323	4.7	30.6604	6.5235	21.3657	7.9132	3.25	20.8102	4.2724	0.9928	0.9847	1	0.005309	0	0	367.287	672.489	-16.25	26	0.824382
324	11.7	91.6131	7.8302	108.591	11.195	3.25	24.7513	4.6327	0.8722	0.265	1	0.1901	0.01031	0.1558	461.462	330.526	-80.6	43.55	0.699437
325	16.3	46.0446	2.8248	102.023	7.1345	0	20.8102	4.7465	0.6297	-0.7894	1	0.4847	0.6573	0.4463	295.666	628.555	14.95	43.55	0.395935
326	12.9	70.5033	5.4654	89.514	8.2123	0	18.9506	4.1961	0.725	-0.1564	1	0.2904	0.1009	0.4831	657.83	315.182	-53.3	-46.15	0.665514
327	11.5	125.775	10.9369	108.04	11.3726	3.25	18.9506	3.1577	0.9841	0.9535	1	0.01289	0	0	649.744	573.23	-98.15	78.65	0.961689
328	5.1	11.1072	2.1779	32.6572	10.5346	4.5962	14.5344	3.3719	0.8151	0.3714	0.9998	0.2214	1	0.2727	858.706	752.177	-10.4	-3.9	0.206738
329	5.1	4.162	0.8161	15.1589	4.89	0	9.1924	2.3602	-0.1827	-0.8838	0.5145	0.5651	1	1	628.794	641.726	-3.25	2.6	0.166892
330	7.7	34.4745	4.4772	49.1706	8.6264	0	19.769	5.2732	0.9809	0.9108	1	0.01984	0.4912	0	951.649	523.305	-24.7	24.05	0.519011
331	4.9	51.0364	10.4156	41.9302	14.4587	4.5962	39.1352	8.9011	0.9932	0.9823	0.9996	0.005918	0	0	581.908	597.694	-37.05	-35.1	0.720369
332	17.3	66.4305	3.8399	103.898	6.7907	0	37.9012	5.0708	0.9077	-0.4344	1	0.1827	0.5817	0.08271	311.925	415.465	53.3	-39.65	0.565465
333	21.7	121.904	5.6177	227.087	11.5273	0	27.768	5.2256	0.8424	-0.6166	1	0.3948	0.1574	0.1186	395.636	849.942	-89.7	82.55	0.487339
334	7.7	13.1615	1.7093	32.1964	5.6485	0	13.4001	3.3025	0.257	-0.9978	0.9999	0.6189	1	0.7568	1205.34	74.5519	12.35	-4.55	0.302611
335	5.5	34.4561	6.2648	25.8406	7.383	3.25	11.718	2.752	0.9951	0.9788	1	0.006311	0	0	654.773	14.0455	27.95	20.15	0.848544
336	18.9	26	1.3757	91.6288	5.4218	0	33.931	4.8469	0.1626	-1	1	0.7125	0.7396	0.7153	192.773	648.492	-20.8	-15.6	0.253735
337	7.1	67.4624	9.5017	54.3699	10.6608	4.5962	16.25	3.0572	0.9891	0.9722	0.9997	0.008852	0	0	1099.68	560.366	28.6	61.1	0.891275
338	12.3	20.4104	1.6594	61.9424	6.0138	0	14.5344	3.7848	0.7297	-1	1	0.4545	1	0.2073	1276.99	811.118	-16.25	12.35	0.275932
339	7.1	14.8365	2.0897	33.0607	6.4825	0	10.2774	2.6442	0.4512	-0.2496	0.9998	0.3973	1	0.6774	80.2324	562.183	-7.15	13	0.32236
340	5.3	8.7449	1.65	25.9474	7.8629	0	16.25	4.1764	-0.2654	-0.9949	0.9971	0.7685	0.8485	0.8462	1383.65	643.415	-5.85	-6.5	0.209846
341	11.5	57.7294	5.0199	63.6222	6.6971	0	10.2774	2.6944	0.9901	0.946	1	0.01226	0.3579	0	523.426	601.948	33.8	-46.8	0.749563
342	9.7	67.2554	6.9335	93.5248	12.1461	0	47.3207	8.4234	0.9502	0.7099	1	0.06421	0.03896	0.01754	482.768	412.067	61.75	-26.65	0.570842
343	6.1	20.2441	3.3187	25.2406	6.1563	0	13.7886	3.4428	0.9832	0.9162	1	0.02029	0.9268	0	714.434	698.828	13.65	14.95	0.539074
344	6.5	10.5812	1.6279	28.2073	6.2683	0	16.25	4.2035	-0.2773	-1	0.4679	0.4679	1	1	732.523	1036.56	-7.8	-7.15	0.259704
345	6.1	8.1445	1.3352	22.1278	5.397	0	9.1924	2.461	-0.04668	-0.3391	0.3122	0.2018	1	1	1333.52	759.385	-3.9	7.15	0.247397
346	5.3	16.6608	3.1435	23.7488	7.1966	3.25	13	2.9959	0.9395	0.8437	0.9997	0.04492	1	0	885.698	726.538	15.6	5.85	0.436803
347	5.1	29.6517	5.8141	21.3278	6.8799	0	10.2774	2.7243	0.8756	0.802	0.9839	0.07125	0.2903	0	837.784	950.226	-13	26.65	0.845085
348	22.1	44.5902	2.0177	90.798	4.5173	0	14.5344	3.0111	0.622	-0.9806	1	0.546	0.99	0.3429	1358.9	689.88	38.35	-22.75	0.446661
349	9.9	118.692	11.9891	103.009	13.0392	6.5	25.3833	3.6126	0.9969	0.9844	1	0.004084	0	0	642.051	895.091	-57.2	104	0.919466
350	5.7	2.0555	0.3606	22.9717	6.2086	0	16.25	3.1572	-0.7618	-0.999	-0.1644	0.2672	1	1	91.7105	90.6579	-0.65	1.95	0.0580807
351	8.5	37.1411	4.3695	41.4454	6.3762	0	11.718	4.0382	0.9141	0.6459	0.9999	0.09921	0.6923	0.1111	757.806	532.812	-20.15	-31.2	0.685283
352	7.3	85.8615	11.7619	86.9087	16.3979	7.2672	22.981	3.8711	0.9235	0.2169	1	0.1863	0.1509	0.09091	372.432	540.986	-3.25	-85.8	0.717281
353	7.3	19.3914	2.6564	39.2594	7.4074	0	17.5018	4.3388	0.5261	-0.2723	0.9984	0.3465	1	0.7188	425.034	463.541	-18.85	-4.55	0.358614
354	7.5	26.0325	3.471	40.0652	7.2846	0	18.9506	3.8476	0.9495	0.8394	1	0.04258	1	0	1006.93	428.867	26	-1.3	0.476485
355	16.1	77.1531	4.7921	97.463	6.9123	0	17.5018	3.5938	0.9281	0.703	1	0.06653	0.3191	0.008264	1007.48	807.522	-48.75	-59.8	0.693271
356	7.3	26.1458	3.5816	27.7914	5.2437	0	10.2774	3.1879	0.3281	-0.7593	0.9967	0.5491	0.6038	0.6667	412.664	397.171	-14.95	-21.45	0.683029
357	15.5	41.8279	2.6986	70.301	5.2075	0	17.5018	3.267	0.683	-0.6909	1	0.4861	0.7926	0.3043	653.793	366.868	35.1	-22.75	0.518214
358	9.7	60.4884	6.2359	79.0063	10.2606	0	21.8017	4.6641	0.8593	0.3199	1	0.1939	0.1169	0.2281	602.093	52.0825	-59.8	-9.1	0.607752
359	9.1	67.6562	7.4348	59.1849	8.3359	3.25	30.8322	4.6112	0.994	0.973	1	0.006122	0	0	356.973	495.555	9.75	-66.95	0.891901
360	12.3	125.33	10.1895	128.789	12.5038	0	30.6604	6.0496	0.9783	0.6076	1	0.06885	0.02913	0.03614	1105.61	778.411	-105.95	66.95	0.814912
361	26.5	93.2019	3.5171	202.872	8.2805	0	26	4.2414	0.7601	-0.4749	1	0.3633	0.6735	0.2735	1280.63	941.536	85.8	-36.4	0.424745
362	8.9	8.2219	0.9238	40.7579	5.9069	0	11.718	2.7607	-0.1825	-1	1	0.8381	1	0.6939	1004.08	122.787	-7.8	2.6	0.156393
363	4.9	17.931	3.6594	18.9896	6.5481	0	11.718	3.2659	0.6004	0.4246	0.802	0.1303	0.7586	0.8889	727.98	370.112	-13	12.35	0.558849
364	5.7	66.1884	11.612	44.2732	11.9657	3.25	29.9635	7.0093	0.9958	0.9886	0.9992	0.002596	0	0	944.895	745.728	-52	-40.95	0.970441
365	4.9	7.0007	1.4287	10.8956	3.7571	0	11.718	2.6234	0.9291	0.7894	0.9927	0.0683	1	0	672.857	987.51	-2.6	6.5	0.380267
366	6.7	20.8912	3.1181	44.8391	9.5402	0	32.6621	8.5586	0.684	0.1275	0.9999	0.2864	0.8298	0.5556	1382.86	396.015	1.95	-20.8	0.326838
367	6.9	21.2223	3.0757	34.3757	7.0154	0	19.769	4.6835	0.6956	-0.6	0.9998	0.4793	0.6939	0.3103	776.659	647.819	9.75	-18.85	0.438421
368	6.5	33.1054	5.0931	41.5497	9.2333	0	19.5	4.7702	0.3151	-0.8362	0.9996	0.7111	0.4667	0.52	777.454	517.608	-22.75	-24.05	0.551601
369	7.5	13.0162	1.7355	37.5133	6.8206	0	21.8017	5.1151	-0.125	-0.9839	0.9806	0.6099	0.9091	0.8485	1048.88	834.233	-13	-0.65	0.25445
370	18.1	111.262	6.1471	140.388	8.7197	0	21.8017	4.731	0.7793	-0.9947	1	0.4804	0.4224	0.1773	332.547	266.613	-80.6	76.7	0.704967
371	8.5	57.2591	6.7364	48.6006	7.477	3.25	13.4001	2.7841	0.9681	0.9157	0.9944	0.01694	0	0	114.506	634.718	-57.2	-2.6	0.90095
372	5.1	6.7862	1.3306	32.0228	10.3299	0	29.9635	7.0414	-0.7495	-0.999	-0.415	0.2012	1	1	28.4216	446.863	-1.95	6.5	0.128811
373	9.7	34.548	3.5616	51.1505	6.6429	0	14.5344	2.9662	0.1391	-0.9985	0.9994	0.8417	0.5714	0.5263	1303.57	529.433	7.15	33.8	0.536151
374	24.7	55.1543	2.233	169.438	7.4642	0	37.0557	5.8675	0.2844	-1	1	0.7944	0.7577	0.4925	1227.06	878.64	-54.6	-7.8	0.299161
375	7.3	2.68	0.3671	31.9727	6.0326	0	20.5548	4.7354	-0.4426	-0.9829	0.4961	0.4297	1	1	595.397	983.829	2.6	0.65	0.0608527
376	6.3	30.9621	4.9146	31.0686	7.2252	0	26.2023	4.8744	0.9815	0.8768	0.9997	0.02714	0.4884	0	41.5794	634.921	24.05	-19.5	0.680203
377	8.3	23.6246	2.8463	36.9176	5.8599	0	14.5344	2.7437	0.3936	-0.8222	0.9899	0.4846	0.8254	0.6667	1371.9	470.94	-3.25	23.4	0.485725
378	18.3	27.4312	1.499	107.194	6.5763	0	14.5344	3.784	0.5525	-0.9021	0.9992	0.4716	1	0.5282	186.434	501.738	-16.25	22.1	0.22794
379	10.3	21.8501	2.1214	53.207	6.4105	0	33.931	5.5145	0.6218	-0.9806	1	0.4629	0.8675	0.4127	672.461	785.927	11.05	18.85	0.330926
380	15.7	116.56	7.4242	123.227	8.9947	0	30.6604	6.5396	0.4394	-0.9927	1	0.7304	0.4015	0.4128	410.834	956.748	35.1	-111.15	0.825397
381	7.7	40.6964	5.2853	49.7692	8.7314	3.25	23.6604	4.6286	0.9809	0.9137	1	0.0226	0.08772	0	1376.69	830.649	-18.2	-36.4	0.605321
382	5.3	16.5718	3.1268	20.8366	6.3141	0	16.25	4.8561	0.9167	0.8137	0.9899	0.04878	1	0	474.594	443.707	16.25	3.25	0.495209
383	6.5	11.718	1.8028	31.785	7.0633	3.25	11.718	2.9983	0.1784	-0.9971	1	0.8353	1	0.5417	754.308	674.915	-6.5	-9.75	0.255235
384	24.7	37.7895	1.5299	119.307	5.2558	0	13.7886	3.2882	0.6855	-0.5692	1	0.3661	0.8502	0.4244	532.117	403.793	28.6	-24.7	0.291088
385	10.1	92.1672	9.1255	81.6945	10.0857	0	16.5718	3.187	0.9877	0.9261	1	0.01578	0	0	780.144	104.708	-9.75	-91.65	0.904796
386	8.1	3.5004	0.4321	46.6386	7.6457	0	20.5548	5.5569	-0.5441	-0.9899	0.5547	0.3613	1	1	50.3642	875.469	3.25	-1.3	0.0565154
387	6.3	17.5018	2.7781	30.2626	7.0378	3.25	18.9506	3.9918	-0.1533	-0.996	0.9923	0.7911	0.814	0.7143	726.825	224.579	16.9	-4.55	0.39474
388	5.7	9.9431	1.7444	17.3341	4.6849	0	9.75	2.5474	0.9031	0.5692	1	0.1194	1	0.1176	917.149	729.851	-9.75	1.95	0.372345
389	10.1	11.0691	1.096	30.4727	3.7621	0	13.4001	2.8718	0.5705	-0.7071	1	0.3113	1	0.6885	936.51	430.639	7.15	8.45	0.291327
390	5.9	49.1342	8.3278	45.5945	11.6909	3.25	20.5548	4.5153	0.988	0.961	1	0.01043	0	0	76.6017	409.5	43.55	22.75	0.712332
391	5.1	41.7318	8.1827	34.4964	11.1279	4.5962	20.8102	4.0493	0.858	0.7827	0.906	0.04079	0	0	860.833	819.343	-33.15	-25.35	0.735332
392	5.1	2.3436	0.4595	10.9204	3.5227	0	7.2672	1.93	-0.3046	-1	1	0.8476	1	0.8889	1049.25	193.5	-1.3	1.95	0.13044
393	16.7	9.1924	0.5504	86.1941	5.8635	0	22.981	4.8453	0.1957	-0.9968	1	0.6727	1	0.7034	608.036	433.317	-1.3	-9.1	0.0938688
394	5.7	74.9307	13.1457	49.4763	13.372	10.2774	16.5718	2.1419	0.9982	0.995	1	0.001323	0	0	1326.27	832.789	-74.75	-5.2	0.983077
395	6.1	53.8559	8.8288	41.4041	10.0986	3.25	16.25	3.4527	0.9729	0.945	0.9926	0.01349	0	0	849.607	1026.65	49.4	21.45	0.87426
396	12.3	38.372	3.1197	78.1519	7.5876	0	48.8582	7.9256	0.7092	-0.3644	0.9994	0.365	0.5146	0.3494	826.927	775.346	-29.9	24.05	0.411158
397	4.9	11.3518	2.3167	30.0911	10.3762	3.25	23.6604	6.9866	0.8826	0.5547	0.9986	0.1388	0.9655	0.1111	34.8061	685.02	-4.55	10.4	0.223271
398	11.3	37.9012	3.3541	65.9479	7.0912	0	16.25	3.777	0.8599	0.2676	0.9998	0.1609	0.8065	0.2603	1195.15	348.345	-14.3	35.1	0.472995
399	6.3	22.7871	3.617	45.9049	10.6756	0	41.3657	10.6267	0.768	-0.03173	1	0.3205	0.4186	0.1739	1388.86	22.7222	1.3	-22.75	0.33881
400	5.5	7.9076	1.4377	18.81	5.3743	0	16.5718	3.3112	0.1743	-0.3969	0.5463	0.2525	1	1	468.782	1008.24	-1.3	7.8	0.267514
401	6.9	25.8778	3.7504	34.4572	7.0321	0	14.5344	3.3036	0.987	0.9553	1	0.01414	0.7551	0	409.08	569.493	25.35	5.2	0.533326
402	12.7	24.7086	1.9456	88.7406	8.2935	0	20.8102	5.1795	0.5013	-0.8944	0.9999	0.6316	0.9533	0.4302	1365.18	259.441	11.05	-22.1	0.234593
403	9.3	69.553	7.4788	62.9511	8.6234	0	16.25	3.8693	0.993	0.9696	1	0.007779	0	0	222.747	123.167	55.25	42.25	0.867268
404	18.3	54.0908	2.9558	113.71	6.9761	0	35.8974	5.7494	0.5965	-0.9923	1	0.569	0.7055	0.3706	85.8962	954.708	-3.9	-53.95	0.423704
405	7.3	47.088	6.4504	52.8884	9.9789	3.25	21.8017	4.0895	0.9119	0.6263	0.9999	0.1104	0.2642	0.1212	392.562	307.767	5.2	-46.8	0.646404
406	5.1	1.95	0.3824	13.5282	4.3639	0	13	3.8504	-0.7537	-1	-0.1414	0.2894	1	1	0.9412	332.363	0	1.95	0.087628
407	23.3	48.9403	2.1004	108.078	5.0741	0	14.5344	3.3911	0.4774	-0.9985	1	0.6071	0.8169	0.492	162.491	958.082	42.25	-24.7	0.413945
408	4.9	3.3144	0.6764	17.7066	6.1057	3.25	13.4001	2.9867	-0.7778	-0.9648	-0.5547	0.1594	1	1	470.357	139.031	3.25	0.65	0.110782
409	14.5	37.5709	2.5911	67.7508	5.4201	0	13.7886	3.0935	0.9705	0.7809	1	0.03834	1	0	778.548	365.979	18.85	32.5	0.478054
410	7.1	20.4104	2.8747	30.4355	5.9678	0	17.5018	4.1631	0.8562	0.4856	0.9917	0.1474	0.9804	0.1935	1207.91	453.711	-16.25	-12.35	0.481702
411	5.3	18.8612	3.5587	26.6381	8.0722	0	14.5344	3.6977	-0.6049	-0.7791	-0.4157	0.1047	0.6061	1	750.047	483.594	0.65	-18.85	0.440859
412	4.7	46.6961	9.9353	30.3347	11.2351	6.5	20.8102	3.9465	0.9693	0.946	0.9939	0.0146	0	0	1100.32	79.4362	36.4	-29.25	0.884309
413	10.5	84.6623	8.0631	98.765	11.6194	0	25.3833	5.2299	0.8733	0.5157	1	0.1348	0.1647	0.2	554.309	551.019	21.45	-81.9	0.693934
414	4.9	41.8127	8.5332	28.1243	9.698	4.5962	11.718	2.1952	0.9961	0.9866	0.9999	0.004956	0	0	30.7857	155.112	40.95	-8.45	0.879893
415	20.3	25.0144	1.2322	93.7713	5.1241	0	19.769	4.0748	0.2633	-1	1	0.7838	0.9672	0.4875	1309.91	825.33	22.75	-10.4	0.240471
416	19.5	47.6809	2.4452	148.158	8.4662	0	30.8322	6.3749	0.01644	-0.9983	1	0.7245	0.7371	0.75	848.615	314.721	22.1	-42.25	0.288819
417	14.7	48.2797	3.2843	79.3823	6.2506	0	14.5344	3.5724	0.6546	-0.8944	1	0.4574	0.8425	0.3302	239.738	512.191	33.15	35.1	0.525438
418	17.7	39.0541	2.2064	115.665	7.3672	0	30.8322	6.0313	-0.1354	-1	1	0.8246	0.8025	0.7007	316.72	140.624	-12.35	37.05	0.29949
419	10.7	102.317	9.5623	93.3004	10.7242	3.25	29.0689	4.8016	0.9936	0.9568	1	0.008531	0	0	978.939	865.949	-60.45	82.55	0.891656
420	17.9	39.3505	2.1984	140.556	8.84	0	22.981	4.3852	0.2844	-1	1	0.7172	0.7799	0.6212	879.696	348.235	14.95	-36.4	0.248688
421	4.9	10.0907	2.0593	25.7212	8.8694	3.25	18.9506	4.7977	0.5648	-0.2747	0.9899	0.4939	1	0.4444	356.49	314.786	2.6	-9.75	0.23218
422	9.7	49.9486	5.1493	52.5006	6.8183	0	14.5344	3.767	0.8175	0.1104	1	0.2624	0.5065	0.3036	1012.87	213.778	15.6	47.45	0.755218
423	21.1	41.9489	1.9881	138.538	7.2533	0	44.2048	6.4771	0.5088	-1	1	0.6096	0.9895	0.4226	1211.05	518.884	-27.3	-31.85	0.274096
424	7.9	21.8404	2.7646	36.2153	6.1382	0	16.25	3.5842	0.9103	0.67	1	0.09546	1	0.1026	397.557	538.892	13	17.55	0.450393
425	12.5	69.0378	5.523	77.5409	7.3848	0	19.5	3.7958	0.934	0.7514	1	0.07393	0.09524	0	778.612	393	-42.25	-54.6	0.747888
426	20.9	17.0988	0.8181	130.469	6.9031	0	23.4361	3.9686	0.4581	-1	1	0.6497	0.6455	0.506	1280.33	96.4306	-2.6	-16.9	0.118512
427	14.3	39.1945	2.7409	73.9533	6.0125	0	14.5344	3.482	0.8209	-0.1293	1	0.2799	0.8943	0.1942	57.1189	625.07	-3.9	39	0.455867
428	5.5	9.8363	1.7884	22.4663	6.419	0	13.4001	3.7584	0.2069	-0.4834	0.9762	0.4658	1	0.9286	123.973	1028.07	9.75	1.3	0.27861
429	15.1	144.446	9.566	135.256	10.3249	3.25	16.25	2.6568	0.9904	0.9393	1	0.01303	0	0	1066.42	386.325	6.5	144.3	0.926498
430	7.5	6.4018	0.8536	51.2369	9.3158	0	24.7513	7.0223	0.1575	-0.9959	1	0.8098	0.9818	0.625	1165.63	269.28	5.85	2.6	0.0916293
431	20.5	50.1175	2.4448	147.862	7.9925	0	29.9635	5.2226	0.1736	-1	1	0.7612	0.7622	0.6164	1217.78	35.9098	-36.4	-34.45	0.305887
432	7.3	44.2191	6.0574	42.4022	8.0004	0	24.7513	4.8296	0.9832	0.9125	1	0.02187	0	0	107.26	512.466	-18.2	40.3	0.757137
433	14.1	34.3025	2.4328	87.9701	7.2703	0	16.5718	4.514	0.28	-0.9806	1	0.7829	0.4793	0.495	25.078	550.472	-33.8	5.85	0.334622
434	8.3	34.9432	4.21	37.0613	5.8827	0	13.4001	3.7053	0.8399	-0.9999	1	0.5125	0.2698	0.09302	836.416	902.91	25.35	24.05	0.715658
435	11.3	35.7677	3.1653	82.9388	8.9182	0	24.7513	5.6974	0.4118	-0.9899	0.9998	0.7077	0.7204	0.4167	979.283	514.071	-33.8	11.7	0.354926
436	5.3	35.5604	6.7095	27.411	8.3064	0	21.8017	4.8219	0.981	0.9499	0.9993	0.01567	0.2121	0	1096.9	406.528	30.55	-18.2	0.807751
437	8.3	72.916	8.7851	58.3581	9.2632	3.25	14.5344	2.7443	0.9918	0.9631	1	0.008431	0	0	375.084	571.699	-71.5	-14.3	0.948387
438	16.7	96.2351	5.7626	133.912	9.1097	3.25	19.5	4.3293	0.8071	-0.9997	1	0.4254	0.1633	0.189	538.982	851.269	-2.6	96.2	0.632578
439	4.9	0.65	0.1327	19.1413	6.6004	0	14.5344	4.8122	-0.3808	-0.9923	0.6139	0.5638	1	1	299.367	712.357	0	-0.65	0.0201048
440	10.7	47.61	4.4495	78.7199	9.0483	0	22.981	5.0865	0.8099	-0.5039	0.9999	0.263	0.4483	0.2239	827.458	599.192	-3.9	-47.45	0.49175
441	7.7	73.3665	9.5281	68.4329	12.0058	0	20.8102	5.6486	0.9956	0.9789	1	0.005123	0	0	679.351	720.078	-36.4	-63.7	0.793625
442	4.9	38.6627	7.8903	32.9271	11.3542	3.25	16.25	3.531	0.7832	0.7071	0.9108	0.07874	0	0.4444	1206.79	691.173	-11.05	-37.05	0.694923
443	5.5	11.9854	2.1792	24.4636	6.9896	3.25	13	2.7933	0.8094	0.3786	0.9987	0.2198	1	0.2	1190.76	633.364	-2.6	11.7	0.311777
444	6.1	7.2672	1.1913	26.9874	6.5823	0	18.3848	4.9774	-0.3797	-0.9923	0.8944	0.6937	1	0.9444	334.656	851.451	1.3	-7.15	0.180985
445	8.5	11.0691	1.3022	38.5088	5.9244	0	14.5344	3.147	0.09532	-0.9806	0.9923	0.775	0.9231	0.6889	1120.64	980.159	7.15	-8.45	0.219803
446	9.3	6.6287	0.7128	41.2374	5.649	0	14.5344	3.7027	0.04147	-1	0.9998	0.7435	0.9041	0.6981	661.602	230.602	6.5	1.3	0.126182
447	5.9	5.2405	0.8882	18.4579	4.7328	0	11.718	3.739	-0.1562	-0.9923	0.9991	0.8839	1	0.6842	1139.57	789.864	4.55	-2.6	0.187669
448	4.9	17.6819	3.6086	15.7545	5.4326	0	10.2774	2.6036	0.8712	0.6769	0.9605	0.08607	1	0.1111	699.449	450.041	14.3	10.4	0.664249
449	4.9	7.2672	1.4831	23.386	8.0641	0	20.8102	6.6847	0.07516	-0.774	0.8854	0.6391	1	0.8889	510.847	607.755	3.25	-6.5	0.183914
450	8.1	65.9838	8.1461	59.0622	9.6823	3.25	16.5718	3.3981	0.987	0.9401	1	0.01594	0	0	986.704	743.426	-54.6	-37.05	0.841339
451	9.9	42.7471	4.3179	60.0349	7.5994	0	17.5018	3.5117	0.8837	0.533	1	0.1407	0.5063	0.2203	1062.52	787.687	-20.15	37.7	0.56819
452	16.1	43.8208	2.7218	89.1945	6.3259	0	33.4608	5.8191	0.816	-0.943	1	0.3472	0.8369	0.2231	192.801	444.301	-23.4	-37.05	0.430263
453	4.7	35.1782	7.4847	27.4871	10.1804	6.5	17.5018	2.7836	0.9231	0.9014	0.9477	0.01561	0	0	753.819	551.638	9.75	33.8	0.735207
454	5.3	39.8413	7.5172	41.6307	12.6154	0	49.5025	12.1439	0.9595	0.9066	0.9959	0.03236	0	0	952.868	121.538	-35.1	-18.85	0.595875
455	7.5	13.7886	1.8385	38.9673	7.085	0	16.5718	4.9372	0.07556	-0.9701	1	0.8725	0.9455	0.5484	332.5	215.073	1.95	13.65	0.259492
456	18.5	133.369	7.2091	146.427	8.8743	0	20.5548	4.2296	0.9735	0.8533	1	0.03073	0	0	1210.44	691.027	97.5	91	0.812357
457	6.7	11.1072	1.6578	14.8666	3.1631	0	7.2672	2.3709	0.6742	0.3328	0.9977	0.2153	1	0.5926	950.761	915.522	-3.9	-10.4	0.524106
458	5.7	13.1615	2.309	17.864	4.8281	0	9.75	2.2558	0.7528	0.4104	0.9806	0.1585	1	0.4118	1136.96	299.167	4.55	12.35	0.478242
459	9.3	69.6259	7.4867	58.5418	8.0194	0	16.5718	3.2394	0.9872	0.9084	1	0.01792	0	0	214.317	213.79	3.25	69.55	0.933574
460	5.5	44.5286	8.0961	36.4601	10.4172	4.5962	20.5548	4.2963	0.9908	0.964	0.9999	0.009311	0	0	567.636	662.664	-24.7	-37.05	0.777186
461	5.9	31.8765	5.4028	30.2104	7.7463	0	23.6604	5.2575	0.2784	-0.9627	0.9989	0.7913	0.4872	0.4737	600.754	215.475	-30.55	-9.1	0.697468
462	13.5	27.768	2.0569	100.598	8.7476	0	26	5.1913	0.5026	-0.3417	0.9997	0.4216	0.5913	0.6105	1280.04	476.641	-7.8	-26.65	0.235139
463	11.7	101.7	8.6923	103.012	10.6198	0	29.0689	4.6354	0.9431	0.81	1	0.05693	0.03093	0	126.855	967.026	-54.6	-85.8	0.818499
464	5.3	26.2023	4.9438	29.2324	8.8583	0	18.3848	4.1366	0.9658	0.8594	0.9997	0.0428	0.1515	0	1133.76	910.887	3.25	26	0.558098
465	8.9	17.0617	1.917	43.6702	6.329	0	18.3848	4.2141	0.5751	-0.3714	0.9991	0.3754	0.913	0.5625	832.871	435.584	11.05	-13	0.302891
466	5.1	43.7822	8.5847	32.2871	10.4152	4.5962	16.25	3.3372	0.9876	0.9645	0.9997	0.01196	0	0	411.5	481.274	13.65	-41.6	0.824247
467	7.1	50.6333	7.1314	46.286	9.0757	3.25	16.5718	4.0146	0.9183	0.6163	1	0.1124	0.4118	0.09677	1284.55	70.5775	33.8	-37.7	0.785769
468	6.3	7.1795	1.1396	26.9309	6.263	0	24.7513	5.1707	-0.2323	-0.9995	0.9778	0.7163	0.8372	0.8261	1344.34	502.325	0.65	-7.15	0.181958
469	4.7	29.4802	6.2724	20.6357	7.6429	0	11.718	3.6992	0.9939	0.9892	0.9997	0.004521	0	0	32.9681	699.702	-7.15	-28.6	0.820683
470	17.3	30.1112	1.7405	89.533	5.8518	0	17.5018	3.8379	0.6969	-0.5547	1	0.3898	0.8366	0.3	550.003	542.02	-16.25	-25.35	0.29743
471	11.9	23.0544	1.9373	88.733	8.9629	0	35.0036	7.6575	0.2248	-1	1	0.7305	0.9697	0.6329	991.408	168.105	17.55	14.95	0.216147
472	6.1	19.8117	3.2478	23.6508	5.7685	3.25	11.718	2.3456	0.9899	0.9529	1	0.01384	0.878	0	486.549	11.4754	-14.95	-13	0.563023
473	5.7	3.9538	0.6936	18.5525	5.0142	0	13.7886	4.5618	0.3531	-0.6508	1	0.4747	1	0.7333	676.193	976.342	-3.9	0.65	0.138327
474	16.1	41.9489	2.6055	94.8891	6.7297	0	48.3147	6.9565	0.4539	-0.9973	0.9974	0.6732	0.7234	0.4417	306.596	714.196	-27.3	31.85	0.387164
475	6.9	23.0361	3.3386	35.8783	7.3221	3.25	16.25	3.4562	0.8554	0.4347	1	0.1746	1	0.2414	233.696	285.072	-6.5	22.1	0.455962
476	16.9	11.4997	0.6805	85.1784	5.7167	0	27.9576	4.6502	0.1577	-1	0.9996	0.7624	1	0.6719	1158.41	428.095	-8.45	-7.8	0.119037
477	5.7	29.2572	5.1328	26.7015	7.2166	0	17.5018	4.0013	0.8647	0.7071	1	0.1195	0.5405	0.1765	1035.57	771.307	0.65	-29.25	0.711249
478	7.3	23.7228	3.2497	30.2446	5.7065	0	11.718	2.6124	0.8443	-0.8944	1	0.3317	0.7358	0.06061	444.603	922.411	23.4	-3.9	0.569473
479	8.9	61.3381	6.8919	80.9017	11.7249	0	39.2699	7.1807	0.9818	0.9204	1	0.02023	0.1594	0	203.107	137.551	27.95	54.6	0.5878
480	7.5	32.688	4.3584	36.5116	6.6385	0	21.8017	4.042	0.8195	-0.9778	0.9997	0.3742	0.8545	0.1714	753.513	312.88	9.75	31.2	0.656534
481	6.7	32.0154	4.7784	32.4903	6.9128	0	14.5344	3.5654	0.988	0.9487	1	0.01442	0.383	0	878.187	446.306	-31.85	3.25	0.691239
482	16.1	144.231	8.9585	156.952	11.1313	3.25	20.5548	4.0178	0.9901	0.942	1	0.01276	0	0	1193.48	948.335	-78.65	120.9	0.804803
483	5.7	5.0767	0.8906	22.6832	6.1306	0	16.25	4.3111	-0.07775	-0.9701	0.9785	0.7048	0.973	0.8235	1022.6	937.465	3.9	3.25	0.145271
484	7.5	23.4361	3.1248	34.4209	6.2583	0	11.718	3.1601	0.9536	0.6839	1	0.07035	1	0.02857	800	598.24	-13	-19.5	0.499305
485	6.3	66.6179	10.5743	45.8161	10.6549	3.25	17.5018	3.282	0.9963	0.9885	1	0.004363	0	0	1166.43	877.111	-63.7	-19.5	0.992435
486	6.3	22.2144	3.5261	45.8814	10.6701	3.25	30.6604	6.8671	0.7676	0.41	0.9993	0.1632	0.5349	0.4783	583.349	307.254	-20.8	-7.8	0.330466
487	6.5	18.7601	2.8862	48.7178	10.8262	3.25	29.0689	7.3927	0.4592	-0.9138	0.9994	0.5828	0.6667	0.64	886.515	174.185	-4.55	-18.2	0.266594
488	16.1	97.7186	6.0695	127.946	9.0742	0	25.3833	4.6193	0.9458	0.4837	1	0.104	0.2411	0.08264	1361.27	359.581	13	96.85	0.668874
489	8.5	29.3293	3.4505	47.6354	7.3285	0	19.769	4.4962	0.7563	-0.08663	1	0.3059	0.6308	0.3556	633.659	122.435	6.5	-28.6	0.470833
490	6.1	16.1457	2.6468	32.6514	7.9638	0	20.5548	4.5331	-0.133	-0.9999	0.9998	0.9022	0.6585	0.65	1355.72	121.959	-10.4	-12.35	0.332354
491	10.9	29.5661	2.7125	66.6867	7.4929	0	18.3848	4.7872	0.4219	-0.9998	1	0.8599	0.6966	0.3043	778.161	677.028	16.25	-24.7	0.362009
492	5.9	15.7214	2.6646	19.738	5.061	0	7.2672	2.3237	0.9879	0.9285	1	0.01907	1	0	1114.85	81.0763	-7.8	-13.65	0.526497
493	12.1	34.5969	2.8592	45.6429	4.5191	0	7.2672	2.0992	0.9645	0.8	1	0.04332	1	0	1056.19	221.19	-14.95	-31.2	0.632692
494	8.3	29.7655	3.5862	61.5614	9.7716	0	23.4361	5.7708	0.8616	0.5168	0.9999	0.1219	0.746	0.1628	419.163	441.169	25.35	-15.6	0.367002
495	10.5	86.3522	8.224	96.9022	11.4003	0	18.3848	3.5834	0.992	0.956	1	0.009922	0.04706	0	1127.4	505.181	9.75	-85.8	0.721385
496	8.7	97.4783	11.2044	84.6265	12.6308	0	32.1734	5.4562	0.997	0.9822	1	0.004208	0	0	665.511	966.649	66.95	-70.85	0.88707
497	6.5	3.9538	0.6083	26.0747	5.7944	0	16.25	3.5991	-0.2455	-0.9999	0.8944	0.7059	1	0.92	996.908	492.777	-3.9	-0.65	0.104981
498	5.1	93.2971	18.2935	62.4393	20.1417	16.25	25.3833	2.471	0.998	0.994	0.9999	0.001716	0	0	1026.83	386.422	59.15	-72.15	0.90824
499	15.5	14.7365	0.9507	90.4473	6.6998	0	20.5548	4.7088	0.03765	-0.9993	1	0.8115	0.8889	0.6792	1248.35	450.648	-9.75	11.05	0.1419
500	15.5	120.704	7.7874	129.389	9.5843	0	18.3848	3.9199	0.9773	0.0854	1	0.08912	0.1259	0.008696	997.193	233.632	91	79.3	0.812516
501	5.3	7.4111	1.3983	29.4092	8.9119	3.25	22.981	5.9946	0.4389	-0.9959	1	0.6932	1	0.4615	1232.44	655.066	1.95	7.15	0.156903
502	9.9	63.05	6.3687	71.1382	9.0048	0	39.538	6.4951	0.9538	0.7645	1	0.05154	0.1139	0	1349.47	607.727	63.05	0	0.707256
503	15.3	25.3833	1.659	85.2231	6.4077	0	18.9506	4.2052	0.4462	-0.7295	1	0.5306	0.9023	0.6273	1333.89	917.085	5.85	-24.7	0.258907
504	15.3	82.2732	5.3773	104.069	7.8247	0	20.8102	3.4767	0.9808	0.779	1	0.02988	0.1805	0	416.007	765.964	-74.1	35.75	0.687221
505	15.3	38.7064	2.5298	113.091	8.5031	0	23.4361	4.8221	0.4247	-0.9839	0.9998	0.7139	0.6767	0.4037	253.212	22.2451	25.35	29.25	0.297515
506	15.1	68.0795	4.5086	103.128	7.8724	0	18.3848	4.5103	0.7244	-0.9991	1	0.5919	0.3817	0.2294	967.599	672.593	50.05	46.15	0.57271
507	6.1	35.0036	5.7383	26.4022	6.4396	3.25	11.718	2.0578	0.9924	0.9685	1	0.008541	0	0	250.705	955.049	32.5	13	0.891096
508	8.9	47.6765	5.3569	44.8455	6.4993	0	13.4001	2.7884	0.9865	0.9307	1	0.01471	0.07246	0	908.36	915.843	-42.9	-20.8	0.824227
509	7.3	2.9069	0.3982	42.762	8.0683	0	47.9857	8.4721	-0.118	-0.9997	1	0.7257	0.7547	0.8485	26.3699	760.466	-2.6	1.3	0.0493536
510	14.9	22.7035	1.5237	77.4618	6.0048	0	26.8002	4.5386	0.5136	-0.9731	1	0.5352	0.9922	0.5	1319.71	982.47	5.2	22.1	0.253747
511	6.9	12.4182	1.7997	36.62	7.4735	3.25	14.5344	3.808	0.09527	-0.3773	0.8097	0.3512	0.6327	0.931	1061.07	818.797	8.45	9.1	0.240811
512	5.7	6.1321	1.0758	13.1971	3.5668	0	10.2774	3.0849	0.2886	-0.3162	0.9935	0.4534	1	0.7692	1375.51	662.482	5.2	-3.25	0.301615
513	12.9	130.656	10.1284	151.018	13.8549	3.25	21.8017	4.4015	0.8612	0.4472	1	0.1769	0.09174	0.3258	265.574	701.702	1.3	-130.65	0.731034
514	5.3	47.2	8.9057	38.2749	11.5985	3.25	32.5	7.7019	0.897	0.7446	0.9626	0.06646	0	0.07692	939.283	675.198	18.2	-43.55	0.767832
515	6.1	15.4093	2.5261	40.4466	9.865	3.25	20.8102	5.2717	0.4073	-0.5433	0.9958	0.5113	0.9756	0.65	639.762	34.6639	-7.15	13.65	0.256067
516	14.5	66.5703	4.5911	109.528	8.7623	0	17.5018	4.3524	0.5021	-0.9945	1	0.654	0.424	0.4038	519.172	1009.73	59.8	29.25	0.523961
517	14.3	63.3442	4.4297	79.712	6.4807	0	18.3848	3.6742	0.964	0.7723	1	0.05745	0.4797	0	943.28	26.3042	-49.4	-39.65	0.683522
518	14.1	19.3259	1.3706	79.7146	6.588	0	29.9635	4.7913	0.5315	-0.9005	0.9954	0.6525	0.6694	0.3465	690.567	439.397	-13	-14.3	0.208045
519	8.7	7.5802	0.8713	48.7564	7.2771	0	21.8017	4.9173	-0.3551	-1	1	0.7246	1	0.8864	925.77	70.023	-6.5	3.9	0.119732
520	8.1	16.6608	2.0569	36.1251	5.9222	0	11.718	3.1803	-0.108	-1	0.9954	0.5612	0.8689	0.8889	802.932	208.21	-5.85	-15.6	0.34732
521	8.5	20.9316	2.4625	33.4392	5.1445	0	14.5344	3.6139	0.6519	-0.6668	1	0.4472	0.9538	0.3333	1116.72	694.018	16.9	12.35	0.478667
522	13.9	65.2077	4.6912	89.5849	7.5281	0	20.8102	3.9067	0.7196	-0.9957	1	0.58	0.2521	0.1837	772.827	460.194	-26	59.8	0.623159
523	13.9	8.475	0.6097	77.4667	6.5098	0	23.4361	5.0999	0.1741	-0.9976	0.9973	0.6782	1	0.6737	1214.92	477.349	7.15	-4.55	0.0936588
524	7.3	47.9857	6.5734	60.1605	11.351	3.25	23.4361	5.3037	0.8755	0.4826	0.9992	0.1419	0.4151	0.2121	634.199	451.678	47.45	-7.15	0.579103
525	13.7	77.2379	5.6378	119.541	10.2171	3.25	22.981	5.4956	0.9357	0.6757	1	0.07024	0.6581	0.03093	800.591	127.978	-9.1	76.7	0.5518
526	13.5	135.014	10.001	132.899	11.5565	0	27.9576	4.8981	0.9839	0.9264	1	0.01571	0	0	1311.48	651.615	-102.05	88.4	0.8654
527	5.3	7.4111	1.3983	17.6769	5.3566	0	13.4001	3.0592	0.672	-0.0767	0.9923	0.2964	1	0.5385	943.009	100.443	-1.95	-7.15	0.261042
528	9.7	44.9817	4.6373	59.9773	7.7893	0	16.5718	3.6279	0.9747	0.8878	1	0.02719	0.3636	0	392.551	304.412	-35.75	27.3	0.595342
529	10.5	32.0088	3.0485	64.7356	7.616	0	23.4361	4.4181	0.9271	-0.4603	1	0.205	0.9412	0.04615	854.043	712.6	27.95	15.6	0.400276
530	13.1	25.2414	1.9268	99.398	8.9548	0	32.6621	7.9627	0.5501	-0.9987	0.9998	0.5467	0.991	0.4505	725.817	508.252	20.8	-14.3	0.21517
531	5.5	4.6872	0.8522	27.2887	7.7968	0	18.9506	4.8772	0.2617	-0.9806	0.991	0.7335	1	0.6	1205.71	401.527	2.6	-3.9	0.109301
532	6.7	45.8929	6.8497	49.7489	10.5849	0	18.9506	4.8975	0.8627	0.2385	0.9999	0.2009	0.3404	0.2222	1368.78	835.284	27.95	36.4	0.64712
533	5.3	35.1782	6.6374	22.5021	6.8188	3.25	9.75	2.1291	0.9905	0.9678	1	0.008859	0	0	1008.66	149.481	-31.2	-16.25	0.973397
534	5.1	8.475	1.6618	19.2166	6.1989	3.25	10.2774	2.0744	0.8033	0.3846	0.9991	0.2604	1	0.2727	1272.05	203.186	-4.55	-7.15	0.26808
535	12.1	55.2538	4.5664	80.2408	7.9446	0	32.5	5.6709	0.2751	-0.9999	1	0.8328	0.4257	0.4691	292.037	1013.9	-55.25	-0.65	0.57478
536	10.3	70.0102	6.7971	76.0127	9.1582	3.25	16.5718	3.5879	0.9039	0.5472	1	0.1365	0.253	0.2222	293.262	641.131	15.6	68.25	0.742187
537	4.9	46.6961	9.5298	31.9874	11.0301	6.5	18.3848	3.2479	0.9914	0.9847	1	0.005554	0	0	951.041	608.378	13	44.85	0.863981
538	5.5	40.0476	7.2814	30.5592	8.7312	6.5	11.718	1.7966	0.9796	0.9487	0.994	0.01292	0	0	386.527	549.855	23.4	-32.5	0.833952
539	9.3	92.9705	9.9968	86.4807	11.8467	3.25	41.1096	7.063	0.9888	0.9297	1	0.0133	0	0	1139.33	203.866	1.95	92.95	0.843847
540	11.9	40.0792	3.368	62.1658	6.2794	0	14.5344	3.3388	0.9483	0.6966	1	0.06753	1	0.02532	355.298	514.971	39.65	5.85	0.536357
541	11.9	7.9343	0.6667	37.5834	3.7963	0	13.4001	3.5194	0.2616	-0.9487	0.9997	0.6991	1	0.6267	828.076	992.223	-6.5	4.55	0.175618
542	7.5	20.2441	2.6992	41.3534	7.5188	0	18.3848	5.0549	-0.3786	-0.9975	0.9301	0.5656	0.9455	0.9714	411.02	518.287	14.95	-13.65	0.358993
543	6.1	38.2838	6.276	27.695	6.7549	0	11.718	3.0783	0.8438	0.6665	0.9997	0.1102	0.02439	0.2381	235.066	90.2049	-24.7	-29.25	0.929103
544	6.3	29.9635	4.7561	32.9764	7.6689	0	36.3361	6.9772	0.1302	-0.9487	0.9998	0.8212	0.6279	0.5217	815.294	250.079	12.35	27.3	0.62018
545	11.5	61.6678	5.3624	77.007	8.106	0	14.5344	3.2157	0.8117	-0.09455	0.999	0.2697	0.3263	0.2533	469.156	581.813	-52	33.15	0.661535
546	11.5	26.6579	2.3181	57.3531	6.0372	0	14.5344	2.983	0.2621	-1	0.9996	0.7525	0.8316	0.6	881.057	657.048	-0.65	-26.65	0.383969
547	7.1	11.9854	1.6881	35.6418	6.9886	0	39.538	7.5408	0.03293	-0.8276	0.9529	0.6381	0.9216	0.7419	702.197	958.507	7.8	9.1	0.241551
548	6.7	66.5988	9.9401	61.323	13.0475	3.25	26.2023	6.0707	0.9854	0.9413	1	0.01866	0	0	458.231	631.888	60.45	-27.95	0.761839
549	6.5	45.5	7	39.6796	8.8177	3.25	18.9506	4.5371	0.479	0.05446	0.9833	0.3105	0.2889	0.76	1374.38	937.6	0	45.5	0.793858
550	9.1	20.4001	2.2418	49.0314	6.9058	0	14.5344	3.3737	-0.08079	-0.743	0.995	0.5458	0.8028	0.8627	759.626	17.0714	7.8	-18.85	0.324626
551	5.7	78.6285	13.7945	53.0985	14.3509	9.1924	18.3848	2.5732	0.9992	0.9969	1	0.001056	0	0	857.36	342	-53.95	57.2	0.961229
552	11.1	21.607	1.9466	44.9385	4.9383	0	14.5344	3.6881	-0.1678	-1	1	0.8567	0.8022	0.7059	613.108	494.392	2.6	-21.45	0.394184
553	9.1	79.876	8.7776	88.7195	12.4957	3.25	47.9857	7.9269	0.9434	0.8146	0.9992	0.04911	0	0	1100.31	725.028	45.5	65.65	0.70245
554	6.3	4.5962	0.7296	20.3703	4.7373	0	13	3.236	-0.5507	-1	1	0.4877	1	0.9524	935.437	546.817	-4.55	-0.65	0.154012
555	8.3	4.55	0.5482	22.393	3.5545	0	14.5344	3.637	0.1526	-0.8944	1	0.6013	1	0.7368	1216.87	1038.42	-4.55	0	0.154227
556	4.7	21.4401	4.5617	17.9784	6.6587	0	9.75	2.4407	0.9819	0.9689	0.9987	0.01014	0.4444	0	1023.15	435.489	-20.8	-5.2	0.685074
557	5.9	12.9021	2.1868	20.4789	5.251	3.25	10.2774	2.186	0.4904	-0.2747	0.9971	0.4132	1	0.6842	500.991	15.4831	-8.45	9.75	0.416454
558	6.5	22.5635	3.4713	33.4449	7.4322	0	20.8102	5.6434	0.4919	-0.9806	0.9998	0.5303	0.6667	0.56	1035.95	804.823	-16.9	-14.95	0.467062
559	6.5	15.9879	2.4597	32.4677	7.215	0	16.25	4.3883	0.2853	-1	0.9997	0.754	0.8444	0.52	1146.12	1003.55	-14.3	-7.15	0.340915
560	6.1	52.2674	8.5684	45.3456	11.0599	4.5962	16.5718	3.3771	0.9426	0.8574	0.9793	0.02904	0	0	1078.24	776.385	-51.35	9.75	0.774727
561	4.9	42.1749	8.6071	31.133	10.7355	0	32.5	8.1614	0.844	0.7954	0.8864	0.0267	0	0	1367.91	316.173	37.05	20.15	0.801742
562	10.3	26.7765	2.5997	57.4744	6.9246	0	16.25	3.6813	0.8591	0.4472	1	0.1406	1	0.2698	336.961	182.403	-2.6	26.65	0.37543
563	6.1	16.25	2.6639	20.3898	4.9731	0	11.718	3.25	0.905	0.7165	0.9999	0.09497	1	0.04762	181.262	685.188	13	9.75	0.535662
564	5.1	43.4772	8.5249	27.7134	8.9398	3.25	14.5344	3.6308	0.9936	0.973	1	0.008022	0	0	1221.52	120.049	37.05	-22.75	0.95359
565	6.9	6.7862	0.9835	25.7656	5.2583	0	17.5018	3.9172	0.1095	-0.9615	0.9989	0.7568	1	0.7241	1164.47	277.928	1.95	-6.5	0.187038
566	9.9	81.25	8.2071	100.226	12.6869	0	29.9635	5.6191	0.9736	0.2718	1	0.1032	0.1519	0.0339	691.556	185.954	-65	48.75	0.646896
567	7.1	9.0535	1.2751	19.0358	3.7325	0	9.1924	3.0395	0.5804	-0.4472	0.9978	0.4814	1	0.5	625.415	71.9507	8.45	-3.25	0.341621
568	7.3	4.5962	0.6296	38.9233	7.344	0	23.6604	6.1528	-0.5767	-1	0.6247	0.5004	1	1	1357.4	125.089	3.25	3.25	0.0857298
569	5.5	22.8981	4.1633	24.1854	6.9101	3.25	16.25	3.4708	0.9267	0.7901	0.9998	0.06043	0.8286	0	301.791	339.764	18.85	13	0.602495
570	9.3	39.6713	4.2657	52.8584	7.2409	0	16.25	3.7847	0.5633	-0.9981	1	0.6014	0.3836	0.3725	1263.05	905.726	-32.5	-22.75	0.589112
571	7.9	35.106	4.4438	51.6176	8.7487	3.25	19.5	4.4443	0.9661	0.7754	1	0.04946	0.3729	0	940.721	442.323	-35.1	0.65	0.507938
572	4.9	26.65	5.4388	23.5817	8.1316	3.25	27.768	6.628	0.9779	0.8417	0.9999	0.05121	0.1379	0	24.7653	1035.27	-26.65	0	0.668847
573	9.3	59.4386	6.3912	77.496	10.6159	0	23.4361	4.8163	0.9517	0.7685	1	0.05289	0.1781	0	243.242	205.737	5.85	59.15	0.60204
574	9.3	18.3963	1.9781	38.1401	5.2247	0	36.3361	6.0843	0.6882	-0.2873	1	0.4016	1	0.3585	77.8978	824.807	9.75	-15.6	0.378605
575	9.3	50.0289	5.3795	57.2383	7.8409	3.25	22.75	3.8702	0.9403	0.7319	0.9997	0.06935	0.1096	0.03774	86.1398	192.473	-45.5	20.8	0.686082
576	8.9	62.569	7.0302	69.976	10.1414	0	21.8017	4.7644	0.9795	0.9237	1	0.01922	0.3188	0	1190.01	914.197	-51.35	-35.75	0.693218
577	5.3	16.9499	3.1981	13.6223	4.128	0	14.5344	3.2885	0.9717	0.9333	0.9945	0.01847	0.8182	0	639.245	330.019	-14.3	-9.1	0.774734
578	8.9	17.1728	1.9295	50.9249	7.3804	0	20.5548	3.885	0.8548	-0.04757	1	0.2163	1	0.1633	387.298	1027.39	8.45	-14.95	0.261436
579	8.7	26	2.9885	45.5544	6.7992	0	18.9506	3.8112	0.8337	0.124	1	0.2294	0.7463	0.1702	750.552	879.138	-20.8	-15.6	0.439537
580	5.7	17.4413	3.0599	15.8554	4.2852	0	9.75	2.7975	0.6044	0.1414	0.9417	0.2514	1	0.6471	677.561	666.421	7.8	15.6	0.714062
581	5.7	3.9538	0.6936	25.3649	6.8554	0	18.9506	5.1208	-0.2176	-0.9985	0.7809	0.624	1	0.9375	322.675	329.175	0.65	-3.9	0.101176
582	8.1	9.3066	1.149	42.6764	6.9961	0	33.4608	6.8215	-0.4653	-1	0.9261	0.6697	0.9836	0.8947	821.66	437.086	8.45	3.9	0.164234
583	8.1	53.5531	6.6115	59.1386	9.6949	0	26.2023	5.2772	0.8477	-0.7809	1	0.4674	0.1803	0.09756	836.136	640.086	-53.3	5.2	0.681956
584	8.1	3.9538	0.4881	48.2885	7.9162	0	29.25	6.0088	-0.1151	-1	0.9864	0.6534	1	0.8974	1217	564.821	3.9	-0.65	0.0616584
585	8.1	51.4856	6.3562	49.0289	8.0375	0	23.4361	4.9807	0.9784	0.8928	1	0.02453	0.08197	0	30.2654	987.525	-37.05	-35.75	0.790818
586	8.1	83.5269	10.312	73.029	11.972	3.25	26.8002	6.3529	0.9963	0.9839	1	0.003453	0	0	1277.86	652.988	-40.95	-72.8	0.861343
587	7.3	11.9501	1.637	33.2375	6.2712	3.25	13	2.8383	0.6317	-0.8321	1	0.4734	1	0.4848	1138.32	809.884	-4.55	-11.05	0.261035
588	6.7	5.886	0.8785	34.5751	7.3564	0	35.8974	7.8182	-0.1647	-0.9968	0.9191	0.6	0.9362	0.9231	734.948	294.933	0.65	5.85	0.11942
589	7.7	12.0907	1.5702	40.617	7.1258	0	22.75	5.3541	0.6337	-0.3714	0.9999	0.4194	1	0.5143	711.227	874.331	9.75	-7.15	0.220354
590	7.5	8.7449	1.166	41.0159	7.4574	0	18.3848	4.6892	0.1066	-0.9285	0.9959	0.6335	1	0.7812	762.047	340.787	-5.85	-6.5	0.156355
591	4.9	22.981	4.69	20.2069	6.9679	0	20.5548	4.902	0.9937	0.9778	0.9997	0.007664	0.2069	0	690.99	692.622	11.05	-20.15	0.673087
592	5.3	46.1637	8.7101	35.8854	10.8744	6.5	16.25	3.0698	0.9924	0.9709	0.9999	0.00869	0	0	43.0189	1010.66	45.5	7.8	0.800973
593	5.3	11.2207	2.1171	18.4999	5.606	0	11.718	3.5328	0.612	-0.355	0.9999	0.5386	1	0.3077	873.745	1033.52	-11.05	1.95	0.377649
594	7.3	25.3833	3.4772	24.8453	4.6878	0	14.5344	3.081	0.7395	-0.01234	0.9999	0.3739	0.6038	0.303	273.377	487.452	-16.25	-19.5	0.741755
595	7.1	74.6142	10.509	64.9795	12.7411	4.5962	22.981	4.4841	0.9822	0.9341	1	0.01777	0	0	202.873	280.683	23.4	-70.85	0.824811
596	7.1	13.081	1.8424	46.9335	9.2027	3.25	19.769	4.4345	0.7049	0.0767	0.9959	0.2565	1	0.4839	729.176	832.479	-5.85	-11.7	0.200202
597	5.1	46.6055	9.1383	41.277	13.3152	4.5962	29.25	6.86	0.9949	0.9855	0.9995	0.004965	0	0	1225.6	743.118	-46.15	-6.5	0.686306
598	4.7	3.9538	0.8412	30.6338	11.3458	3.25	37.0557	10.5108	0.211	-0.1961	0.6	0.3138	1	1	547.266	752.511	0.65	-3.9	0.074142
599	6.7	38.9404	5.812	40.8497	8.6914	3.25	16.25	4.2555	0.9748	0.8802	1	0.033	0.234	0	594.298	1029.89	37.7	-9.75	0.668707
600	6.7	52.0162	7.7636	44.3309	9.4321	0	18.3848	5.0288	0.9686	0.9055	0.9989	0.02667	0	0	858.791	257.925	-1.3	52	0.823104
601	5.9	45.1504	7.6526	46.4655	11.9142	3.25	30.8322	7.4724	0.9611	0.9091	0.9982	0.02615	0.3846	0	716.856	348.39	17.55	-41.6	0.642309
602	5.1	16.9499	3.3235	20.1305	6.4937	3.25	10.2774	2.6027	0.3362	-0.7348	0.8437	0.5029	0.5806	0.9091	1098.94	739.314	9.1	-14.3	0.511804
603	6.5	97.1658	14.9486	72.3038	16.0675	9.1924	21.8017	4.2467	0.9992	0.9959	1	0.00102	0	0	436.562	292.115	90.35	35.75	0.930363
604	6.5	29.7726	4.5804	31.4515	6.9892	0	13.4001	3.4951	0.9848	0.9218	1	0.02075	0.6222	0	336.592	539.9	-17.55	-24.05	0.655354
605	6.3	31.6971	5.0313	41.892	9.7423	0	24.7513	6.0305	0.9187	0.6757	0.9995	0.1058	0.4651	0.1304	1159.06	300.31	-14.95	27.95	0.516439
606	6.3	3.3144	0.5261	19.6858	4.5781	0	16.25	3.3142	-0.3188	-0.9899	0.9487	0.7411	1	0.8182	1013.02	487.929	-3.25	-0.65	0.114917
607	5.1	36.458	7.1486	30.8176	9.9412	3.25	20.8102	4.7451	0.9882	0.9191	1	0.02469	0	0	599.774	464.814	7.15	-35.75	0.719088
608	6.1	36.2255	5.9386	41.9177	10.2238	0	29.43	7.5569	0.9452	0.8342	0.9991	0.05603	0.5854	0	1104.8	131.648	-35.75	-5.85	0.58086
609	6.1	24.7513	4.0576	30.4106	7.4172	3.25	16.5718	3.426	0.6322	0.2493	0.9994	0.2852	0.1707	0.5714	873.631	446.959	-21.45	-12.35	0.547053
610	6.1	20.8406	3.4165	21.6353	5.2769	0	17.5018	4.3879	0.9448	0.6568	0.9987	0.08482	0.7561	0.04762	263.967	272.82	-20.8	-1.3	0.647445
611	6.1	74.2054	12.1648	54.682	13.3371	3.25	32.0088	6.0702	0.9951	0.9879	1	0.003255	0	0	501.156	274.803	24.05	70.2	0.912102
612	5.9	16.8625	2.858	55.0091	14.1049	6.5	24.7513	5.1231	0.9061	0.6332	0.9995	0.1096	1	0.1053	971.966	969.093	-7.8	-14.95	0.202625
613	5.9	42.1749	7.1483	43.2516	11.0901	0	38.0403	8.6451	0.9941	0.9631	1	0.009986	0	0	1047.13	425.67	-17.55	38.35	0.644566
614	5.7	10.5812	1.8564	16.2678	4.3967	0	10.2774	3.125	0.9498	0.6247	1	0.08722	1	0.05882	949.728	752.649	-7.15	-7.8	0.422226
615	5.7	29.5446	5.1833	29.697	8.0262	0	23.4361	4.9449	0.9686	0.8773	0.9999	0.03532	0.1892	0	789.956	341.763	-18.85	-22.75	0.645798
616	5.7	2.7577	0.4838	13.2511	3.5814	0	9.75	2.6575	0.7603	-0.1414	0.9833	0.2978	1	0.3077	156.658	637.307	-1.95	1.95	0.135087
617	5.7	26.073	4.5742	19.7719	5.3438	0	10.2774	3.0627	0.8828	0.7634	0.9963	0.08656	0.5405	0	111.325	877.14	-1.95	26	0.855983
618	5.5	29.9	5.4364	30.0537	8.5868	3.25	27.768	6.0463	0.9375	0.7582	0.9998	0.06658	0.4286	0	781.764	214.054	29.9	0	0.633111
619	5.5	3.3144	0.6026	20.2147	5.7756	0	23.4361	3.7582	-0.2937	-0.9596	0.4856	0.4779	1	1	1325.26	494.136	3.25	0.65	0.104335
620	4.7	4.9503	1.0532	17.1641	6.3571	0	41.6203	10.4089	0.05725	-0.8115	0.9091	0.6286	1	0.8571	1193.86	813.415	-1.95	4.55	0.165673
621	5.1	26.7686	5.2488	20.4282	6.5898	3.25	13.4001	3.437	0.9937	0.9816	0.9999	0.006795	0.2903	0	1325.31	668.745	13	-23.4	0.796504
622	4.9	31.1051	6.348	28.1776	9.7164	3.25	20.8102	5.0197	0.9896	0.968	0.9999	0.01059	0	0	757.541	717.316	-30.55	5.85	0.653328
623	4.9	27.768	5.6669	24.4115	8.4177	3.25	26.2023	5.4747	0.9781	0.949	0.9996	0.01875	0.3103	0	1264.63	598.194	26	9.75	0.673212
624	4.9	20.9619	4.2779	25.8822	8.9249	3.25	14.5344	3.8013	0.7476	0.6294	0.8634	0.09352	0.7931	0.5556	157.122	139.225	20.8	2.6	0.479322
625	4.9	20.317	4.1463	26.8221	9.249	0	16.25	4.3488	0.5623	-0.8517	0.9997	0.6638	0.6207	0.3333	1057.76	246.071	2.6	20.15	0.448297
626	4.9	36.4058	7.4298	33.5031	11.5528	0	29.43	6.9909	0.9708	0.9264	0.9953	0.02056	0	0	606.929	28.5306	0.65	-36.4	0.643117
627	4.9	24.7086	5.0426	25.2264	8.6988	3.25	40.2003	8.5381	0.7975	0.2972	0.963	0.2048	0.3793	0.2222	62.9796	756.929	-14.3	-20.15	0.579689
628	4.9	8.45	1.7245	32.8807	11.3382	3.25	19.769	5.4261	0.7948	0.7474	0.8824	0.04466	0.931	0.2222	660.449	824.622	7.8	3.25	0.152096
629	4.7	38.6518	8.2238	30.3215	11.2302	4.5962	22.981	5.6153	0.9905	0.9791	0.9999	0.007068	0	0	1147.6	1011.23	28.6	26	0.732293
