# Supplementary material for: Cyclic AMP signalling and glucose metabolism mediate pH taxis by African trypanosomes
Source: Nat Commun. 2022 Feb 1;13:603. doi: 10.1038/s41467-022-28293-w (PMC8807625; doi:10.1038/s41467-022-28293-w)
Supplement: Supplementary file 12 — Source Data [file 41467_2022_28293_MOESM12_ESM.zip › Source Data/Source Data motility/Figure 5e/SDM 80G6 S3.xlsx]

## Sheet: SDM 79G S3V1
trackID	trackLength(s)	totalDisplacement(um)	meanVelocity(um/s)	totalDistance(um)	meanSpeed(um/s)	minSpeed(um/s)	maxSpeed(um/s)	stdevSpeed(um/s)	meanPersistence	minPersistence	maxPersistence	stdevPersistence	tumblingPropensityV	tumblingPropensityP	positionX(px)	positionY(px)	displacementX(um)	displacementY(um)
0	17.1	96.45	5.6404	154.8	10.2517	3.25	20.8102	4.8898	0.8154	-0.8944	1	0.4011	0.3841	0.1985	739.705	828.015	53.95	79.95	0.550192
1	9.9	64.8243	6.5479	65.7784	8.3264	0	44.2048	8.4835	0.8973	0.3714	0.9999	0.1765	0.2025	0.1695	853.136	635.722	57.85	-29.25	0.786402
2	4.9	10.2774	2.0974	16.4587	5.6754	0	16.5718	4.1459	0.1917	-0.6051	0.9326	0.5625	1	0.7778	1155.52	657.622	5.85	-8.45	0.36956
3	5.5	10.0907	1.8347	14.7689	4.2197	0	9.75	3.1033	0.9182	0.3987	1	0.173	1	0.1333	929.173	963.564	-9.75	2.6	0.434794
4	9.7	14.0014	1.4434	63.9671	8.3074	0	22.981	5.7982	0.07203	-1	0.9935	0.6765	1	0.7778	858.732	736.093	-5.2	-13	0.173749
5	5.7	25.4249	4.4605	26.4472	7.1479	0	16.25	5.4444	-0.557	-0.999	0.9926	0.7208	0.4865	0.8824	755.43	427.447	-1.95	25.35	0.624029
6	7.9	20.2441	2.5625	51.1595	8.6711	0	20.5548	5.9899	-0.4681	-1	0.9701	0.553	0.7458	0.973	1361.46	942.272	-20.15	-1.95	0.295522
7	10.3	24.2686	2.3562	65.9111	7.9411	0	19.5	4.0041	0.8478	0.2707	1	0.194	1	0.2063	1112.51	550.684	24.05	-3.25	0.29671
8	7.3	45.3931	6.2182	42.0839	7.9404	3.25	14.5344	3.143	0.9872	0.9357	1	0.01461	0.01887	0	1163.53	1021.15	39.65	-22.1	0.783109
9	15.9	51.772	3.2561	86.1304	6.1964	0	13	3.1992	0.759	-0.7593	1	0.3662	0.9209	0.2906	1241.24	831.327	-32.5	40.3	0.525483
10	18.3	107.555	5.8773	162.406	9.9635	0	45.2673	5.6583	0.8485	-0.4674	1	0.3458	0.1534	0.1399	1070.75	435.557	-106.6	14.3	0.589883
11	11.3	77.4128	6.8507	82.9414	8.9184	0	27.768	5.5953	0.8558	0.2634	1	0.2282	0.08602	0.2192	1278.22	439.593	58.5	-50.7	0.768153
12	21.5	77.0901	3.5856	172.118	8.8265	0	37.9012	4.9316	0.8669	0.05872	1	0.2036	0.4	0.1829	766.667	954.23	-74.75	18.85	0.406231
13	11.1	35.7736	3.2228	51.0091	5.6054	0	14.5344	3.0699	0.6883	-0.8352	0.9997	0.4979	0.8681	0.338	623.572	940.523	-14.95	32.5	0.574946
14	16.5	16.7745	1.0166	67.3228	4.643	0	25.3833	4.1436	0.3693	-1	1	0.6166	0.9241	0.6281	1220.42	973.924	-9.75	13.65	0.218953
15	12.7	54.5148	4.2925	113.021	10.5627	3.25	27.5772	4.9588	0.7958	-0.9939	1	0.3432	0.514	0.2093	1348.28	403.689	-34.45	-42.25	0.406383
16	7.7	4.111	0.5339	37.891	6.6475	0	16.25	4.2891	-0.05491	-1	0.9558	0.6339	1	0.8571	744.195	619.312	3.9	-1.3	0.0803159
17	19.1	8.7449	0.4578	122.876	7.1857	0	18.9506	4.5423	0.05147	-1	1	0.6658	1	0.8041	1151.56	618.097	-6.5	5.85	0.0637099
18	13.1	107.447	8.202	107.784	9.7102	3.25	23.4361	4.7516	0.9597	0.7838	1	0.05293	0.009009	0	421.076	893.24	-89.7	-59.15	0.844679
19	30.5	37.0101	1.2134	160.349	5.6263	0	22.75	3.89	0.1503	-1	0.9999	0.7447	0.9158	0.687	868.91	491.697	31.85	-18.85	0.215666
20	4.9	11.3518	2.3167	19.083	6.5804	0	16.25	4.1254	0.6339	-0.3162	1	0.4432	1	0.4444	1358.87	103.49	11.05	2.6	0.352061
21	15.5	27.768	1.7915	71.5926	5.3032	0	16.5718	3.4104	0.1347	-0.9991	0.9999	0.8237	0.8148	0.5702	835.664	921.713	-26	-9.75	0.337815
22	14.7	123.645	8.4112	136.531	10.7505	0	25.3833	4.7521	0.9563	0.7642	1	0.06569	0	0	647.078	370.537	-18.85	122.2	0.782401
23	7.1	9.7716	1.3763	32.433	6.3594	0	22.981	4.88	0.239	-0.5463	0.9542	0.4822	1	0.8214	1280.06	496.683	-9.75	-0.65	0.21642
24	19.3	88.7673	4.5993	172.002	9.9423	0	29.43	5.2391	0.6482	-0.9985	1	0.5614	0.4624	0.2876	1129.5	367.205	-86.45	-20.15	0.462599
25	6.7	24.9129	3.7183	36.4527	7.7559	0	16.5718	4.6045	0.9448	0.7935	0.9999	0.06191	0.617	0	691.769	300.045	-24.05	-6.5	0.479416
26	9.1	9.75	1.0714	40.1391	5.6534	0	16.25	3.0872	0.1698	-0.9895	1	0.6808	1	0.7647	1373.45	410.396	-5.85	-7.8	0.189514
27	22.5	41.7318	1.8547	143.512	7.0006	0	39.1352	5.4745	0.7343	-0.4472	1	0.3894	0.9171	0.3261	888.122	450.078	-25.35	-33.15	0.264934
28	6.1	9.3066	1.5257	25.2896	6.1682	0	14.5344	3.8219	0.4311	-0.8472	1	0.8048	1	0.3333	503.131	118.057	3.9	8.45	0.247349
29	17.3	35.8915	2.0747	65.8462	4.3037	0	9.1924	2.1692	0.8816	0.4539	1	0.1485	1	0.1729	145.156	414.824	-20.8	-29.25	0.482074
30	8.1	5.2405	0.647	17.8285	2.9227	0	9.1924	2.4704	-0.4531	-1	0.9162	0.558	1	0.9512	1246.98	394.827	4.55	-2.6	0.221371
31	20.5	68.1261	3.3232	163.847	8.8566	0	42.25	6.5535	0.2532	-0.9999	1	0.8065	0.5027	0.4939	344.207	595.2	59.15	33.8	0.375223
32	15.1	59.8035	3.9605	128.716	9.8257	3.25	23.6604	4.3662	0.9606	0.6805	1	0.05353	0.7634	0.009009	1135.65	831.364	47.45	-36.4	0.403076
33	6.1	7.827	1.2831	17.8371	4.3505	0	11.718	3.4292	-0.4353	-1	0.5145	0.6027	1	1	932.549	12.6066	5.85	-5.2	0.294932
34	5.9	24.1901	4.1	30.4447	7.8063	0	20.5548	5.6537	0.9074	0.6211	0.9967	0.0991	0.3333	0.1053	655.254	534.059	20.8	-12.35	0.525217
35	20.7	110.15	5.3212	154.13	8.2422	0	18.3848	3.3809	0.9526	0.8046	1	0.05235	0.08556	0	525.121	422.341	-61.1	91.65	0.645604
36	7.1	20.6471	2.908	30.3108	5.9433	0	13.4001	3.0642	0.9401	0.7305	1	0.07522	1	0.03226	798.141	209.007	-18.2	-9.75	0.48929
37	5.1	7.3539	1.4419	28.4696	9.1837	0	22.981	6.4036	0.05761	-1	1	0.7404	1	0.7273	502.373	804.314	-5.2	-5.2	0.157006
38	11.3	76.3051	6.7527	78.2615	8.4152	0	14.5344	3.1511	0.8848	0.2506	1	0.1903	0.1398	0.1918	562.31	910.527	-71.5	26.65	0.802441
39	30.1	193.261	6.4206	247.618	8.812	0	29.43	4.1347	0.8478	-0.9959	1	0.3641	0.306	0.1456	1210.66	126.361	39.65	189.15	0.72862
40	12.7	68.1261	5.3643	75.5253	7.0584	0	16.25	3.5476	0.9771	0.8396	1	0.02634	0.3738	0	245.409	641.98	67.6	8.45	0.759988
41	7.1	12.8693	1.8126	24.8805	4.8785	0	13.7886	3.3487	0.8873	0.1789	1	0.1697	1	0.129	904.577	370.775	9.1	-9.1	0.371549
42	5.5	8.1445	1.4808	28.8998	8.2571	3.25	35.0036	8.9714	0.1504	-0.5369	0.6402	0.4546	0.9714	1	147.827	299.527	7.15	-3.9	0.179337
43	18.7	28.2208	1.5091	121.632	7.2834	0	16.25	3.4978	0.4655	-0.9971	1	0.5312	0.8683	0.6143	860.257	380.04	-27.3	-7.15	0.207197
44	34.5	118.364	3.4308	246.527	7.5854	0	18.3848	3.9827	0.7803	-0.9648	1	0.4051	0.48	0.2185	570.148	843.913	118.3	-3.9	0.45229
45	43.9	64.3533	1.4659	224.82	5.3656	0	35.1541	4.3036	0.5382	-1	1	0.6139	0.9523	0.4261	792.548	554.272	-44.85	-46.15	0.273203
46	12.1	45.3186	3.7453	79.5063	7.8719	0	35.1541	5.7541	0.8659	-0.1322	1	0.2465	0.8515	0.1605	1025.83	610.219	-6.5	44.85	0.475781
47	6.9	14.5344	2.1064	23.416	4.7788	0	10.2774	2.6143	0.8855	0.5145	0.9999	0.1394	1	0.1724	1321.49	825.319	-13	6.5	0.44078
48	8.3	24.7086	2.9769	34.4916	5.4749	0	11.718	2.8957	0.9669	0.8453	1	0.03595	1	0	791.012	172.97	22.1	-11.05	0.543736
49	6.3	43.3896	6.8872	42.8376	9.9622	3.25	17.5018	5.1379	0.9755	0.8784	0.9994	0.03483	0	0	1160.9	311.571	-42.9	6.5	0.691333
50	33.1	96.2022	2.9064	253.58	8.1537	0	24.7513	4.5007	0.4057	-0.9998	1	0.758	0.627	0.4437	419.405	885.992	-36.4	-89.05	0.356452
51	46.1	135.954	2.9491	244.262	5.5388	0	26.8002	3.4788	0.7239	-1	1	0.5295	0.78	0.2119	262.996	476.976	-14.3	-135.2	0.532444
52	10.5	41.6203	3.9638	47.2004	5.553	0	10.2774	2.5535	0.9814	0.8805	1	0.02576	0.7412	0	669.248	889.305	-10.4	40.3	0.713812
53	9.5	30.743	3.2361	49.8167	6.6422	0	14.5344	2.8705	0.951	0.7071	1	0.06223	1	0.01818	424.347	794.332	29.9	-7.15	0.487203
54	7.1	29.7086	4.1843	31.785	6.2324	3.25	10.2774	1.8644	0.9225	0.7682	1	0.05435	0.6078	0	561.775	390.359	5.2	-29.25	0.671379
55	17.7	88.1128	4.9781	138.037	8.7922	0	30.8322	4.3695	0.699	-0.8414	1	0.5754	0.2548	0.2336	559.339	863.729	81.9	-32.5	0.566195
56	9.7	70.8053	7.2995	78.4519	10.1886	3.25	47.9857	7.4397	0.953	-0.3966	1	0.2127	0.09091	0.03509	1236.96	133.521	-51.35	-48.75	0.716438
57	9.1	51.4281	5.6514	50.0427	7.0483	0	13.7886	3.8074	0.7937	-0.1104	1	0.2826	0.4648	0.26	870.659	186.934	18.2	48.1	0.80181
58	7.3	53.0457	7.2665	43.7535	8.2554	3.25	11.718	2.0173	0.996	0.9685	1	0.006351	0	0	965.781	496.548	-15.6	-50.7	0.880212
59	10.5	46.4557	4.4244	55.6524	6.5473	0	16.5718	3.2312	0.8877	0.6585	1	0.09382	0.6941	0.1385	192.076	831.343	-44.2	14.3	0.675759
60	4.7	61.2002	13.0213	36.5621	13.5415	4.5962	20.5548	4.0942	0.9982	0.9951	1	0.001722	0	0	683.798	615.34	-56.55	-23.4	0.961585
61	7.7	12.82	1.6649	37.8925	6.6478	0	22.981	5.3985	-0.1986	-0.9989	0.8	0.5245	1	0.973	688.175	457.792	-11.05	-6.5	0.250444
62	5.3	25.35	4.783	21.2636	6.4435	3.25	14.5344	3.7798	0.9681	0.8879	0.9986	0.03361	0.1818	0	22.934	853.774	-9.75	23.4	0.742298
63	5.9	4.7321	0.802	8.3015	2.1286	0	7.2672	2.191	0.1096	-1	1	0.6982	1	0.875	474.576	928.347	1.3	4.55	0.376773
64	22.1	13.1454	0.5948	100.998	5.0248	0	13.4001	3.2217	0.5085	-0.8682	1	0.5809	1	0.45	438.222	593.744	-13	1.95	0.118373
65	8.1	82.8259	10.2254	78.6193	12.8884	4.5962	20.8102	4.2309	0.9191	0.8059	0.9999	0.06648	0	0	370.5	289.963	-12.35	81.9	0.79338
66	7.7	109.729	14.2505	87.7283	15.3909	9.75	21.8017	3.411	0.9978	0.9896	1	0.002581	0	0	1155.63	252.786	-95.55	-53.95	0.925904
67	4.9	12.503	2.5516	16.4273	5.6646	0	9.75	2.808	0.3202	0.0892	0.8944	0.2487	0.9655	0.8889	540.459	572.5	-5.85	11.05	0.450447
68	5.7	15.0064	2.6327	15.8511	4.2841	0	13	2.6925	0.7284	0.472	0.9999	0.19	1	0.5882	124.614	631.026	1.3	14.95	0.614528
69	6.3	25.7551	4.0881	32.0278	7.4483	0	19.769	4.4615	0.9314	0.6805	1	0.09611	0.4186	0.04348	369.865	719.484	17.55	-18.85	0.548863
70	6.5	11.3518	1.7464	17.6157	3.9146	0	7.2672	2.3859	0.974	0.9033	1	0.02971	1	0	324.861	305.361	2.6	-11.05	0.446125
71	6.9	38.7936	5.6223	40.9168	8.3504	0	22.981	5.461	0.9636	0.8476	0.9998	0.04452	0.06122	0	269.37	355.239	20.15	-33.15	0.673297
72	7.9	45.7269	5.7882	47.5313	8.0562	0	20.5548	4.5458	0.5358	-0.53	0.9934	0.4164	0.4407	0.6	909.835	117.589	45.5	4.55	0.718478
73	22.1	42.295	1.9138	95.8617	4.7692	0	16.5718	2.6618	0.6519	-0.3881	1	0.3187	1	0.5307	304.844	993.156	42.25	1.95	0.401283
74	9.5	18.0251	1.8974	45.3097	6.0413	0	27.5772	5.0525	0.5887	-0.8533	1	0.5163	1	0.463	1018.32	568.49	7.8	16.25	0.314071
75	5.1	35.0398	6.8705	24.9436	8.0463	0	13.4001	3.4078	0.9776	0.943	0.9999	0.02251	0	0	485.598	212.794	22.75	26.65	0.853871
76	8.9	35.0036	3.933	51.5544	7.4716	0	23.4361	4.0446	0.8695	-0.4226	1	0.3251	0.5362	0.08163	985.629	9.0674	33.8	9.1	0.526393
77	7.1	31.6304	4.455	43.3975	8.5093	0	17.5018	4.4888	0.9236	0.6852	0.9995	0.09643	0.4118	0.129	19.4366	760.07	31.2	5.2	0.523545
78	12.5	48.559	3.8847	86.8961	8.2758	0	22.981	5.5671	-0.2369	-0.9996	0.9985	0.7448	0.781	0.8235	1056.96	681.4	-22.75	42.9	0.469405
79	21.1	46.278	2.1933	177.297	9.2826	0	64.5107	8.2518	0.5273	-0.9638	1	0.5795	0.6545	0.4412	754.289	738.107	-40.3	22.75	0.236281
80	10.5	24.7	2.3524	57.4722	6.7614	0	14.5344	3.0318	0.5776	-0.4254	0.9995	0.4348	0.8235	0.5469	1324.69	631.105	0	-24.7	0.347916
81	23.1	95.5854	4.1379	167.735	7.9495	0	20.5548	4.421	0.8792	-0.7894	1	0.2498	0.5924	0.1309	511.712	175.814	-90.35	-31.2	0.520523
82	9.7	79.8045	8.2273	77.7147	10.0928	3.25	17.5018	3.8275	0.8537	0.4091	1	0.1968	0	0.2456	794.026	78.366	-27.95	-74.75	0.815165
83	5.7	3.25	0.5702	11.2496	3.0404	0	7.2672	2.2736	-0.667	-0.9487	0.2169	0.3183	1	1	758.228	97.4825	2.6	1.95	0.187541
84	11.7	44.1857	3.7766	68.8446	7.0974	0	22.75	4.9579	0.8948	0.4824	1	0.1307	0.7835	0.1429	111.338	730.521	-39.65	-19.5	0.53211
85	6.3	32.1076	5.0964	45.5172	10.5854	0	20.5548	5.2078	0.9553	0.6799	1	0.0871	0.1395	0.08696	398.206	378.302	11.7	29.9	0.481456
86	11.1	65.7882	5.9269	62.4395	6.8615	3.25	11.718	2.4318	0.9652	0.8634	0.9999	0.0411	0.1978	0	796.018	772.126	32.5	57.2	0.863791
87	4.7	39.8254	8.4735	22.3015	8.2598	3.25	13.4001	2.7491	0.9948	0.9915	0.998	0.002973	0	0	309.075	732.968	-35.75	17.55	1.02587
88	7.5	34.5419	4.6056	36.3301	6.6055	0	13	3.2441	0.9842	0.8682	0.9995	0.02355	0.4	0	846.32	161.413	11.7	32.5	0.697237
89	11.7	46.601	3.983	78.8422	8.1281	0	27.9576	6.6365	0.3927	-0.9989	0.9999	0.7679	0.4742	0.4474	997.162	513.282	18.2	-42.9	0.490028
90	6.9	30.5776	4.4315	36.8453	7.5194	0	13.7886	3.8881	-0.07877	-1	1	0.8264	0.7143	0.6667	261.449	228.471	1.3	30.55	0.589342
91	15.7	9.9005	0.6306	56.8897	4.1525	0	13.7886	2.8331	0.192	-0.9959	1	0.6779	1	0.6759	860.662	309.267	-9.1	-3.9	0.15186
92	11.5	12.503	1.0872	36.49	3.8411	0	13.4001	3.5206	-0.2504	-1	0.9985	0.7315	0.9579	0.8551	979.709	347.083	5.85	11.05	0.283044
93	22.3	39.1082	1.7537	129.238	6.3664	0	27.768	4.9944	0.6808	-0.9898	1	0.4712	0.8227	0.3778	826.372	101.448	36.4	14.3	0.275462
94	12.5	55.5398	4.4432	122.562	11.6726	0	35.1541	6.1016	0.4594	-0.9992	0.9944	0.7255	0.3524	0.3855	822.088	244.06	45.5	31.85	0.380652
95	6.1	94.259	15.4523	59.8975	14.6092	3.25	21.8017	4.8355	0.9729	0.9601	0.9925	0.009266	0	0	396.566	757.016	-82.55	-45.5	1.05771
96	15.7	105.302	6.7071	103.863	7.5812	0	46.1912	5.7353	0.9926	0.9627	1	0.008613	0.0438	0	704.825	164.548	72.15	76.7	0.884702
97	12.3	11.05	0.8984	63.2137	6.1373	0	26.2023	4.6932	0.3518	-0.938	1	0.6735	0.767	0.5783	1226.66	413.695	0	-11.05	0.146384
98	6.1	27.2845	4.4729	30.1433	7.352	0	25.3833	5.6802	0.9495	0.662	0.9998	0.07702	0.561	0.04762	756.664	1019.93	-5.85	26.65	0.608392
99	7.5	15.8685	2.1158	78.8696	14.3399	3.25	39.1352	7.1347	-0.02368	-0.8708	0.9989	0.7196	0.05455	0.7143	1337.71	207.027	9.1	13	0.147546
100	32.3	42.5837	1.3184	284.884	9.4021	0	24.7513	5.5229	0.665	-1	1	0.5119	0.5149	0.3675	1066.21	908.043	41.6	9.1	0.140224
101	13.5	81.7089	6.0525	77.9917	6.7819	0	13.7886	3.5135	0.9737	0.8554	1	0.02988	0.2174	0	163.544	883.048	-72.15	-38.35	0.892449
102	5.9	22.1382	3.7522	16.6841	4.278	0	9.1924	2.4405	0.977	0.9132	0.9999	0.02331	0.8462	0	1283.37	184.034	16.9	14.3	0.877092
103	5.5	4.162	0.7567	10.5954	3.0272	0	7.2672	2.2038	-0.2815	-1	0.8437	0.6806	1	0.9286	131.264	686.054	3.25	-2.6	0.249967
104	9.5	12.9512	1.3633	40.3058	5.3741	0	16.25	4.2228	0.6478	-0.3881	1	0.3796	1	0.4364	298.847	79.9789	-12.35	-3.9	0.25368
105	10.1	22.3849	2.2163	49.5839	6.1215	0	16.25	3.991	0.5835	-0.2912	1	0.4661	0.8642	0.4426	1171.52	706.114	20.15	9.75	0.362052
106	25.7	77.3036	3.0079	126.655	5.3441	0	17.5018	3.1321	0.681	-0.9806	1	0.5665	0.789	0.2523	1005.33	696.486	52	57.2	0.562845
107	4.9	35.4652	7.2378	22.9259	7.9055	3.25	11.718	2.4111	0.9967	0.989	1	0.003727	0	0	1193.52	283.327	-31.85	-15.6	0.91554
108	27.1	103.383	3.8149	205.181	8.1745	0	36.3361	5.0769	0.7285	-0.9999	1	0.5502	0.3147	0.1894	407.345	1006.73	103.35	2.6	0.466683
109	7.3	43.4918	5.9578	34.9192	6.5885	0	10.2774	2.3927	0.9759	0.9135	0.9959	0.02115	0.03774	0	30.4247	362.13	-42.9	7.15	0.904273
110	9.7	26	2.6804	37.0828	4.8159	0	13	2.712	0.5732	-0.7526	0.9996	0.5688	0.8442	0.3684	991.876	848.485	-26	0	0.556573
111	12.3	23.3367	1.8973	108.931	10.5758	3.25	32.0088	7.2481	0.1828	-1	1	0.7902	0.8447	0.622	749.675	474.785	-5.2	-22.75	0.1794
112	6.7	37.4977	5.5967	31.6324	6.7303	0	13.7886	3.568	0.9923	0.9721	1	0.006788	0.2766	0	888.702	46.6716	-31.2	20.8	0.831568
113	12.3	51.7557	4.2078	79.7466	7.7424	0	26	5.0927	0.9411	0.6388	1	0.07964	0.534	0.04819	1145.04	943.341	10.4	50.7	0.543475
114	7.3	87.5765	11.9968	75.981	14.336	4.5962	32.6621	6.3056	0.9971	0.9823	1	0.004136	0	0	1021.85	876.664	85.8	-17.55	0.83683
115	47.9	53.7971	1.1231	197.29	4.2982	0	18.9506	3.0226	0.266	-1	1	0.7395	0.9412	0.5601	654.872	434.202	48.75	22.75	0.261295
116	8.7	26.8002	3.0805	30.8857	4.6098	0	11.718	3.2055	0.9905	0.9299	1	0.01429	1	0	1097.41	492.207	-20.8	16.9	0.66825
117	12.1	61.2002	5.0579	72.0792	7.1366	0	16.5718	3.8317	0.9602	0.7526	1	0.04334	0.3465	0	911.207	482.153	-23.4	-56.55	0.708727
118	18.9	98.1844	5.1949	129.716	7.6755	3.25	13.4001	2.6817	0.936	0.368	1	0.1231	0.2012	0.1074	1178.03	677.524	98.15	2.6	0.676816
119	8.1	25.2832	3.1214	50.7823	8.325	0	26.8002	6.2901	0.4072	-0.6139	0.9971	0.4862	0.8033	0.7317	1326.01	573.494	24.05	-7.8	0.374943
120	8.5	8.2731	0.9733	57.3664	8.8256	0	43.6033	10.4341	0.4172	-0.9615	0.9999	0.6326	0.9846	0.4889	998.476	631.382	5.85	5.85	0.110281
121	5.1	3.25	0.6373	20.719	6.6836	3.25	18.3848	3.8863	-0.4344	-0.7761	0.08305	0.29	1	1	1250.61	747.912	0	3.25	0.0953528
122	22.5	128.936	5.7305	168.407	8.215	0	17.5018	4.0077	0.8765	-0.9899	1	0.3555	0.3415	0.09783	689.271	297.347	-7.8	128.7	0.697565
123	6.1	5.36	0.8787	16.1246	3.9328	0	7.2672	1.85	0.33	-0.7071	1	0.5749	1	0.6667	1172.02	574.344	1.3	5.2	0.223429
124	5.9	45.5232	7.7158	54.8323	14.0596	0	54.0908	12.3096	0.9237	0.8253	0.9988	0.05395	0.1026	0	1074.33	166.678	33.15	-31.2	0.548792
125	13.1	25.7141	1.9629	76.3359	6.8771	0	29.43	4.5435	0.5881	-0.9872	1	0.6804	0.5135	0.2637	1293.52	754.019	-9.1	-24.05	0.285426
126	5.5	30.8801	5.6146	30.7626	8.7893	3.25	14.5344	3.2982	0.9468	0.895	0.9922	0.02609	0	0	930.1	386.654	26.65	15.6	0.638799
127	6.9	57.3254	8.308	46.1205	9.4123	6.5	18.3848	2.8152	0.9836	0.9384	1	0.017	0	0	1274.24	225.384	-27.95	-50.05	0.882675
128	17.3	58.4277	3.3773	83.531	5.4595	0	16.5718	3.5489	0.5927	-0.9285	1	0.4927	0.9085	0.4773	563.67	524.954	-20.8	-54.6	0.61861
129	6.5	13.8192	2.126	40.2778	8.9506	3.25	23.6604	4.9407	0.5655	-0.05547	0.9997	0.2966	1	0.6667	871.246	518.908	-10.4	9.1	0.237526
130	4.7	21.1625	4.5027	14.7327	5.4565	0	7.2672	1.7905	0.4056	0.2798	0.6214	0.138	0.3704	1	412.766	339.681	-15.6	14.3	0.825199
131	14.3	67.0288	4.6873	81.5186	6.6275	0	11.718	3.27	0.9101	-0.96	1	0.2801	0.4146	0.06796	1161.87	886.612	-63.05	22.75	0.70725
132	5.7	30.1112	5.2827	37.5986	10.1618	0	46.1912	9.6635	0.08937	-0.4025	0.9796	0.489	0.1351	0.8235	283.517	13.3596	29.25	7.15	0.519859
133	9.1	62.4677	6.8646	55.3768	7.7996	0	14.5344	3.4106	0.9934	0.9769	1	0.006205	0	0	794.033	110.187	13	61.1	0.880122
134	8.9	7.827	0.8794	45.4486	6.5867	0	19.769	4.8524	0.2889	-0.9487	1	0.6782	1	0.6047	1042.83	957.832	-5.85	5.2	0.133511
135	10.3	16.9125	1.642	64.3165	7.749	0	21.8017	4.654	0.7376	-0.1924	0.9999	0.2963	1	0.3443	882.884	73.8107	16.9	-0.65	0.211898
136	6.3	20.5548	3.2627	24.0969	5.6039	0	13	3.3323	0.9802	0.8862	0.9998	0.02985	1	0	779.206	946.778	-11.7	-16.9	0.58222
137	10.3	87.9328	8.5372	74.9366	9.0285	4.5962	14.5344	2.6243	0.9834	0.9338	1	0.01557	0	0	1013.84	857.859	-58.5	-65.65	0.945583
138	7.3	16.9499	2.3219	49.0324	9.2514	0	33.931	7.019	0.7852	-1	1	0.4047	0.9057	0.2121	1.2877	196.397	1.3	16.9	0.250978
139	10.5	26.6738	2.5404	37.3058	4.3889	0	9.1924	2.1566	0.8488	0.1104	0.9988	0.1872	0.9647	0.1077	303.533	628.867	19.5	18.2	0.578824
140	8.5	19.1171	2.2491	38.6382	5.9443	0	43.6033	8.4002	0.3582	-0.9762	1	0.5701	0.8923	0.8	941.624	401.488	15.6	11.05	0.378362
141	21.9	134.166	6.1263	141.754	7.1233	3.25	13.7886	2.4116	0.9835	0.8878	1	0.02345	0.1106	0	1371.23	701.731	8.45	-133.9	0.860037
142	38.7	18.2116	0.4706	241.747	6.5871	0	32.6621	4.0071	-0.03456	-1	1	0.739	0.97	0.7609	928.712	36.7494	0.65	18.2	0.0714427
143	18.3	48.0517	2.6258	85.2781	5.2318	0	17.5018	3.5621	0.8977	0.1146	1	0.1771	0.9877	0.1119	726.571	1003.05	18.85	44.2	0.501892
144	45.5	148.1	3.2549	277.073	6.3695	0	16.5718	3.4078	0.9426	0.3162	1	0.08419	0.9425	0.03133	928.417	630.678	-120.25	-86.45	0.511013
145	6.1	12.9021	2.1151	19.2237	4.6887	0	11.718	3.317	0.5703	-0.4138	0.9955	0.576	1	0.3333	890.746	468.844	-9.75	8.45	0.451106
146	12.7	3.9538	0.3113	64.4554	6.0239	0	13.4001	3.5491	0.3304	-0.9939	1	0.7681	0.9813	0.5057	278.374	279.803	0.65	-3.9	0.0516775
147	8.3	71.5473	8.6202	62.2865	9.8868	3.25	14.5344	2.6744	0.9893	0.9617	1	0.01173	0	0	53.5542	430.615	-71.5	2.6	0.87189
148	5.3	30.7979	5.8109	31.2281	9.4631	4.5962	16.25	3.0522	0.9905	0.9746	1	0.009167	0.09091	0	287.962	809.009	3.9	30.55	0.614059
149	5.5	43.0229	7.8224	40.3281	11.5223	0	35.1541	8.2873	0.972	0.9157	1	0.03057	0	0	720.627	499.491	3.25	-42.9	0.678892
150	5.1	31.8566	6.2464	24.2945	7.8369	3.25	11.718	2.7025	0.9927	0.9696	1	0.008573	0	0	616.99	880.48	-0.65	-31.85	0.79705
151	7.3	5.2405	0.7179	12.7588	2.4073	0	7.2672	2.2946	0.3034	-1	0.9991	0.7691	1	0.4375	351.753	432.76	2.6	4.55	0.298218
152	10.1	27.5848	2.7312	62.5768	7.7255	0	30.6604	5.562	0.649	-0.9923	0.9998	0.4391	0.9753	0.4262	706.094	495	-22.75	15.6	0.353531
153	5.9	18.5905	3.1509	16.1289	4.1356	0	9.1924	2.0989	0.889	0.6214	0.9998	0.1305	1	0.1579	532.839	139.839	11.05	-14.95	0.761897
154	5.1	13.6655	2.6795	21.2933	6.8688	0	23.6604	5.9789	0.7025	0.2516	0.8944	0.185	1	0.4545	74.0882	327.01	-5.85	-12.35	0.390097
155	5.3	10.6608	2.0115	19.5668	5.9293	0	13.4001	4.602	0.6875	-0.124	0.9734	0.3086	1	0.3846	1083.42	157.321	8.45	-6.5	0.339247
156	12.7	47.088	3.7077	88.275	8.25	0	17.5018	4.2529	0.9388	0.6124	1	0.07582	0.785	0.03448	949.142	545.354	-46.8	5.2	0.449418
157	39.9	99.7469	2.4999	218.367	5.7616	0	13.7886	3.0221	0.6676	-0.9878	1	0.5689	0.7282	0.2396	1221.02	957.895	69.55	-71.5	0.43389
158	10.1	74.481	7.3744	105.588	13.0356	0	22.981	4.8601	0.9881	0.8856	1	0.01875	0	0	1368.03	125.866	-26.65	69.55	0.565712
159	6.9	49.1814	7.1277	40.7554	8.3174	0	13.4001	3.9268	0.7265	-0.313	0.9891	0.3611	0.2041	0.3103	1217.78	628.565	-48.75	-6.5	0.856963
160	5.5	12.6207	2.2947	19.4976	5.5707	0	13	3.0614	0.4757	0.06652	0.9012	0.2242	1	0.8667	127.9	270.636	12.35	-2.6	0.411923
161	12.3	21.9946	1.7882	83.3424	8.0915	0	42.3748	8.9732	0.2271	-0.9973	1	0.5557	1	0.8193	1368.68	775.122	12.35	-18.2	0.220997
162	5.1	1.3	0.2549	15.08	4.8645	0	9.1924	1.9272	0.8576	0.3162	1	0.2085	1	0.2	110.686	523.314	0	-1.3	0.0524
163	19.1	57.9777	3.0355	102.49	5.9935	0	39.538	5.615	0.6631	-1	1	0.6159	0.9708	0.2349	424.838	126.99	54.6	-19.5	0.506465
164	24.7	51.5962	2.0889	123.734	5.4508	0	18.9506	3.2605	0.7568	-0.8107	1	0.3377	0.9736	0.3155	203.332	269.01	16.9	48.75	0.383228
165	9.3	30.5569	3.2857	72.6177	9.9476	3.25	39.1352	6.433	0.8659	0.1228	1	0.2147	0.9589	0.1321	947.801	789.027	24.05	18.85	0.330301
166	5.1	67.478	13.231	41.7621	13.4716	9.1924	20.8102	3.7225	0.9775	0.966	0.9864	0.006186	0	0	1273.75	1011.52	-54.6	-39.65	0.98214
167	16.5	80.3191	4.8678	147.244	10.1547	0	32.5	6.4684	0.8839	0.1414	1	0.164	0.4345	0.12	417.161	638.418	73.45	32.5	0.479364
168	8.3	1.3	0.1566	69.2455	10.9913	0	30.8322	9.4251	-0.4369	-0.9995	0.9952	0.6733	0.873	0.907	602.205	1000.1	0	-1.3	0.0142476
169	15.7	16.263	1.0359	92.5601	6.7562	0	33.931	4.9221	-0.3596	-1	0.9986	0.6882	0.8905	0.8684	299.385	932.799	-16.25	-0.65	0.153326
170	7.9	44.0708	5.5786	44.4719	7.5376	0	13	2.7538	0.9595	0.8879	0.9998	0.03284	0.01695	0	384.348	513.506	-26.65	35.1	0.740103
171	11.9	35.7736	3.0062	63.9856	6.4632	0	16.25	3.9868	0.7599	-0.6842	0.9998	0.4529	0.8283	0.2025	1002.23	1019.24	14.95	-32.5	0.465126
172	11.9	81.7709	6.8715	106.266	10.734	0	30.6604	4.9255	0.9781	0.8614	1	0.02827	0.1616	0	1304.86	721.155	65.65	48.75	0.640162
173	7.5	24.9129	3.3217	41.8069	7.6013	0	13.7886	3.1935	0.9629	0.7894	1	0.04903	0.8182	0	494.46	306.013	24.05	-6.5	0.436991
174	6.1	18.715	3.068	33.23	8.1049	3.25	20.8102	5.0615	-0.3724	-0.9567	1	0.5929	0.6829	0.9048	1326.35	836.361	17.55	-6.5	0.378536
175	9.9	41.3657	4.1784	64.3879	8.1504	3.25	22.75	5.2452	0.896	0.5731	1	0.09802	0.7215	0.1186	41.1061	791.429	-5.85	40.95	0.512662
176	6.9	8.3241	1.2064	29.77	6.0755	0	26.8002	5.7599	0.175	-0.9999	0.9985	0.7531	1	0.5862	1382.77	956.464	6.5	5.2	0.198568
177	8.3	58.9031	7.0968	51.529	8.1792	4.5962	13.7886	2.947	0.9901	0.9559	1	0.01146	0.03175	0	666.048	416.506	-22.1	54.6	0.867664
178	6.5	5.2	0.8	26.4558	5.8791	3.25	13.4001	2.9294	-0.6368	-0.9985	0.4281	0.4436	1	1	551.754	560.615	-5.2	0	0.136075
179	12.9	19.2931	1.4956	65.0231	5.9654	0	14.5344	3.3209	0.3947	-0.9671	1	0.6024	0.9541	0.625	1383.82	490.43	10.4	16.25	0.250712
180	5.9	72.7652	12.3331	43.9806	11.2771	3.25	19.769	5.6891	0.9932	0.975	1	0.006602	0.05128	0	654.288	640.644	-54.6	48.1	1.09364
181	9.5	19.1281	2.0135	41.9775	5.597	0	14.5344	3.6739	-0.1957	-1	0.9911	0.7556	0.88	0.7963	720.542	87.9947	-3.25	-18.85	0.359746
182	7.3	39.6713	5.4344	67.8123	12.7948	3.25	42.3748	8.558	0.3396	-0.7849	0.9998	0.7581	0.1132	0.3939	609.438	396.089	-37.7	-12.35	0.424735
183	15.5	54.3907	3.5091	106.51	7.8896	0	48.75	5.9586	0.6752	-0.9037	1	0.6085	0.6519	0.2435	372.023	246.152	13.65	52.65	0.444775
184	4.7	31.3081	6.6613	26.1407	9.6817	0	20.5548	5.2323	0.9935	0.987	0.999	0.004095	0	0	336.575	762.957	20.8	-23.4	0.68803
185	11.3	46.4011	4.1063	74.8718	8.0507	0	19.769	4.699	0.8412	0.2608	0.9995	0.1603	0.8387	0.2466	1177.38	163.203	-45.5	-9.1	0.510055
186	12.9	81.3773	6.3083	109.186	10.017	0	24.7513	5.2192	0.8159	-0.044	1	0.3251	0.1193	0.1932	638.027	663.562	42.25	69.55	0.629759
187	9.3	23.6604	2.5441	26.449	3.6232	0	10.2774	2.0366	0.8781	0.7526	0.9999	0.0735	1	0	102.247	614.22	22.1	8.45	0.702169
188	8.1	40.1161	4.9526	45.4615	7.4527	3.25	14.5344	3.0899	0.9865	0.9135	1	0.01971	0.2459	0	1145.41	441.623	-18.2	-35.75	0.664538
189	10.7	44.6423	4.1722	76.3462	8.7754	3.25	16.25	3.654	0.9512	0.5547	1	0.07995	0.7816	0.02985	464.481	375.495	33.15	29.9	0.475443
190	8.1	42.4446	5.2401	44.6693	7.3228	0	39.1352	8.7339	0.9195	0.5257	1	0.1082	0.4098	0.09756	237.839	492.531	-27.3	-32.5	0.715587
191	7.5	22.7593	3.0346	35.8452	6.5173	0	21.8017	4.1211	0.7759	-0.04344	0.9995	0.2388	0.6909	0.3714	490.433	918.273	-22.75	-0.65	0.465622
192	8.7	26.9339	3.0958	58.7378	8.7668	0	20.5548	5.2691	0.3163	-0.9916	1	0.7551	0.6716	0.5319	249.713	186.385	9.1	25.35	0.353128
193	4.7	7.15	1.5213	11.0867	4.1062	0	11.718	3.4853	0.6884	0.499	0.9864	0.1867	1	0.7143	495.883	893.362	-7.15	0	0.370489
194	8.5	13.7118	1.6131	39.3523	6.0542	0	14.5344	3.8205	0.5426	-0.9822	0.9993	0.4527	1	0.5682	1286.41	497.047	7.15	-11.7	0.266443
195	10.7	53.5136	5.0013	56.9557	6.5466	0	13.4001	2.7144	0.9333	0.842	0.9971	0.03602	0.2989	0	912.771	412.5	-40.95	-34.45	0.763954
196	5.1	3.9538	0.7753	15.935	5.1403	0	9.75	2.1762	0.3223	-0.4472	0.9785	0.4207	1	0.9091	1250.91	745.843	-0.65	3.9	0.150828
197	5.3	38.2341	7.214	26.5906	8.0578	3.25	13.4001	3.2576	0.986	0.9624	1	0.01098	0	0	781.604	907.076	-22.1	-31.2	0.895282
198	8.1	44.8688	5.5394	60.6441	9.9417	0	43.3604	9.1174	0.8609	-0.07125	0.9999	0.2402	0.3279	0.1951	601.796	559.074	27.95	-35.1	0.557188
199	21.1	88.096	4.1752	186.701	9.7749	0	45.1504	5.2363	0.6957	-1	1	0.5968	0.3822	0.2398	1294.27	676.244	78	40.95	0.427135
200	41.7	50.8705	1.2199	252.123	6.3507	0	36.3361	4.6685	0.3356	-1	1	0.5823	0.8741	0.6872	557.963	116.062	-50.05	-9.1	0.192089
201	7.1	19.8436	2.7949	56.6749	11.1127	3.25	32.5	8.2056	0.5539	-0.9992	0.9999	0.5782	0.9804	0.4194	912.113	873.803	10.4	16.9	0.251505
202	29.7	111.262	3.7462	178.127	6.4306	0	19.5	4.257	0.6445	-1	1	0.6138	0.491	0.2609	307.219	404.266	-13	-110.5	0.582558
203	40.1	87.3543	2.1784	215.298	5.6509	0	42.7471	4.4679	0.4914	-0.9594	1	0.5169	0.9606	0.5822	758.612	437.541	-85.15	19.5	0.385496
204	7.1	17.4413	2.4565	43.0009	8.4316	0	42.25	9.1894	0.6805	-0.6563	1	0.5615	0.9804	0.2581	1022.37	786.859	7.8	-15.6	0.291344
205	5.7	34.0801	5.979	28.5617	7.7194	0	14.5344	3.4795	0.9282	0.8882	0.9811	0.02647	0.02703	0	673.035	590.132	-19.5	-27.95	0.774542
206	4.7	38.4875	8.1888	24.3938	9.0347	6.5	10.2774	1.6056	0.9893	0.9704	0.9994	0.01119	0	0	516.011	981.372	3.25	38.35	0.906372
207	9.5	97.0679	10.2177	80.0423	10.6723	4.5962	20.8102	4.0029	0.9894	0.953	1	0.01329	0	0	221.489	727.779	65.65	71.5	0.957404
208	21.7	117.7	5.424	224.026	11.3719	0	45.9619	7.9543	0.3855	-1	1	0.6685	0.401	0.5424	1312.08	369.498	108.55	-45.5	0.476965
209	11.9	55.4942	4.6634	86.0051	8.6874	0	26	5.018	0.85	0.155	1	0.2543	0.4242	0.1899	64.6807	70.0042	-5.2	55.25	0.5368
210	8.5	43.0426	5.0638	52.2995	8.0461	0	19.769	5.3527	0.9705	0.7809	1	0.04025	0.6462	0	850.018	993.235	-11.05	41.6	0.629348
211	12.1	80.5397	6.6562	91.1678	9.0265	0	16.5718	3.7466	0.9828	0.9224	1	0.01653	0	0	1000.97	253.405	34.45	-72.8	0.737407
212	10.9	25.3166	2.3226	41.4786	4.6605	0	10.2774	2.1907	0.9587	0.7446	1	0.05122	0.9888	0.01449	846.482	652.908	-18.85	-16.9	0.498359
213	14.5	83.5269	5.7605	109.632	8.7706	0	16.5718	3.6879	0.9728	0.8575	1	0.03176	0.256	0	840.91	342.776	72.8	40.95	0.656797
214	4.7	20.4001	4.3404	17.8062	6.5949	0	20.5548	4.9299	0.7725	0.6459	0.9285	0.1083	0.8148	0.5714	1084.84	354.553	-17.55	-10.4	0.658145
215	12.1	19.8968	1.6444	53.8634	5.333	0	27.5772	4.7548	0.6683	-0.7392	1	0.4851	0.9703	0.284	89.5744	356.43	-12.35	-15.6	0.308344
216	8.5	9.0535	1.0651	34.8799	5.3661	0	16.25	3.8066	0.3601	-0.9998	0.9983	0.6606	1	0.6136	166.253	953.371	8.45	3.25	0.198487
217	6.5	73.8172	11.3565	62.4704	13.8823	3.25	19.5	4.4624	0.993	0.9701	0.9997	0.009355	0	0	886.992	900.2	72.15	-15.6	0.818056
218	6.5	35.7736	5.5036	31.1155	6.9146	0	11.718	2.9523	0.9803	0.8654	0.9999	0.02837	0.04444	0	1250.62	333.908	-14.95	-32.5	0.795939
219	12.3	78.5721	6.388	101.897	9.893	0	16.25	4.191	0.7571	-0.6909	1	0.4138	0.2039	0.253	972.553	872	49.4	61.1	0.645709
220	8.9	54.7121	6.1474	65.1124	9.4366	3.25	27.5772	4.7012	0.985	0.8863	1	0.02018	0.05797	0	613.702	325.708	-12.35	53.3	0.651442
221	13.9	44.9253	3.232	67.2938	5.6549	0	13.7886	3.9206	0.9602	0.5145	1	0.07407	0.8235	0.0303	416.083	706.496	-44.85	-2.6	0.57154
222	5.5	40.9706	7.4492	29.4664	8.419	0	17.5018	5.0513	0.9402	0.9116	0.9762	0.02332	0	0	692.4	52.4273	-1.3	-40.95	0.884808
223	8.7	40.0792	4.6068	55.0816	8.2211	0	20.8102	4.6702	0.9847	0.7802	1	0.0349	0.5075	0	108.615	656.305	39.65	5.85	0.560363
224	5.3	41.3402	7.8	29.3839	8.9042	6.5	16.25	2.3892	0.9964	0.986	1	0.004684	0	0	1360.97	1030.53	-39.65	11.7	0.875991
225	7.3	42.7273	5.8531	45.075	8.5047	0	14.5344	3.9821	0.9834	0.9295	0.9999	0.02023	0.5472	0	15.726	835.199	23.4	35.75	0.688219
226	12.9	87.1606	6.7566	96.7157	8.873	0	41.1096	6.0523	0.9425	0.6984	1	0.07496	0.3119	0.02247	1290.4	429.318	3.25	87.1	0.761479
227	6.1	30.5569	5.0093	28.6438	6.9863	0	13.4001	3.9318	0.9856	0.9251	1	0.01982	0.4634	0	624.828	284.943	-14.95	26.65	0.717018
228	6.5	50.3698	7.7492	48.0008	10.6668	4.5962	26.2023	5.5052	0.9882	0.9568	1	0.01142	0	0	633.746	332.708	-47.45	-16.9	0.726478
229	5.5	2.0555	0.3737	8.2827	2.3665	0	4.5962	1.8012	-0.02837	-0.7071	0.9487	0.495	1	0.8667	1172.77	565.882	0.65	1.95	0.157913
230	8.7	51.878	5.963	72.8804	10.8777	0	35.1541	8.7596	0.9234	0.6695	1	0.08449	0.3284	0.04255	747.109	675.362	50.05	-13.65	0.548186
231	11.5	4.55	0.3957	41.9939	4.4204	0	22.75	3.3731	0.08011	-1	1	0.829	1	0.6133	1379.03	411.243	-4.55	0	0.0895168
232	16.9	43.9412	2.6001	84.9011	5.6981	0	13.7886	3.4315	0.4349	-0.9995	1	0.7668	0.906	0.3571	1265.72	943.808	43.55	5.85	0.45631
233	19.5	92.7316	4.7555	106.575	6.09	3.25	11.718	2.2516	0.985	0.9154	1	0.01726	0.3543	0	533.341	514.056	40.95	-83.2	0.78087
234	13.5	61.2968	4.5405	95.0262	8.2631	0	16.25	3.8695	0.9132	0.2425	1	0.1543	0.5043	0.1158	1333.89	903.6	34.45	50.7	0.549491
235	5.7	48.3672	8.4855	41.2026	11.1358	6.5	14.5344	2.459	0.9901	0.9482	0.9999	0.01303	0	0	409.386	216.535	-36.4	-31.85	0.762002
236	5.3	12.2124	2.3042	17.6878	5.36	0	18.3848	4.3468	0.7712	-0.1078	0.987	0.3377	0.7879	0.2308	8.0377	206.481	5.2	-11.05	0.429888
237	11.7	74.2822	6.3489	69.9515	7.2115	0	13.4001	3.7588	0.9594	0.7268	1	0.06058	0.3196	0.01299	373.803	927.205	5.2	-74.1	0.880385
238	12.5	34.8402	2.7872	59.7415	5.6897	0	11.718	3.3302	0.9073	0.124	1	0.1778	0.8762	0.09412	1358.07	997.332	33.8	-8.45	0.489868
239	25.7	165.362	6.4343	244.125	10.3006	0	41.3657	5.2774	0.946	0.3288	1	0.1275	0.04641	0.07834	607.138	153.331	-61.75	-153.4	0.624653
240	13.5	3.3144	0.2455	72.3312	6.2897	0	20.8102	4.2863	-0.01443	-0.9999	1	0.7781	0.9565	0.7158	1018.23	555.93	3.25	0.65	0.0390321
241	6.1	40.7431	6.6792	45.7607	11.1611	3.25	43.3604	10.2318	0.7434	0.4258	0.9942	0.2002	0.122	0.5238	193.115	414.205	33.8	-22.75	0.598436
242	9.3	0.9192	0.09884	33.1838	4.5457	0	9.75	2.5461	0.2912	-1	1	0.6688	1	0.5745	207.339	969.102	0.65	-0.65	0.0217436
243	6.7	7.0308	1.0494	22.6562	4.8205	0	10.2774	2.8592	0.5828	-0.9899	0.9998	0.6481	1	0.2963	954.045	818.172	-3.9	-5.85	0.217695
244	5.5	20.9619	3.8112	19.1122	5.4606	0	13	3.5336	0.9335	0.8575	0.9785	0.03832	0.7143	0	954.691	362.873	-10.4	18.2	0.697945
245	9.9	28.6295	2.8919	45.8151	5.7994	0	19.769	5.0248	0.8352	0.1346	1	0.2395	0.8734	0.2241	703.465	865.646	-18.2	22.1	0.498655
246	19.9	116.03	5.8307	154.075	8.6075	0	29.43	4.7074	0.6382	-0.924	1	0.6488	0.4637	0.2357	1178.04	269.874	-112.45	28.6	0.677398
247	6.7	76.0055	11.3441	57.3887	12.2104	0	24.7513	5.6206	0.9967	0.9851	1	0.003453	0	0	68.1642	1000.02	57.2	50.05	0.929052
248	9.3	14.8223	1.5938	51.3401	7.0329	0	19.5	4.4693	0.5012	-1	1	0.6372	1	0.4423	1063.13	847.979	3.9	14.3	0.226621
249	6.3	12.82	2.0349	23.3791	5.437	0	11.718	3.3135	0.8945	0.4472	0.9998	0.1388	1	0.1739	373.016	393.722	6.5	-11.05	0.374269
250	30.3	126.416	4.1722	201.873	7.1333	0	20.5548	3.5669	0.8779	0.0137	1	0.2032	0.4382	0.1293	693.937	451.437	-39	120.25	0.584891
251	6.3	29.7086	4.7157	31.2496	7.2673	0	26.8002	5.5841	0.9754	0.9285	1	0.02347	0.5116	0	127.278	334.222	-29.25	5.2	0.648893
252	7.5	38.438	5.1251	46.2714	8.413	0	13.7886	3.578	0.9567	0.7915	1	0.05145	0.1636	0	165.347	341.927	2.6	38.35	0.609188
253	14.5	34.1111	2.3525	125.665	10.0532	3.25	39.1352	5.7854	0.5763	-0.9191	1	0.4877	0.96	0.4904	15.4655	706.376	17.55	-29.25	0.234005
254	12.3	93.9806	7.6407	90.7118	8.807	0	26	3.9366	0.9892	0.911	1	0.01473	0	0	711.695	895.642	-91.65	20.8	0.867571
255	5.5	33.0223	6.0041	32.4977	9.2851	0	21.8017	4.8375	0.6713	-0.02275	0.9947	0.3449	0	0.4667	803.773	718.654	-26.65	19.5	0.646638
256	5.7	33.1755	5.8203	40.6156	10.9772	3.25	20.5548	5.3044	0.5305	-0.5547	0.9927	0.4796	0.6486	0.5882	536.947	908.307	1.3	-33.15	0.530217
257	8.9	64.7003	7.2697	66.8107	9.6827	3.25	18.9506	4.1249	0.9917	0.936	1	0.01217	0	0	932.011	579.449	59.8	-24.7	0.750793
258	33.1	101.751	3.0741	190.897	6.1382	0	26.8002	3.8748	0.8541	-0.6727	1	0.2836	0.7749	0.1498	874.834	1008.38	-96.2	-33.15	0.500815
259	6.3	22.6756	3.5993	44.0636	10.2473	3.25	30.8322	6.2938	0.8984	0.6278	0.9999	0.09659	0.7674	0.08696	300.373	791.635	20.15	-10.4	0.351244
260	6.7	38.7827	5.7885	58.7206	12.4938	3.25	23.6604	6.0694	0.7704	0.3093	0.9984	0.2219	0.1277	0.2222	24.1045	916.657	37.7	9.1	0.46331
261	35.3	110.196	3.1217	240.805	7.2314	0	22.981	4.0845	0.6879	-0.9998	1	0.5066	0.6577	0.2669	768.47	159.31	97.5	51.35	0.431687
262	5.1	18.3848	3.6049	16.844	5.4335	0	11.718	3.1032	0.8709	0.7071	0.9997	0.121	0.5161	0.2727	804.51	142.588	13	-13	0.663458
263	12.9	26.2023	2.0312	48.9106	4.4872	0	13.7886	3.0031	0.5908	-0.9806	1	0.4763	0.9541	0.4831	179.488	742.849	-26	3.25	0.452665
264	7.1	17.4413	2.4565	35.9698	7.0529	0	18.9506	4.6831	0.0925	-0.9751	0.9985	0.6166	0.7843	0.8276	386.352	347.169	-15.6	7.8	0.348296
265	14.3	39.7936	2.7828	89.2978	7.26	0	34.548	5.6921	0.6434	-0.9738	0.9992	0.5605	0.7398	0.2941	1115.5	640.86	31.2	24.7	0.383306
266	16.1	54.8625	3.4076	74.4101	5.2773	0	17.5018	3.2872	0.8688	0.03446	0.9999	0.1876	0.8794	0.1525	1237.84	598.373	32.5	-44.2	0.645709
267	7.7	30.5569	3.9684	39.601	6.9475	3.25	13.4001	2.8979	0.9574	0.6743	1	0.066	0.7544	0.02703	494.046	998.864	0.65	30.55	0.571198
268	7.7	60.7046	7.8837	54.4545	9.5534	3.25	24.7513	4.3098	0.9928	0.9413	1	0.01187	0	0	706.656	625.942	13.65	-59.15	0.825225
269	7.1	10.0907	1.4212	36.3324	7.124	0	29.0689	6.2507	0.495	-0.7474	0.9935	0.424	1	0.6667	774.641	206.394	9.75	2.6	0.199495
270	10.5	24.879	2.3694	32.1388	3.781	0	10.2774	2.987	0.9617	0.8	1	0.05168	1	0	691.214	834.21	-8.45	23.4	0.62666
271	27.1	31.6971	1.1696	147.183	5.8638	0	17.5018	3.4142	0.6366	-0.7071	1	0.4708	0.7809	0.3904	712.09	841.19	14.95	-27.95	0.199461
272	7.3	55.6614	7.6249	48.4046	9.1329	0	18.3848	4.263	0.9524	0.8137	1	0.06394	0.1321	0	132.425	599.158	-37.7	-40.95	0.834883
273	27.9	114.837	4.116	278.683	10.76	0	26.2023	4.9565	0.8536	-0.7194	1	0.3859	0.03861	0.1172	1259.3	927.676	-63.7	-95.55	0.382528
274	12.5	51.629	4.1303	57.377	5.4645	0	13.4001	3.0594	0.9768	0.8627	1	0.02356	0.6762	0	233.508	531.008	-9.75	-50.7	0.755842
275	7.5	65.7015	8.7602	81.722	14.8586	0	32.5	9.643	0.944	0.6278	1	0.08678	0.3273	0.05714	1329.31	426.393	2.6	65.65	0.589571
276	6.3	13.7118	2.1765	30.7227	7.1448	0	16.25	3.9226	0.1043	-0.9656	1	0.5255	1	0.85	844.063	99.4365	-1.3	13.65	0.304627
277	7.1	22.4132	3.1568	29.2863	5.7424	0	11.718	2.5911	0.9057	0.5547	0.9997	0.1177	1	0.129	1224.73	680.754	-6.5	21.45	0.549735
278	8.3	4.3603	0.5253	34.5421	5.4829	0	16.5718	3.3199	-0.688	-1	0.7071	0.3688	1	1	349.651	614.488	3.9	-1.95	0.095807
279	5.9	12.9021	2.1868	31.0689	7.9664	0	16.5718	4.3691	0.6245	0.01754	0.9809	0.3274	1	0.4737	330.72	68.9068	-9.75	8.45	0.274503
280	9.3	43.9412	4.7249	46.6215	6.3865	0	13.4001	2.6288	0.9405	0.8038	0.9995	0.05582	0.6301	0	712.941	734.317	43.55	5.85	0.739826
281	4.7	32.7912	6.9769	27.0366	10.0135	0	50.8705	12.2052	0.8913	0.4155	0.9989	0.2186	0	0.1429	770.489	28.7553	7.8	31.85	0.696749
282	5.9	24.1552	4.0941	36.7731	9.429	3.25	33.1436	6.9691	0.912	0.2631	0.9993	0.1834	0.7436	0.1053	1335.11	296.593	9.75	-22.1	0.434203
283	5.1	40.7224	7.9848	31.6885	10.2221	4.5962	18.9506	3.4765	0.6482	0.5029	0.7467	0.09422	0	1	1290.22	514.539	19.5	35.75	0.781131
284	5.9	16.0538	2.721	25.0518	6.4235	0	13.4001	4.0719	0.8521	0.5279	0.9998	0.1463	0.5897	0.2632	996.924	11.6864	-8.45	-13.65	0.423601
285	4.7	7.1795	1.5275	12.2324	4.5305	0	10.2774	2.5119	-0.5891	-0.8321	-0.3511	0.152	1	1	925.372	377.223	0.65	7.15	0.337159
286	21.9	88.9741	4.0627	134.787	6.7732	0	14.5344	3.6495	0.8969	0.4366	1	0.1287	0.6181	0.1397	183.591	825.758	-57.85	-67.6	0.59982
287	7.5	29.6446	3.9526	49.1265	8.9321	0	17.5018	4.7545	0.2265	-0.966	1	0.8186	0.5455	0.4857	472.653	689.027	23.4	-18.2	0.442516
288	6.3	5.5915	0.8875	40.2799	9.3674	0	43.7243	9.8114	-0.4607	-1	0.3162	0.3966	1	1	1242.98	456.96	-3.25	-4.55	0.0947435
289	7.3	31.4159	4.3036	49.1516	9.2739	0	26.2023	6.2197	-0.7218	-0.9997	0.4728	0.3453	0.6038	1	675.712	403.26	-13	28.6	0.464055
290	11.1	36.89	3.3234	51.3029	5.6377	0	11.718	2.6129	0.9506	0.7071	1	0.071	0.8242	0.04225	1349.92	884.635	-9.1	-35.75	0.589496
291	5.7	2.6	0.4561	9.852	2.6627	0	4.5962	1.7269	-0.2231	-0.8944	1	0.6135	1	0.8824	1229.77	397.719	0	2.6	0.171292
292	10.7	29.5089	2.7578	60.6832	6.9751	0	30.8322	4.7184	0.1973	-1	1	0.8319	0.7701	0.5938	968.224	585.958	3.9	-29.25	0.395378
293	8.7	25.9512	2.9829	35.489	5.2969	0	14.5344	3.0475	0.9324	0.7593	1	0.0698	0.9552	0	625.04	998.385	-24.05	9.75	0.563141
294	9.9	93.6293	9.4575	85.8572	10.868	3.25	42.3748	7.0265	0.9792	0.8269	1	0.04095	0	0	1104.05	985.273	-60.45	-71.5	0.870215
295	7.9	71.432	9.042	57.0749	9.6737	0	23.4361	4.3368	0.996	0.9886	1	0.0035	0	0	737.576	669.81	-18.85	-68.9	0.934699
296	28.5	70.7874	2.4838	191.925	7.2425	0	29.25	5.4523	0.4224	-1	1	0.7727	0.5019	0.3975	1344.23	260.13	-49.4	50.7	0.342948
297	7.7	5.9927	0.7783	42.5808	7.4703	0	22.981	6.0311	0.2825	-0.7071	0.9945	0.4842	0.9123	0.8108	900.182	398.11	3.9	4.55	0.104186
298	17.5	109.58	6.2617	128.315	8.2784	0	16.5718	3.843	0.9147	0.3344	1	0.113	0.1613	0.05926	424.794	949.791	55.9	-94.25	0.75639
299	4.9	29.9282	6.1078	18.5588	6.3996	3.25	9.1924	1.8987	0.999	0.9949	1	0.001613	0	0	1069.92	811.918	-24.7	16.9	0.954403
300	14.1	78.9824	5.6016	101.337	8.375	0	37.0557	4.9954	0.959	0.6777	1	0.07407	0.008264	0.05941	503.911	980.582	18.85	-76.7	0.668848
301	8.9	35.5842	3.9982	45.2114	6.5524	0	11.718	3.1415	0.9206	0.802	1	0.05557	0.4783	0	1055.15	538.713	35.1	5.85	0.610189
302	17.5	87.8847	5.022	124.114	8.0074	0	16.25	3.4056	0.9408	-0.2095	1	0.1131	0.3226	0.02222	410.006	254.654	52	70.85	0.62717
303	9.5	86.879	9.1452	77.5012	10.3335	3.25	19.769	4.2205	0.9311	0.6592	1	0.09547	0.01333	0.09091	590.379	968.668	-85.8	-13.65	0.885005
304	6.5	26.1458	4.0224	35.5881	7.9085	3.25	13	3.4832	0.7573	0.2926	0.9993	0.1873	0.7778	0.44	738.962	504.115	-14.95	-21.45	0.508617
305	17.9	95.9581	5.3608	117.538	7.3923	0	13.4001	2.9524	0.9855	0.9143	1	0.01728	0.07547	0	364.031	875.003	89.05	35.75	0.725187
306	4.7	22.6383	4.8167	13.0888	4.8477	0	9.1924	2.6988	0.9956	0.9876	0.9998	0.004178	0.7037	0	1167.52	870.894	-17.55	-14.3	0.993605
307	6.9	3.9538	0.573	24.5135	5.0028	0	13.7886	3.3793	-0.1373	-0.9985	0.999	0.933	0.8776	0.6207	740.79	753.362	0.65	3.9	0.114536
308	7.1	11.1072	1.5644	32.7393	6.4195	0	11.718	3.0496	-0.3037	-0.8465	0.9839	0.5564	0.9804	0.9333	680.535	796.324	-10.4	-3.9	0.243695
309	7.7	44.5286	5.7829	67.93	11.9175	0	40.2003	9.4409	0.8307	0.3764	0.9999	0.1896	0.3158	0.2432	890.526	753.805	37.05	24.7	0.485244
310	7.9	25.9512	3.285	39.5137	6.6972	3.25	16.5718	3.0314	0.9498	0.7821	1	0.04951	1	0	1032.47	958.69	-24.05	9.75	0.490503
311	6.5	27.0591	4.1629	33.9873	7.5527	3.25	16.5718	3.1362	0.9721	0.8575	0.9998	0.03993	0.7556	0	1166.47	497.569	-11.05	-24.7	0.55118
312	5.1	28.5778	5.6035	24.1267	7.7828	0	13.4001	2.9206	0.9813	0.9222	0.9995	0.02496	0.1935	0	252.235	634.147	27.3	-8.45	0.719985
313	9.1	20.4104	2.2429	49.5144	6.9739	0	20.8102	3.8077	0.4816	0.0457	0.9989	0.3048	0.7042	0.8039	1255.94	769.038	16.25	12.35	0.321613
314	9.7	45.407	4.6811	66.0317	8.5755	0	23.4361	4.7288	0.9645	0.8087	0.9997	0.03989	0.4156	0	1356.73	130.66	-44.2	10.4	0.545869
315	11.3	62.4169	5.5236	59.6914	6.4184	0	11.718	3.3074	0.9547	0.7604	0.9999	0.05663	0.2043	0	613.956	306.774	9.1	61.75	0.860588
316	8.5	30.5984	3.5998	44.428	6.8351	0	16.5718	3.8861	0.4388	-0.9962	0.9995	0.6445	0.6308	0.4773	717.812	120.624	6.5	-29.9	0.526664
317	9.5	13.7118	1.4433	30.6225	4.083	0	11.718	2.5798	0.1505	-1	0.9955	0.685	1	0.6852	746.689	599.842	7.15	11.7	0.35349
318	6.3	29.8222	4.7337	36.1767	8.4132	3.25	39.538	7.3335	0.9486	0.7169	0.9989	0.06447	0.186	0.04348	1282.77	822.397	-8.45	-28.6	0.562652
319	7.1	33.3089	4.6914	42.3675	8.3074	0	18.9506	4.4033	0.9204	0.7071	1	0.08034	0.3922	0.06452	727.134	195.077	-9.75	-31.85	0.564725
320	5.1	54.6348	10.7127	43.1215	13.9101	3.25	45.2673	9.7702	0.9717	0.912	1	0.03066	0	0	42.1961	1026.42	54.6	-1.95	0.770138
321	5.3	12.503	2.3591	15.5655	4.7168	0	10.2774	2.7845	0.285	-0.4472	0.9989	0.548	1	0.6923	1279.56	616.594	5.85	11.05	0.500148
322	7.7	11.1262	1.445	35.4025	6.211	0	26.8002	6.0308	0.6557	-0.1961	0.9995	0.3248	1	0.5135	1382.75	932.338	11.05	1.3	0.232652
323	5.1	24.0588	4.7174	20.8424	6.7234	0	16.5718	4.6846	0.9927	0.9782	1	0.007343	0.4839	0	1068.85	8.7941	18.85	-14.95	0.701639
324	5.7	42.25	7.4123	42.0698	11.3702	3.25	17.5018	4.7262	0.9266	0.7137	0.9988	0.07982	0.4324	0.05882	729.684	161.675	-10.4	-40.95	0.651906
325	6.9	73.4615	10.6466	55.8376	11.3954	3.25	19.769	3.4019	0.9934	0.9708	0.9998	0.006434	0	0	648.109	156.768	73.45	1.3	0.934289
326	7.5	50.4536	6.7271	46.1405	8.3892	0	16.25	3.7144	0.9596	0.8742	0.9995	0.03361	0.2364	0	437.28	994.433	-31.2	-39.65	0.801876
327	14.5	79.0358	5.4507	128.887	10.311	0	45.6159	7.4457	-0.1514	-1	0.9997	0.7878	0.632	0.7087	1112.49	862.272	-67.6	-40.95	0.52863
328	8.9	6.6922	0.7519	30.6538	4.4426	0	11.718	2.4318	0.2724	-0.9971	1	0.5988	1	0.7447	1090.52	539.028	3.25	5.85	0.169248
329	32.3	99.382	3.0768	246.109	8.1224	0	20.8102	4.3917	0.7235	-1	1	0.561	0.3168	0.1731	1034.33	910.461	-98.15	15.6	0.378804
330	8.1	57.2923	7.0731	52.4791	8.6031	0	16.25	3.8123	0.8846	0.6753	0.9998	0.1082	0	0.1707	44.6173	253.364	52	24.05	0.822157
331	10.3	34.4561	3.3453	66.0931	7.963	0	23.4361	5.6717	0.4752	-0.9933	0.9998	0.4934	0.6988	0.6508	388.277	1016.42	34.45	0.65	0.420105
332	5.5	13.6655	2.4846	18.419	5.2626	0	13.4001	4.0665	-0.1063	-0.9999	0.9223	0.785	0.9143	0.7333	286.1	295.173	12.35	-5.85	0.472124
333	32.1	29.4156	0.9164	193.506	6.4288	0	26.2023	3.8785	0.3936	-0.9983	1	0.6081	0.897	0.573	1174.73	637.072	-20.8	20.8	0.142546
334	7.7	64.3763	8.3606	66.088	11.5944	0	24.7513	4.905	0.9165	0.756	0.9979	0.07244	0.05263	0	781.675	711.851	18.2	-61.75	0.721089
335	9.3	74.3533	7.995	99.4769	13.627	4.5962	41.3657	7.0064	0.801	-0.5603	1	0.3372	0.3288	0.2264	724.527	949.371	68.9	-27.95	0.586703
336	6.9	17.5018	2.5365	37.3762	7.6278	0	17.5018	4.9663	0.5513	-1	0.9994	0.6511	0.5714	0.4138	1318.1	778.283	-9.1	14.95	0.332534
337	13.3	103.358	7.7713	105.023	9.294	3.25	20.8102	3.2047	0.9633	0.8433	1	0.03849	0	0	491.094	676.376	63.05	81.9	0.836163
338	6.5	25.3583	3.9013	30.1605	6.7023	0	16.5718	3.999	0.9823	0.9396	1	0.01615	0.4889	0	18.6846	69.4692	-25.35	0.65	0.582084
339	30.3	109.411	3.6109	245.607	8.6787	0	45.2673	6.1261	0.4952	-0.9998	1	0.6979	0.583	0.4008	1163.14	812.188	-95.55	53.3	0.416065
340	13.5	63.2507	4.6852	62.9304	5.4722	0	45.1504	5.7591	0.9683	0.8542	1	0.03355	0.6783	0	132.57	467.959	40.3	-48.75	0.856182
341	7.3	16.9	2.3151	29.5444	5.5744	0	13.7886	4.1815	0.5806	-0.8944	1	0.6518	0.9623	0.3	1230.52	759.315	15.6	-6.5	0.415309
342	7.3	33.8999	4.6438	36.6004	6.9057	3.25	13.7886	2.6932	0.846	0.5508	0.9864	0.1131	0.3774	0.2424	897.137	924.918	-28.6	18.2	0.672459
343	4.7	12.6207	2.6853	8.6635	3.2087	0	6.5	2.0832	0.7302	0.5463	0.9261	0.1289	1	0.7143	466.138	562.596	12.35	2.6	0.836881
344	6.1	11.8614	1.9445	47.8449	11.6695	0	45.9619	12.3479	0.05646	-0.6313	0.9595	0.5516	0.561	0.9048	908.943	834	-1.95	11.7	0.166631
345	16.3	150.594	9.2389	177.573	12.4177	3.25	23.4361	4.1843	0.9632	0.7552	1	0.0558	0	0	569.239	320.015	-146.9	-33.15	0.744011
346	5.9	37.0956	6.2874	40.0495	10.2691	3.25	20.8102	5.2094	0.9837	0.9328	1	0.02255	0.05128	0	928.22	926.754	-36.4	7.15	0.612264
347	7.1	39.9525	5.6271	39.5182	7.7487	3.25	13.4001	3.5032	0.8633	0.6875	0.9811	0.1058	0.1765	0.2581	191.5	332.528	-37.05	14.95	0.726199
348	15.1	22.75	1.5066	112.275	8.5706	0	46.5329	6.7029	0.5131	-0.9852	1	0.6106	0.8473	0.4685	140.321	325.788	13.65	-18.2	0.175787
349	7.5	29.43	3.924	46.7991	8.5089	0	20.5548	5.681	0.7904	-0.4191	0.9999	0.3686	0.8	0.2286	423.647	335.38	21.45	20.15	0.461164
350	11.7	40.6133	3.4712	39.5687	4.0792	0	10.2774	2.5302	0.9807	0.9104	1	0.02234	1	0	139.675	922.171	26	31.2	0.850951
351	7.5	43.6033	5.8138	40.4273	7.3504	3.25	14.5344	2.9558	0.9914	0.9639	1	0.009824	0.05455	0	28.9067	804.013	-39	19.5	0.79095
352	9.1	35.0036	3.8465	38.2408	5.386	0	16.25	3.4745	0.9749	0.8737	1	0.03085	0.8592	0	971.934	112.835	-18.2	29.9	0.714166
353	15.1	20.9619	1.3882	90.9448	6.9424	0	23.4361	4.7888	-0.02485	-1	0.9965	0.7657	0.8855	0.6727	619.212	43.5166	-2.6	20.8	0.19996
354	5.9	14.3148	2.4262	27.5213	7.0567	0	29.9635	7.0563	-0.2881	-0.6644	0.1514	0.2545	1	1	1339.25	797.11	14.3	0.65	0.343815
355	9.1	68.5835	7.5366	59.2179	8.3406	3.25	22.981	3.4612	0.9858	0.9398	1	0.01722	0	0	1290.78	889.522	-66.3	-17.55	0.903604
356	12.9	170.97	13.2535	148.793	13.6507	7.2672	23.6604	3.4263	0.9963	0.9759	1	0.004976	0	0	517.136	927.364	104.65	-135.2	0.970903
357	5.7	23.8383	4.1822	41.4987	11.2159	0	19.769	5.7156	0.9172	0.7552	0.9985	0.07773	0.7838	0	1273.35	129.658	23.4	4.55	0.372881
358	7.5	38.8969	5.1863	40.1497	7.2999	0	22.981	4.6495	0.9622	0.8838	0.9997	0.03289	0.3455	0	465.673	934.333	38.35	6.5	0.710462
359	7.7	0.9192	0.1194	45.1582	7.9225	0	19.769	4.6225	-0.3904	-1	0.9899	0.6088	1	0.9429	715.682	1029.27	0.65	-0.65	0.015071
360	6.3	33.3786	5.2982	39.0166	9.0736	0	39.6713	8.2833	0.9466	0.8158	1	0.06022	0.02326	0	630.635	240.484	3.9	33.15	0.583914
361	5.7	10.7201	1.8807	19.8713	5.3706	0	13.7886	3.9046	0.8815	0.7071	0.9983	0.08422	1	0.05882	1358.16	237.175	2.6	10.4	0.350184
362	7.9	26.2023	3.3168	41.1416	6.9732	3.25	21.8017	4.4224	0.6702	-0.4472	0.9999	0.3673	0.8305	0.4103	771.468	177.133	10.4	-24.05	0.47565
363	11.7	26.4591	2.2615	70.3641	7.254	0	22.75	6.1051	0.1642	-1	1	0.8925	0.701	0.4737	1140.17	600.65	12.35	23.4	0.311759
364	5.5	2.9069	0.5285	27.7187	7.9196	0	44.2048	12.2389	-0.1328	-0.995	0.5369	0.6471	0.9429	1	1314.65	287.964	1.3	-2.6	0.0667332
365	15.7	106.826	6.8042	129.742	9.4702	0	23.4361	4.3509	0.8859	-0.9993	1	0.4127	0.438	0.06957	44.7548	376.621	92.95	52.65	0.718485
366	9.9	9.6629	0.9761	81.5329	10.3206	0	23.6604	6.9173	-0.295	-1	1	0.6307	1	0.875	747.02	485.197	6.5	-7.15	0.0945778
367	6.5	14.359	2.2091	32.4885	7.2197	0	46.8722	9.5376	0.2305	-0.9285	0.9971	0.6202	0.9778	0.7391	1013.03	80.4	1.3	-14.3	0.305982
368	10.1	55.4637	5.4915	54.8039	6.7659	0	14.5344	3.5032	0.9653	0.6532	1	0.0733	0.2346	0.04918	47.3069	508.668	54.6	-9.75	0.811644
369	11.9	44.8688	3.7705	87.5955	8.848	0	39.1352	6.9273	0.6514	-0.9461	0.9992	0.5275	0.4141	0.2785	1351.33	477.118	44.85	-1.3	0.426142
370	29.5	14.4323	0.4892	231.119	8.4043	0	26.2023	4.3552	0.6924	-0.9615	1	0.5624	0.4145	0.2569	1002.78	446.041	-8.45	11.7	0.0582083
371	29.5	24.1901	0.82	194.625	7.0773	0	22.981	4.805	0.2643	-1	1	0.7061	0.9345	0.568	1219.32	1010.11	24.05	-2.6	0.115863
372	10.9	107.73	9.8834	101.876	11.4468	4.5962	17.5018	3.3935	0.9807	0.9286	1	0.01624	0	0	1160.81	456.335	105.3	22.75	0.86342
373	11.7	39.286	3.3578	76.4647	7.883	0	26.2023	4.5157	0.9753	0.6622	1	0.04405	0.9897	0.01299	391.145	388.175	24.7	-30.55	0.425955
374	20.3	104.383	5.142	117.522	6.422	0	16.25	3.2808	0.9622	0.2822	1	0.08748	0.2623	0.02454	483.399	784.924	27.3	100.75	0.800685
375	4.9	30.048	6.1322	26.1622	9.0215	0	16.25	4.4944	0.9503	0.9226	0.996	0.03032	0.4828	0	197.735	654.296	-23.4	-18.85	0.679732
376	5.9	23.2278	3.9369	29.8499	7.6538	0	22.981	5.4714	0.924	0.5882	0.9999	0.1072	0.7179	0.05263	42.8729	592.576	7.15	-22.1	0.514372
377	8.5	70.8053	8.33	63.6369	9.7903	3.25	16.25	3.177	0.9915	0.9604	0.9999	0.00818	0	0	1350.17	256.159	51.35	48.75	0.850842
378	10.1	49.5068	4.9017	60.3668	7.4527	0	17.5018	3.9649	0.8894	0.05547	1	0.1522	0.3704	0.15	1357.89	171.559	49.4	3.25	0.657708
379	5.1	69.1082	13.5506	41.4447	13.3693	3.25	23.4361	5.1189	0.9953	0.9854	1	0.004969	0	0	1188.55	756.039	66.3	-19.5	1.01356
380	15.1	120.855	8.0036	138.224	10.5515	0	20.8102	4.249	0.8173	-0.124	1	0.3137	0.1298	0.1712	87.0762	135.136	111.15	47.45	0.758527
381	5.1	27.768	5.4447	39.3464	12.6924	0	44.2048	11.6305	0.7162	-0.6237	0.9966	0.4919	0.8387	0.2727	1051.6	827.686	-14.95	-23.4	0.428973
382	11.5	89.4193	7.7756	95.1291	10.0136	0	18.9506	3.8825	0.9561	0.7648	0.9998	0.04691	0	0	777.83	73.2087	-50.05	-74.1	0.776504
383	11.9	25.35	2.1303	38.619	3.9009	0	13.4001	2.9249	0.8249	-0.09054	1	0.2675	1	0.2405	871.819	679.126	-9.75	-23.4	0.546105
384	17.3	36.1028	2.0869	103.886	6.7899	0	18.3848	4.317	-0.04421	-0.9998	1	0.7628	0.7712	0.7218	654.272	267.356	-35.1	-8.45	0.307354
385	7.1	47.3207	6.6649	46.6543	9.1479	3.25	20.8102	4.5948	0.882	0.7006	0.9998	0.084	0.1569	0.03226	420.873	195.803	-44.2	16.9	0.728572
386	18.9	95.2311	5.0387	157.154	9.299	0	39.2699	9.0977	0.753	-0.8779	1	0.5237	0.3846	0.1812	649.931	675.548	93.6	17.55	0.541854
387	18.7	258.377	13.817	249.405	14.9344	6.5	35.8974	4.4815	0.9917	0.9648	1	0.008538	0	0	831.572	405.072	13	258.05	0.925179
388	26.1	93.7736	3.5929	165.531	6.8685	0	14.5344	2.9564	0.637	-0.9989	1	0.6206	0.5228	0.2264	424.575	910.216	76.7	53.95	0.523098
389	8.7	39.7352	4.5673	38.2443	5.7081	0	13.4001	3.0288	0.9903	0.9641	1	0.01055	0.7463	0	1242.37	35.7299	-2.6	39.65	0.800144
390	16.3	5.5536	0.3407	104.68	7.3203	0	29.43	5.9847	0.004321	-0.9989	0.9998	0.6876	1	0.8051	1250.82	531.411	1.95	-5.2	0.0465418
391	7.5	23.0544	3.0739	30.2454	5.4992	3.25	10.2774	2.1906	0.338	-0.2249	0.9398	0.434	0.4909	0.7143	1372.82	65.18	-21.45	8.45	0.558972
392	13.1	70.8977	5.412	85.2294	7.6783	0	13.4001	3.6591	0.5705	-0.9988	1	0.7249	0.2793	0.2418	898.947	135.599	2.6	70.85	0.704844
393	11.1	70.3022	6.3335	98.2103	10.7923	0	29.9635	4.9351	0.764	-0.6742	1	0.4926	0.06593	0.2113	745.716	674.167	-21.45	66.95	0.586854
394	14.1	72.4189	5.1361	101.144	8.359	0	18.9506	4.1062	0.9618	0.8172	1	0.04043	0.2893	0	1322.11	614.5	63.7	34.45	0.61444
395	9.5	38.3555	4.0374	38.5251	5.1367	0	13	3.1979	0.876	0.4699	0.9999	0.1574	0.6933	0.2182	1336.28	27.6895	0.65	-38.35	0.785991
396	4.9	15.2992	3.1223	32.7993	11.3101	3.25	19.769	5.6889	0.969	0.8944	0.9993	0.03708	0.9655	0	1072.09	128.235	-3.25	-14.95	0.276063
397	21.9	131.379	5.999	195.154	9.8067	0	22.981	5.1132	0.9164	-0.3571	1	0.2026	0.2261	0.08939	336.708	641.007	-131.3	-4.55	0.611725
398	7.5	42.25	5.6333	44.9818	8.1785	0	14.5344	3.7189	0.9957	0.9775	1	0.005935	0.1091	0	853.387	625.1	33.8	-25.35	0.688794
399	5.7	6.9096	1.2122	24.4175	6.5993	0	13.4001	3.9226	0.07709	-0.9967	0.9998	0.8244	0.8919	0.5294	958.009	501.667	4.55	-5.2	0.183686
400	6.7	9.3066	1.389	26.179	5.57	0	14.5344	4.0077	0.8034	0.2137	1	0.2189	1	0.2963	1174.1	367.433	8.45	3.9	0.249372
401	27.9	40.0476	1.4354	111.151	4.2915	0	14.5344	2.6949	0.4676	-0.9872	1	0.6793	1	0.4192	79.1075	396.491	9.1	-39	0.334475
402	6.9	11.518	1.6693	38.5262	7.8625	0	24.7513	5.7494	-0.04599	-1	0.9839	0.7775	1	0.7857	895.732	757.196	11.05	3.25	0.212312
403	6.9	24.1901	3.5058	39.0882	7.9772	0	16.25	4.0839	0.8679	0.4994	0.9995	0.1396	0.9184	0.2069	436.964	779.319	-12.35	20.8	0.439478
404	27.5	82.404	2.9965	201.187	7.8897	0	18.9506	3.8758	0.6497	-1	1	0.6439	0.4157	0.2361	773.426	448.865	-9.1	-81.9	0.379799
405	6.1	2.3436	0.3842	18.0917	4.4126	0	10.2774	2.4332	0.1001	-0.9762	1	0.8022	1	0.7	959.861	817.328	-1.95	-1.3	0.0870688
406	16.7	48.8582	2.9256	113.888	7.7475	0	18.9506	4.3507	0.816	-0.4229	1	0.3277	0.898	0.1969	975.53	493.757	31.85	37.05	0.377619
407	12.3	16.61	1.3504	78.6058	7.6316	0	17.5018	3.8354	0.4544	-1	1	0.567	0.9515	0.5789	743.996	528.285	8.45	-14.3	0.176948
408	5.5	25.483	4.6333	25.565	7.3043	3.25	22.75	4.8337	0.5187	-0.4741	0.9997	0.5272	0.4571	0.5333	950.182	791.009	15.6	20.15	0.634325
409	5.9	29.1994	4.9491	37.7474	9.6788	3.25	18.9506	3.6185	0.9398	0.6928	1	0.08331	0.5385	0.05263	761.703	838.415	-27.95	8.45	0.511334
410	5.1	14.2556	2.7952	24.1711	7.7971	0	26.8002	6.1827	0.7333	0.3996	0.9994	0.2112	0.7097	0.5455	328.176	604.657	13	5.85	0.358492
411	19.1	48.7543	2.5526	116.588	6.818	0	26.2023	5.2311	0.5912	-0.9799	1	0.5554	0.8421	0.4305	1355.35	359.599	-33.15	35.75	0.374391
412	20.1	35.3459	1.7585	200.073	11.0538	0	20.8102	4.8521	0.2754	-0.9701	1	0.7412	0.3094	0.525	1136.15	767.072	-29.9	-18.85	0.159086
413	5.1	24.2686	4.7585	20.1309	6.4938	3.25	13	2.9211	0.9655	0.8944	0.9993	0.03122	0.4516	0	48.7941	129.873	-22.75	8.45	0.732776
414	8.7	37.2263	4.2789	55.4505	8.2762	0	32.5	7.0608	-0.1586	-0.9999	1	0.7238	0.7015	0.8723	1385.78	404.115	-15.6	-33.8	0.517013
415	8.3	23.0544	2.7776	49.2484	7.8172	0	14.5344	3.6806	0.8345	0.3511	1	0.2027	0.9841	0.2791	1383.77	448.669	-14.95	-17.55	0.355319
416	6.3	33.7061	5.3502	31.1931	7.2542	3.25	13.4001	2.8707	0.9589	0.8632	1	0.04974	0.06977	0	1357.93	434.429	21.45	-26	0.737531
417	21.3	97.5542	4.58	163.953	8.495	0	16.5718	3.6214	0.9647	0.7174	1	0.04682	0.3731	0.00578	968.143	291.225	-48.75	84.5	0.539141
418	5.1	8.1445	1.597	20.8641	6.7304	0	11.718	4.322	-0.6669	-0.9505	-0.1961	0.2613	1	1	793.941	276.48	3.9	-7.15	0.237282
419	10.7	38.4105	3.5898	98.4179	11.3124	3.25	19.769	3.9641	0.963	0.7071	1	0.0469	0.931	0.01493	833.514	889.047	-15.6	35.1	0.317333
420	6.1	56.8592	9.3212	44.3168	10.809	7.2672	17.5018	2.5431	0.995	0.9701	1	0.006893	0	0	506.279	605.131	55.9	-10.4	0.862355
421	5.3	18.2	3.434	18.9189	5.733	0	19.769	4.6074	-0.6156	-0.8699	-0.04826	0.3006	0.4848	1	513.811	5.0566	-18.2	0	0.598988
422	9.7	27.768	2.8627	57.282	7.4392	0	32.5	5.9597	-0.068	-1	0.9996	0.7693	0.6364	0.6842	988.974	268.165	-9.75	26	0.384813
423	5.9	10.8182	1.8336	27.6839	7.0984	0	20.5548	7.1894	0.8448	-0.0767	0.9997	0.2578	1	0.1111	1335.67	586.186	5.85	-9.1	0.258312
424	10.5	23.4811	2.2363	54.1549	6.3712	0	19.5	3.6223	0.8176	0.1065	1	0.2037	0.9765	0.2923	779.129	239.857	17.55	-15.6	0.351001
425	6.7	89.6552	13.3814	72.9762	15.5269	4.5962	26	6.2524	0.8616	0.599	1	0.1311	0	0.2593	357.507	829.261	-88.4	14.95	0.86182
426	6.5	74.4555	11.4547	57.9111	12.8691	0	39.1352	9.6811	0.9829	0.9409	1	0.01953	0	0	1153.57	533.254	41.6	61.75	0.890093
427	10.9	48.936	4.4895	58.0549	6.523	0	16.25	3.6083	0.4893	-0.5991	1	0.5371	0.4831	0.5217	187.33	883.284	-31.2	-37.7	0.688257
428	26.1	32.1734	1.2327	150.458	6.2431	0	26.8002	5.0073	0.3749	-0.9965	1	0.6382	0.9959	0.5525	720.979	800.519	-22.75	22.75	0.19745
429	19.1	255.227	13.3627	270.695	15.8301	0	36.3361	6.505	0.9512	0.6256	1	0.06732	0.04678	0.03311	476.607	472.466	249.6	-53.3	0.844132
430	7.3	7.854	1.0759	37.7157	7.1162	3.25	17.5018	3.9779	0.7533	-0.7646	1	0.4103	0.9811	0.2727	1137.51	378.253	-3.25	-7.15	0.15119
431	4.7	9.75	2.0745	21.0025	7.7787	0	19.5	5.4206	0.5263	0.206	0.9428	0.3112	1	0.7143	8.6702	768.851	-9.75	0	0.26669
432	6.1	45.113	7.3956	45.482	11.0932	0	20.5548	5.7067	0.7048	0.3363	0.9995	0.2268	0.3659	0.5714	811.156	758.525	26.65	-36.4	0.666679
433	24.1	61.972	2.5715	165.984	7.5106	0	25.3833	4.5529	0.6724	-0.7071	1	0.4046	0.9548	0.3858	1342.75	853.172	-60.45	-13.65	0.342383
434	17.9	32.5584	1.8189	68.2508	4.2925	0	13	2.8865	0.3336	-1	0.9999	0.7106	1	0.5401	1197.29	24.3101	14.3	-29.25	0.423739
435	5.5	33.7812	6.142	34.3082	9.8023	3.25	17.5018	4.8144	0.8225	0.124	0.9962	0.2624	0.4857	0.2	1361.25	315.582	33.15	6.5	0.626588
436	4.9	4.162	0.8494	11.4588	3.9513	0	7.2672	2.1394	-0.05969	-0.7634	0.9839	0.5271	1	0.8889	726.275	554.286	-3.25	2.6	0.214967
437	5.9	2.9069	0.4927	27.9842	7.1754	3.25	16.5718	4.4703	-0.3291	-0.9899	0.9487	0.5692	1	0.9412	637.932	472.119	-2.6	1.3	0.0686652
438	10.3	79.3426	7.7032	85.0343	10.2451	0	46.8722	7.7161	0.9744	0.2529	1	0.1065	0.06024	0.03175	788.816	672.437	65	45.5	0.751891
439	15.5	19.6511	1.2678	65.4721	4.8498	0	13.7886	3.0548	0.6771	-0.1047	1	0.3064	1	0.4649	99.0032	850.365	-16.25	11.05	0.261413
440	25.3	21.2223	0.8388	120.409	5.1678	0	18.3848	3.7863	0.2232	-1	1	0.7043	1	0.7033	86.6739	295.674	-9.75	-18.85	0.162313
441	16.9	93.3129	5.5215	121.018	8.122	0	16.25	3.8104	0.8846	0.3939	1	0.1784	0.3893	0.2016	862.825	817.278	-66.95	65	0.67982
442	4.7	43.9892	9.3594	30.9841	11.4756	6.5	14.5344	2.3309	0.994	0.9858	0.9997	0.005053	0	0	1166.13	592.362	36.4	24.7	0.815591
443	11.3	28.5778	2.529	68.8559	7.4039	0	30.8322	5.6429	0.766	-0.9487	1	0.3625	0.8065	0.25	575.748	627.956	-8.45	-27.3	0.341577
444	5.1	11.9501	2.3432	27.5252	8.8791	0	20.5548	5.2611	0.7388	0.1592	0.9821	0.2646	0.9032	0.4545	1300.89	639.01	8.45	8.45	0.263901
445	6.7	63.7729	9.5183	51.0972	10.8717	4.5962	26.8002	4.5224	0.9791	0.9464	0.9997	0.01583	0	0	1313.02	44.7388	31.85	55.25	0.875512
446	9.7	92.4304	9.5289	99.6698	12.9441	3.25	24.7513	6.1094	0.6893	-0.136	1	0.4035	0.1818	0.3684	382.294	567.082	-90.35	19.5	0.736158
447	15.9	129.365	8.1361	134.504	9.6766	0	33.1436	4.3195	0.9693	0.8437	1	0.04524	0	0	770.871	856.053	-59.15	-115.05	0.840802
448	10.3	128.01	12.4282	102.098	12.301	3.25	21.8017	5.0371	0.9976	0.9773	1	0.004319	0	0	811.087	468.228	-80.6	-99.45	1.01034
449	8.9	23.0819	2.5935	41.1143	5.9586	0	21.8017	5.1998	0.6986	0.0294	0.9976	0.2422	1	0.5102	1317.83	787.309	19.5	12.35	0.435253
450	9.1	41.8279	4.5965	46.8204	6.5944	0	14.5344	4.0123	0.965	0.7919	0.9999	0.04251	0.5352	0	728.352	33.1044	29.9	29.25	0.697031
451	5.9	38.7064	6.5604	30.5131	7.8239	3.25	16.25	4.3789	0.9584	0.8908	0.9999	0.03715	0	0	683.093	1017.7	-29.25	-25.35	0.838508
452	23.5	64.9024	2.7618	139.914	6.5076	0	19.769	3.8671	0.4822	-1	1	0.6775	0.7767	0.4278	1063.76	999.866	31.85	56.55	0.424396
453	10.1	41.202	4.0794	65.1889	8.048	0	13.7886	3.2763	0.7596	-0.9965	1	0.5364	0.4444	0.1803	109.827	229.856	-4.55	-40.95	0.506884
454	18.3	79.95	4.3689	103.24	6.3338	0	14.5344	3.1369	0.9383	0.3032	1	0.1104	0.5031	0.06294	648.888	901.465	17.55	78	0.689775
455	11.5	95.4062	8.2962	97.6958	10.2838	0	39.1352	7.5092	0.9886	0.9419	1	0.01588	0	0	801.765	851.365	-32.5	-89.7	0.806725
456	15.9	50.1343	3.1531	82.813	5.9578	0	25.3833	3.9601	0.7417	-0.07125	1	0.324	0.777	0.359	442.635	657.299	11.7	48.75	0.529239
457	9.3	55.2538	5.9413	75.7328	10.3744	0	30.8322	5.836	0.8738	0.6469	1	0.1042	0.2329	0.09434	510.715	576.984	55.25	-0.65	0.572689
458	11.7	77.6798	6.6393	87.0265	8.9718	0	18.9506	3.2465	0.9909	0.9629	1	0.01029	0	0	713.192	218.483	7.15	-77.35	0.740019
459	7.9	51.6126	6.5332	72.5108	12.29	0	41.6203	8.728	0.9087	0.5068	0.9999	0.138	0.0339	0.1282	397.956	444.418	-30.55	41.6	0.531587
460	19.5	51.2017	2.6257	141.272	8.0727	0	20.8102	4.9967	0.4203	-0.9996	1	0.7363	0.7486	0.451	262.921	560.872	44.85	24.7	0.325257
461	5.7	5.9927	1.0514	15.5201	4.1946	0	13	3.4414	-0.9316	-0.9989	-0.7071	0.08265	0.9189	1	912.614	831.447	-3.9	-4.55	0.250656
462	4.9	2.9069	0.5932	17.8182	6.1442	0	16.25	4.1362	-0.8217	-0.9989	-0.4472	0.2189	1	1	247.469	405.571	1.3	2.6	0.0965463
463	7.9	29.7655	3.7678	38.0056	6.4416	0	14.5344	3.284	0.7275	0.01575	0.9995	0.3175	0.6441	0.3077	230.089	296.702	-15.6	25.35	0.584917
464	14.9	31.0439	2.0835	83.6819	6.487	0	32.1734	5.688	0.2412	-1	1	0.7344	0.8372	0.6055	1194.88	775.423	29.25	-10.4	0.321181
465	12.1	34.1235	2.8201	71.0182	7.0315	0	26.8002	5.2729	0.3793	-0.9999	1	0.7769	0.6139	0.4198	952.578	826.446	-26	-22.1	0.401067
466	10.7	31.1526	2.9115	62.1613	7.145	0	37.0557	7.0485	0.8304	-0.4061	1	0.3512	0.8851	0.1493	1383.33	592.748	12.35	28.6	0.407488
467	10.9	17.7415	1.6277	47.0467	5.2861	0	20.8102	4.7065	0.5699	-0.9701	1	0.5203	1	0.4265	741.257	212.583	15.6	-8.45	0.307921
468	20.1	71.1386	3.5392	109.181	6.0321	0	16.25	3.0302	0.6418	-0.9985	1	0.6237	0.4475	0.2687	161.405	759.246	66.95	-24.05	0.586728
469	8.1	36.4522	4.5003	52.6495	8.6311	3.25	16.5718	3.6282	0.01299	-0.9998	0.9992	0.8713	0.5082	0.5854	785.938	29.7716	31.2	-18.85	0.521405
470	7.9	9.1	1.1519	34.1732	5.7921	0	13.4001	3.9484	-0.1533	-1	0.9487	0.7119	1	0.8158	1332.24	502.646	0	-9.1	0.198874
471	23.3	55.4294	2.3789	158.856	7.458	0	17.5018	3.5105	0.8001	-0.9879	1	0.3708	0.3897	0.1458	626.953	263.004	-35.1	42.9	0.318973
472	4.9	36.1028	7.3679	25.4848	8.7879	3.25	16.25	3.3623	0.9715	0.9483	0.9907	0.01518	0	0	493.153	931.245	-33.15	14.3	0.838414
473	9.7	71.5177	7.373	111.394	14.4667	3.25	46.5329	8.5038	0.9911	0.8922	1	0.01666	0.02597	0	1050.72	389.809	70.85	9.75	0.509653
474	6.1	73.5965	12.065	57.8193	14.1023	3.25	27.9576	4.4217	0.9727	0.964	0.9834	0.0047	0	0	1272.66	45.2787	42.9	59.8	0.855534
475	9.5	26.65	2.8053	42.7941	5.7059	0	27.768	5.2734	0.2327	-0.9833	1	0.7245	0.72	0.5926	1371.29	462.247	0	26.65	0.491649
476	8.7	6.5	0.7471	50.6712	7.5629	0	18.3848	4.8863	0.1003	-0.9908	1	0.7572	1	0.7174	622.69	823.161	-5.2	-3.9	0.0987849
477	7.1	33.5805	4.7297	37.7666	7.4052	3.25	13	2.951	0.9771	0.9037	1	0.02844	0.5294	0	1284.94	605.894	32.5	8.45	0.6387
478	7.3	12.8693	1.7629	27.0312	5.1002	0	9.1924	2.1367	0.07912	-0.6139	0.9648	0.5329	1	0.8125	1090.37	102.164	-9.1	-9.1	0.345653
479	5.9	16.0538	2.721	23.6265	6.0581	0	11.718	3.0963	0.9177	0.6306	0.9998	0.1058	0.6154	0.1053	999.297	548.059	8.45	13.65	0.449151
480	21.7	136.111	6.2724	169.103	8.5839	0	16.5718	4.1639	0.7426	-1	1	0.532	0.335	0.2316	384.012	359.35	-81.25	109.2	0.730717
481	8.3	99.8232	12.0269	86.6671	13.7567	4.5962	20.8102	4.1735	0.9612	0.8309	0.9993	0.03984	0	0	1228.49	290.705	-36.4	92.95	0.874258
482	6.3	47.0925	7.475	48.7924	11.3471	3.25	23.6604	4.9855	0.9772	0.882	0.9999	0.03612	0.3256	0	25.5794	470.063	42.25	20.8	0.658759
483	4.9	37.6159	7.6767	22.2493	7.6722	3.25	13.4001	3.1552	0.9934	0.9873	0.9988	0.003963	0	0	992.561	826.02	37.05	6.5	1.00059
484	5.1	16.1457	3.1658	20.2286	6.5253	0	16.25	4.4416	0.7964	0.6536	1	0.1275	1	0.6364	675.892	954.726	12.35	10.4	0.485158
485	9.3	30.3	3.2581	40.9356	5.6076	0	13	3.0563	0.906	0.4472	1	0.1364	0.8219	0.1132	234.677	115.995	11.7	-27.95	0.581015
486	11.9	35.8974	3.0166	63.1037	6.3741	0	20.8102	4.308	-0.05587	-0.9997	1	0.8819	0.6667	0.6582	1069.47	623.861	35.75	-3.25	0.473259
487	10.3	38.7936	3.7664	57.7927	6.963	0	16.25	3.9319	0.8078	-0.8944	1	0.4779	0.6145	0.1111	670.966	1005.6	-20.15	33.15	0.540916
488	6.7	9.9218	1.4809	21.266	4.5247	0	24.7513	5.0235	0.4369	-0.5812	0.9939	0.5107	1	0.5926	1347.72	805.224	8.45	5.2	0.327292
489	10.9	59.5309	5.4616	71.8066	8.0682	0	23.4361	5.5487	0.9342	0.6113	1	0.09394	0.2809	0.08696	507.917	189.413	-50.7	31.2	0.676929
490	5.5	8.45	1.5364	33.0293	9.4369	0	22.75	6.1539	0.4478	-0.3841	0.9923	0.4824	1	0.6	265.6	696.5	0	-8.45	0.162808
491	5.1	28.0707	5.5041	22.951	7.4036	0	13.4001	3.0906	0.9709	0.8853	1	0.04362	0	0	1082.19	33.6078	-18.85	20.8	0.743436
492	21.5	59.9482	2.7883	119.652	6.136	0	16.5718	3.8476	0.6123	-1	1	0.5917	0.9487	0.3216	345.914	312.993	59.15	-9.75	0.454417
493	21.5	45.4303	2.113	122.052	6.2591	0	13	2.7584	0.3476	-1	1	0.8048	0.7641	0.4253	1214.35	952.646	25.35	37.7	0.337588
494	7.9	45.9298	5.8139	37.6809	6.3866	0	16.25	3.1695	0.9982	0.989	1	0.002125	0	0	1134.8	719.272	-20.8	40.95	0.910328
495	5.7	29.9424	5.253	31.1622	8.4222	3.25	16.25	4.1082	0.9943	0.9737	1	0.007908	0.05405	0	1073.08	884.342	-13.65	26.65	0.623709
496	8.1	61.01	7.5321	64.3105	10.5427	3.25	19.769	4.1344	0.8913	0.4764	0.9997	0.1264	0.2951	0.122	1269.5	542.846	47.45	-38.35	0.714437
497	20.9	133.161	6.3713	181.429	9.5994	0	26.2023	4.8236	0.8788	-0.6919	1	0.3039	0.2646	0.1361	889.141	291.943	-120.25	-57.2	0.663719
498	6.7	86.0851	12.8485	68.0619	14.4813	3.25	47.3207	10.1636	0.9962	0.9879	1	0.003733	0	0	1371.49	63.3731	22.1	83.2	0.887248
499	7.1	114.119	16.0731	82.3111	16.1394	9.1924	20.8102	3.2269	0.9965	0.9872	1	0.002999	0	0	321.563	976.62	-76.7	84.5	0.995892
500	20.3	14.0616	0.6927	89.4934	4.8904	0	13	2.9765	0.3489	-1	1	0.6682	0.9563	0.6062	1214.91	914.557	7.8	11.7	0.141645
501	6.9	25.483	3.6932	28.8222	5.8821	0	13.4001	3.3334	0.9675	0.8047	0.9995	0.04438	0.9388	0	358.58	22.6594	-15.6	20.15	0.627871
502	13.9	14.8223	1.0664	106.293	8.9322	0	42.25	8.1064	0.4815	-1	0.9998	0.7142	0.8151	0.3838	1088.28	658.41	14.3	-3.9	0.119388
503	20.7	79.5447	3.8427	111.933	5.9857	0	13	2.8663	0.6871	-0.9976	1	0.5867	0.6845	0.2298	1320.6	361.28	-15.6	-78	0.64198
504	9.1	53.4306	5.8715	50.5656	7.1219	3.25	13.4001	2.5488	0.9807	0.9383	1	0.01834	0	0	902.505	827.786	9.1	52.65	0.824429
505	13.3	57.0002	4.2857	98.8121	8.7444	0	49.5025	7.6956	0.5433	-0.6247	0.9997	0.5287	0.3894	0.4409	485.944	655.417	-39.65	40.95	0.490108
506	6.1	6.6287	1.0867	18.9278	4.6165	0	10.2774	2.5833	-0.05134	-0.9333	0.9899	0.5751	1	0.9	958.705	404.147	6.5	1.3	0.235395
507	5.5	15.1605	2.7564	31.2572	8.9306	3.25	26.2023	5.9437	-0.1505	-0.8944	0.9942	0.6629	0.8857	0.8	1295.2	721.836	-7.8	13	0.308647
508	8.5	25.3833	2.9863	38.3615	5.9018	0	14.5344	3.5102	0.9401	0.2534	1	0.1168	1	0.02222	559.088	1002.4	-16.25	19.5	0.505998
509	6.1	39.0217	6.397	33.3669	8.1383	0	13.4001	3.3268	0.9925	0.9773	0.9999	0.005455	0.04878	0	944.279	764.787	19.5	-33.8	0.786036
510	5.9	13.9106	2.3577	39.8717	10.2235	3.25	16.5718	4.0179	-0.2724	-0.9923	0.9767	0.793	0.9231	0.8421	190.686	668.517	11.05	8.45	0.230616
511	16.5	20.066	1.2161	95.5942	6.5927	0	45.1504	8.2652	0.1352	-0.9806	0.9971	0.6896	0.9034	0.7236	1365.36	922.782	-8.45	-18.2	0.184462
512	8.7	52.65	6.0517	60.1945	8.9843	0	16.5718	3.5331	0.9908	0.9392	1	0.01288	0	0	639.575	138.718	0	52.65	0.673586
513	5.5	11.718	2.1306	31.4833	8.9952	3.25	17.5018	4.5583	0.9131	0.7372	0.9899	0.07083	1	0.06667	1330.75	605.136	-3.9	-11.05	0.23686
514	5.5	35.0036	6.3643	29.9897	8.5685	0	16.5718	4.1976	0.9857	0.9525	0.9999	0.01327	0.05714	0	732.818	330.836	-32.5	13	0.742755
515	8.3	65.2077	7.8563	54.0357	8.5771	3.25	17.5018	4.0275	0.9333	0.7442	1	0.07369	0	0.04651	1197.88	86.8072	-65	-5.2	0.915962
516	5.5	51.5512	9.3729	42.761	12.2174	4.5962	16.5718	3.4983	0.979	0.9533	0.9975	0.01834	0	0	437.918	157.809	50.05	-12.35	0.767176
517	19.5	127.441	6.5355	155.516	8.8866	0	20.5548	4.1637	0.9679	0.6321	1	0.05737	0.1829	0.0129	510.172	823.38	-116.35	52	0.735433
518	17.7	52.646	2.9743	72.2534	4.6021	0	10.2774	2.2563	0.8492	-0.9701	1	0.4045	0.9618	0.125	1191.93	678.491	18.2	-49.4	0.646292
519	9.9	75.1081	7.5867	76.8054	9.7222	0	26.2023	5.7488	0.701	-0.519	0.9996	0.4605	0.3291	0.3158	1015.41	571.566	-68.9	-29.9	0.780348
520	9.1	17.2097	1.8912	34.703	4.8878	0	25.3833	5.3743	0.358	-0.9993	1	0.698	0.9577	0.56	1254.97	428.758	3.25	16.9	0.386923
521	19.5	71.7065	3.6773	158.347	9.0484	3.25	34.548	5.6373	0.7347	-0.4472	1	0.4224	0.2057	0.268	1006.99	165.561	11.05	-70.85	0.406403
522	4.7	19.3914	4.1258	27.9813	10.3634	3.25	23.4361	6.6685	0.9921	0.9778	0.9998	0.008589	0.5185	0	920.308	890.564	14.95	12.35	0.398113
523	6.3	29.2572	4.644	17.193	3.9984	0	9.75	2.1227	0.922	0.7655	0.9999	0.07495	0.6977	0	649.96	871.754	-29.25	-0.65	1.16146
524	7.5	4.162	0.5549	24.7032	4.4915	0	10.2774	2.1189	0.3802	-0.8	1	0.5954	1	0.5882	634.047	470.067	3.25	2.6	0.123544
525	4.7	10.8182	2.3017	14.7217	5.4525	3.25	11.718	2.6284	0.7527	0.4042	0.9895	0.1974	1	0.4286	1279.26	641.011	9.1	-5.85	0.422137
526	5.1	7.1795	1.4077	16.2866	5.2537	0	10.2774	2.4459	0.779	0.1592	0.9701	0.2521	1	0.2727	1376.07	653.892	7.15	0.65	0.267944
527	5.9	55.1888	9.354	53.924	13.8267	3.25	52.1015	10.7159	0.9703	0.694	0.9999	0.07078	0	0.05263	1330.08	131.008	46.8	-29.25	0.676517
528	18.5	49.5025	2.6758	88.467	5.3616	0	14.5344	3.2887	0.8502	0.02127	1	0.2036	0.8667	0.2138	740.146	739.005	-24.7	42.9	0.499067
529	18.5	24.5025	1.3245	89.5263	5.4258	0	13.7886	3.2412	0.376	-1	1	0.6859	1	0.5385	1111.54	514.265	-22.75	9.1	0.244111
530	7.9	34.5969	4.3793	45.4341	7.7007	0	16.5718	4.2623	0.9102	0.564	0.9997	0.08829	0.2881	0.05128	950.848	1026.21	-31.2	14.95	0.568689
531	7.5	28.7841	3.8379	41.2691	7.5035	0	13.7886	3.4776	0.4583	-0.2124	1	0.4301	0.4545	0.6	482	853.967	-26	-12.35	0.511481
532	9.1	44.9018	4.9343	68.7698	9.6859	0	20.8102	5.4157	0.9268	0.7	1	0.08134	0.7606	0.05882	196.659	247.176	-41.6	16.9	0.509431
533	4.9	29.9071	6.1035	21.8491	7.5342	3.25	13.4001	2.7571	0.9888	0.9588	0.9999	0.01269	0	0	1073.72	34.7347	0.65	-29.9	0.810106
534	6.5	21.607	3.3242	22.8869	5.086	0	11.718	3.2425	0.8822	0.5443	0.9998	0.1544	1	0.24	546.931	682.646	-14.95	15.6	0.653598
535	6.9	108.527	15.7285	80.7095	16.4713	7.2672	37.9012	6.2656	0.9954	0.982	1	0.004843	0	0	890.935	289.333	52.65	-94.9	0.954903
536	4.9	19.769	4.0345	18.1407	6.2554	0	20.5548	5.3391	0.9967	0.9918	0.9999	0.003258	0.8276	0	18.4286	10.2347	19.5	3.25	0.644963
537	11.9	81.9413	6.8858	70.438	7.1149	0	17.5018	4.081	0.991	0.9585	1	0.008332	0.1313	0	1064.33	565.303	81.9	-2.6	0.9678
538	5.9	10.4809	1.7764	6.4652	1.6577	0	7.2672	2.0319	0.08639	-1	0.8944	0.7266	0.9231	0.6429	1164.25	365.695	-5.2	-9.1	1.07161
539	5.9	16.8625	2.858	21.1769	5.43	0	9.75	2.3657	0.9458	0.8779	0.9998	0.04345	1	0	1281.65	219.915	14.95	7.8	0.526335
540	6.3	25.4249	4.0357	45.2763	10.5294	3.25	35.8974	9.2287	-0.5857	-1	0.5271	0.3871	0.6512	1	731.611	258.341	-25.35	1.95	0.383279
541	6.3	43.7001	6.9365	45.1769	10.5063	3.25	32.5	7.6653	0.9171	0.77	0.9943	0.06297	0.2093	0	27.3492	480.603	40.3	16.9	0.660223
542	6.7	34.1235	5.0931	24.9803	5.315	0	10.2774	2.4103	0.947	0.852	0.9991	0.03812	0.7234	0	1036.96	320.851	-32.5	-10.4	0.95825
543	17.7	90.9373	5.1377	113.04	7.2	0	29.43	5.1679	0.9881	0.9117	1	0.01643	0.1847	0	848.328	603.251	89.7	14.95	0.713569
544	17.7	72.4189	4.0915	100.793	6.4199	0	29.9635	5.0616	0.8957	0.324	1	0.1433	0.6115	0.1679	1062.11	221.486	34.45	-63.7	0.637315
545	5.5	27.9802	5.0873	18.2281	5.208	0	9.75	2.9028	0.7463	0.3904	1	0.1837	0.6	0.5333	298.064	367.691	24.05	-14.3	0.976824
546	7.1	3.25	0.4577	34.6092	6.7861	3.25	18.9506	4.9213	0.1593	-0.908	0.9971	0.7479	0.9804	0.6452	1151.14	53.4155	0	-3.25	0.0674467
547	15.3	90.9466	5.9442	112.337	8.4464	0	30.8322	5.9651	0.9245	0.7237	1	0.07678	0.09774	0.0354	1025.31	762.928	90.35	-10.4	0.703755
548	4.7	7.9343	1.6881	33.4294	12.3813	3.25	22.981	5.7768	0.6642	0.0767	0.9998	0.3882	1	0.4286	780.702	283.138	-6.5	-4.55	0.136343
549	11.1	19.769	1.781	67.8373	7.4547	0	29.43	5.2318	0.07313	-0.9864	0.9947	0.6391	1	0.8	1125.47	578.505	13.65	14.3	0.23891
550	17.1	53.7931	3.1458	119.365	7.905	0	37.9012	4.7296	0.6108	-0.9997	1	0.5408	0.2185	0.3893	443.076	578.623	39	37.05	0.397951
551	17.1	104.383	6.1043	108.29	7.1715	0	16.5718	4.2768	0.9697	0.7894	1	0.04983	0.1854	0	525.942	1009.55	92.3	48.75	0.851189
552	8.3	1.8385	0.2215	38.2902	6.0778	0	19.769	4.3028	-0.2587	-0.9899	1	0.6162	1	0.9474	404.084	297.41	-1.3	-1.3	0.0364441
553	9.9	87.9111	8.8799	68.8401	8.7139	3.25	16.25	3.0585	0.9895	0.9583	1	0.01119	0	0	673.01	500.222	-54.6	68.9	1.01905
554	11.7	92.8681	7.9374	86.798	8.9482	3.25	17.5018	3.5982	0.9906	0.9241	1	0.01619	0	0	863	197.893	-53.3	-76.05	0.887039
555	9.1	18.7489	2.0603	52.5692	7.4041	0	18.9506	4.9365	0.5679	-0.8137	1	0.4697	0.9437	0.4902	1368.01	1024.71	15.6	10.4	0.278265
556	15.5	100.8	6.5032	108.18	8.0134	0	17.5018	3.9534	0.9524	0.6402	1	0.05697	0.4074	0.02609	504.161	368.023	-39	92.95	0.811541
557	15.7	36.2255	2.3074	118.659	8.6613	0	29.9635	5.8057	0.8304	-0.593	1	0.2637	0.8321	0.2222	866.602	1012.91	5.85	35.75	0.266403
558	8.3	65.5824	7.9015	55.8805	8.8699	3.25	13.7886	2.6667	0.9852	0.9314	1	0.01692	0	0	1331.35	218.542	63.7	-15.6	0.890822
559	12.1	25.8778	2.1387	67.5409	6.6872	0	17.5018	4.012	-0.394	-0.9998	1	0.6566	0.6931	0.8734	1370.38	620.558	5.2	-25.35	0.31982
560	16.3	81.0417	4.9719	92.8186	6.4908	0	25.3833	4.0233	0.9823	0.848	1	0.02472	0.3636	0	672.865	708.193	41.6	69.55	0.765992
561	7.3	30.5569	4.1859	29.4511	5.5568	0	10.2774	2.7065	0.8728	0.505	0.9978	0.1378	0.7736	0.1515	1351.98	99.1575	-14.95	-26.65	0.753293
562	10.5	54.3052	5.1719	62.7966	7.3878	0	18.9506	4.6745	0.7976	0.3792	1	0.1762	0.4706	0.3077	949.124	623.333	-40.3	36.4	0.70006
563	4.9	6.1664	1.2585	21.3671	7.368	0	17.5018	4.8732	-0.07222	-0.6787	0.9899	0.646	1	0.8889	152.52	713.541	1.95	5.85	0.170806
564	5.3	6.6922	1.2627	53.3034	16.1525	3.25	39.538	11.344	-0.3379	-0.9721	0.6402	0.6256	0.8182	1	453.293	388.481	5.85	3.25	0.0781737
565	12.1	19.769	1.6338	78.216	7.7442	0	18.9506	3.8115	0.7181	-0.5692	1	0.3773	1	0.358	773.376	589.843	-17.55	-9.1	0.210971
566	6.3	27.6537	4.3895	23.7837	5.5311	0	13.4001	3.6321	0.9984	0.9852	1	0.00331	0.7674	0	286.23	641.976	-11.05	-25.35	0.793603
567	8.9	37.4131	4.2037	45.4874	6.5924	0	11.718	3.1058	0.915	0.4091	1	0.09678	0.4493	0.04082	65.3933	799.5	-5.2	-37.05	0.637659
568	7.3	0.65	0.08904	21.5732	4.0704	0	10.2774	3.1181	-0.3567	-0.9899	0.9806	0.5297	1	0.9655	971.48	336.116	0	0.65	0.021875
569	15.3	37.0728	2.4231	80.6766	6.0659	0	29.0689	6.2084	0.698	-0.9948	1	0.3563	0.9925	0.4336	1254.59	779.895	37.05	-1.3	0.399463
570	7.5	45.0192	6.0026	54.821	9.9674	0	33.1436	6.5848	0.9814	0.9162	1	0.02188	0.05455	0	782.813	886.793	-3.9	-44.85	0.602223
571	15.1	56.7551	3.7586	95.5622	7.2948	0	39.6713	6.2059	0.6692	-1	1	0.6559	0.5725	0.2	367.377	147.238	19.5	53.3	0.515244
572	5.1	40.2423	7.8906	31.3621	10.1168	4.5962	16.25	3.541	0.9836	0.9513	1	0.01606	0	0	1044.15	526.706	34.45	20.8	0.77995
573	8.3	34.603	4.169	57.618	9.1457	0	39.1352	7.4078	-0.01535	-0.9487	0.9937	0.7538	0.619	0.6977	939.247	889.187	16.25	30.55	0.455843
574	6.9	35.6968	5.1734	28.1969	5.7545	0	11.718	2.7103	0.9619	0.8569	0.9998	0.03931	0.5306	0	586.072	211.957	29.9	-19.5	0.899018
575	11.9	12.2642	1.0306	64.3293	6.4979	0	45.9619	6.7781	-0.2498	-1	0.9999	0.6085	0.9293	0.8974	914.555	362.891	-6.5	10.4	0.158605
576	4.7	7.6081	1.6187	12.8189	4.7477	0	13.7886	3.3955	0.9603	0.8437	0.9967	0.05648	1	0	35.4043	262.606	2.6	-7.15	0.340944
577	9.9	27.0356	2.7309	61.2905	7.7583	3.25	16.25	3.7674	0.5361	-0.9662	0.9997	0.5994	0.6582	0.3898	377.248	774.146	-24.05	-12.35	0.351997
578	5.9	3.3144	0.5618	14.8623	3.8108	0	9.1924	2.656	0.4065	-0.4472	0.9191	0.3506	1	0.8333	367.686	436.534	-0.65	3.25	0.147423
579	8.7	64.9122	7.4612	70.748	10.5594	0	49.6091	8.8167	0.9749	0.8556	1	0.02846	0.07463	0	1353.31	659.707	-53.3	37.05	0.706593
580	8.1	29.7726	3.6756	26.8341	4.399	0	11.718	3.1185	0.8837	0.6219	0.9998	0.1103	0.7377	0.1707	782.315	743.315	-24.05	-17.55	0.835554
581	14.1	42.5837	3.0201	112.039	9.2594	0	23.6604	5.0071	0.859	0.4606	1	0.1317	0.4298	0.198	828.745	685.447	-22.1	-36.4	0.326166
582	12.3	56.7886	4.617	83.2667	8.0841	0	18.9506	3.6366	0.8989	0.06316	1	0.1843	0.3883	0.1446	994.28	867.691	-47.45	31.2	0.571121
583	9.1	36.0501	3.9615	67.5817	9.5185	0	22.981	5.9164	0.4257	-1	1	0.6551	0.3944	0.5319	671.121	311.802	-32.5	-15.6	0.41619
584	8.5	41.7268	4.909	47.8108	7.3555	0	16.25	4.3196	0.4677	-0.3162	0.995	0.4353	0.5846	0.6136	1213.37	756.376	39.65	-13	0.667392
585	13.9	65.65	4.723	93.156	7.8282	0	20.8102	3.9077	0.8973	-0.6905	1	0.2326	0.3445	0.1313	833.845	569.942	64.35	-13	0.603332
586	5.3	14.0616	2.6531	45.8717	13.9005	3.25	35.0036	7.8631	0.2144	-0.998	0.9895	0.727	0.9697	0.6923	851.585	831.623	7.8	11.7	0.190864
587	9.3	106.895	11.4941	115.142	15.7729	0	30.6604	8.6293	0.8703	0.3827	0.9998	0.1634	0.1644	0.2264	1140.09	461.919	-27.3	-103.35	0.728725
588	13.7	115.828	8.4546	129.807	11.0946	0	26.8002	5.2572	0.8771	-0.9688	1	0.4218	0.1026	0.06186	1197.43	156.193	81.25	82.55	0.762046
589	7.5	52.0325	6.9377	54.6535	9.937	0	21.8017	5.3955	0.7909	0.3516	0.9999	0.2138	0	0.3714	1114.99	183.133	11.7	-50.7	0.698168
590	8.5	21.3216	2.5084	30.2798	4.6584	0	13.4001	3.2105	0.4779	-0.2631	0.9978	0.3659	1	0.7045	1339.46	513.965	-16.9	-13	0.538468
591	5.1	7.15	1.402	28.0335	9.0431	3.25	19.5	5.0346	0.5747	-0.8	0.9899	0.6036	1	0.3636	937.843	546.735	0	7.15	0.155035
592	5.5	29.6731	5.3951	34.3079	9.8023	3.25	18.3848	4.5831	0.7198	0.2425	0.9999	0.2928	0.3429	0.4	389.964	142.891	14.3	26	0.550391
593	6.7	62.1999	9.2836	46.8122	9.9601	3.25	37.0557	7.1168	0.9903	0.9736	0.9999	0.006747	0	0	317.724	969.716	-51.35	-35.1	0.932079
594	5.9	15.6541	2.6532	31.0223	7.9544	3.25	14.5344	3.8518	0.5183	-0.9341	1	0.7959	0.7949	0.2778	862.61	117.847	11.7	10.4	0.333551
595	9.9	40.9912	4.1405	76.9395	9.7392	3.25	19.769	4.024	0.9614	0.7949	1	0.04475	0.5316	0	1322.59	643.116	10.4	-39.65	0.425138
596	6.5	49.7961	7.6609	35.3982	7.8663	0	14.5344	3.9918	0.9918	0.9777	0.9998	0.007008	0	0	730.1	165.523	-29.25	-40.3	0.973889
597	13.1	53.5254	4.0859	82.2679	7.4115	0	16.5718	4.1775	0.7939	0.05872	0.9996	0.1642	0.5225	0.3956	605.58	354.324	22.1	-48.75	0.551292
598	13.1	59.5451	4.5454	106.382	9.5839	0	20.8102	4.7879	0.6116	-0.9933	1	0.5338	0.3694	0.3736	857.855	649.435	-48.1	-35.1	0.474275
599	7.9	26.8002	3.3924	70.5457	11.9569	3.25	22.981	5.8887	0.8636	0.3162	1	0.1891	0.7458	0.2564	1352.73	450.266	24.7	-10.4	0.283719
600	12.9	28.3775	2.1998	79.2281	7.2686	0	11.718	2.5366	0.782	0.1132	0.9966	0.174	0.7982	0.3596	687.33	511.182	9.75	26.65	0.302644
601	12.7	26.1701	2.0606	60.1682	5.6232	0	20.8102	4.0632	0.2839	-1	0.9998	0.7112	0.9252	0.5882	1355.52	398.295	6.5	25.35	0.366446
602	6.3	60.715	9.6373	51.0599	11.8744	4.5962	22.981	4.7834	0.9957	0.9821	0.9999	0.004764	0	0	1346.57	850.706	58.5	-16.25	0.811603
603	6.5	10.1116	1.5556	44.094	9.7987	3.25	30.8322	7.3811	-0.3502	-0.9998	0.9983	0.7488	0.9556	0.8333	1367.15	559.777	7.15	7.15	0.158756
604	5.7	21.607	3.7907	40.8311	11.0354	0	45.6159	12.4396	0.431	-0.9769	0.9998	0.7405	0.2703	0.5294	362.728	511.474	-14.95	-15.6	0.343504
605	4.9	8.475	1.7296	27.232	9.3904	0	33.1436	9.6898	-0.9133	-0.9996	-0.7513	0.0754	0.8966	1	587.847	628.908	-0.65	8.45	0.184188
606	11.3	17.0988	1.5132	49.1902	5.2893	0	23.6604	5.4073	0.3085	-1	1	0.8624	1	0.3836	462.735	617.009	-16.9	2.6	0.286087
607	10.3	90.4061	8.7773	96.2669	11.5984	0	37.0557	5.8746	0.9671	0.6926	1	0.05262	0.01205	0.01587	308.578	881.845	-77.35	-46.8	0.756768
608	7.3	56.1263	7.6885	47.9382	9.0449	0	16.25	3.4469	0.9942	0.9764	1	0.006393	0	0	329.205	931.808	-54.6	-13	0.850037
609	5.1	32.6621	6.4043	25.7075	8.2927	0	14.5344	3.3654	0.9335	0.8476	0.9988	0.05935	0	0	535.333	616.461	-16.9	27.95	0.772282
610	10.9	7.1795	0.6587	97.0492	10.9044	3.25	29.43	6.5285	-0.3533	-0.9972	1	0.6542	1	0.875	720.72	541.445	0.65	-7.15	0.0604068
611	5.5	17.1605	3.1201	35.4833	10.1381	0	26.2023	5.75	-0.6503	-0.9616	0.1961	0.3728	0.7143	1	924.2	409.482	10.4	13.65	0.30776
612	11.7	17.4655	1.4928	98.0981	10.1132	0	40.2003	7.2804	0.436	-0.9997	1	0.8345	0.2268	0.3117	661.124	876.457	-12.35	-12.35	0.147609
613	5.3	39.8413	7.5172	27.2175	8.2477	4.5962	16.5718	3.119	0.9746	0.9358	0.9998	0.02301	0	0	729.783	332.415	33.15	-22.1	0.91143
614	11.7	107.376	9.1774	108.883	11.225	0	18.3848	4.4733	0.9869	0.9359	1	0.018	0	0	1005.15	979.671	70.2	81.25	0.817586
615	9.5	20.6573	2.1745	51.2779	6.8371	0	18.9506	5.4629	0.416	-0.9285	1	0.7035	0.9067	0.434	1266.81	704.974	20.15	4.55	0.318044
616	11.3	27.3387	2.4194	55.2745	5.9435	0	13.4001	3.0111	0.6939	-0.7526	1	0.4762	1	0.3425	582.783	988.761	-24.05	-13	0.407067
617	9.7	85.0606	8.7691	91.4383	11.8751	4.5962	19.769	3.4165	0.951	0.8192	1	0.05	0	0	272.428	468.907	-9.75	-84.5	0.738444
618	5.1	88.2206	17.2982	55.6419	17.949	13.4001	22.981	2.408	0.9854	0.9783	0.9946	0.005343	0	0	1321.93	190.333	87.75	-9.1	0.963742
619	11.1	16.0801	1.4487	84.1436	9.2465	0	41.1096	8.3381	0.6416	-0.9255	0.9992	0.4958	1	0.3714	890.036	524.225	-3.9	15.6	0.156675
620	7.5	63.3708	8.4494	94.3682	17.1579	0	30.6604	8.5995	0.9417	0.5944	0.9998	0.07804	0	0.02857	476.92	458.073	-28.6	56.55	0.49245
621	11.1	54.3596	4.8973	65.2967	7.1755	0	18.9506	5.1549	0.8315	0.2095	0.9997	0.1702	0.5385	0.2817	824.329	878.383	-48.75	24.05	0.682503
622	11.1	20.7695	1.8711	54.6685	6.0075	0	19.769	3.3049	0.157	-1	1	0.8379	1	0.5441	1285.98	736.221	-19.5	7.15	0.311461
623	6.9	16.8625	2.4438	33.3605	6.8083	0	20.8102	4.0345	0.5422	0.229	0.9815	0.2247	0.8367	0.7931	1099.47	450.928	-14.95	-7.8	0.358944
624	10.9	31.3688	2.8779	54.2455	6.095	0	10.2774	2.3998	0.7054	-0.7372	1	0.406	0.7753	0.3333	852.803	783.037	-3.25	-31.2	0.472174
625	6.1	9.4641	1.5515	38.4994	9.3901	3.25	37.0557	7.0784	-0.3592	-0.8611	0.8315	0.6214	0.2927	0.8571	1333.16	537.574	2.6	9.1	0.165227
626	8.7	5.0767	0.5835	27.6186	4.1222	0	10.2774	3.0784	0.1699	-0.9806	1	0.7192	1	0.587	649.649	697.356	3.25	-3.9	0.141551
627	6.7	54.1064	8.0756	43.6262	9.2822	3.25	33.1436	5.5391	0.9652	0.8581	0.9997	0.02865	0	0	904.47	700.537	14.95	52	0.870009
628	5.9	41.9237	7.1057	37.9171	9.7223	6.5	16.5718	2.4153	0.9928	0.9621	1	0.009932	0.1026	0	1118.81	316.966	-41.6	5.2	0.730866
629	6.1	46.4102	7.6082	39.2999	9.5854	4.5962	23.4361	4.186	0.9964	0.9878	1	0.003499	0	0	1208.6	303.697	37.05	-27.95	0.793728
630	7.9	37.7895	4.7835	67.0998	11.3728	0	26.2023	6.4793	0.3602	-0.9999	0.9997	0.7204	0.3898	0.5897	793.975	228.532	-37.7	2.6	0.420609
631	5.1	4.5962	0.9012	39.1692	12.6352	0	20.8102	7.2051	-0.255	-0.9993	0.4472	0.5015	1	1	1031.28	3.4216	-0.65	-4.55	0.0713246
632	7.7	14.2704	1.8533	37.9561	6.659	0	17.5018	4.2488	0.201	-0.9994	0.998	0.739	1	0.5714	694.084	291.448	-7.15	-12.35	0.278315
633	4.9	79.5075	16.226	52.4565	18.0885	11.718	23.4361	2.9884	0.9948	0.9874	1	0.005007	0	0	613.378	162.867	44.85	-65.65	0.897034
634	5.1	32.0154	6.2775	24.0446	7.7563	0	13.4001	3.5816	0.9939	0.9671	1	0.009932	0	0	215.971	837.52	31.85	3.25	0.809342
635	6.1	33.8	5.541	28.2803	6.8976	0	13.4001	3.343	0.9758	0.9131	0.9998	0.02353	0.3171	0	1135.25	420.508	0	-33.8	0.803323
636	10.1	100.599	9.9603	112.683	13.9115	3.25	43.7243	8.5361	0.8644	0.4167	1	0.1926	0.06173	0.2787	971.183	957.337	89.05	-46.8	0.715976
637	8.7	56.0849	6.4465	60.7475	9.0668	0	25.3833	6.0213	0.4299	-0.9994	0.9881	0.7005	0.4478	0.4783	1220.07	457.58	-29.9	-47.45	0.711001
638	8.7	9.2382	1.0619	36.8518	5.5003	0	13.7886	3.5127	-0.1373	-1	0.9615	0.6575	1	0.8889	456.534	207.845	-5.85	-7.15	0.193062
639	6.1	4.162	0.6823	20.07	4.8951	0	23.6604	4.7093	0.7253	0.1789	0.9983	0.2666	1	0.4	451.451	855.443	-3.25	-2.6	0.139384
640	8.7	72.7913	8.3668	75.8987	11.3282	0	43.7243	7.3873	0.9781	0.878	1	0.03493	0.209	0	888.741	860.494	13.65	-71.5	0.738582
641	9.9	59.4635	6.0064	66.5928	8.4295	0	16.5718	4.0236	0.5703	-0.9778	1	0.584	0.3671	0.4655	681.727	106.53	-57.2	-16.25	0.712545
642	8.1	23.4361	2.8933	41.2185	6.7571	0	13.7886	3.6169	0.8819	-0.5692	0.9998	0.2581	0.9672	0.05	327.864	244.42	-7.8	-22.1	0.428187
643	7.5	49.4043	6.5872	49.1674	8.9395	3.25	14.5344	3.2762	0.9452	0.7266	0.9999	0.08651	0	0.02857	1316.01	590.307	-0.65	-49.4	0.736864
644	9.5	39.0541	4.111	51.0668	6.8089	0	18.3848	4.1868	0.9074	0.7071	1	0.09014	0.72	0.03636	641.395	56.5105	-12.35	37.05	0.603769
645	4.7	10.0907	2.147	15.4896	5.7369	0	11.718	3.6543	0.9499	0.7541	0.9998	0.09018	1	0	51.6489	787.17	-9.75	2.6	0.374244
646	9.5	61.062	6.4276	75.7152	10.0954	0	23.4361	5.2938	0.9293	0.6169	0.9999	0.1058	0.4133	0.09091	1130.86	1023.5	59.8	12.35	0.636686
647	6.3	124.152	19.7066	83.6274	19.4482	4.5962	41.1096	9.2362	0.9807	0.9755	0.9865	0.003325	0	0	807.817	331.135	39.65	-117.65	1.01329
648	7.9	24.1289	3.0543	59.063	10.0107	0	36.3361	8.748	-0.2794	-0.9995	0.9998	0.8397	0.4407	0.7179	530.627	663.082	24.05	1.95	0.305104
649	9.3	56.8518	6.1131	97.2901	13.3274	0	39.2699	8.4388	0.6155	-0.9996	1	0.7163	0.3288	0.2075	833.167	285.575	-56.55	5.85	0.458687
650	9.3	46.5329	5.0035	60.4749	8.2842	0	29.43	6.5527	0.6798	-0.9611	1	0.4727	0.4384	0.3774	685.102	632.301	-30.55	35.1	0.603981
651	8.9	58.1559	6.5344	50.5742	7.3296	3.25	13.4001	2.6746	0.9931	0.9581	1	0.007946	0	0	398.871	700.865	52.65	24.7	0.891508
652	8.9	32.0088	3.5965	57.3587	8.3128	0	17.5018	4.8683	0.4892	-0.4761	0.9994	0.4728	0.6667	0.551	935.135	451.163	13	29.25	0.432646
653	6.7	15.6541	2.3364	33.6804	7.1661	0	14.5344	4.136	0.861	0.5039	1	0.1557	1	0.2222	578.388	21.9851	-10.4	-11.7	0.326035
654	4.9	27.9802	5.7102	16.9602	5.8483	0	10.2774	3.3693	0.9676	0.9289	0.9999	0.02162	0	0	1384.29	514.173	14.3	-24.05	0.976386
655	6.7	17.9781	2.6833	46.0082	9.789	3.25	29.9635	5.4973	-0.1832	-0.9926	0.9999	0.9356	0.2553	0.6296	728.761	407.948	-11.7	13.65	0.274114
656	7.1	99.8147	14.0584	75.7664	14.8562	6.5	23.4361	4.0422	0.9935	0.9861	0.9998	0.004401	0	0	1039.24	672.923	-87.1	-48.75	0.946299
657	4.7	12.0907	2.5725	21.3111	7.893	0	29.0689	6.8573	0.877	0.7071	0.9962	0.1067	0.963	0.1429	756.692	280.287	-9.75	7.15	0.325922
658	4.9	12.6207	2.5757	14.6755	5.0605	0	16.5718	3.7706	-0.01905	-0.5914	0.4415	0.3822	1	1	679.888	5.9592	-7.15	-10.4	0.508981
659	5.5	5.9927	1.0896	15.9564	4.559	0	13.4001	2.7379	-0.08797	-0.7809	0.9985	0.6399	1	0.7333	1347.82	661.5	-1.3	-5.85	0.239
660	8.5	24.7513	2.9119	46.3376	7.1289	0	13.7886	3.5708	0.903	0.48	0.9999	0.1033	1	0.06667	1018.39	1002.05	-12.35	21.45	0.408464
661	8.5	40.457	4.7596	42.0473	6.4688	0	13.7886	3.5062	0.9604	0.8448	1	0.03924	0.6	0	1263.02	427.547	-29.25	-27.95	0.735778
662	8.5	26.6579	3.1362	53.5156	8.2332	0	39.1352	7.0348	0.9224	0.7452	1	0.0673	0.9231	0.02222	752.571	836.888	-26.65	0.65	0.380921
663	8.5	16.7114	1.9661	40.5505	6.2385	0	11.718	2.5852	0.5261	0.03701	0.9697	0.2812	0.7538	0.8	330.988	439.547	3.9	-16.25	0.315156
664	8.5	97.257	11.442	80.1527	12.3312	3.25	27.768	5.4845	0.9565	0.8447	1	0.0531	0	0	588.706	958.294	96.2	14.3	0.92789
665	7.5	80.1057	10.6808	69.3208	12.6038	7.2672	26.8002	5.0198	0.7768	0.5778	0.9949	0.1478	0	0.5143	408.827	84.6267	53.3	59.8	0.847427
666	6.5	13.081	2.0125	24.0539	5.3453	0	10.2774	2.4138	0.7645	0.1961	1	0.2271	1	0.36	1262.94	3.3462	-11.7	5.85	0.376499
667	8.3	6.5	0.7831	26.3957	4.1898	0	9.75	2.2341	-0.2286	-0.9806	0.9899	0.6048	1	0.9048	112.699	835.145	0	6.5	0.186906
668	8.3	21.2223	2.5569	61.001	9.6827	0	18.9506	4.6478	0.7998	-0.2425	0.9992	0.2962	0.9206	0.1905	33.9217	881.115	13.65	16.25	0.264069
669	6.5	37.8566	5.8241	46.3219	10.2937	3.25	36.3361	7.3259	0.9118	0.3072	1	0.1853	0.1778	0.16	1343.12	69.7846	10.4	36.4	0.565793
670	7.1	13.081	1.8424	24.2074	4.7465	0	10.2774	2.7276	0.7673	0.2364	0.9998	0.2131	1	0.3548	1286.35	637.106	-11.7	5.85	0.38816
671	4.7	18.6245	3.9627	25.1856	9.328	0	23.4361	6.2638	0.9484	0.8614	0.9988	0.05268	0.6667	0	853.979	809.415	-9.1	16.25	0.424818
672	7.9	20.3586	2.577	54.8605	9.2984	0	30.8322	5.2448	0.3625	-0.6823	0.9998	0.5499	0.7119	0.6154	746.658	934.513	19.5	5.85	0.277144
673	4.7	7.8	1.6596	27.4374	10.162	0	26.8002	7.1269	-0.4324	-0.7593	0.1203	0.3824	1	1	1100.74	646.383	0	-7.8	0.163314
674	4.7	25.5409	5.4342	21.1822	7.8453	3.25	13	3.0347	0.984	0.9464	0.9996	0.01936	0.1852	0	387	943.979	6.5	24.7	0.692669
675	7.7	43.9892	5.7129	49.5743	8.6972	0	16.25	4.5509	0.9444	0.5057	1	0.1042	0.4035	0.05405	958.078	12.5584	41.6	-14.3	0.656867
676	7.7	66.4559	8.6306	58.2921	10.2267	0	35.75	7.4291	0.9941	0.9732	1	0.006586	0	0	1218.43	228.773	66.3	-4.55	0.843928
677	4.9	2.3436	0.4783	9.3511	3.2245	0	7.2672	2.4913	-0.6816	-0.9285	-0.1961	0.283	1	1	548.133	434.224	1.95	1.3	0.148333
678	4.7	3.677	0.7823	22.6939	8.4051	0	21.8017	5.9931	-0.8209	-0.9985	-0.3881	0.2029	1	1	274.064	120.234	2.6	-2.6	0.0930744
679	7.5	3.25	0.4333	24.4092	4.438	0	13.4001	3.293	-0.4071	-0.8944	0.5145	0.3843	1	1	1191.5	45.76	1.95	-2.6	0.0976341
680	7.5	12.7705	1.7027	26.2703	4.7764	0	17.5018	4.0099	0.2175	-0.6306	0.9999	0.6102	0.9818	0.6857	1230.34	388.7	12.35	-3.25	0.356482
681	7.5	28.1983	3.7598	43.709	7.9471	0	17.5018	4.2911	0.9769	0.7522	1	0.04442	0.8545	0	237.007	204.847	-12.35	25.35	0.473103
682	7.5	2.9069	0.3876	26.0128	4.7296	0	13	2.884	-0.1279	-1	1	0.8	1	0.7714	1274.23	114.893	-1.3	-2.6	0.081952
683	7.5	16.3019	2.1736	36.6423	6.6622	0	16.5718	4.4421	0.609	-0.0767	0.9848	0.3157	0.9818	0.6	1140.98	599	16.25	-1.3	0.326259
684	7.1	13.1615	1.8537	43.2312	8.4767	0	39.6713	9.9331	0.4816	-1	0.9995	0.6196	0.9608	0.4516	1301.33	709.204	-11.05	7.15	0.218682
685	6.1	19.3914	3.1789	23.5826	5.7519	0	17.5018	4.3476	0.9457	0.7372	1	0.07847	0.9756	0.04762	1225.86	584.664	18.85	4.55	0.55267
686	7.3	20.4001	2.7945	34.1116	6.4361	0	16.25	3.0945	0.9692	0.6592	1	0.0628	1	0.0303	1048.7	1025.45	-7.8	18.85	0.434192
687	7.1	63.1437	8.8935	50.8506	9.9707	3.25	23.6604	5.0135	0.9902	0.9702	1	0.01078	0	0	1185.61	567.289	22.1	-59.15	0.891963
688	6.9	63.6668	9.2271	60.5587	12.3589	3.25	37.0557	7.4381	0.9871	0.9247	1	0.01656	0	0	1327.6	173.007	56.55	29.25	0.746596
689	6.9	10.4809	1.519	24.9719	5.0963	0	13	3.2335	0.6688	0.08663	0.9923	0.2829	1	0.5714	1337.36	1034.67	-5.2	9.1	0.298059
690	6.9	29.3941	4.26	29.0829	5.9353	0	13	2.9882	0.5559	0.206	0.9558	0.2471	0.6939	0.7241	565.022	1028.97	-27.95	-9.1	0.71774
691	6.9	49.83	7.2217	51.9771	10.6076	3.25	16.5718	3.3831	0.9626	0.8956	0.9995	0.03266	0	0	1180.57	489.79	42.9	25.35	0.680804
692	5.3	19.8436	3.7441	20.7354	6.2834	3.25	13	2.8524	0.9976	0.9942	0.9999	0.001582	0.9697	0	88.4717	542.887	-10.4	-16.9	0.595872
693	4.9	16.3666	3.3401	24.4522	8.4318	3.25	16.25	4.3345	0.9158	0.771	0.9991	0.08016	0.9655	0	880.745	109.786	-16.25	1.95	0.396131
694	6.9	30.2721	4.3873	35.5957	7.2644	0	14.5344	3.5783	0.8778	0.6879	0.9967	0.08615	0.5714	0.1034	306.37	269.449	-29.25	-7.8	0.603945
695	6.9	28.6295	4.1492	30.9742	6.3213	0	11.718	2.6797	0.9853	0.9383	1	0.01672	0.9796	0	90.6812	224.333	18.2	22.1	0.656384
696	4.9	62.0503	12.6633	40.3289	13.9065	6.5	23.4361	5.1765	0.9946	0.9882	0.9999	0.004605	0	0	1085.14	815.153	44.2	-43.55	0.910603
697	6.7	59.5912	8.8942	44.4703	9.4618	3.25	39.538	7.2931	0.9931	0.8959	1	0.01998	0	0	819.918	752.373	-26.65	53.3	0.940011
698	6.5	21.724	3.3422	36.2838	8.0631	0	23.6604	5.0449	0.9344	0.6503	1	0.08955	1	0.08	930.346	518.769	13.65	16.9	0.414506
699	6.5	61.8013	9.5079	44.1732	9.8163	6.5	14.5344	2.424	0.9788	0.9543	0.9915	0.01032	0	0	847.739	175.231	-15.6	-59.8	0.968583
700	6.5	18.9506	2.9155	30.154	6.7009	0	17.5018	4.6919	0.8604	0.4878	0.999	0.1763	1	0.24	919.531	31.8538	16.25	-9.75	0.435091
701	6.3	28.2208	4.4795	25.7388	5.9858	0	13.4001	3.9848	0.6611	0.1277	0.9731	0.2457	0.6977	0.5217	387.405	1002.62	-27.95	-3.9	0.748354
702	6.3	3.5004	0.5556	13.5882	3.16	0	16.25	3.8306	0.2782	-0.8944	1	0.7735	1	0.55	340.563	1035.3	3.25	1.3	0.175823
703	4.9	17.7415	3.6207	13.552	4.6731	0	11.718	3.4767	0.9823	0.9762	0.9971	0.00691	1	0	303.143	43.8265	-15.6	-8.45	0.774796
704	6.1	5.8138	0.9531	21.2235	5.1765	0	13.4001	3.0396	0.1539	-0.9487	0.8321	0.4519	1	0.9524	797.377	993.361	-2.6	-5.2	0.184121
705	6.1	54.8471	8.9913	47.7714	11.6516	3.25	18.9506	5.0094	0.9191	0.7722	1	0.06969	0	0	447.147	586.246	-5.2	54.6	0.771679
706	5.9	26.65	4.5169	19.8538	5.0907	0	9.1924	2.4904	0.9686	0.8779	0.9989	0.03082	0.7436	0	419.042	599.034	5.85	26	0.887285
707	6.1	3.677	0.6028	19.3772	4.7261	0	11.718	2.6352	0.2341	-0.8321	0.9945	0.6439	1	0.7143	683.016	989.426	2.6	-2.6	0.127547
708	6.1	11.183	1.8333	16.7831	4.0935	0	10.2774	2.7653	0.7185	0.1592	0.9939	0.2053	1	0.4762	1340.89	935.984	6.5	9.1	0.447856
709	5.9	28.2507	4.7883	28.1927	7.2289	3.25	11.718	2.1123	0.9427	0.8266	0.9999	0.05771	0.4103	0	393.686	634.661	11.05	-26	0.662383
710	5.9	37.554	6.3651	39.1444	10.037	3.25	20.8102	4.6272	0.9739	0.825	1	0.0467	0.07692	0	915.653	817.381	14.95	34.45	0.634164
711	5.9	48.3803	8.2	37.8198	9.6974	3.25	20.5548	3.6822	0.9648	0.9435	0.9937	0.01769	0	0	235.102	687.864	41.6	-24.7	0.845587
712	5.7	28.1983	4.9471	39.1137	10.5713	0	29.43	7.3583	0.3373	-0.7593	0.9416	0.569	0.6216	0.625	1061.25	335.272	-25.35	12.35	0.467975
713	5.7	51.8902	9.1035	37.467	10.1262	3.25	16.5718	3.5851	0.9908	0.9795	0.9964	0.004783	0	0	420.035	718.342	50.7	11.05	0.899005
714	5.7	16.61	2.914	27.5747	7.4526	0	39.1352	8.2227	0.5372	-0.2095	1	0.3737	0.9189	0.6471	1011.47	579.307	14.3	-8.45	0.391004
715	5.5	18.6132	3.3842	43.5115	12.4319	3.25	40.2003	11.7957	0.7711	0.3145	0.985	0.2476	0.8286	0.2667	645.964	848.218	-18.2	-3.9	0.272219
716	5.5	14.2556	2.5919	34.7665	9.9333	3.25	38.0403	8.0971	-0.4937	-0.9818	0.6079	0.5189	0.9714	1	1141.96	802.991	-10.4	9.75	0.26093
717	5.5	20.8406	3.7892	27.9057	7.9731	0	35.8974	7.9482	0.8511	0.4372	0.999	0.1608	0.4571	0.2	987.636	549.073	-1.3	20.8	0.475248
718	5.5	15.0064	2.7284	22.8968	6.542	0	16.5718	5.2637	0.4356	-0.2343	0.998	0.4462	0.6857	0.6667	1200.77	1020.93	-14.95	1.3	0.417059
719	5.5	24.0851	4.3791	25.6964	7.3418	3.25	14.5344	3.4534	0.9488	0.8575	1	0.0551	0.9429	0	209.227	548.509	24.05	1.3	0.596461
720	4.9	0.65	0.1327	35.9851	12.4086	0	30.6604	9.8319	-0.8892	-0.998	-0.7557	0.1038	1	1	3.5918	887.031	0	0.65	0.0106942
721	5.3	32.6427	6.159	38.5159	11.6715	0	40.2003	10.2999	0.9899	0.9642	0.9996	0.01116	0	0	680.349	382.538	18.85	-26.65	0.527696
722	5.3	44.3193	8.3621	39.9697	12.112	4.5962	20.5548	4.2089	0.9822	0.9444	0.999	0.01583	0.06061	0	725.481	501.434	3.25	-44.2	0.690398
723	4.7	37.1923	7.9132	31.682	11.7341	4.5962	18.9506	4.6854	0.9869	0.9796	0.9939	0.004876	0	0	855.415	212.457	-37.05	3.25	0.674376
724	5.1	0	0	20.9477	6.7573	0	16.5718	4.0239	-0.6798	-0.9806	0.4472	0.4352	1	1	978	760.628	0	0	0
725	5.1	22.6383	4.4389	21.4056	6.905	0	11.718	3.412	0.9932	0.9853	0.9996	0.005207	0.5806	0	1036.5	225.431	-17.55	-14.3	0.642853
726	5.1	29.6446	5.8127	28.1867	9.0925	3.25	16.25	3.9073	0.9568	0.8189	0.9929	0.0538	0.03226	0	1293.75	403.333	18.2	23.4	0.639285
727	5.1	23.5619	4.62	19.3939	6.2561	0	11.718	3.3635	0.9953	0.9854	0.9999	0.004285	0.7097	0	431.696	338.559	9.75	21.45	0.738479
728	4.9	44.9018	9.1636	31.8466	10.9816	3.25	19.5	3.7309	0.9953	0.982	0.9999	0.00561	0	0	1252.22	883.041	41.6	-16.9	0.83445
729	4.9	23.0544	4.705	22.8538	7.8806	3.25	16.5718	3.8104	0.9752	0.906	0.9999	0.03035	0.4138	0	440.01	1027.77	14.95	17.55	0.597036
730	4.9	5.5915	1.1411	18.4656	6.3675	0	18.9506	5.2001	0.9571	0.7894	0.9987	0.06679	1	0	1171.77	671.214	-4.55	-3.25	0.179207
731	4.7	32.6621	6.9494	35.5678	13.1733	3.25	32.5	8.1726	0.8687	0.6247	0.9935	0.142	0	0.2857	894.915	958.926	-32.5	3.25	0.527537
732	4.7	5.9927	1.275	10.3862	3.8467	0	7.2672	2.1307	0.4247	-0.6369	0.8682	0.6349	1	0.5714	571.915	757.202	3.9	-4.55	0.331453
733	4.7	52.0852	11.082	31.9167	11.821	3.25	17.5018	3.8667	0.9953	0.9826	1	0.006176	0	0	1302.82	846.787	25.35	-45.5	0.937484

## Sheet: SDM 79G S3V2
trackID	trackLength(s)	totalDisplacement(um)	meanVelocity(um/s)	totalDistance(um)	meanSpeed(um/s)	minSpeed(um/s)	maxSpeed(um/s)	stdevSpeed(um/s)	meanPersistence	minPersistence	maxPersistence	stdevPersistence	tumblingPropensityV	tumblingPropensityP	positionX(px)	positionY(px)	displacementX(um)	displacementY(um)
0	11.1	67.753	6.1039	104.925	11.5302	0	35.75	10.0675	-0.0738	-1	1	0.9354	0.1758	0.5775	479.374	779.351	31.85	59.8	0.529384
1	4.9	17.0617	3.482	20.5048	7.0706	3.25	13	3.116	0.9622	0.848	0.9925	0.04571	0.8276	0	1070.17	881.694	-11.05	-13	0.492462
2	5.9	14.0616	2.3833	34.0995	8.7435	0	16.5718	4.7076	0.7824	0.361	0.9986	0.2096	1	0.3684	1240.83	876.559	7.8	11.7	0.27258
3	12.3	9.6629	0.7856	74.9967	7.2812	0	26.2023	4.8164	0.04749	-0.9993	1	0.6348	0.8058	0.8415	1310.7	977.793	6.5	7.15	0.107894
4	11.3	29.3653	2.5987	86.5704	9.3086	0	26.2023	4.7323	0.8783	0.04541	1	0.1823	1	0.1507	920.177	316.332	-26	-13.65	0.279172
5	4.9	23.4361	4.7829	29.2595	10.0895	3.25	27.5772	8.5438	0.7467	0.6609	0.8762	0.07105	0.6552	0.4444	1289.86	621.225	7.8	-22.1	0.474047
6	23.5	136.757	5.8194	222.373	10.3429	0	21.8017	5.0246	0.8676	0.03628	1	0.2221	0.2419	0.1692	563.317	588.347	51.35	126.75	0.562647
7	8.1	28.2208	3.484	54.6785	8.9637	3.25	16.5718	3.5349	0.7942	0.2323	1	0.219	0.6393	0.3171	883.21	283.142	-22.1	-17.55	0.388679
8	5.5	13.6655	2.4846	19.935	5.6957	0	13.4001	3.7182	-0.05912	-0.8396	0.6839	0.5887	0.8	1	899.209	683.573	13.65	0.65	0.436224
9	13.7	21.5385	1.5721	65.4919	5.5976	0	20.8102	3.9681	0.2236	-0.9935	1	0.6946	1	0.6562	641.996	731.668	21.45	-1.95	0.280853
10	44.1	106.396	2.4126	281.209	6.6795	0	20.8102	4.3101	0.6281	-0.9989	1	0.5231	0.6722	0.355	865.184	833.369	-46.8	95.55	0.361195
11	32.1	49.8512	1.553	130.883	4.3483	0	13.4001	2.7074	0.5247	-1	1	0.5826	1	0.4856	432.768	894.126	31.85	-38.35	0.357151
12	9.1	39.538	4.3448	45.1739	6.3625	0	21.8017	4.3061	0.9573	0.6211	1	0.07712	0.6479	0.05882	1363.32	862.242	-35.1	-18.2	0.682876
13	4.9	16.0932	3.2843	18.2764	6.3022	0	14.5344	3.2472	0.3986	-0.02325	0.8546	0.3552	0.5172	0.7778	811.133	627.225	11.05	11.7	0.521135
14	34.3	143.526	4.1844	211.137	6.5368	0	16.25	3.2968	0.7135	-0.9945	1	0.5149	0.4644	0.2625	857.936	472.719	120.9	77.35	0.64013
15	16.3	58.5902	3.5945	90.4609	6.3259	0	11.718	2.8763	0.8595	0.4172	1	0.1612	0.5385	0.2358	1010.01	865.969	3.25	58.5	0.56822
16	14.9	63.7133	4.2761	106.434	8.2507	0	14.5344	3.8819	0.6927	-0.9986	1	0.5349	0.3643	0.2407	909.617	818.356	-63.7	-1.3	0.518271
17	19.7	96.8587	4.9167	141.462	7.9922	0	16.25	3.8315	0.7966	-0.9806	1	0.4524	0.3164	0.1656	694.003	449.421	96.85	-1.3	0.615187
18	9.9	14.2556	1.44	32.5676	4.1225	0	16.25	3.7145	0.8261	0.1203	1	0.2048	1	0.2542	1317.28	885.591	13	5.85	0.349303
19	8.1	41.0325	5.0657	38.9964	6.3929	0	13.7886	3.1392	0.976	0.8888	1	0.02535	0.5902	0	444.031	195.012	-26.65	31.2	0.792395
20	28.3	37.2093	1.3148	198.592	7.551	0	29.43	4.9886	0.6769	-0.8944	1	0.4773	0.7719	0.3058	594.196	387.032	12.35	-35.1	0.174123
21	10.7	99.8295	9.3299	111.086	12.7685	3.25	32.5	6.2998	0.9505	0.8236	1	0.04831	0	0	593.411	212.991	98.8	14.3	0.730697
22	14.7	81.6882	5.557	110.361	8.6899	0	42.3748	6.1763	0.979	0.8341	1	0.03246	0.1654	0	1032.66	257.697	35.75	-73.45	0.639478
23	7.9	7.9343	1.0043	67.9129	11.5107	3.25	32.0088	7.6328	0.1745	-0.9955	0.9806	0.7611	1	0.7143	1007.97	740.525	-6.5	4.55	0.0872493
24	7.7	89.9845	11.6863	70.5587	12.3787	0	39	8.0209	0.9609	0.9286	0.9878	0.01891	0	0	1302.83	839.526	-89.7	-7.15	0.944065
25	6.3	5.2	0.8254	21.6504	5.035	0	14.5344	3.4306	-0.04759	-0.9261	0.9923	0.6964	1	0.7391	1112.1	1035.38	5.2	0	0.163932
26	7.5	45.2206	6.0294	39.5871	7.1977	0	14.5344	3.5448	0.9592	0.8417	0.9991	0.03619	0.2727	0	17.76	600.84	14.3	42.9	0.837684
27	4.7	32.688	6.9549	26.597	9.8507	3.25	29.9635	6.4985	0.9886	0.9763	0.9971	0.008216	0	0	1125.97	695.787	9.75	31.2	0.706031
28	6.9	43.3945	6.2891	36.7662	7.5033	0	23.6604	6.7463	0.9788	0.9247	1	0.02334	0.08163	0	954.159	439.123	-41.6	-12.35	0.838178
29	17.7	58.1378	3.2846	82.4489	5.2515	0	19.5	3.3935	0.8576	-0.2723	1	0.242	0.9172	0.146	874.35	712.576	-10.4	-57.2	0.625459
30	12.7	44.8264	3.5296	91.1602	8.5196	0	29.9635	4.8669	0.7166	-1	1	0.5278	0.4299	0.2069	705.984	224.016	42.9	-13	0.414292
31	26.5	39.6713	1.497	106.986	4.3668	0	14.5344	2.4941	0.4823	-0.9564	1	0.5242	0.9959	0.5249	1214.55	33.2264	-12.35	37.7	0.342814
32	18.1	63.534	3.5102	102.62	6.3739	0	24.7513	4.7982	0.9537	0.7147	1	0.06133	0.8137	0.02128	265.378	646.815	-61.75	-14.95	0.550715
33	4.7	8.7207	1.8555	16.2878	6.0325	0	14.5344	4.4606	0.4721	-0.6139	0.9355	0.5147	1	0.7143	652.043	690.043	3.9	-7.8	0.307584
34	7.3	40.4308	5.5385	42.5457	8.0275	0	13.4001	2.9434	0.9548	0.808	0.9999	0.04965	0.3774	0	734.027	193.02	32.5	-24.05	0.689941
35	12.3	8.45	0.687	63.945	6.2082	0	16.25	4.6872	0.2396	-1	1	0.7097	0.9612	0.6585	974.041	806.289	-7.8	3.25	0.11066
36	15.5	55.3111	3.5685	168.92	12.5126	3.25	39.1352	6.7611	0.4712	-0.7396	1	0.5193	0.363	0.5877	1248.15	376.048	-2.6	-55.25	0.285193
37	21.9	132.2	6.0365	160.449	8.0628	0	16.5718	3.3885	0.9599	0.7819	1	0.04674	0.07538	0	806.98	826.831	-129.35	27.3	0.748685
38	13.3	35.2322	2.649	64.4151	5.7004	0	23.6604	4.4541	0.6507	-0.8944	1	0.5579	0.9292	0.2826	160.237	833.658	-30.55	-17.55	0.464704
39	7.1	7.827	1.1024	47.3797	9.2901	3.25	22.75	4.6935	0.1145	-0.9866	1	0.778	0.9216	0.6774	867.303	858.887	5.85	5.2	0.118664
40	12.7	25.2414	1.9875	61.9066	5.7857	0	23.4361	4.2924	0.1613	-0.9878	1	0.7987	0.7664	0.5517	556.598	719.898	-5.2	24.7	0.343519
41	9.1	15.6541	1.7202	42.712	6.0158	0	13.7886	3.5119	0.7997	-0.8064	1	0.4522	1	0.16	695.736	427.615	15.6	1.3	0.285947
42	9.5	48.7543	5.132	62.1188	8.2825	0	41.3657	7.2367	0.5886	-0.4961	1	0.5539	0.3467	0.3636	237.616	960.984	33.15	-35.75	0.61962
43	5.1	41.2174	8.0818	31.8966	10.2892	0	27.768	8.0332	0.947	0.8793	0.9904	0.03761	0	0	637.461	820.961	25.35	32.5	0.785464
44	6.3	20.4001	3.2381	23.0715	5.3655	0	11.718	3.319	0.8778	0.6129	1	0.1319	1	0.2174	293.921	875.087	10.4	-17.55	0.603504
45	29.5	39.4845	1.3385	127.331	4.6302	0	14.5344	2.6908	0.4964	-1	1	0.6292	0.8582	0.4506	1350.02	182.829	33.15	-21.45	0.28908
46	9.5	61.3794	6.461	71.9958	9.5994	0	17.5018	3.9748	0.9322	0.7722	1	0.05585	0.2533	0	815.447	452.474	5.85	61.1	0.673063
47	15.9	68.1106	4.2837	96.0211	6.908	0	19.769	3.5539	0.6928	-0.964	1	0.5988	0.3957	0.2185	895.893	415.239	-15.6	-66.3	0.620107
48	10.5	30.7224	2.9259	57.783	6.798	0	14.5344	3.3286	-0.07509	-0.9979	0.9994	0.8396	0.7294	0.6667	708.014	284.252	-30.55	3.25	0.430406
49	5.7	14.2704	2.5036	21.3535	5.7712	0	25.3833	6.0397	-0.209	-0.7332	0.9615	0.6201	0.8649	0.8235	591.026	855.061	-12.35	-7.15	0.433809
50	13.3	60.3941	4.5409	62.5369	5.5342	0	13.7886	3.2693	0.9679	0.8737	1	0.03039	0.6106	0	907.181	170.004	33.8	50.05	0.820516
51	5.5	30.048	5.4633	27.6034	7.8867	0	19.769	5.5428	0.9666	0.897	0.9996	0.03241	0.08571	0	566.891	801.082	-23.4	-18.85	0.692723
52	6.1	23.8648	3.9123	33.7048	8.2207	0	16.25	4.7287	0.5106	-0.8697	0.9999	0.6483	0.4146	0.4762	487.885	698.066	-20.8	11.7	0.475908
53	20.1	42.1499	2.097	86.7819	4.7946	0	18.9506	4.3067	0.6793	-1	1	0.5637	0.9613	0.2375	240.159	600.386	-40.3	-12.35	0.437367
54	6.3	3.9538	0.6276	16.129	3.7509	0	16.5718	4.7236	-0.06668	-0.9806	0.8437	0.7145	1	0.7	386.714	149.214	3.9	-0.65	0.16732
55	6.3	13.9106	2.208	22.393	5.2077	0	10.2774	2.8188	0.2957	-0.9487	1	0.7912	1	0.4783	709.817	311.278	11.05	-8.45	0.423988
56	19.3	73.863	3.8271	109.536	6.3316	0	23.6604	4.157	0.8558	-0.9594	1	0.3512	0.5029	0.09211	346.505	528.404	-73.45	-7.8	0.604444
57	5.7	2.68	0.4702	15.0939	4.0794	0	9.1924	2.2139	0.04595	-1	1	0.8579	1	0.625	597.991	51.6667	-0.65	2.6	0.115262
58	9.7	116.798	12.041	97.5506	12.6689	7.2672	16.5718	2.3858	0.9977	0.987	1	0.003098	0	0	1217.85	152.938	111.8	-33.8	0.950438
59	7.3	48.437	6.6352	42.2757	7.9765	0	17.5018	3.7095	0.9961	0.9729	1	0.00546	0.01887	0	1154.53	171.904	37.05	-31.2	0.831844
60	20.1	32.9134	1.6375	74.1027	4.0941	0	13.4001	2.8122	0.6814	-0.9285	1	0.4299	1	0.3416	1073.85	541.443	32.5	5.2	0.399966
61	6.1	27.1214	4.4461	32.6303	7.9586	3.25	19.769	4.0832	0.9702	0.8575	1	0.03453	0.1951	0	1162.33	977.648	-19.5	18.85	0.558654
62	7.7	8.841	1.1482	33.8606	5.9405	0	13.4001	2.9316	0.6292	-0.9487	1	0.4312	1	0.5294	693.682	80.7922	8.45	-2.6	0.193283
63	5.1	1.3	0.2549	12.8275	4.1379	0	11.718	3.0109	-0.329	-0.9417	0.9104	0.5842	1	0.9091	677.353	723.569	-1.3	0	0.0616013
64	7.3	5.5536	0.7608	23.4735	4.429	0	10.2774	2.5324	0.01276	-0.6247	0.8396	0.4497	1	0.9394	369.555	110.794	-1.95	5.2	0.171777
65	34.3	104.9	3.0583	243.608	7.542	0	36.3361	4.519	0.6875	-0.9998	1	0.4989	0.5325	0.3046	907.863	643.083	-53.3	-90.35	0.405503
66	25.9	59.7576	2.3072	154.971	6.4842	0	26.2023	4.93	0.6109	-1	1	0.6235	0.8661	0.3442	561.475	658.023	42.9	41.6	0.355819
67	17.9	94.7864	5.2953	148.168	9.3187	0	44.2048	7.7816	0.7305	-0.9363	0.9999	0.4815	0.3774	0.2158	718.93	58.1453	83.85	-44.2	0.568244
68	9.7	8.475	0.8737	50.8	6.5974	0	18.9506	5.1482	0.009636	-0.9833	0.9998	0.6644	0.974	0.8214	530.83	889.624	7.15	-4.55	0.132431
69	4.7	16.5718	3.5259	24.6439	9.1274	0	24.7513	5.8432	0.9381	0.7568	0.9996	0.08514	1	0	348.925	566.649	-12.35	-11.05	0.386298
70	5.7	55.1007	9.6668	33.4214	9.0328	3.25	14.5344	2.6083	0.9707	0.9419	0.9942	0.01428	0	0	539.079	834.114	-52.65	-16.25	1.07019
71	16.1	76.7991	4.7701	116.601	8.2696	0	33.4608	4.5143	0.8858	-0.09054	1	0.2486	0.1986	0.1488	990.485	974.808	3.9	76.7	0.576824
72	8.5	14.6069	1.7185	61.6017	9.4772	0	37.9012	10.191	0.2754	-0.8321	0.9998	0.6492	0.8923	0.6364	1261.22	81.1	-7.8	12.35	0.18133
73	7.7	7.2672	0.9438	61.4257	10.7764	3.25	26.2023	5.3244	0.193	-0.9701	1	0.6677	1	0.6667	607.039	9.1623	6.5	-3.25	0.0875803
74	10.7	15.0064	1.4025	83.8051	9.6328	0	32.0088	6.8828	0.02501	-1	0.9979	0.6517	1	0.8	292.173	271.037	4.55	14.3	0.145596
75	5.3	78.9743	14.9008	49.2873	14.9356	7.2672	19.769	2.9891	0.9906	0.9814	0.9986	0.005393	0	0	486.858	59.4245	-7.15	-78.65	0.99767
76	16.1	75.3243	4.6785	84.2636	5.9761	0	11.718	2.1844	0.9796	0.8178	1	0.02863	0.4681	0	699.991	166.981	-35.75	66.3	0.782868
77	9.1	3.677	0.4041	64.7643	9.1217	0	20.5548	5.09	-0.4476	-1	1	0.6602	1	0.8776	1033.64	952.022	2.6	-2.6	0.044301
78	16.9	3.677	0.2176	70.9907	4.7645	0	13	2.6008	0.007323	-1	0.9994	0.5922	0.9195	0.875	1104.62	757.722	2.6	2.6	0.0456711
79	7.1	17.0617	2.4031	45.1052	8.8442	0	23.4361	5.2471	-0.2024	-0.9967	0.8944	0.5946	0.8627	0.9677	456.69	260.556	-13	-11.05	0.271715
80	12.3	37.2547	3.0288	57.6018	5.5924	0	14.5344	4.3772	0.2234	-0.9955	1	0.8487	0.6505	0.4625	1100.24	953.776	-27.3	-25.35	0.541592
81	6.1	15.0064	2.4601	22.977	5.6041	3.25	10.2774	2.1857	0.4858	-0.4104	0.9945	0.4965	0.878	0.5238	1204.36	564.221	14.3	4.55	0.438982
82	7.9	74.5802	9.4405	59.8922	10.1512	4.5962	17.5018	3.1184	0.9843	0.9529	0.9998	0.01127	0	0	1192.22	689.456	-64.35	37.7	0.929989
83	5.1	36.5968	7.1758	30.482	9.8329	3.25	20.5548	5.0779	0.9742	0.9333	0.9952	0.01934	0.2258	0	629.637	1008.97	-12.35	-34.45	0.729775
84	12.9	85.1302	6.5992	100.111	9.1845	0	20.5548	4.6544	0.6088	-0.9943	1	0.5849	0.3394	0.4045	1186.63	856.446	57.2	-63.05	0.718515
85	23.5	98.1586	4.177	130.981	6.0921	0	17.5018	2.9267	0.9463	-0.7634	1	0.1702	0.5721	0.0359	365.947	985.94	-98.15	-1.3	0.685642
86	6.9	71.4202	10.3508	55.0939	11.2437	4.5962	18.3848	2.9119	0.9974	0.9907	1	0.002305	0	0	229.471	124.246	53.95	-46.8	0.920587
87	6.1	43.6711	7.1592	36.92	9.0049	0	26.8002	6.2987	0.9536	0.8052	0.9994	0.05188	0	0	1149.34	1011.37	11.05	42.25	0.795034
88	5.7	8.7449	1.5342	39.4146	10.6526	0	26.2023	6.9682	0.2501	-0.9839	0.9701	0.7092	1	0.5625	731.491	742.728	-6.5	-5.85	0.144021
89	8.3	80.1637	9.6583	66.161	10.5018	4.5962	14.5344	2.4486	0.9567	0.8144	0.9945	0.05195	0	0	536.151	51.6084	52.65	-60.45	0.91968
90	30.7	150.275	4.895	210.796	7.3448	0	14.5344	3.1995	0.9596	0.4961	1	0.07118	0.2021	0.02622	248.676	743.288	-139.75	-55.25	0.666458
91	5.1	4.6872	0.9191	9.718	3.1349	0	7.2672	2.7293	0.8778	0.6459	1	0.1387	1	0.2727	409.274	628.235	-3.9	2.6	0.293183
92	5.3	0.9192	0.1734	5.525	1.6742	0	3.25	1.6494	-0.8015	-1	-0.4472	0.1772	1	1	826.255	916.047	-0.65	-0.65	0.103572
93	11.9	73.9773	6.2166	92.6794	9.3616	0	16.5718	4.095	0.9699	0.7732	1	0.03851	0.2626	0	570.286	144.609	59.8	43.55	0.664053
94	6.3	48.0868	7.6328	47.6134	11.0729	3.25	51.387	9.4734	0.9722	0.8503	0.9999	0.04907	0	0	1126.52	794.04	7.8	47.45	0.689323
95	4.9	8.475	1.7296	22.5646	7.7809	3.25	10.2774	2.2798	0.8976	0.4961	1	0.1619	1	0.1111	486.643	622.643	8.45	-0.65	0.222288
96	6.5	19.801	3.0463	24.5499	5.4555	0	13.4001	3.4367	0.745	-0.3467	1	0.3732	0.9778	0.36	771.585	899.523	-7.8	-18.2	0.558391
97	26.9	98.9047	3.6768	185.324	7.4427	0	42.3748	5.9604	0.8173	-0.7071	1	0.2691	0.6225	0.2325	1216.48	709.429	72.8	66.95	0.494014
98	5.1	29.43	5.7706	27.6272	8.912	3.25	17.5018	4.7059	0.9994	0.9967	1	0.0009787	0.3871	0	1358.87	744.696	20.15	-21.45	0.647509
99	6.1	14.0316	2.3003	24.1502	5.8903	0	16.25	4.5187	-0.1109	-0.9998	0.992	0.7389	0.9268	0.75	193.123	1032.75	3.25	13.65	0.390523
100	5.7	32.3306	5.672	41.6017	11.2437	3.25	22.981	4.9096	0.8587	0.5484	1	0.1643	0.1622	0.2353	1015.48	120.29	16.25	27.95	0.50446
101	18.3	9.75	0.5328	105.042	6.4443	0	18.3848	4.2584	0.3093	-0.9998	0.9999	0.6994	0.9509	0.5704	1370.37	574.423	0	-9.75	0.0826777
102	7.7	36.8155	4.7812	53.3417	9.3582	3.25	30.6604	6.374	0.9243	0.7682	1	0.07004	0.3684	0	1271.97	526.481	-24.7	27.3	0.51091
103	5.3	20.4001	3.8491	27.744	8.4073	3.25	17.5018	4.2285	0.5045	-0.5903	0.9931	0.5715	0.303	0.4615	1304.16	781.17	-18.85	7.8	0.457828
104	6.9	71.6092	10.3781	62.728	12.8016	7.2672	16.5718	2.4259	0.9949	0.9839	1	0.00443	0	0	722.507	409.167	-10.4	70.85	0.810688
105	4.7	1.4534	0.3092	11.0223	4.0823	0	13.7886	3.7922	-0.3567	-0.8944	0.7071	0.7289	1	1	1242.19	461.883	1.3	0.65	0.0757416
106	8.3	36.2138	4.3631	54.8769	8.7106	0	49.7154	8.5135	0.5367	-0.9965	1	0.6891	0.5397	0.3721	1323.52	405.868	-13	33.8	0.500895
107	7.7	68.0144	8.833	74.9332	13.1462	0	34.548	8.3919	0.9604	0.8855	1	0.03514	0	0	1041	989.994	53.3	42.25	0.671905
108	16.1	106.826	6.6351	151.346	10.7338	3.25	35.1541	4.4797	0.9363	0.5912	1	0.08849	0	0.05785	1146.63	370.32	79.95	-70.85	0.61815
109	8.9	79.0545	8.8825	75.2963	10.9125	0	39.6713	8.0875	0.9814	0.913	1	0.02094	0	0	665.787	721.461	-55.9	-55.9	0.813975
110	5.7	3.9538	0.6936	9.2577	2.5021	0	6.5	2.0318	0.6521	0.1961	0.9923	0.2698	1	0.5882	787.579	1000.66	-3.9	0.65	0.277207
111	16.3	44.2048	2.7119	101.575	7.1031	0	26	4.3203	0.7409	0.1096	1	0.2502	0.993	0.4132	1307.71	589.982	-42.25	13	0.381791
112	8.1	99.382	12.2694	77.9345	12.7761	3.25	22.75	4.697	0.9977	0.9901	1	0.003049	0	0	907.858	360.901	98.15	-15.6	0.96034
113	5.7	37.8622	6.6425	29.4915	7.9707	3.25	17.5018	3.3589	0.9848	0.962	0.9998	0.0112	0	0	1167.64	423.491	-21.45	-31.2	0.833365
114	8.5	28.85	3.3941	47.0324	7.2358	0	23.4361	3.8284	0.2614	-0.9674	0.9904	0.6516	0.6	0.6591	907.135	951.9	7.15	27.95	0.46907
115	4.7	31.4428	6.69	23.4556	8.6872	3.25	13.7886	3.7755	0.8508	0.7424	0.935	0.08294	0	0.1429	498.234	887.468	15.6	-27.3	0.770099
116	5.9	33.8062	5.7299	30.1243	7.7242	3.25	11.718	2.7751	0.9616	0.8923	0.9988	0.03268	0.1538	0	1093.25	236.331	-33.8	0.65	0.741811
117	11.3	50.7	4.4867	92.2974	9.9244	0	39.2699	8.0809	0.4706	-0.6139	1	0.6186	0.3548	0.4384	14.4071	293.071	0	50.7	0.452088
118	9.3	10.1533	1.0918	39.44	5.4027	0	13.4001	3.0704	-0.2111	-0.9943	1	0.7378	1	0.82	712.505	797.613	-6.5	-7.8	0.202084
119	12.1	38.0014	3.1406	98.7084	9.7731	0	29.9635	5.4352	0.444	-0.9864	0.9999	0.5668	0.7228	0.5125	741.831	372.062	37.05	8.45	0.321351
120	5.3	77.4019	14.6041	47.4878	14.3902	9.75	19.769	3.4486	0.9556	0.9406	0.9771	0.01216	0	0	1167.75	973.057	-10.4	-76.7	1.01486
121	6.7	34.0305	5.0792	34.1362	7.263	0	17.5018	5.2552	0.4103	-0.6247	0.9999	0.53	0.4894	0.6296	148.06	986.605	-29.9	16.25	0.699325
122	4.9	11.4997	2.3469	28.2724	9.7491	0	33.1436	9.5358	0.54	-0.1807	0.9548	0.4424	1	0.625	1079.29	314.296	-7.8	-8.45	0.24073
123	5.9	40.1161	6.7993	30.6692	7.8639	3.25	13.7886	3.0132	0.9961	0.9833	1	0.005325	0	0	1091.49	645.246	26	30.55	0.864622
124	4.7	6.4018	1.3621	12.4162	4.5986	0	13.4001	3.7677	-0.1157	-0.6402	0.2631	0.3202	0.963	1	1064.99	87.5957	5.85	-2.6	0.296199
125	12.3	59.5806	4.8439	76.5114	7.4283	0	13.7886	3.4646	0.9469	0.7493	0.9999	0.06171	0.1845	0.01205	42.7033	693.606	59.15	7.15	0.652087
126	4.7	2.0555	0.4373	24.0687	8.9143	0	23.4361	6.2408	-0.9724	-0.9935	-0.935	0.01854	1	1	1237.16	521.713	1.95	-0.65	0.049056
127	5.7	3.3144	0.5815	19.9523	5.3925	0	13.4001	3.6391	0.3629	-0.9945	0.9701	0.7221	1	0.4118	1204.48	309.167	-3.25	-0.65	0.107835
128	9.5	21.607	2.2744	61.4704	8.1961	0	33.931	5.6167	0.7947	0.2425	1	0.2142	0.9733	0.3273	241.263	931.437	15.6	14.95	0.277498
129	11.9	13.5256	1.1366	54.7372	5.529	0	22.981	4.4711	-0.137	-0.9979	0.9923	0.6156	1	0.8649	362.584	780.109	-11.05	-7.8	0.205571
130	6.7	7.2672	1.0847	28.2197	6.0042	0	13	2.7354	0.1735	-0.9864	1	0.6505	1	0.7308	564.254	973.202	-1.3	7.15	0.180657
131	9.9	67.3276	6.8008	78.8677	9.9833	0	19.769	4.9723	0.8134	0.05821	0.9999	0.2224	0.2025	0.2203	631.934	966.838	17.55	-65	0.681218
132	17.5	106.824	6.1042	119.966	7.7398	0	35.75	5.7014	0.9825	0.9191	1	0.01836	0.1032	0	1142.67	179.563	39	-99.45	0.788677
133	10.1	9.3066	0.9214	39.4796	4.874	0	9.75	2.0498	0.162	-0.8192	1	0.6161	1	0.75	690.01	346.955	-9.1	1.95	0.189044
134	22.3	101.118	4.5345	157.278	7.7477	0	26.2023	4.5582	0.8228	-0.1667	1	0.2909	0.4335	0.1768	545.621	293.413	-64.35	-78	0.58527
135	22.9	67.453	2.9455	119.078	5.6975	0	16.5718	3.6523	0.8633	-0.2392	1	0.1994	0.7512	0.1852	853.033	255.079	-35.75	-57.2	0.516981
136	14.7	30.5569	2.0787	73.9144	5.82	0	14.5344	3.019	0.9165	0.05121	1	0.1394	1	0.08411	1125.11	586.82	-12.35	-27.95	0.357165
137	6.7	40.9087	6.1058	41.6563	8.863	3.25	20.8102	4.8741	0.8123	-0.5274	1	0.4372	0.2766	0.1111	134.328	261.41	-28.6	-29.25	0.688909
138	11.9	20.9619	1.7615	76.4462	7.7218	0	35.0036	5.5533	0.472	-0.9968	1	0.6402	0.9798	0.5065	1343.96	722.059	10.4	-18.2	0.22812
139	5.9	42.7668	7.2486	34.7617	8.9133	3.25	22.981	5.1565	0.8305	0.5057	0.9918	0.1247	0.4103	0.2632	1014.19	387.152	-17.55	-39	0.813234
140	8.5	47.7031	5.6121	47.2256	7.2655	0	13	2.8483	0.9716	0.889	1	0.02708	0.3077	0	619.641	915.253	-16.25	-44.85	0.772431
141	6.9	5.5915	0.8104	29.5098	6.0224	0	16.5718	4.4932	-0.4964	-1	0.8944	0.5842	1	0.9643	405.804	968.674	-4.55	3.25	0.134564
142	5.5	23.2733	4.2315	30.422	8.692	3.25	35.8974	8.9119	0.8503	0.4042	0.9991	0.1934	0.6571	0.2667	1272.9	637.536	18.85	13.65	0.486827
143	5.9	11.518	1.9522	34.5188	8.851	0	41.3657	8.2816	0.3781	-0.5145	0.993	0.5337	0.9744	0.6842	1066.89	510.805	-11.05	3.25	0.220563
144	6.5	37.3453	5.7454	37.5651	8.3478	0	18.9506	4.7532	0.9912	0.9657	1	0.009834	0.04444	0	1233.91	385.054	19.5	31.85	0.688253
145	5.5	7.3539	1.3371	24.4943	6.9984	0	19.769	4.8176	-0.7373	-0.9907	0.8682	0.4986	1	0.9333	818.236	394.346	-5.2	5.2	0.191058
146	5.3	10.1533	1.9157	15.1358	4.5866	3.25	9.1924	1.7497	0.7023	0.4961	0.9191	0.1261	1	0.6923	1040.34	12.5472	-6.5	-7.8	0.417673
147	5.7	16.6608	2.9229	16.6407	4.4975	0	13	3.3889	0.6415	0.3037	0.9998	0.2519	0.7297	0.5882	796.596	617.798	15.6	5.85	0.649894
148	4.9	20.7288	4.2304	16.6656	5.7468	0	11.718	3.9003	0.9626	0.8797	0.9999	0.04633	0.7586	0	795.643	900.49	-13.65	-15.6	0.736131
149	10.3	88.9741	8.6383	75.1665	9.0562	3.25	18.3848	3.8743	0.9859	0.9494	1	0.01617	0	0	1027.76	542.83	-67.6	57.85	0.953855
150	10.3	65.9101	6.399	69.9357	8.426	0	18.9506	4.5128	0.9364	0.7493	1	0.06616	0.09639	0.01587	32.8301	592.675	39.65	52.65	0.759435
151	5.9	1.3	0.2203	28.9487	7.4227	0	24.7513	5.9547	-0.3103	-0.9961	0.9487	0.7137	1	0.8889	562.661	110.119	1.3	0	0.0296792
152	6.3	42.5886	6.7601	56.9856	13.2525	3.25	27.768	6.2438	0.9449	0.7265	1	0.07919	0	0.04348	337.302	1010.39	11.7	40.95	0.5101
153	8.1	37.8566	4.6737	40.6248	6.6598	3.25	13.7886	2.872	0.8449	0.4122	1	0.1206	0.6066	0.1951	160.518	422.197	-36.4	-10.4	0.701778
154	5.3	11.718	2.211	29.8975	9.0598	3.25	21.8017	4.3965	0.62	0.2631	0.9954	0.2538	0.9697	0.6154	850.726	851.736	9.75	6.5	0.244045
155	26.5	46.5193	1.7554	172.928	7.0583	0	18.3848	4.5841	0.05055	-1	1	0.7554	0.7755	0.7373	982.572	294.398	12.35	44.85	0.2487
156	16.9	133.226	7.8832	125.099	8.3959	3.25	13.7886	2.5148	0.9856	0.9366	1	0.01478	0	0	678.358	591.908	-111.15	-73.45	0.938934
157	5.7	24.7086	4.3348	21.6632	5.8549	0	11.718	2.7576	0.9547	0.8752	0.9995	0.04412	0.3784	0	1172.96	268.254	-24.7	-0.65	0.740371
158	6.3	12.8693	2.0428	29.1355	6.7757	0	14.5344	4.3747	-0.6446	-0.9921	-0.1131	0.2477	0.8372	1	651.27	542.222	-9.1	9.1	0.301489
159	10.3	54.4334	5.2848	60.5233	7.292	3.25	13.7886	3.049	0.9585	0.8227	1	0.04329	0.241	0	1211.85	399.393	-53.3	-11.05	0.724739
160	11.7	57.7477	4.9357	60.3067	6.2172	0	14.5344	3.0406	0.9957	0.9565	1	0.006412	0.3093	0	434.739	164.179	-56.55	11.7	0.793878
161	9.7	103.35	10.6546	118.438	15.3816	3.25	42.3748	8.4623	0.9941	0.9754	1	0.006993	0	0	981.397	254.247	-87.75	54.6	0.692685
162	6.5	28.2208	4.3417	29.818	6.6262	3.25	16.25	3.5985	0.937	0.7375	0.9991	0.07169	0.5556	0.04	117.923	386.223	3.9	-27.95	0.655232
163	11.1	25.0903	2.2604	52.8519	5.8079	0	20.5548	3.8968	0.6629	-0.5812	0.9999	0.5329	0.9121	0.2609	1176.98	571.473	14.95	-20.15	0.389194
164	41.1	207.39	5.046	379.188	9.6979	0	40.2003	5.9234	0.7981	-0.9965	1	0.4663	0.289	0.1459	651.331	641.246	175.5	110.5	0.520319
165	8.3	38.4875	4.637	54.4169	8.6376	0	40.2003	7.4638	0.5376	-0.5547	0.999	0.5232	0.4127	0.5	408.006	308.524	-3.25	-38.35	0.536839
166	5.5	6.5	1.1818	15.9183	4.5481	0	9.1924	2.3946	0.2406	-0.1961	0.6668	0.2715	1	1	1239.44	638.291	3.9	-5.2	0.259845
167	15.7	90.35	5.7548	117.434	8.5719	0	26.8002	4.5021	0.9192	0.08663	1	0.1731	0.3796	0.1453	982.287	953.876	0	90.35	0.671356
168	14.9	126.885	8.5158	121.113	9.3886	3.25	13.7886	2.7171	0.974	0.8604	1	0.03447	0.04651	0	708.272	853.507	-126.75	5.85	0.907036
169	6.7	71.9712	10.742	53.7576	11.4378	0	20.5548	4.8839	0.9891	0.964	0.9999	0.01063	0	0	714.418	821.702	67.6	-24.7	0.939167
170	5.3	32.0088	6.0394	32.76	9.9273	0	35.8974	8.9394	0.9585	0.6381	0.9951	0.09817	0.06061	0.07692	1075.72	834.67	-13	-29.25	0.608363
171	13.1	47.4144	3.6194	94.7702	8.5379	0	23.6604	5.4202	0.7827	-0.9892	1	0.5295	0.5946	0.1209	527.343	391.935	-41.6	-22.75	0.423922
172	6.1	17.4413	2.8592	16.6965	4.0723	0	7.2672	2.5501	0.7622	0.5046	0.9567	0.1142	1	0.381	214.492	423.246	7.8	15.6	0.702109
173	6.7	10.2774	1.5339	25.7801	5.4851	0	20.5548	4.8187	0.5138	-0.2747	0.9191	0.4038	1	0.6296	871.037	74.7239	3.25	9.75	0.279649
174	8.9	38.3885	4.3133	38.4862	5.5777	0	10.2774	2.8629	0.9599	0.7792	1	0.05728	0.7971	0	317.472	744.337	33.8	-18.2	0.773312
175	38.5	31.1051	0.8079	317.848	8.7082	0	39.538	5.5813	0.8369	-0.9294	1	0.3967	0.3945	0.1159	1126.69	851.687	30.55	5.85	0.0927746
176	6.5	47.61	7.3246	39.4236	8.7608	0	42.25	8.3005	0.9397	0.8402	0.9999	0.04617	0	0	389.069	752.954	-25.35	-40.3	0.836065
177	11.1	3.3144	0.2986	56.8495	6.2472	0	33.931	5.6475	-0.08013	-1	0.9939	0.7008	0.967	0.8551	1158.88	300.797	-3.25	0.65	0.0477974
178	6.1	5.2405	0.8591	13.6223	3.3225	0	14.5344	3.3755	-0.8884	-0.9992	-0.1104	0.1956	1	1	897.812	216.869	-0.65	5.2	0.25857
179	6.9	74.2538	10.7614	55.3906	11.3042	0	19.769	4.902	0.9602	0.8435	0.9995	0.04088	0	0	1345.34	238.862	64.35	-37.05	0.951982
180	13.5	93.5684	6.931	98.5795	8.5721	0	24.7513	3.614	0.9696	0.8808	1	0.03847	0.05217	0	1060.37	265.285	77.35	-52.65	0.808553
181	6.1	11.718	1.921	21.6237	5.2741	0	11.718	3.2915	0.3397	-0.4335	0.9817	0.4289	1	0.7619	218.664	23.1311	9.75	6.5	0.364233
182	7.1	11.3518	1.5988	13.8574	2.7171	0	10.2774	2.4901	0.2115	-1	1	0.7646	1	0.6087	854.345	27.2958	-4.55	-10.4	0.588421
183	5.1	14.3884	2.8212	30.1563	9.7279	3.25	17.5018	3.9478	0.9806	0.9681	0.9998	0.01156	1	0	543.618	794.853	-4.55	-13.65	0.290011
184	8.5	45.2299	5.3212	55.5852	8.5516	0	29.43	6.1473	0.4876	-0.4687	0.9974	0.4733	0.3231	0.619	521.077	594.112	5.85	44.85	0.622246
185	5.5	24.05	4.3727	33.38	9.5371	0	18.3848	4.5828	0.9551	0.8178	0.9998	0.0508	0.8286	0	1152.58	252.064	7.8	22.75	0.458494
186	6.1	1.8385	0.3014	42.9435	10.474	0	21.8017	6.6835	0.07636	-1	0.9989	0.7514	1	0.6667	1008.74	681.623	-1.3	-1.3	0.028776
187	11.1	49.5025	4.4597	95.2525	10.4673	0	26.2023	5.5352	0.3188	-0.9997	0.9923	0.611	0.4396	0.6901	1052.11	583.946	19.5	45.5	0.42606
188	18.7	66.4305	3.5524	136.543	8.1762	0	20.5548	5.3987	0.7008	-0.9806	1	0.5487	0.6168	0.2138	529.409	922.048	-18.85	-63.7	0.434481
189	17.3	108.645	6.2801	163.221	10.668	0	42.7471	9.0341	0.6934	-0.9959	1	0.6525	0.1176	0.1729	410.592	745.876	108.55	4.55	0.588686
190	5.1	67.4404	13.2236	44.4863	14.3504	4.5962	19.769	4.4245	0.9836	0.972	0.9963	0.008306	0	0	957.677	121.765	-12.35	-66.3	0.92148
191	4.9	16.0932	3.2843	40.7372	14.0473	3.25	52.5054	12.1949	-0.3445	-0.9916	0.9989	0.7717	0.2069	0.7778	1304.58	355.429	11.05	11.7	0.233803
192	11.5	92.5217	8.0454	97.4886	10.262	3.25	18.9506	3.7305	0.9517	0.6562	1	0.07071	0.1789	0.02667	1142.79	95.1	-68.9	61.75	0.783999
193	4.9	21.45	4.3776	26.2147	9.0395	0	41.1096	9.6068	0.9386	0.5692	0.998	0.139	0.2759	0.1111	4.2041	40.9082	0	-21.45	0.484275
194	4.7	6.9096	1.4701	23.0759	8.5466	3.25	20.5548	5.0301	0.7783	0.3786	0.9542	0.2127	1	0.2857	1088.19	466.606	5.2	-4.55	0.17201
195	6.5	49.0782	7.5505	37.4303	8.3178	0	13.4001	3.2589	0.9829	0.9582	1	0.01376	0	0	431.969	100.869	48.1	-9.75	0.907752
196	5.1	28.0029	5.4908	19.9593	6.4385	3.25	11.718	2.7408	0.9907	0.9827	0.9999	0.006154	0.3871	0	477.137	880.765	10.4	-26	0.852807
197	9.9	18.3963	1.8582	91.2288	11.548	3.25	33.1436	6.4013	0.2899	-1	1	0.9038	0.2911	0.3729	354.51	399.828	9.75	-15.6	0.160911
198	13.1	30.3488	2.3167	64.1717	5.7812	0	16.5718	3.7284	0.3563	-0.9989	1	0.734	0.8829	0.5222	1056.41	333.718	20.8	-22.1	0.40073
199	8.5	44.3717	5.2202	49.1225	7.5573	0	16.5718	4.3667	0.8828	0.3807	0.9996	0.1134	0.3692	0.08889	654.706	720.694	3.9	44.2	0.690749
200	5.1	11.1262	2.1816	25.0138	8.069	0	26.8002	6.3051	0.2272	-0.9839	0.9864	0.7327	1	0.6	666.892	339.824	-11.05	-1.3	0.270368
201	6.7	33.2962	4.9696	34.9317	7.4323	3.25	16.25	3.7488	0.8719	0.662	1	0.1179	0.3191	0.2593	193.164	644.866	-20.8	-26	0.668649
202	12.9	52.2796	4.0527	87.9405	8.0679	0	16.25	3.8971	0.8153	-0.7645	1	0.3543	0.5229	0.2247	1340.81	22.3953	40.95	32.5	0.502324
203	5.5	49.1986	8.9452	33.3905	9.5401	0	17.5018	5.06	0.6738	0.5547	0.8506	0.0828	0.2	0.8	736.709	291.991	13	47.45	0.937642
204	7.5	6.1321	0.8176	28.2754	5.141	0	16.25	4.1104	0.04593	-0.9989	1	0.6212	1	0.8125	1025.73	464.267	-3.25	-5.2	0.159035
205	8.5	52.1501	6.1353	92.2351	14.19	3.25	27.768	7.2886	0.5395	-0.995	1	0.7186	0.3692	0.2889	756.071	409.877	-9.1	51.35	0.432368
206	6.1	45.6715	7.4871	49.0691	11.9681	4.5962	21.8017	5.2659	0.9742	0.9239	0.9999	0.02639	0	0	901.607	62.5328	41.6	18.85	0.625588
207	7.9	11.2207	1.4203	37.0229	6.2751	0	19.769	4.5774	0.734	-0.8682	1	0.3652	1	0.3333	975.994	680.221	-11.05	1.95	0.226339
208	4.7	18.3503	3.9043	23.6676	8.7658	3.25	14.5344	3.4667	0.6375	0.2071	0.8944	0.268	0.8519	0.5714	621.574	232.691	16.9	7.15	0.445401
209	9.1	79.5155	8.738	66.5573	9.3743	0	18.9506	5.2878	0.9882	0.9425	1	0.01579	0.1972	0	1339.19	96.4615	-56.55	-55.9	0.932123
210	6.7	14.8508	2.2165	35.2787	7.5061	0	21.8017	4.775	0.8542	0.3471	1	0.1846	1	0.1852	1329.02	331.978	5.85	-13.65	0.295293
211	8.3	28.0179	3.3757	41.974	6.6625	0	16.5718	4.6375	0.2833	-0.9487	0.9892	0.5275	0.6508	0.7674	558.777	486.97	-1.95	27.95	0.506672
212	7.3	3.3144	0.454	29.1043	5.4914	3.25	13.4001	2.1936	-0.04482	-1	0.9971	0.7007	1	0.7879	928.993	50.8973	-0.65	-3.25	0.0826747
213	6.3	19.8436	3.1498	20.4371	4.7528	0	11.718	2.9258	0.9303	0.6993	0.9992	0.07723	0.9767	0.04348	582.619	251.81	10.4	16.9	0.662725
214	5.5	18.9506	3.4456	22.5732	6.4495	3.25	13.7886	3.5762	0.7496	-0.1029	1	0.3602	0.7143	0.3333	493.173	276.482	-9.75	-16.25	0.534243
215	6.3	61.9174	9.8282	54.9373	12.7761	3.25	21.8017	4.0273	0.8238	0.4181	1	0.1872	0	0.2609	1370.88	414.881	-27.95	-55.25	0.769264
216	8.5	20.9316	2.4625	59.1532	9.1005	0	29.43	7.3614	0.523	-0.3162	1	0.3594	0.9692	0.6591	261.835	1023.61	-16.9	12.35	0.27059
217	20.1	38.2562	1.9033	102.376	5.6561	0	29.43	3.6319	0.5802	-0.8	1	0.5384	0.8122	0.4151	827.264	939.453	-6.5	37.7	0.336504
218	18.9	92.8772	4.9141	119.309	7.0597	0	18.3848	4.0708	0.9298	0.1104	1	0.1404	0.426	0.1141	1106.09	397.659	49.4	78.65	0.696078
219	5.3	6.5	1.2264	12.1767	3.6899	0	10.2774	2.7229	0.2446	-0.4472	0.9806	0.4097	1	0.8333	1137.08	829.415	-6.5	0	0.332367
220	7.9	28.0707	3.5532	38.7056	6.5603	0	20.8102	4.1943	0.9607	0.8321	1	0.03471	0.9322	0	82.462	442.519	-27.95	-2.6	0.541622
221	12.9	66.3	5.1395	91.4881	8.3934	0	20.8102	5.062	0.9524	0.6556	1	0.0655	0.4495	0.02247	910.798	146.628	-58.5	-31.2	0.612326
222	10.3	66.44	6.4505	71.2931	8.5895	0	14.5344	3.5025	0.9907	0.9274	1	0.01526	0	0	1170.07	1014.18	57.2	33.8	0.750975
223	6.9	10.5812	1.5335	56.9712	11.6268	0	30.6604	9.8609	0.3964	-0.8503	0.9993	0.7155	0.8776	0.4138	407.812	950.833	7.8	7.15	0.131894
224	7.1	23.3005	3.2818	39.9005	7.8236	0	13.4001	3.775	0.9339	0.8222	0.9996	0.04812	1	0	985.599	369.084	21.45	-9.1	0.419474
225	11.7	105.428	9.011	103.54	10.6742	0	42.3748	6.158	0.9888	0.938	1	0.01299	0	0	1084.51	82.094	5.2	-105.3	0.844185
226	4.7	0.65	0.1383	14.9944	5.5535	0	13.4001	4.0394	-0.519	-0.9648	0.8944	0.7204	1	0.8333	475.043	941.096	0	0.65	0.0249032
227	10.1	1.95	0.1931	73.2094	9.0382	0	41.6203	9.1532	-0.2197	-0.995	1	0.7157	1	0.807	613.322	731.475	-1.95	0	0.0213649
228	24.9	121.508	4.8799	159.649	6.9716	0	14.5344	3.3014	0.967	0.703	1	0.05347	0.4148	0.009569	583.811	287.785	-54.6	-108.55	0.699968
229	24.3	107.331	4.4169	201.188	9.0219	0	22.981	4.5471	0.6336	-1	1	0.6379	0.2735	0.266	1162.47	898.023	-94.25	51.35	0.489575
230	5.9	19.2931	3.27	26.0009	6.6669	3.25	16.25	4.1139	0.799	0.2707	1	0.2563	0.8974	0.3158	433.771	453.288	-16.25	-10.4	0.490483
231	7.3	36.3652	4.9815	40.1753	7.5802	0	14.5344	3.4229	0.9348	0.7765	1	0.06778	0.5472	0	850.459	92.2945	17.55	31.85	0.657173
232	10.5	17.7415	1.6897	74.038	8.7104	3.25	33.4608	7.0337	0.4055	-0.2974	0.9307	0.3457	0.4941	0.75	1281.97	942.771	17.55	2.6	0.193986
233	6.7	32.487	4.8488	34.8897	7.4233	0	14.5344	3.8572	0.9144	0.4415	0.9998	0.1198	0.4894	0.07407	1068.31	763.246	-30.55	-11.05	0.653187
234	4.7	24.3988	5.1912	22.8418	8.4599	3.25	16.25	3.5517	0.9601	0.7824	1	0.08054	0.2963	0	1112.59	275.277	-16.25	-18.2	0.613624
235	13.7	67.2554	4.9092	71.3401	6.0974	0	11.718	2.9746	0.953	0.7656	0.9999	0.05452	0.4444	0	833.215	107.792	-55.25	-38.35	0.80513
236	13.7	50.3572	3.6757	98.7185	8.4375	3.25	25.3833	4.398	0.904	0.4944	0.9999	0.1053	0.5214	0.1134	973.894	369.04	-46.15	-20.15	0.435639
237	7.3	63.902	8.7537	60.8037	11.4724	0	22.75	5.1895	0.8936	0.6275	1	0.1102	0.3208	0.1212	149.13	445.973	-63.05	-10.4	0.763023
238	4.9	6.9096	1.4101	27.2708	9.4037	0	26.2023	6.2999	-0.8948	-0.9983	-0.1414	0.2828	0.931	1	1017.45	635.051	-5.2	-4.55	0.149952
239	10.9	57.9777	5.3191	77.5892	8.7179	0	27.9576	6.2707	0.8314	-0.9466	1	0.3598	0.2697	0.2174	753.404	755.606	-42.9	39	0.610135
240	5.5	13.4001	2.4364	29.6676	8.4765	4.5962	14.5344	2.3592	0.9116	0.361	0.9999	0.1793	1	0.1333	462.009	132.8	12.35	-5.2	0.28743
241	5.3	54.2662	10.2389	42.4877	12.8751	4.5962	20.8102	3.9009	0.9085	0.7831	0.9994	0.07646	0	0	34.217	378.613	-44.85	-30.55	0.795248
242	9.5	55.7069	5.8639	56.3058	7.5074	3.25	16.5718	3.2456	0.9716	0.8847	1	0.03058	0.16	0	967.595	500.116	-46.15	-31.2	0.781083
243	7.1	44.8688	6.3196	39.2113	7.6885	3.25	21.8017	4.0743	0.8546	0.6616	0.9948	0.1128	0.2157	0.1935	1191.46	87.0563	-27.95	-35.1	0.821955
244	4.7	33.4608	7.1193	21.9676	8.1361	4.5962	13.4001	2.8352	0.9896	0.9773	0.9983	0.007341	0	0	372.138	359.692	-13.65	30.55	0.875026
245	5.1	16.25	3.1863	21.3939	6.9013	3.25	13	2.7332	0.8398	0.5665	0.9983	0.178	1	0.2727	463.676	590.078	4.55	15.6	0.461696
246	5.1	103.205	20.2362	69.7469	22.499	11.718	39.1352	6.3999	0.996	0.9874	0.9997	0.004052	0	0	653.951	48.7353	-91.65	47.45	0.899427
247	6.3	54.4528	8.6433	58.0265	13.4945	4.5962	30.6604	6.0938	0.7345	0.2272	0.9542	0.209	0.04651	0.4348	553.246	750.071	-50.05	-21.45	0.640505
248	10.9	37.8175	3.4695	66.7626	7.5014	0	16.5718	4.0233	0.943	0.5882	1	0.09238	0.8539	0.05797	1194.84	906	-34.45	15.6	0.462514
249	33.1	125.41	3.7888	215.341	6.9241	0	21.8017	3.5331	0.6581	-1	1	0.6018	0.4469	0.2621	903.471	550.394	124.8	12.35	0.54719
250	5.3	60.1522	11.3495	47.964	14.5346	4.5962	21.8017	5.1384	0.9972	0.992	1	0.002746	0	0	1172.19	428.755	-59.8	-6.5	0.780861
251	7.5	44.2048	5.894	51.7132	9.4024	3.25	17.5018	4.1409	0.9774	0.8944	1	0.02752	0.3091	0	1285.18	1008.95	-14.95	-41.6	0.626861
252	14.1	14.6069	1.036	115.266	9.5261	0	18.9506	4.5135	0.0351	-1	0.9996	0.7258	1	0.77	262.723	928.507	7.8	-12.35	0.108754
253	11.9	18.8948	1.5878	60.3671	6.0977	3.25	27.5772	4.1592	-0.3166	-1	0.8397	0.6343	0.8687	0.9342	628.84	888.727	1.3	-18.85	0.260393
254	10.9	70.0614	6.4277	81.5569	9.1637	3.25	17.5018	3.3668	0.8676	0.329	1	0.1413	0	0.1739	826.197	583.445	-30.55	-63.05	0.701431
255	4.9	7.827	1.5974	28.6508	9.8796	3.25	36.7696	9.131	0.7826	0.5692	0.9594	0.1424	1	0.4444	351.796	52.1735	-7.8	-0.65	0.161687
256	6.7	75.0884	11.2072	55.7802	11.8681	3.25	21.8017	4.6273	0.9966	0.9865	1	0.004288	0	0	1103.91	955.187	-15.6	-73.45	0.944313
257	5.3	15.9879	3.0166	17.7482	5.3782	0	9.75	2.6094	0.9661	0.9037	1	0.02627	1	0	1113.26	779.293	14.3	-7.15	0.560894
258	14.1	44.5902	3.1624	79.345	6.5574	0	45.6159	6.6235	0.4793	-0.9734	1	0.6222	0.7273	0.4059	722.507	378.848	-26.65	-35.75	0.482264
259	23.7	81.1355	3.4234	175.524	8.0887	0	25.3833	5.5849	0.5733	-0.9985	1	0.7191	0.5622	0.2769	786.968	971.392	38.35	-71.5	0.423232
260	5.3	50.6583	9.5582	36.7466	11.1353	4.5962	16.25	3.964	0.979	0.9552	0.9932	0.01268	0	0	1260.9	494.368	-27.95	42.25	0.858369
261	5.5	24.1814	4.3966	22.6858	6.4817	0	16.25	4.5209	0.972	0.9353	0.9994	0.02141	0.2857	0	434.982	430.854	-19.5	-14.3	0.67831
262	10.3	20.8406	2.0234	45.4676	5.478	0	37.0557	5.9104	0.4227	-0.8682	0.9996	0.7772	0.9157	0.3651	471.359	443.398	1.3	20.8	0.369368
263	28.5	38.2673	1.3427	129.397	4.8829	0	18.3848	3.1104	0.4819	-1	1	0.6155	0.9623	0.4622	262.254	532.398	-35.75	-13.65	0.27498
264	6.3	39.538	6.2759	33.7817	7.8562	0	11.718	3.2008	0.8467	0.5571	0.9997	0.1399	0.3953	0.2174	1353.83	649.984	-18.2	-35.1	0.798847
265	7.3	91.0418	12.4715	70.3383	13.2714	3.25	20.8102	5.5971	0.993	0.9772	1	0.007913	0.1132	0	1198.18	552.281	76.05	50.05	0.939728
266	7.7	15.5049	2.0136	35.4065	6.2117	0	14.5344	4.069	0.7232	-0.1961	0.9997	0.3197	1	0.3714	1098.55	480.11	-13	-8.45	0.324162
267	12.7	194.897	15.3462	168.81	15.7767	7.2672	24.7513	3.7024	0.9952	0.9724	1	0.004517	0	0	1003.83	930.165	170.95	93.6	0.972713
268	13.9	102.083	7.3441	132.245	11.113	0	18.9506	4.4841	0.7238	-0.9606	1	0.5106	0.1513	0.2371	1033.32	836.119	2.6	102.05	0.660857
269	9.5	51.1687	5.3862	51.0255	6.8034	3.25	13.4001	2.8358	0.9819	0.8831	1	0.02635	0.1067	0	16.0947	117.132	-22.1	-46.15	0.791692
270	12.7	57.1778	4.5022	69.3332	6.4797	0	11.718	2.4788	0.9534	0.8478	1	0.03921	0.3084	0	1210.58	572.437	37.05	43.55	0.694816
271	12.5	107.972	8.6378	105.827	10.0787	3.25	16.25	3.4648	0.9916	0.9603	1	0.009889	0	0	286.416	658.66	98.8	-43.55	0.857035
272	9.9	112.32	11.3455	99.502	12.5952	4.5962	25.3833	4.1224	0.974	0.9169	1	0.01977	0	0	642.04	167.273	67.6	89.7	0.90078
273	16.3	144.823	8.8849	181.702	12.7064	0	26.8002	4.5242	0.7499	-0.6067	1	0.5006	0.07692	0.1951	838.709	1007.06	-142.35	26.65	0.699246
274	29.7	31.0711	1.0462	113.778	4.1075	0	22.981	3.2473	0.3939	-1	1	0.6857	1	0.5369	1067.84	178.742	-24.7	-18.85	0.254705
275	6.1	36.3826	5.9644	33.7478	8.2312	3.25	18.9506	3.9474	0.8567	0.4472	0.9991	0.1752	0.3902	0.2381	1106.37	200.754	34.45	11.7	0.724609
276	6.7	39.65	5.9179	39.3712	8.3769	0	14.5344	3.9152	0.9244	0.5914	0.9999	0.1114	0.1277	0.07407	829.933	1035	39.65	0	0.706455
277	12.7	35.322	2.7813	96.5514	9.0235	3.25	22.981	5.2363	0.3595	-1	0.9999	0.7635	0.8224	0.5172	1309.89	322.606	34.45	7.8	0.308229
278	5.1	15.8685	3.1115	30.7369	9.9151	0	17.5018	5.2896	0.8006	0.5271	0.9969	0.1716	1	0.4545	1163.84	936.941	-13	9.1	0.313814
279	7.9	17.1728	2.1738	46.6196	7.9016	0	32.5	5.8551	0.08441	-0.9085	0.9975	0.504	0.7966	0.8974	1123.37	769.247	-14.95	-8.45	0.275109
280	6.3	17.5981	2.7933	35.0634	8.1543	0	26.2023	5.9402	0.4158	-0.4472	0.9998	0.4226	0.8372	0.6957	18.2937	902.968	-17.55	-1.3	0.342555
281	30.5	44.0324	1.4437	156.14	5.4786	0	13.4001	2.9128	0.4329	-1	1	0.695	0.8912	0.4633	930.01	768.959	37.7	22.75	0.263516
282	4.9	24.468	4.9935	23.134	7.9773	3.25	21.8017	4.8471	0.5324	-0.4404	0.9798	0.4342	0.4138	0.6667	216.827	600.061	-18.85	-15.6	0.625964
283	22.7	26.3951	1.1628	149.641	7.229	0	33.1436	6.4599	0.2933	-0.9997	1	0.7127	0.7295	0.5838	1351.37	965.905	20.8	16.25	0.160852
284	19.5	90.1909	4.6252	158.903	9.0802	0	19.5	4.1372	0.4394	-1	1	0.7175	0.32	0.4129	559.005	52.3359	76.7	47.45	0.509372
285	6.3	16.3019	2.5876	29.3383	6.8228	0	19.769	6.2533	0.3765	-0.7761	1	0.6605	0.8837	0.5455	1358.07	943.635	-14.95	-6.5	0.379258
286	5.7	46.3738	8.1357	44.8528	12.1224	4.5962	24.7513	5.5035	0.8542	0.7442	0.9979	0.07068	0	0.05882	838.746	15.8158	39.65	24.05	0.671129
287	7.9	59.8883	7.5808	71.5171	12.1216	3.25	35.1541	6.405	0.9241	0.7534	0.9978	0.0741	0.339	0	1309.08	665.582	-53.95	-26	0.625396
288	12.1	102.238	8.4494	105.947	10.4898	0	45.9619	7.1265	0.9249	0.4834	1	0.146	0	0.1605	721.331	541.57	67.6	76.7	0.805487
289	7.1	5.9927	0.844	31.6536	6.2066	0	29.9635	5.9218	0.6044	-0.6	1	0.4999	1	0.4	184.042	838.275	-3.9	4.55	0.135984
290	9.1	25.0819	2.7563	50.385	7.0965	0	21.8017	4.7175	0.8341	-0.8	1	0.424	1	0.1176	393.637	598.61	-13	21.45	0.388403
291	18.7	88.0648	4.7093	135.425	8.1093	0	47.3207	6.751	0.9307	0.1388	1	0.1519	0.2395	0.06803	1334.86	441.535	-75.4	-45.5	0.580728
292	8.1	63.753	7.8707	61.9824	10.1611	0	37.0557	6.1483	0.986	0.9564	1	0.0101	0.1475	0	1070.53	410.383	22.1	59.8	0.774591
293	10.3	14.0316	1.3623	78.3086	9.4348	3.25	23.4361	4.4758	0.4131	-0.8767	1	0.7366	0.1205	0.4127	1095.17	238.345	-3.25	-13.65	0.144391
294	14.1	55.631	3.9455	98.2961	8.1236	0	27.9576	4.3704	0.6224	-0.9585	1	0.7201	0.08264	0.2178	1130.54	886.064	27.95	-48.1	0.485684
295	6.7	32.5584	4.8595	35.9468	7.6483	0	16.5718	4.0009	0.9493	0.8422	1	0.05974	0.383	0	487.209	561.754	32.5	1.95	0.63537
296	6.9	43.787	6.3459	53.3412	10.886	3.25	37.0557	7.5093	0.6448	-0.1275	1	0.3304	0.3061	0.5862	1122.37	666.355	43.55	-4.55	0.582941
297	8.7	6.7862	0.78	39.4657	5.8904	0	23.4361	5.2452	-0.3357	-1	1	0.8095	1	0.7609	673.977	430.914	6.5	-1.95	0.132419
298	6.9	19.1171	2.7706	56.7157	11.5746	0	37.0557	9.733	0.8603	0.6144	1	0.09884	0.7755	0.1429	1219.62	200.812	5.85	18.2	0.239369
299	18.7	57.8208	3.092	105.957	6.3447	0	27.768	4.593	0.777	-0.7255	1	0.4068	0.7545	0.2245	743.393	39.8503	8.45	57.2	0.487336
300	8.5	19.1171	2.2491	31.6484	4.869	0	14.5344	3.1758	0.8345	-0.04344	1	0.2055	0.9692	0.2667	1330.4	617.241	-15.6	11.05	0.461922
301	12.9	27.6766	2.1455	87.4812	8.0258	0	29.43	5.1982	0.5753	-0.9989	1	0.5971	0.8532	0.3488	724.492	439.76	4.55	27.3	0.267325
302	11.3	136.786	12.105	121.969	13.115	0	23.4361	4.3599	0.9967	0.9762	1	0.004066	0.08602	0	1015.99	594.845	131.3	38.35	0.922989
303	11.7	34.4561	2.945	51.1744	5.2757	0	16.5718	3.4535	0.9423	0.7452	1	0.06473	0.9175	0.01299	595.603	208.791	34.45	-0.65	0.55822
304	7.9	59.3461	7.5122	56.3862	9.557	0	19.769	4.4516	0.9888	0.9293	1	0.01333	0	0	139.051	166.215	52	28.6	0.786042
305	12.9	21.1625	1.6405	39.0733	3.5847	0	11.718	2.4101	0.7937	-0.6	0.9999	0.3371	1	0.2386	899.147	451.705	15.6	14.3	0.457639
306	7.3	15.1186	2.071	53.9379	10.177	0	29.0689	8.7776	0.1203	-0.9417	0.9999	0.6596	1	0.7241	1063.9	748.377	-6.5	-13.65	0.203498
307	4.7	36.2255	7.7075	33.0414	12.2376	3.25	20.5548	5.9172	0.964	0.8512	0.9997	0.0518	0.1481	0	417.33	425.606	5.85	-35.75	0.629821
308	4.7	12.35	2.6277	13.2554	4.9094	0	9.75	3.2116	0.9229	0.7541	0.9983	0.08092	1	0	153.447	386.138	0	12.35	0.535239
309	5.9	13.0162	2.2061	30.4052	7.7962	3.25	19.769	4.6437	0.5381	0.1264	0.9021	0.2577	1	0.6842	516.373	301.195	-13	-0.65	0.282971
310	11.1	44.4336	4.003	60.5928	6.6585	0	16.25	4.2378	-0.07922	-0.999	1	0.7528	0.6923	0.6818	387.671	1016.96	-4.55	-44.2	0.601186
311	15.5	87.2188	5.627	116.718	8.6458	0	20.5548	3.6458	0.9132	0.4543	1	0.1443	0.2148	0.1565	553.684	534.087	40.3	-77.35	0.650836
312	7.3	20.4001	2.7945	53.7361	10.1389	3.25	29.9635	6.596	0.8672	-0.5665	1	0.3182	0.6038	0.09091	1359.57	558.014	-18.85	7.8	0.275622
313	5.5	9.3066	1.6921	39.0745	11.1642	0	37.0557	8.5078	-0.7177	-0.9961	0.1821	0.3187	0.7714	1	1002.98	637.773	9.1	1.95	0.151565
314	5.1	15.1744	2.9754	26.2212	8.4584	3.25	14.5344	3.3577	0.6445	-0.02173	0.9997	0.3851	0.871	0.5455	596.274	863.5	10.4	-11.05	0.351769
315	7.9	9.5971	1.2148	45.9976	7.7962	3.25	19.769	4.0595	-0.2399	-0.9999	0.9945	0.7517	0.7797	0.8462	1256.92	255.196	4.55	8.45	0.15582
316	11.9	110.088	9.2511	128.438	12.9735	0	42.7471	8.9815	0.8866	-0.1224	1	0.2705	0.1111	0.1139	132.588	942.668	29.9	105.95	0.713077
317	10.7	50.8041	4.748	101.218	11.6342	3.25	29.9635	5.7918	0.2182	-1	0.9997	0.8461	0.3448	0.4627	727.304	367.355	48.75	14.3	0.408107
318	8.7	81.1876	9.3319	81.2769	12.1309	3.25	19.769	4.8263	0.9446	0.5195	1	0.1092	0.1045	0.06383	750.103	470.316	80.6	9.75	0.769267
319	4.9	15.6135	3.1864	18.4658	6.3675	0	13.4001	3.457	0.8337	0.7474	0.9857	0.08256	1	0.1111	701.082	345.602	-15.6	-0.65	0.500416
320	4.9	34.0243	6.9437	23.156	7.9848	3.25	13	3.5256	0.9707	0.9242	0.9999	0.02997	0.1724	0	633.775	298.857	23.4	-24.7	0.869615
321	8.1	10.4809	1.2939	27.4652	4.5025	0	10.2774	2.7807	0.6478	-0.1104	0.9999	0.2956	1	0.5366	1108.85	525.803	-10.4	-1.3	0.287374
322	6.3	48.3147	7.669	42.0009	9.7677	0	18.9506	5.1776	0.9132	0.7147	0.9781	0.07311	0.2093	0.04348	554.508	435.802	14.3	46.15	0.785139
323	7.5	31.1051	4.1473	41.3189	7.5125	0	22.981	5.5789	0.9721	0.8723	0.9999	0.03169	0.5636	0	1257.05	1016.22	5.85	-30.55	0.552053
324	6.1	60.296	9.8846	49.5657	12.0892	3.25	22.75	4.9743	0.9837	0.9488	0.9993	0.01272	0	0	597.418	329.853	59.15	11.7	0.817639
325	4.9	43.3165	8.8401	31.0052	10.6915	3.25	18.9506	4.6436	0.9287	0.9122	0.9466	0.01419	0	0	424.592	540.704	39	18.85	0.826834
326	20.1	54.9779	2.7352	110.469	6.1032	0	29.9635	4.7574	0.5139	-0.9939	1	0.6289	0.7735	0.4088	931.122	865.883	-22.75	-50.05	0.448158
327	4.9	20.4104	4.1654	20.7269	7.1472	0	17.5018	4.5029	0.7957	0.5272	0.9615	0.1849	0.4828	0.3333	1255.58	402.663	12.35	16.25	0.582802
328	5.1	13.4001	2.6275	19.4454	6.2727	0	16.5718	4.9474	0.689	0.05872	0.9983	0.3122	0.9677	0.4545	837.147	62.1176	-8.45	10.4	0.418879
329	27.1	127.262	4.696	226.235	9.0133	0	23.6604	4.7785	0.8557	-0.07357	1	0.2106	0.4263	0.2251	1142.24	404.596	37.7	-121.55	0.521008
330	16.7	36.3128	2.1744	88.6516	6.0307	0	45.9619	7.3604	0.5896	-0.8	1	0.4698	0.9524	0.5	353.787	696.168	-25.35	-26	0.360555
331	8.5	7.827	0.9208	50.1831	7.7205	0	21.8017	5.7909	-0.2628	-0.9959	0.995	0.6971	1	0.8182	825.641	748.553	0.65	7.8	0.119267
332	5.5	9.0535	1.6461	16.4393	4.6969	0	10.2774	2.6671	0.6912	0.114	1	0.2882	1	0.5333	269.846	359.536	-8.45	3.25	0.350465
333	7.5	60.2119	8.0283	52.8509	9.6093	3.25	50.4536	8.99	0.9285	0.755	0.9999	0.07129	0	0	254.973	878.313	-42.9	42.25	0.835472
334	7.5	96.9721	12.9296	77.6813	14.1239	6.5	19.769	2.9091	0.9881	0.9572	1	0.01259	0	0	793.72	235.087	93.6	-25.35	0.915441
335	5.3	25.483	4.8081	50.0115	15.155	3.25	29.9635	8.0523	0.3406	-0.03159	0.6037	0.1742	0.303	1	1242.68	538.557	-15.6	-20.15	0.317262
336	6.3	4.5962	0.7296	15.9204	3.7024	0	9.1924	2.3626	-0.01906	-0.8321	0.9512	0.4373	1	0.9524	896.754	202.786	-3.25	3.25	0.197061
337	5.9	23.4451	3.9737	34.0233	8.7239	0	29.9635	7.5852	0.9362	0.6812	1	0.08442	0.4872	0.05263	1297.79	603.373	-16.25	-16.9	0.455496
338	5.7	10.1741	1.7849	25.9974	7.0263	0	13.4001	3.513	0.3123	-0.9945	0.995	0.626	1	0.625	1142.23	627.886	9.1	-4.55	0.254031
339	7.7	34.4193	4.47	47.1081	8.2646	3.25	13.7886	2.8941	0.99	0.9487	1	0.01224	0.4561	0	601.221	419.325	-33.8	-6.5	0.540861
340	10.3	112.269	10.9	98.9614	11.9231	3.25	32.0088	5.1501	0.9914	0.9731	1	0.008281	0	0	662.214	591.869	46.8	-102.05	0.914192
341	5.3	71.8213	13.5512	45.7735	13.8708	6.5	21.8017	4.3716	0.989	0.9752	0.9951	0.006013	0	0	1188.81	429.707	26	-66.95	0.976959
342	18.1	28.3179	1.5645	137.612	8.5473	0	37.9012	6.4563	0.2214	-0.9998	0.9998	0.6613	0.8447	0.6857	533.417	462.152	4.55	27.95	0.18304
343	7.5	40.7068	5.4276	39.2733	7.1406	3.25	16.5718	3.1116	0.9944	0.9589	1	0.008353	0.3091	0	518.1	966.367	13.65	38.35	0.760104
344	7.1	56.2766	7.9263	61.6864	12.0954	3.25	19.769	4.8991	0.9661	0.8134	0.9998	0.03873	0.1961	0	1062.92	617.789	55.9	-6.5	0.655315
345	11.1	74.2509	6.6893	87.4343	9.6082	3.25	20.8102	4.449	0.6946	-0.9972	1	0.661	0.2857	0.1831	769.203	281.919	-69.55	26	0.696207
346	5.7	38.3995	6.7368	31.3445	8.4715	3.25	13.7886	2.9966	0.8919	0.8321	0.9438	0.03181	0	0	209.079	478.377	-31.85	21.45	0.795231
347	10.7	78.969	7.3803	83.0869	9.5502	3.25	16.25	3.3571	0.9568	0.7894	1	0.05122	0.1264	0	981.579	877.477	-74.1	-27.3	0.77279
348	19.7	53.1969	2.7003	117.515	6.6392	0	27.9576	5.3747	0.6228	-1	1	0.604	0.8418	0.3032	804.459	834.835	43.55	-30.55	0.406721
349	8.9	71.2158	8.0018	64.7257	9.3805	4.5962	14.5344	2.4029	0.9852	0.9683	0.9979	0.007632	0	0	967.517	373.022	26	-66.3	0.853025
350	6.1	14.0014	2.2953	20.5426	5.0104	0	13	3.8985	0.9189	0.7682	1	0.06587	1	0	79.918	543.492	-5.2	13	0.458107
351	6.9	16.5463	2.398	27.7774	5.6689	0	21.8017	3.9225	0.9136	0.7071	1	0.0729	1	0.03448	1356.91	784.464	11.7	-11.7	0.42301
352	4.9	50.3698	10.2795	39.0753	13.4742	4.5962	20.8102	4.7784	0.9709	0.89	1	0.03582	0	0	1072.34	740.633	47.45	16.9	0.762902
353	5.1	11.9501	2.3432	23.2556	7.5018	0	20.8102	6.1042	-0.2519	-0.9935	0.8749	0.7817	0.7419	0.7273	13.0882	348.363	-11.05	-4.55	0.312352
354	8.7	0.9192	0.1057	43.831	6.5419	0	35.0036	6.1395	-0.0711	-0.9995	1	0.7295	1	0.8511	1256.71	944.178	-0.65	-0.65	0.0161574
355	12.7	18.8948	1.4878	63.6766	5.9511	0	10.2774	2.53	0.707	-0.3511	1	0.3394	1	0.3953	921.374	63.6063	18.85	-1.3	0.250004
356	8.9	13.8954	1.5613	38.1708	5.532	0	16.25	3.8833	-0.3354	-1	0.6654	0.5734	0.9275	1	136.994	467.09	-13.65	2.6	0.282231
357	5.1	7.0308	1.3786	22.4827	7.2525	0	22.981	6.6241	0.08701	-0.6139	0.8	0.4601	1	0.9091	609.735	714.765	5.85	3.9	0.190086
358	8.1	41.1353	5.0784	52.3652	8.5845	0	21.8017	4.1411	0.9416	0.7631	1	0.06287	0.3115	0	401.093	550.815	-40.95	-3.9	0.591578
359	8.1	55.357	6.8342	61.4498	10.0737	0	19.769	4.1522	0.9799	0.8742	1	0.02988	0.1803	0	1263.49	361.407	14.95	53.3	0.67842
360	4.7	3.3144	0.7052	13.7626	5.0973	0	13	3.7483	-0.3248	-0.9995	1	0.8974	0.9259	0.7143	1256.05	216.457	-3.25	-0.65	0.138348
361	8.3	32.5065	3.9164	43.5171	6.9075	3.25	11.718	2.6239	0.9051	0.597	0.9997	0.1021	0.5873	0.1163	1120.43	695.693	6.5	31.85	0.566978
362	4.7	24.4766	5.2078	40.9413	15.1634	4.5962	44.2048	10.2626	0.2003	-0.3214	0.6805	0.3455	0	1	705.819	570.032	24.05	-4.55	0.343445
363	5.1	44.133	8.6535	31.7683	10.2478	3.25	17.5018	3.4994	0.9991	0.9959	1	0.001169	0	0	372.48	459.127	43.55	-7.15	0.844425
364	7.9	26	3.2911	70.4816	11.946	3.25	19.769	3.3018	0.7612	-0.1657	1	0.2747	0.8644	0.359	199.76	110.329	15.6	20.8	0.275498
365	6.7	34.1977	5.1041	56.9813	12.1237	3.25	19.769	4.3647	0.9695	0.8591	1	0.03765	0.4255	0	958.776	200.91	-5.2	-33.8	0.421002
366	11.9	31.0711	2.611	95.4774	9.6442	3.25	23.4361	5.4762	0.05892	-0.9996	0.9999	0.8076	0.6061	0.5949	1366.85	1015.06	8.45	-29.9	0.270733
367	7.5	37.4188	4.9892	54.3624	9.8841	0	45.2673	8.782	0.592	-0.749	0.9998	0.467	0.4545	0.5429	209.513	984.767	35.75	-11.05	0.50477
368	15.7	53.7971	3.4266	88.7646	6.4792	0	18.3848	4.4021	0.3957	-1	1	0.797	0.5182	0.3793	1227.01	820.984	-11.05	52.65	0.528862
369	8.1	87.4026	10.7905	70.6645	11.5843	3.25	18.9506	4.4402	0.987	0.887	1	0.02677	0	0	587.704	249.179	-54.6	68.25	0.931476
370	11.9	59.5061	5.0005	60.7439	6.1357	0	14.5344	3.1342	0.9675	0.87	1	0.03562	0.404	0	470.975	1004.42	-45.5	-38.35	0.814984
371	4.7	8.1445	1.7329	30.6656	11.3576	3.25	29.0689	6.9313	-0.2802	-0.7071	0.1789	0.2845	0.8148	1	652.511	943.096	3.9	-7.15	0.152576
372	6.9	103.825	15.0471	76.4136	15.5946	9.75	21.8017	4.0304	0.9692	0.9199	0.9993	0.0251	0	0	869.413	209.848	-43.55	-94.25	0.964892
373	4.9	11.0691	2.259	12.9758	4.4744	0	10.2774	2.6081	0.7594	0.4472	0.9936	0.1743	1	0.4444	1150.87	779.622	-11.05	-0.65	0.504872
374	21.9	106.531	4.8644	138.97	6.9834	0	19.5	5.1397	0.6631	-0.9864	1	0.567	0.5427	0.2978	841.046	937.929	68.9	81.25	0.696566
375	9.9	3.9538	0.3994	29.6507	3.7533	0	7.2672	2.5664	0.06591	-1	1	0.7048	1	0.7759	195.596	837.419	-3.9	-0.65	0.106413
376	7.3	28.6295	3.9219	31.4216	5.9286	0	10.2774	2.3692	0.9373	0.8085	1	0.05401	0.566	0	1349.97	234.945	28.6	1.3	0.661522
377	5.1	35.7559	7.011	21.6675	6.9895	0	16.5718	3.9636	0.9856	0.9485	0.9999	0.01573	0.06452	0	70.4216	830.304	16.25	-31.85	1.00308
378	21.7	74.8517	3.4494	126.303	6.4113	0	18.9506	3.7601	0.8563	-0.7682	1	0.3424	0.6751	0.1364	1279.16	421.152	-74.75	-3.9	0.538019
379	15.7	40.556	2.5832	60.8866	4.4443	0	10.2774	2.4265	0.5847	-0.67	1	0.4654	0.9927	0.4872	1144.54	725.949	-4.55	40.3	0.581239
380	7.1	25.0819	3.5327	37.834	7.4184	0	19.5	4.8266	0.9611	0.7674	1	0.04637	1	0	1324.18	454.866	-13	-21.45	0.476208
381	5.1	58.7918	11.5278	37.3528	12.0493	6.5	16.5718	3.1338	0.9185	0.8708	0.9557	0.02672	0	0	163.059	425.147	58.5	-5.85	0.956719
382	8.1	11.9501	1.4753	52.5641	8.6171	0	24.7513	6.3931	0.2799	-0.9487	0.9999	0.6192	1	0.6829	607.364	861.105	4.55	11.05	0.171206
383	7.1	69.0654	9.7275	52.1614	10.2277	3.25	22.981	4.4066	0.9766	0.9459	0.9942	0.01265	0	0	780.599	635.711	-65.65	-21.45	0.951094
384	6.5	20.8102	3.2016	28.5125	6.3361	0	16.25	3.4284	0.3426	-0.9965	1	0.7694	0.7111	0.5	1219.56	303.815	-16.25	-13	0.505295
385	6.5	57.0854	8.7824	53.7682	11.9485	0	26.2023	5.8746	0.7708	0.3676	0.9953	0.2203	0.1556	0.48	1186.5	974.338	-56.55	7.8	0.735021
386	5.9	52.4047	8.8821	38.0388	9.7535	3.25	17.5018	3.9009	0.9882	0.9664	1	0.008441	0	0	935.136	940.712	-52	6.5	0.910658
387	6.9	20.0238	2.902	46.2827	9.4454	0	47.9857	9.1699	0.2274	-0.3969	0.8827	0.4159	0.2857	0.8621	1372.65	415.167	-19.5	-4.55	0.30724
388	4.7	22.7407	4.8384	21.8596	8.0962	0	16.25	4.9142	0.9158	0.8543	0.9537	0.0386	0.2222	0	375.681	26.4468	11.7	19.5	0.597614
389	6.7	29.0252	4.3321	64.6454	13.7543	0	39.2699	9.538	-0.07914	-0.9503	0.985	0.7187	0.1915	0.7778	1241.41	589.798	24.05	-16.25	0.314963
390	5.1	5.2405	1.0275	28.5221	9.2007	4.5962	13.4001	2.4141	0.5367	-0.3162	1	0.3943	1	0.7273	1127.59	968.245	-5.2	0.65	0.111676
391	12.1	15.6271	1.2915	78.2294	7.7455	0	17.5018	3.767	0.3415	-0.9998	1	0.6679	1	0.6296	829.516	469.698	-4.55	14.95	0.166742
392	6.9	7.827	1.1344	29.0217	5.9228	0	11.718	3.156	0.7656	0.1644	1	0.2185	1	0.3571	101.543	457.232	5.85	-5.2	0.191531
393	5.5	27.1604	4.9382	27.7621	7.932	0	40.2003	9.8217	0.9359	0.3128	1	0.1795	0.1714	0.06667	906.554	144.173	-25.35	-9.75	0.622567
394	8.3	35.9856	4.3356	51.3149	8.1452	0	16.25	4.5644	0.7874	0.04872	0.9998	0.2977	0.4444	0.3095	1376.52	355.127	-10.4	-34.45	0.532289
395	15.7	32.8491	2.0923	57.1976	4.175	0	23.4361	3.8607	0.8807	0.2631	1	0.1573	0.9854	0.1453	1058.99	351.92	-29.25	14.95	0.50115
396	16.1	19.5541	1.2145	107.89	7.6518	0	19.769	4.689	0.6023	-0.8599	1	0.5299	0.6454	0.438	581.124	805.388	18.2	7.15	0.158721
397	20.5	46.8045	2.2831	116.331	6.2882	0	17.5018	3.6997	0.6131	-0.9986	1	0.5523	0.8865	0.3962	1319.2	1002.85	-28.6	-37.05	0.363077
398	13.7	23.0544	1.6828	71.0606	6.0736	0	20.5548	4.6786	-0.1403	-1	1	0.819	0.7778	0.7113	1377.32	786.624	17.55	14.95	0.277068
399	7.3	6.5	0.8904	26.1997	4.9433	0	13.4001	3.354	-0.6837	-1	0.4472	0.4699	0.8302	1	88.3151	1033.16	3.9	-5.2	0.180123
400	20.3	24.286	1.1964	94.1991	5.1475	0	18.9506	3.5154	0.4679	-1	1	0.6875	1	0.443	1363.68	599.488	-23.4	6.5	0.232424
401	14.7	30.7224	2.09	91.2314	7.1836	0	27.5772	6.6374	0.6473	-1	1	0.3577	0.874	0.4906	1014.1	354.963	-3.25	30.55	0.29094
402	12.7	58.5	4.6063	99.997	9.3455	0	21.8017	5.5511	0.7974	0.3018	0.9992	0.1934	0.04673	0.3448	24.0315	97.2126	0	58.5	0.49289
403	8.1	25.0144	3.0882	58.8952	9.655	3.25	32.0088	8.0121	0.8188	-0.6402	0.9993	0.2565	0.3443	0.2195	1304.6	638.512	10.4	-22.75	0.319855
404	17.5	57.1483	3.2656	126.897	8.1869	0	47.9857	7.6777	0.7497	-0.9683	1	0.471	0.7548	0.2296	548.329	346.951	53.95	18.85	0.398881
405	7.7	53.304	6.9226	89.5857	15.7168	0	46.5329	8.1711	0.4012	-0.3742	0.9821	0.4796	0	0.5946	1132.3	593.734	53.3	-0.65	0.440459
406	6.7	15.0064	2.2398	17.7393	3.7743	0	10.2774	2.5632	0.7927	0.3714	1	0.1883	1	0.3333	206.187	406.03	4.55	14.3	0.593435
407	19.5	24.879	1.2758	91.7609	5.2435	0	17.5018	3.2545	0.4601	-0.9806	1	0.6119	0.9943	0.4671	1327.73	226.844	20.8	-13.65	0.243311
408	7.7	33.8999	4.4026	31.9195	5.5999	0	14.5344	3.6277	0.9509	0.8829	0.9969	0.03665	0.4737	0	1213.82	366.597	18.2	28.6	0.786193
409	19.3	22.366	1.1589	121.875	7.0448	0	33.4608	5.8282	-0.1098	-1	0.9995	0.6857	0.9364	0.8129	284.544	782.886	-18.2	-13	0.164504
410	5.3	24.286	4.5823	19.8094	6.0029	0	16.5718	3.9143	0.7002	-0.2425	0.9744	0.3286	0.697	0.4615	1251.51	274.491	23.4	6.5	0.763348
411	5.7	4.3603	0.765	23.3499	6.3108	0	20.5548	4.1426	-0.2483	-0.8772	0.9829	0.626	0.8378	0.875	289.026	360.035	1.95	-3.9	0.121221
412	8.7	76.7908	8.8265	73.0223	10.8989	0	18.3848	4.41	0.9926	0.9669	1	0.008919	0	0	1013.83	252.012	20.15	-74.1	0.809852
413	10.1	17.5018	1.7329	72.8914	8.9989	0	27.5772	5.825	0.2139	-0.9839	1	0.6412	0.9753	0.6885	1316.17	797.495	-4.55	-16.9	0.192568
414	8.7	22.1382	2.5446	47.4874	7.0877	3.25	13.7886	2.9492	0.4136	-0.8944	1	0.6542	0.7313	0.4565	582.379	420.69	14.3	-16.9	0.359016
415	5.1	5.886	1.1541	14.3104	4.6163	0	13.4001	2.7486	0.01046	-0.1961	0.5369	0.1997	1	1	326.578	632.088	-5.85	0.65	0.250005
416	14.3	29.3293	2.051	47.8148	3.8874	0	10.2774	2.7762	0.8772	-0.7071	1	0.3055	1	0.08824	1184.6	832.755	-28.6	-6.5	0.527602
417	5.5	14.5344	2.6426	12.6612	3.6175	0	7.2672	2.1325	0.872	0.7781	0.9748	0.07377	1	0	411.782	48.6909	-14.3	-2.6	0.730504
418	5.5	53.0019	9.6367	45.6305	13.0373	6.5	37.0557	6.7297	0.825	0.6459	0.9949	0.1168	0.1429	0.2667	1167.98	583.591	20.8	-48.75	0.739164
419	7.5	67.0005	8.9334	65.0137	11.8207	3.25	29.9635	5.5666	0.9961	0.9646	1	0.006718	0	0	168.367	379.013	57.85	-33.8	0.755742
420	5.9	53.4306	9.056	36.6338	9.3933	3.25	13.4001	3.2162	0.9959	0.9822	1	0.005559	0	0	879.695	43.2797	9.1	52.65	0.964091
421	7.5	36.9758	4.9301	34.8523	6.3368	0	14.5344	4.4207	0.9394	0.848	0.9999	0.04544	0.3091	0	881.933	634.24	-6.5	-36.4	0.778011
422	18.3	19.769	1.0803	106.262	6.5192	0	17.5018	4.2047	0.3271	-0.9939	1	0.6571	0.9816	0.6214	401.932	704.913	17.55	-9.1	0.165711
423	11.7	74.1029	6.3336	77.0276	7.941	3.25	16.5718	3.3319	0.972	0.8108	1	0.03115	0.07216	0	833.154	685.466	74.1	0.65	0.797582
424	5.9	25.483	4.3191	37.9593	9.7332	3.25	22.981	4.29	0.9284	0.7792	0.9998	0.07599	0.4615	0	835.593	722.924	-15.6	20.15	0.443749
425	15.7	51.9878	3.3113	68.48	4.9985	0	13.7886	3.0899	0.8304	0.1268	1	0.1915	0.8175	0.1795	1256.51	810.857	35.1	-38.35	0.662459
426	5.7	6.1664	1.0818	35.9594	9.7188	3.25	29.25	6.7248	-0.004894	-0.9487	0.9721	0.5557	1	0.9375	838.325	753.184	1.95	5.85	0.11131
427	6.5	28.0406	4.3139	28.0438	6.232	3.25	9.75	2.1096	0.7311	0.2747	0.9992	0.2407	0.4	0.48	1157.58	541.954	20.15	-19.5	0.692218
428	11.7	63.7199	5.4461	106.851	11.0155	0	32.6621	6.8996	0.6801	-0.1402	1	0.3499	0.06186	0.3896	1138.02	507.953	-60.45	-20.15	0.494403
429	4.7	9.3066	1.9801	17.802	6.5933	0	11.718	3.5417	0.08373	-0.5463	0.3162	0.3306	1	1	362.84	861.362	-1.95	9.1	0.30032
430	12.3	7.9343	0.6451	41.3078	4.0105	0	9.1924	2.0393	0.2352	-0.9006	1	0.6192	1	0.7089	1143.81	815.423	4.55	6.5	0.160853
431	8.1	24.1202	2.9778	47.1953	7.7369	0	35.8974	6.8469	0.01298	-0.9999	0.9971	0.7371	0.7213	0.8293	415.037	270.697	23.4	-5.85	0.384883
432	16.9	31.0711	1.8385	100.057	6.7152	0	32.0088	6.0205	0.2683	-1	1	0.8635	0.9732	0.4488	1005.62	1018.61	24.7	18.85	0.273782
433	16.7	24.3381	1.4574	79.1143	5.3819	0	24.7513	4.1135	0.4685	-0.9989	1	0.6123	1	0.44	1265.5	24.7395	-13.65	-20.15	0.270797
434	5.9	11.2207	1.9018	27.2654	6.9911	0	27.9576	6.8037	0.122	-0.5982	0.9998	0.629	0.8974	0.6842	636.314	711.5	1.95	-11.05	0.272032
435	5.7	17.8839	3.1375	30.8156	8.3285	0	17.5018	5.0529	0.5348	-0.9976	0.9999	0.7045	0.4324	0.3529	1241.91	188.079	16.9	-5.85	0.376718
436	4.9	7.15	1.4592	9.425	3.25	0	9.75	2.7468	0.9341	0.7071	1	0.1025	1	0.1111	1390.84	661.704	0	7.15	0.448985
437	5.7	24.3381	4.2698	35.584	9.6173	0	19.769	5.3349	0.6445	0.3987	0.8597	0.1546	0.4324	0.6471	996.658	978.956	-13.65	-20.15	0.443971
438	11.5	65.8556	5.7266	75.6814	7.9665	3.25	19.5	4.1082	0.8969	-0.9923	1	0.3502	0.1895	0.05333	510.97	1005.93	65.65	-5.2	0.718835
439	5.3	16.5463	3.1219	27.8179	8.4297	0	27.9576	7.3797	0.8217	0.54	0.9806	0.1054	1	0.07692	1181.34	661.491	-11.7	-11.7	0.370345
440	4.9	49.5025	10.1026	37.6725	12.9905	4.5962	20.5548	3.8198	0.9995	0.9987	1	0.0004536	0	0	327.878	808.306	-48.1	-11.7	0.777691
441	10.5	34.321	3.2687	64.2336	7.5569	0	17.5018	4.2322	0.953	0.6468	0.9999	0.06911	0.9647	0.03077	415.514	424.029	27.3	-20.8	0.432545
442	5.3	11.6276	2.1939	33.2159	10.0654	0	25.3833	6.9532	0.3514	-0.2502	0.9985	0.5007	0.7576	0.6923	353.34	559.604	-5.2	10.4	0.217965
443	7.5	24.6658	3.2888	37.6237	6.8407	0	13.7886	4.0855	0.9433	0.6953	1	0.06983	0.9273	0.02857	438.853	512.733	7.8	23.4	0.48077
444	6.1	7.2672	1.1913	43.5307	10.6172	3.25	22.981	5.8689	0.3343	-0.8615	0.9936	0.6833	0.9756	0.65	778.943	783.967	3.25	6.5	0.112205
445	7.1	5.8138	0.8188	40.9707	8.0335	0	20.5548	5.8027	-0.4392	-0.9965	0.9487	0.6862	1	0.8929	1075.25	780.394	2.6	-5.2	0.101923
446	15.5	24.7086	1.5941	92.4683	6.8495	0	33.1436	5.0252	0.374	-0.8944	0.9997	0.5354	0.9111	0.7193	973.271	632.371	22.1	-11.05	0.232732
447	4.9	9.6629	1.972	17.809	6.141	0	13.4001	3.8089	0.9247	0.7704	0.9985	0.06692	1	0	561.071	322.347	-7.15	6.5	0.32112
448	12.9	59.0356	4.5764	77.7275	7.131	0	17.5018	3.9711	0.7222	-0.8904	1	0.5528	0.3303	0.2045	898.628	831.492	-20.8	55.25	0.641761
449	7.1	41.5848	5.857	44.8235	8.7889	3.25	14.5344	3.7064	0.8648	0.7315	0.9995	0.0837	0.05882	0.03226	620.577	489.725	-37.7	17.55	0.666409
450	13.1	8.841	0.6749	42.0213	3.7857	0	10.2774	2.2853	-0.000316	-1	1	0.8033	1	0.7011	826.817	326.103	-2.6	-8.45	0.178276
451	13.3	57.0225	4.2874	83.4076	7.3812	0	23.4361	4.739	0.786	-0.9995	1	0.5005	0.5929	0.1758	1114.55	336.128	52	23.4	0.580854
452	15.3	91.5785	5.9855	122.712	9.2265	0	52.5054	7.5167	0.6326	-0.359	0.9999	0.469	0.3459	0.3661	945.278	659.801	14.95	-90.35	0.648729
453	7.1	56.3442	7.9358	46.9401	9.2039	3.25	17.5018	2.6393	0.9612	0.885	0.9991	0.04032	0	0	943.373	480.261	11.05	-55.25	0.862221
454	11.3	11.2207	0.993	57.1277	6.1428	0	20.8102	5.0002	0.3978	-0.9927	1	0.6185	1	0.5694	1058.74	454.066	-11.05	1.95	0.161653
455	6.3	25.0903	3.9826	24.6815	5.7399	0	10.2774	2.9615	0.9294	0.6727	0.9999	0.121	0.4186	0.1739	952.976	154.738	-24.05	-7.15	0.693845
456	5.1	20.6573	4.0505	28.4677	9.1831	3.25	16.25	3.6817	0.3433	-0.4472	0.9998	0.5482	0.6129	0.7273	675.99	965.735	-18.85	-8.45	0.441082
457	13.3	19.8436	1.492	86.5371	7.6581	0	20.8102	4.8709	0.118	-0.9997	0.9998	0.8154	1	0.6	652.361	419.173	16.9	10.4	0.194826
458	15.1	7.827	0.5183	38.3196	2.9252	0	11.718	2.4334	-0.01509	-1	1	0.8185	1	0.6972	888.917	198.57	0.65	7.8	0.177184
459	13.3	43.5839	3.277	119.543	10.579	0	25.3833	6.1319	0.9095	0.3162	1	0.1386	0.7611	0.1075	1016.26	203.82	41.6	13	0.309765
460	5.9	40.9912	6.9477	26.8849	6.8936	0	14.5344	3.3567	0.9176	0.8137	0.9992	0.0585	0.5128	0	1092.2	983.822	10.4	-39.65	1.00785
461	5.3	49.147	9.273	33.0114	10.0034	3.25	19.5	4.6801	0.9237	0.8723	0.96	0.02753	0	0	324.557	57.8868	-46.15	16.9	0.926985
462	6.5	40.153	6.1774	41.9826	9.3295	3.25	34.548	6.9149	0.9962	0.9771	1	0.005139	0	0	335.615	482.723	-19.5	-35.1	0.662136
463	5.7	50.8207	8.9159	36.5518	9.8789	7.2672	16.25	2.4904	0.9924	0.9628	0.9998	0.01079	0	0	363.246	202.64	18.2	47.45	0.90252
464	7.3	74.2026	10.1647	63.638	12.0072	3.25	23.6604	5.729	0.9862	0.9551	1	0.008839	0	0	572.63	386	74.1	3.9	0.84655
465	10.5	32.1734	3.0641	53.4164	6.2843	0	16.5718	3.7727	0.4507	-1	1	0.6921	0.5647	0.4308	477.119	246.614	-31.85	-4.55	0.48758
466	4.7	8.6721	1.8451	22.0951	8.1834	0	42.3748	8.3789	-0.2041	-0.2814	-0.07298	0.0771	1	1	1084.05	1029.73	-1.95	8.45	0.225469
467	4.9	91.7514	18.7248	53.7087	18.5202	11.718	24.7513	3.6992	0.9973	0.9948	0.9998	0.002157	0	0	685.316	833.551	35.75	84.5	1.01105
468	14.3	64.2843	4.4954	104.893	8.5279	0	27.768	4.3256	0.8225	-0.7669	1	0.397	0.187	0.1553	115.381	540.357	26.65	-58.5	0.52714
469	7.9	26.5308	3.3583	41.3294	7.005	0	14.5344	3.4114	0.9515	0.7871	1	0.0641	0.3729	0	926.487	817.804	13.65	-22.75	0.479415
470	5.3	3.7901	0.7151	26.1348	7.9196	0	22.75	5.4214	0.1192	-0.889	0.9487	0.7033	1	0.8182	890.236	441.104	-3.25	-1.95	0.090295
471	7.1	49.6474	6.9926	49.7106	9.7472	3.25	18.3848	3.4781	0.8617	0.55	0.9994	0.1388	0.2941	0.2258	1369.67	264.528	-35.75	-34.45	0.717396
472	7.7	53.1333	6.9004	45.0431	7.9023	0	17.5018	4.2776	0.9884	0.9403	1	0.01476	0	0	841.318	721.708	-51.35	13.65	0.873214
473	8.3	128.938	15.5347	104.475	16.5834	9.1924	24.7513	3.3204	0.9791	0.9427	1	0.01897	0	0	572.054	888.578	-37.05	-123.5	0.936762
474	7.5	53.8677	7.1824	45.5263	8.2775	3.25	13.4001	2.2212	0.9877	0.9691	0.9995	0.007925	0	0	929.92	721.44	-53.3	-7.8	0.867702
475	12.1	63.8193	5.2743	96.4177	9.5463	0	19.769	4.3674	0.8808	0.03948	1	0.2078	0.198	0.1481	994.57	793.066	35.1	-53.3	0.552497
476	13.5	68.9	5.1037	89.21	7.7574	0	22.75	3.7505	0.9625	0.4472	1	0.08425	0.2348	0.04211	986.4	877.578	68.9	0	0.657914
477	8.9	14.5344	1.6331	49.1437	7.1223	0	39.538	7.8688	0.5006	-0.9978	0.9997	0.5671	0.7971	0.5102	1253.64	957.438	-6.5	-13	0.229294
478	13.5	83.3446	6.1737	110.206	9.5832	0	32.1734	6.5009	0.9435	0.6234	1	0.07828	0.1565	0.02105	1344.44	419.011	67.6	48.75	0.644221
479	5.1	4.9503	0.9706	20.2732	6.5398	3.25	10.2774	2.4807	0.306	-0.9829	1	0.8206	1	0.4	102.598	467.598	1.95	-4.55	0.148414
480	5.1	5.886	1.1541	16.3103	5.2614	0	11.718	3.4981	-0.9232	-0.9826	-0.8	0.06005	0.9677	1	685.716	57.049	-0.65	-5.85	0.219352
481	5.3	13.5256	2.552	27.3216	8.2793	0	16.5718	3.9739	-0.04529	-0.9387	0.9929	0.9566	0.4848	0.5385	1093.21	640.236	7.8	11.05	0.308239
482	13.1	60.096	4.5875	82.7766	7.4573	0	18.3848	3.6871	0.9389	0.7941	1	0.04452	0.3964	0	317.863	980.443	-37.7	-46.8	0.615169
483	12.9	40.4883	3.1386	73.0322	6.7002	0	13	2.8099	0.7982	-0.9829	0.9994	0.384	0.5596	0.07865	379.636	644.109	27.3	-29.9	0.468434
484	6.1	29.3293	4.8081	37.2037	9.0741	3.25	13.4001	2.2628	0.6815	0.3363	0.9845	0.226	0.09756	0.5714	719.541	34.2459	-28.6	-6.5	0.529871
485	5.5	19.769	3.5944	34.5412	9.8689	0	39.2699	9.3311	0.657	0.07647	0.9997	0.3256	0.7429	0.4286	467.682	551.673	-17.55	9.1	0.364215
486	5.1	53.1333	10.4183	31.7894	10.2547	4.5962	19.769	4.6104	0.9302	0.8509	0.9744	0.03599	0	0	454.029	893.657	7.15	52.65	1.01595
487	6.1	55.25	9.0574	44.9364	10.9601	3.25	19.769	5.2836	0.7281	0.3871	0.985	0.201	0	0.4762	795.221	661.066	-50.05	-23.4	0.826398
488	12.5	56.7849	4.5428	62.8612	5.9868	0	11.718	2.8273	0.9674	0.7962	1	0.04653	0.5619	0	772.504	333.336	15.6	54.6	0.758803
489	11.7	52.0041	4.4448	115.204	11.8766	0	44.2048	8.5514	0.2956	-0.8217	1	0.6531	0.433	0.5844	1189.34	198.521	-16.25	49.4	0.374249
490	5.9	83.9406	14.2272	54.9368	14.0864	10.2774	18.9506	2.6546	0.9965	0.9859	1	0.003787	0	0	753.517	512.458	72.15	42.9	1.01
491	5.1	2.0555	0.403	15.2619	4.9232	0	14.5344	3.6027	-0.894	-1	-0.6668	0.1153	1	1	274.637	432.814	1.95	0.65	0.0818573
492	4.7	7.9076	1.6825	11.8148	4.3759	0	11.718	3.126	0.8151	0.5369	0.9778	0.1619	1	0.2857	249.17	226.319	-1.3	7.8	0.384492
493	6.3	12.8035	2.0323	27.1268	6.3086	0	16.5718	3.8839	0.9865	0.9216	1	0.01884	1	0	1092.4	163.095	-5.2	-11.7	0.322148
494	10.3	62.0367	6.023	66.6335	8.0281	3.25	14.5344	2.861	0.9774	0.8525	1	0.02775	0.07229	0	38.0874	565.267	50.7	-35.75	0.75024
495	4.7	1.4534	0.3092	6.8669	2.5433	0	7.2672	2.5863	-0.949	-1	-0.8137	0.0654	1	1	778.649	994.66	-0.65	-1.3	0.121574
496	11.9	20.8	1.7479	58.9809	5.9577	0	39.2699	6.3177	0.6476	-0.9856	1	0.5219	0.8889	0.3291	317.361	358.328	-20.8	0	0.293385
497	4.9	2.68	0.5469	24.742	8.5317	0	19.5	5.1442	-0.1671	-0.9147	0.9487	0.7003	1	0.8571	837.786	909.347	0.65	-2.6	0.0641021
498	8.3	28.0406	3.3784	44.5139	7.0657	0	16.25	4.392	0.7301	-0.9993	1	0.6023	0.7619	0.1628	44.747	352.38	-19.5	20.15	0.478141
499	8.9	74.0258	8.3175	67.3875	9.7663	0	19.769	4.5779	0.973	0.8948	1	0.02847	0	0	1337.86	73.8034	70.85	-21.45	0.851653
500	5.1	54.9855	10.7815	32.0916	10.3521	3.25	20.8102	4.6523	0.7968	0.6547	0.9333	0.09124	0	0.3636	1185.43	428.863	6.5	54.6	1.04148
501	9.3	26.339	2.8322	66.9628	9.173	0	37.9012	8.1831	0.2837	-0.9744	1	0.6469	0.7808	0.6604	591.081	745.866	-25.35	-7.15	0.308754
502	7.7	8.3241	1.081	36.385	6.3833	0	26.2023	6.414	0.07333	-1	0.9992	0.7601	0.9123	0.6471	659.104	365.546	5.2	6.5	0.169348
503	10.9	36.781	3.3744	79.9983	8.9886	0	17.5018	4.7278	0.6295	-0.04693	0.9996	0.3418	0.5955	0.4783	1100.56	561.583	26.65	25.35	0.375409
504	6.1	33.2962	5.4584	34.9394	8.5218	0	16.25	3.1723	0.9686	0.8928	0.9999	0.03018	0.439	0	919.459	940.918	20.8	26	0.640522
505	10.9	17.562	1.6112	50.932	5.7227	0	19.769	3.7323	-0.1371	-1	0.9927	0.8232	1	0.7538	626.766	859.583	-17.55	-0.65	0.281545
506	5.7	48.0517	8.4301	48.4848	13.104	0	46.5329	11.484	0.9049	0.7761	0.9998	0.0737	0	0	164.79	816.833	-41.6	-24.05	0.643323
507	10.7	22.6103	2.1131	71.7214	8.2438	0	29.9635	6.3686	0.1604	-0.9996	0.9999	0.7795	0.6782	0.5758	362.36	825.341	21.45	-7.15	0.256326
508	5.9	3.25	0.5508	42.9387	11.0099	0	36.3361	9.4079	0.2282	-0.9514	0.9934	0.7205	0.9231	0.7368	414.534	734.288	1.95	-2.6	0.0500277
509	10.5	43.8593	4.1771	59.5205	7.0024	0	32.6621	7.0602	0.9471	0.722	1	0.06642	0.4706	0.04615	1324.73	672.105	-27.95	-33.8	0.596524
510	8.5	104.1	12.247	90.461	13.9171	3.25	40.2003	7.6983	0.9843	0.904	1	0.02173	0.1077	0	98.4765	700.235	4.55	104	0.879997
511	5.7	48.4544	8.5008	43.8928	11.8629	4.5962	22.981	5.0822	0.9873	0.9459	0.9999	0.01452	0.1351	0	546.886	255.246	-5.85	48.1	0.716587
512	4.7	17.1605	3.6512	18.4921	6.8489	0	13.7886	3.2559	0.7885	0.03224	0.9909	0.3442	0.4074	0.2857	1115.95	957.255	-13.65	-10.4	0.533108
513	5.1	49.0438	9.6164	36.904	11.9045	3.25	19.769	5.1753	0.8548	0.7698	0.9493	0.0549	0	0	89.6471	384.833	40.3	27.95	0.807795
514	6.9	56.6433	8.2092	69.3656	14.1562	3.25	26.2023	5.9214	0.9217	0.7194	1	0.0758	0	0.03448	851.471	221.543	-3.25	56.55	0.579901
515	8.3	41.6203	5.0145	45.6307	7.243	0	26	4.5795	0.9734	0.8944	1	0.0274	0.3492	0	426.904	641.193	-10.4	-40.3	0.692324
516	9.9	29.8222	3.0123	49.5063	6.2666	0	11.718	2.4488	0.7545	-0.1029	1	0.2604	0.7468	0.3898	1143.75	596.985	-10.4	-27.95	0.480691
517	9.9	51.7434	5.2266	60.8096	7.6974	0	18.9506	4.638	0.4941	-0.9987	1	0.7442	0.4177	0.3929	869.071	319.944	23.4	46.15	0.679008
518	7.5	32.5065	4.3342	44.2539	8.0462	0	17.5018	4.0748	0.8874	0.4763	1	0.133	0.8364	0.1143	178.487	1015.29	0.65	-32.5	0.538664
519	9.9	25.5575	2.5816	42.7762	5.4147	0	11.718	2.5684	0.72	0.1263	1	0.2493	0.7975	0.3898	741.591	211.268	3.25	25.35	0.476776
520	9.7	51.5512	5.3146	86.7043	11.2603	0	49.7154	8.6525	0.4791	-0.5812	1	0.5547	0.2208	0.5439	814.284	718.964	38.35	34.45	0.471977
521	9.7	75.1221	7.7445	69.4612	9.0209	0	16.25	3.5124	0.9584	0.8575	1	0.03961	0	0	1155.56	478.278	-12.35	74.1	0.858506
522	9.3	36.4232	3.9165	47.8445	6.554	0	23.6604	4.981	0.9801	0.9125	1	0.02291	0.6712	0	1368.9	466.935	29.9	-20.8	0.597574
523	6.5	17.0121	2.6173	19.4171	4.3149	0	10.2774	2.9673	0.7133	-0.1414	1	0.2723	0.8222	0.375	615.123	380.669	-11.7	-12.35	0.606573
524	4.9	2.9069	0.5932	21.7388	7.4961	0	29.25	8.3927	-0.5199	-1	1	0.7408	1	0.875	1234.86	1038.71	-1.3	2.6	0.0791345
525	8.9	21.607	2.4278	55.1436	7.9918	0	22.981	5.4721	0.6339	-0.5547	0.9984	0.3799	0.7101	0.5	1372.81	876.809	-5.85	20.8	0.303786
526	8.9	58.9604	6.6248	57.6457	8.3545	3.25	16.25	2.5251	0.9809	0.8929	1	0.02213	0.2029	0	485.955	752.034	-57.2	-14.3	0.792962
527	8.9	35.1541	3.9499	49.0447	7.1079	0	18.3848	3.9404	0.5688	-0.4864	0.9999	0.5674	0.7101	0.3265	1112.72	434.315	-29.25	19.5	0.555706
528	8.7	28.6664	3.295	71.2644	10.6365	0	29.0689	6.4922	0.1823	-0.9999	0.9999	0.9466	0.403	0.4255	720.667	392.718	28.6	1.95	0.309782
529	5.5	17.7415	3.2257	35.5378	10.1537	3.25	26.8002	7.3813	0.4414	-0.6219	0.9945	0.5352	0.8857	0.6	101.046	311.2	8.45	-15.6	0.317687
530	8.5	14.3148	1.6841	69.679	10.7198	0	29.9635	8.1537	0.5483	-0.9701	0.9998	0.5079	0.9846	0.4667	1011.51	413.053	-9.1	11.05	0.157102
531	8.5	16.9499	1.9941	28.7393	4.4214	0	14.5344	3.3426	0.7639	-0.2747	1	0.3163	1	0.2	1149.85	551.929	-14.3	-9.1	0.451011
532	8.5	12.7705	1.5024	47.3427	7.2835	0	20.5548	4.2713	-0.2883	-0.9945	0.9996	0.5846	0.9692	0.9318	869.571	499.653	-3.25	-12.35	0.206274
533	6.5	12.2124	1.8788	42.0049	9.3344	0	29.43	7.6343	-0.02921	-0.9929	0.9986	0.7459	0.8444	0.72	259.931	721.908	-11.05	-5.2	0.201277
534	5.3	66.6749	12.5802	46.7825	14.1765	0	25.3833	5.8055	0.9963	0.9825	0.9994	0.004452	0	0	676.311	802.066	-33.15	-57.85	0.887398
535	8.3	18.8948	2.2765	37.0384	5.8791	0	14.5344	3.7794	0.4537	-0.9959	0.9994	0.7368	0.9524	0.3488	1379.37	354.313	8.45	16.9	0.387219
536	8.3	1.4534	0.1751	45.8436	7.2768	3.25	18.3848	4.4296	-0.3983	-1	0.8944	0.5452	1	0.9474	796.422	183.777	1.3	0.65	0.0240628
537	4.7	2.9069	0.6185	21.203	7.853	0	18.3848	5.0735	0.6155	-0.0767	1	0.4764	1	0.4286	1298	35.2979	1.3	-2.6	0.0787597
538	4.9	29.0689	5.9324	23.599	8.1376	3.25	13	2.6904	0.9806	0.9543	0.9993	0.01645	0	0	138.735	426.184	13	-26	0.729011
539	7.9	9.0535	1.146	31.042	5.2614	0	13.4001	3.2324	0.8154	0.2631	1	0.2223	1	0.3077	988.006	646.779	8.45	3.25	0.217813
540	6.5	22.981	3.5355	25.3671	5.6371	3.25	9.75	2.1701	0.9611	0.8541	0.9999	0.04237	0.8889	0	939.577	69.7308	-3.25	-22.75	0.627184
541	5.5	45.8377	8.3341	64.4049	18.4014	4.5962	48.3147	11.7044	0.3217	0.0359	0.9909	0.2978	0	0.8667	1188.85	619.409	14.3	43.55	0.452906
542	7.1	21.607	3.0432	46.1973	9.0583	0	25.3833	6.0421	0.4703	-0.9715	0.9997	0.7926	0.2549	0.3226	432.88	831.113	-14.95	-15.6	0.335957
543	7.1	12.6207	1.7776	31.1853	6.1148	3.25	13.4001	3.0302	0.6401	-0.2169	0.9999	0.4335	1	0.4194	630.655	698.197	-12.35	2.6	0.290705
544	7.1	61.972	8.7284	45.3641	8.8949	4.5962	14.5344	2.5165	0.9958	0.9788	1	0.005695	0	0	464.965	647.162	-13.65	-60.45	0.981281
545	6.9	11.9501	1.7319	45.5682	9.2996	0	40.2003	10.0807	0.1317	-0.9533	0.9819	0.6554	0.8367	0.75	487.79	535.964	8.45	8.45	0.186234
546	5.5	7.9076	1.4377	41.3266	11.8076	0	20.8102	6.0293	-0.04483	-0.9923	0.987	0.73	0.6	0.8	940.727	607.6	7.8	-1.3	0.121761
547	6.9	11.3518	1.6452	24.4322	4.9862	0	20.5548	4.0805	0.6538	-0.02127	1	0.3193	1	0.4828	10.4855	189.725	11.05	2.6	0.329951
548	4.9	7.854	1.6029	31.6888	10.9272	0	32.6621	10.4624	0.8549	0.4961	0.9923	0.153	1	0.1111	69.1939	688.602	-7.15	-3.25	0.146689
549	5.9	19.1171	3.2402	48.0197	12.3127	7.2672	23.4361	3.6993	0.9567	0.7894	0.9999	0.05941	1	0	968.364	838.068	5.85	-18.2	0.263159
550	6.7	32.5779	4.8624	37.0527	7.8836	3.25	16.25	3.7563	0.9061	0.7432	1	0.09368	0.2979	0.03704	517.627	317.746	28.6	15.6	0.616774
551	5.3	10.7594	2.0301	19.6799	5.9636	0	23.4361	5.1028	0.6834	-0.1961	0.9846	0.3739	1	0.3077	308.632	933.953	9.75	4.55	0.340415
552	6.1	77.0325	12.6283	53.7554	13.1111	6.5	19.769	4.0378	0.9813	0.9582	0.9983	0.01115	0	0	838.598	376.344	-7.15	76.7	0.963176
553	6.1	32.0088	5.2473	34.4985	8.4143	0	23.6604	5.7723	0.9751	0.8752	1	0.02999	0.07317	0	1289.92	511.762	-15.6	-27.95	0.623617
554	5.9	22.1382	3.7522	22.4553	5.7578	0	11.718	3.3591	0.8556	0.5468	0.9984	0.167	0.8718	0.2632	757.458	681.203	22.1	-1.3	0.651673
555	5.9	4.55	0.7712	45.2986	11.615	3.25	39.1352	9.9318	-0.3148	-1	0.9971	0.737	0.9231	0.8421	1072.69	779.949	4.55	0	0.0663969
556	5.9	16.9125	2.8665	15.6657	4.0169	0	7.2672	2.3236	0.9796	0.9285	0.9998	0.01867	1	0	272.924	450.017	-0.65	-16.9	0.71361
557	5.7	54.0908	9.4896	56.5105	15.2731	3.25	22.981	4.687	0.7088	-0.0137	0.9962	0.406	0.2973	0.2941	800.281	639.974	50.7	18.85	0.621328
558	5.7	35.7559	6.273	33.3678	9.0183	0	16.5718	4.0209	0.9915	0.9768	1	0.007461	0.05405	0	1007.45	722.535	-35.75	0.65	0.695586
559	5.7	31.9096	5.5982	28.7957	7.7826	3.25	14.5344	3.0559	0.9912	0.9571	0.9998	0.01142	0.4865	0	1184.99	53.693	26.65	-17.55	0.719323
560	5.3	74.376	14.0332	51.3138	15.5496	9.1924	22.75	4.086	0.9355	0.911	0.954	0.01254	0	0	1065.25	357.868	-73.45	-11.7	0.90248
561	5.3	21.9273	4.1372	16.3534	4.9556	0	9.75	2.945	0.9473	0.8107	1	0.05772	0.8485	0	716.689	11.2358	4.55	-21.45	0.834853
562	5.3	29.6731	5.5987	31.5205	9.5517	3.25	13.7886	3.4928	0.8151	-0.01754	0.999	0.3026	0.4545	0.2308	708.698	125.472	-14.3	-26	0.586147
563	5.1	13.1615	2.5807	12.5084	4.035	0	7.2672	2.5325	0.3883	0.09481	0.6347	0.1784	1	1	760.167	139.951	11.05	7.15	0.639579
564	4.9	9.3066	1.8993	31.9353	11.0122	3.25	20.5548	6.2951	0.18	-0.382	0.9007	0.5313	1	0.7778	823.684	421.959	1.95	9.1	0.172472
565	4.9	20.1605	4.1144	19.7011	6.7935	3.25	14.5344	4.3986	0.832	0.7033	0.8998	0.05743	0.8621	0.1111	1267.52	874.827	20.15	0.65	0.605638
566	4.7	31.6304	6.7299	38.678	14.3252	4.5962	29.0689	8.2966	0.7859	0.5533	0.9811	0.1433	0.1111	0.2857	434.702	360.766	31.2	5.2	0.469794

## Sheet: SDM 79G S3V3
trackID	trackLength(s)	totalDisplacement(um)	meanVelocity(um/s)	totalDistance(um)	meanSpeed(um/s)	minSpeed(um/s)	maxSpeed(um/s)	stdevSpeed(um/s)	meanPersistence	minPersistence	maxPersistence	stdevPersistence	tumblingPropensityV	tumblingPropensityP	positionX(px)	positionY(px)	displacementX(um)	displacementY(um)
0	6.1	20.4001	3.3443	24.1228	5.8836	0	24.7513	4.9457	0.8898	0.359	1	0.1579	0.9756	0.1429	1191.2	785.672	17.55	-10.4	0.56841
1	13.3	14.2556	1.0719	84.2742	7.4579	0	44.2048	6.5862	0.286	-0.9864	1	0.6975	0.646	0.6196	1026.25	946.053	9.75	10.4	0.143727
2	5.3	24.8365	4.6861	28.7788	8.7208	3.25	16.25	3.8278	0.995	0.9763	0.9999	0.006197	0.2424	0	656.943	820.811	16.9	18.2	0.537347
3	5.5	20.8406	3.7892	20.5862	5.8818	0	10.2774	2.3886	0.9651	0.715	0.9993	0.07044	0.3429	0.06667	624.382	974	20.8	1.3	0.644225
4	9.1	55.9151	6.1445	52.2253	7.3557	3.25	22.981	4.4172	0.9653	0.8542	1	0.04209	0.2958	0	1064.16	840.055	16.9	-53.3	0.835339
5	23.9	211.635	8.855	233.437	10.6592	0	26.2023	5.011	0.9857	0.8634	1	0.0218	0	0	1107.62	603.676	-183.95	-104.65	0.830738
6	16.9	94.628	5.5993	108.555	7.2856	0	16.5718	3.1972	0.9257	0.4157	1	0.1079	0.2013	0.07752	722.465	365.163	8.45	94.25	0.768543
7	9.7	31.8765	3.2862	43.9245	5.7045	0	14.5344	4.114	0.7671	-0.9191	1	0.4537	0.6623	0.1786	598.124	819.015	29.9	11.05	0.576072
8	15.1	61.3415	4.0624	89.8263	6.857	0	17.5018	4.1588	0.8873	0.07442	1	0.1876	0.5038	0.1532	676.97	733.195	-55.25	-26.65	0.592446
9	17.1	37.5709	2.1971	67.0578	4.4409	0	13.4001	3.2615	0.3469	-0.9939	1	0.6085	0.9139	0.6371	952.944	718.012	-18.85	32.5	0.494742
10	4.9	19.3259	3.9441	21.5526	7.4319	3.25	13.4001	2.9039	0.9746	0.9373	1	0.02301	0.4483	0	657.816	926.041	13	-14.3	0.530699
11	4.7	12.4182	2.6422	14.2063	5.2616	0	11.718	3.2017	0.9722	0.9171	0.9939	0.02816	1	0	1182.24	966.34	-12.35	1.3	0.502167
12	11.1	56.7328	5.1111	59.8018	6.5716	0	11.718	2.7177	0.981	0.9258	1	0.02035	0.2637	0	525.635	845.896	4.55	-56.55	0.777756
13	5.9	3.25	0.5508	10.9385	2.8047	0	6.5	1.745	-0.2394	-1	1	0.9178	1	0.6875	1068.47	659.924	0	-3.25	0.196385
14	6.5	22.0713	3.3956	37.2328	8.274	3.25	39.1352	7.5641	0.0673	-0.9806	1	0.6407	0.6444	0.75	527.369	772.008	5.2	-21.45	0.410394
15	8.7	10.5812	1.2162	39.3462	5.8726	0	13.4001	3.4002	0.2332	-0.7682	0.9939	0.5462	1	0.7609	1271.53	374.787	-7.8	7.15	0.207097
16	13.5	122.951	9.1075	118.143	10.2733	0	18.3848	3.8493	0.9786	0.7546	1	0.04636	0.1391	0	698.578	953.585	67.6	-102.7	0.886521
17	6.5	12.35	1.9	15.2242	3.3832	0	7.2672	2.2579	0.2214	-0.9635	0.9806	0.7883	0.8889	0.625	580.808	662.877	12.35	0	0.561598
18	12.7	55.65	4.3819	101.613	9.4965	0	46.5329	6.4802	0.5262	-0.9918	0.9998	0.7185	0.3645	0.2874	773.658	371.602	-21.45	51.35	0.461423
19	11.3	58.0359	5.1359	71.573	7.696	0	32.1734	5.1444	0.8983	-0.2464	1	0.2	0.3656	0.09589	503.788	902.248	15.6	55.9	0.667347
20	16.1	70.1428	4.3567	77.7479	5.514	0	20.8102	3.5721	0.9318	0.6	1	0.09319	0.461	0.08333	819.379	754.127	9.1	-69.55	0.790116
21	28.1	115.18	4.0989	192.472	7.3744	0	16.5718	3.5385	0.89	-0.9487	1	0.2281	0.4904	0.1245	840.548	423.975	110.5	-32.5	0.555828
22	14.9	22.4132	1.5042	60.2238	4.6685	0	10.2774	2.6611	0.5289	-0.9899	1	0.6682	1	0.3208	1127.2	698.705	21.45	6.5	0.322202
23	7.7	40.9912	5.3235	28.2708	4.9598	0	13	3.0786	0.9772	0.9119	1	0.02398	0.6842	0	822.455	865.474	-36.4	18.85	1.07333
24	41.9	50.8041	1.2125	237.86	5.9614	0	39.538	5.7077	0.08168	-1	1	0.7799	0.9223	0.6693	27.1671	802.142	-50.7	3.25	0.203392
25	16.7	69.2059	4.1441	100.129	6.8115	0	26.8002	4.4709	0.862	-0.4116	1	0.2746	0.4422	0.126	502.886	507.904	68.9	6.5	0.608398
26	5.3	7.9076	1.492	11.9785	3.6298	0	9.1924	2.6225	0.9838	0.9119	1	0.02435	1	0	892.472	900.377	-7.8	1.3	0.411042
27	16.3	66.0382	4.0514	111.707	7.8117	0	27.5772	4.8085	0.3083	-1	1	0.8469	0.4965	0.3902	1238.38	569.561	57.85	31.85	0.518632
28	4.9	4.5962	0.938	16.028	5.5269	0	13.7886	3.427	0.4895	-0.2631	0.8575	0.3771	1	0.75	800.194	740.235	4.55	0.65	0.169715
29	31.9	80.8016	2.533	264.007	8.8297	0	26.8002	4.5108	0.8626	-0.3411	1	0.2344	0.2876	0.1613	639.514	704.763	11.7	-79.95	0.286873
30	26.3	60.0714	2.2841	182.074	7.4928	0	42.3748	6.4305	0.4594	-0.9999	1	0.6204	0.856	0.5318	154.8	940.213	-48.75	35.1	0.304839
31	7.3	26.7212	3.6604	34.1865	6.4503	0	20.5548	4.1363	0.3457	-0.6424	1	0.6877	0.434	0.5152	493.856	542.281	26.65	-1.95	0.567477
32	8.3	24.8365	2.9923	51.8639	8.2324	0	41.3657	8.927	0.5478	-0.8	0.9981	0.5285	0.8413	0.4419	735.771	509.494	2.6	-24.7	0.363478
33	5.5	7.8	1.4182	24.7409	7.0688	0	22.75	5.9881	0.5339	-0.1414	0.9991	0.4271	1	0.6	1326.24	156.036	0	7.8	0.200628
34	5.7	17.3442	3.0428	35.2298	9.5216	3.25	39.538	8.1145	0.4296	-0.3556	0.9996	0.5022	0.8919	0.6471	590.421	490.983	-16.9	-3.9	0.319568
35	15.7	41.1096	2.6184	79.9887	5.8386	0	14.5344	3.0254	0.2326	-1	1	0.7939	0.854	0.5172	1276.55	484.019	-33.8	23.4	0.448464
36	5.3	23.8471	4.4995	22.2652	6.747	3.25	16.25	3.3881	0.6234	0.501	0.7653	0.09136	0.3636	0.8462	1222.84	809.443	-7.15	22.75	0.666889
37	12.1	88.2709	7.2951	94.7868	9.3848	0	29.0689	5.1162	0.9947	0.9439	1	0.008264	0	0	224.103	790.095	-52.65	-70.85	0.777331
38	5.1	38.0902	7.4687	41.6502	13.4355	3.25	23.4361	6.9504	0.9921	0.9449	0.9999	0.0159	0	0	852.108	430.637	34.45	16.25	0.555893
39	6.5	29.0471	4.4688	21.0689	4.682	0	10.2774	2.4306	0.8543	0.4472	0.999	0.1552	0.7778	0.32	1289.44	735.108	-18.85	22.1	0.954464
40	9.7	19.4783	2.0081	33.5692	4.3596	0	11.718	2.5948	0.7044	0.1187	1	0.245	1	0.5088	955.273	658.191	17.55	-8.45	0.460616
41	13.3	26.2909	1.9768	131.228	11.6131	3.25	29.43	4.7793	0.6584	-0.6306	1	0.4775	0.354	0.3118	473.82	761.286	26	-3.9	0.170222
42	5.7	33.9123	5.9495	27.1061	7.326	3.25	18.3848	4.2992	0.3277	-0.9341	0.9983	0.8025	0.4595	0.4706	557.132	1023.2	7.15	33.15	0.812108
43	13.7	38.0014	2.7738	75.6005	6.4616	0	13.4001	3.0253	0.9111	-0.9965	1	0.2435	0.9487	0.04167	1128.78	349.668	-37.05	-8.45	0.429274
44	12.5	25.7141	2.0571	73.2005	6.9715	0	13.4001	3.6036	0.4918	-0.9654	1	0.7625	0.4	0.3059	828.304	620.908	-9.1	-24.05	0.295073
45	49.5	55.9151	1.1296	249.239	5.2471	0	49.1814	4.591	0.3809	-1	1	0.6854	0.8947	0.4967	1153.59	625.16	16.9	53.3	0.215281
46	11.7	73.8373	6.3109	70.4799	7.266	0	16.5718	4.0376	0.9191	0.3032	0.9992	0.1032	0.2165	0.05195	967.231	199.966	66.3	32.5	0.868552
47	5.1	48.789	9.5665	32.8857	10.6083	6.5	14.5344	2.5671	0.998	0.9912	1	0.002682	0	0	463.226	795.951	-48.75	-1.95	0.901794
48	4.7	43.0426	9.158	26.3508	9.7596	3.25	18.9506	5.08	0.9941	0.9841	1	0.006046	0	0	731.872	336.266	-41.6	-11.05	0.938358
49	7.5	34.6518	4.6202	39.8843	7.2517	0	20.5548	4.2461	0.6135	-0.9806	0.9975	0.4994	0.5818	0.4286	412.473	863.847	-13.65	31.85	0.63712
50	7.7	29.5446	3.837	41.3519	7.2547	0	13.7886	4.027	0.8049	0.2055	0.9987	0.2163	0.614	0.2703	755.448	179.227	-18.85	22.75	0.528899
51	6.1	26.8002	4.3935	20.0715	4.8955	0	10.2774	3.1246	0.973	0.8978	1	0.03095	0.4146	0	950.016	1021.13	16.9	-20.8	0.897457
52	7.3	7.1795	0.9835	20.443	3.8572	0	9.75	2.7172	-0.09624	-1	1	0.4365	1	0.9677	412.87	702.623	-0.65	7.15	0.254978
53	5.1	15.1744	2.9754	15.6824	5.0588	0	9.75	2.7762	0.9365	0.8554	0.9946	0.04419	1	0	1352.87	178.961	-14.95	-2.6	0.588163
54	6.5	20.5548	3.1623	31.7459	7.0547	0	16.25	4.5164	0.742	0.05872	0.9957	0.315	0.6889	0.32	203.939	701.631	-19.5	-6.5	0.448254
55	31.1	82.4066	2.6497	155.053	5.3283	0	26.2023	3.5645	0.7798	-0.6727	1	0.3828	0.756	0.2377	566.637	590.632	-44.2	-69.55	0.497288
56	8.3	36.1262	4.3526	38.7413	6.1494	0	19.769	4.8214	-0.1578	-0.9999	1	0.7861	0.6349	0.7381	314.62	440.494	-35.75	-5.2	0.707809
57	5.3	13.0648	2.4651	21.8252	6.6137	3.25	11.718	2.5912	0.9491	0.8944	0.9971	0.03134	1	0	420.547	85.2264	-13	1.3	0.372726
58	6.3	28.3775	4.5044	27.2731	6.3426	0	16.5718	3.5894	0.9643	0.7001	0.9997	0.06834	0.4884	0.04348	1117.66	314.849	-26.65	9.75	0.710182
59	9.3	31.8765	3.4276	53.7253	7.3596	0	25.3833	5.1765	0.7133	-0.7531	1	0.5164	0.6027	0.2264	783.704	340.785	-20.15	24.7	0.465732
60	5.1	4.5962	0.9012	20.1267	6.4925	3.25	11.718	2.9242	-0.07464	-0.8944	0.9104	0.4905	1	0.9	245.284	820.147	3.25	3.25	0.138806
61	13.7	23.2733	1.6988	79.2907	6.777	0	41.1096	7.0463	0.2218	-0.9892	0.9998	0.7327	0.9231	0.6237	9.6606	708.639	-13.65	18.85	0.250671
62	6.5	40.2003	6.1847	38.6158	8.5813	0	16.25	3.7721	0.9634	0.8708	1	0.04007	0.2222	0	630.415	170.038	15.6	-37.05	0.720718
63	5.7	7.2672	1.275	20.2775	5.4804	0	16.25	3.8981	0.0598	-0.9701	0.8944	0.6125	1	0.875	324.667	684.711	1.3	7.15	0.232647
64	19.7	65.8813	3.3442	169.704	9.5878	0	35.1541	5.4645	0.8012	-0.1961	1	0.2991	0.2881	0.2484	198.916	953.66	-56.55	-33.8	0.348797
65	4.9	17.6819	3.6086	26.4764	9.1298	0	44.2048	10.9034	-0.04934	-0.4657	0.9957	0.5944	0.2759	0.7778	53.6531	855.673	5.2	-16.9	0.395255
66	15.5	116.747	7.5321	115.728	8.5724	3.25	17.5018	3.0597	0.984	0.8866	1	0.01976	0.1333	0	1166.46	422.69	15.6	-115.7	0.878645
67	9.3	9.1	0.9785	27.0766	3.7091	0	10.2774	2.7331	-0.1148	-1	0.9701	0.6431	0.9863	0.9216	435.054	868.28	0	9.1	0.263811
68	17.7	33.75	1.9068	92.9673	5.9215	0	33.4608	4.4678	0.1043	-0.9996	1	0.8105	0.8153	0.6058	673.52	173.65	-9.1	32.5	0.322013
69	5.1	2.68	0.5255	16.3513	5.2746	0	13.4001	4.0395	0.327	-1	1	0.7332	1	0.4545	1147.66	907.98	-0.65	2.6	0.0996284
70	21.1	33.1436	1.5708	90.2072	4.7229	0	14.5344	3.1514	0.4457	-1	1	0.6829	1	0.4578	957.465	124.517	22.1	24.7	0.332592
71	5.5	5.9927	1.0896	35.1975	10.0564	0	42.3748	11.4755	0.09744	-0.7071	0.7894	0.4907	0.9143	0.9333	1107.15	514.618	-4.55	-3.9	0.108349
72	7.1	25.3166	3.5657	37.9574	7.4426	0	16.25	4.1504	0.6086	-0.9799	0.9994	0.6701	0.7255	0.2258	803.451	124.655	22.1	-12.35	0.479093
73	4.9	54.3596	11.0938	32.9034	11.346	4.5962	16.25	3.1653	0.9968	0.9891	1	0.003964	0	0	1352.42	542.582	35.75	40.95	0.977772
74	5.1	43.0426	8.4397	56.5221	18.2329	6.5	30.8322	6.3719	-0.06644	-0.7454	0.3881	0.4002	0.4194	1	313.422	579.294	-11.05	-41.6	0.462883
75	21.7	20.8406	0.9604	116.941	5.9361	0	23.4361	4.4339	0.1173	-1	1	0.783	0.9695	0.614	1297.05	317.493	-20.8	-1.3	0.16179
76	5.9	3.5004	0.5933	18.8252	4.827	0	14.5344	3.0273	-0.5403	-0.9487	0.3162	0.3494	1	1	896.754	504.83	-3.25	1.3	0.122913
77	5.7	40.9912	7.1914	38.8072	10.4884	4.5962	14.5344	2.8993	0.9748	0.9076	1	0.02599	0	0	1061.68	131.965	18.85	-36.4	0.685653
78	22.3	62.899	2.8206	141.462	6.9686	0	17.5018	3.4049	0.9195	0.4472	1	0.1142	0.8374	0.1038	57.296	621.247	-59.8	19.5	0.404758
79	7.1	41.6913	5.872	38.9124	7.6299	0	13.7886	3.3434	0.9801	0.8944	1	0.02575	0	0	171.613	919.866	35.75	-21.45	0.769604
80	5.5	63.2607	11.502	42.7395	12.2113	0	21.8017	5.9743	0.9303	0.8596	0.9955	0.04102	0	0	186.091	988.436	10.4	62.4	0.941914
81	14.5	92.4783	6.3778	92.4667	7.3973	0	13.7886	2.7444	0.9584	0.775	1	0.05746	0.072	0	640.162	486.976	72.15	-57.85	0.862179
82	15.5	184.72	11.9174	184.268	13.6495	6.5	18.9506	3.2595	0.991	0.9587	1	0.0109	0	0	398.674	391.452	159.25	-93.6	0.873102
83	5.9	3.25	0.5508	24.7573	6.348	0	16.25	4.511	-0.2249	-0.9487	0.8944	0.6	1	0.9474	102.941	707.22	1.95	-2.6	0.0867675
84	7.3	17.3076	2.3709	36.2914	6.8474	0	16.25	3.8961	0.3036	-0.7071	1	0.5704	0.9623	0.625	528.514	252.575	-9.75	-14.3	0.346248
85	6.9	87.5789	12.6926	64.1791	13.0978	3.25	33.931	7.0233	0.9885	0.9761	0.9952	0.005039	0	0	621.268	118.964	-79.95	-35.75	0.969064
86	7.7	81.4448	10.5772	71.8673	12.6083	3.25	23.4361	5.547	0.9616	0.841	1	0.03395	0	0	23.1169	254.935	33.8	-74.1	0.838908
87	22.3	92.08	4.1291	133.243	6.5637	0	17.5018	4.097	0.8103	-0.8944	1	0.4398	0.3547	0.1556	566.771	105.78	20.8	-89.7	0.629081
88	15.9	42.9443	2.7009	73.0542	5.2557	0	42.3748	5.5985	0.3183	-1	1	0.7914	0.8345	0.4706	65.4937	749.73	33.15	-27.3	0.513899
89	12.3	41.284	3.3564	76.5095	7.4281	0	17.5018	4.1951	0.6845	-0.774	1	0.4156	0.6505	0.3494	876.045	661.476	34.45	22.75	0.451852
90	15.1	51.5184	3.4118	150.115	11.4591	0	29.9635	6.2477	0.8836	0.3714	1	0.1587	0.8015	0.1622	560.109	621.162	25.35	-44.85	0.297737
91	5.1	40.9552	8.0304	26.9546	8.695	3.25	16.25	3.2015	0.9909	0.9806	1	0.007309	0	0	1128.89	255.363	-24.05	-33.15	0.923565
92	10.7	93.9244	8.778	94.6677	10.8813	3.25	20.5548	3.7541	0.9851	0.8707	1	0.02252	0	0	124.589	563.523	-93.6	-7.8	0.806705
93	9.7	38.482	3.9672	55.1296	7.1597	0	16.5718	4.1398	0.8526	0.5199	0.9997	0.1329	0.7922	0.193	620.057	438.629	37.05	-10.4	0.554101
94	20.5	31.0711	1.5157	102.409	5.5356	0	16.25	3.2614	0.3917	-0.9985	1	0.7576	0.9459	0.4207	1038.59	989.746	-18.85	24.7	0.27381
95	7.7	55.2232	7.1718	60.8027	10.6671	3.25	48.3147	8.031	0.9521	0.7772	1	0.05641	0.1754	0	1249.68	867.773	40.95	37.05	0.672329
96	4.9	49.5025	10.1026	32.4125	11.1767	6.5	16.25	2.6791	0.99	0.9766	0.9997	0.008396	0	0	649.98	283.755	-19.5	45.5	0.903898
97	6.9	12.9512	1.877	24.4844	4.9968	0	10.2774	3.01	0.6755	-0.2499	0.9923	0.3398	1	0.4138	809.145	593.543	-3.9	-12.35	0.37564
98	8.3	86.9981	10.4817	78.2048	12.4135	0	22.981	4.9857	0.9566	0.8862	0.9999	0.04028	0	0	1143.31	954.789	-86.45	-9.75	0.844379
99	14.9	38.5478	2.5871	79.943	6.1971	0	13.4001	3.4587	0.8429	-0.8575	1	0.2916	0.8992	0.2018	446.248	44.943	-3.9	38.35	0.417469
100	14.5	20.9619	1.4456	100.969	8.0775	0	25.3833	4.4537	0.6773	-0.3939	1	0.4476	0.768	0.3077	764.007	915.138	20.8	-2.6	0.178966
101	4.7	17.562	3.7366	14.4002	5.3334	0	11.718	3.6217	0.9901	0.9785	0.9991	0.008458	1	0	1118.65	925.67	-17.55	-0.65	0.700604
102	13.3	121.012	9.0986	116.499	10.3096	3.25	16.5718	2.8628	0.9874	0.8958	1	0.01932	0	0	1229.72	793.541	-5.2	-120.9	0.882537
103	27.9	71.7006	2.5699	205.509	7.9347	0	37.9012	5.3157	0.6318	-0.7593	1	0.4309	0.8417	0.4262	1354.62	1010.47	-50.7	50.7	0.323881
104	12.9	102.949	7.9805	116.59	10.6963	3.25	36.3361	5.1229	0.9048	0.4851	1	0.1556	0	0.1798	606.62	952.33	102.7	7.15	0.746099
105	9.1	10.896	1.1974	40.0053	5.6345	0	13.4001	3.2868	0.3583	-1	1	0.7201	1	0.625	772.912	685.577	10.4	3.25	0.212512
106	5.7	4.6872	0.8223	47.8493	12.9322	3.25	39	11.0366	-0.5287	-0.9994	0.9899	0.5758	0.9189	0.9412	1236.16	275.316	2.6	3.9	0.0635855
107	8.3	25.8778	3.1178	34.5421	5.4829	0	13	3.2682	0.7807	0.09481	0.9923	0.2131	0.8413	0.3256	457.747	594.319	-5.2	25.35	0.568641
108	20.1	43.7822	2.1782	105.332	5.8195	0	18.3848	3.8276	0.4345	-1	1	0.6765	0.9171	0.4875	184.938	710.652	13.65	41.6	0.374293
109	5.3	60.5373	11.4221	46.3026	14.0311	3.25	29.0689	7.6849	0.9578	0.9003	0.9979	0.0271	0	0	849.745	499.557	-60.45	-3.25	0.814056
110	18.9	33.1436	1.7536	93.0774	5.5075	0	16.25	3.75	0.4997	-0.9899	1	0.6319	0.9527	0.4167	441.148	716.212	-14.3	-29.9	0.318402
111	13.7	37.3	2.7226	68.1897	5.8282	0	17.5018	3.2182	0.5502	-0.9996	0.9999	0.7459	0.9829	0.2526	492.715	51.2956	14.3	34.45	0.467143
112	4.9	18.6132	3.7986	30.7456	10.6019	3.25	21.8017	6.5115	0.9771	0.9086	0.9999	0.02993	0.9655	0	41.2449	47.3061	7.8	16.9	0.358294
113	47.3	53.3238	1.1274	336.719	7.4331	0	45.2673	5.0687	0.5262	-1	1	0.6267	0.6358	0.4286	748.301	425.563	38.35	37.05	0.151673
114	10.1	6.4018	0.6338	46.9737	5.7992	0	11.718	3.1278	-0.06509	-1	0.9923	0.7083	1	0.7818	1385.06	276.386	5.85	2.6	0.109291
115	36.9	117.93	3.1959	218.459	6.2596	0	39.1352	4.0008	0.7609	-0.9961	1	0.4993	0.7049	0.2049	832.297	687.726	-109.85	-42.9	0.51056
116	5.5	31.3688	5.7034	25.5081	7.288	3.25	10.2774	1.5761	0.9965	0.9881	1	0.003472	0.2286	0	145.036	999.045	26	-17.55	0.782574
117	6.3	88.5361	14.0534	61.1736	14.2264	4.5962	20.8102	4.4309	0.9905	0.9821	0.9959	0.00372	0	0	636.849	553.381	-53.95	-70.2	0.98784
118	11.3	5.2405	0.4638	33.6135	3.6144	0	10.2774	2.5577	-0.235	-1	1	0.6903	1	0.8406	895.027	1021.6	2.6	4.55	0.12832
119	13.5	99.9648	7.4048	103.466	8.9971	0	37.0557	5.1628	0.9721	0.7784	1	0.03642	0.05217	0	1124.99	473.318	93.6	35.1	0.823021
120	10.9	41.1353	3.7739	73.3407	8.2405	0	22.75	4.9461	0.5641	-0.8437	0.9999	0.404	0.5843	0.6087	445.569	167.748	-35.1	-21.45	0.45797
121	4.9	55.5817	11.3432	32.9181	11.3511	7.2672	17.5018	3.3214	0.9031	0.8863	0.9283	0.01387	0	0	1052.61	320.347	54.6	10.4	0.999304
122	5.1	40.3838	7.9184	23.8465	7.6924	0	11.718	3.1583	0.9871	0.9679	0.9994	0.01079	0	0	250.078	118.745	22.1	-33.8	1.02938
123	8.3	78.9101	9.5072	70.5832	11.2037	0	17.5018	4.0298	0.8648	0.4835	1	0.1889	0	0.2791	709.548	762.813	-63.05	47.45	0.848577
124	9.1	54.5109	5.9902	54.9562	7.7403	0	16.25	3.6081	0.9673	0.8029	1	0.04513	0.2394	0	669.522	636.022	-53.95	-7.8	0.773898
125	5.3	26.7686	5.0507	34.2347	10.3742	3.25	20.8102	5.1948	0.6115	-0.0519	0.9991	0.3658	0.1515	0.5385	1221.72	544.981	-13	-23.4	0.486852
126	13.5	184.126	13.6389	166.613	14.4881	0	35.1541	5.6672	0.9909	0.9526	1	0.009763	0	0	1352.17	514.974	31.85	-181.35	0.941386
127	16.1	95.3109	5.9199	110.538	7.8396	0	20.5548	3.4698	0.9868	0.8779	1	0.0197	0.07092	0	875.047	977.006	48.75	-81.9	0.755128
128	4.7	11.3518	2.4153	12.1255	4.4909	0	7.2672	2.8106	0.9804	0.9615	1	0.01243	1	0	583.819	106.213	-4.55	10.4	0.537821
129	9.1	16.8625	1.853	50.0218	7.0453	0	18.9506	4.5359	0.07788	-0.9983	1	0.8386	0.7746	0.7755	739.181	481.418	-14.95	7.8	0.263012
130	14.1	34.3456	2.4359	114.901	9.4959	0	17.5018	3.5603	0.7228	-0.4007	0.999	0.4241	0	0.2673	794.709	589.731	-16.9	29.9	0.256521
131	7.7	11.0691	1.4375	31.2493	5.4823	0	17.5018	4.2063	-0.2236	-0.9806	0.8944	0.5512	0.9649	0.9444	667.747	886.877	-8.45	7.15	0.262207
132	24.7	162.829	6.5922	193.898	8.5418	0	29.43	3.8611	0.9912	0.793	1	0.02231	0.03965	0	1234.81	919.933	59.8	-151.45	0.771758
133	5.5	27.2147	4.9481	39.0674	11.1621	0	25.3833	7.7261	0.08481	-0.989	0.9944	0.9238	0.4857	0.5333	341.709	860.591	20.8	17.55	0.443295
134	6.7	36.1028	5.3885	34.163	7.2687	0	13.7886	3.8604	0.9857	0.9406	0.9999	0.01608	0.3191	0	1255.82	198.56	-35.1	-8.45	0.741329
135	5.5	10.6608	1.9383	24.9191	7.1197	0	19.769	6.5483	0.5066	0.0767	0.8682	0.2631	1	0.7143	842.809	775.582	8.45	-6.5	0.272245
136	12.7	79.6137	6.2688	124.111	11.5992	0	26.8002	6.7635	0.9379	0.4531	1	0.07864	0.1215	0.03448	943.02	454.311	-18.85	-77.35	0.540451
137	7.7	92.1007	11.9611	72.0478	12.64	6.5	19.769	3.2447	0.9942	0.9782	0.9999	0.006185	0	0	146.175	704.117	85.15	-35.1	0.94629
138	10.1	27.1214	2.6853	61.3885	7.5788	0	16.25	3.5514	0.2254	-0.9996	1	0.8904	0.8395	0.4667	1062	834.708	-19.5	-18.85	0.354317
139	24.5	66.1916	2.7017	154.835	6.8816	0	20.8102	4.0581	0.6944	-0.8575	1	0.4588	0.72	0.3382	1128.47	316.88	53.95	38.35	0.392598
140	16.1	46.1912	2.869	96.3757	6.8352	0	39	6.2051	0.7032	-0.8137	1	0.5541	0.7872	0.1736	722.649	638.338	11.05	-44.85	0.419739
141	6.7	12.35	1.8433	33.7801	7.1872	3.25	21.8017	5.3819	0.496	0.02127	0.9947	0.2876	1	0.7037	215.112	873.134	-12.35	0	0.25647
142	5.3	30.8322	5.8174	28.1998	8.5454	0	26.2023	6.6718	0.9526	0.909	0.9946	0.03068	0	0	1314.33	1030.12	-29.25	-9.75	0.680764
143	6.5	8.5494	1.3153	34.678	7.7062	0	18.3848	5.2996	0.2812	-1	0.9972	0.7012	1	0.56	825.092	267.361	-1.3	8.45	0.170681
144	9.3	109.179	11.7396	93.5747	12.8185	4.5962	20.5548	4.1322	0.9911	0.9632	1	0.008929	0	0	1069.85	746.387	-108.55	-11.7	0.915833
145	9.7	68.4478	7.0565	90.9227	11.8081	3.25	18.9506	4.0761	0.7929	-0.04106	0.9972	0.2592	0.2078	0.2807	928.443	751.902	-65	-21.45	0.597598
146	5.3	24.7342	4.6668	23.1014	7.0004	3.25	16.5718	3.5366	0.9968	0.9866	1	0.003883	0.1515	0	658.434	366.604	1.3	-24.7	0.666648
147	7.7	23.3005	3.026	62.6432	10.99	0	32.5	7.9752	0.7419	0.09262	0.9999	0.2409	0.6842	0.4865	887.383	622.117	20.15	11.7	0.275341
148	6.5	11.183	1.7205	20.626	4.5836	0	9.1924	2.5691	-0.2689	-0.9968	1	0.7802	0.9333	0.8696	1150.42	947.938	9.1	6.5	0.37536
149	4.9	38.4984	7.8568	36.5348	12.5982	4.5962	35.8974	7.5533	0.8347	0.7311	0.9627	0.07997	0	0.2222	278.327	201.327	7.8	-37.7	0.623645
150	6.1	18.2464	2.9912	35.2925	8.6079	0	16.5718	4.2494	0.964	0.8682	0.9997	0.03782	0.9756	0	766.197	283.066	18.2	-1.3	0.347495
151	12.1	60.7602	5.0215	95.4407	9.4496	0	26	4.6437	0.7136	-0.607	1	0.4958	0.1782	0.1728	1348.2	263.343	-53.95	-27.95	0.531398
152	4.9	27.6154	5.6358	24.945	8.6017	0	14.5344	3.6778	0.9902	0.9786	1	0.007476	0.5517	0	21.0816	878.031	24.7	-12.35	0.655196
153	5.3	21.6363	4.0823	20.0751	6.0834	0	16.25	4.1181	0.9895	0.9487	0.9998	0.01454	0.6667	0	164	1016.25	18.2	11.7	0.671056
154	14.7	50.353	3.4254	86.8074	6.8352	0	22.75	4.8123	0.6257	-1	1	0.6657	0.5197	0.2762	29.5578	933.82	-49.4	-9.75	0.501141
155	4.7	57.5901	12.2532	30.88	11.437	0	17.5018	5.6159	0.9931	0.9847	0.9994	0.005663	0	0	489.713	252.16	-20.15	53.95	1.07136
156	11.5	11.7	1.0174	61.8353	6.509	0	16.5718	4.0218	0.1887	-0.9806	1	0.6522	0.9895	0.7162	1071.37	335.957	0	11.7	0.156307
157	22.3	82.7545	3.711	165.247	8.1402	0	22.75	4.7113	0.5883	-0.8253	1	0.5695	0.5911	0.3443	837.816	970.679	46.8	68.25	0.455886
158	5.1	18.6245	3.6519	30.8021	9.9362	3.25	14.5344	3.3694	0.9505	0.8788	0.9994	0.04743	1	0	1085.93	525.039	-16.25	9.1	0.367535
159	8.3	15.0064	1.808	38.3167	6.082	0	16.25	3.2596	-0.001759	-1	0.9983	0.7104	0.9683	0.8333	1094.92	903.536	-1.3	-14.95	0.297271
160	13.1	74.9955	5.7248	100.737	9.0754	0	25.3833	6.1544	0.8448	-0.9998	1	0.4807	0.3063	0.08791	99.1679	895.802	-62.4	-41.6	0.630804
161	22.1	87.3156	3.9509	123.257	6.1322	0	17.5018	4.0424	0.8878	-0.7071	1	0.3157	0.6567	0.1	412.801	329.563	-42.9	-76.05	0.644288
162	5.3	4.3603	0.8227	25.7105	7.7911	3.25	16.25	3.9536	0.06981	-0.3328	0.9923	0.4971	1	0.9091	1253.39	614.509	-1.95	3.9	0.105595
163	5.3	30.7979	5.8109	28.9524	8.7735	3.25	17.5018	4.319	0.9706	0.8721	1	0.03669	0	0	1272.11	544.349	-22.1	21.45	0.662324
164	5.3	42.7322	8.0627	29.7968	9.0293	3.25	13.4001	2.4565	0.9974	0.9875	0.9997	0.003411	0	0	1146.24	413.123	18.85	-38.35	0.892949
165	8.9	49.4171	5.5525	64.1217	9.293	3.25	39	8.1807	0.9473	0.8524	0.9992	0.04177	0.4783	0	1376.99	149.438	-22.1	44.2	0.597493
166	7.7	53.5728	6.9575	45.4955	7.9817	3.25	13.7886	2.4647	0.8335	0.6073	1	0.1382	0	0.3784	1338.51	718.727	-43.55	31.2	0.871681
167	8.3	20.8406	2.5109	32.364	5.1371	0	10.2774	3.0217	0.6339	-0.4008	1	0.4237	0.8095	0.4186	661.241	813.59	-20.8	-1.3	0.488778
168	7.3	30.2442	4.143	35.2997	6.6603	0	16.5718	3.2	0.9948	0.9711	1	0.007328	0.5283	0	1075.99	943.397	-26.65	14.3	0.622044
169	5.3	17.5018	3.3022	25.4563	7.714	3.25	16.25	4.5993	0.4911	0.0767	0.6668	0.1831	0.6667	1	711.179	382.075	14.95	-9.1	0.428079
170	8.3	17.5018	2.1086	42.5521	6.7543	0	16.5718	4.1047	0.2748	-0.9487	1	0.7989	1	0.439	844.169	308.416	9.1	14.95	0.312186
171	9.1	47.6765	5.2392	48.8668	6.8826	0	16.25	3.2634	0.9471	0.8601	0.9999	0.04428	0.04225	0	1170.65	919.571	-46.8	9.1	0.761224
172	24.3	111.885	4.6043	162.051	7.2669	0	32.0088	4.9793	0.6678	-1	1	0.6476	0.4798	0.2312	912.994	296.852	17.55	110.5	0.633599
173	11.9	56.5649	4.7534	72.4463	7.3178	0	22.981	3.8157	0.7686	-0.9996	1	0.5016	0.3131	0.1688	357.929	683.235	-56.55	-1.3	0.649567
174	12.5	43.1406	3.4512	73.5834	7.0079	0	16.25	3.9778	0.4191	-0.824	1	0.6116	0.6286	0.5765	615.9	135.08	-37.05	-22.1	0.492473
175	7.9	27.3	3.4557	46.9024	7.9496	0	49.6091	9.3203	0.7105	-0.206	0.9999	0.3562	0.5085	0.3684	1378.7	879.823	0	-27.3	0.434701
176	5.9	7.0308	1.1917	16.8766	4.3273	0	9.1924	2.2895	0.665	-0.9734	1	0.6259	1	0.1765	1065.22	667.314	3.9	-5.85	0.275391
177	4.9	29.2139	5.962	31.5896	10.893	4.5962	29.9635	6.4188	0.849	0.7284	0.9451	0.07716	0.4828	0.2222	165.633	69.9796	10.4	27.3	0.547324
178	7.3	88.3426	12.1017	53.1807	10.0341	0	27.9576	6.8766	0.9227	0.8111	1	0.06445	0	0	299.767	67.4247	74.1	-48.1	1.20606
179	5.5	26.323	4.786	31.461	8.9888	0	27.5772	6.5301	0.9476	0.8051	1	0.07137	0.3714	0	1035.87	646.818	14.3	-22.1	0.53244
180	11.5	23.0361	2.0031	76.8057	8.0848	0	18.3848	4.0795	0.3789	-0.9992	0.9996	0.7899	0.8	0.4459	1101.77	579.809	22.1	-6.5	0.247761
181	5.1	7.9076	1.5505	20.708	6.68	3.25	16.25	3.7545	-0.03661	-0.6139	0.9392	0.5516	1	0.8182	582.274	644.569	7.8	-1.3	0.232111
182	5.5	26.2989	4.7816	36.9492	10.5569	0	20.5548	5.8112	0.1462	-0.4109	0.9104	0.442	0.6571	0.8571	989.527	1007.06	-16.9	-20.15	0.452936
183	14.9	88.7673	5.9575	103.647	8.0346	0	17.5018	3.7299	0.9151	0.4522	0.9999	0.1278	0.3256	0.1101	88.896	805.426	43.55	77.35	0.741481
184	7.1	11.718	1.6504	33.9764	6.662	0	18.9506	3.919	0.3438	-0.9744	0.9968	0.5768	1	0.7097	1296.77	284.824	6.5	-9.75	0.247733
185	7.1	16.25	2.2887	32.9449	6.4598	0	27.768	6.0018	0.2765	-0.9701	0.9995	0.7389	0.9412	0.5667	827.514	675.07	9.75	-13	0.354299
186	5.1	30.3349	5.948	20.5159	6.618	0	13	3.5332	0.893	0.7835	0.999	0.07485	0.5806	0	632.853	176.598	-21.45	21.45	0.898761
187	5.1	53.2246	10.4362	33.7357	10.8825	6.5	17.5018	3.0501	0.9865	0.9754	0.997	0.007338	0	0	1143.11	401.784	-52.65	-7.8	0.958989
188	5.5	21.8501	3.9727	23.0146	6.5756	0	16.5718	4.1607	0.9684	0.9247	1	0.02435	0.4571	0	977.827	213.791	-8.45	-20.15	0.604158
189	5.3	6.5324	1.2325	15.1181	4.5813	0	26.8002	4.5394	-0.2197	-0.9806	0.9939	0.7356	1	0.7692	693.887	98.7453	6.5	0.65	0.269028
190	5.1	49.147	9.6367	40.1635	12.956	7.2672	17.5018	4.0398	0.9882	0.9714	0.9999	0.0107	0	0	1321.65	752.931	16.9	46.15	0.743802
191	14.7	27.1526	1.8471	105.294	8.2908	0	29.9635	6.75	0.4618	-0.9689	0.9999	0.5616	0.8898	0.5849	1165.42	821.99	5.2	-26.65	0.222789
192	4.7	14.3884	3.0614	18.1868	6.7359	3.25	18.9506	4.6846	0.9199	0.7211	0.9899	0.09679	1	0.1429	1304.03	247.777	4.55	13.65	0.45449
193	9.1	57.5901	6.3286	73.7373	10.3855	3.25	21.8017	5.1237	0.9395	0.4036	1	0.1317	0.3521	0.07843	1167.95	107.06	-34.45	-46.15	0.609369
194	5.3	43.3896	8.1867	31.3705	9.5062	3.25	14.5344	3.2837	0.9786	0.9512	0.987	0.009556	0	0	1291.3	892.17	6.5	42.9	0.861196
195	19.7	133.641	6.7838	205.427	11.6061	0	23.6604	5.2185	0.8144	-0.08491	1	0.3082	0.1356	0.2102	408.376	258.335	-106.6	-80.6	0.584503
196	4.9	21.607	4.4096	26.3087	9.072	3.25	29.9635	5.0289	0.9438	0.8405	0.9994	0.06023	0.2069	0	766.327	153.929	15.6	-14.95	0.486067
197	4.7	27.1604	5.7788	24.1307	8.9373	4.5962	13.7886	2.9085	0.9282	0.7859	0.9989	0.08008	0	0	268.819	807.67	25.35	9.75	0.646593
198	5.9	50.269	8.5202	51.4166	13.1838	3.25	29.25	7.1367	0.982	0.886	0.9998	0.02786	0	0	501.271	494.839	-32.5	-38.35	0.646263
199	9.7	42.7471	4.4069	51.1149	6.6383	0	13	3.1579	0.9185	0.7048	0.9999	0.07884	0.6234	0.03509	67.5309	220.165	42.25	-6.5	0.66386
200	5.5	8.2731	1.5042	23.0164	6.5761	3.25	14.5344	3.1383	-0.4041	-0.9881	0.7071	0.6531	1	1	1172.68	776.282	5.85	5.85	0.228737
201	13.7	37.3679	2.7276	99.3101	8.488	0	23.4361	4.5358	0.6601	-0.8752	1	0.5987	0.6325	0.2292	735.865	666.861	8.45	36.4	0.321348
202	17.1	33.5554	1.9623	104.087	6.8932	0	17.5018	3.9512	0.4462	-0.9744	0.9991	0.5701	1	0.5231	525.997	341.737	24.05	-23.4	0.284672
203	7.9	91.5208	11.5849	85.9827	14.5733	3.25	23.4361	5.3586	0.9948	0.9494	1	0.009029	0	0	993.456	508.361	-91	-9.75	0.79494
204	5.3	19.6511	3.7078	30.4749	9.2348	0	19.769	5.1884	0.9327	0.7231	0.9999	0.09621	0.8788	0.07692	997.632	290.632	-11.05	16.25	0.401503
205	7.7	58.2576	7.5659	72.5129	12.7216	0	22.981	6.1519	0.8701	-0.09392	0.9999	0.2397	0.3333	0.1081	473.799	248.935	-11.05	57.2	0.594729
206	6.3	21.9946	3.4912	35.4091	8.2347	0	17.5018	5.3766	0.8757	0.57	0.9998	0.1252	0.6977	0.1739	1098.24	7.4048	20.8	7.15	0.423962
207	17.3	86.8012	5.0174	130.8	8.549	0	23.4361	4.3342	0.5662	-0.9996	1	0.6397	0.4967	0.3158	954.176	816.26	-79.95	33.8	0.586899
208	6.5	81.0417	12.468	56.231	12.4958	7.2672	17.5018	2.5819	0.9982	0.9897	1	0.002399	0	0	657.992	607.508	-69.55	41.6	0.997775
209	4.9	53.0378	10.824	33.7985	11.6547	6.5	16.25	3.0131	0.9631	0.9364	0.9848	0.01778	0	0	1121.44	1005.09	17.55	50.05	0.928724
210	12.1	106.697	8.8179	105.342	10.4299	3.25	37.0557	5.2487	0.9854	0.9166	1	0.01456	0	0	172.727	982.922	-96.2	46.15	0.845444
211	8.1	1.95	0.2407	41.6002	6.8197	0	24.7513	6.2007	-0.04338	-0.9977	0.9899	0.6767	1	0.878	1251.31	678.549	0	-1.95	0.0352948
212	5.9	26.1458	4.4315	27.052	6.9364	0	16.25	4.1295	0.8145	0.4248	0.9953	0.1818	0.5128	0.3158	1137.33	196.568	-21.45	-14.95	0.638876
213	5.3	29.5446	5.5745	24.9726	7.5674	0	13.7886	3.4987	0.9356	0.802	0.9979	0.06188	0.1515	0	280.481	941.877	22.75	18.85	0.736647
214	5.7	57.2775	10.0487	40.332	10.9005	7.2672	16.5718	3.2847	0.9959	0.9905	0.9988	0.002482	0	0	992.289	195.947	56.55	9.1	0.921857
215	8.1	88.6005	10.9383	82.872	13.5856	0	26.2023	5.9351	0.9402	0.8514	1	0.04904	0	0	1289.49	907.284	-81.9	33.8	0.805139
216	6.7	20.2441	3.0215	28.3895	6.0403	0	14.5344	3.0925	0.8447	-0.2858	0.9939	0.2807	0.6383	0.1481	523.41	698.709	-13.65	14.95	0.500223
217	9.1	24.468	2.6888	64.1457	9.0346	0	20.5548	5.0697	0.5576	-0.8627	0.9901	0.3916	0.6338	0.6	53.0659	1025.47	-23.4	7.15	0.297611
218	6.9	7.3539	1.0658	40.8865	8.3442	0	42.3748	8.637	-0.04446	-0.8944	0.9899	0.7379	1	0.6897	1063.06	538	-5.2	5.2	0.127729
219	6.3	4.111	0.6525	33.7897	7.8581	3.25	27.768	5.4387	-0.3398	-0.943	0.9648	0.7134	1	0.8261	1022.59	457.968	1.3	3.9	0.0830353
220	4.7	7.3539	1.5647	15.4565	5.7246	0	14.5344	3.729	0.8903	0.7071	0.9806	0.1233	1	0.1667	847.894	376.575	-5.2	5.2	0.273329
221	7.1	91.7491	12.9224	78.6989	15.4312	4.5962	22.981	4.5327	0.9862	0.9487	1	0.01306	0	0	243.437	812.549	85.8	32.5	0.83742
222	5.1	20.3482	3.9898	29.6233	9.5559	3.25	25.3833	5.5977	0.9074	0.7708	0.9965	0.09045	0.5806	0	1046.08	903.726	9.1	-18.2	0.417522
223	13.7	75.8971	5.5399	83.5804	7.1436	0	16.25	3.6427	0.9702	0.8599	1	0.03177	0.3333	0	778.325	139.172	-66.95	-35.75	0.775505
224	23.9	65.1169	2.7246	156.076	7.1268	0	25.3833	4.4945	0.3962	-1	1	0.7735	0.6073	0.4264	428.305	72.8159	-28.6	58.5	0.382303
225	5.1	59.8141	11.7283	34.6161	11.1665	4.5962	18.3848	3.938	0.9832	0.9588	0.9966	0.01361	0	0	763.274	239.118	44.2	-40.3	1.05031
226	39.9	44.6281	1.1185	317.321	8.3726	0	39.2699	5.6704	0.5706	-0.9976	1	0.6367	0.3562	0.3436	1315.31	925.051	43.55	-9.75	0.133591
227	6.1	5.2405	0.8591	24.6475	6.0116	0	13.7886	2.8482	-0.01243	-0.9985	1	0.8728	1	0.65	301.385	247.049	0.65	5.2	0.142907
228	4.9	14.4323	2.9454	19.613	6.7631	0	11.718	3.0351	0.8821	0.8087	0.9981	0.07602	0.8966	0	1271.11	354.735	1.95	14.3	0.43551
229	15.9	17.8839	1.1248	83.1955	5.9853	0	14.5344	3.5491	-0.08981	-0.9933	0.9978	0.6265	0.8345	0.8571	1238.78	616.805	-5.85	16.9	0.187927
230	20.1	35.5604	1.7692	85.1367	4.7037	0	13	2.6742	0.7896	-0.8152	1	0.3353	1	0.25	282.906	838.798	33.8	11.05	0.376129
231	5.5	2.9069	0.5285	16.1446	4.6127	0	13.4001	3.4129	-0.5795	-1	0.8575	0.5419	1	0.9333	1212.76	1017.13	-2.6	1.3	0.114575
232	14.1	81.315	5.767	101.914	8.4226	0	14.5344	3.7449	0.9559	0.5647	1	0.08641	0.1818	0.0495	553.039	734.131	51.35	63.05	0.684705
233	5.1	26.9103	5.2765	22.8623	7.3749	0	14.5344	4.084	0.8901	0.824	0.9212	0.02781	0.5806	0	1178.19	196.814	-21.45	16.25	0.715467
234	4.7	13.7886	2.9337	13.9323	5.1601	0	18.9506	4.6374	0.8937	0.7809	0.9778	0.06846	1	0	1321.41	108.032	-1.95	-13.65	0.568535
235	5.3	53.7971	10.1504	35.1267	10.6444	3.25	18.3848	3.9391	0.9662	0.9186	1	0.02932	0	0	1380.18	785.613	11.05	-52.65	0.953591
236	8.9	50.8041	5.7083	59.4291	8.6129	0	38.0403	6.7738	0.9622	0.7919	1	0.04894	0.2174	0	621.084	406.36	48.75	-14.3	0.662762
237	4.7	88.4406	18.8172	55.2287	20.4551	11.718	29.43	4.2972	0.9986	0.9976	1	0.0009823	0	0	1226.16	756.447	-21.45	-85.8	0.919927
238	14.9	56.3442	3.7815	68.1822	5.2854	0	20.5548	3.5511	0.9685	0.8184	1	0.03513	0.7054	0	151.037	695.44	-53.95	16.25	0.715461
239	6.5	36.3128	5.5866	32.8636	7.303	0	20.8102	5.9762	0.005517	-0.9953	0.9986	0.8376	0.4444	0.6	174.908	853.254	26	-25.35	0.764973
240	15.5	24.468	1.5786	96.3519	7.1372	0	19.769	4.367	0.4727	-1	1	0.5197	1	0.5841	27.4581	657.332	23.4	7.15	0.221179
241	14.3	31.6904	2.2161	82.5838	6.7141	0	32.5	6.3385	0.4699	-0.8944	1	0.5717	0.9431	0.5686	1054.94	1035.09	28.6	13.65	0.330067
242	5.1	33.8562	6.6385	26.6972	8.612	3.25	18.9506	4.3331	0.9804	0.9598	1	0.01323	0	0	551.941	446.5	33.8	-1.95	0.770843
243	5.9	3.9	0.661	17.0954	4.3834	0	7.2672	1.9049	-0.3609	-0.8437	0.3162	0.3954	1	1	502.085	692.186	3.9	0	0.150796
244	6.1	8.475	1.3893	18.9758	4.6282	0	7.2672	2.1095	0.4528	-0.2707	1	0.3442	1	0.7619	986.139	357.107	8.45	-0.65	0.300181
245	6.1	32.6038	5.3449	34.3957	8.3892	3.25	30.6604	6.4144	0.6853	0.4961	0.9307	0.122	0.1707	0.7619	1270.48	973.803	2.6	32.5	0.637117
246	17.3	35.6316	2.0596	153.041	10.0027	0	47.9857	7.1258	0.1842	-0.9981	1	0.7658	0.3725	0.6015	592.809	852.142	9.1	-34.45	0.205904
247	11.9	29.25	2.458	99.7143	10.0722	3.25	44.2048	6.2217	0.4183	-0.9803	1	0.7518	0.1515	0.443	1189.73	397.576	0	-29.25	0.244038
248	18.7	17.9781	0.9614	89.6915	5.3707	0	16.5718	3.741	0.5661	-0.9947	1	0.506	0.8563	0.4718	525.516	815.412	17.55	3.9	0.179008
249	5.3	59.7505	11.2737	52.2367	15.8293	4.5962	25.3833	6.8018	0.6641	0.4766	0.9024	0.1245	0	0.7692	482.481	429.217	-8.45	-59.15	0.712205
250	10.9	25.0819	2.3011	64.7622	7.2766	3.25	18.3848	3.9931	0.2764	-0.9999	0.9999	0.6326	0.6629	0.7059	155.197	94.5413	21.45	-13	0.316233
251	22.3	117.325	5.2612	185.484	9.1372	0	16.5718	3.877	0.7494	-0.7792	1	0.3992	0.3005	0.3132	623.883	889.785	-42.9	-109.2	0.5758
252	15.9	7.827	0.4923	80.5228	5.793	0	19.769	4.5238	-0.04251	-1	1	0.6848	1	0.8125	933.745	676.837	0.65	-7.8	0.0849819
253	9.3	41.5848	4.4715	114.637	15.7037	4.5962	36.3361	8.3445	-0.005192	-0.9626	0.9962	0.5764	0.0411	0.9057	1057.32	318.796	-17.55	-37.7	0.284742
254	5.3	19.7369	3.7239	21.8716	6.6278	0	10.2774	2.972	0.9114	0.8154	0.9912	0.05906	0.6364	0	593.651	247.5	-18.85	-5.85	0.561861
255	8.7	36.1204	4.1518	53.1847	7.938	3.25	17.5018	3.6731	0.9721	0.851	1	0.03781	0.7015	0	694.483	22	31.2	-18.2	0.523028
256	11.9	37.2547	3.1306	58.1932	5.8781	0	17.5018	3.8025	0.8611	0.2631	1	0.1836	0.6364	0.2278	525.395	936.492	-3.9	-37.05	0.532587
257	13.7	35.5604	2.5957	107.655	9.2013	0	26	5.703	0.8242	-0.2169	0.9999	0.2624	0.8718	0.2083	362.23	214.212	-30.55	-18.2	0.282101
258	7.9	15.9879	2.0238	36.2863	6.1502	0	42.7471	8.0599	0.3147	-0.9524	0.9971	0.6334	0.9831	0.6667	1036.91	376.247	14.3	-7.15	0.329062
259	6.9	44.8123	6.4945	46.0531	9.3986	0	22.75	4.2014	0.9879	0.9336	1	0.01721	0.1837	0	232.145	459.08	-18.2	40.95	0.691007
260	6.3	7.9076	1.2552	33.6399	7.8232	0	35.8974	7.0715	0.7912	-0.9806	0.9997	0.4346	1	0.2174	1298.44	224.556	1.3	7.8	0.160446
261	11.7	29.9424	2.5592	73.867	7.6152	0	45.6159	8.1009	0.415	-0.9998	1	0.6527	0.8454	0.5455	1369.74	681.098	-26.65	-13.65	0.336065
262	11.1	21.8017	1.9641	55.2611	6.0727	0	16.25	3.7417	0.1589	-0.9995	1	0.7488	0.978	0.6522	1195.63	282.613	-21.45	-3.9	0.323431
263	5.1	46.351	9.0884	26.8139	8.6496	0	13.4001	3.2185	0.9912	0.9758	1	0.00646	0	0	32.0588	295.284	11.7	44.85	1.05073
264	22.9	129.468	5.6536	195.341	9.3465	0	32.6621	5.0363	0.806	-0.8619	1	0.455	0.1627	0.1587	670.867	411.581	69.55	109.2	0.60489
265	8.7	34.1049	3.9201	39.242	5.857	0	22.981	4.0284	0.561	-0.2234	1	0.3785	0.7164	0.617	852.287	164.581	33.8	4.55	0.669302
266	7.7	70.3473	9.136	59.6075	10.4575	4.5962	23.6604	5.1908	0.944	0.6683	1	0.08166	0	0.02703	534.39	416.357	57.2	40.95	0.873631
267	5.5	73.3665	13.3394	67.2483	19.2138	6.5	32.0088	7.6161	0.9818	0.9071	0.9993	0.02411	0.05714	0	1360.16	405.055	36.4	63.7	0.694261
268	7.9	18.8612	2.3875	28.8121	4.8834	0	11.718	2.7255	0.8027	0.1789	1	0.2276	0.9831	0.2821	1359.55	906.614	0.65	-18.85	0.488901
269	4.7	61.1311	13.0066	36.0419	13.3489	7.2672	20.5548	3.3426	0.9952	0.9939	0.9974	0.00129	0	0	913.787	51.8617	-9.1	60.45	0.974357
270	6.5	53.0378	8.1597	42.1132	9.3585	0	27.768	5.5405	0.9974	0.9833	1	0.003968	0	0	295.038	965.038	-17.55	50.05	0.871903
271	6.7	5.0767	0.7577	20.9943	4.4669	0	10.2774	2.4998	0.18	-0.9939	0.9923	0.6341	1	0.7692	1178.46	894.202	-3.9	3.25	0.169625
272	13.5	51.878	3.8428	108.437	9.4293	0	27.768	5.3244	0.5376	-0.4415	0.9987	0.4678	0.3304	0.5368	704.078	728.107	40.95	-31.85	0.407538
273	11.9	62.0197	5.2117	67.425	6.8106	0	18.3848	3.9838	0.9385	0.7071	1	0.06801	0.5253	0.01266	620.723	207.412	52	-33.8	0.765234
274	9.7	26	2.6804	35.6989	4.6362	0	13.7886	2.919	0.5872	-0.09481	1	0.305	1	0.5714	225.546	536.66	0	26	0.578146
275	8.9	37.05	4.1629	47.2596	6.8492	0	13.4001	3.493	0.6865	-0.908	0.9995	0.472	0.6667	0.3878	48.5056	721.983	0	37.05	0.607794
276	10.1	39.4149	3.9025	98.4987	12.1603	0	33.4608	7.2218	0.3219	-1	0.9999	0.7985	0.358	0.4262	520.247	284.183	9.1	-38.35	0.320921
277	31.9	40.5821	1.2722	196.278	6.5645	0	29.25	4.6314	0.4367	-1	1	0.675	0.903	0.4504	1117.96	731.998	34.45	21.45	0.1938
278	12.9	17.8484	1.3836	87.4812	8.0258	0	46.1912	7.1402	0.5858	-0.9996	1	0.6751	0.789	0.3146	1104.43	945.384	9.75	-14.95	0.172394
279	17.7	151.316	8.5489	189.806	12.0895	3.25	36.3361	5.0626	0.8793	0.4104	1	0.178	0.05096	0.2336	1244.83	479.644	30.55	148.2	0.707134
280	5.1	41.1096	8.0607	30.2539	9.7593	3.25	22.981	5.0511	0.9949	0.991	1	0.002578	0	0	93.4706	868.02	-23.4	33.8	0.825951
281	7.1	12.8693	1.8126	22.7216	4.4552	0	17.5018	3.7667	0.6808	0.1414	0.9985	0.252	1	0.6129	691.859	890.155	-9.1	-9.1	0.40685
282	10.9	137.41	12.6064	132.307	14.866	9.1924	29.9635	4.462	0.9958	0.9532	1	0.006823	0	0	376.527	303.509	-82.55	109.85	0.848002
283	15.5	18.2116	1.1749	51.6888	3.8288	0	13.4001	2.9796	0.2366	-0.8944	1	0.6052	1	0.6814	541.987	661.139	18.2	0.65	0.306859
284	5.9	35.5604	6.0272	27.9546	7.1678	3.25	18.9506	4.0598	0.9806	0.9329	1	0.02135	0.02564	0	198.144	237.424	11.05	-33.8	0.840872
285	11.1	91.9813	8.2866	84.8167	9.3205	0	13.4001	3.0939	0.9761	0.9301	1	0.01906	0	0	565.572	53.1171	91.65	-7.8	0.889072
286	8.9	21.4401	2.409	54.3427	7.8758	0	26	5.5988	0.8856	0.4191	1	0.1467	1	0.1429	1183.55	352.393	-20.8	5.2	0.305874
287	7.9	14.2556	1.8045	42.9869	7.2859	0	14.5344	3.7563	0.5155	-0.8682	1	0.4432	1	0.5641	445.354	530.854	-13	-5.85	0.24767
288	35.1	56.8518	1.6197	182.883	5.5252	0	22.75	3.9899	0.3618	-1	1	0.6704	0.9305	0.5691	859.933	759.625	-5.85	56.55	0.293148
289	6.1	31.7437	5.2039	42.7021	10.4151	3.25	19.5	3.1231	0.02529	-0.4554	0.9969	0.513	0.1951	0.8571	722.32	917.148	-5.85	-31.2	0.49965
290	18.7	52.9062	2.8292	127.029	7.6066	0	23.4361	4.1387	0.4501	-0.9772	1	0.5747	0.6347	0.5548	192.187	292.452	23.4	47.45	0.37194
291	11.1	39.1999	3.5315	75.2884	8.2734	0	20.5548	3.9252	0.8731	0.2534	1	0.1892	0.6813	0.1972	1137.23	989.437	29.9	25.35	0.42685
292	15.9	91.5278	5.7565	116.759	8.3999	0	27.5772	5.5433	0.8415	-0.2249	1	0.2933	0.3381	0.1695	461.132	779.572	18.2	89.7	0.685306
293	5.5	20.0238	3.6407	32.1512	9.1861	3.25	36.3361	7.1462	0.5849	-0.9862	1	0.7512	0.1714	0.2667	475.918	748.909	-4.55	-19.5	0.396327
294	12.1	2.6	0.2149	62.1795	6.1564	0	20.5548	4.7719	-0.005784	-0.9994	1	0.748	1	0.75	1377.42	272.215	0	-2.6	0.0349068
295	5.1	20.066	3.9345	27.4871	8.8668	0	20.8102	5.7912	0.9811	0.9276	1	0.02278	0.5161	0	1090.32	418.784	8.45	18.2	0.443734
296	4.9	33.5805	6.8532	24.3364	8.3918	3.25	16.5718	4.104	0.915	0.8455	0.9781	0.05019	0	0	1365.47	498.684	-32.5	-8.45	0.816654
297	11.5	15.9349	1.3856	87.449	9.2052	0	19.769	4.7747	-0.05209	-1	0.9999	0.8245	0.6947	0.6622	948.561	621.93	3.25	15.6	0.150524
298	7.9	38.7936	4.9106	40.9383	6.9387	0	16.25	3.1668	0.8412	0.5145	1	0.1499	0.339	0.3077	713.639	833.791	-33.15	-20.15	0.707712
299	7.5	16.9125	2.255	41.9169	7.6213	3.25	22.75	5.4267	0.7187	-0.7452	0.9962	0.3414	0.8182	0.3824	1044.91	931.227	-0.65	-16.9	0.295881
300	31.3	140.413	4.4861	266.002	9.0786	0	46.1912	6.0852	0.909	0.06914	1	0.147	0.2833	0.0989	1060.18	259.92	-138.45	-23.4	0.49414
301	12.3	132.08	10.7382	130.898	12.7085	0	40.7224	8.3486	0.8548	-0.1773	1	0.2628	0.1553	0.1928	1330.57	787.134	-5.85	-131.95	0.844962
302	9.7	45.9711	4.7393	55.83	7.2507	0	13.4001	3.3501	0.9006	0.6182	1	0.1163	0.6623	0.1228	779.149	210.593	-33.15	-31.85	0.653633
303	13.1	9.7716	0.7459	54.7185	4.9296	0	14.5344	3.1392	0.1519	-1	1	0.7469	1	0.6506	688.141	110.156	-0.65	-9.75	0.15131
304	14.1	101.471	7.1965	112.959	9.3355	3.25	16.25	2.9314	0.9924	0.9403	1	0.01174	0.1488	0	1340.61	577.089	43.55	91.65	0.770875
305	7.5	17.6819	2.3576	30.5431	5.5533	0	13.4001	3.4377	0.9249	0.4856	1	0.1427	1	0.1143	446.267	839.293	-10.4	-14.3	0.42454
306	4.7	32.324	6.8775	31.9102	11.8186	7.2672	17.5018	3.3088	0.9263	0.8725	0.9734	0.03388	0.3333	0	481.968	968.894	8.45	-31.2	0.581922
307	13.1	86.3742	6.5935	104.82	9.4432	0	18.9506	5.0623	0.9409	0.465	1	0.1035	0.1081	0.06593	593.966	565.279	-76.05	-40.95	0.698227
308	6.1	53.7421	8.8102	41.2079	10.0507	3.25	20.5548	4.79	0.9122	0.8222	0.975	0.0476	0	0	433.885	908.869	-28.6	45.5	0.876576
309	6.9	9.2382	1.3389	24.7185	5.0446	0	11.718	2.2955	0.5232	-0.3665	0.9971	0.3637	1	0.6207	49.8768	759.471	-5.85	7.15	0.265413
310	7.5	27.1448	3.6193	33.2857	6.052	3.25	9.75	2.2239	0.9584	0.8575	1	0.04309	0.9273	0	9.7467	359.093	-7.8	26	0.598034
311	6.1	21.724	3.5613	21.5872	5.2652	0	11.718	2.8792	0.9861	0.9442	0.9998	0.01586	1	0	484.877	884.148	-13.65	-16.9	0.676385
312	13.3	69.5773	5.2314	77.3762	6.8475	0	14.5344	3.1376	0.8347	0.1258	1	0.2129	0.4602	0.2473	1189.47	946.357	-34.45	60.45	0.763987
313	6.1	61.8355	10.137	41.6959	10.1697	3.25	17.5018	3.9653	0.9979	0.9865	1	0.003495	0	0	492.025	319.91	34.45	-51.35	0.996785
314	11.9	10.6608	0.8959	58.1672	5.8755	0	18.9506	3.9456	0.148	-1	0.9999	0.8006	0.9192	0.6076	790.025	309.828	6.5	-8.45	0.152481
315	7.7	93.8344	12.1863	73.1251	12.829	3.25	20.8102	3.9766	0.9965	0.9865	1	0.004547	0	0	1342.23	537.208	63.7	68.9	0.949903
316	17.5	65.5469	3.7455	97.7367	6.3056	0	16.25	3.8626	0.9293	0.4138	1	0.1133	0.6839	0.1111	734.597	987.429	-8.45	-65	0.593996
317	23.3	187.868	8.063	216.827	10.1797	0	19.5	3.6152	0.8702	-0.9984	1	0.4029	0.1408	0.07254	918.543	865.215	187.85	-2.6	0.792067
318	5.3	14.95	2.8208	24.0726	7.2947	0	13.4001	3.6674	0.5434	0.07975	0.9985	0.3448	1	0.6154	459.472	360.462	0	-14.95	0.386692
319	7.9	24.7	3.1266	27.0436	4.5837	0	13	2.8192	0.9717	0.8376	1	0.03886	0.9831	0	1087.7	1020.63	0	24.7	0.682113
320	12.1	40.1161	3.3154	65.6225	6.4973	0	21.8017	3.58	0.9406	0.1961	1	0.103	0.9604	0.03704	1255.83	985.285	-18.2	35.75	0.510273
321	7.7	39.1352	5.0825	55.0208	9.6528	3.25	17.5018	4.6812	0.7336	0.1203	1	0.2638	0.4386	0.4722	492.312	670.877	26	-29.25	0.526531
322	5.3	30.3349	5.7236	24.396	7.3927	3.25	11.718	2.0914	0.945	0.9273	0.9782	0.01548	0	0	792.934	841.859	21.45	-21.45	0.774223
323	7.9	30.2442	3.8284	30.5564	5.1791	0	13.7886	3.0825	0.9811	0.9033	0.9998	0.022	0.8644	0	539.968	869.19	-26.65	-14.3	0.739202
324	5.3	83.5901	15.7717	59.9026	18.1523	6.5	26.2023	4.3199	0.9969	0.9764	1	0.006591	0	0	653.198	377.651	50.05	-66.95	0.868854
325	20.7	98.9239	4.7789	166.632	8.9108	0	40.7224	5.5696	0.6497	-0.9987	1	0.5998	0.2781	0.2335	912.785	710.428	-98.15	-12.35	0.536304
326	13.9	67.6125	4.8642	104.559	8.7865	0	16.5718	3.6424	0.864	0.2926	1	0.2154	0.2353	0.2121	80.7338	808.547	-1.3	67.6	0.553599
327	5.3	32.1142	6.0593	25.0891	7.6028	0	19.769	3.914	0.9777	0.9051	0.9999	0.03275	0.1818	0	506.462	179.094	-18.85	-26	0.796983
328	12.9	125.477	9.7269	139.875	12.8326	3.25	23.6604	4.624	0.9893	0.9465	1	0.01183	0	0	333.791	903.748	88.4	-89.05	0.757984
329	10.5	31.5903	3.0086	57.9826	6.8215	0	43.7243	6.4176	0.8192	-0.9839	1	0.5078	0.9059	0.09231	1244.6	881.024	-18.85	25.35	0.441047
330	6.9	20.6573	2.9938	34.2975	6.9995	3.25	13.4001	3.2405	0.9045	0.6332	1	0.0911	1	0.06897	1320.36	699.37	-18.85	8.45	0.427716
331	4.9	22.75	4.6429	33.538	11.5648	3.25	41.6203	10.5275	-0.09887	-0.999	0.9961	1.0131	0.3793	0.5556	1036.07	410.224	13.65	18.2	0.401468
332	5.3	10.6608	2.0115	27.3301	8.2819	0	23.6604	6.3643	0.007046	-0.9884	0.9939	0.8426	1	0.6923	861.349	198.283	8.45	-6.5	0.242879
333	6.3	49.7579	7.8981	41.5864	9.6713	4.5962	13.7886	2.7111	0.9923	0.9746	1	0.008065	0	0	494.46	993.413	-16.9	46.8	0.816653
334	5.7	18.6132	3.2655	16.3715	4.4247	0	7.2672	2.5068	0.6437	-0.0688	0.9995	0.4046	1	0.4706	434.754	979.561	-7.8	-16.9	0.738016
335	13.5	81.4811	6.0356	113.909	9.9052	0	23.4361	4.1154	0.9528	0.3379	1	0.1012	0.1652	0.05263	177.819	986.707	29.25	76.05	0.609337
336	7.9	38.9566	4.9312	56.0093	9.4931	0	19.769	3.9944	0.3544	-0.8944	1	0.6121	0.5254	0.5385	847.013	465.873	35.1	16.9	0.519451
337	13.1	54.0752	4.1279	85.7517	7.7254	0	29.9635	6.0391	0.9385	0.5626	1	0.08094	0.7658	0.03297	1379.01	51.5992	23.4	48.75	0.534328
338	9.5	61.8355	6.509	71.5284	9.5371	3.25	21.8017	4.8699	0.9659	0.8761	1	0.03993	0.1333	0	849.942	556.026	-3.25	61.75	0.682493
339	6.5	43.4529	6.6851	40.3389	8.9642	0	23.4361	5.8313	0.8306	0.4472	0.9998	0.1739	0.02222	0.2	589.554	383.069	40.3	16.25	0.745755
340	6.3	41.7318	6.6241	31.173	7.2495	0	16.25	4.6518	0.9843	0.959	1	0.01467	0	0	986.468	984.754	33.15	25.35	0.913732
341	5.7	6.7862	1.1906	20.0669	5.4235	0	20.5548	4.2638	-0.1967	-0.9908	0.9147	0.9356	0.8649	0.5882	1271.73	307.123	1.95	-6.5	0.219526
342	4.7	8.475	1.8032	30.7671	11.3952	3.25	42.3748	12.7008	0.3836	-0.8901	0.9909	0.8758	0.4815	0.4286	1200.41	1023.95	0.65	-8.45	0.158242
343	11.1	44.5855	4.0167	78.3057	8.605	0	41.3657	6.7137	0.7291	-0.4303	0.9999	0.3926	0.7143	0.2535	324.608	431.432	-5.85	-44.2	0.466787
344	5.3	14.9641	2.8234	41.5514	12.5913	3.25	44.2048	13.9631	0.8466	0.4079	0.9956	0.1634	1	0.1538	451.67	219.16	8.45	12.35	0.224234
345	5.5	10.6608	1.9383	25.5291	7.294	0	14.5344	3.2836	0.8205	0.3547	0.9997	0.1979	1	0.3333	1255.55	155.191	-6.5	8.45	0.265739
346	4.9	25.8778	5.2812	31.7904	10.9622	6.5	17.5018	3.5848	0.9828	0.9579	0.9989	0.01716	0.4483	0	1226.54	196.796	-11.05	23.4	0.481765
347	9.5	36.3652	3.8279	59.628	7.9504	0	27.5772	4.5207	0.5648	-0.8321	1	0.6411	0.48	0.2963	506.7	424.542	-17.55	31.85	0.481473
348	12.5	159.633	12.7706	161.788	15.4083	3.25	26.2023	6.569	0.8722	0.1633	1	0.215	0.1524	0.2	922.964	566.98	159.25	11.05	0.828813
349	5.7	7.8	1.3684	24.6991	6.6754	0	13.7886	3.7097	0.8568	0.3939	1	0.1875	1	0.1765	980.14	357.228	0	7.8	0.204991
350	13.5	69.4375	5.1435	90.1104	7.8357	0	19.769	3.7469	0.9107	0.4404	1	0.1314	0.3913	0.1368	57.4593	268.941	-54.6	-42.9	0.656419
351	14.5	52.1825	3.5988	80.8228	6.4658	0	13	3.1602	0.9063	-0.4191	1	0.2125	0.536	0.08571	1015.96	776.531	-12.35	-50.7	0.55659
352	10.7	82.803	7.7386	84.4598	9.708	3.25	18.9506	3.9296	0.9874	0.9297	1	0.0153	0	0	948.589	311.365	-76.7	31.2	0.797136
353	5.3	42.1849	7.9594	39.1408	11.8608	0	26.2023	6.3842	0.9522	0.8573	0.9916	0.03672	0	0	206.132	453.585	-35.1	-23.4	0.671068
354	31.1	108.567	3.4909	180.958	6.2185	0	22.981	3.6493	0.5745	-1	1	0.7114	0.5842	0.2612	361.658	932.658	-1.95	108.55	0.561373
355	4.7	3.25	0.6915	12.3173	4.562	0	13	2.907	0.597	0.2425	0.9806	0.3023	1	0.5	387.713	110.596	1.95	2.6	0.151578
356	31.1	94.1222	3.0264	171.618	5.8975	0	17.5018	3.1463	0.7344	-0.9985	1	0.4914	0.8213	0.2259	307.505	764.055	-79.3	-50.7	0.513167
357	4.9	27.9576	5.7056	25.6378	8.8406	3.25	18.3848	3.4969	0.9192	0.7453	0.9904	0.07856	0.2069	0.1111	886.275	314.643	26.65	-8.45	0.645386
358	21.9	30.8254	1.4076	160.316	8.0561	0	55.25	8.4461	0.4035	-0.9999	1	0.6611	0.6935	0.5281	1229.31	894.808	27.95	13	0.174725
359	4.9	22.0809	4.5063	15.8785	5.4753	0	9.75	2.4328	0.905	0.8599	0.965	0.03209	0.5172	0	884.194	385.235	16.25	-14.95	0.823023
360	18.7	70.212	3.7547	115.218	6.8993	0	14.5344	3.4625	0.7421	-0.9907	1	0.4998	0.5449	0.2313	600.225	1021.73	-70.2	1.3	0.544215
361	6.5	59.6089	9.1706	43.4975	9.6661	0	16.25	4.1267	0.9799	0.9559	0.999	0.012	0	0	1246.28	995.854	-18.85	-56.55	0.948738
362	4.7	53.7617	11.4387	32.4639	12.0237	7.2672	16.5718	2.5055	0.9992	0.9983	1	0.0005641	0	0	158.128	975.011	52	-13.65	0.951346
363	8.7	48.572	5.583	70.6143	10.5394	0	30.6604	7.4991	0.9371	0.4679	1	0.1111	0.04478	0.06383	1217.92	58.6897	13	46.8	0.529727
364	11.1	46.1912	4.1614	74.5433	8.1916	0	32.5	6.3806	0.8612	0.1414	1	0.2227	0.6593	0.1857	198.599	950.374	-44.85	-11.05	0.508008
365	6.3	20.1814	3.2034	32.6986	7.6043	0	26	6.9595	0.2019	-0.7736	0.7319	0.5049	0.5349	1	428.111	3.8095	19.5	5.2	0.421262
366	6.5	26.7212	4.111	34.5139	7.6698	0	11.718	3.3007	0.9891	0.9363	1	0.01387	0.8667	0	480.731	177.177	1.95	-26.65	0.535998
367	17.1	38.3995	2.2456	92.365	6.1169	0	18.9506	4.3853	0.6615	-0.9961	1	0.498	0.8675	0.3308	439.816	834.868	38.35	1.95	0.367114
368	30.3	87.6416	2.8925	314.154	11.1008	0	48.3147	6.446	0.4272	-1	0.9999	0.6642	0.3534	0.4677	1014.16	419.663	46.8	74.1	0.260567
369	9.3	14.0014	1.5055	52.3368	7.1694	0	19.769	4.6083	-0.5053	-1	0.3824	0.4285	0.9452	1	1338.22	251.247	-5.2	-13	0.20999
370	17.7	143.884	8.129	149.591	9.5281	0	23.4361	3.8383	0.9885	0.9069	1	0.01592	0.006369	0	317.232	347.74	-81.9	118.3	0.853161
371	10.9	36.7005	3.367	56.576	6.3569	0	16.25	3.1278	0.9193	0.4191	1	0.1173	0.9326	0.1014	830.339	623.826	-33.8	-14.3	0.529661
372	5.1	9.5971	1.8818	20.2551	6.5339	0	24.7513	5.8651	0.8071	-0.2095	1	0.3631	1	0.1818	279.833	234.343	4.55	8.45	0.288006
373	7.1	34.0615	4.7974	43.1714	8.465	3.25	17.5018	4.5037	0.881	0.6758	0.9917	0.0876	0.451	0.09677	1039.68	535.331	22.75	-25.35	0.566734
374	6.1	2.9069	0.4765	25.8532	6.3057	0	18.3848	4.7282	0.09955	-0.9864	0.9899	0.7281	1	0.75	521.131	919.066	2.6	-1.3	0.0755666
375	18.5	46.2597	2.5005	151.653	9.1911	0	23.4361	5.504	0.5352	-0.9521	0.9996	0.5566	0.7758	0.4444	41.827	1000.88	-15.6	-43.55	0.272057
376	6.5	89.6953	13.7993	71.1897	15.8199	3.25	42.25	9.2153	0.9627	0.9244	0.9986	0.02306	0	0	1196.28	217.1	-83.85	31.85	0.872275
377	5.9	7.4111	1.2561	24.7974	6.3583	0	17.5018	4.4961	0.05347	-0.8437	0.9701	0.6349	1	0.7895	977.009	713.415	5.85	4.55	0.197553
378	15.1	11.9854	0.7937	83.6802	6.3878	0	13.7886	2.975	0.67	-0.6616	1	0.5138	0.374	0.2523	565.556	805.662	-9.1	7.8	0.124252
379	21.3	89.7094	4.2117	116.677	6.0454	0	11.718	2.8166	0.8362	-0.9942	1	0.3839	0.5233	0.1503	1314.84	954.789	1.3	-89.7	0.696678
380	17.9	138.474	7.736	176.924	11.1273	3.25	21.8017	4.2733	0.9687	0.8147	1	0.03223	0	0	755.131	775.765	138.45	2.6	0.695227
381	7.5	75.9944	10.1326	57.9709	10.5402	4.5962	14.5344	2.4829	0.9883	0.9479	0.9999	0.01132	0	0	1214.88	509.233	-19.5	-73.45	0.961329
382	5.3	26.4671	4.9938	33.0305	10.0093	0	19.769	5.5996	0.06219	-0.9333	0.9536	0.7535	0.5455	0.6667	210.67	430.953	24.05	11.05	0.498916
383	5.3	6.4347	1.2141	34.6084	10.4874	0	20.5548	6.2244	0.7239	-0.1961	0.9923	0.3428	1	0.3077	713.16	61.3868	4.55	4.55	0.115767
384	11.7	59.8141	5.1123	67.1899	6.9268	0	13.7886	2.6614	0.9518	0.8656	1	0.03529	0.134	0	958.333	446.18	-44.2	-40.3	0.738046
385	13.3	89.2798	6.7128	128.812	11.3993	0	18.9506	5.6612	0.6384	-0.9937	1	0.5859	0.1681	0.2688	358.884	964.011	78.65	42.25	0.588878
386	6.3	10.7594	1.7078	36.7183	8.5391	0	39.6713	8.6447	0.3211	-0.9994	0.9995	0.6193	1	0.7391	943.833	237.69	-9.75	4.55	0.199998
387	12.9	130.656	10.1284	121.818	11.176	3.25	22.75	4.1964	0.9911	0.9392	1	0.01244	0	0	872.547	490.457	-130.65	-1.3	0.906263
388	8.5	26.0081	3.0598	69.7382	10.729	0	44.2048	7.7468	0.8154	-0.6119	0.9998	0.4289	0.8154	0.1591	1026.18	222	0.65	26	0.28519
389	12.3	116.546	9.4753	116.902	11.3497	3.25	19.769	3.8326	0.9722	0.8353	1	0.03623	0	0	751.593	999.85	110.5	37.05	0.83485
390	24.3	144.43	5.9436	201.368	9.0299	0	32.6621	4.5363	0.849	-0.3735	1	0.3261	0.2377	0.17	867.01	534.864	27.95	141.7	0.658213
391	28.9	33.1755	1.1479	104.979	3.9025	0	13.4001	2.7374	0.4189	-1	1	0.6251	0.9145	0.5769	1128.34	686.991	27.3	-18.85	0.294145
392	10.7	57.1778	5.3437	71.6278	8.2331	0	14.5344	3.991	0.9176	0.3939	1	0.1297	0.4023	0.1343	1121.28	284.696	8.45	-56.55	0.649051
393	16.7	143.332	8.5828	138.274	9.4064	3.25	30.8322	4.1198	0.9715	0.8487	1	0.0392	0	0	1369.09	538.234	9.75	-143	0.912443
394	10.3	85.8123	8.3313	77.5	9.3374	0	19.769	4.1684	0.9546	0.8547	1	0.04207	0	0	1169.02	978.097	-14.95	-84.5	0.892251
395	11.7	91.4677	7.8178	89.2224	9.1982	3.25	16.25	2.8538	0.9742	0.9222	0.9993	0.01994	0	0	654.902	312.791	70.85	-57.85	0.849927
396	9.3	4.7321	0.5088	59.0332	8.0867	0	20.5548	5.6166	-0.3903	-1	0.9991	0.5873	1	0.9216	668.656	38.6398	1.3	-4.55	0.0629181
397	5.3	23.4901	4.4321	17.4815	5.2974	0	11.718	3.4147	0.856	0.672	0.9836	0.1341	0.5758	0.3846	929.481	1006.07	-22.75	5.85	0.836656
398	6.5	40.457	6.2241	57.8325	12.8517	3.25	22.981	6.4133	0.7183	0.1883	0.9997	0.2625	0.2222	0.48	31.6231	1016.39	37.05	-16.25	0.484302
399	5.7	6.1321	1.0758	20.8463	5.6341	0	13.4001	3.4601	0.7457	0.2631	0.9839	0.2253	1	0.2941	277.07	962.974	-5.2	3.25	0.190944
400	5.7	4.55	0.7982	16.6798	4.5081	0	13	3.2415	0.09812	-1	1	0.9563	1	0.4706	1337.08	725.368	4.55	0	0.177059
401	5.5	25.35	4.6091	30.0475	8.585	3.25	16.25	3.4709	0.6984	0.4472	0.9793	0.1699	0.6286	0.5333	605.946	775.791	-23.4	9.75	0.536878
402	7.1	26.2023	3.6905	28.8157	5.6501	0	11.718	2.7904	0.4415	-0.2772	0.9836	0.3951	0.7255	0.5806	732.909	117.07	3.25	26	0.653174
403	12.1	108.645	8.979	116.133	11.4984	3.25	42.3748	5.3577	0.9936	0.9306	1	0.01242	0	0	1308.83	1029.05	108.55	-4.55	0.780891
404	7.1	16.3666	2.3052	47.6265	9.3385	0	22.981	5.1577	0.3719	-0.6525	0.9904	0.5192	0.8039	0.6452	1160.98	183.979	-1.95	-16.25	0.246849
405	11.7	78.165	6.6808	86.9857	8.9676	0	33.4608	5.7115	0.9717	0.8315	1	0.04242	0.1443	0	294.59	884.679	-61.1	48.75	0.744993
406	13.9	93.7826	6.747	91.6468	7.7014	0	19.769	3.2331	0.9677	0.8258	1	0.0454	0.02521	0	733.385	970.266	5.85	-93.6	0.876074
407	17.3	55.536	3.2102	84.878	5.5476	0	16.5718	3.1875	0.8807	-0.1414	1	0.1888	0.7516	0.1429	742.341	901.064	15.6	-53.3	0.578665
408	6.9	10.5812	1.5335	20.3916	4.1615	0	9.75	2.7215	0.749	0.3363	1	0.1992	1	0.4828	896.297	1001.41	1.95	10.4	0.368497
409	9.9	11.718	1.1836	35.5206	4.4963	0	10.2774	2.8693	0.1178	-0.9285	0.9923	0.6788	1	0.6842	310.409	795.162	-11.05	-3.9	0.263239
410	4.9	15.1744	3.0968	27.3393	9.4273	3.25	38.0403	8.9425	-0.23	-0.7623	0.5966	0.475	0.5862	1	1043.42	80.8163	14.95	-2.6	0.328493
411	8.1	14.2556	1.76	22.5593	3.6982	0	9.1924	1.9686	0.8969	0.6	1	0.1238	1	0.2	1040.52	680.895	10.4	-9.75	0.475907
412	5.9	31.7703	5.3848	25.136	6.4451	3.25	19.769	4.1721	0.9703	0.8779	1	0.03465	0.4872	0	802.78	180.059	27.3	-16.25	0.835487
413	11.5	14.5344	1.2639	65.1918	6.8623	0	27.9576	5.8873	-0.06117	-0.9998	1	0.8508	1	0.6438	1310.58	178.244	-6.5	13	0.18418
414	6.5	12.35	1.9	38.6273	8.5838	0	19.769	4.2173	0.5897	-0.5812	0.9878	0.446	1	0.5417	1320.53	287.538	-12.35	0	0.221347
415	7.7	46.4102	6.0273	46.4608	8.151	0	13.7886	3.3771	0.9836	0.9066	1	0.02033	0.193	0	279.383	926.201	-37.05	27.95	0.739455
416	7.3	32.2717	4.4208	46.9061	8.8502	0	22.981	5.1776	0.9757	0.8944	0.9998	0.0297	0.283	0	1078.25	550.589	14.95	28.6	0.499514
417	6.9	103.45	14.9928	71.7175	14.6362	4.5962	27.9576	5.9748	0.9953	0.9888	1	0.003857	0	0	742.746	681.761	-79.95	65.65	1.02436
418	7.9	29.0252	3.6741	42.969	7.2829	3.25	14.5344	3.0093	0.9687	0.7894	1	0.03928	0.6949	0	131.867	565.057	-24.05	16.25	0.504483
419	8.7	46.9532	5.3969	54.8994	8.1939	0	33.931	6.8607	0.9602	0.7944	1	0.05438	0.3731	0	1022.9	512.063	43.55	17.55	0.658649
420	5.5	35.1541	6.3917	52.4358	14.9817	4.5962	23.4361	4.3267	0.9022	0.3987	1	0.2138	0.3143	0.1429	22.4455	736.873	33.15	11.7	0.426634
421	12.5	14.8508	1.1881	61.3242	5.8404	0	22.981	5.2358	-0.05263	-0.9971	1	0.7645	1	0.6867	1366.66	676.748	13.65	5.85	0.203428
422	7.5	5.85	0.78	26.3466	4.7903	0	16.5718	4.6494	0.2896	-0.7071	1	0.5233	1	0.7037	521.347	1036.23	0	-5.85	0.162829
423	16.5	58.5325	3.5474	92.051	6.3483	0	16.25	3.2584	0.7405	-0.7197	1	0.3699	0.3862	0.3496	770.239	804.188	1.95	58.5	0.558795
424	16.1	91.0232	5.6536	106.868	7.5793	0	21.8017	4.0755	0.9275	0.3881	1	0.111	0.3688	0.08264	482.488	905.599	-38.35	-82.55	0.745926
425	6.1	11.05	1.8115	36.4375	8.8872	3.25	32.1734	6.2814	-0.4075	-1	1	0.9057	0.2927	0.7143	480.705	781.844	-5.2	9.75	0.203832
426	7.1	42.9443	6.0485	27.8837	5.4674	0	16.25	3.5205	0.945	0.8243	0.9976	0.0423	0.4118	0	1160.68	236.106	-27.3	-33.15	1.10628
427	6.5	28.3179	4.3566	47.5399	10.5644	0	40.2003	12.3418	0.6232	-0.05446	0.9939	0.2627	0.7333	0.72	853.408	217.915	4.55	-27.95	0.412385
428	6.7	82.7749	12.3545	63.6016	13.5323	3.25	19.769	5.4248	0.9943	0.9698	1	0.008231	0	0	939.179	812.769	80.6	18.85	0.912964
429	6.3	21.8017	3.4606	27.7539	6.4544	0	22.981	5.2693	0.9543	0.748	0.9995	0.06484	0.7907	0.04348	154.095	98.6111	-19.5	9.75	0.536161
430	6.1	35.1541	5.763	28.1916	6.876	3.25	9.75	1.741	0.9851	0.9487	0.9997	0.01759	0	0	1040.31	557.959	19.5	-29.25	0.838133
431	7.1	30.048	4.2321	57.0632	11.1889	0	50.8705	9.6249	0.7928	0.5547	0.9947	0.114	0.5294	0.3	460.669	1030.04	-18.85	-23.4	0.378241
432	6.9	5.5915	0.8104	27.1577	5.5424	0	17.5018	5.1707	-0.3929	-1	0.9971	0.7859	1	0.7857	105.123	1029.53	-3.25	-4.55	0.146218
433	10.1	52.3442	5.1826	68.6517	8.4755	3.25	16.25	3.3129	0.98	0.8882	1	0.02331	0.2346	0	82.2673	325.965	24.7	-46.15	0.61148
434	7.7	12.5536	1.6303	34.0735	5.9778	0	17.5018	3.8884	0.5062	-0.3511	0.9982	0.3492	1	0.6486	1252.29	328.818	4.55	11.7	0.272726
435	5.7	5.36	0.9404	17.1878	4.6453	0	11.718	3.5274	-0.1761	-0.9806	0.8944	0.549	1	0.9375	53.5263	731.246	-1.3	5.2	0.202441
436	12.5	40.321	3.2257	57.1298	5.4409	0	16.25	3.1178	0.7471	-0.2169	1	0.2767	0.8476	0.3882	694.016	24.656	37.7	-14.3	0.592861
437	10.1	33.75	3.3416	53.6401	6.6222	0	51.387	8.1226	0.8071	0.4472	0.9999	0.1849	0.7654	0.3443	1057.96	1016.46	32.5	-9.1	0.504606
438	4.7	16.25	3.4574	18.9624	7.0231	4.5962	10.2774	2.0072	0.9488	0.7809	0.9893	0.07684	0.8519	0	390.777	480.745	-9.75	-13	0.49229
439	17.7	108.4	6.1243	125.637	8.0023	0	22.981	3.9561	0.9745	0.6517	1	0.03707	0.01274	0.007299	201.559	301.797	-10.4	-107.9	0.765317
440	7.9	28.9597	3.6658	72.2959	12.2535	3.25	42.3748	7.1827	0.2786	-0.5603	0.9982	0.5911	0	0.641	855.658	475.373	-28.6	-4.55	0.299164
441	24.9	52.4047	2.1046	131.407	5.7383	0	19.769	4.107	0.6639	-0.9972	1	0.513	0.9782	0.3204	1356.99	518.578	-26	-45.5	0.366764
442	13.3	67.5156	5.0764	106.28	9.4053	0	16.5718	3.9998	0.6249	-0.9994	1	0.6241	0.2655	0.2857	363.989	188.767	-61.75	27.3	0.539738
443	9.7	45.0192	4.6412	59.7258	7.7566	0	14.5344	3.1502	0.9729	0.8944	1	0.02963	0.5325	0	1032.19	901	13.65	42.9	0.598355
444	5.3	37.8622	7.1438	32.2549	9.7742	3.25	18.9506	4.7558	0.993	0.9815	0.9998	0.006895	0	0	537.424	924.245	-21.45	31.2	0.730883
445	5.3	16.3019	3.0758	36.0516	10.9247	3.25	29.9635	7.1786	0.7059	-0.1382	0.9933	0.3367	0.9394	0.3846	1343.46	430.623	16.25	-1.3	0.281545
446	7.7	43.5936	5.6615	47.8513	8.395	3.25	16.25	3.8278	0.9797	0.9209	0.9999	0.02071	0.386	0	680.591	194.669	-40.95	-14.95	0.67439
447	14.1	104.701	7.4256	110.588	9.1395	0	16.25	3.423	0.8733	0.155	1	0.197	0.3058	0.2079	555.386	105.308	-3.25	-104.65	0.812473
448	5.1	50.7666	9.9542	34.7586	11.2125	4.5962	16.25	2.8473	0.9995	0.9986	0.9999	0.0004207	0	0	1375.65	595.039	2.6	50.7	0.887777
449	9.5	96.45	10.1526	127.218	16.9624	3.25	25.3833	5.2212	0.3688	-1	0.9999	0.9088	0.1067	0.3273	1179.54	426.205	53.95	79.95	0.598536
450	5.3	15.1744	2.8631	20.172	6.1127	0	13.7886	3.9076	0.9689	0.9138	0.995	0.02466	1	0	1181.41	897.736	-14.95	2.6	0.468385
451	4.9	26	5.3061	40.7856	14.064	3.25	29.9635	8.3073	0.9771	0.8701	0.9976	0.04087	0.5862	0	473.694	726.245	0	-26	0.377282
452	18.3	84.6124	4.6236	125.173	7.6793	0	16.5718	3.3288	0.7895	-0.4229	1	0.3211	0.319	0.2867	798.432	979.582	31.2	78.65	0.602086
453	9.9	145.809	14.7282	129.008	16.3302	7.2672	26.2023	4.1053	0.989	0.9573	1	0.01189	0	0	466.919	487.758	7.8	-145.6	0.9019
454	7.3	49.5025	6.7812	53.4695	10.0886	3.25	47.9857	8.1661	0.9734	0.7907	1	0.04496	0.1887	0	1126.01	545.973	42.9	-24.7	0.672165
455	18.3	126.261	6.8995	143.532	8.8057	3.25	36.3361	4.3813	0.9658	0.8758	1	0.02793	0	0	602.907	518.732	120.9	36.4	0.783527
456	10.1	46.9622	4.6497	63.4108	7.8285	0	29.0689	4.6678	0.973	0.8616	1	0.03026	0.6543	0	789.753	368.436	3.9	46.8	0.593945
457	5.9	68.2531	11.5683	46.1397	11.8307	4.5962	19.769	3.8456	0.9893	0.9798	0.9986	0.00628	0	0	1252.99	525.229	-68.25	-0.65	0.97782
458	14.9	19.0285	1.2771	72.0593	5.586	0	23.4361	4.2405	-0.05127	-0.9995	1	0.7693	0.8837	0.729	528.839	963.265	2.6	-18.85	0.228625
459	4.7	31.4495	6.6914	30.1709	11.1744	4.5962	21.8017	4.7188	0.7977	0.7156	0.9258	0.07195	0	0.1429	1279.74	713.202	-29.9	-9.75	0.598815
460	8.3	26.2023	3.1569	42.061	6.6764	3.25	20.8102	3.4321	0.9419	0.2747	1	0.1276	0.9841	0.04651	427.632	623.675	3.25	-26	0.472845
461	4.9	46.8406	9.5593	28.0604	9.676	3.25	16.5718	3.247	0.9844	0.9814	0.9884	0.002508	0	0	450.306	76.7041	46.8	1.95	0.987939
462	9.3	11.1072	1.1943	58.588	8.0258	0	26	6.4868	-0.02669	-0.9999	1	0.7403	1	0.7755	1192.73	840.387	-10.4	3.9	0.148808
463	17.9	79.4278	4.4373	140.012	8.8058	0	26.8002	5.3412	0.8787	0.1803	1	0.1967	0.3836	0.1655	753.391	333.123	-28.6	74.1	0.503907
464	5.5	36.9529	6.7187	31.201	8.9146	4.5962	13.7886	2.8239	0.9971	0.9887	1	0.004167	0	0	825.073	43.1091	28.6	-23.4	0.753674
465	5.3	3.5004	0.6604	33.468	10.1418	0	39.2699	10.3836	-0.3946	-1	0.9487	0.7852	1	0.8333	1027.18	1002.17	-3.25	-1.3	0.0651166
466	19.5	58.86	3.0185	133.736	7.642	0	13.7886	3.1303	0.827	-0.1493	0.9998	0.2621	0.3943	0.1806	1216.12	990.431	-50.7	29.9	0.394988
467	7.3	23.1458	3.1707	47.9337	9.0441	0	19.769	5.1302	0.3942	-0.5369	0.9996	0.4736	0.283	0.6667	795.206	222.918	-18.2	-14.3	0.350582
468	4.7	5.2405	1.115	14.825	5.4907	0	10.2774	2.8458	-0.4374	-0.7619	-0.03701	0.2631	1	1	1326.77	326.606	-5.2	-0.65	0.203071
469	6.7	48.75	7.2761	49.6771	10.5696	3.25	40.2003	7.6204	0.9882	0.9363	1	0.0148	0	0	117.284	737.187	39	29.25	0.688399
470	14.7	102.799	6.9931	156.977	12.3604	0	42.25	6.5898	0.6204	-0.9997	1	0.7602	0.1102	0.1963	710.231	918.442	-16.9	-101.4	0.565766
471	10.7	29.6018	2.7665	47.9055	5.5064	0	23.4361	4.2528	0.9542	0.7493	1	0.0602	0.9885	0.01493	1086.58	603.388	-27.95	-9.75	0.502415
472	6.1	15.5049	2.5418	28.4484	6.9386	3.25	13.7886	2.6262	0.06839	-1	0.9997	0.7915	0.8049	0.7143	719.918	780.008	13	-8.45	0.366328
473	5.7	1.8385	0.3225	14.4525	3.9061	0	11.718	2.9447	-0.2243	-1	0.9487	0.665	1	0.9375	243.877	735.667	-1.3	-1.3	0.0825632
474	10.1	14.2556	1.4114	58.8335	7.2634	0	14.5344	3.7486	0.4374	-1	1	0.596	1	0.55	1254.69	141.767	13	5.85	0.194317
475	5.5	84.4125	15.3477	57.0416	16.2976	9.1924	37.9012	6.1781	0.9967	0.9868	1	0.004022	0	0	913.654	530.1	33.8	77.35	0.941715
476	13.9	55.536	3.9954	148.61	12.4883	0	39.538	7.6158	0.4654	-1	0.9992	0.6271	0.4538	0.4949	1019.91	323.611	-19.5	52	0.319931
477	4.7	1.3	0.2766	17.8268	6.6025	0	11.718	3.4067	-0.6317	-1	0.8	0.6382	1	0.8571	1365.7	426.681	-1.3	0	0.0418932
478	8.3	39.1999	4.7229	38.8182	6.1616	0	13	3.0486	0.9524	0.7421	0.9999	0.06934	0.4762	0.02326	287.91	264.169	-25.35	-29.9	0.766505
479	4.9	7.8	1.5918	9.5088	3.2789	0	7.2672	2.4167	0.8585	0.6905	0.9985	0.1318	1	0.3333	512.837	920.878	7.8	0	0.485468
480	7.7	65.6629	8.5276	57.3025	10.0531	3.25	14.5344	3.0897	0.9973	0.9853	1	0.003293	0	0	494.539	831.662	-34.45	-55.9	0.848256
481	5.3	3.25	0.6132	30.3526	9.1977	0	22.981	6.6181	-0.3788	-1	0.8321	0.6658	1	0.8462	1389.6	764.896	0	-3.25	0.0666688
482	8.1	131.867	16.2798	101.747	16.6799	0	43.7243	7.2094	0.9951	0.9869	1	0.004102	0	0	604.525	687.173	103.35	81.9	0.976013
483	22.3	42.9197	1.9246	144.526	7.1195	0	16.5718	3.5634	0.4875	-1	1	0.7023	0.7094	0.4098	1113.19	947.924	-1.3	42.9	0.270328
484	9.9	54.6039	5.5155	100.048	12.6643	3.25	23.6604	5.8468	-0.1816	-0.9785	1	0.6447	0.3165	0.8475	1266.85	229.333	-0.65	-54.6	0.435516
485	14.9	83.3243	5.5922	115.801	8.9768	0	33.1436	6.1129	0.7891	-0.3453	1	0.3551	0.2713	0.2569	1073.09	665.275	4.55	-83.2	0.622961
486	5.1	18.3963	3.6071	22.4137	7.2302	3.25	16.25	3.3866	0.8878	0.7071	0.996	0.08583	0.8065	0.09091	326.51	844.147	15.6	9.75	0.498894
487	22.1	41.3146	1.8694	192.653	9.5847	0	27.768	5.2092	0.2379	-0.9979	1	0.8323	0.3582	0.4641	615.643	712.706	9.1	40.3	0.19504
488	22.1	114.596	5.1853	227.693	11.328	3.25	25.3833	4.0596	0.8127	-0.753	1	0.4616	0.0398	0.1381	524.844	515.446	-98.15	-59.15	0.457742
489	7.1	76.7468	10.8094	53.9194	10.5724	3.25	16.25	3.2271	0.9548	0.836	1	0.06292	0	0	1195.44	65.7958	-35.1	68.25	1.02242
490	5.5	43.9556	7.9919	34.6651	9.9043	0	16.25	4.4222	0.9142	0.8231	0.9888	0.0538	0.1714	0	1360.28	292.091	34.45	27.3	0.806912
491	7.9	32.2717	4.085	36.8796	6.2508	0	13.7886	3.6648	0.9551	0.5369	0.9999	0.09154	0.4576	0.05128	454.892	730.228	-14.95	28.6	0.653516
492	10.1	21.792	2.1576	54.8214	6.7681	0	13.4001	3.3049	0.5655	-0.9899	1	0.6458	1	0.3279	1265.42	839.218	-6.5	20.8	0.31879
493	4.9	20.8102	4.247	30.2186	10.4202	0	37.0557	12.9838	0.9118	0.6318	0.9992	0.1243	0.5172	0.1111	1162.8	307.255	-20.8	0.65	0.407574
494	4.9	25.0819	5.1188	17.8551	6.1569	0	13.7886	3.5772	0.9657	0.9298	0.9945	0.02507	0.5172	0	505.796	666.765	13	21.45	0.831392
495	21.7	88.1631	4.0628	196.111	9.9549	0	20.8102	5.418	0.4148	-0.9978	1	0.7085	0.4061	0.4343	841.657	606.972	-13.65	-87.1	0.408121
496	5.7	71.7301	12.5842	54.7927	14.8088	6.5	20.5548	2.9567	0.9891	0.9567	1	0.01363	0	0	1332.83	986.711	-17.55	-69.55	0.849779
497	7.1	18.1302	2.5536	33.4074	6.5505	0	26.8002	5.0311	0.2005	-0.8742	0.9884	0.5214	0.7451	0.871	1374.29	128.232	-17.55	-4.55	0.389833
498	4.9	35.5366	7.2524	21.3421	7.3594	0	11.718	3.2674	0.998	0.991	1	0.002909	0	0	178.378	729.612	-22.75	27.3	0.985461
499	4.7	24.2686	5.1635	20.4928	7.5899	3.25	11.718	2.6849	0.9629	0.8994	0.9997	0.03592	0.5926	0	212.011	634.032	-3.25	24.05	0.680312
500	16.5	116.11	7.037	145.162	10.0112	0	33.4608	4.9507	0.7682	-0.5091	1	0.3775	0.1724	0.2	870.667	341.318	115.7	9.75	0.702913
501	4.9	76.1139	15.5334	44.5868	15.3747	4.5962	22.75	3.9802	0.9954	0.9892	0.9999	0.003303	0	0	963.898	812.98	-10.4	75.4	1.01032
502	4.9	7.0308	1.4349	12.2143	4.2118	0	10.2774	3.3806	-0.1724	-0.4696	0.1961	0.1768	1	1	700.02	912.275	-3.9	-5.85	0.340686
503	7.3	27.6537	3.7882	32.5691	6.1451	0	11.718	3.3277	0.9721	0.8321	1	0.03447	0.6981	0	768.171	474.541	-11.05	-25.35	0.616459
504	10.5	73.2426	6.9755	103.001	12.1178	0	42.3748	9.4176	0.8476	-0.1331	0.9999	0.2163	0.3412	0.2308	883.457	919.957	62.4	38.35	0.575641
505	12.7	85.7606	6.7528	135.002	12.617	4.5962	24.7513	4.665	0.9243	0.4315	1	0.1059	0.5981	0.08046	924.724	982.732	-83.2	-20.8	0.535214
506	5.3	39.1352	7.384	37.2834	11.298	0	23.4361	6.9942	0.9367	0.7272	0.9999	0.07948	0.09091	0.07692	937.198	87.3019	-29.25	26	0.653567
507	8.3	30.0761	3.6236	44.2208	7.0192	0	13.7886	3.3055	0.6473	-1	1	0.606	0.5873	0.3095	180.542	945.741	29.9	-3.25	0.516241
508	7.9	54.1064	6.8489	59.4106	10.0696	0	26.8002	5.2373	0.9244	0.7942	0.9994	0.04988	0.0678	0	1178.17	777.747	-42.25	-33.8	0.680156
509	5.5	4.7321	0.8604	22.4745	6.4213	3.25	17.5018	3.2676	0.2306	-0.7809	0.9247	0.4344	1	0.8667	1048.42	132.827	-1.3	-4.55	0.133992
510	5.9	88.1631	14.9429	59.5402	15.2667	3.25	32.5	6.5304	0.9971	0.9935	1	0.00198	0	0	842.983	491.33	-87.1	-13.65	0.97879
511	5.3	35.5366	6.705	25.1843	7.6316	0	13	3.5434	0.7993	0.6753	0.9072	0.0798	0	0.3846	1207.61	450.736	22.75	-27.3	0.878584
512	20.7	164.809	7.9618	165.109	8.8293	0	14.5344	2.6519	0.975	0.8815	1	0.02687	0	0	553.157	99.9227	-94.25	-135.2	0.901748
513	5.1	44.1713	8.661	35.2794	11.3805	3.25	27.9576	6.4697	0.8808	0.713	0.9928	0.09596	0	0.09091	100.245	466.069	24.05	-37.05	0.761039
514	14.1	47.8093	3.3907	111.402	9.2068	0	20.5548	5.8512	0.5194	-0.9962	1	0.5886	0.595	0.5149	712.826	642.507	-47.45	-5.85	0.368282
515	4.9	35.8031	7.3068	34.2578	11.813	3.25	20.5548	5.2786	0.9859	0.9451	0.9978	0.01759	0	0	1361.64	707.99	-35.75	-1.95	0.618539
516	5.5	17.55	3.1909	18.7084	5.3453	0	13.4001	3.0183	0.9679	0.9253	0.9993	0.02527	0.9429	0	1341.85	237.954	0	17.55	0.596954
517	5.7	28.85	5.0614	29.0268	7.8451	0	23.4361	5.3185	0.9198	0.7142	0.9993	0.07899	0.3784	0.05882	256.219	16.7281	-11.05	-26.65	0.645167
518	5.1	64.8243	12.7106	33.6452	10.8533	3.25	20.8102	5.1142	0.9612	0.903	0.9991	0.03713	0	0	953.343	984.441	-29.25	-57.85	1.17113
519	15.3	109.579	7.162	120.384	9.0514	0	18.9506	3.8097	0.9375	0.7015	1	0.08681	0	0.0531	419.301	219.19	-9.1	109.2	0.791259
520	6.1	48.7153	7.9861	50.2142	12.2474	3.25	29.0689	5.5288	0.9586	0.911	0.9972	0.02529	0	0	382.098	510.647	-41.6	-25.35	0.652065
521	9.1	53.3871	5.8667	72.9621	10.2763	3.25	27.9576	5.4542	0.952	0.8137	1	0.05104	0.338	0	1029.39	762.786	-35.75	-39.65	0.570896
522	5.3	6.1321	1.157	28.1151	8.5197	0	18.9506	4.8486	-0.2048	-0.8331	0.7809	0.6353	1	0.9231	802.877	916.585	3.25	5.2	0.135803
523	5.5	65.8556	11.9737	36.7656	10.5045	3.25	20.5548	4.9024	0.9822	0.9171	1	0.0243	0	0	159.636	979.827	-5.2	-65.65	1.13986
524	5.7	46.601	8.1756	36.5901	9.8892	3.25	29.9635	6.3729	0.994	0.9864	0.9998	0.003398	0	0	311.561	532.421	42.9	18.2	0.82672
525	17.3	58.1741	3.3627	102.397	6.6926	0	16.25	3.4591	0.5775	-0.5882	0.9999	0.5302	0.7582	0.4242	1355.63	984.292	37.05	44.85	0.50245
526	13.9	66.1884	4.7618	105.866	8.8963	0	23.6604	5.8578	0.5048	-1	0.9999	0.6955	0.3109	0.4141	762.086	945.212	52	40.95	0.535256
527	5.1	29.9635	5.8752	22.0218	7.1038	0	16.25	3.9756	0.9454	0.9071	0.9909	0.02968	0	0	1383.61	22.9314	6.5	29.25	0.82705
528	7.9	53.6004	6.7849	51.3158	8.6976	3.25	14.5344	2.9394	0.6799	0.1937	0.9997	0.318	0	0.4872	100.62	564.57	-13	52	0.780089
529	19.1	7.827	0.4098	105.227	6.1536	0	25.3833	4.0266	-0.06148	-1	1	0.7042	1	0.7815	698.278	232.139	-7.8	-0.65	0.0665952
530	5.5	33.8999	6.1636	27.1796	7.7656	3.25	14.5344	3.0106	0.9867	0.9575	1	0.01629	0	0	499.473	680.036	-33.8	-2.6	0.793706
531	19.1	110.817	5.8019	146.114	8.5447	0	29.9635	4.5142	0.8844	-0.9552	1	0.3675	0.1053	0.0596	492.72	767.17	-100.75	-46.15	0.679006
532	5.1	68.6081	13.4526	45.6897	14.7386	7.2672	23.4361	4.1306	0.9688	0.9404	0.9839	0.01476	0	0	114.049	699.765	-51.35	-45.5	0.912746
533	15.9	117.6	7.3962	160.974	11.5808	3.25	35.0036	5.7838	0.8514	-0.9936	1	0.4376	0.1942	0.09244	574.811	811.726	-89.7	-76.05	0.638661
534	17.9	67.5062	3.7713	124.017	7.7998	0	24.7513	4.6194	0.9401	0.3714	1	0.09886	0.7233	0.04317	1042.34	611.17	-42.25	-52.65	0.483512
535	11.3	15.2992	1.3539	50.7658	5.4587	0	17.5018	3.798	0.444	-1	1	0.7621	0.8925	0.3662	71.7389	848.668	-14.95	-3.25	0.248026
536	10.7	73.5908	6.8776	75.0125	8.6221	0	21.8017	3.8017	0.9337	0.6183	1	0.09422	0.1839	0.0597	1217.88	687.164	-4.55	-73.45	0.797671
537	4.7	15.4503	3.2873	20.4542	7.5756	3.25	18.9506	4.2422	-0.7771	-0.9923	-0.156	0.3133	0.6667	1	1034.89	610.053	-3.9	-14.95	0.433933
538	7.1	10.8182	1.5237	21.8614	4.2865	0	11.718	3.3863	0.6379	-0.5547	1	0.3395	1	0.5806	1030.78	700.803	5.85	-9.1	0.355465
539	11.7	17.562	1.501	78.9319	8.1373	0	29.0689	4.2597	0.8073	-0.08082	1	0.2226	1	0.2727	1134.29	910.038	-0.65	-17.55	0.184459
540	17.1	52.646	3.0787	73.1269	4.8428	0	13.4001	2.5552	0.823	0.2023	1	0.2156	0.7616	0.3053	1159.06	970.579	-49.4	-18.2	0.635727
541	4.7	36.7983	7.8294	25.8431	9.5715	0	16.25	4.361	0.9877	0.9754	0.9982	0.008641	0	0	22.234	721.394	29.9	21.45	0.817991
542	4.7	5.2405	1.115	14.6695	5.4331	3.25	11.718	2.8177	-0.8214	-0.9487	-0.6402	0.1215	1	1	338.085	666.032	5.2	-0.65	0.205224
543	4.9	36.458	7.4404	33.431	11.5279	0	16.5718	4.5189	0.6433	0.2831	0.9599	0.2556	0.2069	0.5556	923.745	580.357	35.75	-7.15	0.645425
544	16.9	256.137	15.156	259.036	17.385	3.25	26.8002	4.6076	0.978	0.8407	1	0.03833	0	0	1187.02	421.82	54.6	250.25	0.871786
545	18.3	10.4809	0.5727	77.7065	4.7673	0	24.7513	4.1037	-0.1806	-1	1	0.7395	1	0.8394	521.716	656.781	10.4	1.3	0.120131
546	6.9	13.1615	1.9075	37.6043	7.6743	0	14.5344	3.7463	-0.1287	-1	0.9578	0.5257	1	0.9231	908.08	49.529	12.35	4.55	0.248557
547	12.9	22.75	1.7636	66.1972	6.0731	0	14.5344	2.7864	0.6939	-0.2425	1	0.3143	1	0.4494	1272.49	786.194	-13.65	-18.2	0.290395
548	5.7	33.931	5.9528	27.0619	7.314	0	13.4001	3.8913	0.9874	0.9642	1	0.01097	0	0	73.6228	664	-9.75	-32.5	0.813891
549	5.1	23.6604	4.6393	26.6229	8.588	0	19.769	4.6547	0.805	0.5749	0.9995	0.1598	0.6774	0.4545	1078.41	941.382	6.5	22.75	0.540207
550	17.9	97.0679	5.4228	148.056	9.3117	0	38.0403	5.604	0.9584	0.7458	1	0.04989	0.239	0.007194	998.243	500.693	96.85	6.5	0.582364
551	5.5	64.6611	11.7566	42.7724	12.2207	6.5	24.7513	4.7336	0.9982	0.9929	1	0.002176	0	0	626.673	27.1636	55.9	32.5	0.962023
552	5.7	30.6122	5.3706	28.117	7.5992	3.25	14.5344	3.6219	0.9861	0.9224	1	0.02055	0.3514	0	534.096	298.114	-1.95	-30.55	0.706732
553	6.5	6.7862	1.044	21.9832	4.8852	0	16.5718	3.3348	0.5215	-0.2941	0.9989	0.4303	1	0.5417	531.938	208.531	6.5	-1.95	0.213707
554	11.3	60.6976	5.3715	59.3245	6.379	3.25	10.2774	2.0252	0.9677	0.8192	1	0.04205	0.3871	0	876.956	280.54	-10.4	-59.8	0.84206
555	5.5	10.7201	1.9491	21.3442	6.0983	3.25	9.75	1.6504	0.7038	0.4945	0.957	0.1231	1	0.6667	1209.16	574.2	2.6	10.4	0.319614
556	17.3	11.183	0.6464	92.7587	6.0627	0	16.5718	4.0029	-0.02879	-1	0.9923	0.7563	1	0.736	883.278	990.486	6.5	-9.1	0.106619
557	17.3	54.6387	3.1583	87.611	5.7262	0	23.4361	3.7562	0.8963	0.1863	1	0.1789	0.9935	0.1278	1281.84	280.616	-29.25	46.15	0.551553
558	17.3	67.4999	3.9017	109.861	7.1804	0	16.25	3.5186	0.9787	0.8215	1	0.02914	0.9542	0	915.353	624.376	-65	18.2	0.543382
559	6.7	15.9879	2.3863	26.7559	5.6927	0	17.5018	4.6161	-0.2423	-0.9734	0.9487	0.7003	0.7872	0.7308	484.612	1009.95	14.3	-7.15	0.419186
560	11.3	29.7086	2.6291	54.771	5.8894	0	13.7886	3.3132	-0.07365	-1	1	0.8069	0.7204	0.6429	1169.38	916.743	29.25	-5.2	0.446412
561	8.3	14.3	1.7229	59.8916	9.5066	3.25	46.5329	8.9573	0.5157	-0.8897	1	0.6339	0.8571	0.4651	306.855	828.289	14.3	0	0.181232
562	5.9	23.3005	3.9492	21.027	5.3915	0	10.2774	2.823	0.9914	0.9528	1	0.01184	0.8205	0	1312.9	955.398	9.1	-21.45	0.732486
563	5.3	17.562	3.3136	17.1956	5.2108	0	11.718	2.7654	0.9588	0.7719	0.9999	0.06595	1	0	920.443	109.859	-13.65	-11.05	0.63591
564	4.7	8.3241	1.7711	14.034	5.1978	3.25	13.7886	3.183	0.3278	0.02173	0.6292	0.1984	1	1	374.319	763.638	-6.5	5.2	0.34074
565	5.7	53.5254	9.3904	37.8324	10.225	3.25	17.5018	3.9717	0.9896	0.9524	1	0.01239	0	0	33.3772	751.193	-48.75	22.1	0.918377
566	4.7	50.4536	10.7348	40.8662	15.1356	3.25	37.0557	9.0679	0.9936	0.9821	1	0.007547	0	0	873.362	413.245	13	48.75	0.709242
567	15.3	70.203	4.5884	124.396	9.3531	0	26.8002	4.9522	0.7815	-0.9621	1	0.4221	0.3083	0.1947	732.761	753.379	-56.55	41.6	0.490575
568	14.1	67.3276	4.775	115.937	9.5816	0	36.3361	6.3583	0.9344	0.6459	1	0.08115	0.3554	0.0396	750.816	186.621	-65	-17.55	0.498351
569	4.7	43.7822	9.3154	28.2737	10.4717	6.5	17.5018	3.9131	0.9984	0.9931	1	0.002462	0	0	346.319	48.6064	41.6	13.65	0.889579
570	15.9	39.0054	2.4532	104.391	7.5102	0	29.0689	5.0844	0.5766	-0.9994	1	0.6091	0.6115	0.3826	1340.48	641.557	39	0.65	0.326649
571	16.7	156.461	9.3689	185.024	12.5867	0	33.1436	5.8571	0.9283	0.5175	1	0.1226	0.07483	0.1102	52.1228	887.551	-46.15	149.5	0.744349
572	5.3	94.3844	17.8084	59.744	18.1042	6.5	36.3361	9.475	0.9718	0.8848	0.9965	0.0347	0	0	583.67	269.094	-76.05	-55.9	0.983661
573	16.5	48.8366	2.9598	123.373	8.5085	0	26.2023	4.0279	0.2867	-1	1	0.7878	0.6897	0.4836	1027.94	566.9	48.1	-8.45	0.347864
574	8.5	62.2101	7.3188	58.1853	8.9516	3.25	20.8102	3.6762	0.9869	0.9584	0.9999	0.01296	0	0	1318.21	563.953	27.3	55.9	0.817597
575	6.1	21.1724	3.4709	22.3901	5.461	0	13.4001	2.8721	0.9707	0.8321	0.9997	0.0388	0.8293	0	455.5	381.41	-20.15	6.5	0.63558
576	10.5	103.497	9.8569	92.2693	10.8552	0	18.3848	3.6117	0.9796	0.9375	1	0.01593	0	0	232.105	939.424	-70.2	76.05	0.908035
577	4.9	48.4544	9.8887	29.2486	10.0857	6.5	13.4001	2.1901	0.9944	0.9885	0.9989	0.003018	0	0	1352.82	540.786	-48.1	-5.85	0.980467
578	15.9	28.0707	1.7655	105.048	7.5574	3.25	20.5548	3.5363	0.4883	-0.9965	1	0.6811	0.9568	0.4118	491.286	586.031	18.85	20.8	0.233612
579	13.5	64.7199	4.7941	105.838	9.2033	3.25	20.8102	4.3349	0.4318	-0.9971	1	0.7648	0.3391	0.3474	944.463	417.618	-53.95	35.75	0.520911
580	6.7	56.0736	8.3692	51.8256	11.0267	0	18.3848	5.5876	0.9927	0.9572	1	0.008621	0.3617	0	1113.69	283.858	31.85	46.15	0.758994
581	7.1	42.7718	6.0242	42.4651	8.3265	3.25	16.5718	3.5377	0.9967	0.975	1	0.005069	0.1569	0	1355.53	385.401	40.95	12.35	0.723497
582	11.7	66.6179	5.6938	92.0698	9.4917	0	18.9506	4.2302	0.8448	0.2793	1	0.1778	0.4433	0.2078	632.786	120.479	-6.5	-66.3	0.599871
583	5.3	42.7471	8.0655	32.0669	9.7172	3.25	33.931	6.8941	0.9749	0.94	1	0.02361	0	0	249.858	98.7925	-42.25	-6.5	0.830023
584	11.9	40.7431	3.4238	74.2085	7.4958	0	19.769	4.8625	0.7684	-0.5603	1	0.4429	0.8788	0.1733	971.794	471.252	22.75	33.8	0.456762
585	6.9	7.15	1.0362	16.3708	3.341	0	9.75	2.8231	-0.07836	-0.9864	1	0.8329	1	0.7407	271.348	949.616	0	7.15	0.310147
586	6.7	43.5936	6.5065	43.7877	9.3165	3.25	20.8102	4.2799	0.9826	0.8944	1	0.02821	0.3404	0	346.112	813.336	-14.95	40.95	0.698385
587	4.7	13.7886	2.9337	39.996	14.8133	0	29.9635	9.0156	0.4122	0.1009	0.7682	0.2635	1	0.8571	145.032	877.16	9.75	9.75	0.198045
588	8.9	98.2533	11.0397	94.2778	13.6634	3.25	36.3361	8.1768	0.9962	0.9771	1	0.004857	0	0	46.7809	634.213	37.05	91	0.807976
589	4.7	43.3945	9.2329	21.9881	8.1438	0	16.25	3.5183	0.6717	0.6396	0.742	0.03497	0	1	892.638	14.5638	-41.6	-12.35	1.13373
590	4.7	11.3518	2.4153	22.9598	8.5036	3.25	13.4001	3.7251	0.9827	0.9383	0.9993	0.02195	1	0	67.6809	905.117	-10.4	-4.55	0.284033
591	6.3	13.6655	2.1691	40.239	9.3579	0	41.1096	8.5031	-0.5134	-0.9615	0.8944	0.5481	0.6512	0.9565	588.087	683.183	5.85	12.35	0.231793
592	5.9	4.6872	0.7944	27.1827	6.9699	0	14.5344	4.5239	-0.2805	-0.9991	0.9835	0.5911	1	0.9412	390.288	358.712	3.9	-2.6	0.113976
593	8.9	30.9894	3.482	54.2875	7.8678	0	26.8002	6.1516	0.7605	-0.4472	0.9969	0.271	0.7826	0.3061	315.882	964.697	-30.55	-5.2	0.442563
594	15.1	139.732	9.2538	144.572	11.0361	3.25	35.1541	5.4342	0.9637	0.5692	1	0.06146	0.1069	0.01802	141.262	966.795	115.05	79.3	0.838503
595	5.7	61.1138	10.7217	45.5252	12.3041	4.5962	18.3848	3.0967	0.8917	0.8396	0.97	0.04627	0	0	68.7544	238.158	-55.9	24.7	0.871392
596	6.9	49.9993	7.2463	48.8178	9.9628	3.25	20.5548	4.932	0.8575	0.5699	0.986	0.1353	0	0.2414	127.319	610.514	48.1	13.65	0.727336
597	10.5	42.6531	4.0622	55.8005	6.5648	0	14.5344	3.6713	0.3034	-0.9945	1	0.8056	0.5294	0.4762	1336.12	928.862	42.25	5.85	0.618785
598	11.5	72.5471	6.3084	100.21	10.5485	3.25	64.5107	9.5593	0.9431	0.4804	1	0.08397	0.09474	0.04	971.196	851.296	70.85	15.6	0.598038
599	10.7	61.7808	5.7739	71.8652	8.2604	0	16.5718	3.6078	0.989	0.9374	1	0.01478	0.1724	0	750.752	486.033	-1.95	61.75	0.698986
600	4.9	4.5962	0.938	17.3829	5.9941	3.25	13.4001	3.4392	-0.6801	-1	0.1961	0.3987	1	1	1321.74	177.602	-4.55	0.65	0.156487
601	9.9	25.4249	2.5682	44.8781	5.6808	0	16.25	4.3484	0.6659	-0.6247	1	0.4552	1	0.339	518.49	146.934	-13.65	-21.45	0.452084
602	5.3	29.9635	5.6535	29.6153	8.9743	3.25	16.25	3.3685	0.9814	0.9389	0.9998	0.01618	0.2424	0	1317.37	492.679	-12.35	27.3	0.629966
603	9.5	47.9857	5.0511	74.2949	9.906	0	36.3361	7.6053	0.9448	0.6808	1	0.06328	0.2	0.01818	607.542	385.468	-43.55	-20.15	0.509903
604	8.3	38.438	4.6311	67.8274	10.7662	3.25	23.4361	5.8173	0.6085	-0.4572	0.9992	0.4181	0.4286	0.5238	339.157	1016.64	36.4	-12.35	0.430152
605	8.9	116.874	13.1319	107.731	15.6132	4.5962	26.8002	5.9191	0.9932	0.9717	1	0.007236	0	0	967.062	599.107	11.05	116.35	0.841077
606	12.5	8.7207	0.6977	73.8552	7.0338	0	21.8017	3.8134	0.3835	-0.7071	1	0.4581	1	0.7215	1098.33	413.648	3.9	7.8	0.0991925
607	6.9	6.6922	0.9699	20.7251	4.2296	0	10.2774	2.6122	0.6533	-0.1961	0.9978	0.345	1	0.5556	1154.05	142.964	-3.25	5.85	0.229312
608	7.5	30.55	4.0733	47.8959	8.7083	0	21.8017	5.3278	0.6678	-0.9762	1	0.5258	0.5455	0.3143	377.847	854.64	-30.55	0	0.467749
609	11.1	10.4	0.9369	60.0399	6.5978	0	22.981	4.3057	0.4265	-1	1	0.6158	1	0.5294	1220.89	839.604	-10.4	0	0.142002
610	4.9	3.677	0.7504	21.9219	7.5593	0	20.8102	6.3565	-0.643	-0.9992	0.6644	0.5663	1	1	1321.1	810.653	-2.6	-2.6	0.0992685
611	14.1	168.219	11.9305	151.026	12.4815	0	18.3848	3.0598	0.9974	0.9813	1	0.003398	0	0	518.599	549.064	-109.85	-127.4	0.955855
612	5.5	7.0007	1.2729	16.979	4.8511	0	13.4001	3.4367	-0.4046	-1	0.9806	0.6525	1	0.8571	109.727	1031.05	-2.6	-6.5	0.262394
613	6.9	31.2609	4.5306	34.8451	7.1112	3.25	13	3.0905	0.9508	0.8307	0.9999	0.05369	0.3878	0	327.957	283.428	-31.2	1.95	0.637108
614	12.7	63.5306	5.0024	69.0678	6.4549	0	11.718	2.5628	0.6847	-0.9671	1	0.5694	0.3458	0.2674	443.165	936.39	59.8	-21.45	0.774977
615	7.1	38.4875	5.4208	39.1249	7.6715	0	16.5718	3.7855	0.9466	0.8467	0.9993	0.04572	0.1373	0	453.838	625.387	38.35	-3.25	0.706615
616	8.7	7.0308	0.8081	35.5798	5.3104	0	46.5329	7.7687	0.4586	-0.9899	0.999	0.5664	1	0.6889	722.885	151.328	-3.9	-5.85	0.152173
617	13.5	19.3914	1.4364	61.7824	5.3724	0	13	3.2034	0.4781	-0.9878	1	0.5747	0.9913	0.5761	169.759	537.33	4.55	18.85	0.267367
618	4.7	35.8621	7.6302	27.0419	10.0155	7.2672	20.8102	3.582	0.9361	0.817	0.9866	0.0559	0.07407	0	938.106	74.617	24.7	-26	0.761839
619	5.1	11.0691	2.1704	41.8915	13.5134	4.5962	20.8102	5.342	-0.9265	-0.9755	-0.8151	0.04431	0.1935	1	465.814	654.304	8.45	-7.15	0.160611
620	5.7	5.2405	0.9194	29.9109	8.084	0	32.0088	6.9805	0.3217	-0.7809	0.9902	0.6343	1	0.5625	786.596	909.816	2.6	-4.55	0.113731
621	7.5	13.6655	1.8221	41.3122	7.5113	0	18.9506	4.4053	0.7314	-0.5346	1	0.41	1	0.2571	1107.19	348.473	5.85	-12.35	0.242581
622	8.7	12.8035	1.4717	60.1731	8.9811	0	26.2023	5.7746	0.2295	-1	0.9997	0.7184	0.8806	0.6512	1356.08	445.529	5.2	-11.7	0.163866
623	13.1	37.5034	2.8629	65.9788	5.944	0	11.718	3.1251	0.5543	-0.7809	1	0.5049	0.7297	0.4659	504.958	715.206	16.25	-33.8	0.481645
624	5.1	41.9086	8.2174	28.617	9.2313	0	23.4361	5.237	0.9977	0.9942	0.9999	0.002214	0	0	551.706	634.48	-16.9	38.35	0.890167
625	8.1	18.85	2.3272	42.5556	6.9763	3.25	16.25	3.2481	0.2006	-0.9487	0.998	0.5482	1	0.8293	139.667	627.562	13	13.65	0.333587
626	7.3	31.2135	4.2758	34.7703	6.5604	0	14.5344	3.6902	0.04075	-0.9059	0.981	0.7282	0.5094	0.697	760.404	215.801	16.25	26.65	0.651759
627	5.7	33.7312	5.9178	30.2693	8.1809	0	16.5718	4.4522	0.9563	0.9252	0.9973	0.02806	0	0	523.956	813.158	30.55	14.3	0.723368
628	13.1	32.6362	2.4913	89.3845	8.0527	0	42.3748	6.3168	0.4102	-0.9991	1	0.7111	0.6396	0.4835	1039.52	708.134	-23.4	22.75	0.309374
629	5.1	11.6276	2.2799	20.2835	6.5431	0	40.2003	9.2373	0.9574	0.7071	0.9996	0.08425	1	0.09091	1042.53	148.843	-5.2	-10.4	0.348443
630	12.9	52.6219	4.0792	77.7842	7.1362	0	39	5.9868	0.8864	0.2121	1	0.1622	0.4862	0.1685	1335.28	262.764	-50.05	-16.25	0.571621
631	5.5	27.9802	5.0873	32.7744	9.3641	0	29.9635	7.0379	0.5051	-0.558	0.9872	0.5608	0.2571	0.4667	1381.56	682.864	-14.3	-24.05	0.543277
632	12.9	11.3518	0.88	61.7304	5.6633	0	18.9506	3.3393	0.0619	-1	0.9968	0.6835	1	0.7791	375.411	836.469	10.4	-4.55	0.155386
633	12.7	37.5203	2.9544	81.3539	7.6032	0	16.5718	4.1447	0.5041	-0.9374	1	0.5117	0.4766	0.5176	850.48	851.417	-36.4	9.1	0.388573
634	6.3	26.5229	4.21	27.9131	6.4914	3.25	10.2774	2.4287	0.9806	0.9335	1	0.02333	0.8605	0	183.278	620.508	25.35	-7.8	0.64855
635	5.9	44.8123	7.5953	35.6782	9.1483	0	21.8017	5.4278	0.9119	0.86	0.9829	0.03566	0.1026	0	1278.42	741.093	-18.2	-40.95	0.830242
636	12.5	58.5325	4.6826	59.3438	5.6518	0	13	2.75	0.9856	0.9255	1	0.01815	0.3905	0	1336.46	717.968	29.25	-50.7	0.828515
637	5.5	56.3442	10.2444	38.6467	11.0419	6.5	17.5018	3.5248	0.9988	0.9956	1	0.001341	0	0	1207.37	701.7	11.05	-55.25	0.927775
638	7.5	44.7746	5.9699	66.0419	12.0076	6.5	20.5548	3.3747	0.686	0.2552	0.9967	0.2322	0	0.5429	652.847	658.533	-43.55	-10.4	0.497177
639	12.3	44.3003	3.6016	96.2426	9.3439	3.25	21.8017	4.812	0.9256	0.5145	1	0.09384	0.6602	0.08434	819.923	816.471	11.05	-42.9	0.385449
640	12.3	94.1244	7.6524	99.762	9.6856	3.25	21.8017	4.1361	0.9476	0.7293	1	0.06371	0	0.03614	707.959	287.037	57.2	74.75	0.79008
641	7.7	16.6481	2.1621	48.9254	8.5834	0	19.5	4.6658	0.1743	-0.9998	1	0.8746	0.7018	0.4865	649.247	1028.4	-10.4	-13	0.251893
642	8.1	38.619	4.7678	44.8262	7.3486	0	14.5344	3.9612	0.4579	-0.9927	0.9997	0.7073	0.4754	0.3902	495.13	30.0185	27.95	-26.65	0.648804
643	5.1	30.4669	5.9739	25.8487	8.3383	3.25	16.25	3.8429	0.9854	0.9434	1	0.02082	0	0	1209.57	145.127	29.9	-5.85	0.716441
644	5.5	71.8713	13.0675	47.3983	13.5424	3.25	27.768	7.2522	0.9911	0.9785	1	0.007654	0.02857	0	1182.99	79.1727	-29.25	-65.65	0.964932
645	11.7	107.09	9.153	106.614	10.9911	3.25	18.9506	3.5353	0.9705	0.8844	1	0.02876	0.1649	0	1019.32	417.291	58.5	-89.7	0.832765
646	6.3	0.65	0.1032	32.6197	7.586	3.25	23.6604	4.9321	-0.625	-0.9899	0.9701	0.5705	1	0.9524	1195.6	824.04	0	0.65	0.013604
647	11.5	79.1026	6.8785	90.3167	9.507	3.25	29.0689	4.4355	0.9912	0.9576	0.9999	0.01052	0.1895	0	839.361	72.2043	53.95	57.85	0.72352
648	4.9	18.3042	3.7355	20.6444	7.1188	0	13.7886	3.4121	0.9524	0.8575	0.9991	0.04892	0.4828	0	791.806	695.02	17.55	5.2	0.524737
649	7.5	22.1096	2.9479	45.7683	8.3215	3.25	19.769	5.1657	0.4394	-0.1903	0.999	0.4498	0.5091	0.6286	465.813	545.207	-9.1	20.15	0.354251
650	5.3	10.5812	1.9965	13.6969	4.1506	0	9.1924	2.7056	0.9288	0.807	0.9939	0.05412	1	0	983.443	741.207	-7.15	7.8	0.481015
651	11.1	31.0711	2.7992	64.6481	7.1042	0	16.25	4.3763	-0.03937	-1	0.9977	0.8655	0.6374	0.6286	643.586	794.086	29.9	8.45	0.39402
652	5.5	46.0721	8.3767	30.976	8.8503	0	16.25	4.9368	0.9923	0.9597	0.9999	0.01042	0	0	489.309	333.782	44.2	13	0.946488
653	9.7	96.1736	9.9148	89.1982	11.5842	3.25	18.3848	3.5315	0.9948	0.9708	1	0.006654	0	0	448.887	401.371	22.1	-93.6	0.85589
654	8.1	179.405	22.1487	138.719	22.7408	13	30.8322	4.308	0.9952	0.987	0.9999	0.004197	0	0	814.938	364.333	-174.2	-42.9	0.973963
655	7.1	39.6873	5.5898	48.2363	9.4581	0	20.8102	4.8221	0.88	0.5307	0.9947	0.1177	0.1569	0.1613	931.254	29.9155	-33.8	20.8	0.591007
656	7.7	95.6406	12.4209	75.4715	13.2406	0	30.8322	6.2925	0.9955	0.9555	1	0.009373	0	0	212.669	859.5	-43.55	-85.15	0.938092
657	10.9	60.3521	5.5369	73.2661	8.2321	0	42.3748	6.6909	0.7166	-0.669	0.9998	0.4368	0.573	0.2754	410.124	190.835	-22.75	55.9	0.672599
658	9.5	69.5348	7.3195	102.998	13.733	3.25	30.8322	6.8513	0.6261	-0.6402	1	0.4965	0.3067	0.3636	498.126	765.905	-24.7	-65	0.532986
659	9.7	15.4093	1.5886	33.0243	4.2889	0	14.5344	3.0946	0.5219	-0.5145	0.9991	0.3761	1	0.6786	923.459	132.222	13.65	7.15	0.370398
660	6.3	39.2699	6.2333	38.5073	8.9552	4.5962	13.7886	2.5828	0.9795	0.9235	1	0.02493	0.1395	0	284.833	300.183	35.75	16.25	0.696054
661	5.1	19.5108	3.8257	33.9573	10.954	0	26.2023	6.7352	0.6335	0.1414	0.9986	0.3356	0.5161	0.6	464.902	1027.7	16.9	-9.75	0.349251
662	4.9	45.038	9.1914	35.9548	12.3982	3.25	20.5548	4.8736	0.9327	0.8347	0.9995	0.06387	0	0	389.888	343.531	42.25	-15.6	0.74135
663	6.7	108.567	16.2041	78.2157	16.6416	7.2672	27.768	4.8557	0.9875	0.9792	0.9999	0.00603	0	0	572.231	454.485	-43.55	-99.45	0.97371
664	5.9	32.3828	5.4886	29.0873	7.4583	0	13.4001	3.3598	0.9969	0.9821	1	0.00426	0.02564	0	511.788	42.1102	25.35	-20.15	0.735905
665	5.9	14.0014	2.3731	17.9159	4.5938	0	11.718	3.2534	0.9137	0.7071	0.9997	0.08889	1	0.05263	802.966	307.068	-13	5.2	0.516588
666	5.7	1.4534	0.255	18.4827	4.9953	0	17.5018	4.0386	0.2127	-0.8321	0.9487	0.6061	1	0.6875	361.263	388.921	-1.3	-0.65	0.051048
667	10.1	9.1924	0.9101	39.474	4.8733	0	33.4608	6.0897	-0.1835	-0.9762	1	0.6429	1	0.8246	1258.59	700.079	-1.3	-9.1	0.186752
668	9.1	50.29	5.5264	52.9557	7.4585	0	13.7886	3.5826	0.9155	0.222	1	0.1912	0.2113	0.1373	665.324	356.346	-22.75	-44.85	0.740953
669	9.9	16.9499	1.7121	72.3984	9.1644	0	20.8102	4.6525	0.3063	-1	0.9998	0.7803	0.6962	0.4912	805.747	604.414	-16.9	-1.3	0.186821
670	9.7	73.5535	7.5828	65.024	8.4447	3.25	14.5344	2.4199	0.9853	0.954	1	0.01578	0	0	631.835	916.428	-61.1	-40.95	0.897936
671	7.5	68.4725	9.1297	72.7852	13.2337	3.25	27.768	5.7678	0.9833	0.911	0.9999	0.02025	0	0	598.127	54.8	64.35	23.4	0.689883
672	7.3	82.6957	11.3282	77.4481	14.6128	0	29.0689	7.8908	0.9839	0.9138	0.9999	0.01682	0	0	504.253	840.829	77.35	29.25	0.775224
673	9.5	40.9087	4.3062	54.7499	7.3	0	20.8102	4.3012	0.9414	0.8198	0.9999	0.05377	0.5333	0	1306.26	69.0316	-12.35	-39	0.58989
674	9.1	42.4495	4.6648	72.645	10.2317	0	20.8102	5.0394	0.217	-0.9954	1	0.8007	0.3944	0.48	301.736	81.8297	41.6	8.45	0.455916
675	9.5	18.2	1.9158	44.2494	5.8999	0	16.25	3.9414	0.1288	-0.9973	0.9999	0.8596	0.92	0.5273	527.747	213.095	0	-18.2	0.324717
676	9.3	65.6629	7.0605	100.263	13.7347	3.25	35.1541	7.3799	0.5478	-0.4052	1	0.5705	0.1096	0.3774	755.285	842.043	24.05	61.1	0.514063
677	8.1	89.2845	11.0228	76.1392	12.4818	7.2672	16.5718	2.9446	0.9975	0.9688	1	0.005306	0	0	302.531	969.296	-24.7	85.8	0.88311
678	9.1	20.1919	2.2189	55.097	7.7601	0	17.5018	4.2055	0.5983	-0.995	1	0.6341	1	0.2941	646.33	849.972	-1.3	-20.15	0.285937
679	5.7	28.489	4.9981	34.4799	9.3189	3.25	26.2023	5.545	0.9044	0.4315	0.9999	0.1605	0.3784	0.1176	974.368	39.8158	-13	-25.35	0.53634
680	9.1	56.822	6.2442	59.6863	8.4065	0	24.7513	4.1469	0.9813	0.8466	1	0.03182	0.05634	0	634.885	129.709	33.15	-46.15	0.742782
681	8.7	56.7588	6.524	62.7152	9.3605	3.25	16.5718	4.0048	0.9149	0.5547	0.9997	0.1088	0.08955	0.06383	1094.88	776.23	-43.55	36.4	0.696971
682	8.7	70.9662	8.157	84.5019	12.6122	0	22.981	4.5083	0.9535	-0.53	1	0.2221	0.1045	0.02128	1329.9	380.805	62.4	33.8	0.646755
683	8.5	23.3005	2.7412	49.2466	7.5764	0	20.8102	5.2461	0.7777	0.1865	0.9998	0.2199	1	0.3556	1253.74	864.165	-21.45	9.1	0.361808
684	8.5	60.8714	7.1613	66.9202	10.2954	0	27.768	6.3552	0.9668	0.8964	0.9997	0.02727	0.07692	0	1119.24	221.182	-30.55	52.65	0.695582
685	8.5	67.2145	7.9076	66.0747	10.1653	3.25	39.1352	6.7503	0.9364	0.7327	1	0.0747	0	0.02222	990.729	123.724	63.7	21.45	0.777901
686	8.5	33.5805	3.9507	32.9721	5.0726	0	10.2774	2.8913	0.8875	0.359	1	0.1569	0.9077	0.1778	762.912	978.729	-22.75	-24.7	0.778831
687	7.9	22.8981	2.8985	28.4512	4.8222	0	10.2774	2.8342	0.9097	0.7255	0.9997	0.08262	1	0.02564	70.7722	316.082	-13	18.85	0.601074
688	8.3	21.607	2.6033	59.0255	9.3691	3.25	21.8017	4.7678	0.9071	0.5145	1	0.1125	1	0.09302	872.337	509.572	-7.8	20.15	0.27786
689	4.7	36.0501	7.6702	25.9731	9.6197	0	17.5018	5.0772	0.9278	0.785	0.9866	0.07481	0	0	1183.96	930.872	-15.6	-32.5	0.797343
690	5.1	8.0401	1.5765	13.9448	4.4983	0	10.2774	3.061	0.9406	0.7894	1	0.07518	1	0	916.726	188.402	7.8	-1.95	0.350466
691	7.9	15.1605	1.919	34.3818	5.8274	0	10.2774	2.9353	0.09084	-0.9806	1	0.7875	0.8136	0.6389	149.696	727.658	13	7.8	0.329306
692	7.1	26.3951	3.7176	31.4104	6.1589	0	11.718	3.2124	0.9739	0.9104	1	0.02501	1	0	1303.04	1005.68	4.55	-26	0.603614
693	6.9	43.297	6.2749	62.6415	12.784	0	32.5	6.6974	0.3792	-0.3048	0.904	0.3698	0.1429	0.7931	1077.78	1017.17	-35.1	-25.35	0.49084
694	7.5	18.715	2.4953	28.6246	5.2045	0	11.718	2.8648	0.2915	-0.6757	0.9923	0.5081	0.8909	0.7576	717.167	326.293	17.55	-6.5	0.47945
695	7.5	50.3698	6.716	48.8276	8.8777	4.5962	13.4001	2.1939	0.9802	0.8627	1	0.03957	0.05455	0	1247.62	79.0933	47.45	-16.9	0.756502
696	7.5	34.4193	4.5892	48.5364	8.8248	3.25	22.981	4.1367	0.8943	0.3162	1	0.1667	0.4364	0.1714	52.7867	603.053	33.8	6.5	0.520034
697	4.7	45.9619	9.7791	29.8772	11.0656	3.25	16.25	3.9803	0.9957	0.9905	0.9999	0.004477	0	0	74.383	452.447	-45.5	6.5	0.883739
698	7.5	62.4034	8.3205	51.4624	9.3568	3.25	16.25	3.6769	0.9847	0.96	0.9999	0.01309	0	0	974.947	374.073	23.4	57.85	0.889246
699	5.9	15.23	2.5814	23.9098	6.1307	0	16.25	3.6611	0.8737	-0.9975	0.9994	0.4674	0.5128	0.05556	1313.86	870.949	-9.75	11.7	0.421061
700	7.1	33.505	4.719	72.5006	14.2158	3.25	26.2023	6.5038	0.08308	-0.9998	0.9984	0.6145	0.2941	0.7742	1039.54	231.106	-10.4	31.85	0.331955
701	5.5	25.886	4.7065	28.4753	8.1358	3.25	14.5344	4.0832	0.8335	0.1924	0.9997	0.2295	0.3429	0.2	1152.61	633.154	-22.75	-12.35	0.578493
702	7.3	21.607	2.9599	36.1503	6.8208	0	14.5344	4.095	0.06146	-0.9981	0.9999	0.7628	0.6981	0.7273	792.726	259.705	2.6	21.45	0.433952
703	7.3	56.7328	7.7716	53.894	10.1687	0	42.7471	9.0941	0.9483	0.6225	1	0.1035	0.01887	0.09091	836.582	260.651	17.55	53.95	0.764267
704	5.3	36.7925	6.942	44.4389	13.4663	3.25	32.6621	6.4347	0.721	-0.01389	0.9993	0.3345	0.3333	0.4615	610.377	717.038	31.2	19.5	0.515509
705	6.3	21.607	3.4297	26.0206	6.0513	0	26.2023	6.6137	0.9192	0.771	1	0.0909	1	0	531.254	1025.8	-2.6	-21.45	0.566771
706	7.1	56.9817	8.0256	44.8524	8.7946	3.25	14.5344	3.2025	0.9949	0.98	1	0.005598	0	0	1305.08	947	30.55	48.1	0.91256
707	7.1	49.847	7.0207	48.8678	9.5819	3.25	23.4361	5.2744	0.9706	0.9202	0.9998	0.02497	0	0	776.838	93.8028	-48.75	-10.4	0.732704
708	4.7	3.9538	0.8412	12.2623	4.5416	0	7.2672	2.0431	0.2913	-0.5369	0.6139	0.4523	1	1	1281.55	510.053	3.9	0.65	0.185221
709	5.7	48.9273	8.5837	40.689	10.997	3.25	33.4608	6.6643	0.9831	0.9398	1	0.01851	0	0	338.237	509.412	46.15	16.25	0.780549
710	6.5	17.658	2.7166	23.3997	5.1999	0	13	3.0521	0.9016	0.6459	0.9985	0.1075	0.9111	0.12	1371.93	474.069	1.95	17.55	0.522433
711	4.9	30.6604	6.2572	32.4172	11.1784	3.25	25.3833	6.2613	0.943	0.8557	0.9871	0.04016	0.3448	0	881.847	147.49	16.25	-26	0.559758
712	6.5	6.4018	0.9849	28.475	6.3278	0	13	3.6141	0.4075	-0.4472	1	0.4058	0.8889	0.7917	1182.75	492.469	-2.6	-5.85	0.155647
713	6.5	26.323	4.0497	32.2106	7.1579	0	23.4361	5.2478	0.9756	0.8869	1	0.02715	0.8222	0	918.969	80.9538	-22.1	14.3	0.565766
714	5.1	9.9218	1.9455	19.4354	6.2695	0	23.6604	5.4589	0.8922	0.3162	0.9997	0.1979	1	0.09091	54.8039	677.01	5.2	8.45	0.310312
715	4.9	12.9021	2.6331	25.5235	8.8012	3.25	13.7886	3.1513	-0.4919	-0.9992	0.29	0.4488	0.5172	1	498.276	459.5	8.45	9.75	0.299175
716	6.3	16.3019	2.5876	24.6846	5.7406	3.25	13.4001	3.0849	0.3427	-0.3714	1	0.488	0.9767	0.7222	936.222	662.103	1.3	16.25	0.450754
717	6.3	18.85	2.9921	29.1004	6.7675	0	35.0036	6.8678	0.9483	0.3792	0.9994	0.1307	0.9535	0.04348	876.889	342.77	0	-18.85	0.442128
718	6.1	25.3833	4.1612	29.2036	7.1228	0	17.5018	4.3925	0.787	0.4472	0.9989	0.1616	0.6341	0.4286	365.893	703.361	16.25	-19.5	0.584208
719	5.9	20.7288	3.5134	21.5741	5.5318	0	16.5718	3.5371	0.774	0.5408	0.9222	0.1026	0.6923	0.2632	1071.67	604.898	-13.65	15.6	0.635128
720	4.9	6.1664	1.2585	19.7072	6.7956	0	22.981	5.6362	-0.5009	-0.8575	-0.3032	0.1999	1	1	119.622	371.296	-1.95	5.85	0.185193
721	6.1	48.7197	7.9868	38.4034	9.3667	0	20.8102	6.3029	0.947	0.8533	0.9995	0.04765	0.3415	0	460.008	164.91	-34.45	34.45	0.85268
722	6.1	31.7703	5.2082	29.2658	7.138	0	17.5018	4.854	0.9753	0.9233	0.9995	0.02244	0.7317	0	502.82	10.9098	27.3	-16.25	0.729644
723	5.9	5.9927	1.0157	31.9848	8.2012	0	37.0557	8.5444	0.5969	-0.6139	0.9973	0.4002	1	0.6316	1162.58	128.042	-1.3	5.85	0.123848
724	5.9	16.0538	2.721	24.2152	6.209	3.25	10.2774	2.5094	0.1755	-0.9957	0.9993	0.7851	0.8462	0.6111	334.161	785.703	8.45	-13.65	0.438235
725	5.3	53.7931	10.1497	35.8884	10.8753	6.5	14.5344	2.3329	0.9726	0.9416	0.9848	0.01141	0	0	940.207	939.707	39	37.05	0.93328
726	5.9	44.85	7.6017	30.421	7.8002	0	13.4001	3.2219	0.9744	0.9345	0.9999	0.02205	0	0	419.856	263.17	-44.85	0	0.974552
727	5.7	19.2053	3.3693	17.4623	4.7195	0	9.75	2.2317	0.9251	0.8559	0.9996	0.04823	1	0	801.518	926.158	-17.55	-7.8	0.71391
728	5.3	81.7709	15.4285	54.2773	16.4477	11.718	21.8017	3.0296	0.9996	0.9983	1	0.0005521	0	0	301.349	719.821	-65.65	-48.75	0.938034
729	5.5	50.7042	9.2189	38.0999	10.8857	3.25	17.5018	3.5838	0.9889	0.9772	1	0.006384	0	0	986.282	863.891	40.95	-29.9	0.846882
730	5.5	28.7841	5.2335	24.8323	7.0949	0	11.718	3.5339	0.9765	0.941	0.999	0.01679	0.2	0	1092.51	674.427	-26	12.35	0.737643
731	5.5	26.8002	4.8728	26.4282	7.5509	3.25	13.4001	2.8459	0.9629	0.8805	0.9968	0.04184	0.1143	0	761.218	895.109	10.4	24.7	0.645327
732	5.5	30.8322	5.6059	23.6753	6.7644	0	17.5018	5.0281	0.9732	0.8178	0.9999	0.04448	0.3714	0	1282.59	594.391	9.75	-29.25	0.828736
733	5.5	64.1758	11.6683	50.3188	14.3768	4.5962	26.8002	6.714	0.9389	0.9076	0.9835	0.02507	0	0	929.836	774.054	7.8	-63.7	0.811606
734	5.5	5.85	1.0636	18.2	5.2	0	22.75	5.6402	0.6923	-1	1	0.7511	1	0.1538	1391	146.536	0	-5.85	0.204538
735	5.5	42.8113	7.7839	47.9428	13.6979	3.25	25.3833	6.8322	0.99	0.9602	1	0.01254	0	0	722.064	495.173	-21.45	37.05	0.568255
736	5.3	11.5729	2.1836	13.4131	4.0646	0	9.1924	2.2535	0.9457	0.7071	1	0.08353	1	0.07692	991.528	693.028	9.1	7.15	0.537224
737	5.3	45.2673	8.541	27.2637	8.2617	3.25	14.5344	3.3377	0.9942	0.9814	1	0.006247	0	0	1250.07	153.255	43.55	-12.35	1.03381
738	5.3	2.7577	0.5203	16.8482	5.1055	0	11.718	2.4752	-0.5555	-0.8321	0.6	0.4017	1	1	438.575	199.009	-1.95	1.95	0.10191
739	5.1	13.4001	2.6275	17.1956	5.547	0	11.718	3.1786	0.286	-0.1961	0.9999	0.4076	0.7742	0.8182	421.667	384.99	5.2	12.35	0.473679
740	5.3	12.6207	2.3813	17.0858	5.1775	0	9.1924	2.3861	0.9565	0.8809	0.9999	0.04231	1	0	688.245	408.538	-10.4	-7.15	0.459932
741	5.1	26.0325	5.1044	26.4239	8.5239	3.25	20.8102	5.0961	0.9472	0.8721	0.9986	0.04438	0.3226	0	758.02	242.274	-1.3	26	0.598834
742	4.9	44.7321	9.129	32.3172	11.1439	3.25	18.3848	3.9823	0.9993	0.9964	0.9999	0.001124	0	0	1361.61	845.796	36.4	-26	0.819193
743	5.1	12.503	2.4516	24.2344	7.8175	0	26.8002	7.2584	0.6835	-0.3417	0.9989	0.3966	0.7742	0.5455	1335.56	167.833	-5.85	11.05	0.313604
744	5.1	27.9576	5.4819	21.5334	6.9463	0	17.5018	4.4161	0.9926	0.9839	0.9999	0.006527	0.09677	0	1256.79	316.716	-27.95	0.65	0.789183
745	4.9	22.0713	4.5043	20.027	6.9059	0	13.4001	3.6368	0.975	0.9247	1	0.02261	0.7586	0	273.398	821.122	21.45	-5.2	0.652239
746	4.9	11.183	2.2822	34.2478	11.8096	0	49.1814	11.7996	-0.3471	-0.9888	0.06726	0.4367	0.5517	1	1339.53	345.694	6.5	9.1	0.19325
747	4.9	55.0201	11.2286	36.5714	12.6108	3.25	24.7513	7.1459	0.87	0.6749	0.9517	0.0998	0	0.1111	415.837	712.275	-53.3	-13.65	0.890396
748	4.9	12.2124	2.4923	15.9369	5.4955	3.25	11.718	2.9509	0.7577	0.4741	0.9989	0.1856	0.931	0.4444	778.449	419.602	5.2	11.05	0.453517
749	4.9	2.0555	0.4195	17.8477	6.1544	0	10.2774	2.8152	-0.2584	-0.9939	1	0.6142	1	0.8889	607.051	204.378	1.95	-0.65	0.0681626
750	4.7	22.5635	4.8007	26.5009	9.8151	3.25	19.769	3.8635	0.2564	-0.5982	0.9912	0.5443	0.8889	0.8571	753.649	143.702	-14.95	16.9	0.489114
751	4.7	27.2845	5.8052	20.6005	7.6298	0	19.769	4.8202	0.9417	0.9162	0.9727	0.01905	0	0	1310.78	800.16	-26.65	5.85	0.760859
752	4.7	9.9005	2.1065	18.2281	6.7511	3.25	9.75	2.5885	0.7698	0.1961	1	0.2938	1	0.2857	1003.26	161.043	3.9	-9.1	0.312023
753	4.7	34.4009	7.3193	24.4422	9.0527	3.25	30.6604	6.1637	0.9893	0.9586	0.9996	0.01457	0.03704	0	343.84	424.787	31.85	-13	0.808521
754	4.7	34.8827	7.4218	23.0459	8.5355	6.5	11.718	1.658	0.9974	0.9954	1	0.00204	0	0	135.383	808	-15.6	-31.2	0.869521
