# Supplementary material for: Cyclic AMP signalling and glucose metabolism mediate pH taxis by African trypanosomes
Source: Nat Commun. 2022 Feb 1;13:603. doi: 10.1038/s41467-022-28293-w (PMC8807625; doi:10.1038/s41467-022-28293-w)
Supplement: Supplementary file 12 — Source Data [file 41467_2022_28293_MOESM12_ESM.zip › Source Data/Source Data motility/Figure 5e/SDM 80G6 S2.xlsx]

## Sheet: SDM 79 G S2V1
trackID	trackLength(s)	totalDisplacement(um)	meanVelocity(um/s)	totalDistance(um)	meanSpeed(um/s)	minSpeed(um/s)	maxSpeed(um/s)	stdevSpeed(um/s)	meanPersistence	minPersistence	maxPersistence	stdevPersistence	tumblingPropensityV	tumblingPropensityP	positionX(px)	positionY(px)	displacementX(um)	displacementY(um)
0	7.9	15.1744	1.9208	35.0962	5.9485	0	14.5344	3.3425	0.5434	-0.3547	0.9878	0.3941	1	0.5897	1279.11	621.12	2.6	14.95	0.322905
1	6.5	17.0121	2.6173	28.5893	6.3532	0	22.75	5.2779	0.7925	0.2506	1	0.2218	0.8	0.24	365.054	956.938	-1.95	16.9	0.411966
2	14.3	17.7415	1.2407	77.077	6.2664	0	32.1734	5.1195	0.06555	-0.9986	1	0.7337	0.7236	0.699	577.402	938.741	-17.55	-2.6	0.197992
3	9.7	18.85	1.9433	49.9656	6.489	0	39.2699	8.091	0.2639	-0.8339	0.9991	0.7559	0.7792	0.5088	521.742	472.737	-13	13.65	0.299476
4	17.9	49.4043	2.76	80.9304	5.09	0	10.2774	2.1322	0.6903	-0.8773	1	0.48	0.7421	0.3577	1351.28	834.371	-41.6	26.65	0.54224
5	5.3	49.7494	9.3867	29.1777	8.8417	3.25	20.5548	4.7985	0.9841	0.9778	0.9911	0.003779	0	0	868.311	850.028	-43.55	24.05	1.06164
6	9.3	22.2334	2.3907	61.396	8.4104	0	21.8017	4.9959	0.8876	0.552	1	0.1044	0.9589	0.09434	1187.03	948.554	17.55	-13.65	0.284255
7	24.7	37.232	1.5074	122.292	5.3873	0	18.9506	2.8209	0.6673	-0.8	1	0.3921	0.9956	0.4126	489.158	810.913	-26	26.65	0.279806
8	7.7	9.3066	1.2086	31.7401	5.5684	0	13.4001	3.5194	0.7157	-0.2631	1	0.3038	1	0.4324	1341.38	503.097	-3.9	8.45	0.217046
9	22.5	71.4557	3.1758	124.955	6.0954	0	13	2.643	0.6902	-0.9947	1	0.5919	0.5073	0.227	820.151	245.558	-66.3	26.65	0.521016
10	6.5	59.2891	9.1214	43.037	9.5638	4.5962	13.4001	2.2088	0.9985	0.9921	1	0.001833	0	0	686.554	770.385	-15.6	57.2	0.953742
11	20.9	21.9946	1.0524	120.941	6.399	0	32.0088	5.3964	0.02135	-1	1	0.7728	0.9894	0.6818	1028.75	699.768	-20.8	7.15	0.164463
12	11.7	78.486	6.7082	117.116	12.0738	4.5962	21.8017	4.1993	0.9587	0.8097	1	0.04511	0.1856	0	300.906	832.385	-35.1	-70.2	0.5556
13	13.5	26.4671	1.9605	39.6763	3.4501	0	10.2774	2.0957	0.8294	-0.5547	1	0.2368	1	0.2105	708.604	587.967	24.05	11.05	0.568244
14	13.1	75.8609	5.7909	69.9382	6.3007	0	13.4001	3.349	0.9702	0.7756	1	0.03747	0.1351	0	400.569	785.13	-25.35	-71.5	0.919088
15	4.7	21.5385	4.5826	26.2848	9.7351	3.25	29.25	6.4291	0.9888	0.9487	0.9996	0.01861	0.8148	0	616.415	472.415	1.95	21.45	0.47073
16	12.5	124.558	9.9646	119.914	11.4204	0	29.0689	5.4127	0.9936	0.9431	1	0.01093	0	0	1302.14	840.864	87.75	-88.4	0.872526
17	12.5	53.4425	4.2754	68.6427	6.5374	0	22.981	4.6854	0.8958	0.5848	0.9999	0.09783	0.6762	0.1176	361.84	866.728	-35.1	40.3	0.653991
18	10.5	37.2263	3.5454	76.6752	9.0206	0	21.8017	4.5019	0.5404	-0.9782	1	0.5096	0.5294	0.4923	749.895	580.438	15.6	-33.8	0.393034
19	10.5	3.25	0.3095	49.139	5.7811	0	23.6604	5.3785	0.1486	-1	1	0.8156	1	0.5965	1390.09	830.89	0	-3.25	0.0535365
20	9.3	67.4811	7.256	65.7671	9.0092	0	18.3848	4.3001	0.9493	0.8295	1	0.05205	0	0	359.296	762.5	-63.05	24.05	0.805399
21	8.9	37.1411	4.1732	49.3931	7.1584	0	17.5018	4.4807	0.7671	0.04344	1	0.18	0.4928	0.3878	904.41	460.91	-37.05	2.6	0.582979
22	7.7	23.4361	3.0436	38.375	6.7325	0	17.5018	4.4798	0.6846	-0.01492	0.9975	0.2967	0.8246	0.5135	423.896	616	-1.3	23.4	0.452076
23	7.7	12.2642	1.5928	36.6844	6.4359	0	13.4001	4.1538	0.5074	-0.7071	0.9997	0.6018	1	0.4167	425.714	896.61	-6.5	10.4	0.247487
24	4.7	27.768	5.9081	23.5721	8.7304	3.25	23.4361	4.7767	0.9953	0.9796	1	0.007583	0.1111	0	775.33	686.085	14.95	23.4	0.676727
25	12.1	5.9927	0.4953	45.3794	4.493	0	16.5718	3.8174	0.004091	-0.9806	0.9762	0.6398	1	0.7308	984.554	434.566	-1.3	5.85	0.110238
26	13.9	63.4241	4.5629	96.3717	8.0985	0	35.0036	6.9402	0.5266	-0.9923	1	0.7318	0.4118	0.3434	215.284	834.209	-57.85	-26	0.563425
27	7.3	49.2844	6.7513	45.1775	8.5241	3.25	14.5344	2.5659	0.9868	0.9588	1	0.01316	0	0	1096.57	820.48	37.05	32.5	0.792025
28	8.9	75.7131	8.5071	77.0106	11.161	4.5962	20.8102	3.8467	0.9617	0.8882	1	0.03064	0.01449	0	258.079	920.36	20.8	72.8	0.762217
29	5.9	28.5112	4.8324	25.0822	6.4313	0	13	3.2619	0.9308	0.7399	0.9995	0.07237	0.5128	0.05263	838.169	719.898	11.7	-26	0.751388
30	21.5	89.0879	4.1436	149.808	7.6825	0	39.1352	4.9189	0.9504	0.6644	1	0.06356	0.7026	0.01714	541.916	547.463	-72.8	-51.35	0.539356
31	7.5	36.5968	4.8796	52.3903	9.5255	0	26.2023	6.7442	0.8453	0.1275	1	0.1754	0.4727	0.1714	506.647	397.18	-12.35	-34.45	0.512267
32	12.7	16.5718	1.3049	47.8343	4.4705	0	16.25	3.8083	0.3839	-0.8321	0.9983	0.4363	1	0.8182	429.161	537.65	11.05	12.35	0.291891
33	13.3	11.718	0.8811	64.1132	5.6737	0	16.25	3.0956	0.5385	-0.9806	1	0.5085	1	0.5349	1220.07	166.853	-11.7	-0.65	0.155295
34	5.1	19.1281	3.7506	28.5677	9.2154	0	17.5018	5.776	0.8648	0.5489	0.9931	0.1328	0.5161	0.09091	742.441	342.892	-3.25	-18.85	0.406993
35	11.5	107.045	9.3083	116.99	12.3148	3.25	32.6621	5.9684	0.9882	0.9212	1	0.01369	0	0	1052.02	744.309	104	25.35	0.755863
36	27.1	81.3851	3.0031	177.713	7.0802	0	22.75	3.4929	0.8892	0.4412	1	0.1181	0.3028	0.1212	1077.87	640.146	55.9	59.15	0.424155
37	14.9	36.2138	2.4305	66.3741	5.1453	0	14.5344	2.839	0.4443	-0.9965	0.9993	0.7693	0.938	0.3679	707.047	880.846	-33.8	-13	0.472373
38	6.7	71.7948	10.7156	54.823	11.6645	3.25	35.8974	6.8538	0.9485	0.9165	0.975	0.01519	0	0	898.776	630.06	6.5	-71.5	0.918651
39	17.9	142.112	7.9392	168.43	10.5931	0	19.769	4.6166	0.9845	0.8878	1	0.02134	0	0	1289.74	800.723	-49.4	-133.25	0.749469
40	12.9	37.6832	2.9212	67.2671	6.1713	0	21.8017	4.4445	0.8802	0.3162	1	0.1726	0.945	0.1573	1130.88	526.988	36.4	-9.75	0.473352
41	11.9	33.5491	2.8192	71.3289	7.2049	0	27.768	5.0375	0.318	-0.9995	0.9999	0.7909	0.5657	0.4359	1257.98	450.202	-27.3	-19.5	0.391289
42	7.9	13	1.6456	27.4215	4.6477	0	10.2774	3.0278	0.1284	-0.9923	0.9981	0.6959	1	0.7027	961.317	676.937	0	13	0.354068
43	18.3	37.8677	2.0693	110.619	6.7864	0	21.8017	4.9002	0.7596	-0.9701	1	0.3719	0.7485	0.2553	52.4235	626.298	-24.05	-29.25	0.304919
44	10.9	85.4942	7.8435	98.7579	11.0964	3.25	35.1541	4.9665	0.6735	-0.3516	1	0.505	0.1573	0.3043	496.862	594.541	-13	-84.5	0.706851
45	9.9	15.9349	1.6096	77.3581	9.7922	0	26.8002	6.2541	0.05664	-0.9986	0.9939	0.6971	0.9494	0.8305	680.838	979.551	-15.6	-3.25	0.164376
46	10.5	49.2715	4.6925	59.9493	7.0529	0	14.5344	3.2248	0.9215	0.7408	0.9998	0.06744	0.2235	0.03077	1110.87	248.462	-42.25	25.35	0.665329
47	5.3	46.5329	8.7798	36.0857	10.9351	3.25	16.25	4.0387	0.9969	0.986	1	0.003903	0	0	863.906	612.821	-35.1	-30.55	0.802901
48	5.3	16.289	3.0734	16.4873	4.9961	0	9.75	2.6956	0.9822	0.94	0.9998	0.0201	1	0	1156.23	56.3208	7.8	14.3	0.61516
49	26.9	91.0232	3.3838	171.05	6.8695	0	19.5	3.1808	0.8355	-0.5665	1	0.2878	0.6908	0.1965	538.552	638.794	65.65	63.05	0.492583
50	11.3	26.4671	2.3422	41.9673	4.5126	0	19.5	3.227	0.849	-0.1961	1	0.2799	0.9892	0.1667	1174.27	83.1283	-11.05	24.05	0.519036
51	6.5	18.9506	2.9155	25.3806	5.6401	3.25	10.2774	2.3227	0.8562	0.3867	0.9978	0.1543	0.9333	0.16	646.023	398.9	17.55	-7.15	0.516923
52	4.7	57.469	12.2274	37.1654	13.765	3.25	24.7513	5.795	0.9947	0.9909	0.9973	0.00229	0	0	994.33	165.936	-39.65	-41.6	0.888296
53	7.7	6.7862	0.8813	24.5743	4.3113	0	10.2774	2.4833	0.6224	-0.8682	0.9989	0.4706	1	0.4595	1156.05	777.279	6.5	-1.95	0.204416
54	6.3	85.731	13.6081	53.6063	12.4666	9.1924	18.9506	2.7146	0.997	0.9796	1	0.005119	0	0	655.413	150.794	-65	55.9	1.09156
55	4.7	22.366	4.7587	16.0621	5.9489	0	10.2774	3.4048	0.9969	0.9923	0.9999	0.002658	0.1111	0	1313.85	631.66	-13	-18.2	0.799929
56	5.5	26	4.7273	32.4045	9.2584	3.25	22.981	5.5447	0.9856	0.9432	0.9995	0.01528	0.6857	0	1154.76	607.382	15.6	20.8	0.510596
57	17.5	69.8259	3.99	99.8733	6.4434	0	16.5718	3.3716	0.8711	-0.9888	1	0.3935	0.4839	0.08148	1152.15	158.566	-61.1	33.8	0.619238
58	12.7	38.2673	3.0132	104.476	9.7641	0	20.8102	5.1311	0.8218	-0.3391	1	0.2455	0.6449	0.2529	215.587	97.0118	-35.75	13.65	0.3086
59	7.1	28.3775	3.9968	46.1329	9.0457	3.25	19.769	4.9057	0.8958	0.7255	0.9839	0.06319	0.7451	0.06452	966.007	1027.56	26.65	-9.75	0.441845
60	6.9	15.4503	2.2392	25.6166	5.2279	0	16.5718	4.7887	0.967	0.8	1	0.04969	1	0	1370.3	931.384	3.9	14.95	0.428317
61	5.7	16.875	2.9605	13.9328	3.7656	0	11.718	3.5241	0.9075	0.7303	0.9998	0.08646	1	0.05882	811.675	1004.32	-4.55	16.25	0.786196
62	5.7	11.0691	1.9419	14.3469	3.8775	0	7.2672	2.255	0.8592	0.3714	1	0.1758	1	0.1765	398.816	176.219	7.15	8.45	0.500812
63	7.1	4.111	0.579	19.2728	3.779	0	13.4001	3.6495	-0.6994	-1	-0.2169	0.1907	1	1	1215.73	408.155	1.3	3.9	0.153215
64	14.5	17.7415	1.2236	57.4498	4.596	0	16.25	3.5867	0.5289	-0.9864	1	0.4045	1	0.66	512.603	806.165	-8.45	15.6	0.266232
65	10.3	28.2208	2.7399	33.3038	4.0125	0	9.75	2.6974	0.8989	0.5433	1	0.1042	0.8313	0.09524	297.777	526.869	-3.9	-27.95	0.682841
66	7.1	49.1685	6.9251	41.292	8.0965	0	13.7886	3.2979	0.9852	0.9463	0.9999	0.01222	0	0	1257.08	326.584	-20.15	44.85	0.85532
67	10.5	17.7535	1.6908	49.8898	5.8694	0	29.9635	5.6822	0.6421	-1	1	0.3947	1	0.4921	603.843	1034.8	-16.25	-7.15	0.28807
68	9.1	127.124	13.9697	104.728	14.7505	9.75	22.75	3.4412	0.9606	0.8976	1	0.03579	0	0	1194.84	924.687	126.75	9.75	0.947066
69	6.1	8.2219	1.3479	30.261	7.3807	3.25	13	2.9763	-0.5898	-0.9992	0.7428	0.5749	0.6585	1	186.754	768.869	7.8	2.6	0.182625
70	5.3	9.0535	1.7082	13.1602	3.988	0	11.718	3.6478	0.8627	0.6432	0.9976	0.1107	1	0.1538	693.896	114.255	-3.25	8.45	0.428335
71	6.5	8.3241	1.2806	38.6808	8.5957	0	33.931	8.0242	-0.5476	-0.9997	0.4213	0.5386	0.8667	1	338.738	544.4	-5.2	-6.5	0.148981
72	17.5	16.5718	0.947	88.7615	5.7266	0	14.5344	3.4622	0.1863	-1	1	0.6967	1	0.6538	1365.98	258.106	16.25	-3.25	0.165369
73	19.3	75.7243	3.9235	112.234	6.4875	0	13.4001	3.4037	0.8981	-0.6422	1	0.256	0.6532	0.1126	179.881	435.586	-42.9	-62.4	0.604778
74	9.7	83.7265	8.6316	85.5507	11.1105	4.5962	18.9506	3.6737	0.9338	0.2707	1	0.1715	0.1558	0.08772	151.959	111.237	-75.4	-36.4	0.776887
75	8.1	29.0252	3.5834	44.2756	7.2583	3.25	20.8102	4.0625	0.8378	0.2499	0.9999	0.2014	0.8033	0.2683	147.068	980.957	-16.25	24.05	0.493697
76	9.1	49.5025	5.4398	45.2309	6.3705	0	13.4001	2.886	0.9809	0.918	0.9999	0.01901	0.2254	0	727.462	817.297	-19.5	-45.5	0.853905
77	20.1	113.601	5.6518	180.769	9.9872	0	22.981	5.1373	0.9119	0.1277	1	0.172	0.1989	0.1056	269.468	638.087	-57.2	-98.15	0.565904
78	7.3	50.29	6.889	43.6813	8.2417	0	16.25	4.5106	0.9785	0.9181	1	0.02217	0.2453	0	634.103	327.048	-22.75	-44.85	0.835871
79	7.7	70.1428	9.1095	68.7296	12.0578	3.25	29.0689	6.0864	0.9893	0.9615	1	0.01062	0	0	182.318	532.442	65.65	24.7	0.755486
80	5.1	48.1263	9.4365	35.9131	11.5849	3.25	39.538	8.498	0.9609	0.9332	0.9842	0.01505	0	0	567.5	122.52	-46.15	13.65	0.814552
81	5.7	18.6132	3.2655	29.9038	8.0821	0	17.5018	4.4399	0.6973	-0.2017	0.9998	0.3462	0.8108	0.4118	357.333	125.263	-18.2	3.9	0.404041
82	7.1	68.9276	9.7081	59.6498	11.696	3.25	26	6.1919	0.9876	0.9712	0.9998	0.008414	0	0	410.493	132.204	-66.3	18.85	0.830036
83	8.1	43.3604	5.3531	42.3018	6.9347	0	13.7886	3.8287	0.7601	-0.8716	0.9946	0.3869	0.5246	0.2195	905.574	28.4012	27.95	33.15	0.77193
84	8.3	41.161	4.9592	56.8382	9.0219	0	17.5018	4.2399	0.9669	0.8592	1	0.03643	0.3016	0	919.705	709.392	-39.65	-11.05	0.549685
85	5.3	42.7273	8.0618	29.9517	9.0763	0	17.5018	4.8962	0.8965	0.8523	0.9394	0.03149	0	0	233.66	415.368	23.4	-35.75	0.888225
86	8.7	71.0376	8.1652	61.9713	9.2495	0	20.8102	5.0495	0.985	0.9191	1	0.01712	0	0	976.138	492.333	-58.5	40.3	0.882772
87	4.9	27.3309	5.5777	26.8212	9.2487	0	32.5	8.4247	0.6634	0.5264	0.8775	0.1162	0.3448	0.7778	1247.8	542.939	-27.3	1.3	0.603079
88	15.7	78.3702	4.9917	97.5581	7.121	0	21.8017	4.4352	0.9782	0.7468	1	0.03908	0.4891	0.008547	1135.46	454.567	-39.65	67.6	0.700983
89	12.3	96.8064	7.8704	94.4343	9.1684	0	17.5018	4.6777	0.8197	-0.9002	0.9987	0.4004	0.2039	0.1687	422.898	625.48	94.25	22.1	0.858427
90	6.5	64.5107	9.9247	52.4824	11.6628	4.5962	19.5	4.8628	0.9776	0.9074	0.9959	0.01991	0	0	1192.08	465.992	13.65	-63.05	0.850971
91	10.9	28.1233	2.5801	70.3037	7.8993	0	43.7243	7.1861	0.7118	-0.8437	1	0.4737	1	0.2319	304.037	129.248	-23.4	15.6	0.326624
92	11.3	54.6155	4.8332	83.9651	9.0285	0	16.5718	3.4603	0.9813	0.901	1	0.02164	0.4086	0	453.496	721.832	-42.9	33.8	0.535327
93	5.1	10.7594	2.1097	23.4111	7.552	3.25	16.25	4.1372	0.6665	0.2425	0.9997	0.3435	1	0.4545	381.069	651.774	-9.75	4.55	0.279356
94	6.5	7.0308	1.0817	23.87	5.3045	0	39	8.171	0.4678	-0.4229	0.9959	0.3825	1	0.6667	594.315	783.231	5.85	-3.9	0.203921
95	13.9	35.8031	2.5758	69.0161	5.7997	0	13.4001	3.1669	0.895	0.3684	0.9999	0.1236	1	0.101	236.205	200.277	-9.75	34.45	0.444126
96	9.3	56.6097	6.0871	59.7519	8.1852	3.25	13.4001	2.5396	0.9944	0.969	1	0.006942	0	0	822.107	320.242	-20.8	-52.65	0.743672
97	9.7	112.332	11.5806	93.2674	12.1127	7.2672	19.769	3.2595	0.994	0.9677	1	0.008195	0	0	857.634	470.572	16.25	111.15	0.956071
98	9.5	68.1261	7.1712	60.243	8.0324	3.25	16.25	2.6412	0.886	0.6385	1	0.1006	0	0.09091	1180.83	592.042	59.15	-33.8	0.892784
99	11.3	126.095	11.1588	145.045	15.5962	4.5962	32.0088	6.1583	0.9901	0.9331	1	0.01178	0	0	951.137	813.23	63.05	109.2	0.715482
100	6.9	72.8058	10.5516	60.1402	12.2735	0	42.3748	7.88	0.9709	0.8784	0.9961	0.02624	0	0	1027.5	956.543	-72.15	9.75	0.859706
101	8.3	28.5112	3.4351	32.5249	5.1627	0	11.718	3.0338	0.9804	0.88	1	0.02814	0.9841	0	703.265	642.819	-26	-11.7	0.665369
102	36.3	55.8735	1.5392	208.248	6.0714	0	17.5018	3.4437	0.4916	-0.9899	1	0.5612	0.8746	0.5094	578.51	726.062	27.3	-48.75	0.253516
103	7.3	47.4678	6.5024	41.7212	7.8719	0	21.8017	5.02	0.9294	0.7827	1	0.08013	0.3019	0	1355.91	209.589	47.45	1.3	0.826027
104	9.3	33.2009	3.57	37.1147	5.0842	0	10.2774	2.463	0.9624	0.8819	1	0.038	0.9041	0	1222.96	820.382	-13	-30.55	0.702175
105	6.1	11.772	1.9298	24.3651	5.9427	0	13	3.2057	0.6708	-0.102	0.9985	0.3626	1	0.4286	1088.13	119.18	1.3	11.7	0.324735
106	5.1	36.4522	7.1475	25.5728	8.2493	3.25	13	3.099	0.9962	0.9802	0.9997	0.005612	0	0	284.745	622.304	33.8	13.65	0.866437
107	9.1	49.0997	5.3956	52.9874	7.463	0	16.5718	3.877	0.8588	0.3834	1	0.1701	0.4648	0.2157	808.28	690.874	-5.85	-48.75	0.72298
108	6.7	62.2101	9.2851	77.7196	16.5361	0	27.5772	7.7897	0.9845	0.9295	1	0.01889	0	0	1375.64	123.597	11.7	61.1	0.561505
109	10.7	71.6682	6.698	78.2159	8.9903	3.25	17.5018	3.5091	0.6134	-0.9997	1	0.6437	0.2644	0.3134	1108.68	905.453	55.9	44.85	0.745025
110	8.3	50.8041	6.121	51.185	8.1246	0	44.2048	7.9318	0.987	0.9478	1	0.0137	0.1746	0	50.0663	932.747	48.75	14.3	0.753391
111	6.5	33.7061	5.1856	32.4696	7.2155	0	14.5344	3.8639	0.9778	0.9179	0.9998	0.02344	0.4667	0	1071.41	909.031	21.45	26	0.718675
112	6.9	47.4856	6.882	43.8071	8.9402	3.25	16.25	3.324	0.9822	0.9276	1	0.01774	0	0	606.775	837.13	-44.85	-15.6	0.769781
113	4.7	53.9539	11.4796	33.1798	12.2888	7.2672	16.5718	2.3826	0.9891	0.9866	0.9939	0.002759	0	0	742.457	425.968	0.65	53.95	0.934151
114	10.7	18.0251	1.6846	59.3917	6.8266	0	16.25	3.8574	0.785	0.03369	1	0.2391	1	0.3433	316.897	236.696	-7.8	-16.25	0.24677
115	7.5	9.9218	1.3229	23.7254	4.3137	0	9.1924	2.1259	0.7688	-0.4472	1	0.3901	1	0.2059	1097.69	553.76	-8.45	5.2	0.306674
116	7.1	31.1051	4.381	32.3499	6.3431	0	13.4001	3.6978	0.6138	-0.2133	0.9976	0.4267	0.7059	0.4194	204.5	226.5	5.85	30.55	0.690672
117	12.3	35.8444	2.9142	64.1777	6.2308	0	13	2.9036	0.7586	-0.5098	1	0.3809	0.7767	0.2651	873.907	877.65	-35.75	2.6	0.467709
118	9.1	35.8444	3.9389	49.4164	6.96	0	21.8017	4.4693	0.885	0.5057	1	0.1172	0.6056	0.09804	331.945	1011.92	-2.6	-35.75	0.565934
119	5.5	16.0538	2.9189	27.4059	7.8303	0	16.5718	4.3472	0.9532	0.7809	0.9998	0.06567	1	0	885.355	1014.85	-8.45	-13.65	0.37277
120	5.5	13.4001	2.4364	16.8504	4.8144	0	13.4001	3.2593	0.9697	0.8809	1	0.03403	1	0	28.4636	844.964	8.45	-10.4	0.506065
121	5.9	53.0497	8.9915	46.2047	11.8473	4.5962	17.5018	3.7926	0.8529	0.7278	0.9429	0.06326	0	0.05263	775.636	300.695	-52.65	6.5	0.758949
122	15.7	40.8001	2.5987	71.8674	5.2458	0	20.5548	3.2149	0.835	-0.05547	1	0.2086	0.9635	0.2051	1103.06	424.236	-37.7	15.6	0.495387
123	5.3	33.8999	6.3962	24.4699	7.4151	3.25	11.718	2.5832	0.9753	0.9625	0.9839	0.006643	0.0303	0	847.283	414.057	33.8	2.6	0.862591
124	6.7	41.5695	6.2044	44.404	9.4477	3.25	38.0403	7.0071	0.4369	-0.2526	0.9941	0.3942	0.4468	0.7407	34.2164	132.724	40.95	-7.15	0.65671
125	7.1	33.75	4.7535	28.0815	5.5062	0	9.1924	2.4152	0.9245	0.6974	1	0.09743	0.3529	0.129	1074.3	476.479	-9.1	-32.5	0.8633
126	5.7	15.4503	2.7106	19.0479	5.1481	0	11.718	3.302	0.8931	0.7871	0.9458	0.03946	0.973	0	461.07	12.9211	-3.9	14.95	0.526524
127	5.1	43.3214	8.4944	27.7175	8.9411	6.5	14.5344	2.4009	0.9975	0.9864	1	0.004109	0	0	172.755	917.794	38.35	20.15	0.95004
128	7.7	47.2358	6.1345	53.2792	9.3472	3.25	14.5344	3.1769	0.7203	-0.5328	1	0.416	0.3509	0.3611	1051.46	807.987	-26.65	-39	0.656293
129	6.9	12.6207	1.8291	24.6713	5.035	0	13.4001	3.7935	-0.2369	-0.9806	1	0.6691	0.898	0.8214	1314.09	1035.72	-2.6	12.35	0.363277
130	10.1	73.3233	7.2597	73.5972	9.0861	0	44.2048	7.2025	0.8956	0.6364	0.9998	0.1331	0.04938	0.2459	263.312	449.188	66.95	29.9	0.79899
131	7.5	21.0021	2.8003	50.3047	9.1463	0	20.8102	4.8327	0.787	0.09054	0.9996	0.2597	0.9818	0.3143	949.987	572.453	-7.8	19.5	0.306168
132	34.9	100.279	2.8733	179.599	5.4589	0	29.0689	3.4741	0.9297	0.3341	1	0.1123	0.9362	0.06149	1161.3	162.329	-96.85	-26	0.526351
133	16.9	25.64	1.5172	80.7436	5.419	0	11.718	3.078	0.4174	-1	0.9999	0.7088	0.8389	0.4961	545.71	237.101	13	-22.1	0.279978
134	5.3	14.6647	2.7669	24.4518	7.4096	3.25	22.981	4.684	0.9456	0.5973	0.9983	0.1102	1	0.07692	24.566	746.368	-14.3	3.25	0.373421
135	8.7	26.2023	3.0118	62.9617	9.3973	0	40.7224	7.1991	0.4989	-0.606	0.9997	0.6202	0.04478	0.383	895.69	358.615	-18.2	18.85	0.320496
136	5.5	62.0912	11.2893	43.1136	12.3182	9.75	16.5718	2.0252	0.9983	0.9945	1	0.001792	0	0	895.573	979.418	61.75	-6.5	0.916473
137	6.9	25.483	3.6932	38.1722	7.7903	0	22.981	4.5108	0.8038	0.3511	1	0.2103	1	0.2759	355.536	993.254	2.6	-25.35	0.474077
138	13.5	38.0403	2.8178	61.9772	5.3893	0	13.4001	2.9789	0.5855	-0.8742	1	0.6143	1	0.2979	1011.66	204.185	31.85	20.8	0.522851
139	9.1	40.9087	4.4955	51.5664	7.2629	0	16.25	3.9695	0.9846	0.9067	1	0.0206	0.5775	0	1045.48	249.363	-12.35	39	0.618968
140	5.3	60.4535	11.4063	40.6251	12.3106	6.5	18.9506	3.9182	0.9821	0.9677	0.994	0.007344	0	0	67.4811	453.651	57.85	17.55	0.926543
141	4.9	9.4641	1.9315	10.075	3.4741	0	9.75	3.3563	-0.566	-0.6459	-0.4061	0.0885	0.8276	1	1260.31	1036.82	-2.6	9.1	0.555971
142	4.9	4.55	0.9286	22.5576	7.7785	0	41.1096	13.2427	0.7767	0.5145	1	0.2046	1	0.4444	511.898	667.5	0	4.55	0.11938
143	13.9	26.4671	1.9041	78.5061	6.5972	0	16.25	3.1615	0.3655	-0.9954	1	0.6816	0.9076	0.5684	767.464	91.0468	-24.05	-11.05	0.288622
144	8.9	92.4395	10.3865	77.4095	11.2188	0	20.8102	3.735	0.9639	0.8931	0.9999	0.03301	0	0	356.393	241.107	-41.6	-82.55	0.925812
145	5.1	40.5821	7.9573	28.5615	9.2134	0	16.25	4.1901	0.9978	0.9928	1	0.002131	0	0	1093.28	973.912	34.45	21.45	0.863666
146	11.3	43.297	3.8316	69.1892	7.4397	0	16.5718	4.0044	0.6944	-0.9923	1	0.4317	0.5054	0.3836	958.46	1000.89	-42.9	-5.85	0.515021
147	8.1	48.1614	5.9459	43.5263	7.1355	0	13	3.0534	0.9567	0.8693	0.9999	0.04496	0	0	526.191	1023.12	-44.85	-17.55	0.833284
148	8.5	48.7673	5.7373	58.6052	9.0162	0	26	5.596	0.9872	0.9369	1	0.01599	0.2615	0	10.6412	779.624	-17.55	45.5	0.636332
149	7.7	30.3	3.9351	36.2819	6.3652	0	14.5344	3.4019	0.6143	-0.998	1	0.6873	0.3684	0.2286	442.292	498.961	-17.55	-24.7	0.618221
150	6.9	8.841	1.2813	13.1996	2.6938	0	7.2672	2.0087	0.6662	0.124	0.9982	0.2359	1	0.6207	1083.5	540.029	-8.45	2.6	0.475648
151	8.1	12.503	1.5436	32.5203	5.3312	0	16.5718	5.1705	-0.3352	-1	0.9762	0.628	0.8361	0.9211	1075.31	404.216	-12.35	1.95	0.289541
152	4.9	46.4102	9.4715	30.7354	10.5984	7.2672	18.9506	3.2268	0.9841	0.9734	0.9903	0.005157	0	0	932.561	117.765	27.95	-37.05	0.893673
153	23.5	86.6331	3.6865	137.562	6.3983	0	13.7886	3.0438	0.812	-0.9762	1	0.3861	0.6419	0.1846	74.6511	572.009	-78	-37.7	0.576169
154	6.9	53.0617	7.6901	42.3675	8.6464	0	20.8102	4.7186	0.9805	0.7452	0.9997	0.04887	0	0.03448	1030.52	111.159	45.5	-27.3	0.889399
155	5.5	7.0007	1.2729	33.7893	9.6541	3.25	25.3833	6.3834	-0.3736	-0.9997	0.4741	0.5347	1	1	647.982	656	6.5	2.6	0.131851
156	7.5	17.2709	2.3028	29.0575	5.2832	0	13.7886	3.3291	0.8797	-0.08305	0.9999	0.2072	0.9455	0.1143	346.033	490.873	-16.25	-5.85	0.435872
157	10.9	79.0866	7.2557	94.6921	10.6396	3.25	29.43	4.7651	0.8759	0.3669	1	0.1958	0	0.2174	79.5688	514.156	71.5	-33.8	0.681952
158	4.7	14.8365	3.1567	11.8971	4.4063	0	10.2774	3.3345	0.8028	0.4856	0.9993	0.1792	0.9259	0.2857	286.798	391.596	-7.15	13	0.716406
159	23.3	78.9074	3.3866	155.457	7.2985	0	17.5018	4.2046	0.9317	0.4008	1	0.09002	0.9249	0.05699	214.691	747.676	-15.6	77.35	0.464013
160	4.7	10.4809	2.23	21.0584	7.7994	3.25	19.769	5.2754	0.5515	-0.4789	0.9487	0.512	1	0.4286	689.511	290.723	-5.2	9.1	0.285919
161	23.5	71.68	3.0502	133.003	6.1862	0	16.25	3.3254	0.8858	0.1203	1	0.1668	0.8326	0.1538	1218.62	853.074	36.4	61.75	0.493065
162	13.3	109.944	8.2665	140.196	12.4067	3.25	40.7224	7.2948	0.9659	0.6912	1	0.06832	0.09735	0.03226	74.4474	201.613	85.15	69.55	0.666293
163	11.1	53.9657	4.8618	69.1732	7.6015	0	29.25	5.1065	0.9559	0.6402	1	0.07835	0.4286	0.02817	854.968	165.27	53.95	1.3	0.639584
164	13.9	67.1799	4.8331	135.575	11.3928	0	23.6604	5.7603	0.1408	-0.9994	1	0.8079	0.521	0.5204	1102.15	931.601	-31.85	-59.15	0.424224
165	13.5	22.0809	1.6356	100.466	8.7362	0	23.6604	4.8517	0.5716	-0.3448	0.9998	0.3938	1	0.5376	907.13	814.811	16.25	14.95	0.187221
166	12.3	48.7673	3.9648	68.6211	6.6622	0	14.5344	3.5715	0.8555	-0.9965	0.9998	0.2998	0.7864	0.1646	960.382	857.297	-45.5	-17.55	0.595119
167	6.7	13.8954	2.0739	30.4081	6.4698	0	16.5718	3.944	0.5479	-0.3867	0.9997	0.3925	0.9574	0.6296	1059.77	978.418	-13.65	2.6	0.320551
168	22.9	112.615	4.9177	129.815	6.2112	0	18.3848	3.8085	0.8647	-0.9231	1	0.3511	0.5167	0.1189	506.395	525.332	-78.65	-80.6	0.791747
169	8.5	11.2207	1.3201	37.3129	5.7404	3.25	10.2774	2.1958	0.604	-0.5665	1	0.4272	1	0.4651	695.888	205.829	1.95	-11.05	0.229967
170	8.5	52.0731	6.1262	66.7265	10.2656	0	29.9635	7.5511	0.4821	-0.8789	0.9999	0.7183	0.3846	0.3864	1172.18	531.018	21.45	47.45	0.59677
171	6.5	58.5181	9.0028	44.6679	9.9262	3.25	23.6604	5.1441	0.9971	0.9825	0.9999	0.004268	0	0	561.4	159.069	-57.2	12.35	0.906973
172	12.5	24.468	1.9574	82.9768	7.9026	0	41.1096	6.9471	0.132	-1	1	0.8014	0.7333	0.5647	1122.93	113.88	-7.15	-23.4	0.247691
173	4.9	5.36	1.0939	33.3361	11.4952	3.25	30.8322	8.3132	0.3965	-0.2747	0.9762	0.5085	1	0.625	664.429	864.449	1.3	5.2	0.0951615
174	9.3	62.132	6.6809	75.9332	10.4018	0	20.5548	4.1996	0.5952	-0.6644	0.9876	0.483	0.1918	0.434	880.247	689.844	41.6	-46.15	0.642283
175	5.1	5.5154	1.0815	13.5854	4.3824	0	13.7886	3.4412	0.4499	-0.08305	0.9564	0.3371	1	0.7273	653.51	28.0784	-3.9	-3.9	0.246783
176	8.3	17.8839	2.1547	44.5586	7.0728	0	35.0036	6.4951	0.3971	-0.7354	0.9923	0.4909	0.9841	0.6667	576.753	25.988	-5.85	16.9	0.304646
177	5.9	30.2442	5.1261	36.4166	9.3376	3.25	19.769	4.8051	0.6192	0.149	0.9553	0.2619	0.4615	0.5789	315.568	515.712	4.55	-29.9	0.548974
178	17.9	97.7186	5.4591	144.072	9.0611	0	20.5548	4.3115	0.7828	-0.3448	1	0.3001	0.2767	0.2806	599.534	308.179	55.25	-80.6	0.602477
179	8.9	10.896	1.2243	85.5024	12.3917	3.25	33.4608	7.2341	0.2946	-0.9998	1	0.9256	0.3768	0.3469	98.3652	406.955	3.25	-10.4	0.0988
180	5.5	62.7511	11.4093	41.7	11.9143	6.5	19.5	3.7651	0.8787	0.7875	0.9721	0.05916	0	0	1016.76	776.436	-14.3	61.1	0.957614
181	5.7	11.9854	2.1027	16.4315	4.441	0	7.2672	1.8697	0.7421	0.1961	0.9994	0.2317	1	0.4706	1058.89	193.263	-9.1	-7.8	0.473474
182	26.5	127.832	4.8239	239.119	9.76	0	17.5018	3.6246	0.7293	-0.973	1	0.4551	0.1959	0.2511	306.087	749.942	-81.9	-98.15	0.494252
183	16.9	42.1499	2.4941	51.9031	3.4834	0	7.2672	2.1343	0.9729	0.7894	1	0.0332	1	0	48.1509	793.16	-18.85	37.7	0.715996
184	5.7	46.1637	8.0989	44.1591	11.9349	3.25	26.2023	5.6039	0.964	0.8252	0.9998	0.04609	0	0	892.123	427.526	-7.8	-45.5	0.67859
185	5.9	28.6664	4.8587	37.7624	9.6827	0	29.9635	7.4715	0.8939	0.5364	0.9949	0.1135	0.3077	0.1053	1010.56	823.924	15.6	24.05	0.501792
186	7.5	49.3743	6.5832	57.6373	10.4795	3.25	23.6604	5.2731	0.9891	0.9487	0.9999	0.01358	0.09091	0	154.753	803.1	17.55	-46.15	0.628198
187	30.3	90.3523	2.9819	247.916	8.7603	0	45.9619	5.7667	0.634	-0.9994	1	0.48	0.583	0.3931	604.701	894.49	0.65	90.35	0.340388
188	5.7	13.0648	2.2921	34.1558	9.2313	3.25	16.5718	4.316	0.8794	0.4472	1	0.1469	1	0.1765	1067.12	318.228	-1.3	13	0.248297
189	5.9	11.05	1.8729	14.9824	3.8416	0	9.1924	2.2682	0.9002	0.7071	1	0.0982	1	0.1053	457.246	770.763	-9.75	5.2	0.487531
190	7.7	16.25	2.1104	37.183	6.5233	0	34.548	6.5341	0.9343	0.4633	1	0.111	1	0.08333	707.013	31.8636	13	9.75	0.323517
191	21.1	158.009	7.4886	172.461	9.0294	0	16.5718	4.0476	0.7993	-0.7894	1	0.3866	0.2723	0.2222	701.021	940.597	14.95	157.3	0.829357
192	7.1	12.6207	1.7776	24.8761	4.8777	0	20.8102	4.2406	0.5385	-0.273	0.9967	0.3464	1	0.5806	360.901	932.88	-10.4	7.15	0.364434
193	5.3	29.43	5.5528	27.7973	8.4234	3.25	29.9635	6.1697	0.7919	0.5647	0.9999	0.1827	0.4848	0.5385	121.726	1011.22	-25.35	14.95	0.659211
194	9.7	116.874	12.0488	117.735	15.2903	3.25	39.1352	6.613	0.8798	0.2216	1	0.1783	0.01299	0.08772	340.428	254.954	-86.45	78.65	0.788003
195	19.7	52.0852	2.6439	122.314	6.9104	0	32.1734	4.562	0.6685	-0.9558	1	0.4435	0.8305	0.391	1284.37	942.188	-25.35	-45.5	0.382597
196	17.9	113.371	6.3335	137.405	8.6418	3.25	25.3833	3.4283	0.9491	0.3076	1	0.09408	0.1635	0.02158	872.899	313.5	-97.5	-57.85	0.732891
197	6.1	34.9432	5.7284	33.2744	8.1157	3.25	25.3833	4.857	0.9922	0.9753	0.9998	0.008143	0.1463	0	1111.37	568.107	25.35	24.05	0.705842
198	5.5	51.9878	9.4523	36.6421	10.4692	3.25	18.9506	5.0416	0.9329	0.8559	0.989	0.03771	0	0	927.782	729.136	-35.1	-38.35	0.902867
199	24.1	81.315	3.3741	174.345	7.8889	0	35.8974	5.7384	0.6113	-0.6757	1	0.4645	0.7964	0.44	147.247	912.152	-63.05	51.35	0.427702
200	13.1	104.383	7.9682	140.048	12.6169	0	35.1541	6.1441	0.8619	0.1843	1	0.1765	0.3153	0.2418	1326.9	197.607	58.5	-86.45	0.63155
201	8.5	90.6861	10.6689	95.6523	14.7157	4.5962	32.0088	5.1606	0.9012	0.747	0.9912	0.07691	0	0.02222	735.929	192.441	-49.4	-76.05	0.725001
202	9.9	74.1371	7.4886	71.3114	9.0268	0	22.981	4.2529	0.9903	0.9571	1	0.01079	0.03797	0	275.485	237.793	39	-63.05	0.829596
203	6.3	19.9392	3.165	34.0316	7.9143	3.25	39.6713	7.5724	0.9134	0.578	0.9996	0.09772	0.7907	0.04348	577.706	786.413	18.85	-6.5	0.399909
204	9.7	73.7972	7.608	90.1188	11.7037	0	30.6604	8.1884	0.6312	-0.2032	0.9995	0.4495	0.2338	0.3509	717.541	783.222	73.45	7.15	0.650051
205	6.1	21.3216	3.4953	22.7454	5.5477	0	11.718	3.19	0.9315	0.6	1	0.1306	0.6585	0.1429	868.82	139.033	-16.9	-13	0.630045
206	6.9	27.6766	4.0111	42.7636	8.7273	3.25	20.8102	4.6831	0.8965	0.2462	0.9999	0.1802	0.4898	0.1429	173.101	263.92	-27.3	-4.55	0.459604
207	4.9	17.9781	3.669	17.2993	5.9653	0	11.718	2.4797	0.9641	0.9074	0.9995	0.03366	0.6897	0	1379.15	767.225	-17.55	3.9	0.615057
208	5.9	26.7686	4.5371	28.5084	7.3099	0	16.25	4.1414	0.8077	0.5278	0.9766	0.138	0.4615	0.3158	251.831	403.119	13	23.4	0.620679
209	4.9	35.4175	7.2281	23.5639	8.1255	3.25	16.25	3.7726	0.9825	0.9709	0.991	0.00779	0	0	716.939	683.704	-26	24.05	0.889558
210	5.5	39.2699	7.14	27.1559	7.7588	3.25	14.5344	2.9241	0.9931	0.9806	0.9998	0.007274	0	0	104.027	272.991	-34.45	-18.85	0.920245
211	11.5	89.5491	7.7869	108.723	11.4445	3.25	19.769	4.2399	0.9855	0.9212	1	0.01855	0.09474	0	546.713	71.6261	-79.3	41.6	0.680405
212	11.1	24.7086	2.226	72.888	8.0097	0	29.9635	5.9364	0.413	-0.9968	1	0.6701	0.9451	0.4789	322.324	543.356	24.7	0.65	0.277913
213	5.9	40.8001	6.9153	32.0535	8.2188	3.25	13.4001	3.0554	0.8565	0.7634	0.9832	0.07524	0	0	781.339	964.458	37.7	15.6	0.8414
214	13.3	5.5915	0.4204	55.7802	4.9363	0	14.5344	3.1961	0.06581	-0.9992	1	0.6695	1	0.7849	775.56	122.53	-3.25	4.55	0.085165
215	8.7	68.7711	7.9047	63.1465	9.4248	4.5962	16.25	2.4514	0.9376	0.8347	1	0.05203	0	0	771.5	444.672	55.25	-40.95	0.838713
216	7.1	28.1608	3.9663	36.8721	7.2298	0	20.5548	4.5874	0.1426	-0.6508	0.9973	0.6288	0.4314	0.6452	642.669	401.761	26.65	-9.1	0.548604
217	7.3	70.5033	9.658	52.4138	9.8894	4.5962	19.769	3.0322	0.9841	0.9175	0.9999	0.02177	0	0	79.7192	918.493	66.95	-22.1	0.976601
218	5.7	42.9	7.5263	40.8071	11.029	4.5962	16.25	3.2003	0.964	0.8787	1	0.0414	0	0	40.8246	275.632	0	-42.9	0.68241
219	14.1	45.0708	3.1965	67.1311	5.548	0	36.3361	7.5371	0.7923	0.0503	1	0.2162	0.5785	0.2772	1252.13	980.816	24.7	37.7	0.576154
220	20.7	54.2662	2.6216	160.101	8.5615	0	34.548	6.3466	0.7548	-0.9777	1	0.4791	0.3636	0.1677	633.162	232.78	17.55	-51.35	0.306208
221	10.7	66.3032	6.1966	68.746	7.9018	3.25	16.5718	2.9677	0.959	0.7641	1	0.05215	0.1264	0	1011.51	312.481	-66.3	0.65	0.784201
222	4.7	8.7449	1.8606	12.0318	4.4562	0	11.718	3.2649	0.9763	0.9312	1	0.0216	1	0	693.181	693.447	-5.85	6.5	0.417531
223	8.7	9.7716	1.1232	24.715	3.6888	0	7.2672	2.3898	0.5419	-0.1414	0.9864	0.3013	1	0.6522	1085.57	99.4425	-0.65	9.75	0.304489
224	13.3	86.8693	6.5315	124.476	11.0156	0	26	5.5349	0.5582	-0.8173	1	0.5839	0.3717	0.4022	1132.25	856.049	61.1	-61.75	0.592932
225	12.7	39.1352	3.0815	87.8486	8.2101	0	35.75	6.0569	0.603	-0.6508	0.9999	0.5021	0.7103	0.4368	1229.72	744.752	-39	3.25	0.37533
226	15.7	73.3147	4.6697	100.507	7.3362	0	20.5548	4.7206	0.9122	0.2154	1	0.1319	0.438	0.1197	1351.36	356.15	18.85	70.85	0.636528
227	8.3	29.7726	3.5871	46.4004	7.3651	0	16.5718	3.7251	0.913	0.2655	1	0.1475	0.619	0.09302	189.114	950.163	-24.05	17.55	0.48704
228	9.5	77.3527	8.1424	78.7312	10.4975	3.25	20.8102	4.7269	0.9508	0.8488	1	0.04358	0.01333	0	1129.25	292.889	-57.85	-51.35	0.775651
229	4.9	44.2048	9.0214	28.9455	9.9812	0	17.5018	4.6156	0.9989	0.9938	1	0.001991	0	0	1137.02	820.071	26	-35.75	0.903839
230	33.7	98.0639	2.9099	342.98	10.8196	0	30.6604	5.4595	0.815	-0.8944	1	0.3434	0.3912	0.1959	360.396	240.427	-29.25	-93.6	0.268947
231	12.9	9.0301	0.7	89.4499	8.2064	0	29.9635	5.5419	0.5001	-0.9258	0.9999	0.6958	0.6606	0.382	38.9109	401.442	-4.55	7.8	0.0852993
232	5.1	4.5962	0.9012	13.9551	4.5017	0	10.2774	2.0999	-0.6686	-0.9806	-0.2609	0.2569	1	1	1065.36	620.284	-0.65	-4.55	0.200191
233	9.7	28.3179	2.9194	62.7888	8.1544	0	16.25	3.7515	0.9019	0.4415	1	0.1163	1	0.1228	1255.64	22.0052	24.05	14.95	0.358015
234	4.9	10.7594	2.1958	13.2682	4.5752	0	10.2774	3.3935	0.6518	0.2873	0.9979	0.2956	1	0.5556	1143.15	17.9898	4.55	9.75	0.479935
235	8.1	74.1114	9.1496	64.4576	10.5668	0	26	4.8959	0.9882	0.97	0.9994	0.008038	0	0	974.741	736.827	-27.3	-68.9	0.865882
236	15.5	19.1171	1.2334	91.3661	6.7679	0	14.5344	3.5243	0.4701	-0.9991	1	0.7091	0.9259	0.386	379.126	148.426	-5.85	-18.2	0.182243
237	5.1	37.7	7.3922	36.4218	11.749	4.5962	21.8017	5.4341	0.9149	0.8662	0.9568	0.03325	0	0	1302.86	1016.08	26	-27.3	0.629177
238	6.3	54.9279	8.7187	47.8754	11.1338	0	22.981	5.4556	0.9762	0.9089	0.9999	0.0259	0	0	181.754	819.413	51.35	19.5	0.783084
239	10.3	17.1605	1.6661	36.8595	4.4409	0	27.768	4.3072	0.8602	0.1644	1	0.1673	1	0.127	920.82	142.718	-13.65	10.4	0.375172
240	9.3	64.7003	6.957	62.3359	8.5392	3.25	26.8002	4.597	0.9853	0.9564	0.9998	0.01167	0	0	536.355	515.86	-24.7	-59.8	0.814713
241	6.7	22.8981	3.4176	38.5918	8.211	0	23.4361	5.5262	0.5964	-0.9225	0.9998	0.5545	0.6809	0.3846	721.634	972.343	-22.75	2.6	0.416222
242	5.7	5.9927	1.0514	43.1476	11.6615	3.25	33.931	6.8222	0.6179	-0.05121	0.9995	0.2513	1	0.6471	1162.87	204.544	-4.55	-3.9	0.0901599
243	12.9	78.4806	6.0838	95.9713	8.8047	0	35.0036	7.5704	0.9822	0.8253	1	0.02629	0.3211	0	765.663	57.3527	-40.95	-66.95	0.690972
244	5.9	67.4404	11.4306	48.9429	12.5495	6.5	18.9506	2.9117	0.9756	0.9532	0.9998	0.01432	0	0	75.3814	833.322	-60.45	29.9	0.910841
245	38.9	344.611	8.8589	421.846	11.4321	3.25	29.43	4.1953	0.9909	0.9097	1	0.01229	0.00813	0	733.164	553.634	-130	-319.15	0.774914
246	13.5	29.9424	2.218	93.235	8.1074	0	23.6604	4.539	0.9119	0.4619	1	0.1201	1	0.08421	799.441	580.159	-13.65	26.65	0.273577
247	19.3	93.7015	4.855	153.824	8.8915	0	36.3361	5.1632	0.9238	-0.0137	1	0.1449	0.3121	0.08553	966.086	1011.88	-91.65	-19.5	0.546027
248	6.3	33.5554	5.3262	35.6735	8.2962	0	22.981	5.6472	-0.0667	-1	0.9125	0.649	0.5116	0.8696	147.675	152.984	33.15	5.2	0.642005
249	6.1	7.827	1.2831	30.9278	7.5434	3.25	26.2023	5.7251	-0.4625	-0.9839	0.7071	0.439	1	1	423.582	713.77	0.65	7.8	0.170096
250	5.9	81.82	13.8678	56.7137	14.542	3.25	32.5	6.0617	0.9847	0.9721	0.9985	0.007035	0	0	829.449	313.627	20.15	79.3	0.953638
251	7.5	17.6819	2.3576	44.289	8.0526	0	32.0088	7.9529	-0.01606	-1	0.9996	0.7509	0.7455	0.7143	738.72	605.12	16.9	-5.2	0.292775
252	5.3	5.886	1.1106	25.0803	7.6001	3.25	13.4001	3.8342	-0.8117	-0.9775	-0.5145	0.141	1	1	169.236	406.481	5.85	0.65	0.14613
253	13.1	105.902	8.0841	94.6918	8.5308	3.25	22.981	3.4952	0.9953	0.9655	1	0.005553	0	0	1344.05	193.107	30.55	-101.4	0.947637
254	5.5	18.1302	3.2964	24.2521	6.9292	0	39.2699	8.9336	0.9064	0.1986	0.9993	0.2071	0.4	0.1333	750.173	882.936	4.55	-17.55	0.475726
255	22.7	266.31	11.7317	270.713	13.0779	3.25	25.3833	3.4204	0.98	0.8909	1	0.02426	0	0	372.271	832	35.75	263.9	0.897063
256	16.9	78.7815	4.6616	108.348	7.2717	0	17.5018	4.0168	0.9304	0.4281	1	0.1355	0.5705	0.07752	564.121	781.926	-14.95	77.35	0.641061
257	7.1	14.5344	2.0471	50.7468	9.9503	0	36.3361	10.2253	-0.5161	-0.9585	0.8407	0.4808	0.9412	0.9677	1330.21	367.31	-6.5	13	0.205732
258	8.5	45.5742	5.3617	47.6488	7.3306	3.25	14.5344	3.1021	0.976	0.8742	0.9999	0.03343	0.04615	0	774.529	765.165	45.5	-2.6	0.731414
259	6.1	14.6069	2.3946	24.6216	6.0053	0	21.8017	5.0353	0.724	0.1644	0.999	0.2855	0.9512	0.4762	940.984	347.057	5.2	13.65	0.398748
260	5.5	25.5575	4.6468	59.2882	16.9395	6.5	30.8322	6.6692	0.963	0.8682	0.9994	0.03502	0.3143	0	543.755	442.264	-25.35	3.25	0.274317
261	16.5	31.4428	1.9056	63.0892	4.351	0	9.75	2.5133	0.7412	-0.4347	1	0.3559	1	0.3361	928.206	52.5273	31.2	-3.9	0.437968
262	4.7	26.0081	5.5336	25.244	9.3496	0	22.981	7.338	0.7671	0.6116	0.9046	0.103	0.6667	0.4286	669.245	15.4043	-0.65	26	0.591854
263	11.3	15.8152	1.3996	32.6071	3.5061	0	13.4001	2.8704	0.7516	0.1414	1	0.255	1	0.3611	701.018	80.3805	-2.6	15.6	0.39919
264	6.1	47.9416	7.8593	39.1074	9.5384	3.25	20.8102	3.9752	0.9931	0.9674	0.9997	0.008379	0	0	978.213	530.918	-31.2	-36.4	0.823964
265	20.5	29.9	1.4585	120.566	6.5171	0	18.3848	4.2124	0.5595	-1	1	0.5532	0.9135	0.4658	753.751	1032.86	29.9	0	0.223796
266	7.1	79.3772	11.1799	62.3194	12.2195	4.5962	33.1436	7.1358	0.9946	0.9878	0.9999	0.004211	0	0	878.317	391.732	-37.05	-70.2	0.914923
267	7.1	7.6081	1.0716	50.3313	9.8689	3.25	25.3833	6.1276	0.1611	-0.9285	0.9864	0.5879	1	0.8065	1043.2	569.669	2.6	7.15	0.108584
268	6.3	40.7224	6.4639	33.6165	7.8178	0	10.2774	2.6149	0.9518	0.9216	0.991	0.02125	0	0	837.611	410.349	5.85	-40.3	0.826818
269	10.9	48.7153	4.4693	45.2393	5.0831	0	10.2774	2.5053	0.9727	0.9082	1	0.02381	0.5843	0	264.885	564.22	46.15	-15.6	0.879247
270	5.3	49.7622	9.3891	34.1346	10.3438	4.5962	16.25	3.1321	0.9984	0.9945	1	0.001993	0	0	226.972	394.736	20.15	45.5	0.907703
271	5.3	18.3042	3.4536	19.4166	5.8838	3.25	13	2.9765	0.9915	0.9757	0.9997	0.007506	0.9091	0	404.745	915.094	-17.55	-5.2	0.586968
272	6.5	68.4602	10.5323	65.1973	14.4883	0	36.3361	8.1649	0.9675	0.8467	0.9963	0.04343	0	0	155.485	857.646	66.95	14.3	0.726952
273	4.7	12.3671	2.6313	26.9719	9.9896	3.25	37.9012	9.7273	0.8029	0.5692	0.9814	0.1696	0.7037	0.4286	361.521	1027.33	-0.65	-12.35	0.263404
274	15.1	63.5007	4.2053	101.187	7.7242	0	21.8017	5.131	0.1872	-0.9912	0.9995	0.6811	0.6489	0.6182	1279.02	878.92	-58.5	-24.7	0.544432
275	17.9	100.884	5.636	126.184	7.9361	0	17.5018	3.6375	0.9815	0.9044	1	0.01998	0.2327	0	113.296	616.154	-5.2	-100.75	0.710173
276	7.5	9.8363	1.3115	18.5051	3.3646	0	10.2774	2.1235	0.7007	-0.1414	1	0.3605	1	0.4074	30.3467	12.1533	-1.3	9.75	0.389794
277	12.9	86.4378	6.7006	94.1079	8.6337	0	20.5548	4.1813	0.886	0.2182	0.9999	0.166	0.1927	0.1124	1224.88	1018.38	-84.5	18.2	0.776098
278	4.9	71.5118	14.5942	45.6535	15.7426	0	33.1436	7.903	0.9903	0.981	0.9992	0.005896	0	0	1285.16	756.184	-71.5	-1.3	0.927051
279	11.5	85.1798	7.4069	83.783	8.8193	0	20.5548	3.8578	0.9873	0.9316	1	0.01715	0	0	757.422	309.644	37.05	-76.7	0.839851
280	6.5	50.1175	7.7104	44.237	9.8304	4.5962	16.25	3.1483	0.9519	0.7691	0.9994	0.06561	0	0	718.2	368.5	-41.6	-27.95	0.784342
281	6.5	20.6573	3.178	31.6917	7.0426	0	19.769	5.3827	0.8065	0.2747	0.99	0.1874	0.8	0.28	203.839	214.131	20.15	4.55	0.451254
282	14.3	82.2192	5.7496	115.877	9.4209	0	34.548	5.9686	0.9824	0.8164	1	0.02821	0.2846	0	317.643	255.28	46.8	67.6	0.610303
283	5.7	5.36	0.9404	23.6452	6.3906	0	13.7886	3.8279	0.2721	-0.9762	0.9864	0.6919	1	0.7647	656.316	37.7719	1.3	-5.2	0.147154
284	5.1	66.6591	13.0704	44.415	14.3274	3.25	24.7513	5.1228	0.991	0.9698	0.9976	0.007977	0	0	724.059	748.814	-61.1	26.65	0.912266
285	14.1	39.1082	2.7736	69.1292	5.7132	0	14.5344	3.1828	0.9468	0.4706	1	0.08504	1	0.0396	748.801	985.177	-10.4	37.7	0.485472
286	16.3	109.503	6.718	131.779	9.2153	3.25	17.5018	3.1722	0.892	-0.7696	1	0.2942	0.1469	0.0813	632.429	956.659	22.1	-107.25	0.729005
287	5.5	5.9927	1.0896	23.0086	6.5739	0	20.8102	6.0494	0.4739	-0.6644	0.9971	0.5203	0.9714	0.6667	1347.23	481.273	-4.55	-3.9	0.165746
288	6.1	24.7769	4.0618	29.1165	7.1016	0	24.7513	5.7046	0.2685	-0.9754	1	0.7827	0.6341	0.5714	1188.21	54.2049	-24.7	1.95	0.571956
289	18.9	45.5	2.4074	111.44	6.5941	0	22.75	4.5638	0.7438	-0.4945	1	0.3952	0.9172	0.277	924.191	767.815	27.3	-36.4	0.365084
290	5.5	13.6655	2.4846	22.0554	6.3015	0	13.4001	4.2601	0.8251	0.3881	0.9976	0.1812	1	0.2667	815.609	187.882	5.85	-12.35	0.394287
291	4.7	17.0121	3.6196	24.1104	8.9298	3.25	17.5018	4.0395	0.8693	0.6709	0.9992	0.1345	0.4074	0.2857	1263.2	629.383	1.95	16.9	0.405339
292	6.5	83.2863	12.8133	60.6145	13.4699	3.25	22.75	5.0208	0.9934	0.9862	1	0.004438	0	0	908.269	60.7769	11.05	-82.55	0.951254
293	9.3	59.3247	6.379	79.5051	10.8911	3.25	33.4608	6.4344	0.7802	0.2664	0.9997	0.2074	0.0411	0.3962	230.414	1001.82	-31.85	50.05	0.585708
294	8.9	44.6423	5.016	54.8883	7.9548	0	19.769	4.2744	0.9307	0.782	0.9995	0.05059	0.2029	0	1312.61	722.534	42.9	-12.35	0.630563
295	5.1	23.2551	4.5598	27.6812	8.9294	3.25	17.5018	4.8564	0.9501	0.8677	0.9988	0.04426	0.8065	0	871.274	343.941	-20.8	-10.4	0.51065
296	6.3	7.4111	1.1764	15.7045	3.6522	0	11.718	3.038	-0.2153	-0.7962	0.9191	0.5093	1	0.9091	1218.39	480.437	1.95	7.15	0.322107
297	5.3	24.05	4.5377	30.0269	9.0991	3.25	21.8017	3.9107	0.9617	0.8455	0.9985	0.04305	0.6061	0	1314.27	477.981	-22.75	-7.8	0.498698
298	5.7	19.8862	3.4888	35.0892	9.4836	0	45.1504	9.9577	0.687	0.1339	0.9231	0.2574	0.4054	0.4118	590.333	635.579	-3.9	-19.5	0.367877
299	7.1	47.3832	6.6737	48.9855	9.605	0	16.5718	4.4692	0.8996	0.6343	0.9998	0.1073	0	0.129	1095.8	1003.61	42.25	21.45	0.694815
300	6.5	9.5971	1.4765	26.7795	5.951	0	16.25	4.132	0.1398	-0.9923	1	0.6411	1	0.7826	529.454	474.7	-4.55	8.45	0.24811
301	4.7	13	2.766	17.9273	6.6398	0	16.25	4.5207	-0.1108	-0.3511	0.5199	0.3437	0.8519	1	1000.94	798.894	-10.4	7.8	0.416579
302	6.9	47.8358	6.9327	47.937	9.7831	0	14.5344	3.0402	0.9688	0.8857	0.9997	0.03863	0.2449	0	878.899	199.174	-32.5	35.1	0.70864
303	7.9	9.0301	1.143	36.4832	6.1836	0	37.0557	8.8226	-0.1786	-0.9487	0.9806	0.4943	1	0.9429	962.354	650.601	7.8	4.55	0.184844
304	9.9	34.603	3.4952	42.3027	5.3548	0	16.5718	2.9564	0.8715	0.6219	0.9983	0.1093	0.8481	0.1695	419.399	866.328	16.25	-30.55	0.652723
305	4.7	12.3671	2.6313	29.1567	10.7988	3.25	30.6604	8.3812	0.7404	-0.2425	0.9762	0.4394	1	0.1429	745.457	651.649	-12.35	-0.65	0.243666
306	5.7	17.0121	2.9846	28.1067	7.5964	0	21.8017	6.0768	0.5081	-0.5145	1	0.4447	0.6757	0.6471	493.07	678.167	-11.7	12.35	0.392897
307	7.1	28.3179	3.9884	35.6696	6.994	0	16.25	3.9219	0.8643	0.6	0.9806	0.08739	0.549	0.09677	336.289	247.091	-24.05	14.95	0.57026
308	31.5	10.2774	0.3263	166.577	5.6467	0	32.1734	4.6447	0.283	-1	1	0.7436	0.9424	0.5597	472.656	847.875	-9.75	3.25	0.057786
309	18.5	22.3377	1.2074	100.2	6.0727	0	17.5018	3.9636	0.2064	-1	1	0.8365	0.897	0.5	150.149	997.054	3.25	22.1	0.198824
310	6.1	11.718	1.921	16.4504	4.0123	0	7.2672	2.2699	0.2518	-0.1961	0.9907	0.3987	1	0.8095	619.303	96.8361	-0.65	11.7	0.478778
311	12.5	70.2481	5.6199	83.5884	7.9608	3.25	17.5018	3.9805	0.6713	-0.5014	0.9989	0.5212	0.2857	0.2471	280.856	649.536	-44.2	54.6	0.705947
312	21.7	108.83	5.0152	214.504	10.8885	0	46.5329	6.5568	0.7682	-0.9734	1	0.5177	0.1574	0.1648	1154.06	731.83	66.95	-85.8	0.460596
313	14.1	23.9708	1.7001	66.8603	5.5256	0	21.8017	4.9576	0.3884	-1	1	0.6166	0.9421	0.6146	1109.31	742.574	-18.2	15.6	0.307677
314	12.1	113.518	9.3816	99.633	9.8647	0	18.9506	5.0505	0.5171	-0.9996	1	0.6273	0.2871	0.4198	1317.72	697.066	87.1	-72.8	0.951027
315	8.7	40.7224	4.6807	60.5063	9.0308	0	22.981	4.6598	0.8292	-0.336	1	0.372	0.3134	0.1915	1146.73	79.092	37.05	-16.9	0.518304
316	16.3	17.55	1.0767	84.5327	5.9114	0	16.25	3.3615	0.1137	-1	1	0.7244	1	0.6891	1129.72	660.751	0	17.55	0.18214
317	4.9	30.887	6.3035	29.232	10.08	3.25	34.548	8.3772	0.9368	0.8789	0.9997	0.05494	0.03448	0	328.99	225.888	30.55	4.55	0.625347
318	7.7	3.5004	0.4546	18.0875	3.1732	0	11.718	3.1516	0.2404	-0.9487	1	0.6498	1	0.7812	476.734	763.481	3.25	1.3	0.143262
319	8.7	9.6629	1.1107	43.8771	6.5488	0	17.5018	4.5955	-0.06199	-1	1	0.7092	1	0.8182	143.483	710.098	6.5	-7.15	0.169604
320	5.7	29.8222	5.232	29.494	7.9713	3.25	20.8102	5.4008	0.993	0.9635	0.9997	0.008706	0.2432	0	1052.44	398.921	10.4	27.95	0.656355
321	10.1	46.483	4.6023	50.1252	6.1883	0	14.5344	3.1953	0.9579	0.7388	1	0.05781	0.5185	0.01639	1183.13	1000.28	-16.25	-43.55	0.74371
322	4.9	25.3833	5.1803	23.5936	8.1357	0	16.25	4.6885	0.9793	0.9654	0.9923	0.007989	0.1724	0	1094.84	870.582	19.5	-16.25	0.636737
323	8.9	14.359	1.6134	52.4434	7.6005	0	18.3848	4.1266	-0.3292	-0.9984	0.9987	0.6931	0.913	0.875	655.18	945.832	1.3	14.3	0.212276
324	7.1	16.4053	2.3106	31.5229	6.181	0	13	3.1354	0.8533	0.4281	0.9999	0.1781	1	0.2581	931.535	526.077	9.1	-13.65	0.373823
325	5.1	13.9106	2.7276	12.9123	4.1653	0	7.2672	2.2266	0.9864	0.9511	1	0.01408	1	0	351.559	320.461	8.45	-11.05	0.654839
326	5.7	5.2405	0.9194	16.3793	4.4268	0	10.2774	2.7807	0.8632	0.3162	1	0.1753	1	0.2353	1324.83	134.018	-0.65	5.2	0.20769
327	5.5	3.3144	0.6026	15.8476	4.5279	0	11.718	3.8238	0.6418	0.1414	0.9995	0.2714	1	0.6667	1149.95	775.245	-0.65	3.25	0.133086
328	9.5	63.4541	6.6794	82.653	11.0204	0	22.981	5.4702	0.6851	-0.6232	0.99	0.5341	0.1067	0.2364	1098.91	665.363	43.55	-46.15	0.606094
329	8.1	16.9	2.0864	32.8976	5.3931	0	13.4001	3.4094	-0.03984	-0.9864	0.9965	0.7425	1	0.7436	1304.32	998.753	15.6	-6.5	0.386865
330	9.9	73.5621	7.4305	68.885	8.7196	3.25	14.5344	2.9054	0.9712	0.8441	0.9992	0.03394	0	0	274.919	791.899	-50.7	53.3	0.852161
331	7.9	28.7179	3.6352	36.5869	6.2012	0	16.5718	3.4722	0.5759	-0.4335	0.9991	0.4525	0.5085	0.4615	916.595	842.329	2.6	28.6	0.586209
332	5.5	21.607	3.9285	32.0884	9.1681	0	45.2673	11.4292	0.6494	-0.7071	0.9957	0.6127	0.6571	0.2	570.846	742.946	-14.95	15.6	0.428497
333	7.1	17.7415	2.4988	34.0193	6.6705	0	22.75	4.9323	0.7306	0.1563	0.9986	0.2709	0.9412	0.4194	111.31	394.57	15.6	8.45	0.374605
334	9.7	19.5108	2.0114	69.0831	8.9718	0	33.931	7.6873	0.5614	-0.4583	1	0.4162	0.987	0.6	664.778	831.412	9.75	16.9	0.224191
335	8.7	88.8576	10.2135	76.6096	11.4343	3.25	22.981	5.3474	0.9565	0.8222	0.9997	0.05526	0	0	17.4483	599.655	-31.2	83.2	0.893234
336	13.1	27.1526	2.0727	85.7188	7.7224	0	34.548	5.8409	0.8068	-0.4191	1	0.3498	0.955	0.1319	296.615	943.053	26.65	5.2	0.268401
337	7.7	62.4305	8.1079	59.448	10.4295	0	27.768	6.6294	0.9807	0.8389	1	0.02836	0	0	819.513	620.39	-48.75	39	0.777401
338	7.9	9.1924	1.1636	45.2255	7.6653	0	29.43	6.2689	0.1293	-1	0.9991	0.8458	0.661	0.5385	581.354	394.709	6.5	-6.5	0.151801
339	5.9	40.3471	6.8385	45.0825	11.5596	0	25.3833	5.909	0.9418	0.6743	0.9882	0.07654	0.1538	0.05263	702.093	763.322	1.95	40.3	0.591586
340	6.5	14.0014	2.1541	45.5866	10.1303	0	27.768	6.3842	-0.1598	-0.994	1	0.7763	0.9111	0.72	898.323	675.123	13	5.2	0.212639
341	4.9	44.5855	9.0991	29.4806	10.1657	6.5	17.5018	3.3228	0.9953	0.9808	0.9997	0.006118	0	0	693.367	130.969	-44.2	5.85	0.895079
342	19.5	50.2564	2.5773	124.356	7.1061	0	18.9506	4.8304	0.6937	-0.7474	1	0.4301	0.5429	0.3203	1167.54	719.987	-50.05	4.55	0.362688
343	11.9	77.2379	6.4906	88.713	8.9609	3.25	19.5	3.9721	0.9306	0.6189	1	0.09139	0.0101	0.08861	284.605	508.378	-53.3	55.9	0.724325
344	13.1	32.3828	2.472	154.474	13.9166	7.2672	22.981	3.7664	0.7836	-0.124	1	0.253	0.973	0.3111	21.5229	817.08	5.85	31.85	0.17763
345	31.7	29.6517	0.9354	173.28	5.8343	0	35.1541	4.5449	0.6048	-0.9995	1	0.4985	0.8822	0.4364	1096.78	554.968	26.65	-13	0.160328
346	11.7	19.304	1.6499	41.3835	4.2663	0	13.4001	2.6916	0.1014	-1	0.992	0.6227	1	0.8026	1056.93	205.338	13.65	13.65	0.386729
347	4.7	6.1664	1.312	43.5629	16.1344	6.5	22.981	4.9194	0.06875	-0.6402	0.9994	0.6901	1	0.7143	740.521	154.819	-5.85	1.95	0.0813169
348	10.7	48.7197	4.5532	71.9552	8.2707	3.25	19.5	4.3288	0.9794	0.8751	1	0.02473	0.6782	0	778.248	532.294	11.05	47.45	0.550522
349	6.1	3.25	0.5328	20.2523	4.9396	0	16.25	3.99	-0.116	-1	1	0.6713	1	0.9048	138.148	846.025	2.6	1.95	0.107863
350	16.7	50.1175	3.001	139.142	9.4654	0	23.4361	4.5096	0.6245	-0.9764	0.9999	0.6146	0.2517	0.296	134.835	646.395	-8.45	49.4	0.317049
351	7.5	50.5665	6.7422	45.1366	8.2066	3.25	14.5344	3.0739	0.9797	0.9233	1	0.02173	0	0	97.2	817.4	48.1	-15.6	0.821558
352	7.7	36.243	4.7069	37.524	6.5832	0	18.3848	4.5576	0.9455	0.8072	0.9991	0.05681	0.4737	0	1026.89	497.13	30.55	19.5	0.714987
353	31.7	62.8218	1.9818	206.322	6.9469	0	29.43	5.3564	0.09747	-1	0.9999	0.654	0.8384	0.8	607.729	1000.06	-29.9	-55.25	0.285278
354	5.3	2.68	0.5057	24.8761	7.5382	0	24.7513	5.9835	-0.04984	-0.9487	0.7071	0.6446	1	1	728.84	971.981	-0.65	2.6	0.067085
355	8.9	68.0889	7.6504	66.2902	9.6073	0	20.5548	4.763	0.9747	0.8751	1	0.03125	0	0	150.506	340.399	63.7	24.05	0.796311
356	10.5	33.505	3.1909	47.7357	5.616	0	11.718	2.8851	0.9218	-0.3162	1	0.2101	0.9647	0.07692	350.952	475.795	10.4	31.85	0.56818
357	22.3	26.2989	1.1793	129.127	6.361	0	19.769	4.0415	0.7393	-0.7593	1	0.4478	0.7931	0.221	423.155	69.9058	-20.15	16.9	0.185395
358	4.7	40.6964	8.6588	25.2724	9.3602	6.5	13.4001	1.8076	0.9916	0.9811	0.9999	0.006649	0	0	223.106	101.787	-18.2	-36.4	0.925066
359	8.9	15.8152	1.777	80.8204	11.7131	0	33.1436	7.1134	0.02677	-0.9989	0.9985	0.7636	1	0.7143	904.775	524.753	2.6	-15.6	0.15171
360	5.5	18.1302	3.2964	30.6417	8.7548	0	51.387	11.3958	0.613	0.2534	0.9878	0.2006	0.8286	0.7333	1098.79	230.918	-17.55	4.55	0.376525
361	8.3	89.5704	10.7916	71.5249	11.3532	3.25	20.8102	4.411	0.9946	0.9707	1	0.007224	0	0	176.452	734.47	-53.95	71.5	0.950534
362	7.1	55.7069	7.846	47.1135	9.2379	0	18.9506	5.359	0.6255	-0.5595	0.9961	0.5553	0.1961	0.2903	582.768	218.761	52.65	18.2	0.849327
363	4.9	19.1171	3.9014	14.6883	5.0649	0	11.718	3.611	0.9682	0.866	0.9986	0.04352	0.9655	0	663.929	71.9388	11.05	-15.6	0.770282
364	6.7	72.6867	10.8488	54.4683	11.589	7.2672	18.9506	3.1196	0.9995	0.9971	1	0.000644	0	0	978.619	237.269	64.35	-33.8	0.936129
365	25.3	69.553	2.7491	208.517	8.9492	0	22.981	5.4954	0.5419	-0.9955	1	0.5511	0.7682	0.4667	1003.01	132.587	-18.85	66.95	0.307189
366	8.5	15.1186	1.7787	31.7581	4.8859	0	14.5344	3.3524	0.875	0.4266	0.9997	0.166	1	0.2222	529.282	772.935	6.5	13.65	0.364048
367	7.7	33.1436	4.3044	58.5285	10.2682	0	26.2023	5.762	0.5578	-0.4731	0.9999	0.476	0.4386	0.5405	568.701	908.143	-6.5	32.5	0.419197
368	5.7	58.6371	10.2872	39.2532	10.609	3.25	26.2023	4.8672	0.9757	0.9445	0.9905	0.01371	0	0	726.079	292.096	-34.45	-47.45	0.969667
369	10.1	40.2003	3.9802	60.5255	7.4723	0	21.8017	4.4919	0.9118	0.5547	1	0.1169	0.4074	0.1148	538.46	338.475	-37.05	-15.6	0.532661
370	4.9	5.9927	1.223	11.0362	3.8056	0	7.2672	2.0589	0.5103	0.3207	0.6508	0.1146	1	1	747.551	864.01	-3.9	4.55	0.321369
371	6.7	5.8138	0.8677	11.8954	2.5309	0	7.2672	2.4196	0.5767	0.1351	0.9971	0.3012	1	0.6667	1090.93	521.313	2.6	5.2	0.342842
372	9.7	56.1639	5.7901	53.6745	6.9707	0	17.5018	3.5126	0.9738	0.8967	1	0.03002	0.1039	0	390.912	126.108	-51.35	-22.75	0.830634
373	6.7	50.5581	7.546	47.6949	10.1478	0	19.769	6.3891	0.893	0.8087	0.9932	0.06108	0.1915	0	625.828	185.261	7.15	-50.05	0.743609
374	4.9	24.8365	5.0687	16.6074	5.7267	0	22.981	5.282	0.8194	0.6809	0.8827	0.07125	0.6897	0.2222	1033.94	977.429	-18.2	16.9	0.8851
375	7.7	44.2	5.7403	49.6849	8.7166	3.25	16.5718	4.2326	0.9269	0.6342	0.9998	0.0848	0.2105	0.02703	842.455	2.8571	44.2	0	0.658548
376	7.9	6.5	0.8228	35.9727	6.0971	0	16.25	4.3384	0.2161	-0.9487	0.9995	0.8221	1	0.5641	1292.38	270.76	3.9	5.2	0.134949
377	5.3	11.9854	2.2614	20.293	6.1494	0	20.8102	4.7674	0.945	0.839	0.9942	0.0529	0.7576	0	1335.09	572	-9.1	-7.8	0.367743
378	11.5	30.2442	2.6299	65.5387	6.8988	0	20.5548	3.8795	0.8672	0.1644	0.9997	0.1741	1	0.1733	769.043	636.022	-14.3	26.65	0.381211
379	12.5	37.7895	3.0232	90.6129	8.6298	0	29.9635	7.9969	0.74	-0.7792	1	0.4209	0.981	0.2941	430.224	492.216	-2.6	37.7	0.350321
380	11.9	25.2832	2.1246	59.5795	6.0181	0	39.1352	7.1667	0.8048	-0.1414	1	0.2948	0.9697	0.2025	1207.21	118.58	-17.55	18.2	0.353035
381	8.1	39.4845	4.8746	59.8072	9.8045	0	20.8102	5.548	0.9692	0.7247	1	0.05878	0.6393	0.02439	846.327	1004.41	13.65	37.05	0.49718
382	12.5	58.1741	4.6539	79.068	7.5303	0	47.9857	7.8407	0.3459	-1	1	0.7873	0.581	0.4167	659.084	966.972	56.55	-13.65	0.618023
383	29.5	52.4248	1.7771	222.581	8.0939	0	16.5718	3.2465	0.8075	0.2998	1	0.1447	0.05818	0.2667	821.741	101.448	-50.05	15.6	0.21956
384	6.9	47.4545	6.8775	59.1147	12.0642	3.25	29.25	6.1128	0.9708	0.8549	0.9999	0.03558	0.2857	0	933.775	702.775	27.95	38.35	0.570075
385	12.1	73.1936	6.0491	124.135	12.2906	0	25.3833	6.9214	0.8857	0.2425	1	0.1744	0.396	0.1852	449.628	961.14	-61.1	-40.3	0.492173
386	8.9	15.7348	1.768	38.6265	5.598	0	23.4361	4.7505	0.6652	-0.2822	1	0.4026	1	0.3878	1138.77	409.096	-12.35	9.75	0.315827
387	9.1	42.25	4.6429	46.1207	6.4959	0	13.4001	3.3497	0.8881	0.4679	0.9994	0.1509	0.3521	0.1765	1363.33	385.874	-39	-16.25	0.714743
388	5.7	11.0691	1.9419	35.6817	9.6437	3.25	21.8017	5.0587	0.5158	-0.5958	0.9762	0.5419	1	0.4706	1149.78	1028.87	-11.05	0.65	0.201365
389	5.5	24.9129	4.5296	42.1109	12.0317	3.25	23.4361	5.1784	0.08254	-0.8623	0.9996	0.8341	0.3714	0.6429	1372.45	142.1	-6.5	-24.05	0.376472
390	22.3	66.7224	2.992	127.487	6.2801	0	18.9506	3.9541	0.3944	-1	1	0.7225	0.5862	0.4859	176.859	379.314	44.85	-49.4	0.476426
391	5.3	3.9538	0.746	12.7031	3.8494	0	9.1924	2.6766	-0.3103	-0.8321	0.2425	0.375	1	1	1352.66	274.877	3.9	-0.65	0.193796
392	4.7	40.3471	8.5845	34.897	12.9248	7.2672	19.5	3.9795	0.9866	0.9778	0.9905	0.004706	0	0	501.894	977.628	40.3	1.95	0.664188
393	16.5	85.9501	5.2091	167.087	11.5233	0	26.8002	5.8912	0.6196	-0.9977	0.9999	0.671	0.2069	0.2033	304.224	910.209	11.7	-85.15	0.452049
394	16.3	77.5872	4.76	125.467	8.7739	0	35.75	5.0421	0.7449	-0.6178	1	0.4636	0.2867	0.1626	1152.57	451.656	66.3	-40.3	0.542518
395	11.5	32.5779	2.8329	63.7024	6.7055	0	19.769	4.3266	0.2174	-0.9986	1	0.8101	0.6947	0.527	789.974	366.426	-28.6	-15.6	0.422474
396	5.9	12.9512	2.1951	30.7479	7.8841	0	18.9506	4.2339	0.5563	-0.3162	0.9971	0.4607	1	0.5556	344.39	929.11	-3.9	12.35	0.278421
397	6.9	25.7387	3.7302	52.373	10.6884	3.25	48.3147	8.9625	0.4659	-0.1893	0.9999	0.4139	0.3878	0.6897	1337.87	782.942	18.2	-18.2	0.348995
398	8.7	11.1262	1.2789	27.6297	4.1238	0	16.25	3.8398	0.6355	-0.9959	0.9992	0.5695	1	0.3261	651.414	51.3851	1.3	-11.05	0.310127
399	6.5	22.7871	3.5057	37.3028	8.2895	0	30.8322	5.9655	0.7171	-0.4961	0.9993	0.3186	0.4222	0.48	108.323	882.7	-1.3	-22.75	0.422908
400	5.3	43.214	8.1536	32.8177	9.9448	3.25	20.8102	5.2974	0.9379	0.7571	0.9999	0.0729	0.09091	0	978.453	35.9434	5.2	42.9	0.819886
401	7.7	47.5567	6.1762	48.2969	8.4731	0	22.981	4.7687	0.9949	0.9705	1	0.007196	0.1228	0	1196.39	24.7208	46.8	-8.45	0.728919
402	11.5	28.7841	2.503	64.3105	6.7695	0	13.4001	3.5765	0.8397	-0.9923	0.9998	0.3542	0.8737	0.16	514.9	493.704	12.35	-26	0.369747
403	5.3	20.3482	3.8393	22.9679	6.96	0	13.7886	3.7961	0.9387	0.881	0.9993	0.03747	0.5455	0	1263.25	995.057	-18.2	9.1	0.551624
404	11.3	39.6713	3.5107	71.2463	7.6609	3.25	16.25	3.6534	0.5876	-0.9991	1	0.5534	0.5054	0.4167	1189.91	770.566	-22.75	-32.5	0.458262
405	5.9	10.7594	1.8236	41.0513	10.526	0	36.3361	8.7255	0.09669	-0.8575	1	0.5353	1	0.8421	1376.75	9.9237	9.75	-4.55	0.173247
406	5.7	9.5971	1.6837	18.2495	4.9323	0	16.5718	4.9283	0.6299	0.1674	0.9997	0.2942	1	0.6471	582.833	338.798	4.55	-8.45	0.341362
407	4.9	29.0689	5.9324	35.3657	12.1951	0	20.8102	6.8305	0.9722	0.8627	0.9999	0.0426	0.1034	0	1129.69	944.286	-26	13	0.486458
408	12.5	74.8206	5.9856	75.6134	7.2013	0	16.5718	3.9353	0.9687	0.7436	1	0.04968	0.2381	0.01176	99.268	614.748	-24.05	70.85	0.831183
409	8.1	67.6906	8.3569	55.9748	9.1762	0	17.5018	3.5532	0.9831	0.9368	1	0.01896	0	0	171.154	102.222	-44.85	-50.7	0.910715
410	5.1	22.0713	4.3277	21.3845	6.8982	0	13.4001	3.9955	0.9325	0.8682	0.9957	0.04154	0.5806	0	646.647	622.402	5.2	21.45	0.627367
411	9.1	13.3369	1.4656	74.4457	10.4853	0	40.7224	8.0736	-0.3999	-1	0.9932	0.8049	0.9014	0.7647	846.275	725.863	9.1	-9.75	0.139777
412	11.7	24.3381	2.0802	76.4528	7.8817	0	33.4608	5.3947	0.6839	-0.6369	1	0.383	0.9897	0.3684	864.355	780.064	20.15	13.65	0.263928
413	12.5	63.753	5.1002	112.067	10.673	3.25	21.8017	4.1504	0.8655	0.5136	0.9999	0.1301	0.08571	0.2	310.72	1012.7	63.7	-2.6	0.47786
414	5.3	15.4503	2.9152	12.6988	3.8481	0	7.2672	2.6785	0.918	0.8037	1	0.06271	0.9394	0	1362.23	247.689	-3.9	14.95	0.757569
415	15.5	66.4973	4.2901	105.615	7.8234	0	16.5718	3.4584	0.8943	0.4903	1	0.1295	0.4222	0.1652	228.132	637.79	-42.25	51.35	0.548368
416	7.1	22.0809	3.11	42.3856	8.3109	3.25	35.1541	6.5243	0.3428	-0.7772	1	0.6088	0.6863	0.6452	250.556	416.007	14.95	16.25	0.374207
417	22.7	72.4189	3.1903	157.187	7.5936	0	16.25	3.8425	0.9002	0.4308	1	0.1153	0.4928	0.1337	323.022	169.522	63.7	34.45	0.42013
418	4.9	25.3166	5.1667	25.032	8.6317	3.25	16.5718	3.5515	0.9004	0.7894	0.9947	0.08372	0.06897	0	1214.02	373.459	-16.9	-18.85	0.598573
419	6.9	35.7736	5.1846	34.9748	7.1377	0	16.25	3.5927	0.9599	0.8032	1	0.04906	0.4694	0	86.7029	451.71	-35.75	1.3	0.726368
420	4.9	30.9894	6.3244	24.745	8.5328	0	16.5718	5.0312	0.9517	0.932	0.9993	0.02378	0.06897	0	256.306	915.092	-5.2	-30.55	0.741187
421	23.5	162.916	6.9326	174.967	8.138	0	16.25	2.8791	0.9658	0.7159	1	0.05536	0.004651	0.005128	595.468	614.604	120.9	-109.2	0.85188
422	7.7	7.827	1.0165	44.1221	7.7407	0	16.25	4.7901	0.5176	-0.7071	0.999	0.4733	1	0.6111	1326.36	653.182	-0.65	7.8	0.131319
423	5.5	13.0648	2.3754	22.0062	6.2875	0	16.25	3.6974	0.9465	0.8321	1	0.04059	1	0	622.073	123.018	-1.3	13	0.377797
424	10.7	31.2609	2.9216	94.0976	10.8158	0	47.9857	11.594	0.6387	-0.3162	1	0.4165	0.7701	0.4545	521.603	621.439	-1.95	31.2	0.270123
425	9.5	70.203	7.3898	100.569	13.4092	0	26	7.2007	0.3054	-0.7583	1	0.6826	0.44	0.5273	936.832	982.1	70.2	-0.65	0.551099
426	10.5	48.9532	4.6622	48.7043	5.7299	0	14.5344	3.3414	0.97	0.752	0.9999	0.04869	0.4824	0	500.086	935.591	-48.1	9.1	0.813662
427	9.3	101.754	10.9412	91.3548	12.5144	4.5962	19.5	3.2191	0.9945	0.9648	1	0.008062	0	0	74.0591	968.145	38.35	94.25	0.874289
428	17.9	170.208	9.5088	200.84	12.6315	3.25	36.7696	5.4616	0.9851	0.8944	1	0.02128	0	0	1331.32	878.304	82.55	148.85	0.752785
429	21.1	63.0634	2.9888	143.198	7.4973	0	30.6604	4.719	0.6348	-1	1	0.5416	0.7068	0.3631	156.163	485.223	-63.05	1.3	0.39865
430	4.7	18.8612	4.013	17.7098	6.5592	3.25	10.2774	2.78	0.9874	0.9675	1	0.01325	0.2593	0	332.117	659.011	-0.65	-18.85	0.611812
431	16.3	74.956	4.5985	143.186	10.013	0	27.5772	5.5199	0.6482	-0.9377	1	0.5463	0.2168	0.2846	954.426	507.205	-27.95	-69.55	0.459253
432	6.9	91.0789	13.1998	71.9937	14.6926	4.5962	22.981	4.464	0.9969	0.9922	1	0.002182	0	0	956.312	758.659	-66.95	61.75	0.898398
433	5.7	55.8735	9.8024	33.7975	9.1345	0	16.5718	4.8363	0.9301	0.8671	0.9958	0.03603	0	0	1196.7	994.36	-27.3	-48.75	1.07312
434	7.9	90.3523	11.437	73.7498	12.5	0	32.6621	6.0083	0.9944	0.9769	1	0.006277	0	0	66.3228	602.411	0.65	90.35	0.91496
435	8.7	36.3128	4.1739	46.5148	6.9425	0	25.3833	5.9373	0.868	-0.4079	0.9999	0.3383	0.403	0.1304	196.31	314.063	-26	-25.35	0.60121
436	9.7	13.9561	1.4388	52.804	6.8577	0	13.4001	2.9631	0.6479	-0.9701	1	0.4552	1	0.3929	828.041	779.263	-6.5	-12.35	0.209808
437	12.1	58.5181	4.8362	94.3753	9.3441	0	18.3848	4.3374	0.641	-0.8137	1	0.562	0.3564	0.3086	515.054	71.0826	38.35	44.2	0.517567
438	4.7	26.0325	5.5388	17.4658	6.4688	3.25	10.2774	2.1172	0.9973	0.9923	0.9994	0.002431	0	0	40.0213	106.468	26	-1.3	0.856233
439	16.9	20.3586	1.2047	71.6964	4.8118	0	13.4001	3.1877	0.2834	-0.9997	1	0.7222	1	0.6032	395.142	404.429	-19.5	5.85	0.250364
440	6.3	14.6647	2.3277	26.7383	6.2182	0	13.4001	3.2728	0.04507	-0.9993	0.9999	0.8701	0.907	0.6087	1038.38	28.5794	14.3	3.25	0.374337
441	10.5	18.9506	1.8048	47.585	5.5982	0	29.9635	4.5105	0.7139	-0.8682	1	0.3889	1	0.3077	12.0048	402.424	-1.95	18.85	0.322389
442	5.3	16.25	3.066	19.6979	5.9691	0	11.718	3.2845	0.7704	-0.1047	0.9998	0.3546	0.6364	0.2308	9.3868	657.811	-16.25	0	0.513645
443	10.7	22.4415	2.0973	55.9076	6.4262	0	27.9576	5.7464	0.6108	-0.4472	1	0.4512	1	0.4697	812.243	912.626	-22.1	3.9	0.326367
444	12.5	74.5122	5.961	95.9966	9.1425	3.25	26.2023	4.3239	0.7932	-0.2852	1	0.3626	0.3333	0.2235	1136.01	898.3	-58.5	-46.15	0.65201
445	6.7	10.0907	1.5061	28.8573	6.1398	0	16.25	3.9005	0.8238	-0.4893	0.9988	0.3845	1	0.1481	563.978	274.925	-9.75	2.6	0.245301
446	6.1	14.7365	2.4158	36.3673	8.8701	3.25	18.9506	5.1025	0.3382	-0.9965	0.9985	0.8212	0.4878	0.5238	607.139	435.205	-11.05	-9.75	0.272353
447	8.5	54.9894	6.4693	59.9263	9.2194	0	29.9635	7.368	0.8996	0.3387	0.9994	0.1376	0.4	0.1111	1238.91	396.688	-29.9	46.15	0.701705
448	9.1	10.7594	1.1824	29.3697	4.1366	0	14.5344	2.9322	0.7456	-0.1789	1	0.2753	1	0.42	340.698	1032.05	9.75	4.55	0.285839
449	10.7	67.4905	6.3075	71.7908	8.2518	0	23.4361	4.8957	0.9651	0.8287	1	0.03537	0.06897	0	920.607	226.565	-32.5	-59.15	0.764379
450	5.3	13.7118	2.5871	13.8525	4.1977	0	9.1924	2.6916	0.7803	0.5735	1	0.1582	1	0.3846	97.9717	383.245	-7.15	11.7	0.616314
451	18.7	128.702	6.8824	149.286	8.9393	0	20.8102	5.173	0.9517	0.5719	1	0.06566	0.3174	0.02041	414.856	519.505	76.7	103.35	0.769904
452	13.9	7.827	0.5631	46.9202	3.9429	0	11.718	2.7722	0.4316	-1	1	0.6658	1	0.4894	1339.25	470.867	5.2	5.85	0.142814
453	4.9	28.6295	5.8428	26.795	9.2397	0	17.5018	4.7816	0.9626	0.9231	0.9999	0.02505	0.3103	0	547.469	887.163	-1.3	-28.6	0.632358
454	6.1	23.5619	3.8626	25.7569	6.2822	3.25	13.4001	2.7098	0.9897	0.9487	0.9999	0.01498	1	0	532.467	146.352	21.45	9.75	0.614848
455	5.9	8.841	1.4985	21.999	5.6408	0	16.5718	4.9882	-0.01096	-0.6184	0.8944	0.4327	0.9744	0.8889	310.525	943.822	5.2	7.15	0.265654
456	7.9	12.503	1.5827	42.5058	7.2044	3.25	14.5344	3.0797	0.7799	-0.3162	0.9965	0.2532	1	0.359	538.956	982.348	1.95	-12.35	0.219685
457	8.3	14.7365	1.7755	30.197	4.7932	0	11.718	2.4408	0.5693	-0.1961	0.9992	0.2957	1	0.7381	612.669	388.115	9.75	11.05	0.370421
458	8.5	54.3402	6.393	51.8338	7.9744	0	13.4001	2.4933	0.9898	0.9487	1	0.01232	0	0	1161.79	498.147	32.5	-43.55	0.80169
459	7.1	22.1859	3.1248	38.9362	7.6346	0	16.25	3.6356	0.8023	0.3213	0.9996	0.1683	0.7255	0.3226	289.753	568.62	-1.95	-22.1	0.409295
460	23.9	135.403	5.6654	156.738	7.157	0	14.5344	2.9611	0.9705	0.5508	1	0.066	0.1963	0.03015	120.199	973.977	-133.25	24.05	0.791589
461	12.1	142.363	11.7656	128.687	12.7413	4.5962	29.9635	4.2707	0.9964	0.9757	1	0.00477	0	0	1110.06	623.632	-142.35	1.95	0.923422
462	9.1	52.974	5.8213	63.5874	8.956	0	34.548	5.9146	0.9425	0.6446	1	0.0862	0.3521	0.05882	1282.31	804.511	-5.85	-52.65	0.649989
463	6.1	5.5536	0.9104	20.8039	5.0741	0	10.2774	2.5206	-0.4759	-1	0.9833	0.7994	1	0.7619	797.172	617.115	-1.95	-5.2	0.179421
464	13.9	69.27	4.9835	89.0845	7.4861	0	18.9506	3.2859	0.9153	0.5852	1	0.09564	0.05882	0.1313	981.68	986.216	7.15	68.9	0.6657
465	20.3	23.0819	1.137	138.963	7.5936	0	30.8322	6.835	0.2351	-0.9993	1	0.7046	0.8907	0.6564	1222.5	987.973	-19.5	-12.35	0.149731
466	9.5	23.9002	2.5158	67.5163	9.0022	0	42.7471	7.38	0.262	-0.9983	1	0.7344	0.92	0.6296	883.295	214.242	-16.9	16.9	0.279465
467	10.1	20.2441	2.0044	57.676	7.1205	0	16.25	3.637	0.3778	-1	0.9994	0.6872	1	0.5082	1375.33	1009.8	1.95	20.15	0.281497
468	5.5	34.3025	6.2368	36.0741	10.3069	3.25	20.5548	4.0954	0.9475	0.8599	0.9998	0.04365	0	0	1363.16	36.6818	15.6	30.55	0.605109
469	18.7	22.1382	1.1839	94.5688	5.6628	0	26.8002	4.8258	0.2137	-1	1	0.6861	1	0.6691	995.861	397.267	-1.3	22.1	0.209066
470	5.5	51.629	9.3871	37.6681	10.7623	3.25	24.7513	5.1746	0.9577	0.9057	0.9768	0.02029	0	0	921.173	205.855	-9.75	50.7	0.872221
471	9.1	56.978	6.2613	59.2036	8.3385	0	14.5344	4.0297	0.9453	0.7792	0.9997	0.05229	0.2113	0	1325.47	494.813	50.7	26	0.75089
472	5.3	32.0088	6.0394	23.5841	7.1467	3.25	11.718	2.2567	0.9318	0.8744	0.9682	0.03001	0	0	1144.18	118.83	-27.95	-15.6	0.845061
473	4.7	20.7288	4.4104	18.1886	6.7365	0	14.5344	4.7696	0.8426	0.7545	0.9252	0.05564	0.8148	0	1235.39	34.4255	-13.65	15.6	0.654702
474	4.7	17.0988	3.638	20.0358	7.4207	0	16.5718	4.1912	0.9484	0.8682	0.9989	0.04718	0.9259	0	730.702	959.426	-2.6	16.9	0.49025
475	24.7	97.1179	3.9319	168.436	7.4201	0	29.9635	4.9899	0.8011	-0.2169	1	0.288	0.6388	0.2512	666.421	434.51	-85.8	-45.5	0.529899
476	25.3	47.0745	1.8607	141.493	6.0727	0	25.3833	4.4067	0.2394	-1	1	0.6902	0.8584	0.6019	1340.22	759.079	44.85	14.3	0.306404
477	25.3	130.663	5.1645	168.831	7.246	0	32.0088	4.7174	0.952	0.04757	1	0.1221	0.2747	0.06161	668.844	712.371	100.75	-83.2	0.712738
478	23.7	46.9622	1.9815	129.091	5.9489	0	26.2023	4.0712	0.7118	-0.9487	1	0.3826	1	0.3299	1092.34	930.958	-31.2	35.1	0.333087
479	12.3	43.4529	3.5328	71.4415	6.9361	0	11.718	2.6314	0.8284	0.2353	0.9999	0.2407	0.3689	0.253	326.451	866.033	-16.25	-40.3	0.509335
480	23.7	35.8974	1.5147	127.236	5.8634	0	14.5344	3.4307	0.4911	-0.9648	1	0.6202	0.788	0.418	727.133	633.133	30.55	18.85	0.258331
481	5.1	26.2023	5.1377	22.1906	7.1583	0	11.718	2.4902	0.9875	0.9752	1	0.007379	0.1613	0	1029.27	299.52	-13	22.75	0.717726
482	5.9	21.5188	3.6473	35.8415	9.1901	0	36.3361	8.4381	0.8105	0.124	0.9999	0.2446	0.8718	0.4211	49.0847	851.542	9.1	-19.5	0.396873
483	7.3	40.2003	5.5069	35.5719	6.7117	0	16.25	4.203	0.9722	0.8542	1	0.03379	0.01887	0	481.582	475.151	-25.35	-31.2	0.820493
484	7.1	10.896	1.5346	23.596	4.6267	0	18.9506	3.9442	0.5317	-0.7894	1	0.4457	1	0.5806	464.768	751.634	3.25	10.4	0.331683
485	7.7	14.9641	1.9434	41.4721	7.2758	0	27.768	5.3952	0.9168	0.4763	1	0.1135	1	0.1081	1249.82	62.487	-0.65	14.95	0.267105
486	4.7	19.1171	4.0675	36.0174	13.3398	6.5	22.981	4.9009	0.9586	0.8327	1	0.05892	0.5185	0	265.904	886.489	-11.05	15.6	0.304915
487	5.5	38.7827	7.0514	47.3932	13.5409	3.25	23.6604	5.3002	0.9006	0.7244	0.9991	0.09446	0.1143	0.1333	554.091	406.454	-24.7	-29.9	0.520748
488	5.1	42.0043	8.2361	31.1182	10.0381	0	42.7471	10.767	0.9481	0.8876	0.999	0.04628	0.09677	0	18.8431	498.941	15.6	39	0.820484
489	24.7	29.9071	1.2108	178.585	7.8672	0	35.75	4.7994	0.8588	0.1733	1	0.1869	0.7269	0.1643	856.682	821.883	-0.65	-29.9	0.153905
490	10.5	105.236	10.0225	102.109	12.0128	0	18.9506	5.3156	0.9876	0.9458	0.9999	0.01353	0	0	1060.57	359.305	-93.6	48.1	0.834318
491	11.5	25.3833	2.2072	66.2481	6.9735	0	19.5	4.5916	0.3468	-0.9754	0.9999	0.5737	0.9789	0.6806	779.513	223.909	19.5	-16.25	0.316513
492	9.7	39.8254	4.1057	59.2318	7.6924	3.25	17.5018	3.242	0.5844	-0.9398	1	0.6352	0.4416	0.3509	963.438	472.108	35.75	17.55	0.533735
493	6.7	35.5188	5.3013	35.9482	7.6486	3.25	11.718	2.6546	0.9095	0.7212	0.996	0.08519	0.2128	0.1111	810.888	142.664	20.15	29.25	0.693107
494	6.5	55.536	8.544	46.9554	10.4345	0	19.769	5.4368	0.9203	0.8107	0.9991	0.05136	0	0	525.385	519.308	-52	19.5	0.818822
495	4.7	43.6808	9.2938	26.9171	9.9693	3.25	18.9506	4.0785	0.9955	0.9883	0.9984	0.003608	0	0	987.511	464.936	35.1	26	0.932242
496	7.5	31.6904	4.2254	41.9734	7.6315	0	11.718	2.7527	0.776	-0.4191	1	0.4235	0.4364	0.2286	1139.36	307.273	28.6	13.65	0.553679
497	5.5	13.9561	2.5375	18.1741	5.1926	0	10.2774	2.7109	0.9091	0.3162	1	0.1731	1	0.06667	797.709	841.3	6.5	12.35	0.488676
498	8.3	34.6213	4.1712	64.2845	10.2039	3.25	32.5	5.9094	0.9553	0.5284	1	0.07256	0.9365	0.02326	755.488	743.566	-26.65	22.1	0.408785
499	19.7	59.4386	3.0172	208.045	11.754	0	45.9619	7.0231	0.6709	-0.8764	0.9999	0.56	0.1073	0.2611	229.338	876.688	-59.15	-5.85	0.256696
500	11.7	33.931	2.9001	67.058	6.9132	0	17.5018	4.3262	0.8647	-0.2631	1	0.2676	0.866	0.1688	1167.56	658.432	-27.3	20.15	0.419502
501	12.7	31.9096	2.5126	72.7635	6.8003	0	27.9576	4.9665	0.263	-0.9997	1	0.7489	0.7757	0.5977	928.043	608.476	31.85	1.95	0.369484
502	23.7	21.9273	0.9252	129.995	5.9905	0	16.5718	3.8855	0.5183	-0.9762	1	0.5224	1	0.5722	604.795	436.93	-21.45	4.55	0.154445
503	7.7	68.2779	8.8673	70.3811	12.3476	3.25	19.5	3.5348	0.9385	0.26	0.9999	0.1546	0.1053	0.08108	1076.73	867.812	1.95	68.25	0.71814
504	10.7	77.84	7.2748	93.1808	10.7104	0	27.5772	5.8237	0.9518	0.5256	1	0.08699	0.2299	0.04478	855.841	607.192	58.5	51.35	0.679228
505	10.5	33.1564	3.1577	77.3196	9.0964	0	20.5548	4.3303	0.77	0.03224	1	0.2677	0.8824	0.3077	1176.61	957.005	-33.15	0.65	0.347137
506	23.3	64.808	2.7815	128.472	6.0316	0	20.5548	3.6087	0.8286	-0.9171	1	0.2875	0.723	0.2021	905.412	276.114	-45.5	-46.15	0.461155
507	9.3	11.7	1.2581	62.339	8.5396	0	26.2023	5.3072	0.3307	-0.6183	0.9948	0.5063	0.4521	0.7358	1373.97	974.839	0	11.7	0.147325
508	4.7	31.9824	6.8048	21.9286	8.1217	0	14.5344	4.2465	0.9886	0.9584	1	0.01488	0	0	1297.7	826.117	19.5	-25.35	0.837854
509	14.1	186.63	13.2362	181.751	15.0208	4.5962	42.3748	6.2539	0.9829	0.9272	1	0.02208	0	0	663.936	863.468	183.3	35.1	0.881191
510	5.9	39.538	6.7013	37.0878	9.5097	0	20.5548	4.4764	0.9885	0.9487	1	0.01575	0.02564	0	638.322	561.254	6.5	39	0.70468
511	6.7	31.53	4.706	41.3444	8.7967	3.25	30.8322	7.0373	0.4449	-0.28	0.9878	0.4622	0.6383	0.4815	1375.84	561.918	-7.8	30.55	0.534973
512	4.7	5.2	1.1064	10.9204	4.0446	0	7.2672	1.9316	-0.4087	-0.7328	-0.1961	0.2294	1	1	1358.85	241.191	-5.2	0	0.27355
513	10.1	81.198	8.0394	92.6378	11.4368	0	16.25	4.221	0.8193	0.1886	1	0.2498	0.1481	0.3279	1127.11	385.287	-26.65	-76.7	0.702941
514	8.1	4.7321	0.5842	39.2217	6.4298	0	20.5548	4.5042	0.02334	-0.9971	0.9923	0.6908	1	0.75	1014.12	905.315	1.3	-4.55	0.0908582
515	16.9	94.5744	5.5961	136.149	9.1375	0	16.5718	4.097	0.9288	0.2922	0.9998	0.1124	0.396	0.06977	782.181	983.672	86.45	-38.35	0.612432
516	17.3	76.4959	4.4217	104.164	6.8081	0	13.7886	3.1809	0.8521	0.1414	1	0.1947	0.2745	0.1364	1329.41	203.35	74.75	16.25	0.649476
517	10.1	65.013	6.4369	68.6827	8.4793	0	22.981	4.6338	0.9366	0.6945	1	0.0935	0.3457	0.09836	1256.71	685.772	-13	-63.7	0.759131
518	4.7	27.5848	5.8691	21.5182	7.9697	3.25	18.3848	4.3528	0.9912	0.9613	1	0.0136	0	0	1099.61	807.617	22.75	-15.6	0.736427
519	4.9	13.7886	2.814	16.5661	5.7125	0	13.7886	3.4964	0.988	0.9457	1	0.018	0.9655	0	1336.95	249.255	-1.95	13.65	0.492604
520	15.3	75.7131	4.9486	110.378	8.2991	0	35.1541	6.144	0.2938	-1	1	0.6307	0.5038	0.7257	385.484	681.706	20.8	72.8	0.596282
521	9.3	48.7153	5.2382	69.7846	9.5595	3.25	41.6203	7.8534	0.9402	0.4804	1	0.1075	0.411	0.0566	1196.26	35.0376	15.6	46.15	0.547958
522	12.1	55.4294	4.5809	101.993	10.0983	3.25	27.9576	5.7855	0.8372	-0.1104	1	0.2045	0.5842	0.2346	1287.26	778.909	42.9	35.1	0.453631
523	22.1	28.1983	1.2759	92.5574	4.6048	0	16.25	3.7303	0.388	-0.9138	1	0.5431	1	0.6872	1240.46	302.749	12.35	-25.35	0.27708
524	7.9	9.9005	1.2532	31.1508	5.2798	0	11.718	3.0263	0.6323	-0.4856	1	0.4127	1	0.4211	1061.03	782.608	-3.9	9.1	0.237357
525	22.3	54.8625	2.4602	158.005	7.7835	0	29.25	5.3121	0.8004	-0.9276	1	0.404	0.8522	0.1703	880.7	987.592	-13	53.3	0.316079
526	10.7	37.3	3.486	73.3626	8.4325	0	17.5018	4.0312	0.5339	-0.9999	1	0.7446	0.4943	0.3134	1356.16	820.963	-34.45	-14.3	0.413401
527	4.7	11.05	2.3511	13.2792	4.9182	0	9.1924	2.7167	0.8995	0.7071	0.9994	0.1072	1	0.1429	1229.67	119.425	9.75	-5.2	0.478041
528	7.9	47.6677	6.0339	41.0012	6.9494	0	19.769	4.5211	0.9865	0.9375	0.9998	0.01333	0.2203	0	1012.6	1007.41	-4.55	47.45	0.868262
529	18.1	56.3442	3.1129	83.9705	5.2156	0	13	2.8306	0.9377	0.5919	1	0.0748	0.9317	0.02128	1057.98	403.191	11.05	55.25	0.596844
530	10.5	37.6608	3.5867	70.2861	8.269	0	27.5772	6.7072	0.9201	0.6524	1	0.09788	0.7529	0.09231	295.214	753.667	13.65	35.1	0.433753
531	10.3	30.887	2.9987	59.7	7.1928	0	19.769	4.5463	0.8778	0.3162	1	0.177	0.9398	0.1587	794.918	499.384	-30.55	-4.55	0.416903
532	7.9	16.6608	2.109	35.6185	6.037	0	32.5	6.5477	0.7523	-0.5626	0.9996	0.5054	0.7627	0.1538	1280.68	1024.49	5.85	-15.6	0.349346
533	22.1	129.224	5.8472	159.488	7.9347	0	44.2048	5.6708	0.8399	0.01152	0.9999	0.2257	0.2637	0.2265	966.9	695.014	118.3	-52	0.736915
534	5.7	10.4809	1.8388	25.6042	6.9201	0	13.4001	4.4421	-0.6467	-0.908	-0.1414	0.2483	0.9459	1	156.79	730.807	-9.1	-5.2	0.265719
535	4.7	13.3369	2.8376	16.8079	6.2251	3.25	18.9506	4.225	0.9299	0.6757	1	0.1237	1	0.1429	780.457	949.043	-9.75	9.1	0.455832
536	9.1	72.4101	7.9572	77.6019	10.9298	3.25	35.0036	5.5887	0.9544	0.675	1	0.07204	0	0.03922	993.797	36.2033	57.85	43.55	0.728028
537	11.1	49.0567	4.4195	89.058	9.7866	0	45.1504	8.9258	0.7677	-0.5547	0.9992	0.3959	0.5385	0.2254	605.234	663.73	-26	41.6	0.451587
538	4.9	23.9708	4.892	19.2566	6.6402	0	14.5344	4.6347	0.9926	0.9701	1	0.01104	0.6207	0	165.878	580.204	23.4	-5.2	0.736725
539	5.7	22.0809	3.8738	41.663	11.2603	0	52.5054	12.5387	0.005232	-0.6549	0.8008	0.5048	0.4054	0.8125	742.605	475.096	-14.95	16.25	0.344023
540	5.1	57.2775	11.2309	40.0986	12.935	4.5962	19.769	4.0655	0.9971	0.9937	0.9999	0.001857	0	0	811.912	355.294	56.55	-9.1	0.868257
541	13.9	87.8823	6.3225	94.1359	7.9106	0	16.5718	3.5525	0.9861	0.8583	1	0.02626	0.2017	0	257.345	694.302	87.1	-11.7	0.799244
542	6.1	8.841	1.4493	23.6268	5.7626	0	13	4.5702	-0.4246	-0.9231	0.7939	0.6871	0.9024	0.9	221.27	1037.05	-8.45	2.6	0.251501
543	13.9	41.7318	3.0023	78.168	6.5687	0	22.75	4.7389	0.4632	-1	1	0.6234	0.8655	0.5155	1349.15	1019.95	-33.15	-25.35	0.457062
544	16.7	89.3224	5.3486	115.838	7.8801	0	16.25	3.4842	0.9265	0.3358	1	0.1217	0.3537	0.1181	454.275	60.8024	-32.5	83.2	0.678748
545	5.9	54.3596	9.2135	52.9103	13.5667	4.5962	20.5548	4.9572	0.9886	0.9591	1	0.01283	0	0	1226.38	900.669	-48.75	24.05	0.679126
546	11.5	58.4639	5.0838	69.0582	7.2693	0	13.4001	3.381	0.3294	-0.9998	0.9999	0.7697	0.3895	0.473	1008.03	356.074	-57.85	-8.45	0.699352
547	7.7	32.6427	4.2393	33.4702	5.872	0	11.718	3.038	0.9497	0.6	1	0.1023	0.5263	0.08108	182.942	615.851	-31.85	-7.15	0.721952
548	19.3	103.489	5.3621	136.722	7.903	0	22.981	4.583	0.8281	-0.8858	1	0.3019	0.3468	0.1987	62.3886	437.63	-45.5	92.95	0.678489
549	7.7	46.0584	5.9816	43.5129	7.6338	0	13.4001	3.5154	0.9134	0.5974	0.9999	0.1205	0.2105	0.1351	1011.77	574.929	45.5	-7.15	0.783568
550	12.5	81.0808	6.4865	96.981	9.2363	0	25.3833	5.4173	0.9786	0.5633	1	0.06123	0.1333	0.02353	890.72	41.448	-61.1	-53.3	0.702283
551	6.3	9.4641	1.5022	15.7336	3.659	0	10.2774	2.8588	0.7935	0.2249	1	0.2747	1	0.2609	340.508	433.651	-2.6	9.1	0.410549
552	20.5	66.6844	3.2529	89.9242	4.8608	0	14.5344	3.1347	0.9487	0.4856	1	0.0901	0.9892	0.04242	682.127	104.002	-45.5	-48.75	0.669211
553	6.3	39.1945	6.2214	30.8462	7.1735	0	14.5344	4.6373	0.9687	0.7601	1	0.05154	0.1163	0	69.3333	899.413	39	-3.9	0.867275
554	10.9	30.3488	2.7843	57.7926	6.4935	0	20.5548	4.2952	0.8991	0.6	1	0.1095	0.9438	0.1449	1176.48	372.762	-20.8	22.1	0.428783
555	4.9	20.8406	4.2532	23.1736	7.9909	0	21.8017	5.4827	0.6185	-0.124	0.9965	0.4853	0.6897	0.375	121.041	825.041	-20.8	1.3	0.532255
556	5.1	13.7118	2.6886	14.5115	4.6811	0	13.4001	3.594	0.5938	0.3162	0.9872	0.245	0.8065	0.8	8.2353	146.637	1.3	-13.65	0.574352
557	4.9	7.6081	1.5527	19.1479	6.6027	0	20.8102	6.4798	0.8465	0.156	0.9864	0.2637	1	0.1111	459.02	889.622	-2.6	-7.15	0.235161
558	5.5	13.1615	2.393	29.4741	8.4212	0	23.6604	5.5461	-0.3311	-1	0.9864	0.5335	0.8286	0.9231	1258.43	1010.97	12.35	4.55	0.284164
559	6.1	73.0694	11.9786	49.8888	12.168	4.5962	18.3848	4.2462	0.9921	0.987	0.9965	0.002816	0	0	1307.2	959.648	42.9	-59.15	0.984435
560	7.7	84.3123	10.9496	74.8979	13.14	0	24.7513	5.6501	0.9301	0.7329	1	0.0917	0	0.05405	538.227	855.533	-74.75	39	0.833303
561	10.1	78.0677	7.7295	90.7828	11.2077	3.25	27.9576	5.6726	0.9566	0.3457	1	0.1261	0.1111	0.04918	677.96	149.51	44.2	64.35	0.68966
562	6.3	15.0064	2.382	33.9762	7.9014	0	19.5	4.7796	0.7023	-0.01333	0.9947	0.3408	0.6744	0.3913	1384.58	875.651	-4.55	14.3	0.301466
563	12.7	9.75	0.7677	70.8079	6.6176	0	29.0689	5.4161	0.3121	-1	1	0.7036	0.9252	0.5632	214.949	658.142	-5.85	-7.8	0.116009
564	6.1	45.6159	7.478	36.5419	8.9127	3.25	14.5344	3.2766	0.9821	0.9449	0.9998	0.0138	0	0	649.861	263.492	34.45	-29.9	0.839027
565	6.9	43.3604	6.2841	36.0389	7.3549	0	16.25	3.8698	0.9974	0.9861	1	0.003094	0	0	1100.86	908.341	-27.95	33.15	0.85441
566	19.5	41.4627	2.1263	121.794	6.9597	0	24.7513	4.4314	0.4792	-1	1	0.6864	0.8971	0.4221	770.456	565.5	6.5	40.95	0.305516
567	19.5	98.3048	5.0413	118.134	6.7505	0	26.2023	3.7528	0.9506	0.7163	1	0.06859	0.3086	0.02581	635.259	322.733	-79.95	-57.2	0.746804
568	5.3	31.8765	6.0144	26.6423	8.0734	0	13.4001	3.2682	0.985	0.9296	1	0.02059	0.0303	0	479.415	175.764	-24.7	-20.15	0.744965
569	6.3	70.8768	11.2503	56.9779	13.2507	4.5962	23.6604	5.0948	0.9949	0.9675	1	0.008452	0	0	1090.61	277.31	-70.85	-1.95	0.849034
570	5.3	39.4845	7.4499	28.541	8.6488	0	13.4001	3.5556	0.9652	0.9008	0.9985	0.02876	0	0	873.915	895.104	-21.45	33.15	0.86138
571	10.3	73.8172	7.1667	70.1722	8.4545	3.25	13.7886	2.6695	0.9634	0.7356	0.9999	0.04917	0.03614	0.01587	894.053	642.476	72.15	-15.6	0.847679
572	5.7	21.3809	3.751	32.214	8.7065	3.25	26.2023	6.0673	0.6431	-0.0848	0.9851	0.2709	0.8108	0.6471	1254.76	415.202	-20.15	-7.15	0.430828
573	7.9	26.5229	3.3573	43.8127	7.4259	0	19.769	4.9025	0.5598	-0.3326	0.9998	0.4091	0.8305	0.6154	1357.12	985.595	25.35	7.8	0.452107
574	9.9	79.1854	7.9985	77.4784	9.8074	0	19.769	4.3944	0.9669	0.8382	1	0.04015	0	0	72.1111	438.258	-78	13.65	0.815558
575	5.7	2.0555	0.3606	27.8261	7.5206	0	20.8102	4.5602	0.04355	-0.6525	0.9806	0.6264	1	0.7059	951.377	927.447	-0.65	1.95	0.0479483
576	15.5	75.7048	4.8842	106.055	7.8559	0	19.769	3.6197	0.8753	0.4443	1	0.1477	0.1926	0.2696	972.087	489.11	-69.55	29.9	0.621724
577	5.1	33.2073	6.5112	37.1052	11.9694	3.25	32.6621	7.2799	0.9173	0.7408	0.9766	0.07124	0.2258	0.09091	531.128	708.578	33.15	-1.95	0.543987
578	18.7	139.168	7.4422	156.412	9.366	0	25.3833	5.1391	0.9764	0.782	1	0.03798	0.1856	0	245.642	473.174	-132.6	-42.25	0.794597
579	5.5	36.2721	6.5949	29.5286	8.4367	0	14.5344	4.1012	0.8926	0.8267	0.9753	0.04454	0.4	0	89.4455	260.318	-29.25	-21.45	0.781692
580	12.9	22.6383	1.7549	58.0726	5.3278	0	13.7886	3.1129	0.8304	-0.0767	1	0.2326	1	0.236	1181.02	799.872	14.3	17.55	0.329385
581	13.3	67.3307	5.0625	83.8205	7.4177	0	19.769	4.3251	0.9755	0.8	1	0.03181	0.4248	0	1358.42	50.6353	-43.55	-51.35	0.682489
582	18.5	25.9512	1.4028	112.078	6.7926	0	26.8002	4.9617	0.4296	-1	1	0.6437	0.9879	0.5141	1300.61	16.4622	-9.75	-24.05	0.206519
583	9.5	80.6262	8.487	67.3189	8.9759	0	14.5344	3.3353	0.993	0.9346	1	0.01216	0	0	603.679	749.858	77.35	22.75	0.945532
584	5.1	67.0005	13.1373	41.063	13.2461	7.2672	18.9506	2.8482	0.9998	0.9988	1	0.0003561	0	0	1316.58	623.039	61.75	-26	0.991786
585	5.1	39.1999	7.6863	23.125	7.4597	0	16.25	4.584	0.9045	0.06438	0.9995	0.2792	0.5484	0.09091	1165.96	484.912	-29.9	-25.35	1.03038
586	5.3	32.9519	6.2173	26.458	8.0176	0	29.9635	7.5821	0.9879	0.9576	1	0.0109	0.06061	0	1269.52	328.802	-12.35	30.55	0.775456
587	7.3	33.825	4.6336	32.9343	6.214	0	35.0036	6.3936	0.7635	0.3328	0.9996	0.2476	0.5283	0.3636	821.315	411.986	-1.3	-33.8	0.745671
588	6.9	10.2774	1.4895	33.0878	6.7526	0	23.6604	5.6188	-0.3565	-0.9487	0.9955	0.5618	0.8163	0.931	829.442	53.6159	-9.75	3.25	0.220582
589	6.7	4.5962	0.686	29.3815	6.2514	0	16.25	4.1528	-0.1939	-1	0.7452	0.6071	1	1	1032.72	1037.49	-3.25	3.25	0.109735
590	17.5	8.841	0.5052	84.0785	5.4244	0	27.768	4.6644	0.09664	-1	1	0.7442	0.9355	0.7	736.877	917.451	7.15	5.2	0.0931347
591	11.3	27.5848	2.4411	61.6399	6.6279	0	16.25	3.7611	0.6819	-0.4679	0.9998	0.3872	0.871	0.4247	989.686	296.894	-22.75	15.6	0.368307
592	15.9	28.6664	1.8029	97.7542	7.0327	0	20.8102	4.6057	0.5563	-0.6768	1	0.5593	0.6331	0.4492	1344.81	933.406	28.6	1.95	0.25636
593	13.3	42.9443	3.2289	69.0021	6.1064	0	16.5718	3.8734	0.485	-0.9993	1	0.7054	0.7876	0.4023	1184.2	714.184	-42.9	-1.95	0.528773
594	8.9	53.4425	6.0048	74.3106	10.7696	0	29.0689	5.9943	0.7528	0.1954	0.9999	0.2381	0.2029	0.3265	1297.52	326.551	3.9	53.3	0.557569
595	9.9	20.2233	2.0428	55.8448	7.069	0	19.5	4.4807	0.3521	-0.9615	1	0.5993	1	0.6379	515.323	582.404	14.3	14.3	0.28898
596	14.7	56.3442	3.8329	68.0444	5.3578	0	13.7886	3.1431	0.9478	0.3939	1	0.09738	0.6929	0.04673	1147.05	197.058	11.05	55.25	0.715387
597	4.9	31.3688	6.4018	32.0923	11.0663	3.25	23.4361	5.1302	0.9839	0.9676	1	0.01433	0	0	490.357	476.286	3.25	-31.2	0.578495
598	9.3	65.0812	6.998	86.8063	11.8913	3.25	36.3361	6.137	0.9707	0.7361	0.9999	0.04928	0.137	0.01887	226.543	386.559	-3.25	-65	0.588497
599	14.5	27.3387	1.8854	51.0081	4.0806	0	11.718	2.8884	0.3606	-0.9899	0.9999	0.6248	0.984	0.581	1050.6	143.766	-8.45	26	0.46204
600	10.9	73.1503	6.711	93.2443	10.4769	0	30.8322	5.9919	0.9682	0.8087	1	0.03638	0.01124	0	1275.12	896.142	18.2	-70.85	0.640552
601	16.9	72.1968	4.272	96.1264	6.4514	0	19.769	3.5125	0.9586	0.788	1	0.04626	0.6443	0	546.74	329.743	49.4	-52.65	0.662182
602	10.7	103.626	9.6846	105.312	12.1048	0	22.981	5.9897	0.9872	0.9334	1	0.01457	0	0	750.86	428.804	35.1	97.5	0.800063
603	10.5	40.6341	3.8699	72.9055	8.5771	3.25	16.5718	3.3637	0.8531	0.319	1	0.1661	0.6471	0.2308	142.895	713.571	-40.3	5.2	0.45119
604	4.7	71.8713	15.2918	48.4444	17.9424	4.5962	23.6604	5.3738	0.9614	0.9573	0.9649	0.002898	0	0	823.713	948.394	65.65	29.25	0.852272
605	8.9	56.6433	6.3644	59.9121	8.6829	0	19.5	4.7375	0.8444	0.0688	0.9999	0.2056	0.3188	0.102	550.466	38.8371	56.55	3.25	0.732981
606	5.1	32.5065	6.3738	31.9842	10.3175	3.25	26.2023	6.2958	0.9829	0.9558	0.9989	0.01247	0	0	657.137	1006.79	-32.5	-0.65	0.617766
607	6.3	44.3193	7.0348	37.135	8.6361	0	19.769	4.4397	0.9838	0.934	1	0.01863	0	0	903.786	517.984	3.25	-44.2	0.814581
608	4.9	7.5802	1.547	23.6108	8.1417	3.25	30.6604	7.2674	0.8014	0.3328	0.9965	0.2282	0.9655	0.3333	1031.84	531.714	6.5	3.9	0.190009
609	5.9	11.1262	1.8858	31.6017	8.103	0	20.5548	5.6432	-0.05418	-1	1	0.7333	1	0.7895	571.695	91.7373	-1.3	11.05	0.232729
610	5.3	2.6	0.4906	32.7137	9.9132	3.25	20.8102	5.2333	-0.1079	-0.9959	0.8944	0.6939	1	0.8333	972.377	636.641	-2.6	0	0.0494896
611	12.7	16.9125	1.3317	55.5804	5.1944	0	13.7886	2.9046	-0.08913	-1	0.9995	0.7727	0.8972	0.7674	619.158	700.492	16.9	-0.65	0.256372
612	16.5	34.8402	2.1115	107.171	7.3911	0	16.5718	3.7042	0.4014	-0.9935	0.9995	0.6728	0.469	0.504	555.236	502.615	-33.8	8.45	0.285681
613	5.9	17.6819	2.9969	26.8977	6.8969	3.25	13.4001	3.1355	0.4622	-0.5145	0.9997	0.5661	0.9487	0.5263	936.712	1017.36	16.9	5.2	0.434529
614	5.7	69.2425	12.1478	59.5538	16.0956	7.2672	23.4361	4.4169	0.9995	0.9963	1	0.0009935	0	0	880.825	711.544	-44.2	53.3	0.754728
615	7.1	37.7895	5.3225	41.2267	8.0837	0	13.7886	3.8036	0.9773	0.8944	1	0.02663	0.3333	0	1000	727.873	33.8	16.9	0.658424
616	4.7	17.5981	3.7443	7.6327	2.8269	0	4.5962	1.634	-0.5925	-0.8785	0.0767	0.321	0.6296	1	1113.49	712.479	1.3	-17.55	1.32453
617	4.7	13.5256	2.8778	17.0186	6.3032	0	45.5	11.5687	-0.04396	-0.5692	0.3162	0.2996	0.963	1	956.202	147.702	-11.05	7.8	0.456562
618	8.3	1.8385	0.2215	34.4315	5.4653	0	16.25	4.3061	-0.4726	-1	0.9971	0.5746	1	0.9512	326.88	453.289	-1.3	-1.3	0.0405284
619	15.7	25.64	1.6331	87.4999	6.3869	0	21.8017	3.9502	0.596	-1	1	0.6053	0.9781	0.3158	731.038	725.745	-13	22.1	0.255695
620	12.7	75.0884	5.9125	96.3355	9.0033	0	18.9506	4.4514	0.88	0.1789	1	0.1494	0.5607	0.1609	819.567	637.319	70.2	-26.65	0.656704
621	7.9	50.5874	6.4035	50.1486	8.4998	3.25	20.5548	4.1473	0.98	0.9407	1	0.01688	0.2373	0	657.779	366.785	-44.85	23.4	0.753371
622	11.9	25.006	2.1013	74.3859	7.5137	0	22.981	4.7445	0.6924	-0.7682	1	0.4465	1	0.3289	896.815	834	3.9	-24.7	0.279662
623	9.5	2.6	0.2737	49.9066	6.6542	0	20.8102	4.5744	-0.3872	-1	0.9923	0.6715	1	0.8824	1361.64	1005.06	2.6	0	0.0411319
624	7.3	37.8175	5.1805	44.5546	8.4065	0	14.5344	3.2933	0.9909	0.9455	0.9999	0.01207	0.3962	0	36.1233	405.842	18.2	-33.15	0.616249
625	6.1	9.6629	1.5841	18.3815	4.4833	0	9.75	2.1174	0.8306	0.4061	0.9995	0.1626	1	0.2381	738.68	551.787	-7.15	6.5	0.353333
626	6.7	27.5848	4.1171	35.3096	7.5127	0	16.25	3.8292	0.9406	0.1961	0.9997	0.154	0.5957	0.03704	142.478	514.769	-15.6	22.75	0.548019
627	5.1	13.1454	2.5775	16.0841	5.1884	0	16.25	3.0252	0.9612	0.8824	0.9999	0.03959	1	0	131.618	560.823	1.95	13	0.496781
628	11.3	100.567	8.8998	92.7172	9.9696	0	22.981	4.3243	0.9564	0.7951	1	0.05106	0	0	680.279	380.765	99.45	-14.95	0.892694
629	8.7	88.7244	10.1982	87.1038	13.0006	3.25	43.3604	7.4618	0.9808	0.9053	1	0.01972	0	0	738.448	389.058	16.9	87.1	0.784441
630	8.5	75.8609	8.9248	73.7519	11.3465	4.5962	23.4361	4.5373	0.9933	0.9475	1	0.009695	0	0	303.018	157.282	-16.25	74.1	0.786569
631	8.1	3.9538	0.4881	21.4085	3.5096	0	9.75	2.9629	-0.7422	-1	0.8137	0.4367	1	0.9722	454.29	914.407	0.65	3.9	0.139076
632	4.9	20.6573	4.2158	19.0358	6.5641	3.25	10.2774	2.1011	0.9826	0.9499	0.9987	0.01568	0.7586	0	529.275	1022.93	8.45	-18.85	0.642251
633	13.3	12.82	0.9639	80.2114	7.0984	0	38.0403	6.1262	-0.4863	-1	0.9819	0.5891	1	0.9785	1001.74	921.857	11.05	-6.5	0.135791
634	6.1	7.9343	1.3007	29.3925	7.1689	0	19.769	5.4264	0.2006	-0.3919	0.7894	0.3409	1	0.95	748.812	1035.77	-4.55	-6.5	0.181436
635	7.3	30.8254	4.2227	55.5455	10.4803	3.25	43.3604	7.8693	0.9501	0.8087	0.9996	0.04904	0.8113	0	329.733	592.206	-27.95	13	0.402918
636	14.5	85.1773	5.8743	104.161	8.3329	0	17.5018	3.2664	0.9858	0.8897	1	0.01961	0.192	0	117.931	798.765	-23.4	-81.9	0.704953
637	7.3	23.1458	3.1707	28.2568	5.3315	0	11.718	3.5594	0.9349	0.6	1	0.09648	0.8113	0.09091	1090.74	77.7808	14.3	18.2	0.594711
638	8.7	131.807	15.1503	129.937	19.3936	0	35.1541	6.637	0.9482	0.8732	0.9993	0.02809	0	0	816.425	442.874	-49.4	122.2	0.781201
639	5.5	50.8539	9.2462	36.2687	10.3625	4.5962	18.9506	3.9088	0.9901	0.9575	1	0.01273	0	0	82.9364	509.127	29.25	41.6	0.892275
640	9.9	25.7141	2.5974	63.4303	8.0291	0	29.0689	5.5055	0.6634	-0.7761	1	0.452	0.8861	0.3729	151.919	821.318	9.1	24.05	0.323498
641	8.1	116.814	14.4215	97.2388	15.9408	9.75	22.75	3.343	0.9846	0.9482	1	0.01428	0	0	579.025	538.673	-10.4	-116.35	0.904691
642	12.5	19.3259	1.5461	44.9492	4.2809	0	17.5018	3.8878	0.3649	-0.9864	1	0.6772	1	0.4941	539.592	777.64	-6.5	18.2	0.361162
643	13.7	8.5494	0.624	48.1169	4.1126	0	13.4001	3.5532	0.2082	-1	1	0.661	1	0.7564	1066.57	781.836	1.3	-8.45	0.151729
644	8.5	102.502	12.0591	83.236	12.8055	3.25	27.9576	4.1006	0.9833	0.9656	1	0.01158	0	0	1313.4	615.365	-98.8	27.3	0.941713
645	9.3	54.6348	5.8747	69.8834	9.5731	0	20.5548	4.293	0.2715	-0.9998	0.9994	0.8021	0.4247	0.5	61.3548	56.0484	31.2	44.85	0.613667
646	13.7	58.0287	4.2357	97.2688	8.3136	0	43.6033	6.1429	0.9212	-0.9806	1	0.2724	0.265	0.06186	651.018	263.179	43.55	-38.35	0.50949
647	6.3	10.0907	1.6017	12.8782	2.9949	0	13	4.0582	0.05507	-0.8944	1	0.7335	1	0.6364	276.119	1037.79	9.75	2.6	0.534809
648	9.1	13.65	1.5	48.0036	6.7611	3.25	19.5	4.013	0.3677	-0.9981	0.9991	0.6768	1	0.549	555.385	1021.15	0	13.65	0.221857
649	4.7	72.1968	15.361	45.4584	16.8365	7.2672	30.8322	6.3546	0.9995	0.9989	0.9999	0.0003502	0	0	54.5532	649.968	-67.6	-25.35	0.912363
650	7.7	71.5118	9.2872	65.7704	11.5387	3.25	39	6.7911	0.9889	0.9622	1	0.01077	0	0	999.364	752.545	71.5	1.3	0.804874
651	5.3	4.162	0.7853	28.1248	8.5227	0	20.8102	6.1629	-0.05048	-0.6	0.6675	0.4079	1	1	176.019	740.311	-2.6	3.25	0.0921422
652	7.7	41.9237	5.4446	59.8747	10.5043	0	45.2673	9.4907	0.9202	0.234	0.9998	0.2118	0.08772	0.1081	1172.68	665.961	-5.2	41.6	0.518321
653	13.1	18.3042	1.3973	58.64	5.2829	0	16.25	3.5019	0.4652	-0.851	1	0.6536	0.8378	0.4222	216.271	351.702	-17.55	5.2	0.264495
654	12.9	6.9096	0.5356	60.0067	5.5052	0	17.5018	4.2334	0.2477	-1	1	0.6884	1	0.6353	121.097	273.209	-4.55	5.2	0.0972898
655	5.7	2.0555	0.3606	31.1839	8.4281	3.25	16.25	3.8369	-0.2651	-0.9994	0.9072	0.7553	0.973	0.8824	13.5175	10.5	0.65	1.95	0.0427854
656	8.1	36.9587	4.5628	47.2137	7.7399	0	46.5329	8.1253	0.5121	-0.6247	1	0.5715	0.8197	0.4878	1117.94	626.444	30.55	20.8	0.589517
657	6.3	10.1533	1.6116	28.8569	6.7109	3.25	18.3848	3.7075	0.1022	-0.8396	1	0.6135	0.9767	0.8095	467.762	104.238	-6.5	7.8	0.240147
658	12.7	66.2171	5.2139	112.394	10.5041	0	42.3748	6.7207	0.2586	-0.9978	0.9614	0.626	0.4019	0.6667	519.909	875.177	56.55	34.45	0.496368
659	11.9	45.7962	3.8484	65.0828	6.574	0	14.5344	2.5202	0.9066	0.3748	1	0.1494	0.6061	0.1013	243.891	610.672	-45.5	-5.2	0.585397
660	12.3	182.816	14.8631	162.888	15.8144	4.5962	27.768	4.5304	0.9727	0.8991	1	0.02296	0	0	754.602	453.094	-153.4	99.45	0.939846
661	11.5	77.5872	6.7467	94.5367	9.9512	0	23.6604	4.6369	0.9806	0.8685	1	0.02702	0	0	1161.65	213.896	76.7	-11.7	0.677979
662	12.3	51.6085	4.1958	90.4454	8.7811	0	53.304	9.5411	0.7428	-0.1961	1	0.3706	0.6311	0.2892	398.325	876.463	-39	33.8	0.477822
663	10.9	12.2124	1.1204	45.7746	5.1432	0	11.718	2.5719	0.4069	-0.9899	0.9998	0.6702	1	0.4923	230.986	841.266	-11.05	5.2	0.217841
664	7.3	5.36	0.7343	28.8724	5.4476	0	19.769	5.0809	-0.1329	-0.8838	0.9998	0.6847	1	0.7879	499.26	705.247	1.3	5.2	0.134793
665	12.1	25.2832	2.0895	80.4204	7.9624	0	45.5	7.7576	0.06878	-0.9997	0.9968	0.7285	0.901	0.675	947.789	922.851	24.05	7.8	0.262421
666	7.1	44.6612	6.2903	43.4236	8.5144	4.5962	13.7886	2.6388	0.91	0.4755	0.9994	0.1433	0	0.2258	515.282	354.12	41.6	16.25	0.738784
667	5.1	17.5981	3.4506	21.083	6.801	0	13.4001	3.811	0.9421	0.7819	0.9975	0.0625	0.6774	0	779.755	789.961	17.55	-1.3	0.507367
668	7.5	9.9431	1.3257	24.3854	4.4337	0	11.718	2.6771	0.8322	-0.03224	1	0.2831	1	0.2	1251.39	337.3	-1.95	9.75	0.299005
669	7.7	13.8192	1.7947	18.1801	3.1895	0	10.2774	2.3828	0.7574	0.1843	1	0.2209	1	0.4054	1326.1	145.922	-9.1	10.4	0.56269
670	8.9	82.016	9.2153	80.1978	11.6229	3.25	22.75	5.2805	0.9858	0.9469	1	0.01383	0.05797	0	1331.11	384.899	-72.15	39	0.792857
671	10.5	15.9349	1.5176	50.5093	5.9423	0	18.9506	3.9621	0.208	-0.999	0.9998	0.7708	1	0.5625	622.319	851.124	-3.25	-15.6	0.255389
672	11.9	32.1865	2.7047	53.5472	5.4088	0	13	3.0232	0.9254	0.5397	1	0.09407	1	0.05063	1218.08	618.597	-22.1	23.4	0.500055
673	5.5	9.5971	1.7449	29.4672	8.4192	3.25	26.2023	6.6913	0.5424	-0.9829	0.9925	0.5794	1	0.4667	473.5	899.809	-8.45	-4.55	0.207252
674	7.7	29.6517	3.8509	41.9624	7.3618	0	19.5	4.4615	0.886	0.458	1	0.1545	0.9298	0.1892	1375.21	362.033	-13	-26.65	0.523092
675	4.9	3.677	0.7504	20.5424	7.0836	0	19.769	5.2201	0.1736	-0.8944	0.9806	0.7328	1	0.7143	784.429	567.286	-2.6	-2.6	0.105935
676	11.7	27.0356	2.3107	43.3938	4.4736	0	11.718	2.5524	0.8886	0.3881	1	0.1281	1	0.1429	776.235	209.936	-24.05	12.35	0.516519
677	11.7	5.5536	0.4747	54.4982	5.6184	0	14.5344	3.5589	-0.2525	-1	0.9829	0.5618	1	0.8986	1341.95	461.248	1.95	5.2	0.0844902
678	11.5	48.8582	4.2485	67.2006	7.0737	0	14.5344	4.2528	0.3832	-1	0.9998	0.6879	0.4842	0.48	1342.16	914.352	48.75	-3.25	0.600605
679	7.1	15.6271	2.201	58.2284	11.4173	0	29.9635	6.8109	-0.492	-1	0.8396	0.5132	0.8039	0.9355	1123.3	154.697	-4.55	14.95	0.192778
680	6.3	18.9283	3.0045	24.1036	5.6055	3.25	13.7886	2.8844	0.9586	0.7071	1	0.06828	1	0.04348	529.143	153.27	-5.2	-18.2	0.535991
681	6.5	24.4334	3.759	32.0689	7.1264	3.25	16.5718	3.6215	0.9385	0.8471	0.9998	0.0512	0.7778	0	948.815	593.562	11.7	-21.45	0.527475
682	4.7	5.5915	1.1897	24.8367	9.1988	0	25.3833	8.0294	0.1947	-0.9222	0.8984	0.6007	1	0.8571	824.564	205.011	3.25	-4.55	0.129332
683	8.1	32.817	4.0515	48.2447	7.909	0	17.5018	4.3351	0.5287	-0.9153	0.9999	0.6918	0.4426	0.3415	920.537	801.938	4.55	32.5	0.512265
684	5.3	30.3488	5.7262	27.1228	8.219	0	19.769	5.4185	0.5814	0.2457	0.9388	0.2268	0.3939	0.7692	652.924	824.453	-29.9	-5.2	0.696703
685	5.1	4.6872	0.9191	13.6781	4.4123	0	7.2672	1.8634	0.4635	-0.5433	1	0.6864	1	0.3636	1317.18	337.118	-2.6	-3.9	0.208304
686	6.7	61.8867	9.2368	53.2297	11.3255	3.25	21.8017	5.1666	0.9681	0.8642	0.9999	0.03462	0.06383	0	1124.13	558.694	-36.4	-50.05	0.815575
687	11.1	29.25	2.6351	45.9369	5.048	0	11.718	3.1669	0.9614	0.6332	1	0.07466	1	0.04225	1050.36	825.802	17.55	23.4	0.522009
688	10.9	95.1956	8.7335	102.575	11.5253	0	32.5	5.1006	0.9777	0.8721	1	0.02809	0	0	833.734	766.317	-65	-69.55	0.757768
689	5.1	26.1701	5.1314	19.7579	6.3735	3.25	11.718	2.7691	0.9932	0.9754	0.9999	0.008022	0.09677	0	132.373	693.931	-6.5	25.35	0.805115
690	4.9	9.9431	2.0292	18.7235	6.4564	0	10.2774	2.4221	0.2738	-0.3162	0.9864	0.4002	1	0.7778	832.214	937.806	-9.75	1.95	0.314293
691	7.3	29.3941	4.0266	34.6975	6.5467	0	13.4001	3.3102	0.9867	0.8805	1	0.0265	0.8113	0	1126.56	757.76	-16.9	-24.05	0.615058
692	10.7	118.642	11.0881	107.049	12.3045	4.5962	20.8102	3.8223	0.9949	0.973	1	0.005534	0	0	557.477	567.505	-97.5	-67.6	0.901142
693	7.7	57.6158	7.4826	66.6144	11.6867	0	38.0403	7.7319	0.6537	-0.0147	0.9854	0.3361	0.386	0.5405	844.162	642.948	52.65	-23.4	0.640266
694	7.1	16.9	2.3803	28.262	5.5416	0	16.25	3.6977	0.237	-0.8115	0.9992	0.7168	0.9412	0.6129	840.338	619.042	16.9	0	0.429533
695	10.5	40.95	3.9	55.4257	6.5207	0	14.5344	3.5784	0.9124	0.4191	1	0.1118	0.6235	0.07692	842.6	989.043	0	-40.95	0.598095
696	7.5	56.2804	7.5041	52.9891	9.6344	0	23.4361	5.2826	0.9795	0.9027	1	0.02605	0	0	867.273	39.8133	13.65	-54.6	0.778886
697	9.1	66.3032	7.2861	65.6116	9.2411	3.25	18.9506	3.5383	0.9149	0.7834	1	0.07207	0	0	1207.88	769.456	66.3	0.65	0.788445
698	8.1	11.518	1.422	56.6401	9.2853	3.25	19.769	4.2393	0.487	-0.852	1	0.5165	1	0.5366	667.858	770.019	3.25	11.05	0.153145
699	4.9	4.3603	0.8899	15.5865	5.3747	0	10.2774	2.8604	0.3245	-0.5692	0.9806	0.5432	1	0.6667	968.969	321.837	1.95	3.9	0.165572
700	8.3	29.0471	3.4996	44.682	7.0924	0	18.9506	4.0224	0.9314	0.5947	1	0.09403	0.8889	0.06977	763.518	694.343	22.1	18.85	0.49343
701	7.1	30.9006	4.3522	26.7826	5.2515	0	11.718	2.5525	0.9542	0.8732	0.9945	0.03625	0.9216	0	863.141	408.183	-11.7	28.6	0.828754
702	8.3	75.0659	9.0441	77.7418	12.34	3.25	21.8017	4.7378	0.9889	0.9475	1	0.01433	0	0	1226.3	680.861	36.4	65.65	0.732909
703	10.1	7.0308	0.6961	42.861	5.2915	0	16.25	3.746	0.1266	-0.8944	0.9939	0.7364	1	0.6207	814.891	460.55	-3.9	-5.85	0.131551
704	9.9	37.6888	3.8069	66.408	8.4061	3.25	24.7513	4.2677	0.8617	0.04222	0.9999	0.1599	0.6456	0.1525	669.894	470.429	-26.65	26.65	0.452874
705	9.9	32.5	3.2828	59.2098	7.4949	0	43.6033	6.8732	0.5503	-0.9692	0.9999	0.623	0.7595	0.3559	887.424	579.616	26	-19.5	0.438005
706	7.5	17.7415	2.3655	31.0381	5.6433	0	9.1924	2.5853	0.9598	0.8437	1	0.04237	1	0	69.8467	454.307	17.55	-2.6	0.41917
707	9.9	42.295	4.2722	48.3407	6.1191	0	11.718	3.5669	0.9805	0.908	0.9999	0.02194	0.2785	0	622.773	588.268	1.95	42.25	0.698175
708	6.5	10.5812	1.6279	28.0866	6.2415	3.25	19.769	3.7645	0.8613	0.1961	0.9992	0.1829	1	0.16	538.108	686.562	7.8	7.15	0.260819
709	9.7	15.7214	1.6208	46.9972	6.1035	0	45.5	8.521	0.1566	-0.6	0.9923	0.5173	0.6623	0.7818	367.309	878.387	-7.8	13.65	0.265553
710	6.3	136.601	21.6826	101.431	23.5885	16.25	29.9635	3.6445	0.9992	0.997	1	0.0008225	0	0	963.302	963.468	100.1	92.95	0.919202
711	9.7	5.8138	0.5994	17.6729	2.2952	0	7.2672	1.8489	0.5841	0.124	1	0.2249	1	0.7925	621.464	532.897	5.2	2.6	0.261154
712	7.1	52.654	7.4161	47.8947	9.3911	0	17.5018	4.8242	0.9171	0.706	1	0.08323	0	0.06452	1350.18	806.021	-46.15	25.35	0.789694
713	7.9	61.1449	7.7399	65.4352	11.0907	3.25	25.3833	5.4804	0.8429	0.2752	0.9998	0.2313	0.2542	0.2308	1336.53	429.867	44.2	-42.25	0.697873
714	9.5	15.8685	1.6704	49.729	6.6305	0	25.3833	6.0429	0.3845	-0.9999	1	0.6547	1	0.5818	902.126	1030.46	13	9.1	0.251927
715	8.9	46.1912	5.19	49.9064	7.2328	3.25	13.4001	2.9297	0.948	0.7757	1	0.05918	0.4348	0	1275.66	870.736	11.05	-44.85	0.717564
716	5.7	11.05	1.9386	22.2162	6.0044	3.25	11.718	2.3429	0.3847	0.009345	0.8503	0.2073	0.973	0.9412	230.263	951.096	-5.2	-9.75	0.322863
717	4.7	23.544	5.0094	20.0022	7.4082	3.25	10.2774	2.757	0.9766	0.9314	0.9986	0.02305	0.2963	0	971.511	98.5319	-2.6	23.4	0.676197
718	4.7	23.5619	5.0132	18.8703	6.989	0	14.5344	4.2346	0.954	0.9016	0.997	0.03014	0.4815	0	326.84	477.287	-9.75	21.45	0.717299
719	4.7	28.9888	6.1678	21.5538	7.9829	0	21.8017	7.129	0.9963	0.9917	1	0.00366	0.03704	0	1058.28	935.5	-27.3	-9.75	0.772626
720	8.9	7.827	0.8794	61.437	8.9039	0	32.0088	6.9067	-0.1706	-0.9923	0.9052	0.7031	0.4928	0.8367	828.332	594.225	5.85	5.2	0.0987657
721	6.9	64.432	9.338	52.4167	10.6973	4.5962	16.5718	2.859	0.9253	0.7956	0.9999	0.07178	0	0	308.558	987.529	33.15	-55.25	0.872931
722	6.1	12.4861	2.0469	22.8872	5.5822	0	14.5344	4.5104	-0.4971	-1	0.9889	0.7898	0.7561	0.8	472.156	529.016	9.75	-7.8	0.366683
723	7.7	4.5962	0.5969	58.4846	10.2605	0	37.9012	8.1468	0.272	-0.9923	0.9899	0.6781	1	0.6111	1350.79	302.954	-3.25	3.25	0.0581746
724	8.7	36.4522	4.1899	84.675	12.6381	3.25	45.2673	7.4398	0.3262	-0.9882	0.9993	0.8378	0.2537	0.383	982.466	718.701	-27.95	-23.4	0.331529
725	8.7	86.4891	9.9413	72.1548	10.7694	0	18.9506	3.9667	0.9879	0.9448	1	0.01403	0	0	1320.79	858.345	-53.95	-67.6	0.923106
726	7.3	79.9526	10.9524	60.6501	11.4434	7.2672	18.9506	3.3094	0.9782	0.8908	0.9998	0.02524	0	0	465.582	869.171	-64.35	-47.45	0.957093
727	8.5	35.6968	4.1996	39.0235	6.0036	0	10.2774	3.2549	0.9728	0.8717	1	0.03696	0.7385	0	28.8824	243.812	-19.5	-29.9	0.699514
728	8.5	25.7141	3.0252	40.8311	6.2817	0	16.25	3.8146	0.9386	0.7575	1	0.05296	0.9538	0	268.312	688.259	7.15	24.7	0.481589
729	8.5	5.886	0.6925	27.7022	4.2619	0	18.9506	3.6387	-0.3106	-1	0.9785	0.8216	1	0.7442	666.771	181.7	0.65	5.85	0.162486
730	8.5	49.83	5.8624	43.001	6.6155	0	13.4001	3.9529	0.9686	0.8202	1	0.046	0.2769	0	1098.99	553.341	-25.35	-42.9	0.886161
731	6.9	37.1809	5.3885	65.5619	13.38	0	32.1734	8.0365	0.9689	0.8123	1	0.03925	0.3469	0	780.913	730.884	22.1	29.9	0.402728
732	6.9	5.9927	0.8685	29.6234	6.0456	0	11.718	2.7929	-0.2709	-1	0.9979	0.8952	1	0.7241	12.8551	1026.09	-3.9	-4.55	0.143658
733	8.3	37.509	4.5192	52.5193	8.3364	0	18.9506	4.6238	0.971	0.8944	1	0.03044	0.4921	0	771.416	271.681	-17.55	-33.15	0.542105
734	8.1	20.5548	2.5376	35.9821	5.8987	0	16.5718	4.4016	0.5465	-0.8321	0.9923	0.3644	0.8852	0.7073	438.975	677.494	6.5	19.5	0.430196
735	8.1	6.1321	0.757	42.3531	6.9431	0	23.4361	4.9927	-0.1281	-0.9997	1	0.7196	1	0.7949	969.475	635.247	-3.25	5.2	0.109029
736	6.3	23.4451	3.7214	30.999	7.2091	3.25	11.718	2.6738	0.3928	-0.0412	0.9215	0.2641	0.6744	0.8636	22.873	943.135	16.9	16.25	0.516209
737	6.9	41.7672	6.0532	38.5189	7.861	0	14.5344	3.3934	0.9789	0.9155	0.9999	0.02067	0	0	213.891	1005.94	-14.95	39	0.770029
738	6.7	26.7212	3.9882	35.9594	7.6509	0	20.5548	6.0333	0.7739	0.229	0.9965	0.2239	0.7021	0.2963	772.649	1024.66	-20.15	17.55	0.521272
739	4.9	17.0121	3.4719	13.4689	4.6444	0	7.2672	1.8195	0.955	0.8485	1	0.04899	1	0	688.469	47.0102	-16.9	-1.95	0.747545
740	7.5	15.4503	2.06	39.8677	7.2487	0	16.25	4.4094	0.7752	0.2249	1	0.2649	1	0.3429	493.853	986.513	-14.3	-5.85	0.284189
741	6.5	37.0101	5.6939	36.1956	8.0435	3.25	16.25	4.0512	0.9912	0.9782	1	0.006462	0.1111	0	488.485	395.392	18.85	31.85	0.707888
742	7.5	85.4101	11.388	66.2551	12.0464	4.5962	22.981	3.9649	0.9994	0.9961	1	0.0008517	0	0	1337.23	216.26	-51.35	68.25	0.945345
743	7.3	43.1406	5.9097	40.0494	7.5565	0	13.4001	3.0728	0.9377	0.8462	1	0.03937	0.07547	0	953.411	129.144	-22.1	-37.05	0.782068
744	7.3	49.6729	6.8045	48.9956	9.2444	0	23.4361	5.2788	0.9248	0.8461	0.9859	0.03024	0	0	386.288	516.534	5.2	-49.4	0.736067
745	7.3	4.111	0.5631	20.4111	3.8512	0	7.2672	2.7259	-0.5707	-1	0.7071	0.4328	1	1	475.603	665.685	3.9	-1.3	0.146214
746	5.7	16.4053	2.8781	21.4441	5.7957	0	13.4001	3.4401	0.4493	-0.8789	0.9955	0.7492	0.7838	0.375	283.772	378.728	-9.1	-13.65	0.496592
747	5.5	82.3219	14.9676	51.8202	14.8058	4.5962	44.2048	8.4827	0.9778	0.9671	0.986	0.005653	0	0	178.454	754.764	76.7	29.9	1.01093
748	6.7	10.5812	1.5793	21.4402	4.5617	0	11.718	3.0834	0.4927	-1	0.9997	0.6534	1	0.3846	843.008	442.582	-1.95	10.4	0.346209
749	6.7	41.3198	6.1671	40.9247	8.7074	3.25	16.25	3.3071	0.9433	0.8666	0.9872	0.02882	0	0	285.396	488.313	13.65	39	0.70826
750	5.3	55.631	10.4964	36.1253	10.9471	7.2672	16.25	2.9628	0.9982	0.9924	1	0.002181	0	0	895.594	534.566	38.35	-40.3	0.958829
751	6.5	41.5695	6.3953	35.8982	7.9774	3.25	14.5344	2.4924	0.9647	0.838	1	0.05004	0	0	210.392	713.761	7.15	-40.95	0.801677
752	6.5	31.2068	4.801	31.1273	6.9172	0	13.4001	2.8211	0.9743	0.9189	1	0.0206	0.1333	0	794.769	260.562	31.2	0.65	0.694067
753	6.5	16.9499	2.6077	37.9389	8.4309	0	35.8974	10.0432	0.1848	-0.6278	0.9995	0.5619	0.6222	0.75	402.985	973.077	-14.3	-9.1	0.309303
754	5.7	14.359	2.5191	21.862	5.9087	0	10.2774	2.851	0.8854	0.5369	0.9998	0.1343	1	0.1765	1228.33	1006.88	14.3	1.3	0.426337
755	6.3	52.3966	8.3169	39.1825	9.1122	3.25	16.25	4.0733	0.9954	0.9836	1	0.005951	0	0	581.595	664.198	-37.05	37.05	0.912721
756	4.9	28.1308	5.741	26.7773	9.2336	3.25	16.25	3.4151	0.96	0.8777	0.9993	0.03646	0	0	192.5	679.265	-21.45	18.2	0.621751
757	6.3	28.6074	4.5409	30.0404	6.9862	0	13.4001	3.8621	0.4454	-0.3571	0.9584	0.438	0.4651	0.6087	239.905	450.754	-10.4	26.65	0.649981
758	6.3	6.5	1.0317	26.1507	6.0816	0	16.5718	3.994	-0.5148	-1	0.9806	0.5665	1	0.9565	302.651	333.032	0	6.5	0.169643
759	6.1	85.15	13.959	58.7157	14.3209	9.75	20.5548	2.9031	0.9972	0.9928	1	0.002227	0	0	740.164	227.139	0	85.15	0.974729
760	6.1	84.1894	13.8015	62.8232	15.3227	9.75	20.5548	3.276	0.9954	0.9904	0.9995	0.002778	0	0	1187.8	522.016	81.9	19.5	0.900722
761	6.1	34.0118	5.5757	43.7775	10.6774	0	34.548	9.8237	0.9284	0.715	0.9998	0.08276	0.3415	0.04762	483.664	214.484	30.55	-14.95	0.522196
762	6.1	10.0907	1.6542	13.39	3.2659	0	9.75	2.4429	0.4071	-0.8575	0.908	0.4942	1	0.8095	812.098	491.959	-2.6	9.75	0.506507
763	5.9	35.2501	5.9746	45.7664	11.735	3.25	42.7471	7.8294	0.4838	0.09537	0.7929	0.2296	0.2308	0.7895	460.305	727.059	35.1	-3.25	0.509127
764	5.9	20.4001	3.4576	26.0124	6.6699	0	24.7513	4.6485	0.9298	0.7399	0.9971	0.07703	0.6923	0.05263	1385.71	400.127	7.8	18.85	0.518389
765	5.9	20.0765	3.4028	32.9712	8.4542	0	18.3848	4.6294	0.7025	-0.8824	1	0.6078	0.5897	0.1579	55.8898	932.466	-9.75	17.55	0.402498
766	5.7	11.8614	2.0809	29.9463	8.0936	3.25	16.25	3.926	0.7207	-0.02325	1	0.3514	1	0.2941	1204.8	791.667	-1.95	11.7	0.257104
767	5.3	72.9913	13.7719	49.2281	14.9176	4.5962	26.2023	6.2076	0.9864	0.9564	0.9999	0.01369	0	0	1198.58	558.821	72.15	-11.05	0.923198
768	5.5	49.1428	8.935	48.8681	13.9623	3.25	33.1436	7.2891	0.8006	0.7165	0.9251	0.0512	0	0.2	1308.29	163.327	-39	-29.9	0.639938
769	5.5	24.7086	4.4925	32.8935	9.3982	4.5962	13.4001	2.8049	-0.3963	-1	0.9947	0.8093	0.5143	0.7857	1104.91	987.773	-24.7	-0.65	0.478017
770	5.5	40.095	7.29	38.3643	10.9612	0	19.769	5.9998	0.9516	0.8413	0.9996	0.04188	0.4286	0	1369.77	714.182	13.65	37.7	0.665073
771	5.5	8.841	1.6074	15.9355	4.553	0	10.2774	3.4045	0.8701	0.5547	0.9982	0.1249	1	0.1333	515.391	740.745	-8.45	-2.6	0.353042
772	5.5	18.3848	3.3427	24.8004	7.0858	3.25	13.7886	3.9658	0.4739	-0.5547	0.9806	0.485	0.7714	0.6667	1323.38	323.018	2.6	18.2	0.471746
773	5.5	6.6287	1.2052	14.9362	4.2675	0	9.75	2.4073	0.4429	-0.8944	1	0.6765	1	0.5385	1020.27	193.564	6.5	1.3	0.282414
774	5.3	3.25	0.6132	24.1043	7.3043	0	19.769	4.7484	-0.5431	-0.9852	0.3162	0.3626	1	1	670.783	638.585	1.95	-2.6	0.0839505
775	5.3	25.006	4.7181	29.0581	8.8055	3.25	26.8002	6.2079	0.7877	0.6693	0.8855	0.08403	0.3333	0.4615	374.755	13.5849	24.7	-3.9	0.535813
776	5.3	17.8484	3.3676	20.488	6.2085	0	13.4001	3.4746	0.9702	0.893	1	0.03192	1	0	660.085	425.387	17.55	3.25	0.542418
777	5.1	32.3502	6.3432	26.1728	8.4428	3.25	16.25	4.0155	0.9587	0.8906	0.9963	0.03776	0	0	991.51	464.853	-29.9	-12.35	0.751315
778	4.9	3.9	0.7959	16.2128	5.5906	0	14.5344	3.6433	0.5364	-0.3162	0.9487	0.5034	1	0.5	806.592	898.898	0	3.9	0.142364
779	4.9	5.5154	1.1256	13.0316	4.4937	0	20.5548	3.8139	-0.4915	-0.8721	0.09481	0.3982	1	1	161.204	388.857	-3.9	-3.9	0.250484
780	4.7	17.0988	3.638	14.9188	5.5255	3.25	7.2672	1.7979	0.9836	0.9596	0.9947	0.01242	0.6296	0	524.106	14.0213	-2.6	-16.9	0.658402
781	4.9	54.1181	11.0445	42.9488	14.8099	6.5	45.2673	9.6098	0.9825	0.8749	1	0.04107	0	0	264.122	140.612	-22.1	49.4	0.745751
782	4.9	47.4545	9.6846	34.5219	11.9041	4.5962	18.9506	6.0781	0.936	0.9164	0.955	0.01369	0	0	569.439	13.0102	46.15	11.05	0.813552
783	4.7	9.8363	2.0928	21.5801	7.9926	3.25	14.5344	3.8615	0.8657	0.3939	0.9997	0.2163	1	0.1429	333.808	815.649	-1.3	9.75	0.261842

## Sheet: SDM 79 G S2V2
trackID	trackLength(s)	totalDisplacement(um)	meanVelocity(um/s)	totalDistance(um)	meanSpeed(um/s)	minSpeed(um/s)	maxSpeed(um/s)	stdevSpeed(um/s)	meanPersistence	minPersistence	maxPersistence	stdevPersistence	tumblingPropensityV	tumblingPropensityP	positionX(px)	positionY(px)	displacementX(um)	displacementY(um)
0	4.9	27.6537	5.6436	28.1007	9.6899	3.25	16.5718	4.352	0.9588	0.8759	0.9984	0.04246	0.4828	0	1199.32	932.071	13.65	-24.05	0.582421
1	9.3	26.65	2.8656	47.1889	6.4642	0	14.5344	3.3654	0.7291	0.1644	1	0.2651	0.9041	0.4528	332.215	803.468	0	26.65	0.443303
2	5.9	10.7201	1.817	20.4887	5.2535	0	18.3848	3.8053	0.5012	-0.8944	0.9971	0.6819	0.9744	0.3158	1277.54	1030.19	2.6	-10.4	0.345865
3	6.9	34.8402	5.0493	40.3702	8.2388	3.25	32.6621	6.1898	0.9447	0.8057	1	0.06272	0.6531	0	1058.02	969.739	34.45	-5.2	0.612868
4	6.1	16.61	2.723	21.8425	5.3274	0	10.2774	2.8534	0.382	-0.7835	0.9965	0.6824	0.9756	0.4286	1275.47	378.197	8.45	14.3	0.511131
5	14.5	48.8366	3.368	100.19	8.0152	0	23.4361	5.8205	0.2202	-0.9836	0.9999	0.7554	0.664	0.5728	798.238	612.041	8.45	48.1	0.420202
6	15.5	28.6295	1.8471	105.303	7.8002	0	23.6604	4.5992	0.1857	-1	1	0.7674	0.8444	0.5982	724.413	804.652	22.1	18.2	0.236802
7	12.1	17.5018	1.4464	78.9092	7.8128	3.25	33.931	4.9431	0.6512	-0.8376	0.9999	0.4778	0.9703	0.3457	902.438	790.393	-6.5	-16.25	0.185132
8	23.7	83.2533	3.5128	132.737	6.1169	0	13.7886	3.114	0.9185	0.4878	1	0.1105	0.8433	0.1015	843.281	788.641	56.55	-61.1	0.574278
9	15.1	77.0874	5.1051	102.856	7.8516	0	26.2023	5.15	0.9415	0.5402	1	0.1047	0.2901	0.07207	604.411	1020.63	-70.2	-31.85	0.650199
10	14.1	156.759	11.1177	150.313	12.4225	0	48.75	9.5777	0.9326	0.632	1	0.09905	0.1405	0.09901	765.904	345.415	-142.35	65.65	0.894965
11	8.9	8.6721	0.9744	28.9538	4.1962	0	11.718	2.8139	0.3049	-1	0.9989	0.6587	1	0.6383	988.848	554.994	8.45	1.95	0.23221
12	11.7	19.1281	1.6349	63.1852	6.5139	0	18.9506	3.8158	-0.1204	-1	1	0.798	0.9897	0.75	1300.18	417.073	-18.85	-3.25	0.250986
13	12.7	11.718	0.9227	64.1896	5.999	0	14.5344	3.3915	0.3049	-0.9487	1	0.6045	1	0.6395	1308.26	628.102	9.75	6.5	0.153809
14	5.3	39.57	7.466	34.768	10.5357	3.25	17.5018	4.2297	0.984	0.9248	1	0.02185	0.1212	0	692.557	451.821	-26.65	-29.25	0.708638
15	5.3	10.4203	1.9661	28.8607	8.7457	3.25	29.9635	6.162	-0.3762	-1	0.6139	0.5531	0.9394	1	1235.1	872.811	-0.65	10.4	0.224808
16	6.7	18.6132	2.7781	32.7003	6.9575	0	20.5548	4.3021	0.9122	0.4997	0.9999	0.1306	0.9362	0.1111	602.836	972.94	7.8	-16.9	0.399296
17	11.5	119.547	10.3954	97.1765	10.2291	0	20.5548	3.9079	0.9752	0.861	1	0.03617	0	0	391.726	639.97	100.75	-64.35	1.01626
18	6.7	9.9218	1.4809	27.4123	5.8324	0	20.8102	5.5394	-0.1907	-0.9895	0.9899	0.7602	0.8511	0.7778	749.963	521.045	8.45	-5.2	0.253909
19	12.7	25.9756	2.0453	59.574	5.5677	0	14.5344	3.5571	0.2942	-1	1	0.7384	1	0.5765	564.909	624.504	13.65	-22.1	0.367351
20	6.3	25.7551	4.0881	37.5518	8.733	3.25	14.5344	3.3085	0.7312	0.2641	0.9999	0.2712	0.6744	0.5217	1057.74	434.817	-18.85	17.55	0.468121
21	16.9	22.8242	1.3505	116.998	7.8522	0	32.5	5.5089	0.1561	-1	1	0.758	0.9664	0.624	539.944	565.266	21.45	7.8	0.17199
22	8.5	45.4164	5.3431	56.0531	8.6236	0	17.5018	4.1303	0.6431	-0.9409	0.9964	0.5094	0.3231	0.2889	1258.85	273.771	-44.85	7.15	0.61959
23	29.9	93.9087	3.1408	197.868	7.092	0	19.5	4.3124	0.5717	-1	1	0.6403	0.638	0.3488	786.14	474.841	83.2	-43.55	0.442865
24	6.7	61.5959	9.1934	53.3817	11.3578	3.25	26.2023	4.5709	0.9868	0.957	1	0.01221	0	0	368.03	902.075	61.1	7.8	0.809435
25	18.7	41.9338	2.2425	116.405	6.9704	0	35.1541	5.4032	0.3602	-1	1	0.7939	0.7425	0.4178	1150.37	616.949	-39.65	-13.65	0.321718
26	8.5	74.6369	8.7808	62.2326	9.5742	3.25	20.5548	3.6086	0.9541	0.8461	1	0.04983	0	0	695.376	821.3	62.4	40.95	0.917131
27	9.5	70.4433	7.4151	63.8708	8.5161	0	20.8102	4.9841	0.9366	0.741	1	0.07181	0.09333	0.01818	708.689	290.01	-52.65	-46.8	0.870715
28	16.5	25.4249	1.5409	82.8858	5.7163	0	16.25	4.0119	0.4214	-0.9899	1	0.5757	0.9103	0.6066	901.512	962.548	1.95	25.35	0.269562
29	41.9	70.3082	1.678	251.265	6.2974	0	27.768	3.9063	0.8496	-0.8464	1	0.4007	0.6792	0.08707	1244.41	537.289	3.9	-70.2	0.266459
30	7.5	26.3951	3.5193	31.4096	5.7108	0	11.718	2.9727	0.9459	0.4472	1	0.1008	0.8909	0.02857	392.053	971.953	-20.8	-16.25	0.616253
31	5.1	9.75	1.9118	18.2778	5.8961	0	13.7886	3.3551	0.8209	0.1644	0.995	0.2439	0.9677	0.2727	791.422	983.078	-5.85	-7.8	0.324248
32	7.5	4.3603	0.5814	18.1723	3.3041	0	7.2672	2.2182	0.2017	-0.9998	1	0.7373	1	0.6176	941.06	750.44	1.95	3.9	0.175963
33	13.5	59.8035	4.4299	87.3237	7.5934	0	20.5548	4.9852	0.3898	-0.9984	1	0.6957	0.6696	0.4842	1083.71	346.696	-0.65	59.8	0.583388
34	20.5	133.06	6.4907	189.036	10.2182	0	39.538	5.5172	0.8775	-0.1104	1	0.1857	0.1784	0.1455	1019.71	765.676	88.4	-99.45	0.63521
35	9.1	65.6629	7.2157	83.7711	11.7988	3.25	27.9576	5.6857	0.9536	0.7465	0.9999	0.05437	0	0.01961	1294.03	561.549	38.35	-53.3	0.611562
36	20.3	78.6742	3.8756	165.398	9.0381	0	25.3833	5.2929	0.5899	-0.9943	1	0.6986	0.5738	0.2331	1098.31	205.978	-48.75	61.75	0.428807
37	11.5	6.4347	0.5595	45.7856	4.8195	0	16.5718	3.8085	-0.02238	-0.9965	0.9999	0.6582	1	0.8592	975.604	686.43	4.55	4.55	0.116091
38	8.3	64.0209	7.7134	60.2016	9.5558	3.25	23.4361	3.8135	0.8588	0.6981	1	0.1004	0	0.1628	429.271	775.398	42.25	48.1	0.807196
39	19.5	105.776	5.4244	133.849	7.6485	0	20.8102	3.9863	0.9696	0.5735	1	0.06559	0.32	0.03226	952.859	332.5	-77.35	-72.15	0.709211
40	16.3	115.079	7.0601	129.492	9.0554	0	18.9506	3.4374	0.9723	0.7517	1	0.03804	0.08392	0	1362.45	376.837	-2.6	-115.05	0.779656
41	6.1	9.9218	1.6265	22.529	5.4949	0	20.8102	4.4739	0.1008	-0.4936	0.8944	0.3827	1	0.9474	1343.65	517.18	8.45	-5.2	0.296002
42	16.1	62.0878	3.8564	91.6848	6.5025	0	13	3.1266	0.8778	0.02669	1	0.2159	0.5177	0.1405	1223.5	845.037	-20.8	58.5	0.593064
43	11.1	27.1214	2.4434	39.2043	4.3082	0	11.718	2.6335	0.3573	-0.6139	0.9972	0.4584	0.967	0.6957	316.73	719.842	19.5	18.85	0.567151
44	6.1	16.9	2.7705	24.2269	5.909	0	20.8102	3.8955	0.8019	0.4229	0.9992	0.1777	1	0.2857	1127.98	401.049	16.9	0	0.468861
45	9.5	38.8807	4.0927	47.6122	6.3483	0	18.9506	4.7164	0.1295	-1	1	0.7896	0.7067	0.6909	1377.28	718.058	30.55	-24.05	0.644692
46	9.1	61.1864	6.7238	66.2742	9.3344	3.25	16.25	3.5243	0.9954	0.9792	1	0.005914	0	0	890.698	317.55	3.25	61.1	0.720325
47	12.5	125.665	10.0532	122.131	11.6315	0	24.7513	4.9585	0.6656	-0.9978	1	0.5127	0.1905	0.3133	738.6	470.996	-93.6	83.85	0.864308
48	11.5	23.6604	2.0574	72.3213	7.6128	0	32.6621	5.1251	0.158	-0.9908	1	0.7382	0.7895	0.6351	384.935	485.696	-8.45	-22.1	0.270255
49	5.3	21.8501	4.1227	19.8907	6.0275	0	13.4001	4.0008	0.989	0.9587	1	0.01236	0.4242	0	522.613	918.934	20.15	8.45	0.683982
50	7.5	61.6987	8.2265	53.4978	9.7269	3.25	16.25	3.7357	0.9733	0.884	1	0.02892	0	0	723.447	448.407	-12.35	60.45	0.845747
51	9.3	26.4671	2.8459	45.1047	6.1787	0	14.5344	3.2759	0.8876	0.4404	1	0.1291	0.9452	0.1698	1298.8	160.446	-24.05	11.05	0.460599
52	7.7	62.8386	8.1609	58.4739	10.2586	0	37.0557	6.5302	0.8506	0.4091	1	0.219	0	0.2973	1090.62	166.591	-39.65	-48.75	0.795518
53	30.3	36.9758	1.2203	147.85	5.2244	0	13.7886	2.9713	0.6631	-1	1	0.5696	0.742	0.2605	395.34	802.257	36.4	-6.5	0.233577
54	7.1	9.1	1.2817	18.2178	3.5721	0	10.2774	2.6559	0.7425	0.05547	0.9991	0.2646	1	0.4839	0.9577	432.141	0	9.1	0.358809
55	11.1	16.1457	1.4546	57.2027	6.286	0	16.5718	3.6348	0.4515	-0.8944	0.9991	0.4592	0.7692	0.6714	564.162	97.7072	-10.4	-12.35	0.231403
56	10.1	45.6159	4.5164	51.6776	6.38	0	18.9506	3.6672	0.9312	0.4706	1	0.1243	0.4568	0.1148	978.317	340.371	24.7	38.35	0.7079
57	5.3	4.111	0.7757	17.3405	5.2547	0	13	3.6668	0.2526	-0.8742	1	0.6757	1	0.6923	868.66	454.642	-1.3	3.9	0.14762
58	19.3	72.9044	3.7774	127.284	7.3575	0	21.8017	4.5719	0.8956	0.1168	1	0.1529	0.6301	0.1765	841.643	447.979	27.3	67.6	0.513408
59	26.1	46.442	1.7794	164.192	6.813	0	13.7886	3.8508	0.4905	-0.9923	1	0.6781	1	0.4163	1082.63	373.833	-33.8	31.85	0.261177
60	10.1	32.4545	3.2133	60.8698	7.5148	0	16.25	3.5029	0.704	-0.9983	0.9999	0.6069	0.4198	0.1803	854.951	400.431	27.3	-17.55	0.427596
61	12.5	90.4061	7.2325	93.8661	8.9396	0	27.768	4.765	0.9914	0.7962	1	0.02566	0.1333	0	594.328	636.636	46.8	77.35	0.809041
62	17.1	17.4413	1.02	115.168	7.627	0	21.8017	5.1001	0.5254	-1	1	0.6848	0.5232	0.3282	480.918	303.532	15.6	7.8	0.133735
63	15.5	45.6391	2.9445	92.3134	6.838	0	19.769	3.8226	0.2068	-1	0.9998	0.7395	0.7111	0.5739	851.3	855.048	-26.65	-37.05	0.430608
64	5.1	24.7513	4.8532	27.2643	8.7949	0	29.0689	6.8682	0.8758	0.4606	0.9952	0.1551	0.4194	0.09091	1155.91	223.598	24.05	5.85	0.55182
65	5.5	19.7369	3.5885	15.0758	4.3074	0	7.2672	1.9723	0.9851	0.9525	0.9999	0.01378	1	0	757.318	1032.25	-18.85	-5.85	0.833101
66	5.5	15.2992	2.7817	21.968	6.2766	0	11.718	2.5211	0.9515	0.8682	0.9957	0.04312	1	0	731.5	574.882	3.25	-14.95	0.443186
67	18.5	18.1302	0.98	84.5544	5.1245	0	22.981	4.335	0.5815	-0.9943	1	0.4818	1	0.4648	1184.78	371.705	4.55	-17.55	0.191238
68	6.5	24.5025	3.7696	54.4323	12.0961	0	33.1436	8.8144	0.8402	0.3268	0.9986	0.1716	0.8444	0.2	994.569	175.854	-9.1	-22.75	0.311638
69	6.9	48.1263	6.9748	42.9105	8.7572	0	19.5	4.8577	0.8408	0.6145	1	0.147	0	0.3793	1380.54	93.8478	13.65	46.15	0.796465
70	7.3	49.6091	6.7958	40.1308	7.5718	0	16.5718	3.8061	0.95	0.8711	0.9875	0.02916	0.1509	0	77.2397	954.685	4.55	49.4	0.897514
71	4.9	39.3451	8.0296	32.2446	11.1188	7.2672	16.25	2.7856	0.9911	0.96	1	0.01401	0	0	695.49	172.571	5.2	39	0.722164
72	4.9	22.7035	4.6334	26.3162	9.0746	0	17.5018	5.0614	0.3618	-0.5264	0.999	0.6155	0.4483	0.5556	1042.94	309.429	9.1	-20.8	0.51059
73	16.5	13.2575	0.8035	87.686	6.0473	0	16.25	3.3716	0.06297	-1	0.9997	0.6607	1	0.7627	570.139	837.158	-13	2.6	0.132869
74	6.1	13	2.1311	30.2171	7.37	0	16.5718	4.7699	0.5065	-0.9801	0.9899	0.6248	0.7317	0.4286	199.41	935.902	13	0	0.289159
75	20.1	72.3605	3.6	126.041	6.9636	0	16.25	3.6015	0.9129	0.3807	1	0.1061	0.7017	0.08075	1320.34	98.1841	-17.55	70.2	0.516974
76	5.1	12.4182	2.4349	17.6631	5.6978	0	11.718	3.7396	0.8025	0.4472	1	0.1959	1	0.4545	408.137	294.892	-9.1	8.45	0.42734
77	10.7	117.81	11.0103	100.209	11.5182	0	45.2673	7.3783	0.9889	0.9357	1	0.01242	0	0	1282.93	206.126	115.05	-25.35	0.955905
78	5.1	34.4561	6.7561	26.0923	8.4169	0	20.8102	4.5992	0.9897	0.9656	0.9994	0.01051	0	0	356.735	338.108	27.95	20.15	0.802683
79	9.7	45.6159	4.7027	65.5654	8.515	0	29.43	5.9349	0.5439	-0.89	1	0.6182	0.3247	0.2982	369.907	428.253	-45.5	3.25	0.552284
80	11.5	10.7201	0.9322	52.3499	5.5105	0	17.5018	3.5139	0.3442	-0.9648	1	0.5467	1	0.6892	414.278	122.122	-10.4	-2.6	0.169168
81	27.9	147.182	5.2753	227.22	8.773	0	30.6604	4.5951	0.9123	0.3468	1	0.1255	0.1737	0.1004	859.48	52.0896	107.9	-100.1	0.601311
82	22.7	3.5004	0.1542	86.5518	4.1812	0	16.5718	3.157	0.2739	-0.9992	1	0.6544	1	0.6133	240.899	417.844	-1.3	3.25	0.0368794
83	16.1	60.0573	3.7303	128.571	9.1185	0	27.768	5.0503	0.5773	-0.8321	1	0.5755	0.3972	0.3445	98.6677	712.832	-59.15	-10.4	0.409091
84	16.5	114.699	6.9514	173.071	11.9359	3.25	19.769	3.5338	0.9296	0.7853	0.9998	0.06101	0	0	473.712	76.1303	-108.55	37.05	0.582394
85	6.3	31.3688	4.9792	28.2503	6.5698	3.25	11.718	3.0621	0.9587	0.8518	0.9996	0.04181	0.09302	0	835.587	124.421	26	17.55	0.757892
86	6.1	100.043	16.4005	72.0074	17.5628	3.25	43.7243	8.3604	0.9982	0.9923	0.9999	0.001818	0	0	264.721	823.68	-65	-76.05	0.93382
87	11.1	59.4208	5.3532	76.1966	8.3732	0	35.8974	5.0345	0.7972	-0.01872	1	0.3179	0.04396	0.2817	824.577	59.5721	-55.9	20.15	0.639325
88	6.3	114.43	18.1634	80.2878	18.6716	10.2774	29.0689	3.9081	0.9961	0.9875	0.9999	0.003377	0	0	262.413	611.302	106.6	-41.6	0.972782
89	14.9	14.6069	0.9803	117.724	9.1259	0	45.6159	8.1345	-0.2258	-1	1	0.7365	0.8372	0.787	491.966	1018.14	7.8	-12.35	0.10742
90	7.9	72.3371	9.1566	59.7693	10.1304	0	16.25	3.5643	0.987	0.9584	0.9997	0.01124	0	0	728.665	149.519	-72.15	-5.2	0.903873
91	9.3	30.9006	3.3227	52.0719	7.1331	0	16.25	3.6806	0.3982	-0.9923	0.999	0.8275	0.411	0.3585	976.548	214.602	11.7	28.6	0.465814
92	10.5	37.7895	3.599	56.8711	6.6907	0	13.4001	3.0864	0.9738	0.6247	1	0.05511	0.8706	0.01538	942.152	585.343	28.6	24.7	0.537911
93	8.9	12.6207	1.4181	72.6192	10.5245	0	30.6604	7.3249	-0.1913	-0.9989	0.9984	0.7301	0.8406	0.8367	975.618	901.343	10.4	7.15	0.134743
94	32.1	73.0347	2.2752	190.717	6.3361	0	16.5718	3.6042	0.5745	-1	1	0.6263	0.804	0.3393	536.822	381.64	-70.2	20.15	0.359085
95	9.1	4.162	0.4574	20.0246	2.8204	0	7.2672	2.1812	0.2406	-0.8944	1	0.7119	1	0.5882	882.56	596.995	2.6	3.25	0.162176
96	21.3	100.639	4.7248	127.83	6.6233	0	13.7886	3.6217	0.9653	0.6022	1	0.06552	0.3938	0.0289	574.197	972.033	-100.1	10.4	0.71336
97	7.7	31.9096	4.1441	42.6327	7.4794	0	20.5548	4.8772	0.117	-0.9961	0.9899	0.6621	0.4561	0.7568	300.656	130.123	-31.85	1.95	0.554069
98	6.7	16.25	2.4254	27.0582	5.7571	3.25	11.718	2.5138	0.9195	0.5547	1	0.1092	1	0.1111	570.478	269.515	-15.6	4.55	0.421288
99	6.5	42.5489	6.546	34.0605	7.569	3.25	14.5344	3.0569	0.9841	0.918	0.9999	0.02481	0	0	51.5308	389.938	13.65	-40.3	0.864843
100	7.1	4.3603	0.6141	33.1324	6.4965	0	14.5344	3.257	-0.03081	-1	0.9899	0.8226	1	0.6667	321.12	258.493	1.95	3.9	0.0945278
101	6.9	49.1814	7.1277	43.7295	8.9244	3.25	23.4361	4.0223	0.9807	0.9323	0.9997	0.01724	0	0	1371.79	442.246	24.05	-42.9	0.798676
102	26.7	75.0884	2.8123	214.221	8.6729	0	29.9635	5.0588	0.3688	-1	0.9999	0.6939	0.5263	0.4933	655.815	716.345	26.65	-70.2	0.324263
103	17.3	74.6623	4.3157	132.885	8.6853	0	47.9857	6.2899	0.8448	-0.1865	1	0.2541	0.4248	0.1818	1186.62	440.003	-56.55	48.75	0.496897
104	7.9	93.4577	11.8301	72.2799	12.2508	6.5	17.5018	2.82	0.991	0.9686	1	0.009188	0	0	1310.2	363.373	85.8	37.05	0.965659
105	8.1	73.9773	9.133	67.4895	11.0639	0	20.8102	5.5832	0.9646	0.884	1	0.02782	0	0	1076.31	577.321	43.55	59.8	0.825477
106	8.7	98.2597	11.2942	89.6024	13.3735	7.2672	19.769	3.0075	0.9895	0.9407	1	0.01125	0	0	1322.1	845.448	-88.4	-42.9	0.844521
107	6.5	3.9	0.6	45.2279	10.0506	0	32.0088	8.855	-0.3876	-0.9976	0.8986	0.6326	1	0.9565	961.815	483.508	0	3.9	0.0596979
108	4.7	40.9552	8.7139	32.103	11.89	6.5	21.8017	4.4899	0.9105	0.869	0.9621	0.03618	0	0	1211.27	591.5	0.65	-40.95	0.732876
109	12.9	21.2918	1.6505	52.4409	4.8111	0	13	2.9855	0.5589	-0.4679	1	0.4493	1	0.4831	611.888	380.434	11.05	18.2	0.343061
110	12.7	96.6294	7.6086	114.587	10.709	0	26	5.5331	0.9843	0.9107	1	0.01784	0.08411	0	725.559	38.6142	-91	32.5	0.710487
111	5.3	13	2.4528	23.9943	7.271	0	35.8974	8.4794	0.6461	0.0767	0.9949	0.3136	0.9394	0.6154	809.849	938.132	-7.8	10.4	0.33734
112	6.7	20.1605	3.009	32.661	6.9491	0	24.7513	5.2954	0.7021	-0.9247	0.9979	0.6	0.9149	0.1481	1145.72	783.157	-0.65	20.15	0.433006
113	8.5	105.045	12.3582	84.6145	13.0176	4.5962	18.3848	3.4752	0.982	0.8793	1	0.02617	0	0	798.953	312.747	-9.1	104.65	0.949346
114	6.5	30.055	4.6239	30.8221	6.8494	0	14.5344	3.0255	0.9475	0.771	0.9939	0.05159	0.7556	0	316.377	770.069	11.05	27.95	0.675081
115	14.9	39.8784	2.6764	73.0917	5.666	0	26	4.9415	0.2458	-1	0.9999	0.8381	0.7209	0.4907	315.524	824.644	13	37.7	0.472361
116	5.7	16.4053	2.8781	29.2798	7.9135	0	19.769	5.8499	0.5397	-0.07298	0.9999	0.2946	0.7568	0.7059	1227.58	137.658	-9.1	-13.65	0.363695
117	31.1	185.443	5.9628	251.613	8.6465	0	27.9576	3.8845	0.8859	-0.6196	1	0.2959	0.1753	0.1144	1069.27	729.381	8.45	185.25	0.68962
118	14.7	27.9198	1.8993	70.8462	5.5784	0	23.6604	4.2929	0.7277	-0.1644	0.9998	0.2836	1	0.4571	1150.73	713.343	27.3	-5.85	0.340474
119	13.7	97.9237	7.1477	130.374	11.1431	3.25	37.9012	7.0354	0.9762	0.8717	1	0.02489	0.008547	0	616.073	493.46	97.5	9.1	0.641446
120	4.9	5.8138	1.1865	20.4615	7.0557	0	20.8102	5.5725	0.4672	-0.1789	0.9985	0.4544	1	0.625	892.775	274.673	5.2	2.6	0.168162
121	8.5	55.1275	6.4856	50.8397	7.8215	0	14.5344	4.2904	0.9904	0.9463	0.9999	0.01118	0.1692	0	337.771	565.047	43.55	-33.8	0.829202
122	6.1	28.9597	4.7475	26.4654	6.455	0	13.4001	2.9188	0.9822	0.9214	0.9997	0.02154	0.7073	0	1333.87	663.32	20.8	20.15	0.735476
123	6.3	15.6541	2.4848	25.5156	5.9339	0	11.718	3.3885	0.5694	0.02173	0.9637	0.2334	0.8605	0.7391	526.143	168.222	-1.3	15.6	0.418747
124	6.5	3.25	0.5	17.5738	3.9053	0	7.2672	2.4015	-0.4557	-1	0.8321	0.6411	1	0.875	366.608	957.554	1.95	2.6	0.128031
125	6.5	34.3763	5.2887	73.7856	16.3968	0	71.5738	16.2173	-0.1677	-0.5147	0.7526	0.3704	0.2222	0.9545	1317.25	728.023	9.1	-33.15	0.322545
126	6.9	100.456	14.5588	74.2959	15.1624	7.2672	19.769	3.2664	0.9869	0.963	0.9934	0.005979	0	0	412.819	383.101	-8.45	100.1	0.960191
127	6.1	13.3369	2.1864	37.7177	9.1994	0	26.2023	6.6107	0.9212	0.6644	0.9998	0.08464	1	0.04762	324.467	23.541	-9.75	9.1	0.237668
128	10.1	38.1512	3.7773	57.0301	7.0408	0	17.5018	3.5013	0.8894	-0.2169	0.9997	0.2238	0.3704	0.06557	483.173	518.079	5.85	-37.7	0.536487
129	16.1	75.271	4.6752	139.619	9.9021	0	49.1814	7.7646	0.6352	-0.6278	0.9998	0.3542	0.2199	0.5041	935.345	667.382	21.45	72.15	0.472142
130	18.5	102.331	5.5314	137.05	8.3061	0	25.3833	4.77	0.6626	-0.9962	1	0.6418	0.2545	0.2345	155.808	792.676	-63.05	80.6	0.665944
131	4.9	28.1308	5.741	26.6262	9.1815	3.25	21.8017	5.5465	0.9913	0.9721	1	0.009279	0.06897	0	1127.94	309.827	18.2	21.45	0.625279
132	5.9	36.243	6.1429	24.8663	6.376	0	14.5344	3.4531	0.901	0.7819	0.9835	0.0618	0.07692	0	1306.31	31.5339	-19.5	30.55	0.963441
133	9.5	27.3309	2.8769	47.6619	6.3549	0	16.25	4.0381	-0.1047	-0.9998	0.8754	0.7204	0.8133	0.7273	192.368	545.158	-1.3	27.3	0.452706
134	26.5	208.354	7.8624	241.59	9.8608	3.25	23.6604	3.6132	0.9559	0.6644	1	0.06912	0.07755	0.03556	1243.2	294.977	-190.45	84.5	0.797339
135	12.7	72.9681	5.7455	81.4385	7.6111	3.25	13.7886	3.0471	0.9813	0.9033	1	0.02074	0.1495	0	1307.07	197.72	65.65	-31.85	0.754884
136	7.3	54.9433	7.5265	54.1479	10.2166	3.25	20.5548	4.3987	0.9838	0.8321	1	0.03888	0.2264	0	1229.79	25.4041	-49.4	24.05	0.736693
137	45.9	165.874	3.6138	368.578	8.3958	0	29.9635	4.9821	0.6727	-0.9995	1	0.6239	0.3736	0.2265	473.581	716.215	-142.35	-85.15	0.43043
138	16.9	80.0213	4.735	113.719	7.6322	0	16.5718	3.6658	0.9002	0.02479	1	0.1784	0.3221	0.1318	61.5444	983.059	58.5	54.6	0.620398
139	5.1	41.5288	8.1429	31.8295	10.2676	3.25	18.9506	4.4638	0.8889	0.8356	0.9273	0.02454	0.1935	0	1060.17	315.069	26.65	31.85	0.793068
140	9.7	28.2208	2.9094	50.4059	6.5462	0	19.769	4.0771	0.7746	-0.2631	1	0.3116	0.8961	0.2982	22.8763	779.552	24.7	13.65	0.444441
141	5.1	17.5018	3.4317	21.4249	6.9112	0	14.5344	3.8369	0.9906	0.9609	0.9983	0.01172	1	0	631.323	74.4118	16.25	-6.5	0.496542
142	4.7	17.6819	3.7621	17.067	6.3211	3.25	16.25	3.709	0.2231	-0.08826	0.8866	0.3435	0.7037	0.8571	284.468	359.681	14.3	10.4	0.595165
143	6.1	7.2672	1.1913	19.8369	4.8383	0	11.718	3.046	-0.6116	-1	0.4472	0.4369	1	1	1376.54	416.205	1.3	7.15	0.246223
144	8.5	31.2676	3.6785	65.553	10.0851	3.25	20.8102	4.7913	0.451	-0.9333	1	0.8193	0.2462	0.3333	1304.88	949.712	-29.25	-11.05	0.364746
145	33.9	46.351	1.3673	137.687	4.3162	0	42.7471	4.4394	0.3173	-1	1	0.719	1	0.5548	402.441	520.28	-17.55	42.9	0.316783
146	7.1	40.4883	5.7026	38.9172	7.6308	0	13.4001	3.3412	0.9832	0.9242	1	0.01904	0.01961	0	769.831	944.577	-29.9	-27.3	0.747314
147	11.1	70.7545	6.3743	84.5544	9.2917	3.25	16.25	3.4968	0.8821	0.4155	1	0.147	0.05495	0.1831	605.892	194.266	-65	-27.95	0.686021
148	6.5	50.4536	7.7621	52.011	11.558	3.25	19.769	4.1825	0.9946	0.9648	1	0.008662	0	0	1218.03	289.085	31.2	39.65	0.671578
149	6.1	76.4959	12.5403	52.5023	12.8054	7.2672	16.5718	2.3821	0.993	0.9785	0.9992	0.005137	0	0	704.73	904.762	-16.25	-74.75	0.979298
150	11.5	116.874	10.1629	122.121	12.8548	0	19.769	4.0191	0.9851	0.9241	1	0.01942	0	0	231.013	848.396	-70.85	92.95	0.790592
151	4.7	22.8981	4.8719	23.4179	8.6733	3.25	13	3.2316	0.9658	0.9082	0.9987	0.0338	0.07407	0	15.4787	163.17	-18.85	13	0.561712
152	5.5	36.8671	6.7031	33.0823	9.4521	3.25	16.25	3.3421	0.9705	0.9282	0.9995	0.0212	0.05714	0	1197.15	896.973	36.4	-5.85	0.709165
153	25.3	137.458	5.4331	169.151	7.2597	0	16.5718	3.1534	0.9568	0.7333	1	0.05378	0.2275	0.01408	979.534	85.1008	-117	-72.15	0.748392
154	5.1	10.4809	2.0551	19.5457	6.3051	0	11.718	3.9057	0.4903	-0.7167	1	0.4976	1	0.7273	1119.14	919.078	-1.3	10.4	0.325942
155	9.7	62.983	6.4931	61.8652	8.0344	0	13.4001	3.0836	0.9841	0.9319	1	0.01602	0	0	113.918	784.17	45.5	43.55	0.808162
156	7.1	38.372	5.4045	41.3396	8.1058	0	13.4001	3.3383	0.9823	0.92	0.9999	0.01635	0.2353	0	188.261	399.352	-38.35	-1.3	0.666745
157	4.9	7.4111	1.5125	19.7029	6.7941	0	22.981	5.9315	-0.1496	-0.9285	1	0.5844	1	0.8889	975.194	858.622	-7.15	1.95	0.22262
158	7.1	12.6207	1.7776	39.5315	7.7513	0	47.9857	8.8397	0.177	-0.9979	0.9985	0.7838	0.9216	0.6667	878.606	918.81	10.4	-7.15	0.229329
159	4.7	37.9736	8.0795	44.5602	16.5038	3.25	24.7513	6.2694	0.99	0.9459	0.9999	0.01959	0.07407	0	1335.3	1033.82	-37.7	-4.55	0.489554
160	6.1	57.5681	9.4374	47.0227	11.4689	3.25	19.5	4.4627	0.9863	0.9588	0.9995	0.01349	0	0	1215.66	49.1639	-6.5	-57.2	0.822869
161	6.7	93.6902	13.9836	75.7047	16.1074	3.25	25.3833	4.8758	0.9949	0.9603	1	0.009262	0	0	74.791	444.045	45.5	81.9	0.868148
162	12.1	30.743	2.5407	45.7126	4.526	0	13.4001	2.9272	0.9629	0.8253	1	0.03643	1	0	1151.42	914.81	7.15	-29.9	0.561357
163	44.5	83.3826	1.8738	262.281	6.1713	0	48.3147	4.8174	0.6723	-0.9983	1	0.4995	0.9082	0.3233	135.225	994.667	-71.5	42.9	0.303631
164	7.1	9.4641	1.333	47.5512	9.3238	3.25	27.9576	6.0846	-0.4125	-0.9995	0.9236	0.74	0.3529	0.9355	1107.01	156.887	-2.6	-9.1	0.142967
165	16.9	40.3471	2.3874	96.1378	6.4522	0	20.8102	4.895	0.1123	-0.999	1	0.7142	0.7047	0.696	399.956	455.959	1.95	40.3	0.370013
166	4.7	37.0728	7.8878	29.2172	10.8212	0	38.0403	9.5324	0.9676	0.8734	0.9999	0.04426	0.07407	0	1006.87	137.075	-1.3	-37.05	0.728921
167	5.5	75.1221	13.6586	46.0437	13.1553	6.5	19.769	3.6352	0.8415	0.8113	0.8941	0.02368	0	0	765.7	432.673	12.35	74.1	1.03826
168	4.7	42.0093	8.9382	24.0173	8.8953	4.5962	16.25	2.8316	0.9917	0.9857	1	0.005231	0	0	1133.44	832.532	5.85	-41.6	1.00482
169	8.1	12.3329	1.5226	46.7227	7.6595	0	32.0088	6.8326	-0.0006272	-0.9988	0.9191	0.5052	0.9508	0.9231	13.6049	726.235	11.7	-3.9	0.198786
170	9.7	62.488	6.4421	68.4148	8.885	0	16.25	3.4673	0.9036	0.5889	0.9999	0.1094	0.02597	0.1404	975.892	317.778	59.15	20.15	0.725053
171	7.3	42.9443	5.8828	47.969	9.0507	3.25	14.5344	3.5763	0.9402	0.5812	1	0.094	0.03774	0.06061	1085.51	755.493	1.95	-42.9	0.649983
172	20.1	122.934	6.1161	154.362	8.5283	0	20.5548	4.2628	0.9219	0.1821	1	0.1619	0.1878	0.09938	1322.14	941.341	-95.55	-77.35	0.717153
173	17.3	76.0722	4.3972	121.887	7.9665	0	16.5718	3.5826	0.9058	0.2793	1	0.1339	0.5359	0.1069	774.621	49.5838	-57.85	49.4	0.551961
174	6.1	13.1615	2.1576	24.2415	5.9126	0	14.5344	3.1385	0.6792	-0.03224	1	0.2874	0.878	0.5714	1206.29	1020.4	12.35	-4.55	0.364916
175	6.7	29.3653	4.3829	44.7717	9.5259	3.25	23.4361	6.122	0.9088	0.525	0.9998	0.1462	0.4255	0.1481	773.433	752.336	-26	13.65	0.460104
176	5.7	23.4451	4.1132	27.5214	7.4382	0	16.5718	3.6413	0.8121	0.6757	0.9985	0.12	0.3243	0.4706	141.79	247.728	-16.9	-16.25	0.552983
177	4.7	14.6647	3.1201	12.4157	4.5984	0	7.2672	2.1089	0.8559	0.7482	0.9285	0.06798	0.7407	0.1429	255.489	223.075	-14.3	3.25	0.678519
178	5.7	29.6446	5.2008	28.0134	7.5712	3.25	23.4361	4.9998	0.9547	0.865	1	0.04824	0.3243	0	1288.39	711.404	7.8	28.6	0.686919
179	5.9	42.25	7.161	28.0835	7.2009	0	14.5344	4.4594	0.9909	0.9676	1	0.01086	0.2051	0	668.025	644.797	-40.95	-10.4	0.994459
180	5.9	18.1302	3.0729	25.5361	6.5477	0	17.5018	3.8993	0.5476	-0.9939	0.9985	0.7598	0.9744	0.2105	1056.52	620.585	-4.55	-17.55	0.46931
181	14.9	60.296	4.0467	105.153	8.1514	0	24.7513	4.8111	0.9476	0.5369	1	0.06913	0.7752	0.009174	1149.1	812.765	-44.85	-40.3	0.496442
182	5.1	20.4104	4.002	23.0974	7.4508	0	25.3833	5.7856	0.9739	0.9294	0.9994	0.02662	0.7097	0	424.833	276.892	-12.35	16.25	0.537124
183	8.7	49.8258	5.7271	61.4416	9.1704	0	29.0689	6.7008	0.7192	0.03662	1	0.3239	0.1493	0.4255	527.368	895.207	-49.4	6.5	0.62452
184	6.7	74.956	11.1875	53.5272	11.3888	6.5	16.25	2.389	0.971	0.9341	0.9983	0.02098	0	0	1177.47	840.44	73.45	-14.95	0.982325
185	12.9	103.929	8.0565	120.076	11.0162	0	33.1436	6.4521	0.9335	0.6218	1	0.09266	0.01835	0.05618	865.899	690.717	100.1	27.95	0.731332
186	6.3	19.769	3.1379	40.2114	9.3515	3.25	21.8017	5.2594	0.9234	0.4903	1	0.1105	0.7907	0.04348	722.262	494.571	-13.65	-14.3	0.33555
187	24.9	101.054	4.0584	159.517	6.9658	0	17.5018	4.4425	0.3412	-0.9995	1	0.7757	0.6026	0.4927	682.179	406.432	24.05	-98.15	0.582618
188	4.9	1.4534	0.2966	17.5659	6.0572	0	13.7886	4.8853	0.09215	-0.9878	0.9231	0.7892	1	0.75	1389.01	115.653	0.65	1.3	0.0489665
189	7.5	42.0294	5.6039	51.1649	9.3027	0	33.931	7.6651	0.8606	0.59	0.9998	0.128	0.1091	0.2	1167.63	994.567	22.1	-35.75	0.602395
190	4.9	23.7228	4.8414	23.2434	8.015	0	16.5718	4.9375	0.9075	0.8346	0.9806	0.05502	0.2069	0	18.4082	539.673	23.4	3.9	0.604042
191	9.1	18.4077	2.0228	50.7202	7.1437	0	17.5018	4.5627	0.5143	-0.9648	0.9989	0.6844	0.8732	0.36	1284.42	728.258	13.65	12.35	0.283159
192	5.3	25.4913	4.8097	24.8603	7.5334	3.25	11.718	3.2343	0.9141	0.8495	0.9999	0.04525	0.5758	0	1147.9	188.84	-24.05	-8.45	0.63845
193	5.5	4.7321	0.8604	32.1888	9.1968	3.25	27.768	6.1243	-0.296	-0.9869	0.9648	0.7226	1	0.9333	390.646	620.654	-4.55	1.3	0.0935543
194	12.5	69.0654	5.5252	76.5789	7.2932	0	19.769	4.0467	0.9381	0.6969	1	0.07596	0.4476	0.01176	776.164	156.884	21.45	-65.65	0.757582
195	6.1	7.9076	1.2963	25.4267	6.2016	0	29.9635	6.4533	-0.3511	-0.9993	1	0.7947	0.9756	0.8571	821.574	922.049	-7.8	1.3	0.209027
196	7.7	70.8977	9.2075	66.5255	11.6711	3.25	39.1352	8.3417	0.9944	0.9765	1	0.0061	0	0	1126.94	57.7208	-2.6	70.85	0.788914
197	15.1	31.4428	2.0823	86.8732	6.6315	0	16.5718	4.7233	0.6803	-0.4472	1	0.4081	0.9924	0.3545	973.444	98.3444	31.2	3.9	0.314001
198	5.1	1.3	0.2549	7.4192	2.3933	0	4.5962	1.591	-0.7194	-0.8944	-0.6	0.0778	1	1	252.529	578.098	1.3	0	0.106506
199	7.1	21.5385	3.0336	53.9963	10.5875	3.25	32.5	6.3481	0.871	0.5804	0.9996	0.1216	0.902	0.1935	423.627	555.768	-21.45	1.95	0.286527
200	8.1	13.0648	1.6129	21.9764	3.6027	0	13	3.4354	0.6076	0.05547	0.9992	0.3361	1	0.5641	544.309	868.383	1.3	13	0.447692
201	11.7	61.8355	5.2851	86.3694	8.9041	3.25	27.5772	4.725	0.6838	-0.2524	0.9761	0.3456	0.268	0.4342	388.167	484.474	51.35	34.45	0.593558
202	9.1	83.4687	9.1724	83.1589	11.7125	0	25.3833	5.9022	0.926	0.85	1	0.04531	0	0	312.423	468.467	69.55	-46.15	0.783129
203	7.1	32.6427	4.5976	43.7165	8.5719	3.25	17.5018	3.9864	0.7485	0.4579	0.9762	0.1527	0.4706	0.4516	1373.77	841.993	18.85	26.65	0.536357
204	19.7	64.8764	3.2932	128.394	7.2539	0	14.5344	3.4493	0.3675	-1	1	0.7118	0.6667	0.4839	1223.57	471.099	59.15	26.65	0.45399
205	12.5	68.9031	5.5122	94.3199	8.9828	3.25	19.769	3.9143	0.932	0.5762	1	0.1017	0.04762	0.08235	660.932	71.776	31.85	61.1	0.613639
206	6.7	14.1962	2.1188	31.4941	6.7009	0	20.8102	4.2375	0.6266	0.04757	0.995	0.2889	1	0.6667	371.776	177.59	-3.9	-13.65	0.316196
207	22.5	98.221	4.3654	178.742	8.7191	0	17.5018	4.1054	0.8407	-0.08305	1	0.2039	0.4634	0.2162	1077.26	689.513	-95.55	-22.75	0.500671
208	6.3	28.0631	4.4545	31.4655	7.3176	0	16.25	4.4293	0.9641	0.8321	0.9997	0.04721	0.7209	0	1328.32	266.032	-6.5	27.3	0.608738
209	7.7	69.1632	8.9822	53.6404	9.4106	0	23.4361	4.2794	0.85	0.6107	0.9964	0.1232	0	0.2162	1033.79	814.253	25.35	64.35	0.954477
210	10.1	60.8401	6.0238	69.587	8.591	0	16.5718	3.8112	0.9739	0.7885	1	0.04951	0.2593	0	677.812	105.094	36.4	48.75	0.701176
211	14.3	79.1026	5.5317	98.5753	8.0143	0	14.5344	3.3298	0.9478	0.5064	1	0.08892	0.3252	0.03883	1353.46	638.01	-53.95	57.85	0.690229
212	5.5	64.0077	11.6378	41.608	11.888	7.2672	16.25	2.9863	0.9937	0.984	1	0.00535	0	0	1346.32	896.236	-52.65	36.4	0.978954
213	5.1	18.2464	3.5777	20.2508	6.5325	3.25	13.4001	3.925	0.9139	0.842	0.9864	0.05252	0.871	0	63.8627	595.628	1.3	18.2	0.547677
214	10.5	20.688	1.9703	48.7119	5.7308	0	13.4001	3.0444	0.1912	-1	0.9998	0.7377	0.8706	0.7077	176.167	933.962	14.95	-14.3	0.343809
215	27.1	8.841	0.3262	114.161	4.5482	0	13	2.7989	0.3449	-1	1	0.6565	1	0.5682	542.657	463.02	5.2	-7.15	0.0717207
216	7.5	87.6247	11.6833	71.3727	12.9768	3.25	20.5548	5.1412	0.9966	0.9843	1	0.004338	0	0	791.413	708.94	14.3	-86.45	0.900322
217	13.1	62.7511	4.7902	97.067	8.7448	0	45.9619	4.9809	0.666	-0.5087	0.9999	0.4382	0.2252	0.3626	75.0534	491.87	-40.3	-48.1	0.547777
218	34.5	81.6882	2.3678	335.914	10.3358	0	26.2023	5.562	0.8067	-0.4856	1	0.2791	0.4	0.2721	785.813	158.242	8.45	81.25	0.229087
219	4.9	16.25	3.3163	29.8373	10.2887	0	19.5	5.6077	0.9541	0.7977	1	0.06847	0.5517	0	934.602	0.9388	-16.25	0	0.322324
220	8.1	22.4132	2.7671	36.7378	6.0226	0	13	3.1823	0.5427	-1	1	0.6676	0.6885	0.3659	182.407	956.858	6.5	-21.45	0.459453
221	4.9	47.9857	9.793	30.4378	10.4958	6.5	16.25	2.7838	0.9827	0.9637	0.9999	0.0156	0	0	521.133	222.52	-42.25	22.75	0.93304
222	7.7	34.1977	4.4413	45.3249	7.9517	0	16.5718	4.0224	0.6338	0.006944	0.9982	0.3315	0.4737	0.5135	1379.75	562.533	5.2	33.8	0.558535
223	14.5	125.989	8.6889	145.004	11.6003	3.25	29.9635	4.6099	0.9634	0.817	1	0.04643	0	0	611.521	564.224	124.15	-21.45	0.749024
224	5.5	19.769	3.5944	37.127	10.6077	0	40.7224	9.9883	0.8921	0.6122	0.9817	0.102	0.5143	0.06667	670.873	294.827	14.3	13.65	0.338848
225	4.7	3.25	0.6915	13.3609	4.9485	0	10.2774	3.2752	0.04461	-0.7071	0.6139	0.5846	1	1	1190.51	551.053	-2.6	-1.95	0.139739
226	7.9	21.2223	2.6864	50.3939	8.5413	0	18.9506	3.9226	0.7304	-0.4961	0.9997	0.3698	0.8136	0.3333	750.019	403.5	-18.85	-9.75	0.314519
227	8.3	44.7746	5.3945	38.1188	6.0506	0	11.718	2.7885	0.9862	0.9424	1	0.01439	0.1429	0	616.247	275.639	-43.55	-10.4	0.891564
228	9.7	7.6081	0.7843	42.0828	5.4653	0	16.25	3.8247	0.5475	-0.9762	1	0.5145	1	0.5	747.407	992.608	7.15	-2.6	0.143505
229	30.1	127.878	4.2484	287.685	10.2379	0	27.9576	4.5655	0.6003	-0.9947	1	0.603	0.4804	0.3243	1272.9	727.973	-108.55	-67.6	0.414968
230	6.3	24.7086	3.922	22.0518	5.1283	0	11.718	2.7892	0.9367	0.7988	0.9981	0.05408	0.814	0	158.31	85.9683	0.65	-24.7	0.764776
231	5.1	4.9503	0.9706	24.6599	7.9548	0	16.25	4.2075	-0.4998	-0.9986	0.9856	0.7171	1	0.9	1257.05	560.441	-4.55	1.95	0.122014
232	6.9	25.3166	3.6691	38.1257	7.7808	0	17.5018	4.5275	-0.4111	-0.9999	0.9487	0.6945	0.7551	0.8621	927.13	858.746	-22.1	12.35	0.471558
233	6.5	19.769	3.0414	31.7483	7.0552	0	14.5344	3.9483	0.865	0.5973	0.999	0.1263	0.9556	0.16	470.038	561.015	-17.55	9.1	0.431086
234	4.9	7.854	1.6029	15.5955	5.3778	0	16.5718	3.7156	0.01153	-0.361	0.8944	0.4593	1	0.8889	774.051	708.357	3.25	7.15	0.298059
235	5.9	48.0868	8.1503	35.2285	9.033	3.25	13.4001	2.4576	0.9835	0.9518	1	0.01268	0	0	339.814	727.009	46.8	11.05	0.902281
236	7.5	66.6844	8.8913	70.8302	12.8782	3.25	22.981	4.6261	0.9803	0.9045	1	0.02413	0	0	893.627	165.447	-11.7	65.65	0.690415
237	7.5	9.1924	1.2257	26.6363	4.843	0	13.4001	3.4788	-0.2957	-0.9923	0.9778	0.6168	1	0.9429	1118.69	209.44	-9.1	1.3	0.253087
238	7.5	67.7997	9.04	60.5396	11.0072	0	20.5548	5.6485	0.9243	0.4856	0.9999	0.1059	0.3091	0.05714	396.907	69.52	-57.2	36.4	0.821281
239	10.1	12.6207	1.2496	62.2181	7.6812	0	35.1541	7.6179	-0.3084	-1	0.9615	0.6132	0.9136	0.8852	1358.44	775.079	-7.15	10.4	0.162683
240	12.1	83.4054	6.893	86.0234	8.5172	0	20.8102	3.8088	0.986	0.9218	1	0.02099	0.1485	0	942.702	977.153	80.6	-21.45	0.809304
241	5.9	52.2917	8.863	40.2632	10.3239	3.25	20.8102	4.0655	0.9782	0.9571	0.9996	0.01472	0	0	758.61	833.542	42.9	-29.9	0.858493
242	10.7	44.0324	4.1152	66.5764	7.6525	0	14.5344	3.6023	0.8441	0.1644	0.9997	0.2123	0.4943	0.209	1077.52	89.9393	37.7	-22.75	0.537759
243	13.9	44.9018	3.2303	88.6068	7.4459	0	17.5018	4.1819	0.838	-0.03123	1	0.2112	0.8655	0.1633	33.7842	847.101	-41.6	16.9	0.433836
244	6.9	38.6518	5.6017	48.7011	9.939	3.25	27.9576	6.1832	0.9481	0.7661	1	0.07005	0.4082	0	1322.39	291.899	-28.6	-26	0.563608
245	12.7	138.144	10.8775	134.881	12.6057	3.25	35.0036	5.2752	0.9893	0.9546	1	0.01134	0	0	1257	846.803	73.45	-117	0.862903
246	7.7	40.6809	5.2832	39.6128	6.9496	0	16.5718	4.9206	0.622	-0.8988	1	0.5875	0.5088	0.2973	51.013	840.357	9.1	39.65	0.760216
247	4.9	2.9069	0.5932	9.2025	3.1733	0	10.2774	3.153	0.8157	0.3162	0.9785	0.2209	1	0.25	18.8367	312.939	1.3	2.6	0.186935
248	5.5	39.5273	7.1868	30.9214	8.8347	0	16.25	3.9947	0.9864	0.9505	0.9996	0.01671	0	0	846.391	1019.5	-27.95	-27.95	0.813474
249	17.1	17.1728	1.0043	82.9825	5.4955	0	13.7886	2.6437	0.2474	-0.9998	0.9978	0.7876	0.9139	0.5702	1007.97	972.518	-14.95	8.45	0.18275
250	5.9	19.304	3.2719	20.6734	5.3009	0	19.769	4.0238	0.8912	0.6717	0.9999	0.1112	0.9487	0.1579	1011.43	258.11	13.65	13.65	0.617235
251	8.1	17.0121	2.1003	25.0289	4.1031	0	10.2774	2.9	-0.7665	-1	0.9542	0.4599	0.8852	0.9512	1212.58	494.142	-16.9	1.95	0.511881
252	14.3	22.8242	1.5961	122.262	9.94	0	27.768	6.1188	0.4171	-1	1	0.7101	0.6179	0.4563	625.829	492.748	-21.45	-7.8	0.160573
253	4.9	9.0301	1.8429	15.6221	5.3869	0	11.718	3.4921	0.4952	0.07442	0.8557	0.2451	1	0.8889	711.612	539.52	7.8	-4.55	0.342108
254	11.3	47.1463	4.1722	57.8591	6.2214	0	24.7513	3.8812	0.8779	0.05872	1	0.2168	0.7527	0.1781	390.562	815.823	12.35	-45.5	0.670621
255	6.3	19.769	3.1379	36.4023	8.4657	0	26	6.714	0.8611	0.6282	0.9998	0.1212	0.907	0.2174	1004.91	221.048	-13.65	-14.3	0.37066
256	8.1	100.907	12.4577	82.5344	13.5302	7.2672	20.8102	3.5294	0.9662	0.9004	1	0.03159	0	0	1174.9	559.148	62.4	79.3	0.920733
257	11.7	6.5	0.5556	49.8324	5.1374	0	13.7886	3.8913	-0.1872	-0.9923	0.9709	0.6548	1	0.9189	882.718	590.248	3.9	5.2	0.108148
258	5.5	5.2405	0.9528	37.3451	10.67	0	23.6604	7.6979	0.5543	-0.8575	0.9971	0.5429	1	0.5333	1332.6	541.536	-5.2	0.65	0.0892971
259	4.9	37.5203	7.6572	31.0246	10.6981	3.25	16.5718	4.6277	0.9754	0.9341	1	0.02972	0.1724	0	1014.55	1010.29	-36.4	9.1	0.715753
260	15.9	105.117	6.6111	149.246	10.7371	3.25	27.768	4.0648	0.7892	-0.3265	1	0.3688	0	0.1933	151.528	651.104	59.8	-86.45	0.615725
261	8.3	6.1664	0.7429	34.2511	5.4367	0	16.25	2.9965	0.1258	-0.9529	1	0.7008	1	0.7907	932.211	744.669	5.85	1.95	0.136645
262	12.7	50.7167	3.9934	77.356	7.2295	0	19.5	3.8601	0.7863	-0.2696	0.9999	0.3417	0.6542	0.2209	826.362	1001.51	-50.7	1.3	0.552376
263	7.9	95.435	12.0804	87.171	14.7747	0	23.4361	7.5579	0.9414	0.7251	0.9993	0.08074	0	0.05128	557.291	707.766	-55.9	-77.35	0.817641
264	12.7	18.5905	1.4638	58.0089	5.4214	0	16.5718	3.4036	0.598	-0.8575	1	0.3774	0.8318	0.5476	1149.3	206.051	11.05	-14.95	0.270004
265	6.7	24.1814	3.6092	33.9975	7.2335	0	16.25	4.127	0.899	0.6218	1	0.08702	0.617	0.03704	866.463	428.328	14.3	19.5	0.498956
266	29.7	6.1664	0.2076	172.862	6.2405	0	41.1096	7.1443	0.1233	-1	1	0.7567	0.9928	0.6478	627.904	823.598	5.85	-1.95	0.0332666
267	6.1	29.6731	4.8644	34.9633	8.5276	0	45.1504	9.8808	0.9201	0.6977	1	0.1012	0.8049	0.1429	972.213	404.639	-14.3	26	0.57043
268	5.3	36.3652	6.8614	39.7199	12.0363	3.25	19.5	4.8539	0.9937	0.9806	1	0.007329	0	0	565.462	363.047	-33.15	14.95	0.570059
269	11.7	80.8617	6.9113	89.7915	9.2569	0	16.25	3.8121	0.9431	0.6622	1	0.0784	0.134	0.06494	549.197	58.0684	-6.5	80.6	0.746611
270	5.5	24.1202	4.3855	44.3362	12.6675	3.25	27.768	7.8287	0.7677	0.2313	0.9998	0.1858	0.5429	0.3333	457.8	748.373	-23.4	-5.85	0.346201
271	6.3	12.503	1.9846	19.7312	4.5887	0	10.2774	2.8493	0.8866	0.5145	0.9997	0.1388	1	0.1739	379.421	101.738	-5.85	11.05	0.432497
272	10.1	29.4515	2.916	69.4164	8.5699	0	22.981	5.5558	0.801	-0.8	1	0.473	0.9136	0.1311	1044.11	543.054	27.3	11.05	0.340261
273	7.7	13.5256	1.7566	54.7191	9.5998	4.5962	16.25	3.0611	0.7744	0.2809	0.9968	0.1808	1	0.3514	297.058	629.467	-11.05	-7.8	0.182983
274	11.3	92.9864	8.2289	97.5712	10.4915	0	20.8102	4.9317	0.8715	0.5448	1	0.1425	0	0.2603	1071.06	621.535	-72.8	57.85	0.78434
275	9.1	105.902	11.6376	97.5048	13.7331	7.2672	22.75	3.4802	0.937	0.7779	0.9999	0.06126	0	0	218.28	815.176	-30.55	101.4	0.847412
276	5.7	75.9944	13.3324	53.3916	14.4302	0	20.5548	4.8017	0.9955	0.9865	0.9999	0.004565	0	0	865.36	624.772	73.45	-19.5	0.923923
277	5.1	71.3758	13.9953	40.5313	13.0746	7.2672	20.8102	3.7193	0.9586	0.9401	0.9721	0.01199	0	0	257.794	924.814	43.55	-56.55	1.07042
278	6.7	56.9372	8.4981	52.395	11.1479	0	19.769	5.2495	0.9593	0.9247	0.9978	0.02341	0	0	966.597	470.261	-18.2	-53.95	0.762305
279	13.5	25.2832	1.8728	57.9606	5.0401	0	33.931	6.0759	0.6748	0.2152	0.9999	0.2463	0.913	0.5789	290.196	688.2	17.55	18.2	0.37158
280	5.9	13.4001	2.2712	27.1002	6.9488	3.25	32.0088	6.2318	-0.5712	-0.9991	0.8944	0.5439	1	0.9444	298.839	759.424	12.35	5.2	0.326848
281	15.3	97.7964	6.3919	121.76	9.1549	0	21.8017	4.7559	0.8879	0.255	1	0.1677	0.2556	0.1416	713.34	257.016	48.1	85.15	0.698194
282	8.1	51.387	6.3441	52.3431	8.5808	0	16.25	3.9532	0.9738	0.9057	0.9994	0.02384	0.08197	0	191.475	304.019	-29.25	-42.25	0.739337
283	21.3	73.3809	3.4451	139.734	7.2401	0	34.548	5.3598	0.313	-1	1	0.8069	0.5959	0.4503	994.981	659.04	-41.6	60.45	0.475836
284	14.7	70.0071	4.7624	87.6869	6.9045	0	13.7886	3.3367	0.8743	0.5039	1	0.133	0.3622	0.2056	683.041	692.966	26	-65	0.689753
285	10.5	39.9049	3.8005	71.2928	8.3874	0	19.5	4.0257	0.3892	-1	0.9999	0.8073	0.6235	0.3692	1053.5	607.029	8.45	39	0.45312
286	19.3	165.12	8.5555	187.626	10.8454	0	35.8974	5.4883	0.9075	0.4753	1	0.1332	0	0.1438	1321.9	214.135	2.6	-165.1	0.78886
287	5.1	36.3361	7.1247	34.5482	11.1446	3.25	23.6604	6.5668	0.9679	0.9289	0.9968	0.02281	0	0	944.735	118.706	16.25	32.5	0.639296
288	4.9	22.981	4.69	35.5445	12.2567	3.25	37.9012	9.7798	0.9602	0.7831	0.9996	0.06932	0.5862	0	968.173	52.0714	16.25	-16.25	0.382648
289	11.5	31.8699	2.7713	81.0437	8.5309	0	30.8322	4.9202	0.1791	-0.9998	1	0.7368	0.6421	0.6667	836.009	968.913	-31.2	-6.5	0.324854
290	11.7	91.6707	7.8351	117.289	12.0916	0	29.0689	7.9076	0.3407	-1	1	0.8273	0.3711	0.4	1268.13	391.833	79.95	44.85	0.647979
291	5.1	11.183	2.1927	16.7994	5.4192	0	18.9506	4.9577	0.9203	0.7439	0.9999	0.09326	1	0.09091	615.098	30.5098	9.1	-6.5	0.404617
292	8.7	12.35	1.4195	70.3441	10.4991	3.25	20.5548	4.9931	0.1698	-0.971	0.9999	0.9043	0.2687	0.4681	1363.14	683.029	0	12.35	0.135202
293	8.7	29.3149	3.3695	51.4898	7.685	0	33.931	7.4453	0.6312	-0.6327	1	0.4506	0.7313	0.4043	876.833	966.063	1.95	-29.25	0.438452
294	8.3	94.3127	11.363	82.7793	13.1396	0	18.3848	3.6973	0.9864	0.9545	1	0.01059	0	0	715.169	843.115	-63.7	-69.55	0.86479
295	13.3	16.25	1.2218	79.6809	7.0514	0	17.5018	3.7114	-0.1359	-0.9998	0.9983	0.7822	1	0.7527	1109.22	794.756	13	9.75	0.173271
296	14.7	106.396	7.2378	119.536	9.4123	0	20.8102	4.312	0.9372	0.5736	1	0.08263	0.007874	0.03738	829.646	670.575	-46.8	95.55	0.768973
297	36.7	132.869	3.6204	301.273	8.6822	0	25.3833	4.9775	0.5042	-1	1	0.726	0.4986	0.3486	776.42	590.775	-72.8	111.15	0.416991
298	10.1	26.7212	2.6457	57.8184	7.1381	0	16.25	4.2726	0.7383	-0.8321	1	0.4199	0.8519	0.2667	725.946	213.599	25.35	8.45	0.370645
299	22.7	92.3092	4.0665	141.23	6.8227	0	16.25	3.4915	0.8539	-0.1351	1	0.2137	0.5556	0.1979	631.33	450.418	92.3	1.3	0.596025
300	5.9	18.7601	3.1797	22.3028	5.7187	0	10.2774	2.8997	0.9755	0.9285	1	0.02314	0.9231	0	310.839	735.254	4.55	18.2	0.556018
301	8.7	52.5817	6.0439	54.3923	8.1183	3.25	13.4001	2.8832	0.9829	0.8944	1	0.02062	0	0	1076.72	840.345	7.8	-52	0.744479
302	19.1	109.636	5.7401	145.726	8.522	0	26.2023	4.9368	0.9612	0.6842	1	0.06138	0.2222	0.01325	1282.85	259.071	-107.25	-22.75	0.673563
303	7.3	11.718	1.6052	38.0737	7.1837	0	16.25	4.3709	0.5679	-0.2892	0.9999	0.4267	1	0.5455	1301.1	1030.84	3.9	11.05	0.22345
304	5.1	13.9106	2.7276	23.291	7.5132	0	18.9506	4.5704	0.1819	-0.04473	0.6941	0.2203	1	1	1232.34	183.461	-11.05	8.45	0.363041
305	8.1	57.9704	7.1568	57.5892	9.4408	0	20.5548	4.8253	0.882	0.695	1	0.1115	0	0.1463	1278.46	963.66	17.55	-55.25	0.758071
306	5.3	25.0819	4.7324	26.3051	7.9713	3.25	16.25	3.917	0.8972	0.7576	0.9961	0.0748	0.1818	0	274.047	601.981	21.45	13	0.59368
307	8.7	77.9241	8.9568	73.3379	10.946	0	18.9506	4.3456	0.9859	0.9649	0.9999	0.01016	0	0	265.736	776.322	36.4	-68.9	0.818272
308	4.9	60.0855	12.2623	37.2579	12.8475	9.75	16.25	1.6039	0.9829	0.9729	0.9908	0.005284	0	0	1054.67	850.357	59.8	-5.85	0.95445
309	5.9	12.9512	2.1951	40.9799	10.5077	3.25	37.0557	7.4061	-0.189	-0.9285	0.9744	0.8195	0.2051	0.7368	1006.75	786.822	3.9	12.35	0.208904
310	5.9	56.0811	9.5053	50.768	13.0174	0	41.1096	10.7574	0.7794	0.5243	1	0.1745	0.359	0.4737	300.017	94.7288	-40.3	-39	0.7302
311	5.5	4.162	0.7567	16.0482	4.5852	0	10.2774	3.5398	0.6351	-0.9923	1	0.5715	1	0.3333	179.4	230.009	2.6	3.25	0.165031
312	23.1	209.139	9.0537	228.022	10.8067	0	35.0036	5.0252	0.9822	0.9005	1	0.01856	0.01896	0	736.082	667.011	-206.7	-31.85	0.837786
313	16.7	105.908	6.3418	134.807	9.1705	0	41.1096	7.6294	0.6812	-0.7719	1	0.4821	0.6327	0.3254	626.275	879.605	-70.2	79.3	0.691544
314	13.9	73.2167	5.2674	99.1503	8.332	0	26.2023	5.0409	0.8465	-0.1414	1	0.2657	0.4034	0.2323	1090.03	206.144	-7.8	72.8	0.632189
315	6.9	4.6872	0.6793	23.205	4.7357	0	16.25	3.4138	-0.06814	-1	1	0.7444	1	0.7857	347.696	872.754	2.6	3.9	0.143442
316	4.7	39.4738	8.3987	27.1649	10.0611	4.5962	16.5718	3.2025	0.9599	0.9335	0.9904	0.01852	0	0	1133.47	550.766	11.7	37.7	0.83477
317	15.1	10.0907	0.6683	57.0061	4.3516	0	14.5344	3.6519	-0.1982	-1	0.9957	0.7957	1	0.7524	1200.69	504.056	2.6	9.75	0.153576
318	6.1	36.243	5.9415	35.0318	8.5443	0	30.8322	6.8292	0.7994	-0.5547	0.9952	0.3685	0.4634	0.2	592.68	175.689	-30.55	19.5	0.695376
319	21.9	60.8644	2.7792	138.065	6.938	0	19.769	4.1582	0.4187	-0.9899	1	0.7013	0.7688	0.4489	522.612	658.434	57.2	-20.8	0.400577
320	4.7	11.9501	2.5426	15.9741	5.9163	0	11.718	2.9571	0.9387	0.7809	0.9968	0.07794	1	0	526.138	722.394	11.05	-4.55	0.429762
321	4.9	24.1289	4.9243	32.5977	11.2406	0	42.3748	12.3923	0.7803	0.4406	0.9997	0.2259	0.4483	0.4444	1220.58	819.602	-21.45	11.05	0.438082
322	7.9	51.7434	6.5498	61.115	10.3585	3.25	29.9635	5.6398	0.9854	0.7784	1	0.03991	0.2034	0	64.8481	721.411	23.4	46.15	0.632312
323	8.3	77.6226	9.3521	69.4296	11.0206	4.5962	29.9635	5.5774	0.9711	0.9191	1	0.02638	0	0	1195.01	898.217	35.75	-68.9	0.848602
324	21.3	25.483	1.1964	118.217	6.1252	0	38.0403	4.5929	0.4348	-1	1	0.6822	0.7409	0.5207	1291.63	327.617	15.6	-20.15	0.195324
325	6.1	12.35	2.0246	26.0946	6.3645	0	13.4001	4.1355	0.9187	0.5547	1	0.1162	1	0.09524	1219.35	1038.18	12.35	0	0.318108
326	8.1	89.3626	11.0324	82.769	13.5687	0	35.0036	5.7642	0.8351	-0.1104	0.9999	0.3091	0.06557	0.1951	503.506	86.821	-16.9	87.75	0.813077
327	10.9	50.9038	4.6701	78.9264	8.8681	0	23.6604	5.1544	0.03099	-0.9996	0.9995	0.7917	0.5056	0.6957	374.353	387.404	-4.55	50.7	0.526618
328	5.5	20.5239	3.7316	21.0959	6.0274	3.25	24.7513	5.0045	0.6642	0.05547	0.9938	0.3766	0.9429	0.4	1167.07	1009.85	3.9	20.15	0.619106
329	7.5	5.0767	0.6769	27.0856	4.9247	0	13.4001	3.4744	0.3476	-0.9899	1	0.7661	1	0.4706	1066.5	278.267	3.25	3.9	0.13745
330	4.7	39.6234	8.4305	23.0725	8.5454	3.25	30.6604	7.6575	0.9889	0.9829	0.9967	0.004827	0	0	511.468	523.851	26	29.9	0.986554
331	4.7	4.162	0.8855	7.7862	2.8838	0	7.2672	2.1841	0.4348	-0.206	0.9923	0.4496	1	0.7143	367.947	948.66	-3.25	2.6	0.30706
332	5.3	60.6454	11.4425	41.0407	12.4366	6.5	23.6604	4.134	0.999	0.9956	1	0.001401	0	0	110.736	711.745	-18.2	57.85	0.920067
333	13.7	100.582	7.3418	120.349	10.2862	0	22.75	4.2993	0.966	0.7773	1	0.0444	0.05983	0	32.6277	177.639	-44.2	-90.35	0.713752
334	5.9	42.0043	7.1194	43.8218	11.2364	0	24.7513	7.1287	0.7526	0.1843	0.9901	0.2384	0.4615	0.3158	600.017	271.407	-39	-15.6	0.633602
335	17.3	102.959	5.9514	153.106	10.0069	0	32.6621	5.6751	0.8752	0.2659	1	0.132	0.1765	0.1729	1346.05	845.558	26.65	-99.45	0.59473
336	13.3	33.505	2.5192	84.5137	7.4791	0	42.3748	6.6759	0.5379	-0.9989	1	0.7027	0.6637	0.3258	357.098	164.853	-10.4	-31.85	0.336832
337	7.7	37.8622	4.9172	55.4447	9.7271	0	48.3147	10.887	0.8881	0.6827	0.9976	0.09133	0.5789	0.1081	921.539	815.779	-37.05	-7.8	0.505516
338	6.5	23.9796	3.6892	24.8382	5.5196	0	10.2774	3.0678	0.8102	-0.04344	1	0.3122	0.4	0.24	1246.03	777.992	-13	20.15	0.668382
339	7.3	5.9927	0.8209	16.8862	3.1861	0	7.2672	2.117	0.1532	-0.4091	0.9487	0.2959	1	0.9355	975.445	154.452	-4.55	3.9	0.25765
340	34.3	15.4093	0.4492	179.657	5.5621	0	21.8017	4.1099	0.3899	-1	1	0.6881	1	0.5377	1202.91	552.016	-13.65	7.15	0.0807609
341	6.7	39.2699	5.8612	54.3414	11.562	3.25	36.3361	8.2465	0.9374	0.7088	1	0.08947	0.1277	0.03704	1106.32	1024.5	35.75	-16.25	0.506937
342	6.3	0	0	28.3193	6.5859	0	25.3833	5.411	-0.2071	-1	1	0.7522	1	0.9048	485.079	1033.95	0	0	0
343	13.5	145.304	10.7632	129.296	11.2431	0	36.3361	6.2952	0.9926	0.9565	1	0.00827	0	0	782.096	592.607	-120.9	-80.6	0.957316
344	4.7	39.8413	8.4769	32.1205	11.8965	3.25	32.0088	6.901	0.8777	0.8113	0.9413	0.04681	0	0	955	774.692	35.1	-18.85	0.712554
345	5.1	39.7724	7.7985	26.9713	8.7004	4.5962	11.718	2.1258	0.9391	0.9204	0.96	0.01516	0	0	266.235	706.49	39	7.8	0.896338
346	8.1	26.7765	3.3057	42.8642	7.0269	0	22.981	4.9793	0.9013	0.3234	1	0.1602	0.9508	0.122	29.6358	308.099	-26.65	-2.6	0.470435
347	10.5	42.3748	4.0357	61.2098	7.2012	0	32.5	5.6924	0.7259	-0.3657	1	0.433	0.4235	0.2656	752.986	693.529	39.65	14.95	0.56042
348	5.3	2.0555	0.3878	13.9516	4.2278	0	9.1924	1.9191	-0.4238	-0.8944	0.1104	0.2893	1	1	1015.86	56.5	-0.65	-1.95	0.0917262
349	6.5	14.3884	2.2136	22.3451	4.9656	0	11.718	2.7259	0.8815	0.6668	0.9984	0.1207	1	0.24	671.5	10.0538	-4.55	-13.65	0.445787
350	7.5	21.45	2.86	38.5917	7.0167	0	16.5718	4.5456	0.5955	-0.9648	1	0.6638	0.6182	0.2857	955.947	524.913	0	-21.45	0.407599
351	10.7	12.9512	1.2104	59.519	6.8413	0	13.4001	3.105	0.3783	-0.8	1	0.5908	0.9885	0.6061	491.14	542.799	3.9	12.35	0.176925
352	6.5	53.9657	8.3024	40.5379	9.0084	4.5962	13.4001	2.5584	0.9912	0.9615	0.9999	0.01124	0	0	198.638	114.323	-8.45	53.3	0.921629
353	8.5	43.5549	5.1241	41.3749	6.3654	0	20.8102	4.8181	0.9752	0.8306	1	0.04017	0.3846	0	551.923	1018.91	-34.45	26.65	0.804993
354	14.5	59.5912	4.1097	105.315	8.4252	0	39.1352	6.0868	0.9028	-0.2266	1	0.1982	0.608	0.06667	1185.77	764.648	-46.15	-37.7	0.487787
355	9.7	45.2673	4.6667	58.9684	7.6582	0	14.5344	3.5456	0.8209	0.04757	0.9999	0.2158	0.7143	0.2281	371.088	760.665	-42.25	16.25	0.609373
356	10.9	11.9501	1.0963	44.9524	5.0508	0	21.8017	4.1291	0.07409	-1	0.9995	0.8051	1	0.6812	589.693	95.3349	-11.05	4.55	0.217055
357	6.5	6.6287	1.0198	17.8473	3.9661	0	14.5344	3.0197	-0.3432	-0.9908	1	0.7131	0.9333	0.96	1158.23	163.815	-1.3	6.5	0.257129
358	31.9	147.722	4.6308	285.344	9.5433	0	33.931	5.5878	0.8411	-0.368	1	0.2324	0.4615	0.1971	337.566	643.27	-37.05	143	0.485241
359	6.1	12.82	2.1016	23.5868	5.7529	0	10.2774	3.1899	0.648	-0.0854	0.9999	0.3442	1	0.4737	824.73	14.8852	-11.05	6.5	0.365311
360	16.1	90.4061	5.6153	126.476	8.9699	0	22.981	5.283	0.817	0.2391	1	0.2107	0.305	0.2727	284.848	967.696	-89.05	-15.6	0.626016
361	9.3	46.8812	5.041	53.5433	7.3347	3.25	16.25	3.1161	0.8746	0.5199	1	0.1386	0.4247	0.2075	400.543	959.07	13.65	44.85	0.687281
362	8.7	26.2346	3.0155	51.1955	7.6411	0	14.5344	3.8918	0.4519	-0.9997	1	0.736	0.806	0.4444	28.9885	584.845	19.5	-17.55	0.394642
363	5.9	1.8385	0.3116	18.7656	4.8117	0	11.718	3.5957	-0.2958	-0.9983	0.9983	0.7629	1	0.8333	1319.73	981.458	1.3	-1.3	0.0647588
364	5.7	57.8646	10.1517	43.0105	11.6245	3.25	29.0689	6.9505	0.7172	-0.7071	0.9986	0.5967	0.1892	0.1765	273.588	867.158	-35.75	-45.5	0.873302
365	7.3	3.7901	0.5192	25.0392	4.7244	0	13	2.6665	-0.8349	-1	-0.3162	0.2105	1	1	872.404	720.938	1.95	3.25	0.109898
366	7.5	8.45	1.1267	31.4177	5.7123	0	18.9506	4.0314	-0.602	-1	0.9899	0.6465	1	0.9412	1027.34	86.1867	3.25	-7.8	0.197241
367	7.1	13.6655	1.9247	37.9009	7.4315	0	19.769	4.7173	0.5138	-0.9939	0.9961	0.4919	0.7843	0.5161	170.275	465.5	-0.65	-13.65	0.258992
368	8.5	6.4018	0.7531	31.1163	4.7871	0	13.7886	3.5176	0.1158	-1	0.9939	0.692	1	0.7442	1003.11	900.024	-5.85	2.6	0.157319
369	7.7	37.0557	4.8124	36.2856	6.3659	0	10.2774	2.6881	0.9632	0.6668	1	0.07439	0.2456	0.05405	187.019	1005.77	-9.75	-35.75	0.755965
370	11.1	29.7015	2.6758	79.6793	8.756	0	23.6604	5.2682	0.694	-0.6247	1	0.3879	0.956	0.3768	756.072	537.595	-27.3	-11.7	0.305596
371	9.1	41.161	4.5232	57.6568	8.1207	0	20.8102	4.9246	0.7091	-0.2398	1	0.3559	0.5634	0.3922	744.445	385.093	11.05	39.65	0.556996
372	6.1	11.2207	1.8395	20.9286	5.1045	0	9.75	2.6131	0.5545	-0.6	0.9916	0.5261	0.9756	0.5238	201.861	853.73	1.95	11.05	0.360368
373	5.7	27.5848	4.8394	32.4933	8.782	3.25	16.25	3.5454	0.9722	0.9261	1	0.02315	0.5135	0	1117.89	228.57	-15.6	-22.75	0.551059
374	8.7	36.7351	4.2224	90.3989	13.4924	3.25	26.8002	7.1815	0.2238	-0.9884	1	0.5687	0.3881	0.8085	1342.82	354.282	8.45	-35.75	0.312947
375	5.9	15.7348	2.6669	31.932	8.1877	3.25	16.25	4.1337	0.6796	0.06764	0.9978	0.3234	0.7949	0.4737	849.432	123.907	-12.35	9.75	0.32572
376	7.1	34.45	4.8521	38.4581	7.5408	0	26	5.8399	0.8554	-0.2169	1	0.2382	0.4314	0.1613	696.289	278.606	-34.45	0	0.643446
377	32.1	125.3	3.9034	213.905	7.1065	0	41.3657	4.1993	0.9135	-0.2882	1	0.2101	0.1694	0.07829	518.006	688.006	-107.9	-63.7	0.549272
378	12.3	47.343	3.849	83.7063	8.1268	0	33.1436	6.4997	0.7355	-0.3511	0.9997	0.3354	0.5922	0.35	477.866	72.6992	-33.15	-33.8	0.473618
379	4.9	6.6287	1.3528	37.9613	13.0901	4.5962	23.6604	5.812	-0.05904	-0.9734	0.9994	0.7766	1	0.7778	934.286	125.469	6.5	-1.3	0.103345
380	24.9	112.48	4.5173	216.923	9.4726	0	29.43	5.244	0.8486	0.2478	1	0.174	0.2402	0.1827	934.333	572.488	-57.2	-96.85	0.476881
381	5.3	9.1	1.717	19.4458	5.8927	0	11.718	3.6115	-0.4296	-0.7809	-0.04757	0.2692	0.9394	1	1133.15	327.057	0	9.1	0.291377
382	5.7	60.1733	10.5567	42.7645	11.558	7.2672	14.5344	2.0305	0.8852	0.7842	0.9705	0.06008	0	0	1200.66	200.167	11.05	59.15	0.913367
383	11.9	50.9535	4.2818	79.3667	8.0168	0	37.0557	7.4908	0.9301	0.7612	1	0.06534	0.5253	0	1373.28	195.538	20.15	46.8	0.534103
384	6.9	15.7214	2.2785	24.6567	5.032	0	10.2774	3.0594	0.4383	-0.2425	0.9312	0.2636	1	0.8966	1319.26	417.92	-15.6	-1.95	0.452802
385	5.5	28.1383	5.1161	37.4998	10.7142	3.25	23.4361	6.4668	0.7616	0.3162	1	0.2416	0.08571	0.4667	72.8273	557.318	-3.25	27.95	0.477506
386	5.9	6.5	1.1017	27.5121	7.0544	0	14.5344	3.8834	-0.07507	-0.9978	0.9864	0.5706	1	0.9444	1011.76	282.797	5.2	-3.9	0.156172
387	8.5	5.0767	0.5973	30.4989	4.6921	0	9.1924	2.3165	0.3531	-0.9864	1	0.5674	1	0.725	1036.39	951.829	-3.9	-3.25	0.127299
388	8.3	62.596	7.5417	57.04	9.054	0	17.5018	3.9818	0.9941	0.9701	1	0.007725	0.1111	0	471.428	190.874	16.25	-60.45	0.832969
389	8.5	60.3101	7.0953	57.4048	8.8315	0	26.8002	4.4877	0.9879	0.9487	1	0.0115	0.03077	0	1272.31	1007.65	-52	30.55	0.803408
390	7.7	27.5465	3.5775	54.6958	9.5958	3.25	20.8102	4.2796	0.9531	0.6644	1	0.06099	0.8947	0.02703	660.039	576.026	26	9.1	0.372819
391	7.1	4.111	0.579	33.3084	6.5311	0	19.769	4.0864	0.19	-1	0.9985	0.7897	1	0.5161	930.521	486.901	3.9	-1.3	0.0886528
392	5.7	70.7874	12.4188	59.9885	16.2131	7.2672	35.1541	5.7118	0.9915	0.9806	0.9999	0.007299	0	0	152.509	909.228	9.1	70.2	0.765973
393	7.1	46.2597	6.5155	44.9831	8.8202	0	23.6604	6.1384	0.9416	0.6549	1	0.09731	0.2941	0.09677	874.254	859.768	44.2	13.65	0.738702
394	9.7	21.3216	2.1981	56.9294	7.3934	0	22.981	5.3961	-0.6671	-0.9999	0.9996	0.5904	0.7792	0.9123	1205.42	79.7526	-16.9	13	0.297306
395	11.5	115.935	10.0813	119.933	12.6246	0	19.769	4.5164	0.9694	0.8271	1	0.03367	0.01053	0	1029.62	485.2	115.05	14.3	0.798544
396	14.7	84.2747	5.733	97.8851	7.7075	0	16.25	3.1147	0.9789	0.8437	1	0.03192	0.189	0	942.418	984.697	-43.55	-72.15	0.743821
397	12.1	44.7179	3.6957	77.6729	7.6904	0	22.981	4.1171	0.8821	0.5145	1	0.1285	0.901	0.1975	1297.21	524.368	-37.7	24.05	0.48056
398	6.9	54.6619	7.922	42.8535	8.7456	3.25	13.4001	2.8216	0.994	0.9586	1	0.008794	0	0	1195.78	797.928	49.4	-23.4	0.905827
399	5.7	54.8047	9.6149	48.7053	13.1636	3.25	27.9576	5.8841	0.943	0.8952	0.9866	0.0272	0	0	401.947	265.219	45.5	30.55	0.730416
400	20.1	75.2008	3.7413	133.321	7.3658	0	16.5718	3.6681	0.9258	0.427	1	0.1136	0.5249	0.07453	1249.99	543.443	-18.85	72.8	0.507929
401	11.9	29.9635	2.5179	57.2569	5.7835	0	18.9506	4.014	0.6867	-0.9487	0.9998	0.5376	0.8687	0.3038	914.857	435.332	19.5	22.75	0.435359
402	6.1	9.1924	1.5069	38.8976	9.4872	0	27.768	6.81	-0.5441	-0.9658	0.3162	0.3651	0.878	1	95.7049	329.902	1.3	-9.1	0.158835
403	4.9	2.9069	0.5932	11.4212	3.9383	0	6.5	1.9821	-0.1279	-0.7071	0.8321	0.6422	1	0.8889	705.959	524.98	1.3	-2.6	0.150623
404	4.7	26.6579	5.6719	28.899	10.7033	0	17.5018	5.1842	0.9618	0.8591	0.9989	0.0472	0.4444	0	889.457	86.3936	18.85	-18.85	0.529921
405	16.3	41.3402	2.5362	120.871	8.4525	0	39.2699	6.5271	0.4671	-0.9052	1	0.6619	0.2797	0.395	1345.13	17.4294	33.15	-24.7	0.300053
406	10.1	130.133	12.8845	110.424	13.6326	7.2672	30.8322	4.2964	0.9946	0.9778	1	0.005887	0	0	1086.53	717.708	-104.65	77.35	0.945124
407	6.9	7.4111	1.0741	31.6182	6.4527	0	16.25	3.5677	0.5986	-0.5145	1	0.4461	1	0.4286	950.152	648.065	-7.15	1.95	0.166457
408	5.9	21.607	3.6622	31.6547	8.1166	3.25	45.2673	9.4276	0.6399	0.0342	0.9892	0.3714	0.8205	0.4211	970.898	745.093	15.6	14.95	0.451199
409	8.7	30.2442	3.4763	45.7801	6.8329	0	14.5344	3.391	0.6502	-0.9285	1	0.637	0.5075	0.234	162.925	950.862	-4.55	29.9	0.508759
410	11.7	152.318	13.0186	134.171	13.832	3.25	45.1504	7.8142	0.9831	0.9343	1	0.01278	0	0	1217.49	716.15	46.8	-144.95	0.941194
411	7.9	73.6826	9.3269	61.8863	10.4892	3.25	20.8102	3.3718	0.8994	0.7747	0.9933	0.067	0	0	1342.06	934.627	72.15	14.95	0.889191
412	5.1	48.1965	9.4503	25.3521	8.1781	3.25	16.25	2.9495	0.9646	0.9224	0.9994	0.02814	0	0	1363.79	373.814	8.45	47.45	1.15556
413	5.3	5.5154	1.0406	15.2285	4.6147	3.25	9.75	2.1084	0.7874	0.2169	0.9971	0.2442	1	0.3077	925.132	742.793	3.9	3.9	0.225497
414	6.5	45.1504	6.9462	34.8721	7.7493	0	16.5718	4.0151	0.9753	0.91	0.9999	0.02643	0	0	1263.77	443.331	41.6	17.55	0.896365
415	29.3	108.567	3.7054	153.373	5.6181	0	17.5018	3.581	0.7325	-0.9864	1	0.5515	0.5788	0.1833	342.329	783.391	-102.05	-37.05	0.659547
416	14.9	86.879	5.8308	117.252	9.0893	0	16.5718	3.1861	0.9615	0.7837	0.9999	0.03351	0	0	560.255	55.6074	62.4	-60.45	0.641502
417	10.3	94.0346	9.1296	100.979	12.1661	3.25	23.6604	6.9677	0.8344	0.461	1	0.1809	0.06024	0.3016	615.918	570.35	-87.75	-33.8	0.750413
418	5.9	6.7862	1.1502	20.9755	5.3783	0	16.25	3.6219	0.6146	-0.1414	0.9907	0.2864	1	0.6842	1088.47	131.314	-6.5	1.95	0.213859
419	10.7	20.9619	1.9591	65.9739	7.5832	0	19.769	4.41	0.3215	-0.9558	1	0.7578	0.8621	0.5224	429.897	564.486	2.6	-20.8	0.258347
420	4.7	3.25	0.6915	27.0343	10.0127	3.25	23.4361	5.9014	-0.9951	-0.9997	-0.9935	0.002177	1	1	758.521	957.808	1.95	-2.6	0.0690623
421	9.9	67.3307	6.8011	67.0198	8.4835	0	16.5718	3.8015	0.9195	0.4866	1	0.1155	0.2278	0.1186	1268.53	881.753	-43.55	-51.35	0.801686
422	4.9	13.0648	2.6663	16.3458	5.6365	3.25	23.6604	5.3464	0.5148	-0.6345	0.9988	0.4976	0.5862	0.6667	1164.47	980.653	1.3	13	0.473042
423	6.5	41.0325	6.3127	37.658	8.3685	0	13.7886	4.0593	0.9281	0.6292	1	0.09265	0.3333	0.08	1076.22	816.654	31.2	26.65	0.754341
424	5.5	22.1382	4.0251	27.3082	7.8023	3.25	16.25	4.1814	0.4955	-0.9216	0.9993	0.7397	0.4286	0.3333	825.327	66.3273	22.1	1.3	0.515886
425	7.7	78.5398	10.2	69.3588	12.1682	0	24.7513	7.7808	0.6077	-0.00565	1	0.4109	0.08772	0.4865	1172.21	829.104	-76.7	16.9	0.838251
426	28.5	68.3861	2.3995	175.352	6.6171	0	27.9576	4.6329	0.6349	-1	1	0.5477	0.7057	0.358	1065.94	452.283	-40.3	-55.25	0.362621
427	15.9	12.503	0.7864	97.7577	7.0329	0	41.1096	6.7885	0.4045	-0.9997	1	0.6491	0.7698	0.5	945.355	847.041	-1.95	12.35	0.111817
428	5.9	37.4188	6.3422	34.95	8.9615	0	29.0689	6.7202	0.9742	0.8838	1	0.03374	0.2051	0	1034.48	104.347	11.05	35.75	0.707716
429	14.7	103.424	7.0356	103.97	8.1866	0	14.5344	3.039	0.9907	0.9383	1	0.01323	0.03937	0	405.105	424.966	72.15	74.1	0.859404
430	6.7	27.1214	4.048	31.5157	6.7055	3.25	13.4001	2.7496	0.9475	0.7612	0.9998	0.06418	0.5957	0	945.478	808.963	-19.5	-18.85	0.603684
431	7.7	53.0019	6.8834	98.4514	17.2722	3.25	37.0557	8.5225	0.2654	-0.998	0.9835	0.8037	0.1053	0.5405	292.396	176.688	-48.75	-20.8	0.398525
432	8.7	84.1417	9.6715	69.6748	10.3992	3.25	16.25	3.3714	0.9866	0.9324	0.9997	0.01262	0	0	721.351	984.069	-57.85	-61.1	0.930023
433	15.9	55.7069	3.5036	123.52	8.8863	0	21.8017	5.9966	0.5266	-1	1	0.6717	0.4604	0.3866	1248.45	955.909	-31.2	46.15	0.39427
434	5.5	12.3329	2.2423	15.9354	4.553	0	13.4001	2.8589	0.5863	0.1493	0.9983	0.3217	1	0.6	404.382	606.018	-11.7	-3.9	0.492488
435	5.5	25.3833	4.6151	26.8534	7.6724	3.25	16.25	3.2472	0.8303	0.6357	0.9744	0.1131	0.5143	0.2	1282.15	180.454	-25.35	1.3	0.60152
436	4.9	24.1552	4.9296	21.3179	7.351	0	20.8102	5.6505	0.5171	0.05989	0.8762	0.2938	0.5172	0.6667	1356.15	500.122	9.75	22.1	0.670603
437	6.1	49.7154	8.1501	45.7948	11.1695	3.25	16.5718	3.6603	0.9941	0.9695	1	0.007196	0	0	648.877	248.992	-9.75	48.75	0.729675
438	23.7	44.7746	1.8892	123.24	5.6792	0	32.5	4.7395	0.4622	-0.9864	1	0.6387	1	0.5337	1266.9	611.892	28.6	34.45	0.332652
439	14.1	113.167	8.026	110.072	9.0969	0	26	4.2273	0.9952	0.9587	1	0.006749	0	0	69.6596	680.376	3.9	113.1	0.882279
440	10.5	132.657	12.634	144.004	16.9417	0	42.25	9.8095	0.8527	-0.04838	1	0.3047	0.1176	0.2	548.343	999.486	120.9	-54.6	0.745734
441	6.3	71.2099	11.3032	56.6138	13.166	0	26.2023	5.3384	0.7419	0.6464	0.8794	0.06126	0	0.5217	197.611	648.325	59.15	39.65	0.858514
442	24.5	125.59	5.1261	154.119	6.8497	0	17.5018	3.3469	0.98	0.878	1	0.02619	0.4	0	1139.04	552.771	113.1	54.6	0.748369
443	5.3	6.1321	1.157	19.3583	5.8661	3.25	10.2774	2.6633	0.281	-0.2855	0.76	0.3625	1	0.9167	581.651	687.509	3.25	-5.2	0.197235
444	6.5	11.9324	1.8358	35.5309	7.8957	3.25	17.5018	4.0521	-0.2316	-0.908	0.9487	0.6403	0.9556	0.92	1004.73	59.3538	5.85	-10.4	0.232506
445	10.1	27.5925	2.7319	41.0741	5.0709	0	13.4001	3.1005	0.4321	-0.9985	1	0.72	0.9259	0.4098	110.183	900.361	-26.65	-7.15	0.538741
446	5.9	24.2686	4.1133	24.1662	6.1965	0	21.8017	4.5424	0.8792	0.6598	0.9997	0.0969	0.9487	0.1053	776.534	876.551	8.45	22.75	0.66381
447	7.3	34.0305	4.6617	50.2318	9.4777	0	16.25	3.9361	0.8282	-0.3939	1	0.2904	0.7358	0.2121	1020.94	580.575	-16.25	-29.9	0.49186
448	14.7	79.9923	5.4417	117.18	9.2267	0	43.3604	6.8479	0.7354	-0.9536	1	0.5326	0.2992	0.2336	995.997	772.286	-79.95	-2.6	0.589777
449	13.3	57.0706	4.291	101.437	8.9768	0	23.4361	4.6968	0.6006	-0.9971	1	0.6832	0.3363	0.2581	721.647	728.838	-14.3	55.25	0.47801
450	14.9	12.4182	0.8334	85.1369	6.5998	0	14.5344	4.1928	0.4469	-1	1	0.712	0.8062	0.4815	810.752	431.903	9.1	-8.45	0.126277
451	9.1	14.6069	1.6052	47.0148	6.6218	0	16.25	3.8505	0.5959	-0.9785	1	0.5166	1	0.38	16.6703	936.918	5.2	-13.65	0.242411
452	11.7	37.1809	3.1779	55.9338	5.7664	0	13	2.9039	0.5356	-0.971	1	0.6992	0.8144	0.3514	1297.27	84.2821	22.1	29.9	0.551106
453	5.5	30.5223	5.5495	32.6352	9.3244	3.25	32.1734	6.1539	0.7918	0.5916	0.9999	0.1451	0.08571	0.4667	1262.52	970.891	13.65	27.3	0.595159
454	14.7	33.2772	2.2638	86.4142	6.8043	0	17.5018	3.7341	0.5819	-0.8944	1	0.5555	0.7717	0.3714	1261.49	996.667	7.15	32.5	0.332701
455	27.1	81	2.9889	203.834	8.1209	0	26.8002	5.383	0.464	-1	1	0.6618	0.4821	0.4737	338.146	344.476	74.75	31.2	0.36805
456	12.5	101.321	8.1057	103.868	9.8922	3.25	37.9012	6.3115	0.9948	0.9421	1	0.009976	0	0	1338.85	383.436	66.95	-76.05	0.819403
457	12.3	92.7019	7.5367	89.5085	8.6901	0	16.5718	4.801	0.8105	0.1306	1	0.2979	0.1748	0.2651	945.366	126.951	-89.7	-23.4	0.867274
458	26.9	106.038	3.9419	163.474	6.5652	0	20.8102	3.7428	0.8443	-0.2425	1	0.2999	0.5663	0.1834	400.493	301.621	56.55	-89.7	0.600423
459	14.3	39.2699	2.7461	86.6565	7.0452	0	16.5718	3.791	0.6056	-0.9989	1	0.6065	0.5935	0.3235	660.493	63.1643	18.85	-34.45	0.389783
460	15.1	182.261	12.0703	172.381	13.1589	4.5962	23.4361	3.8292	0.9647	0.9121	1	0.02894	0	0	1124.78	641.063	156	94.25	0.917273
461	13.9	45.7823	3.2937	73.5062	6.177	0	14.5344	3.5417	0.7535	-0.4856	1	0.3166	0.7143	0.3333	344.04	549.518	-35.75	-28.6	0.53322
462	11.9	58.8923	4.9489	94.8666	9.5825	0	17.5018	4.3721	0.9313	0.4614	0.9998	0.08534	0.3232	0.03797	42.3866	304.029	-46.8	-35.75	0.516452
463	12.1	16.25	1.343	55.6977	5.5146	0	18.9506	3.8207	0.6258	-0.229	0.9998	0.3389	0.802	0.4815	539.996	527.207	4.55	-15.6	0.243535
464	14.1	108.277	7.6792	106.769	8.8239	3.25	17.5018	3.9028	0.9679	0.8232	1	0.04439	0.09917	0	743.567	76.4078	53.3	-94.25	0.870273
465	9.9	33.5554	3.3894	62.4167	7.9008	0	32.1734	7.0604	0.8705	0.3822	1	0.1559	0.7089	0.2034	368.596	252.258	28.6	-17.55	0.428995
466	9.9	140.213	14.163	120.894	15.303	3.25	32.0088	5.8123	0.9932	0.973	1	0.006777	0	0	607.414	693.566	-41.6	133.9	0.925505
467	6.1	2.3436	0.3842	34.7041	8.4644	0	23.6604	6.2281	-0.4738	-0.9947	0.4472	0.406	1	1	958.705	255.516	1.3	1.95	0.0453901
468	5.9	30.1112	5.1036	26.2732	6.7367	0	14.5344	3.9605	0.936	0.8782	0.9885	0.03545	0.3846	0	1349.65	1016.43	-7.15	29.25	0.757582
469	6.9	52.7502	7.645	50.1358	10.2318	3.25	18.9506	3.8494	0.9511	0.8914	0.9993	0.02878	0	0	931.399	980.935	-52.65	3.25	0.74718
470	16.1	48.8366	3.0333	92.6952	6.5741	0	16.5718	3.6653	0.4702	-0.9983	1	0.7491	0.7376	0.3305	1132.28	274.727	8.45	-48.1	0.461402
471	6.9	4.3603	0.6319	30.6794	6.2611	0	45.9619	8.8028	-0.2383	-0.9101	0.5602	0.4104	0.9184	1	590.558	1034.04	-1.95	3.9	0.100925
472	18.1	11.9854	0.6622	93.3264	5.7967	0	20.8102	4.3892	0.1119	-1	1	0.723	1	0.7197	1377.83	389.784	7.8	9.1	0.114237
473	7.1	49.9866	7.0404	39.5775	7.7603	0	14.5344	3.5668	0.952	0.9025	0.9944	0.02274	0	0	981.486	75.8099	-11.05	-48.75	0.907233
474	6.1	31.5568	5.1732	51.0239	12.4449	6.5	17.5018	3.4406	0.9271	0.4279	1	0.1495	0.4634	0.09524	1307.78	722.656	-26.65	-16.9	0.415688
475	5.7	2.68	0.4702	21.5162	5.8152	3.25	11.718	2.6834	-0.1249	-1	1	0.7303	1	0.7333	962.535	536.526	0.65	2.6	0.0808571
476	9.3	28.6	3.0753	47.2338	6.4704	0	33.4608	5.6247	0.7204	0.1595	0.9999	0.2419	0.8219	0.5472	280.86	1032.1	-28.6	0	0.475287
477	25.5	107.959	4.2337	192.944	8.2104	0	39.1352	6.4834	0.8148	-0.124	1	0.2209	0.4255	0.2676	664.426	422.939	-12.35	107.25	0.515651
478	8.1	27.3077	3.3713	46.9873	7.7028	0	23.6604	5.3459	0.2899	-0.9851	0.9988	0.6283	0.623	0.6154	1369.41	467.13	27.3	-0.65	0.437672
479	12.5	125.578	10.0462	124.015	11.8109	4.5962	19.769	3.7474	0.9472	0.8659	1	0.04824	0	0	905.06	500.8	-85.15	-92.3	0.850587
480	8.1	6.9096	0.853	32.3503	5.3033	0	19.769	4.0587	0.2913	-0.9973	0.9955	0.7624	1	0.6829	244.204	415.222	-4.55	-5.2	0.160843
481	18.7	36.3128	1.9419	88.9722	5.3277	0	13.7886	3.2424	0.5235	-1	1	0.6058	0.982	0.4792	676.61	237.147	26	25.35	0.364491
482	4.7	13.2575	2.8207	24.1787	8.9551	3.25	13.4001	3.3732	0.5812	0.3846	0.9738	0.232	0.8889	0.7143	1237.02	192.362	-2.6	-13	0.314983
483	5.5	32.688	5.9433	36.7704	10.5058	3.25	30.8322	6.7639	0.915	0.7442	0.9924	0.09028	0.3429	0.1333	731.227	941.964	9.75	-31.2	0.565716
484	5.9	24.5714	4.1646	32.349	8.2946	0	17.5018	5.1916	0.9409	0.6369	0.9992	0.09413	0.8974	0.05263	786.5	324.407	14.95	19.5	0.502086
485	6.7	63.1036	9.4184	48.0095	10.2148	0	18.9506	4.5386	0.9892	0.9355	0.9999	0.01503	0.04255	0	1156.45	361.41	57.2	-26.65	0.922035
486	24.9	111.925	4.495	139.663	6.0988	0	10.2774	2.6324	0.9596	0.6757	1	0.06141	0.4541	0.02871	1293.91	359.319	-99.45	-51.35	0.73703
487	7.5	32.526	4.3368	51.2538	9.3189	0	37.9012	7.9215	0.7923	0.08663	1	0.2572	0.4909	0.3143	666.213	524.347	-32.5	-1.3	0.465377
488	8.1	28.1233	3.472	39.2104	6.4279	0	18.9506	4.1404	0.8746	-0.7433	1	0.2864	0.6885	0.07317	231.506	817.247	-15.6	23.4	0.540145
489	12.1	48.4544	4.0045	70.6234	6.9924	0	16.5718	3.7123	0.6792	-0.1414	1	0.3656	0.6832	0.4198	720.798	244.05	-5.85	48.1	0.572693
490	11.9	93.2767	7.8384	97.2608	9.8243	3.25	23.6604	4.1314	0.9683	0.8944	1	0.02476	0.0404	0	874.782	301.853	-7.8	92.95	0.797858
491	6.1	24.9129	4.0841	27.8996	6.8048	3.25	14.5344	3.2605	0.9468	0.8575	1	0.04941	0.6585	0	32.7787	962.754	-24.05	-6.5	0.600179
492	6.9	16.7745	2.4311	37.041	7.5594	0	16.25	3.9778	0.5932	-0.1414	0.992	0.4308	0.7551	0.4828	1380.12	995.746	9.75	13.65	0.3216
493	5.7	15.4093	2.7034	27.088	7.3211	0	14.5344	3.5621	0.04951	-0.8137	0.9899	0.5711	0.9459	0.8235	865.535	980.798	7.15	-13.65	0.369261
494	4.7	6.4347	1.3691	26.1612	9.6893	0	23.6604	7.155	0.4426	-0.2425	0.9615	0.4691	1	0.6667	1389.63	135.883	-4.55	-4.55	0.1413
495	4.9	11.0691	2.259	17.0159	5.8676	0	16.25	4.5746	0.8525	0.5547	1	0.1796	1	0.3333	446.418	975.622	0.65	11.05	0.384996
496	8.5	42.7273	5.0267	78.1915	12.0295	0	24.7513	6.7184	0.4839	-0.9994	0.9969	0.444	0.2923	0.6818	125.053	818.706	35.75	23.4	0.417864
497	6.3	71.6092	11.3665	52.352	12.1749	6.5	19.769	3.7381	0.9981	0.9943	1	0.001778	0	0	224.079	577.5	10.4	70.85	0.933601
498	8.7	64.0308	7.3599	61.6253	9.1978	0	20.5548	5.9655	0.9589	0.8481	0.9995	0.03695	0.04478	0	1219.37	711.77	-63.7	6.5	0.80018
499	8.5	15.1186	1.7787	51.2334	7.8821	0	22.981	4.9202	0.759	0.124	0.9997	0.2451	1	0.3778	1386.02	778.194	-6.5	-13.65	0.225663
500	4.7	37.0557	7.8842	29.0843	10.7719	6.5	16.25	2.9478	0.9873	0.9648	0.999	0.01167	0	0	869.649	115.989	34.45	-13.65	0.731923
501	4.7	5.5536	1.1816	14.0318	5.197	0	10.2774	2.9869	0.5881	0.1644	0.9062	0.3396	1	0.5	737.351	764.553	1.95	5.2	0.227362
502	14.3	82.803	5.7904	94.6552	7.6955	0	13.4001	3.1467	0.9344	0.6139	1	0.1079	0.1382	0.1068	1303.22	263.07	-76.7	-31.2	0.75244
503	7.5	73.6826	9.8243	70.3292	12.7871	3.25	36.3361	6.8027	0.9952	0.9676	1	0.006923	0	0	819.7	175.02	48.75	-55.25	0.768298
504	8.3	42.5837	5.1306	45.1956	7.1739	0	16.5718	4.8669	0.9196	0.6812	1	0.09719	0.5714	0.09302	896.205	874.94	41.6	-9.1	0.715176
505	6.3	65.7272	10.4329	65.8057	15.3036	3.25	26.2023	7.1901	0.8628	0.5736	0.9999	0.1338	0.2558	0.1739	848.468	584.175	-57.85	31.2	0.681728
506	9.7	42.5489	4.3865	58.4867	7.5957	0	20.5548	5.5472	0.1114	-0.9975	0.9989	0.6981	0.6494	0.7018	1321.1	209.583	35.1	-24.05	0.577498
507	8.7	7.827	0.8997	40.3675	6.025	0	25.3833	4.678	0.297	-0.7247	0.9824	0.552	1	0.7609	1108.87	787.477	5.2	5.85	0.149328
508	5.7	38.2838	6.7165	32.76	8.8541	0	13.7886	3.7288	0.9975	0.989	1	0.003072	0	0	817.816	822.614	29.25	24.7	0.758575
509	7.9	60.6036	7.6713	63.6513	10.7884	6.5	27.9576	4.0681	0.9874	0.9404	0.9998	0.01183	0	0	332.006	885.24	47.45	37.7	0.711069
510	18.3	49.7579	2.719	97.6829	5.9928	0	16.5718	3.5361	0.8743	0.4104	1	0.1544	1	0.1538	452.312	563.186	46.8	-16.9	0.453711
511	14.3	12.6207	0.8826	74.9453	6.0931	0	26.2023	4.3511	0.133	-1	1	0.6905	1	0.69	913.92	475.133	12.35	2.6	0.144852
512	7.5	20.0238	2.6698	45.2514	8.2275	0	18.9506	4.6284	0.7464	-0.7234	1	0.3441	0.8727	0.3143	929.227	221.273	11.7	16.25	0.324497
513	8.9	87.5741	9.8398	76.1165	11.0314	0	17.5018	3.2749	0.9908	0.9228	1	0.01283	0	0	1328.25	559.82	87.1	-9.1	0.891981
514	8.5	11.772	1.3849	44.8517	6.9003	0	24.7513	5.3894	0.6367	-0.943	1	0.5689	1	0.3409	568.282	238.106	-11.7	1.3	0.200701
515	4.7	13.0162	2.7694	30.9624	11.4675	6.5	21.8017	5.0125	0.8208	0.6321	0.9721	0.1254	0.963	0.2857	1153.52	863.34	-0.65	13	0.2415
516	11.7	43.2433	3.696	62.6797	6.4618	0	17.5018	3.9184	0.9704	0.6508	1	0.06944	0.8454	0.03896	22.4573	762.714	31.85	29.25	0.571977
517	4.9	35.5188	7.2487	29.2043	10.0704	3.25	36.7696	8.1148	0.9922	0.974	0.9998	0.008202	0.1034	0	1163.03	162.622	29.25	20.15	0.719803
518	6.3	103.358	16.4061	73.7422	17.1494	9.1924	29.43	5.0825	0.9941	0.9785	0.9999	0.00466	0	0	335.214	710.492	-103.35	1.3	0.956657
519	8.7	20.1919	2.3209	30.7124	4.5839	0	11.718	2.7633	0.8684	0.3162	1	0.1652	0.9701	0.1739	853.466	608.828	-20.15	-1.3	0.506316
520	8.7	71.6417	8.2347	66.5423	9.9317	0	32.6621	5.3868	0.9618	0.8646	1	0.03186	0.01493	0	745.54	583.218	70.2	14.3	0.829133
521	5.3	6.6922	1.2627	27.8212	8.4307	0	27.5772	7.1744	0.5315	-0.8742	0.9806	0.621	1	0.4615	981.613	220.255	-5.85	3.25	0.149774
522	5.1	12.35	2.4216	23.871	7.7003	0	41.1096	9.4002	0.6442	-0.05872	0.9966	0.4494	1	0.3636	1260.24	687.892	0	-12.35	0.314481
523	9.9	188.927	19.0835	158.238	20.0302	3.25	30.6604	7.946	0.9723	0.9446	1	0.01835	0	0	570.081	440.096	-119.6	-146.25	0.952736
524	10.3	68.005	6.6024	67.2696	8.1048	3.25	20.8102	4.1208	0.9766	0.8155	1	0.02948	0.2048	0	1210.84	924.374	55.25	39.65	0.814628
525	5.7	9.9431	1.7444	32.7719	8.8573	3.25	20.8102	4.9404	0.7792	-0.26	0.9968	0.3676	1	0.2353	995.798	526.693	-9.75	-1.95	0.196945
526	20.9	70.9811	3.3962	153.924	8.1441	0	26.2023	4.7299	0.7357	-0.9983	1	0.5543	0.4709	0.1737	1137.38	528.734	-19.5	-68.25	0.417014
527	13.1	79.9526	6.1033	102.127	9.2006	0	16.5718	3.256	0.9868	0.9033	1	0.01617	0.1982	0	461.767	315.355	0.65	-79.95	0.663359
528	8.9	53.7774	6.0424	59.7928	8.6656	0	26	5.9308	0.9772	0.9126	0.9999	0.02223	0.1304	0	1012.31	37.2247	24.05	48.1	0.697286
529	22.1	96.5704	4.3697	175.524	8.7325	3.25	32.1734	4.5318	0.9225	0.4388	1	0.1363	0.2687	0.1326	987.559	308.416	8.45	-96.2	0.500395
530	17.1	35.5366	2.0782	147.728	9.7833	0	26.2023	5.1571	0.08813	-0.9991	1	0.6873	0.4967	0.7	1257.27	300.909	-27.3	22.75	0.212423
531	7.3	12.9512	1.7741	16.1246	3.0424	0	9.75	2.2333	-0.1416	-1	0.9975	0.6256	0.8302	0.8125	1294.92	474.836	-12.35	-3.9	0.583125
532	5.7	21.5188	3.7752	26.5621	7.1789	0	16.25	4.9782	0.5318	-0.4258	0.9988	0.555	0.4324	0.4706	466.07	515.737	9.1	19.5	0.525874
533	18.5	16.1457	0.8727	121.558	7.3672	0	17.5018	4.308	0.06002	-1	1	0.7792	0.8848	0.6573	660.114	777.473	-10.4	-12.35	0.118457
534	9.5	28.6074	3.0113	49.3152	6.5754	0	29.0689	5.1526	0.9111	0.374	1	0.1294	0.7467	0.1091	927.326	408.9	28.6	0.65	0.457965
535	21.7	91.2318	4.2042	153.742	7.8041	0	19.769	3.7221	0.5819	-0.8503	1	0.5197	0.4061	0.422	725.106	837.83	-59.8	-68.9	0.538717
536	6.3	29.9071	4.7472	44.068	10.2484	3.25	23.6604	6.1914	0.3366	-0.0412	0.9158	0.2844	0.5814	0.8696	74.0476	709.579	-29.9	-0.65	0.463214
537	19.3	30.8322	1.5975	118.259	6.8358	0	20.8102	4.5536	0.4525	-1	1	0.7081	0.815	0.4094	265.127	600.749	-9.75	29.25	0.233696
538	11.9	72.9652	6.1315	106.816	10.7895	3.25	32.5	5.1897	0.8889	0.6663	0.9945	0.07827	0	0.05063	190	105.576	65	33.15	0.568284
539	4.7	17.7535	3.7773	20.8749	7.7314	3.25	20.8102	4.7356	0.9664	0.8682	0.9999	0.04714	0.963	0	267.075	494.649	16.25	-7.15	0.488566
540	5.1	5.5915	1.0964	23.0626	7.4396	3.25	16.25	3.4375	0.4566	0.05547	0.9778	0.2881	1	0.8182	659.892	605.382	-4.55	3.25	0.147374
541	10.5	18.2116	1.7344	48.168	5.6668	0	20.8102	4.7387	0.2925	-0.8137	1	0.5746	1	0.6719	266.338	660.686	14.95	10.4	0.306063
542	6.5	64.3369	9.898	47.6829	10.5962	3.25	29.9635	5.4261	0.9909	0.966	1	0.01131	0.08889	0	986.069	776.308	-20.15	-61.1	0.934108
543	12.3	13.0648	1.0622	65.6561	6.3744	0	23.4361	6.2214	0.3656	-1	0.9995	0.6867	1	0.4699	847.333	714.382	13	1.3	0.166635
544	5.3	10.0907	1.9039	29.8567	9.0475	0	29.9635	8.211	-0.6876	-0.8848	-0.1909	0.2218	0.3939	1	1047.08	958.519	-2.6	-9.75	0.210434
545	7.7	13.6655	1.7747	24.6244	4.3201	0	10.2774	3.2292	0.8013	0.09481	0.9994	0.2291	1	0.2973	1091.12	251.422	-12.35	5.85	0.410801
546	18.3	193.811	10.5908	214.639	13.1681	0	45.1504	7.6609	0.8878	-0.2947	1	0.2477	0.07975	0.1538	295.456	1000.89	189.15	42.25	0.804277
547	6.3	77.3937	12.2847	54.4699	12.6674	0	18.9506	4.8557	0.9178	0.8318	0.9761	0.04303	0	0	1323.28	791.952	-77.35	-2.6	0.969789
548	6.1	73.5994	12.0655	54.4014	13.2686	7.2672	33.1436	5.8502	0.9694	0.947	0.9816	0.007184	0	0	1036.18	691.434	-45.5	-57.85	0.909327
549	7.5	9.3744	1.2499	27.2911	4.962	0	10.2774	3.152	-0.03376	-0.9971	1	0.7397	0.9455	0.8065	855.56	205.253	5.2	-7.8	0.251894
550	8.7	3.5004	0.4023	44.7275	6.6757	0	25.3833	5.4164	-0.06835	-1	1	0.757	1	0.8298	774.144	846.161	3.25	-1.3	0.0602633
551	5.5	15.0064	2.7284	45.0672	12.8763	0	23.4361	6.4665	-0.04228	-0.8	0.9578	0.6418	0.9143	0.7333	1352.62	370.445	1.3	14.95	0.211893
552	5.3	87.4051	16.4915	51.6552	15.6531	10.2774	20.8102	3.2244	0.9727	0.9385	0.9998	0.0222	0	0	498.066	858.915	-59.15	64.35	1.05356
553	18.1	49.5025	2.7349	141.438	8.7849	0	17.5018	4.3273	0.5167	-0.9967	1	0.5672	0.6584	0.4752	92.2541	255.199	-48.1	-11.7	0.311318
554	11.9	42.5042	3.5718	78.5838	7.9378	0	24.7513	4.9402	0.8965	0.5882	1	0.1022	0.798	0.1392	1033.91	302.487	-39	16.9	0.449974
555	4.7	55.093	11.7219	32.7225	12.1195	3.25	14.5344	2.9582	0.9869	0.9753	0.9982	0.007696	0	0	445.319	820.426	-52	18.2	0.967193
556	9.1	50.353	5.5333	63.2209	8.9044	0	21.8017	5.1831	0.3244	-0.9999	0.9998	0.771	0.4507	0.5686	565.225	991.352	9.75	49.4	0.621412
557	5.1	13.5256	2.6521	24.9253	8.0404	3.25	16.25	3.8115	0.7846	0.3511	0.9505	0.1953	0.9677	0.2727	1181.77	413.098	-11.05	-7.8	0.329847
558	20.1	30.4322	1.514	116.362	6.4288	0	39.2699	4.3587	0.8537	-0.09481	1	0.2526	0.7403	0.1615	620.955	596.144	-28.6	-10.4	0.235503
559	10.7	69.0501	6.4533	83.1577	9.5584	0	33.4608	5.8167	0.964	0.7959	1	0.04298	0.03448	0	692.135	956.897	-57.85	37.7	0.675144
560	9.7	51.8413	5.3445	67.1444	8.7201	0	41.3657	7.3213	0.4085	-0.9995	0.9962	0.7662	0.3636	0.375	914.077	696.629	-44.85	-26	0.612894
561	5.9	28.7841	4.8787	34.5514	8.8593	0	47.9857	7.3471	0.8801	0.508	0.9747	0.127	0.2051	0.1579	239.271	748.924	-28.6	-3.25	0.550687
562	5.9	2.3436	0.3972	19.8993	5.1024	0	18.3848	4.7705	-0.2917	-0.9999	0.8944	0.6193	1	0.9474	399.881	600.347	-1.3	1.95	0.0778457
563	4.9	8.841	1.8043	24.3551	8.3983	0	41.1096	9.4823	-0.8739	-0.9999	-0.6985	0.1121	0.4138	1	1367.56	600.775	8.45	-2.6	0.214841
564	14.7	178.278	12.1277	162.91	12.8275	6.5	24.7513	3.8144	0.9949	0.9786	1	0.004881	0	0	541.847	888.588	-74.75	161.85	0.945445
565	17.1	36.3826	2.1276	129.898	8.6025	0	21.8017	4.7548	0.7413	-0.9191	1	0.3826	0.6821	0.3206	1236.07	844.956	-11.7	-34.45	0.247323
566	19.3	54.6773	2.833	111.23	6.4295	0	25.3833	4.1462	0.7219	-0.9989	1	0.6242	0.9017	0.1645	1169.49	474.99	48.1	26	0.440625
567	7.1	15.4503	2.1761	32.9909	6.4688	0	17.5018	4.6636	0.8269	0.3511	1	0.1818	1	0.3548	454.268	952.88	-14.3	5.85	0.336399
568	6.5	9.9218	1.5264	35.2817	7.8404	0	43.3604	9.0623	-0.1801	-0.745	0.3311	0.3099	0.5556	1	1120.72	972.292	8.45	5.2	0.194684
569	8.5	41.1764	4.8443	48.4669	7.4564	0	22.75	4.8215	0.96	0.8471	0.9995	0.04684	0.5077	0	1086.97	343.718	-8.45	-40.3	0.649683
570	8.9	43.0867	4.8412	51.0128	7.3932	0	13	3	0.8303	0.4856	0.9994	0.1427	0.7971	0.2857	1288.61	492.073	-42.25	8.45	0.654818
571	5.5	52.654	9.5735	36.9833	10.5666	6.5	16.25	2.4309	0.973	0.947	0.9907	0.0122	0	0	1190.45	952.064	52.65	-0.65	0.906015
572	9.9	13.7733	1.3912	55.0445	6.9677	0	44.2048	8.0193	-0.06392	-1	0.998	0.8161	1	0.6667	740.313	760.116	-13	4.55	0.199664
573	5.1	10.8182	2.1212	18.9443	6.1111	0	14.5344	4.0417	0.6525	-0.3939	0.9995	0.4405	1	0.2727	1142.75	66.1667	9.1	5.85	0.347106
574	6.3	4.162	0.6606	45.9369	10.683	0	44.2048	11.7008	0.44	-0.9923	1	0.6122	0.8837	0.5455	470.96	184.873	-3.25	-2.6	0.0618366
575	8.9	33.7812	3.7956	49.1716	7.1263	0	19.769	4.6508	0.5011	-0.9995	0.9998	0.6779	0.6522	0.4082	875.888	958.758	-16.9	29.25	0.532619
576	18.7	102.496	5.4811	157.3	9.4192	0	20.8102	3.7606	0.8618	-0.1887	1	0.2714	0.07784	0.1633	607.374	310.227	101.4	14.95	0.581907
577	6.1	4.7321	0.7757	27.9419	6.8151	0	14.5344	3.5866	0.02137	-0.9989	0.9992	0.9413	1	0.5238	585.68	835.672	-4.55	-1.3	0.113821
578	18.5	23.553	1.2731	122.495	7.4239	0	37.0557	7.0697	0.1694	-1	1	0.7166	0.7879	0.6338	495.757	168.884	20.8	11.05	0.171487
579	7.9	154.532	19.561	118.614	20.1041	9.1924	32.5	5.6187	0.994	0.9674	1	0.0105	0	0	358.468	915.702	88.4	126.75	0.972986
580	5.1	37.1809	7.2904	29.7754	9.605	4.5962	19.769	3.3691	0.9859	0.9648	0.9997	0.01321	0	0	1255.92	239.922	29.9	22.1	0.759021
581	6.9	31.2068	4.5227	44.8528	9.1536	0	30.8322	6.6885	0.5699	-0.2698	0.9982	0.4738	0.5714	0.4483	1069.32	13.2971	-31.2	-0.65	0.49409
582	6.5	31.6971	4.8765	30.6503	6.8112	3.25	13.4001	2.7869	0.8797	0.493	1	0.1544	0.6222	0.2	696.946	388.823	14.95	-27.95	0.715953
583	10.1	72.9913	7.2269	78.7689	9.7246	3.25	21.8017	4.8178	0.9875	0.9052	1	0.0176	0	0	123.252	571.599	-64.35	34.45	0.743157
584	4.9	42.0143	8.5744	19.3117	6.6592	0	26.8002	7.4276	0.7877	0.5565	0.9417	0.1346	0.06897	0.4444	332.786	306.031	-34.45	24.05	1.2876
585	4.7	23.3005	4.9575	22.3188	8.2662	0	19.769	4.4312	0.9548	0.901	0.9996	0.03781	0.07407	0	1041.65	994.468	20.15	11.7	0.599731
586	7.3	60.7324	8.3195	50.8581	9.5959	3.25	22.981	5.4637	0.9935	0.9735	1	0.007025	0	0	953.253	478.021	40.95	44.85	0.866985
587	5.3	47.9416	9.0456	39.1898	11.8757	3.25	19.769	5.0538	0.9848	0.9748	0.9999	0.008343	0	0	1120.04	193.189	10.4	-46.8	0.76169
588	10.7	112.253	10.4909	108.588	12.4813	0	18.9506	4.3329	0.9636	0.7671	1	0.04551	0.1379	0	817.421	481.467	109.2	-26	0.840529
589	17.7	13.6655	0.7721	70.1046	4.4653	0	36.3361	5.2985	-0.1447	-1	1	0.706	0.9873	0.8134	432.308	1026.35	-5.85	12.35	0.172911
590	4.7	8.2219	1.7493	20.6226	7.638	4.5962	13.4001	3.1788	0.2758	-0.3482	0.7634	0.3946	0.7778	0.8571	1021.55	891.532	-2.6	7.8	0.229026
591	7.9	9.3744	1.1866	38.4651	6.5195	0	16.25	4.6861	-0.2601	-0.9994	0.9762	0.6079	1	0.9211	1157.71	719.696	7.8	-5.2	0.182008
592	13.3	28.1608	2.1174	69.8633	6.1826	0	19.5	4.4403	0.2267	-0.9989	0.9992	0.7125	0.7965	0.6196	386.06	394.733	-9.1	26.65	0.342477
593	9.1	120.855	13.2807	126.662	17.8397	3.25	29.9635	8.2377	0.9313	0.7682	0.9988	0.05965	0	0	484.126	65.1813	-60.45	104.65	0.744446
594	17.7	43.8208	2.4758	139.929	8.9127	0	34.548	6.5222	0.5044	-0.9806	1	0.5802	0.8535	0.4478	783.751	20.7768	-23.4	-37.05	0.277783
595	7.7	84.9886	11.0375	77.9264	13.6713	3.25	18.9506	4.013	0.9926	0.9338	1	0.01413	0	0	1220.01	154.442	-9.1	84.5	0.807348
596	4.7	34.7188	7.387	30.4392	11.2738	3.25	17.5018	4.6011	0.9644	0.8465	0.9998	0.05739	0.1852	0	1309.79	412.351	27.3	21.45	0.655236
597	5.7	47.0745	8.2587	49.3332	13.3333	4.5962	26.8002	5.0307	0.7684	0.5998	0.9176	0.1006	0	0.4706	189.763	480.017	38.35	27.3	0.619404
598	7.9	55.9151	7.0779	58.5185	9.9184	3.25	35.0036	6.5627	0.9686	0.8752	0.9989	0.03005	0.01695	0	907.304	232.721	-32.5	-45.5	0.713613
599	5.5	23.4811	4.2693	23.7908	6.7974	0	24.7513	6.5689	-0.5238	-0.9971	0.1644	0.3899	0.6	1	275.973	896.527	1.95	23.4	0.628078
600	8.7	14.359	1.6505	37.7298	5.6313	0	11.718	3.7495	-0.162	-0.9969	1	0.7738	0.8806	0.7556	1349.78	315.264	14.3	1.3	0.293094
601	4.9	15.9879	3.2628	20.62	7.1104	3.25	16.25	3.7457	0.8144	0.722	0.9299	0.06531	0.8276	0.2222	1196.99	324	-7.15	-14.3	0.458877
602	14.7	196.335	13.3562	183.696	14.4643	7.2672	20.5548	2.4984	0.9634	0.9023	1	0.03118	0	0	754.707	234.071	152.1	-124.15	0.923391
603	5.9	29.1342	4.938	36.4347	9.3422	0	37.9012	9.0821	0.5483	-0.5755	0.9866	0.5982	0.4615	0.3684	827.339	370.364	18.2	22.75	0.528569
604	16.7	97.0265	5.81	127.634	8.6826	0	23.4361	4.7268	0.9359	-0.5882	1	0.1784	0.4422	0.024	586.638	926.698	-5.85	96.85	0.669154
605	9.1	85.5065	9.3963	79.6651	11.2204	3.25	22.75	4.6407	0.9445	0.6791	0.9997	0.09459	0.1408	0.09804	402.181	988.275	-85.15	-7.8	0.83743
606	16.5	39.0487	2.3666	70.1611	4.8387	0	11.718	2.7698	0.759	-0.8575	1	0.4534	0.7793	0.168	671.267	482.112	-39	1.95	0.489098
607	16.5	32.9134	1.9947	78.0749	5.3845	0	26.2023	4.0444	0.7018	-0.7634	1	0.3887	1	0.3445	647.394	374.782	-32.5	-5.2	0.370452
608	6.5	59.5061	9.1548	48.4846	10.7744	3.25	29.9635	5.4873	0.9244	0.7526	0.9999	0.0693	0	0	1058.32	186.531	-45.5	-38.35	0.849681
609	6.3	43.4529	6.8973	37.7571	8.7807	3.25	19.769	4.8393	0.9817	0.9392	0.9997	0.01779	0.02326	0	820.817	512.73	-35.75	24.7	0.785507
610	8.3	74.3192	8.9541	68.5473	10.8805	3.25	27.5772	5.5971	0.9528	0.6574	1	0.0595	0.04762	0.02326	999.807	52.247	-57.2	47.45	0.822949
611	7.1	60.422	8.5101	64.855	12.7167	3.25	46.5329	8.3391	0.928	0.7652	0.9987	0.05481	0.3725	0	1282.43	336.775	-46.15	39	0.669207
612	6.7	95.7002	14.2836	81.4145	17.3222	10.2774	27.768	4.4906	0.9838	0.95	1	0.01923	0	0	128.112	921.313	39.65	-87.1	0.824583
613	7.3	12.3329	1.6894	28.567	5.39	0	14.5344	3.4093	-0.3914	-0.9487	0.9701	0.5704	0.9057	0.875	1035.75	99.411	-3.9	-11.7	0.313432
614	7.3	59.0213	8.0851	52.1596	9.8414	3.25	22.981	5.0592	0.998	0.9879	1	0.002831	0	0	1063.22	541.404	-16.9	56.55	0.82154
615	6.5	37.509	5.7706	41.4279	9.2062	3.25	14.5344	3.247	0.7151	0.2769	1	0.2722	0.4889	0.52	1020.72	662.377	33.15	-17.55	0.626817
616	8.7	56.5351	6.4983	64.0535	9.5602	0	27.768	6.341	0.1744	-0.9996	0.9999	0.8791	0.5522	0.4255	483.184	698.569	-55.9	8.45	0.679724
617	6.3	32.3828	5.1401	32.904	7.6521	0	19.5	5.7095	0.9873	0.9512	1	0.01503	0.06977	0	16.5476	622.437	-25.35	-20.15	0.671724
618	4.9	1.4534	0.2966	19.0157	6.5571	3.25	10.2774	2.8777	-0.05964	-0.8575	0.8944	0.6031	1	0.8889	1012.28	519.571	-0.65	-1.3	0.0452334
619	5.5	36.0384	6.5524	39.0505	11.1573	0	42.25	9.2514	0.8414	0.6119	0.9991	0.1585	0	0.3333	1055.81	243.5	-4.55	35.75	0.587275
620	6.1	8.475	1.3893	20.2886	4.9484	0	13.7886	3.3677	0.1511	-0.7328	0.9648	0.5689	1	0.8	548.631	837.205	8.45	0.65	0.280757
621	7.1	25.886	3.6459	28.1803	5.5255	0	13.7886	3.3644	0.9784	0.9179	1	0.02251	1	0	316.049	272.077	22.75	-12.35	0.659832
622	11.5	55.25	4.8043	69.2475	7.2892	0	16.25	3.8966	0.2332	-0.9396	0.9999	0.7042	0.3684	0.6267	443.591	443.204	0	55.25	0.659098
623	15.3	54.3402	3.5516	121.233	9.1153	0	26.2023	4.568	0.8648	-0.6847	1	0.2507	0.6015	0.1504	751.294	473.101	-32.5	43.55	0.389631
624	4.7	7.2672	1.5462	12.0936	4.4791	0	11.718	3.6457	0.4627	-0.4191	0.9959	0.5687	1	0.4286	1332.78	111.532	3.25	-6.5	0.345203
625	9.5	72.9044	7.6741	80.6771	10.7569	3.25	20.8102	4.7396	0.9096	0.6158	0.9999	0.09692	0.01333	0.05455	195.905	305.979	-27.3	67.6	0.713412
626	15.3	40.321	2.6354	68.1312	5.1226	0	16.25	3.1318	0.7153	-0.848	1	0.4323	0.7519	0.3125	1043.27	1033.97	-40.3	1.3	0.514465
627	9.5	81.4136	8.5699	78.6985	10.4931	0	23.4361	4.8114	0.9252	0.6596	0.9999	0.0817	0	0.05455	1299.98	1005.81	63.7	-50.7	0.816718
628	14.1	75.7355	5.3713	106.603	8.8102	0	26.2023	4.5945	0.9191	0.5989	1	0.09439	0.4876	0.07921	1219.88	159.057	-48.1	58.5	0.609668
629	11.7	26.2023	2.2395	28.8096	2.9701	0	14.5344	3.0937	0.8125	-0.6508	1	0.2846	0.9691	0.2727	689.423	528.205	22.75	-13	0.754015
630	7.1	18.3848	2.5894	37.6513	7.3826	0	13.4001	3.5256	0.7909	-0.1961	1	0.3504	0.902	0.2333	909.775	207.972	18.2	2.6	0.350744
631	4.9	2.6	0.5306	15.4055	5.3122	0	13.4001	3.8611	-0.5695	-0.8878	0.7071	0.4985	1	1	445.959	212.49	0	-2.6	0.0998833
632	4.7	2.0555	0.4373	20.1224	7.4527	3.25	23.4361	5.2567	-0.2303	-0.9487	0.8944	0.6313	1	0.8333	1185.44	519.032	-1.95	0.65	0.0586767
633	6.5	14.2704	2.1954	28.3546	6.301	0	26.2023	5.9777	0.8571	-0.8321	0.9989	0.3664	1	0.08	565.838	684.9	12.35	-7.15	0.348421
634	14.9	123.92	8.3168	123.358	9.5626	0	17.5018	4.2336	0.9914	0.9444	1	0.01193	0	0	1103.33	350.769	100.75	-72.15	0.869722
635	6.3	28.3403	4.4985	37.7641	8.7823	0	16.5718	4.9137	0.4379	-0.9312	0.9977	0.6652	0.4419	0.5217	253.976	14.1587	-22.75	16.9	0.512223
636	5.3	10.6608	2.0115	33.0801	10.0243	3.25	19.769	5.5123	-0.167	-0.6727	0.3644	0.3449	1	1	142.066	678.472	-8.45	6.5	0.200662
637	7.7	20.739	2.6934	40.6209	7.1265	0	27.768	6.1715	0.7377	-0.1414	1	0.306	0.8772	0.3514	399.604	664.682	11.05	17.55	0.377941
638	4.7	13.7733	2.9305	24.4506	9.0558	0	23.6604	6.8164	0.8527	0.5882	0.9986	0.1289	0.6667	0.1429	1123.71	279.043	4.55	-13	0.323605
639	12.7	126.45	9.9567	115.351	10.7805	0	19.769	4.3932	0.9592	0.6805	1	0.062	0.08411	0.02299	226.02	1003.57	-118.95	42.9	0.923584
640	5.1	43.214	8.4733	27.8785	8.9931	3.25	13.4001	2.5617	0.9835	0.9558	0.9996	0.01444	0	0	31.6275	262.824	-42.9	-5.2	0.9422
641	10.7	47.9857	4.4846	74.1051	8.5178	3.25	16.5718	4.3547	0.9128	0.3846	1	0.1243	0.4943	0.1194	1358.02	560.995	-43.55	-20.15	0.526497
642	6.7	26.8002	4	43.2396	9.1999	3.25	20.8102	5.4295	0.8662	0.53	0.9996	0.1336	0.7447	0.2222	1164.13	595.134	26	6.5	0.434787
643	12.1	69.0378	5.7056	101.283	10.028	0	29.0689	5.4229	0.7454	-0.1837	0.9999	0.3173	0.2673	0.3333	145.554	460.401	10.4	-68.25	0.568967
644	14.5	53.1094	3.6627	77.8189	6.2255	0	22.981	4.0054	0.9366	0.3773	1	0.1021	0.664	0.04762	837.703	68.5931	-49.4	19.5	0.588338
645	6.9	56.6359	8.2081	53.5884	10.9364	3.25	17.5018	4.4538	0.9794	0.9147	0.9998	0.02238	0	0	463.797	146.188	48.1	-29.9	0.75053
646	10.7	30.8801	2.886	73.9978	8.5055	0	37.9012	5.8969	0.4295	-0.9345	1	0.7852	0.4943	0.3731	207.836	605.664	20.15	23.4	0.33931
647	14.1	57.4543	4.0748	78.6276	6.4982	0	20.8102	4.261	0.2399	-0.9899	0.9999	0.7017	0.6198	0.6634	1334.15	637.692	-40.3	40.95	0.627066
648	14.1	86.2371	6.1161	141.467	11.6915	0	32.0088	6.2241	0.8925	0.4472	1	0.1398	0.2645	0.1683	726.33	311.67	13.65	-85.15	0.523124
649	11.1	32.8491	2.9594	50.6747	5.5686	0	13	2.7157	0.9486	0.6874	1	0.06211	1	0.01408	572.797	488.221	-29.25	-14.95	0.531444
650	7.1	4.9503	0.6972	26.6509	5.2257	0	13	3.2548	0.615	-0.4856	1	0.4427	1	0.4839	1145.8	389.796	4.55	1.95	0.133418
651	7.1	8.7207	1.2283	23.5099	4.6098	0	13.4001	3.7168	0.7487	-0.4472	1	0.313	1	0.3226	946.69	112.451	3.9	-7.8	0.266454
652	6.5	119.218	18.3412	90.388	20.0862	0	30.6604	7.624	0.9876	0.9199	1	0.01905	0	0	811.877	750.554	37.7	-113.1	0.913124
653	9.5	141.861	14.9327	125.012	16.6683	3.25	40.7224	6.3357	0.9527	0.763	1	0.06673	0	0	313.505	322.589	-93.6	106.6	0.895874
654	10.5	24.4766	2.3311	42.0213	4.9437	0	36.7696	5.3582	0.8574	0.124	1	0.204	1	0.1846	1351.79	952.424	-4.55	-24.05	0.471529
655	13.7	29.3941	2.1456	105.357	9.0049	0	29.25	5.4466	0.09236	-1	1	0.8106	0.8547	0.617	697.931	683.854	27.95	-9.1	0.23827
656	5.7	41.5695	7.2929	29.3353	7.9285	0	16.5718	5.3294	0.9947	0.9824	0.9999	0.004752	0	0	784.009	818.079	7.15	-40.95	0.919834
657	9.5	21.5286	2.2662	75.6557	10.0874	3.25	24.7513	5.2414	0.2807	-0.9839	0.9998	0.8769	0.24	0.3818	94.0842	369.774	10.4	-18.85	0.224657
658	4.9	7.2672	1.4831	31.288	10.789	0	27.768	8.2725	0.1403	-0.8	0.7682	0.6819	1	0.8889	786.694	111.867	-1.3	-7.15	0.137464
659	4.9	21.4598	4.3796	13.975	4.819	0	29.25	7.5534	-0.4343	-0.6508	-0.1592	0.2006	0.6207	1	469.602	1032.13	-0.65	21.45	0.908819
660	13.5	13.3369	0.9879	60.9256	5.2979	0	19.769	4.0885	0.1226	-1	1	0.7107	1	0.7326	1134.06	1003.84	-9.1	-9.75	0.18647
661	10.9	4.55	0.4174	42.5906	4.7855	0	22.981	4.7	-0.1912	-1	1	0.8542	1	0.7097	844.243	1038.17	-4.55	0	0.0872218
662	5.5	2.68	0.4873	23.9454	6.8416	0	14.5344	3.3858	0.2597	-0.9037	1	0.7462	1	0.5333	401.3	591.364	-0.65	2.6	0.071226
663	6.5	15.6541	2.4083	16.5285	3.673	0	9.75	2.3253	-0.2954	-0.9908	0.9756	0.7843	0.7111	0.8	763.431	893.308	-11.7	-10.4	0.655677
664	13.3	40.7068	3.0607	87.219	7.7185	0	22.981	5.0801	0.617	-0.9993	1	0.6117	0.7434	0.3118	919.628	285.974	38.35	-13.65	0.396541
665	5.3	46.15	8.7075	31.9744	9.6892	0	17.5018	4.4015	0.8557	0.8168	0.9205	0.03079	0	0	1123.48	1036.06	46.15	0	0.898681
666	4.7	37.8566	8.0546	27.7883	10.292	4.5962	21.8017	4.8639	0.982	0.9717	0.9985	0.009817	0	0	504.362	619.447	-36.4	-10.4	0.782608
667	9.7	41.3657	4.2645	56.6651	7.3591	0	20.5548	4.6444	0.6226	-0.5468	0.9999	0.4506	0.5325	0.4561	803.201	1000.66	-5.85	-40.95	0.579487
668	5.5	29.0471	5.2813	24.7357	7.0673	0	11.718	2.6435	0.9922	0.9522	1	0.01208	0.1714	0	1098.54	108.673	-18.85	22.1	0.747287
669	13.3	4.9503	0.3722	68.2621	6.0409	0	29.43	4.7733	0.113	-1	1	0.6932	1	0.7363	17.4699	955.508	-1.95	4.55	0.0616133
670	13.3	85.9992	6.4661	92.4422	8.1807	0	17.5018	4.2222	0.8938	0.3048	1	0.1372	0.292	0.1613	1304.48	272.774	-72.15	46.8	0.790409
671	5.9	2.9069	0.4927	42.8009	10.9746	3.25	19.769	5.0374	-0.3701	-1	0.6	0.4318	1	1	179.068	392.102	-1.3	-2.6	0.0448946
672	7.1	45.0708	6.348	40.7061	7.9816	0	23.6604	5.6927	0.9059	0.6432	0.9997	0.1032	0.05882	0.09677	914.239	592.099	-37.7	24.7	0.795329
673	13.1	65.8813	5.0291	107.129	9.6513	0	26.2023	5.2048	0.5897	-0.9368	1	0.7293	0.1261	0.2198	835.695	984.385	33.8	56.55	0.52108
674	13.1	117.91	9.0008	125.876	11.3402	0	24.7513	5.8431	0.9682	0.8604	1	0.03494	0.04505	0	813.195	845.218	70.85	94.25	0.793707
675	4.7	5.5536	1.1816	24.754	9.1682	3.25	19.769	4.2822	-0.6784	-0.9983	0.9487	0.7191	1	0.8571	1005.99	756.596	1.95	5.2	0.12888
676	8.3	62.1626	7.4895	66.0036	10.4768	0	32.0088	7.6923	0.9914	0.9464	1	0.01262	0.06349	0	996.777	100.645	57.85	22.75	0.714865
677	12.7	32.7912	2.582	66.5188	6.2167	0	18.9506	4.4136	0.317	-0.9939	0.9921	0.654	0.9065	0.6118	52.8346	561.547	20.8	25.35	0.415333
678	12.5	115.548	9.2439	109.652	10.4431	3.25	19.5	4.5168	0.9913	0.9436	1	0.009768	0.009524	0	1188.7	955.896	16.25	114.4	0.885168
679	4.7	41.4066	8.8099	32.0114	11.8561	3.25	20.8102	4.3079	0.9961	0.9918	0.9998	0.003149	0	0	193.691	550.904	27.95	-30.55	0.743069
680	6.3	25.006	3.9692	36.9198	8.586	0	22.981	6.7073	0.5105	-0.6112	0.9987	0.425	0.6512	0.6364	937.175	19.5714	-3.9	24.7	0.462287
681	11.5	17.5018	1.5219	57.2772	6.0292	0	11.718	2.7856	0.2868	-0.995	1	0.6301	0.9263	0.6533	865.687	25.2043	6.5	16.25	0.252422
682	5.9	15.1744	2.5719	19.2459	4.9348	0	23.6604	6.5656	-0.2547	-0.9993	0.9899	0.8383	0.9231	0.6842	1130.95	952.822	2.6	-14.95	0.521176
683	4.7	34.1235	7.2603	21.3879	7.9215	3.25	13.7886	3.5829	0.9788	0.9645	0.9948	0.009775	0	0	982.66	960.277	26	22.1	0.916531
684	6.7	68.1261	10.1681	59.3784	12.6337	3.25	26	5.2444	0.9757	0.8984	0.9998	0.02483	0	0	1191.77	46.7164	-8.45	-67.6	0.804839
685	10.3	68.4478	6.6454	117.468	14.1528	0	27.9576	6.3297	0.9528	0.2735	1	0.1191	0.1807	0.04762	1314.1	861.971	-21.45	65	0.469547
686	5.5	36.6602	6.6655	25.4629	7.2751	0	16.25	4.3752	0.9056	0.6818	0.9967	0.07961	0.1429	0.06667	743.727	174.173	-22.1	29.25	0.916207
687	6.3	18.984	3.0133	25.2794	5.8789	3.25	11.718	2.5717	0.5078	0.1414	0.9971	0.2371	0.9767	0.7826	1219.8	405.746	-14.95	11.7	0.512562
688	11.9	8.1445	0.6844	35.6556	3.6016	0	16.25	3.2735	0.08797	-0.9982	1	0.7539	1	0.6933	425.206	484.706	-7.15	3.9	0.190027
689	5.7	11.9501	2.0965	14.684	3.9686	0	10.2774	2.9083	0.4054	-0.08305	0.9459	0.3073	1	0.875	25.2895	350.026	-4.55	11.05	0.528272
690	5.7	47.9284	8.4085	46.5457	12.5799	0	21.8017	6.6039	0.8668	0.5717	0.9998	0.1174	0.3514	0.1176	1210.41	213.807	44.85	16.9	0.668408
691	11.7	0.9192	0.07857	34.4814	3.5548	0	18.3848	3.0753	0.08778	-0.7071	0.9829	0.4184	1	0.9467	273.056	439.97	-0.65	0.65	0.0221025
692	11.7	44.6612	3.8172	68.0268	7.0131	0	18.9506	4.89	0.8595	0.2456	1	0.1606	0.701	0.2208	1163.13	764.671	-41.6	16.25	0.544296
693	7.7	12.2642	1.5928	41.7312	7.3213	0	18.3848	5.0226	0.6207	-0.9986	1	0.6047	0.8947	0.3514	1031.44	757.143	-6.5	10.4	0.217557
694	11.5	8.7207	0.7583	74.4677	7.8387	0	36.3361	6.682	0.2012	-0.9999	1	0.7506	0.9158	0.64	810.4	426.722	-3.9	7.8	0.096738
695	5.1	32.7912	6.4296	33.7652	10.892	3.25	23.6604	5.3998	0.9618	0.8562	0.9995	0.04401	0.5484	0	203.784	105.441	-20.8	-25.35	0.590305
696	11.5	37.8175	3.2885	57.4341	6.0457	0	18.9506	3.3229	0.6164	-0.8321	1	0.5654	0.8105	0.36	134.526	847.313	33.15	-18.2	0.54394
697	7.1	11.183	1.5751	47.6315	9.3395	0	30.8322	9.2249	0.2608	-1	1	0.7925	1	0.5484	467.352	946.648	9.1	6.5	0.168649
698	6.9	22.6103	3.2769	24.0456	4.9073	0	13.4001	3.6423	0.7085	-0.9904	0.9998	0.5903	0.6122	0.1724	387.181	631.79	-21.45	-7.15	0.66776
699	11.1	77.7532	7.0048	70.6781	7.7668	0	27.5772	4.5227	0.9336	0.743	1	0.08043	0.1429	0.04225	677.878	206.477	-63.05	-45.5	0.90189
700	5.5	15.6541	2.8462	23.5575	6.7307	0	13.7886	3.8165	0.9583	0.802	0.9975	0.06096	0.9714	0	1306.95	1023.18	-1.3	15.6	0.422868
701	9.9	60.464	6.1075	55.2518	6.9939	0	13.4001	3.0156	0.985	0.9266	1	0.01598	0.2658	0	936.051	1001.73	1.3	60.45	0.873261
702	5.5	23.9796	4.3599	38.1238	10.8925	0	33.931	8.5416	0.8301	0.7212	0.9249	0.06261	0.3143	0.06667	1041.62	941.882	13	20.15	0.400266
703	6.9	15.6271	2.2648	28.8791	5.8937	0	19.769	4.496	0.1449	-0.8087	0.9899	0.6969	1	0.6552	1144.63	885.312	11.05	11.05	0.384275
704	8.5	13.7118	1.6131	29.8785	4.5967	0	13.4001	2.3679	0.3564	-0.4472	1	0.4422	1	0.7907	557.5	924.718	13.65	1.3	0.350926
705	4.7	45.1504	9.6065	42.8509	15.8707	3.25	42.3748	10.6108	0.9935	0.9781	0.9994	0.008272	0	0	764.66	306.202	39	22.75	0.605298
706	10.7	39.6979	3.7101	54.515	6.2661	0	27.9576	4.7356	0.9154	0.6222	1	0.08997	0.908	0.0597	19.4813	740.509	-30.55	25.35	0.592091
707	7.3	58.7918	8.0537	45.2946	8.5461	0	14.5344	3.592	0.951	0.6286	1	0.08416	0.01887	0.06061	630.555	38.1781	5.85	-58.5	0.942383
708	10.5	12.2124	1.1631	44.7876	5.2691	0	13.7886	3.1633	0.6428	-0.2707	0.9999	0.3845	1	0.4531	1074.15	973.524	-11.05	-5.2	0.22074
709	7.1	19.6726	2.7708	45.9769	9.0151	0	43.6033	9.3246	-0.1294	-0.8064	1	0.6463	0.6667	0.871	1342.54	120.352	19.5	2.6	0.307351
710	6.9	32.8941	4.7673	43.6712	8.9125	3.25	19.769	4.1299	0.912	0.6644	0.9995	0.09556	0.4286	0.1034	929.159	684.167	-26	20.15	0.5349
711	10.5	5.36	0.5105	42.5339	5.004	0	14.5344	3.59	0.2827	-0.9864	1	0.6356	1	0.6964	751.352	323.848	1.3	5.2	0.102018
712	6.5	66.035	10.1592	49.8239	11.072	3.25	23.4361	4.5891	0.9983	0.9936	1	0.002163	0	0	940.685	610.185	61.75	-23.4	0.917558
713	10.3	9.1924	0.8925	49.9081	6.013	0	13.7886	3.3261	0.4469	-0.8321	1	0.5813	1	0.5079	1114.38	243.621	-9.1	1.3	0.148428
714	5.5	2.7577	0.5014	15.8792	4.5369	0	9.1924	2.602	-0.6504	-0.9939	0.8944	0.5801	1	0.9286	57.3182	919.154	1.95	1.95	0.110516
715	5.7	0.65	0.114	21.6055	5.8393	0	13.4001	3.3196	-0.06418	-0.9701	1	0.7974	1	0.7059	625.746	360.561	0.65	0	0.0195229
716	8.3	25.5823	3.0822	33.5692	5.3284	0	19.769	4.1819	0.8991	0.567	0.9998	0.1131	0.9365	0.1163	605.765	822.542	-22.75	11.7	0.578448
717	10.1	79.9289	7.9137	89.8842	11.0968	0	20.5548	5.4102	0.9024	-0.1004	1	0.2342	0.3086	0.08197	1023.86	635.302	-41.6	-68.25	0.713152
718	10.1	80.2349	7.944	79.4141	9.8042	0	18.9506	4.4631	0.9044	0.6165	1	0.08518	0.284	0.03279	895.01	384.282	35.1	72.15	0.810265
719	10.1	11.3518	1.1239	55.0582	6.7973	0	19.769	3.9751	-0.07128	-1	1	0.769	1	0.7869	1017.91	873.302	2.6	11.05	0.165345
720	8.3	25.5823	3.0822	33.9571	5.39	0	16.5718	3.9529	-0.2263	-1	0.9959	0.7875	0.9365	0.8333	449.458	858.548	11.7	22.75	0.571837
721	7.5	22.9718	3.0629	39.55	7.1909	0	16.25	4.1428	0.9511	0.5463	0.9999	0.08475	1	0.02857	996.767	20.9867	9.75	-20.8	0.425941
722	5.5	21.0021	3.8186	36.8171	10.5192	0	29.43	6.9468	0.5458	0.02702	0.9985	0.3496	0.7143	0.6667	423.891	790.764	-7.8	19.5	0.363012
723	5.7	20.7288	3.6366	26.4193	7.1403	0	19.5	5.2629	-0.7448	-0.9976	-0.4499	0.169	0.6486	1	1069.23	775.395	15.6	13.65	0.509306
724	9.7	49.4684	5.0998	82.4931	10.7134	0	46.5329	10.033	0.3649	-0.9971	0.9994	0.6768	0.5455	0.4561	859.515	276.804	-2.6	-49.4	0.476021
725	5.5	23.4811	4.2693	18.5471	5.2992	0	16.5718	4.1691	0.9282	0.8222	0.9991	0.05404	0.9714	0	1268.19	935.891	-1.95	23.4	0.80565
726	9.7	20.1814	2.0806	39.9968	5.1944	0	16.5718	4.1731	0.8301	0.1961	1	0.2136	0.9091	0.2456	1035.42	119.65	-19.5	5.2	0.400547
727	5.9	58.5505	9.9238	39.8944	10.2293	6.5	16.5718	2.9656	0.9988	0.9933	1	0.001945	0	0	21.3814	433.161	-22.75	53.95	0.970135
728	7.1	69.2944	9.7598	57.5918	11.2925	7.2672	18.9506	2.6113	0.994	0.9855	0.9998	0.004542	0	0	1048.12	205.352	40.95	-55.9	0.864273
729	5.1	16.61	3.2569	24.3725	7.8621	0	23.4361	5.9805	-0.2068	-0.9731	0.6306	0.7393	0.7419	1	1094.06	207.873	-14.3	-8.45	0.414253
730	9.3	36.6314	3.9389	56.2852	7.7103	0	27.9576	5.8607	0.1475	-1	0.9987	0.9068	0.6027	0.4894	1244.99	506.097	32.5	-16.9	0.510862
731	9.5	76.3466	8.0365	70.276	9.3701	0	17.5018	3.5756	0.9817	0.938	1	0.01578	0	0	46.5158	779.295	-55.9	52	0.857675
732	5.9	26.9652	4.5704	30.7299	7.8795	0	13.7886	3.7931	0.8437	-0.08305	1	0.3441	0.2051	0.1667	736.331	725.763	-7.15	-26	0.580037
733	5.1	43.8593	8.5999	32.4977	10.4831	4.5962	16.25	2.8124	0.9982	0.9942	1	0.002436	0	0	127.814	949.059	-43.55	-5.2	0.820358
734	4.9	6.5	1.3265	14.2801	4.9242	0	10.2774	3.1574	0.5932	-0.03331	0.9503	0.3662	1	0.5556	121.694	153.347	0	6.5	0.269384
735	9.3	39.1082	4.2052	76.887	10.5325	3.25	20.8102	4.2187	0.508	-0.9993	0.9959	0.5829	0.4384	0.4615	1340.31	738.86	-10.4	-37.7	0.399259
736	4.9	50.0542	10.2151	34.5754	11.9225	4.5962	25.3833	6.7205	0.9976	0.9945	1	0.002015	0	0	590.214	406.296	-30.55	39.65	0.856792
737	9.1	19.3914	2.1309	37.5989	5.2956	0	13.7886	3.776	-0.1978	-0.9976	1	0.8204	0.9577	0.6939	1112.95	325.742	14.95	-12.35	0.402391
738	9.1	54.0595	5.9406	58.4231	8.2286	3.25	19.769	4.0155	0.9754	0.8883	1	0.03214	0.04225	0	292.473	672.28	-16.9	51.35	0.721945
739	7.1	79.9606	11.2621	59.4704	11.6609	4.5962	19.769	3.6031	0.9972	0.9866	0.9997	0.003116	0	0	566.845	846.232	-1.3	79.95	0.9658
740	7.9	29.3725	3.718	55.7529	9.4496	0	29.25	5.5348	0.8004	-0.1807	0.9997	0.2845	0.4915	0.3077	947.437	246.234	-12.35	26.65	0.393456
741	6.5	33.9559	5.224	28.6913	6.3758	3.25	10.2774	2.5838	0.959	0.8039	0.9999	0.05879	0.4222	0	275.777	353.769	3.25	33.8	0.819348
742	8.7	31.8566	3.6617	57.666	8.6069	0	25.3833	5.1092	0.6992	-0.1733	1	0.3908	0.6567	0.3261	1089.25	817.983	0.65	-31.85	0.425438
743	8.7	2.9069	0.3341	33.3969	4.9846	0	16.25	4.0283	0.0248	-1	1	0.6498	1	0.7955	543.333	836.034	2.6	-1.3	0.0670264
744	4.7	6.1664	1.312	13.3998	4.9629	0	13.4001	4.8975	0.5393	-0.2169	0.9762	0.5753	1	0.3333	460.032	384.053	-1.95	-5.85	0.264362
745	8.5	64.5434	7.5933	63.3942	9.753	3.25	17.5018	3.5333	0.9924	0.9706	1	0.007871	0	0	1361.08	424.353	-20.8	61.1	0.77856
746	5.7	5.2405	0.9194	17.8551	4.8257	0	10.2774	2.448	0.3126	-0.1961	0.8944	0.3795	1	0.7857	810.333	554.465	5.2	-0.65	0.190522
747	8.5	37.554	4.4181	46.7116	7.1864	3.25	13.4001	2.4774	0.7224	0.3233	1	0.2512	0.1846	0.4667	274.3	872.959	-34.45	-14.95	0.614786
748	7.3	24.7342	3.3882	21.0973	3.9806	0	9.75	2.3631	0.05291	-0.9839	0.7071	0.5056	0.8491	1	1067.52	346.247	1.3	-24.7	0.851178
749	6.3	20.9619	3.3273	35.3652	8.2245	0	26.2023	6.3558	0.8928	0.4409	1	0.1694	0.7442	0.1739	147.238	674.635	-10.4	-18.2	0.40456
750	6.3	31.1051	4.9373	30.6218	7.1213	0	16.5718	4.6922	0.9131	0.77	0.9999	0.07446	0.5349	0	499.103	936.452	-27.95	13.65	0.693314
751	8.3	47.2045	5.6873	83.6195	13.2729	0	26	7.104	0.8318	0.3162	1	0.1854	0.1587	0.2093	1366.93	863.018	29.25	37.05	0.42849
752	6.3	1.3	0.2063	27.9362	6.4968	0	17.5018	4.3767	-0.3593	-0.995	0.8	0.6505	1	0.9474	854.984	220.206	0	-1.3	0.0317541
753	6.5	57.5901	8.86	43.1389	9.5864	4.5962	17.5018	2.9994	0.9939	0.9706	1	0.00791	0	0	121.854	227.715	-46.15	34.45	0.924226
754	5.1	53.4939	10.489	50.1746	16.1854	3.25	57.4984	17.4832	0.5454	0.4367	0.7124	0.07859	0	1	14.7941	820.196	4.55	53.3	0.648053
755	8.3	38.2673	4.6105	56.9205	9.035	0	21.8017	4.8154	0.9858	0.9392	1	0.01331	0.6032	0	147.259	828.946	-35.75	-13.65	0.510293
756	7.7	24.5714	3.1911	45.6132	8.0023	0	23.4361	4.5014	0.8761	0.5613	1	0.1219	0.8421	0.2162	978.435	1024.34	-14.95	19.5	0.398773
757	4.9	29.5661	6.0339	19.5988	6.7582	0	14.5344	4.0556	0.9854	0.9618	1	0.01388	0	0	1210.79	362.898	-16.25	-24.7	0.892826
758	7.5	24.468	3.2624	40.7471	7.4086	3.25	25.3833	5.4562	0.9493	0.7399	1	0.07325	0.8727	0.02857	1377.24	645.567	23.4	7.15	0.440353
759	7.9	26.8002	3.3924	44.4233	7.5294	0	22.981	5.6346	0.3834	-0.4789	0.9383	0.4805	0.2712	0.6154	702.025	773.734	16.9	-20.8	0.450554
760	5.7	22.981	4.0317	28.9816	7.8329	0	18.3848	4.2333	0.676	0.3684	0.8216	0.1249	0.5676	0.7059	1371.31	268.465	20.15	11.05	0.514714
761	7.7	20.739	2.6934	60.7608	10.6598	0	20.8102	6.0615	0.4368	-0.7354	0.9992	0.5921	0.9298	0.5588	1149.85	94.6299	17.55	11.05	0.252669
762	7.5	33.7312	4.4975	44.3999	8.0727	0	18.3848	4.8982	0.4211	-0.5939	0.9991	0.5881	0.3818	0.5	1066.07	319.107	30.55	-14.3	0.557125
763	7.3	127.792	17.5058	97.2879	18.3562	6.5	25.3833	3.884	0.9719	0.9064	0.998	0.02725	0	0	510.562	556.678	102.7	76.05	0.953672
764	4.7	38.0902	8.1043	26.5522	9.8342	4.5962	16.5718	3.1086	0.9706	0.9261	0.9994	0.02859	0	0	1361.95	347.755	-34.45	-16.25	0.824093
765	7.3	30.6329	4.1963	31.7681	5.994	0	11.718	3.9219	0.9701	0.8412	1	0.03718	0.566	0	374.747	703.219	29.25	9.1	0.700083
766	4.9	23.8648	4.8704	38.4526	13.2595	4.5962	26.2023	7.5295	0.889	0.6	1	0.1414	0.2414	0.2222	1328.49	8.6735	-20.8	11.7	0.367314
767	7.1	47.4678	6.6856	63.0767	12.368	0	30.8322	6.9767	0.9054	0.6206	0.9832	0.1074	0	0.1613	526.317	995.859	-47.45	1.3	0.540556
768	6.1	16.25	2.6639	25.6584	6.2581	0	16.25	3.9128	0.6649	0.1396	0.9999	0.2632	1	0.6667	617.738	433.582	-13	-9.75	0.425672
769	7.1	40.1319	5.6524	35.1438	6.8909	0	13	3.7261	0.9043	0.6847	0.9999	0.09052	0.4706	0.09677	606.93	953.169	-16.9	36.4	0.82027
770	6.1	25.9756	4.2583	32.9188	8.029	0	27.768	6.2467	0.8885	0.2036	0.9999	0.2203	0.3659	0.1905	1090.45	949.459	-13.65	-22.1	0.530365
771	6.9	16.25	2.3551	35.5171	7.2484	0	23.6604	5.5952	0.3727	-1	0.9885	0.6594	1	0.5172	1010.74	609.891	-15.6	-4.55	0.324913
772	5.7	39.6873	6.9627	32.5729	8.8035	0	18.3848	4.3169	0.948	0.9162	0.9984	0.02329	0	0	430.86	179.737	33.8	-20.8	0.790901
773	4.7	17.7535	3.7773	21.4296	7.9369	0	14.5344	4.4604	0.9495	0.8838	0.9989	0.04529	1	0	698.968	20.1596	7.15	-16.25	0.475916
774	6.3	12.503	1.9846	25.0112	5.8165	0	9.75	3.1023	-0.6898	-0.9762	0.9991	0.6656	0.7442	0.8696	1099.28	98.1984	12.35	-1.95	0.341202
775	6.7	25.3166	3.7786	26.1674	5.5675	0	16.25	3.9825	0.9464	0.8439	0.9965	0.04107	0.7234	0	1265.62	696.806	-12.35	-22.1	0.678689
776	6.7	17.8484	2.6639	30.5906	6.5086	0	16.25	3.966	0.9286	0.6402	0.9999	0.103	1	0.1111	1126.62	376.142	14.95	9.75	0.409289
777	5.5	21.0524	3.8277	28.3363	8.0961	0	39.2699	9.2899	0.9107	0.6302	0.9902	0.09196	0.6	0.06667	1101.71	72.5727	20.8	-3.25	0.472783
778	6.1	21.724	3.5613	43.4533	10.5984	0	42.25	8.5678	-0.06103	-0.9875	0.9942	0.8246	0.7073	0.7143	1207.67	114.975	16.9	-13.65	0.336022
779	6.1	56.6843	9.2925	46.7026	11.3909	4.5962	29.43	6.131	0.9235	0.8607	0.9605	0.02783	0	0	1156.22	196.361	-56.55	-3.9	0.815783
780	6.1	39.9049	6.5418	35.3518	8.6224	0	29.43	7.4541	0.9729	0.9403	0.9978	0.01563	0	0	164.115	757.156	-39	8.45	0.758698
781	5.9	38.2341	6.4804	48.2333	12.3675	4.5962	26.2023	5.3049	0.9955	0.986	0.9999	0.004316	0	0	1254.51	936.695	-31.2	-22.1	0.523986
782	5.5	36.4927	6.635	35.4921	10.1406	3.25	40.2003	8.4577	0.9941	0.9676	1	0.008671	0	0	585.564	55.0364	-2.6	-36.4	0.654301
783	5.9	19.769	3.3507	63.2526	16.2186	0	32.5	7.8335	-0.7404	-1	0.9952	0.6156	0.1538	0.8947	1226.09	957.203	13.65	14.3	0.206596
784	5.7	7.4111	1.3002	15.8494	4.2836	0	10.2774	3.0024	0.6215	-0.07975	0.9971	0.3212	1	0.5294	151.167	451.57	-5.85	4.55	0.30353
785	5.5	7.827	1.4231	15.0815	4.309	0	11.718	3.127	0.07583	-0.2631	0.8662	0.4224	1	0.8571	667.346	223.518	-7.8	-0.65	0.330262
786	5.5	26.8002	4.8728	35.2656	10.0759	0	25.3833	7.0852	0.8786	-0.124	1	0.2865	0.4286	0.06667	713.836	267.036	16.9	20.8	0.483609
787	5.5	11.3518	2.064	23.7679	6.7908	0	13.4001	4.2882	0.781	0.1763	0.9999	0.2579	1	0.3571	936.618	119.264	2.6	-11.05	0.303941
788	5.5	19.3914	3.5257	33.5181	9.5766	3.25	18.9506	5.0196	0.9025	0.5459	0.9999	0.1246	0.8286	0.06667	1273.48	1030.74	12.35	14.95	0.368158
789	5.3	27.3309	5.1568	36.1324	10.9492	0	49.5025	12.8781	0.5822	0.124	0.9435	0.3177	0	0.5385	1387.19	1019.13	-1.3	27.3	0.470975
790	5.3	12.4861	2.3559	37.5071	11.3658	3.25	36.3361	10.2839	0.3832	-0.8928	0.9986	0.7724	0.8485	0.4615	1244.35	281.377	-9.75	-7.8	0.20728
791	4.7	47.0745	10.0159	44.8831	16.6234	4.5962	40.2003	10.1506	0.9868	0.9778	0.998	0.007009	0	0	886.128	641.351	-14.3	-44.85	0.602518
792	5.3	24.1901	4.5642	26.5049	8.0318	0	16.5718	3.9159	0.9896	0.9721	0.9992	0.01019	0.3939	0	176	421.575	-20.8	-12.35	0.568266
793	5.1	35.5366	6.968	26.3718	8.507	0	22.981	5.3929	0.9401	0.875	0.9992	0.04473	0.1613	0	577.088	154.373	-22.75	-27.3	0.81909
794	5.1	12.4861	2.4483	16.7977	5.4186	0	10.2774	3.0733	0.5339	-0.04757	0.96	0.3602	1	0.6364	1124.23	1031	-9.75	7.8	0.451833
795	5.1	45.5046	8.9225	30.5508	9.8551	3.25	29.9635	6.7381	0.9648	0.8827	0.9997	0.0402	0.129	0	903.52	769.961	31.85	-32.5	0.905369
796	5.1	6.1321	1.2024	22.9891	7.4158	0	17.5018	4.4243	-0.5547	-0.9965	0.4679	0.502	1	1	1099.53	261.676	-5.2	3.25	0.16214
797	4.9	13.9106	2.8389	29.9808	10.3382	3.25	35.1541	9.5656	0.7363	0.03309	0.9972	0.3356	0.7931	0.3333	1314.85	998.214	-11.05	8.45	0.274603
798	4.9	10.5812	2.1594	23.1124	7.9698	0	13.7886	3.8654	0.8847	0.7474	1	0.08984	1	0.1111	847.112	834.551	1.95	10.4	0.270948
799	4.9	43.0769	8.7912	26.66	9.1931	6.5	13.7886	2.2952	0.9963	0.9929	0.9995	0.00248	0	0	391.592	953.571	-3.9	42.9	0.956282
800	4.9	12.4182	2.5343	18.1756	6.2675	0	14.5344	3.8431	-0.6162	-0.9892	0.6332	0.5827	0.931	1	710.051	111.388	-8.45	9.1	0.404356
801	4.7	55.2768	11.761	29.6564	10.9839	4.5962	18.9506	3.4089	0.9	0.8682	0.9225	0.01918	0	0	283.128	99.383	-41.6	-36.4	1.07075
802	4.7	40.4883	8.6145	26.2852	9.7353	3.25	16.5718	4.2151	0.9867	0.9648	1	0.01451	0	0	1219.72	12.9149	-40.3	-3.9	0.884873

## Sheet: SDM 79 G S2V3
trackID	trackLength(s)	totalDisplacement(um)	meanVelocity(um/s)	totalDistance(um)	meanSpeed(um/s)	minSpeed(um/s)	maxSpeed(um/s)	stdevSpeed(um/s)	meanPersistence	minPersistence	maxPersistence	stdevPersistence	tumblingPropensityV	tumblingPropensityP	positionX(px)	positionY(px)	displacementX(um)	displacementY(um)
0	8.1	39.1945	4.8388	41.4094	6.7884	0	13.7886	3.8652	0.9754	0.8742	1	0.02469	0.4098	0	460.901	709.494	-3.9	-39	0.712804
1	16.5	28.5408	1.7297	84.2342	5.8093	0	14.5344	4.0328	-0.2865	-1	0.9992	0.7723	0.8759	0.7742	1119.32	959.224	14.3	-24.7	0.297747
2	20.3	109.763	5.4071	131.091	7.1634	0	33.1436	4.2	0.6998	-1	1	0.6296	0.2732	0.195	806.611	400.571	-35.1	104	0.754823
3	26.3	121.258	4.6106	226.316	9.3134	0	20.5548	4.2379	0.9109	0.2253	1	0.1342	0.1523	0.1031	802.652	601.156	120.25	-15.6	0.49505
4	9.5	4.6872	0.4934	41.6766	5.5569	0	13.4001	3.0163	0.123	-0.9954	0.9998	0.7684	0.8933	0.6538	1099.62	858.99	-3.9	2.6	0.0887905
5	14.7	135.07	9.1885	152.927	12.0415	3.25	22.981	4.7627	0.982	0.9196	1	0.0187	0	0	657.381	688.241	-22.1	-133.25	0.763069
6	6.3	13.3843	2.1245	33.0075	7.6762	0	42.25	11.426	0.5139	-0.6278	0.9998	0.6247	0.8837	0.3478	1327.14	944.54	11.7	-6.5	0.276765
7	11.3	95.5677	8.4573	96.7787	10.4063	0	18.9506	3.9153	0.987	0.9049	1	0.01914	0	0	597.027	532.181	-80.6	51.35	0.81271
8	19.1	82.7315	4.3315	137.732	8.0545	0	14.5344	3.009	0.664	-0.9998	1	0.653	0.152	0.18	490.319	526.351	11.7	81.9	0.537774
9	25.1	133.774	5.3296	178.004	7.7058	0	27.768	3.9537	0.8947	-0.4167	1	0.2478	0.1472	0.1137	1165.77	958.996	75.4	-110.5	0.691635
10	49.5	71.1119	1.4366	337.119	7.0972	0	29.25	4.2111	0.6207	-1	1	0.6157	0.4295	0.2667	1180.28	786.086	57.2	-42.25	0.202418
11	8.5	12.3329	1.4509	27.9533	4.3005	0	13.4001	2.9905	0.2298	-0.9923	1	0.8024	1	0.4889	810.024	808.141	-3.9	-11.7	0.337379
12	20.7	196.65	9.5	219.712	11.7493	3.25	20.5548	3.3192	0.991	0.8499	1	0.01456	0.02139	0	223.693	970.949	181.35	-76.05	0.808559
13	26.3	73.631	2.7997	193.436	7.9604	0	37.0557	5.1437	0.6728	-1	1	0.5537	0.4568	0.2646	527.81	719.81	49.4	-54.6	0.351703
14	11.9	12.4861	1.0493	50.4651	5.0975	0	13.4001	3.274	0.05062	-0.9997	1	0.7555	0.9596	0.6835	1132.82	144.908	-9.75	-7.8	0.205846
15	11.5	63.1605	5.4922	73.9473	7.7839	0	17.5018	4.1741	0.9307	0.5594	1	0.09733	0.4316	0.08	680.274	569.891	25.35	57.85	0.705585
16	19.9	35.1541	1.7665	104.396	5.8322	0	26.8002	3.9921	0.4856	-0.9983	1	0.6866	0.7821	0.4151	532.925	841.706	19.5	29.25	0.302887
17	6.5	66.5544	10.2391	56.0602	12.4578	3.25	21.8017	5.1807	0.833	0.7242	0.9106	0.05304	0	0.08	283.246	852.846	-65	-14.3	0.821903
18	9.7	24.0588	2.4803	52.7048	6.8448	0	23.6604	5.1987	0.342	-0.9923	0.9999	0.6586	0.7403	0.5263	862.995	233.17	-0.65	24.05	0.362363
19	21.1	247.521	11.7309	241.543	12.6462	0	34.548	4.3798	0.9776	0.716	1	0.05125	0	0.01754	1130.71	715.874	-167.05	182.65	0.927623
20	22.7	61.4757	2.7082	144.197	6.966	0	16.5718	3.7483	0.6926	-0.9904	1	0.4993	0.7923	0.2811	1010.24	524.998	-33.8	-51.35	0.388774
21	4.9	26.745	5.4582	23.9951	8.2742	0	19.5	5.4256	0.9842	0.9417	0.9999	0.01818	0.06897	0	874.582	453.612	-24.05	-11.7	0.659665
22	13.3	39.0054	2.9327	72.2276	6.3918	0	14.5344	3.2633	0.8621	0.2259	1	0.1701	0.9912	0.2151	913.65	343.714	-0.65	39	0.458822
23	11.9	76.3383	6.415	79.6258	8.043	0	39.6713	5.7773	0.9511	0.6967	1	0.07033	0.0303	0.02532	937.017	754.777	59.8	47.45	0.797588
24	5.5	7.9076	1.4377	23.8654	6.8187	0	14.5344	3.859	0.00932	-0.9939	0.9971	0.9846	1	0.5	783.909	688.6	7.8	-1.3	0.210847
25	14.1	48.3147	3.4266	99.6151	8.2327	0	33.931	6.1348	0.7483	-0.7319	1	0.4379	0.4876	0.28	653.082	157.83	16.25	45.5	0.416218
26	11.9	35.6968	2.9997	100.425	10.1439	0	33.1436	6.0939	0.8512	0.4138	1	0.164	0.8788	0.2532	546.941	445.202	-29.9	-19.5	0.295715
27	49.5	36.8671	0.7448	409.223	8.6152	0	33.931	3.9894	0.8623	-0.9982	1	0.2797	0.2189	0.1714	439.619	672.56	5.85	36.4	0.0864519
28	6.7	3.5004	0.5224	26.0652	5.5458	0	13.7886	4.3694	0.3196	-0.6051	0.9983	0.619	1	0.7083	1107.89	924.687	3.25	1.3	0.0941974
29	8.5	7.6081	0.8951	28.296	4.3532	0	10.2774	2.7367	0.7749	-0.3162	0.9989	0.2789	1	0.2222	450.112	1014.6	7.15	-2.6	0.205619
30	43.1	111.34	2.5833	267.743	6.5144	0	23.6604	4.1163	0.5873	-1	1	0.566	0.8029	0.4031	484.566	963.02	-29.9	-107.25	0.396552
31	36.7	111.577	3.0402	225.008	6.4844	0	25.3833	3.9016	0.8256	-0.9769	1	0.4198	0.4294	0.1315	1295.63	613.988	-9.75	-111.15	0.468848
32	10.3	8.841	0.8583	47.6967	5.7466	0	16.25	3.4705	0.05489	-1	0.9965	0.7647	0.9398	0.7419	1113.24	1002.83	2.6	8.45	0.149358
33	5.3	4.3603	0.8227	15.7901	4.7849	0	14.5344	4.0409	0.8244	0.4472	1	0.1418	1	0.2308	369.943	407.651	3.9	1.95	0.171937
34	9.9	28.6295	2.8919	39.5199	5.0025	0	25.3833	4.9893	0.8966	0.2562	0.9999	0.1394	0.8354	0.1017	988.141	13.3434	-18.2	22.1	0.578091
35	10.7	14.6069	1.3651	52.5104	6.0357	0	16.25	3.2299	0.2897	-0.992	1	0.7416	1	0.5692	759.079	496.037	-12.35	-7.8	0.226171
36	7.9	74.2765	9.4021	73.1244	12.394	3.25	27.768	6.0647	0.9896	0.9228	1	0.01583	0	0	568.196	345.994	11.05	73.45	0.758601
37	4.7	14.2704	3.0363	12.9801	4.8075	0	10.2774	2.9843	0.971	0.9333	0.9957	0.02218	1	0	449.543	787.713	-7.15	12.35	0.631576
38	6.5	8.0401	1.2369	28.799	6.3998	3.25	11.718	2.3245	0.6483	0.05121	0.9899	0.3084	1	0.5417	635.708	383.946	7.8	1.95	0.193272
39	8.7	52.328	6.0147	58.4119	8.7182	0	21.8017	4.6632	0.9606	0.8031	0.9999	0.05151	0.209	0	168.465	345.46	5.85	52	0.689902
40	22.9	122.202	5.3363	199.402	9.5408	0	37.0557	5.5559	0.769	-0.9899	1	0.4444	0.2871	0.2086	500.282	581.507	-98.15	-72.8	0.559314
41	29.3	283.641	9.6806	453.215	16.6013	0	42.3748	7.0357	0.8266	-0.9141	0.9999	0.4572	0.01465	0.1107	518.638	589.188	-11.7	283.4	0.583123
42	20.3	164.482	8.1026	186.292	10.1799	3.25	32.0088	4.517	0.9844	0.8292	1	0.02768	0.01639	0	1262.45	485.796	160.55	-35.75	0.795941
43	40.1	237.848	5.9314	365.989	9.606	0	27.5772	5.5609	0.6531	-1	1	0.6537	0.2808	0.2222	919.104	234.229	-200.85	-127.4	0.617468
44	5.3	22.1	4.1698	30.3528	9.1978	0	16.5718	4.6917	-0.4675	-1	0.9796	0.8376	0.5455	0.7692	347.415	406.019	0	-22.1	0.453348
45	5.7	12.5536	2.2024	20.5815	5.5626	0	16.5718	4.2517	0.5387	-0.6432	0.9986	0.6177	0.8649	0.4118	882.088	656.079	11.7	4.55	0.39593
46	10.9	32.2913	2.9625	63.0975	7.0896	0	14.5344	3.4902	0.4558	-0.9992	1	0.7824	0.6517	0.3913	626.394	619.936	-24.7	-20.8	0.417866
47	16.1	122.905	7.6339	161.323	11.4414	0	29.43	5.5991	0.9843	0.9179	1	0.01825	0.04965	0	949.18	522.525	18.2	-121.55	0.667217
48	11.7	56.3442	4.8157	82.401	8.4949	0	22.981	6.0647	0.9271	0.6668	1	0.08898	0.4124	0.06494	1023.52	727.919	16.25	-53.95	0.566893
49	12.1	92.08	7.6099	108.391	10.7318	3.25	32.6621	7.3015	0.8281	-0.2642	1	0.2901	0.2277	0.2346	504.512	371.198	-89.7	20.8	0.709098
50	22.5	89.9845	3.9993	167.958	8.1931	0	20.5548	4.7305	0.4176	-0.9985	1	0.6996	0.4537	0.4098	135.824	207.151	7.15	89.7	0.48813
51	5.5	24.9722	4.5404	28.0392	8.0112	3.25	16.25	4.257	0.9687	0.8682	0.9999	0.04471	0.7429	0	1357.93	714.745	-15.6	-19.5	0.566757
52	9.9	44.8547	4.5308	49.9348	6.3209	0	16.25	2.8783	0.7821	0.1172	1	0.2584	0.3671	0.2881	276.732	516.985	-0.65	44.85	0.716797
53	7.5	24.4766	3.2635	50.4536	9.1734	0	48.3147	9.2435	0.6511	0.05872	0.9985	0.3082	0.9091	0.4857	1194.74	703.607	24.05	-4.55	0.355757
54	19.3	163.357	8.4641	198.679	11.4843	0	37.9012	5.8842	0.7805	-0.9627	1	0.5065	0.1561	0.183	1323.49	573.733	-36.4	159.25	0.737015
55	5.9	47.946	8.1264	34.4718	8.8389	3.25	29.43	6.25	0.9988	0.993	1	0.001704	0	0	732.093	47.1017	-46.15	13	0.91939
56	25.3	99.3203	3.9257	184.156	7.9037	0	35.0036	5.5967	0.5765	-1	1	0.6558	0.412	0.3143	1042.24	669.494	59.8	79.3	0.496691
57	9.9	55.6424	5.6204	50.9928	6.4548	3.25	11.718	2.3093	0.6586	-1	0.9999	0.5836	0.443	0.3051	63.0606	628.404	-44.2	-33.8	0.870732
58	11.5	8.3241	0.7238	59.0123	6.2118	0	16.5718	4.9827	0.209	-1	1	0.7462	1	0.6111	5.5652	908.73	5.2	-6.5	0.11652
59	8.1	60.254	7.4388	50.6861	8.3092	0	20.5548	4.5821	0.9287	0.8378	0.9999	0.04172	0.1803	0	617.148	42.4259	-44.2	40.95	0.895249
60	7.1	43.7001	6.1549	41.9608	8.2276	3.25	14.5344	4.0631	0.951	0.8291	1	0.05218	0.01961	0	1174.97	422.113	37.7	22.1	0.74808
61	5.3	47.1059	8.8879	46.9687	14.2329	6.5	32.1734	6.2699	0.9737	0.9032	1	0.03133	0	0	323.396	892.472	-36.4	-29.9	0.624462
62	38.1	197.026	5.1713	331.273	9.1765	0	44.2048	5.3126	0.9061	-0.1644	1	0.1866	0.3241	0.1085	229.024	695.018	-131.3	-146.9	0.563537
63	5.3	16.0932	3.0365	26.377	7.993	3.25	14.5344	3.466	-0.3634	-0.9806	0.114	0.4058	0.697	1	810.34	265.462	11.7	-11.05	0.379895
64	20.3	89.2987	4.399	106.703	5.8308	0	14.5344	3.449	0.949	0.361	1	0.105	0.612	0.05521	254.062	874.431	81.25	37.05	0.754442
65	6.9	25.2916	3.6654	38.4336	7.8436	0	22.981	4.6342	0.9417	0.6774	1	0.0695	0.6735	0.03448	281.891	981.268	22.75	11.05	0.467311
66	6.9	41.6812	6.0407	35.1352	7.1705	3.25	13	2.91	0.991	0.9594	1	0.01282	0	0	721.362	426.232	-41.6	2.6	0.842438
67	9.5	25.6153	2.6963	66.2742	8.8366	0	27.9576	6.2828	0.764	0.2195	0.9999	0.2165	0.9333	0.3636	1381.36	223.032	-14.95	-20.8	0.305129
68	9.5	60.0045	6.3163	69.5981	9.2797	3.25	14.5344	2.7645	0.9845	0.9376	1	0.01733	0	0	887.826	278.995	46.15	38.35	0.680658
69	7.9	31.0711	3.933	40.1705	6.8086	0	18.3848	4.676	0.9747	0.7634	1	0.04872	0.661	0	1158.22	504	18.85	-24.7	0.577652
70	23.5	87.8679	3.7391	122.694	5.7067	0	13.4001	3.174	0.8977	0.3328	1	0.1483	0.6419	0.1333	1006.64	391.402	-4.55	87.75	0.655212
71	7.5	117.391	15.6522	93.8019	17.0549	7.2672	22.981	3.5219	0.9955	0.9813	1	0.00456	0	0	870.86	854.613	116.35	15.6	0.917754
72	16.7	117.794	7.0535	150.432	10.2335	0	22.75	4.5768	0.9507	0.2329	1	0.1053	0.1497	0.03937	375.871	78.7725	-13.65	117	0.689256
73	20.3	52.666	2.5944	120.892	6.6061	0	19.769	4.0876	0.5726	-1	0.9998	0.6193	0.8142	0.35	378.448	847.199	-48.1	-21.45	0.392728
74	4.9	42.5837	8.6905	31.5269	10.8714	6.5	20.8102	4.0514	0.9958	0.9839	0.9999	0.005412	0	0	1033.73	767.225	-36.4	-22.1	0.799391
75	13.1	61.7534	4.714	94.6347	8.5256	0	21.8017	4.822	0.8882	0.5243	1	0.1225	0.3694	0.1319	388.66	645.813	61.75	0.65	0.552923
76	15.9	31.6971	1.9935	102.322	7.3613	0	20.5548	4.6614	0.3538	-1	1	0.7251	0.8921	0.5043	644.475	453.274	-27.95	14.95	0.270808
77	5.3	22.6383	4.2714	24.6416	7.4672	3.25	16.25	3.5321	0.9834	0.9693	0.9991	0.00861	0.1818	0	899.67	732.755	-17.55	-14.3	0.572022
78	6.1	4.6872	0.7684	20.4298	4.9829	0	20.8102	4.6709	-0.1669	-0.7071	0.3162	0.3167	1	1	885.18	1026.98	3.9	2.6	0.154207
79	34.5	102.058	2.9582	259.245	7.9768	0	33.1436	5.4112	0.7603	-0.9959	1	0.4643	0.48	0.2145	606.37	224.89	-102.05	-1.3	0.37085
80	10.9	45.7131	4.1939	48.5828	5.4587	0	11.718	2.7482	0.9911	0.9033	1	0.01555	0.6742	0	273.748	391.894	-39.65	22.75	0.768296
81	6.3	6.5	1.0317	22.0525	5.1285	0	13.7886	3.1288	-0.404	-0.9487	0.7071	0.4515	1	1	717.556	853	-5.2	-3.9	0.20117
82	16.5	106.958	6.4823	121.21	8.3593	0	26	3.9128	0.9725	0.822	1	0.03886	0	0	962.536	213.903	-104.65	22.1	0.77546
83	19.7	35.3459	1.7942	103.556	5.8506	0	22.981	3.938	-0.01163	-1	1	0.7949	0.8644	0.7059	344.452	788.272	29.9	-18.85	0.306669
84	16.9	65.1461	3.8548	98.5528	6.6143	0	37.9012	4.9104	0.8241	-0.2152	1	0.2332	0.6913	0.2481	144.423	372.538	59.15	27.3	0.582798
85	7.3	19.3914	2.6564	26.6842	5.0348	0	13.4001	2.6205	0.8024	0.3328	0.9996	0.2017	1	0.2727	1341.21	290.527	-14.95	12.35	0.527608
86	5.9	31.7437	5.3803	50.2476	12.884	4.5962	19.5	3.5401	0.8583	0.3684	1	0.1666	0.2564	0.2105	731.661	837.873	-23.4	-21.45	0.417595
87	16.7	12.5536	0.7517	149.338	10.1591	0	20.5548	5.0439	0.7647	0.1592	1	0.1703	0.6463	0.3622	53.509	383.793	-11.7	4.55	0.0739928
88	4.7	37.232	7.9217	22.6321	8.3823	6.5	14.5344	2.0549	0.9873	0.9708	0.9985	0.009526	0	0	1262.55	171.011	10.4	35.75	0.945051
89	10.3	40.4883	3.9309	97.7209	11.7736	0	26.2023	6.4477	0.1329	-0.9982	1	0.7949	0.5301	0.5806	1058.88	277.019	-29.9	27.3	0.333874
90	10.9	9.2382	0.8475	43.256	4.8602	0	10.2774	2.6148	0.5266	-0.9487	1	0.4072	1	0.6567	1095.38	661.326	-7.15	5.85	0.174376
91	31.7	194.546	6.1371	253.103	8.522	0	19.769	4.0819	0.8954	-0.7271	1	0.3467	0.1077	0.09025	1252.53	797.997	-189.15	-45.5	0.720148
92	4.9	40.556	8.2767	34.8966	12.0333	3.25	19.5	4.3187	0.8829	0.7711	0.9547	0.05932	0	0	1267.72	466.898	4.55	-40.3	0.687816
93	4.7	4.5962	0.9779	15.544	5.757	0	11.718	2.9401	-0.6899	-0.9997	-0.05547	0.4457	1	1	1138.05	1024.1	-4.55	0.65	0.169863
94	10.7	66.198	6.1867	67.1633	7.7199	0	22.75	4.3082	0.9519	0.8389	1	0.04593	0.02299	0	779.262	477.365	-62.4	-22.1	0.801396
95	8.9	29.9635	3.3667	50.5144	7.3209	3.25	17.5018	4.4043	0.8616	0.5935	1	0.1332	0.6667	0.2857	1006.58	99.0056	-27.3	12.35	0.459875
96	21.5	66.3	3.0837	132.256	6.7824	0	32.0088	5.1215	0.5468	-0.9648	1	0.6661	0.759	0.3314	918.995	60.2791	-58.5	31.2	0.454662
97	6.3	9.3066	1.4772	28.1377	6.5436	0	19.5	4.3914	0.4621	-0.9445	0.9769	0.6649	1	0.3913	1287.2	566.619	-1.95	9.1	0.225747
98	11.3	50.2017	4.4426	60.1199	6.4645	0	13.7886	3.2509	0.9215	0.4286	1	0.1347	0.4086	0.1233	551.562	34.4159	-33.15	-37.7	0.68723
99	6.3	45.4814	7.2193	30.8308	7.1699	3.25	11.718	2.6402	0.9979	0.9854	1	0.003357	0	0	385.016	1007.22	23.4	-39	1.00689
100	7.1	31.7437	4.4709	41.8908	8.2139	0	23.4361	5.2251	0.6272	-0.8542	1	0.7092	0.3725	0.1935	301.43	140.507	21.45	23.4	0.544309
101	6.5	12.143	1.8682	22.3842	4.9743	0	13.7886	3.1973	0.6631	-0.2707	0.9993	0.3015	1	0.52	205.362	160.523	-3.25	11.7	0.37557
102	13.3	23.6604	1.779	109.046	9.6501	3.25	16.5718	3.8323	-0.01923	-1	0.9999	0.7334	0.7876	0.7609	1198.03	289.447	6.5	22.75	0.18435
103	11.9	15.708	1.32	71.7492	7.2474	0	22.981	5.9339	0.3651	-0.9899	1	0.6365	1	0.5696	137.168	993.328	14.3	-6.5	0.182134
104	7.5	60.3941	8.0525	52.6188	9.5671	0	33.4608	6.7132	0.9345	0.7097	1	0.1013	0.03636	0.08571	47.44	544.78	59.8	-8.45	0.841687
105	4.7	13.65	2.9043	13.1681	4.8771	0	13.4001	3.324	0.91	0.7826	0.9964	0.09007	1	0	964.692	884.426	13.65	0	0.595497
106	5.7	16.0801	2.8211	24.4553	6.6095	0	19.769	5.1378	0.9169	0.6247	1	0.1296	1	0.1765	1388.98	879.93	-3.9	15.6	0.426825
107	5.5	45.7639	8.3207	38.8762	11.1075	0	39.1352	10.6657	0.998	0.9878	1	0.003383	0.02857	0	1139.78	265.627	9.1	-44.85	0.749106
108	6.5	33.0223	5.0804	41.1288	9.1397	0	19.5	4.9023	0.8669	0.6127	0.9994	0.1362	0.3556	0.24	1092.25	123.254	-19.5	26.65	0.555861
109	8.5	106.253	12.5003	87.6473	13.4842	3.25	22.981	5.0264	0.9962	0.9747	1	0.005799	0	0	52.9235	317	72.15	-78	0.927033
110	7.5	72.0592	9.6079	68.2754	12.4137	3.25	37.9012	7.342	0.9462	0.853	0.9966	0.04166	0	0	104.42	192.473	69.55	-18.85	0.773976
111	11.7	42.25	3.6111	53.6303	5.5289	0	38.0403	6.3741	0.8895	0.518	0.9998	0.1063	0.7423	0.09091	578.436	921.056	-10.4	40.95	0.653132
112	6.7	99.2969	14.8204	76.4806	16.2725	4.5962	37.0557	6.4423	0.9945	0.9666	1	0.007666	0	0	1121.75	673.134	33.15	-93.6	0.910764
113	12.1	2.0555	0.1699	60.6029	6.0003	0	17.5018	4.0557	-0.2054	-1	1	0.6824	1	0.8767	17.8058	934.393	0.65	-1.95	0.0283153
114	5.1	25.7551	5.05	21.8428	7.0461	3.25	18.9506	4.2495	0.9872	0.937	0.9999	0.01863	0.5484	0	180.892	748.049	4.55	-25.35	0.716709
115	17.7	64.746	3.658	145.845	9.2895	0	37.0557	5.2062	0.8481	-0.06238	0.9999	0.1808	0.7261	0.2336	298.715	588.641	64.35	-7.15	0.393778
116	6.9	55.536	8.0487	42.9322	8.7617	3.25	11.718	2.4766	0.9925	0.9673	0.9997	0.007698	0	0	354.522	535.348	29.9	-46.8	0.918623
117	5.7	34.5969	6.0696	27.9099	7.5432	0	19.769	5.8259	0.1024	-0.8321	0.9996	0.8029	0.5135	0.5625	802.947	774.395	-31.2	14.95	0.804645
118	10.1	40.4099	4.001	62.8744	7.7623	0	19.769	5.401	0.8844	-0.1414	1	0.1818	0.5556	0.1475	218.817	400.218	-39.65	7.8	0.51544
119	13.1	41.6051	3.176	65.4853	5.8996	0	14.5344	3.2829	0.4637	-0.9986	1	0.7954	0.9189	0.2921	802.145	869.523	-36.4	20.15	0.538342
120	31.7	123.418	3.8933	227.332	7.6543	0	35.0036	4.8109	0.7631	-1	1	0.5179	0.6633	0.1496	1149.38	410.363	-49.4	113.1	0.508642
121	4.7	42.0947	8.9563	30.1598	11.1703	4.5962	22.981	5.4475	0.997	0.9906	0.9997	0.003552	0	0	473.968	35.4149	9.75	-40.95	0.801796
122	4.7	22.7871	4.8483	21.5613	7.9857	0	14.5344	3.8764	0.9828	0.933	0.9988	0.02303	0.5556	0	1279.83	20.1383	1.3	-22.75	0.607123
123	11.3	31.1051	2.7527	64.7985	6.9676	0	40.2003	7.6861	0.9545	0.5735	1	0.07774	0.8817	0.0274	317.482	258.128	27.95	13.65	0.395071
124	5.1	3.9538	0.7753	26.448	8.5316	4.5962	14.5344	3.2701	0.1645	-1	0.9524	0.6333	1	0.8	380.51	809.108	-3.9	-0.65	0.0908739
125	27.1	79.5659	2.936	161.706	6.4425	0	17.5018	3.3943	0.6209	-0.9995	1	0.6529	0.6813	0.2727	10.0258	761.007	6.5	79.3	0.455724
126	7.9	31.1051	3.9373	55.2482	9.3641	0	33.931	6.5447	0.6473	-0.06261	0.9998	0.3001	0.661	0.6154	1050.45	994.74	-27.95	13.65	0.420468
127	9.1	36.2721	3.9859	41.6388	5.8646	0	13	3.2456	0.9392	0.5199	1	0.09475	0.9437	0.05882	476.764	1023.47	29.25	21.45	0.679654
128	4.7	49.4769	10.527	29.8415	11.0524	3.25	23.6604	6.5852	0.999	0.9977	1	0.001049	0	0	615.5	957.096	-48.75	-8.45	0.952463
129	8.9	5.9927	0.6733	30.3164	4.3937	0	13.4001	3.3649	-0.3725	-1	0.9487	0.604	1	0.913	593.944	464.118	1.3	5.85	0.153242
130	16.7	57.912	3.4678	90.3839	6.1486	0	14.5344	3.4431	0.4784	-0.9997	1	0.6925	0.6735	0.371	47.8952	763.099	40.95	-40.95	0.563998
131	9.1	25.006	2.7479	59.9959	8.4501	0	37.0557	8.8241	0.189	-1	0.999	0.6875	0.7606	0.6667	504.747	472.868	11.7	22.1	0.325191
132	8.3	6.5324	0.787	39.9281	6.3378	0	20.5548	4.0107	-0.05282	-0.9998	0.9965	0.7944	0.873	0.814	527.765	323.446	-0.65	-6.5	0.124176
133	12.1	59.8141	4.9433	109.02	10.7941	0	26.2023	5.6093	0.8314	0.2787	1	0.1906	0.3663	0.2346	571.843	567.099	1.3	-59.8	0.457963
134	4.9	6.7862	1.3849	16.585	5.719	0	16.25	3.319	-0.7462	-0.9983	-0.3773	0.2284	1	1	366.48	971.449	1.95	-6.5	0.242158
135	6.3	43.7001	6.9365	44.2266	10.2852	3.25	19.769	4.6056	0.9116	0.7914	0.9789	0.04977	0.04651	0	572.809	633.46	16.9	40.3	0.674416
136	11.1	182.464	16.4382	168.368	18.502	9.1924	36.3361	5.0554	0.9955	0.9858	1	0.003929	0	0	136.757	894.423	-137.8	-119.6	0.888455
137	39.1	121.802	3.1151	221.257	5.9638	0	18.9506	3.6306	0.5297	-1	1	0.6893	0.7035	0.3333	905.293	437.139	-43.55	113.75	0.522335
138	11.7	31.3755	2.6817	41.8637	4.3158	0	13	2.833	0.9065	0.48	1	0.1169	1	0.1169	1275.53	240.868	30.55	-7.15	0.621368
139	4.7	25.8043	5.4903	22.1639	8.2089	3.25	24.7513	5.3231	0.9874	0.9745	0.9996	0.009459	0	0	1378.51	13.0426	16.9	-19.5	0.668823
140	12.5	128.938	10.315	131.094	12.4851	3.25	26.2023	4.5567	0.9834	0.8879	1	0.02806	0	0	191.244	779.664	37.05	123.5	0.826185
141	5.3	35.1842	6.6385	29.454	8.9255	0	22.981	5.3003	0.7023	0.2268	0.9549	0.2269	0.6061	0.5385	568.047	758.198	-31.85	-14.95	0.743768
142	17.9	21.9273	1.225	87.5606	5.507	0	14.5344	3.2958	0.5971	-0.7071	0.9999	0.5058	0.8553	0.4	721.522	801.115	-21.45	4.55	0.222444
143	7.3	11.772	1.6126	22.495	4.2443	0	9.75	2.6894	0.5474	-0.1821	0.9998	0.3745	1	0.5938	285.548	646.096	-11.7	-1.3	0.379945
144	39.3	97.4241	2.479	265.583	7.1202	0	26	4.5142	0.8039	-0.999	1	0.4326	0.7292	0.1667	593.393	863.412	-46.15	-85.8	0.348164
145	5.1	7.9076	1.5505	7.5169	2.4248	0	7.2672	2.1997	0.9331	0.8	1	0.06835	1	0	553.118	635.059	7.8	1.3	0.639434
146	5.1	63.2507	12.4021	41.7818	13.478	3.25	32.0088	6.076	0.9738	0.9604	0.9977	0.01236	0	0	86.6275	485.578	-58.5	-24.05	0.920174
147	8.1	26.4671	3.2675	29.0364	4.7601	0	11.718	2.9414	0.9036	0.6905	0.9997	0.06433	0.8525	0.02439	259.92	745.784	24.05	-11.05	0.686435
148	7.3	67.2145	9.2075	55.3091	10.4357	4.5962	16.25	3.2672	0.9825	0.964	0.9996	0.009723	0	0	493.219	952.473	63.7	-21.45	0.882308
149	8.3	8.2731	0.9968	31.09	4.9349	0	16.25	4.4405	0.3747	-0.3714	0.9701	0.4067	0.9524	0.7442	1125.84	537.078	-5.85	5.85	0.20199
150	5.3	1.95	0.3679	14.1008	4.273	0	7.2672	2.1463	-0.5255	-0.908	0.3162	0.3842	1	1	1361.61	775.736	-1.95	0	0.0860988
151	9.5	28.9888	3.0515	57.5595	7.6746	3.25	16.25	3.4581	0.2826	-1	0.9997	0.9222	0.48	0.3704	440.926	337.753	19.5	-21.45	0.39761
152	21.1	183.415	8.6927	215.227	11.2684	3.25	40.2003	5.6286	0.9142	-0.1982	1	0.1624	0.07853	0.1053	415.37	726.251	175.5	-53.3	0.771423
153	4.7	21.8017	4.6387	36.0865	13.3654	0	29.43	8.246	0.9645	0.8761	0.9979	0.04403	0.7778	0	1263.01	52.5745	-21.45	-3.9	0.347068
154	38.1	37.4188	0.9821	312.966	8.6694	0	25.3833	4.0868	0.792	-0.67	1	0.3468	0.349	0.217	175.975	676.329	11.05	35.75	0.113284
155	10.7	45.9711	4.2964	72.5723	8.3416	0	42.7471	7.1896	0.2545	-1	0.9949	0.677	0.6552	0.6866	1181.17	566.995	-33.15	31.85	0.515057
156	19.7	57.5424	2.9209	95.3694	5.3881	0	13.7886	2.9244	0.82	-0.06652	1	0.2637	0.8418	0.2308	392.485	548.619	-13.65	-55.9	0.542102
157	6.9	53.7617	7.7916	43.9753	8.9745	4.5962	16.25	2.8286	0.9859	0.9417	0.9998	0.01503	0	0	1119.33	976.08	52	13.65	0.868193
158	22.5	101.175	4.4967	179.9	8.7756	0	26.2023	4.1169	0.8313	-0.6	1	0.3279	0.3171	0.1784	333.64	528.502	46.8	-89.7	0.512409
159	10.3	67.862	6.5885	92.8596	11.1879	0	42.3748	7.1729	0.7045	-0.4376	0.9992	0.4117	0.1205	0.3492	768.621	391.291	-65	19.5	0.588895
160	6.5	3.25	0.5	23.9024	5.3117	0	16.5718	4.1516	-0.4225	-0.9899	0.5145	0.39	1	1	724.139	889.346	-2.6	1.95	0.0941318
161	8.3	34.2532	4.1269	34.3449	5.4516	0	13	3.6157	0.02096	-0.9995	0.9998	0.8105	0.5714	0.6279	1240.67	874.91	28.6	18.85	0.757007
162	5.7	43.6808	7.6633	35.1127	9.4899	3.25	16.5718	3.1829	0.9762	0.94	1	0.0235	0	0	487.263	914.404	35.1	-26	0.807522
163	5.1	10.4809	2.0551	27.5656	8.8921	0	27.9576	8.1776	0.6839	0.3792	0.9785	0.1931	1	0.6364	610.078	398.471	1.3	10.4	0.231115
164	6.1	64.2843	10.5384	46.7273	11.3969	4.5962	14.5344	2.5598	0.9972	0.9927	0.9999	0.002384	0	0	914.443	1000.43	-58.5	-26.65	0.924672
165	5.7	14.3148	2.5114	16.6152	4.4906	0	10.2774	2.3211	0.9085	0.6622	1	0.1078	1	0.1176	1320.55	936.035	11.05	-9.1	0.559257
166	5.3	51.629	9.7413	31.2305	9.4638	0	16.5718	3.9043	0.9998	0.9989	1	0.0003059	0	0	1017.38	35.8396	-50.7	-9.75	1.02932
167	16.5	78.9315	4.7837	136.563	9.4181	0	26.8002	6.3013	0.7708	-0.4452	1	0.3767	0.4759	0.2742	137.076	452.851	-25.35	-74.75	0.507926
168	7.5	86.1661	11.4888	74.5831	13.5606	4.5962	23.4361	5.3526	0.9934	0.964	1	0.00824	0	0	619.02	231.413	-82.55	24.7	0.847219
169	7.9	34.7978	4.4048	71.8286	12.1743	3.25	29.25	6.6946	0.8054	0.336	1	0.2182	0.4068	0.3077	261.449	467.639	18.85	29.25	0.361811
170	11.1	34.5051	3.1086	69.1107	7.5946	0	22.75	4.6354	0.801	-0.3328	0.9998	0.312	0.7143	0.2286	916.023	407.95	-34.45	1.95	0.409317
171	4.7	31.8566	6.778	29.2745	10.8424	4.5962	20.8102	4.7908	0.591	0.4548	0.7271	0.08668	0	1	321.245	184.33	-0.65	31.85	0.625138
172	7.5	22.1382	2.9518	60.3316	10.9694	0	35.75	7.3	-0.0506	-0.9104	0.9946	0.643	0.4545	0.8529	704.12	167.987	-1.3	-22.1	0.269094
173	8.5	59.9165	7.049	79.9559	12.3009	3.25	38.0403	6.5738	0.9633	0.2897	1	0.1178	0	0.04444	741.106	992.653	-28.6	52.65	0.573048
174	18.9	85.5682	4.5274	124.633	7.3748	0	22.981	4.1566	0.8265	-0.8944	1	0.3684	0.4734	0.1554	803.812	116.421	57.85	-63.05	0.613901
175	23.9	119.616	5.0048	186.301	8.5069	0	36.3361	4.3778	0.8723	-0.4472	1	0.2775	0.1142	0.1407	1307.12	491.778	111.15	-44.2	0.588322
176	19.3	125.654	6.5105	145.055	8.3847	0	19.769	4.1874	0.957	0.5882	1	0.07968	0.08671	0.04575	849.754	194.775	-104.65	-69.55	0.776474
177	6.3	10.2774	1.6313	27.0861	6.2991	0	21.8017	5.7936	0.2635	-0.9191	0.9864	0.7002	1	0.5652	361.579	4.9603	-3.25	-9.75	0.258974
178	4.7	12.503	2.6602	20.2547	7.5017	0	20.8102	5.1838	0.685	0.2991	0.9899	0.2475	0.8519	0.4286	789.628	1026.22	1.95	-12.35	0.354613
179	7.3	25.9756	3.5583	42.8036	8.0762	0	16.5718	5.0534	0.7895	-0.1961	1	0.3034	0.7925	0.2424	206.336	883.904	-13.65	22.1	0.440591
180	8.3	57.5314	6.9315	46.2443	7.3404	0	13.7886	2.7573	0.9906	0.9616	1	0.00943	0	0	810.5	543.958	-48.75	30.55	0.944295
181	11.3	70.8768	6.2723	75.9267	8.1642	0	20.8102	4.4326	0.9669	0.837	1	0.03992	0.2581	0	67.3496	613.155	-40.95	57.85	0.768269
182	4.7	37.1411	7.9024	27.2347	10.0869	0	16.5718	4.1265	0.9125	0.8662	0.9823	0.03798	0.07407	0	632	690.33	2.6	37.05	0.783432
183	5.3	36.4058	6.869	30.8877	9.3599	0	13.7886	4.1146	0.9557	0.8984	0.9959	0.03045	0	0	762.632	553.83	0.65	36.4	0.733875
184	20.5	64.9024	3.166	136.195	7.3619	0	22.75	4.4871	0.507	-0.9998	1	0.7448	0.4757	0.3252	418.593	741.154	31.85	-56.55	0.430052
185	18.9	104.28	5.5175	142.281	8.419	0	24.7513	4.6366	0.9749	0.7452	1	0.04689	0.1893	0.006711	961.32	519.68	-79.95	-66.95	0.655363
186	6.3	42.8507	6.8017	38.4636	8.945	3.25	16.25	3.3739	0.914	0.7353	0.9991	0.07956	0.2326	0.04348	1360.47	89.9127	-39.65	16.25	0.760391
187	4.9	10.7201	2.1878	18.5102	6.3828	3.25	16.5718	3.6925	0.9474	0.8	0.9989	0.06634	1	0	460.388	769.633	-2.6	10.4	0.342765
188	6.5	53.3238	8.2037	40.7916	9.0648	3.25	18.3848	3.8555	0.993	0.9665	1	0.008396	0	0	1043.08	597.423	-37.05	-38.35	0.905006
189	9.5	58.5902	6.1674	59.3179	7.9091	0	16.25	3.3968	0.8844	0.2134	0.9999	0.1592	0.3067	0.1091	948.774	841.042	-17.55	55.9	0.779785
190	11.3	54.3052	4.8058	61.3778	6.5998	0	19.769	3.8707	0.8913	-0.1029	1	0.1957	0.5484	0.2055	1293.27	431.681	36.4	-40.3	0.728174
191	15.3	15.4503	1.0098	65.1292	4.8969	0	13.4001	3.4651	0.2622	-1	1	0.6167	1	0.7383	505.784	591.121	-3.9	14.95	0.206212
192	21.7	75.0659	3.4593	137.996	7.0049	0	26	4.3913	0.7111	-0.9864	1	0.4421	0.5381	0.3295	673.714	476.053	-36.4	65.65	0.49384
193	9.1	2.68	0.2945	46.3649	6.5303	0	17.5018	4.7153	-0.1614	-1	1	0.7255	1	0.8298	1140.3	1026.57	2.6	0.65	0.0450975
194	7.5	5.5154	0.7354	32.7185	5.9488	0	18.9506	4.5476	-0.6048	-1	0.8	0.5176	1	0.9714	1298.91	394.053	-3.9	-3.9	0.123622
195	8.1	32.2258	3.9785	48.7077	7.9849	0	16.5718	3.7478	0.4556	-0.4961	0.9965	0.5918	0.4098	0.475	91.6111	546.907	24.05	-21.45	0.498253
196	7.9	33.1436	4.1954	51.0478	8.6522	0	19.5	4.5333	0.891	-0.8703	1	0.3371	0.339	0.05128	1234.16	700.671	22.1	24.7	0.484894
197	9.7	27.95	2.8814	49.3133	6.4043	0	27.5772	4.9317	0.8192	0.2959	1	0.2054	1	0.2982	1344.48	587.155	27.95	0	0.449916
198	25.5	83.2533	3.2648	171.972	7.3179	0	17.5018	3.8275	0.5386	-0.9999	1	0.6257	0.5234	0.4065	341.578	320.631	25.35	79.3	0.446139
199	16.5	55.9944	3.3936	141.95	9.7896	0	26.2023	6.9016	0.1719	-0.9996	0.9999	0.7393	0.5103	0.6129	753.17	988.536	-9.1	55.25	0.346654
200	6.9	12.82	1.858	24.614	5.0233	0	10.2774	2.9273	0.7792	-0.7071	0.9998	0.4362	1	0.2069	1062.58	1027.93	6.5	-11.05	0.369876
201	10.3	44.4288	4.3135	81.8011	9.8556	3.25	29.43	4.8649	0.3226	-1	1	0.8314	0.506	0.5873	1271.06	874.291	15.6	-41.6	0.43767
202	4.7	7.827	1.6653	24.8251	9.1945	0	29.0689	7.9328	0.4386	-0.8944	0.848	0.6591	1	0.8333	723.702	112.585	-7.8	0.65	0.181119
203	9.7	42.255	4.3562	78.5751	10.2046	4.5962	41.1096	5.7859	0.421	-0.8	1	0.7724	0.1818	0.3509	1227.45	826.314	42.25	0.65	0.426886
204	14.3	16.0538	1.1226	64.5292	5.2463	0	18.9506	3.7043	0.08819	-1	1	0.7455	1	0.6863	713.479	846.199	14.95	5.85	0.213979
205	5.3	76.7028	14.4722	53.9702	16.3546	7.2672	23.4361	3.8259	0.9923	0.9851	1	0.005492	0	0	630.538	771.491	-61.75	-45.5	0.884901
206	12.9	26.6579	2.0665	61.4914	5.6414	0	19.5	4.0241	0.5905	-0.9327	1	0.5955	0.9541	0.3596	426.655	147.547	18.85	18.85	0.36631
207	22.9	87.2115	3.8084	143.069	6.8454	0	19.5	3.8626	0.8864	-0.1098	1	0.2004	0.5072	0.1587	164.125	858.212	-18.85	-85.15	0.556344
208	6.7	24.5025	3.6571	31.7943	6.7648	0	11.718	3.0822	0.9793	0.8396	0.9999	0.03241	0.7021	0	1037.9	1004.49	22.75	-9.1	0.540607
209	5.3	23.9002	4.5095	25.8335	7.8283	3.25	18.9506	4.3957	0.9852	0.9529	1	0.01267	0.4848	0	1063.83	885	-9.1	-22.1	0.576051
210	7.7	113.201	14.7014	94.83	16.6368	0	35.75	6.6342	0.9915	0.9418	1	0.01328	0	0	663.266	277.903	111.15	-21.45	0.883668
211	4.7	20.066	4.2694	35.0398	12.9777	3.25	27.9576	6.8196	0.9538	0.9115	0.9989	0.03125	0.9259	0	900.585	887.298	-8.45	18.2	0.32898
212	21.5	103.383	4.8085	134.694	6.9074	0	32.6621	5.5324	0.8394	0.3654	1	0.1682	0.6513	0.24	575.579	994.209	20.15	101.4	0.696137
213	6.5	24.7	3.8	34.3788	7.6397	0	13.7886	3.4764	0.9736	0.8427	0.9999	0.04133	0.4667	0	378.708	671.231	24.7	0	0.497402
214	12.5	35.8503	2.868	118.364	11.2727	0	52.1015	12.1928	0.05294	-0.9963	1	0.719	0.7429	0.6941	1120.09	663.572	33.15	-13.65	0.25442
215	5.3	22.1859	4.186	36.9449	11.1954	4.5962	17.5018	3.9141	-0.2047	-0.3776	0.04724	0.1469	0	1	753.349	762.736	18.85	11.7	0.373904
216	7.3	35.1541	4.8156	35.4007	6.6794	0	14.5344	3.8279	0.9954	0.9814	1	0.005622	0.4151	0	1376.9	252.007	-19.5	29.25	0.720963
217	5.3	60.1838	11.3554	39.2735	11.9011	7.2672	19.769	3.656	0.9757	0.9371	0.9993	0.02012	0	0	412.264	812.707	-53.3	27.95	0.954147
218	12.1	79.6747	6.5847	109.005	10.7925	0	20.8102	5.0371	0.9639	0.8124	1	0.03352	0.2574	0	921.393	718.264	-52.65	-59.8	0.610118
219	41.3	149.919	3.63	340.903	8.6744	0	48.75	6.1908	0.6362	-1	1	0.6226	0.4707	0.2895	1033.96	753.574	143.65	42.9	0.418473
220	4.9	40.1161	8.187	54.5742	18.8187	6.5	39.538	8.9149	0.8586	0.6715	0.9704	0.09951	0	0.1111	1295.37	86.0102	-26	-30.55	0.435046
221	5.1	23.409	4.59	24.8523	8.0169	3.25	17.5018	4.0407	0.8213	0.55	0.9584	0.133	0.7742	0.2727	297.402	609.902	-0.65	-23.4	0.572541
222	5.1	3.9538	0.7753	14.3838	4.6399	0	14.5344	4.1457	-0.7671	-0.9994	0.2941	0.4243	1	1	563.422	295.216	-0.65	3.9	0.167094
223	5.3	29.0689	5.4847	30.2957	9.1805	0	36.3361	7.5059	0.9047	0.8332	0.9878	0.05362	0.3939	0	480.283	433.566	-5.2	-28.6	0.597429
224	7.3	16.289	2.2314	31.9783	6.0336	0	14.5344	3.6428	0.4592	-0.9929	0.9984	0.7765	1	0.375	946.973	621.425	14.3	7.8	0.369829
225	11.5	61.6507	5.3609	69.402	7.3055	0	16.25	3.7476	0.9846	0.8	1	0.0328	0.1474	0	1098.34	586.461	41.6	-45.5	0.733817
226	6.7	25.35	3.7836	36.8123	7.8324	0	16.25	3.9231	0.9915	0.9654	1	0.009244	0.8723	0	781.06	209.963	0	-25.35	0.48307
227	21.7	36.0501	1.6613	126.896	6.4414	0	18.9506	4.0016	0.1751	-1	1	0.8112	0.8477	0.5455	863.567	886.664	-15.6	32.5	0.25791
228	7.9	39.6979	5.0251	72.0675	12.2148	3.25	22.981	5.3571	0.2815	-0.5373	1	0.6535	0.1186	0.5385	982.07	965.804	-30.55	-25.35	0.411394
229	14.3	70.5272	4.932	104.964	8.5336	0	32.6621	5.1805	0.9516	0.6644	1	0.07776	0.374	0.05825	143.626	243.42	24.05	66.3	0.577951
230	5.7	70.7545	12.4131	47.6582	12.8806	7.2672	23.4361	4.3611	0.9949	0.9895	0.9998	0.002841	0	0	1348.45	931.614	-55.25	-44.2	0.963705
231	15.5	23.2005	1.4968	81.6074	6.045	0	22.981	5.3267	0.5699	-0.9985	1	0.5682	0.9704	0.4018	852.242	689.977	-22.75	4.55	0.24761
232	5.9	27.7908	4.7103	33.4448	8.5756	0	26.2023	6.1136	0.9828	0.9285	1	0.01919	0.2821	0	1067.68	44.9153	27.3	5.2	0.549268
233	31.9	79.7383	2.4996	263.74	8.8208	0	29.25	5.1335	0.4215	-1	1	0.6981	0.8227	0.4712	434.613	920.915	-60.45	52	0.283376
234	6.3	47.9813	7.6161	43.184	10.0428	4.5962	19.5	2.9841	0.9912	0.9694	0.9998	0.008763	0	0	535.579	33.7619	-27.95	-39	0.758364
235	6.3	13.4001	2.127	24.293	5.6495	0	9.1924	2.4601	0.6716	-0.4472	1	0.4108	1	0.4091	88.373	355.222	-3.25	-13	0.376493
236	8.1	11.05	1.3642	24.3613	3.9936	0	13.4001	3.1367	0.522	-0.1961	1	0.3637	1	0.6944	96.6975	646.963	-11.05	0	0.341597
237	6.7	7.6081	1.1355	14.9816	3.1876	0	10.2774	3.1345	0.002237	-0.889	0.9806	0.5651	0.9574	0.85	1377.26	456.582	-7.15	-2.6	0.356224
238	16.5	73.8401	4.4752	85.6097	5.9041	0	13.4001	2.8207	0.9575	0.77	1	0.05076	0.6069	0	1124.82	738.691	65.65	-33.8	0.757982
239	7.3	30.8322	4.2236	40.7276	7.6844	0	29.0689	6.2726	0.7764	0.27	0.9999	0.2085	0.6415	0.3636	1158.91	109.075	-25.35	-17.55	0.549633
240	7.3	10.0907	1.3823	31.7975	5.9995	0	13.4001	3.1026	0.4422	-0.8321	0.9998	0.6361	1	0.4545	1366.98	159.973	9.75	-2.6	0.230403
241	5.9	26.1297	4.4288	35.4558	9.0912	0	43.6033	10.3156	0.4571	-0.04757	0.964	0.3101	0.6154	0.8421	823.237	945.102	2.6	-26	0.487152
242	6.5	10.4809	1.6125	36.9793	8.2176	0	46.1912	9.7537	0.5345	-0.9333	0.9965	0.5711	0.9778	0.48	760.877	263.431	-10.4	1.3	0.196225
243	6.5	25.0903	3.8601	38.992	8.6649	3.25	43.7243	10.7023	0.9012	0.7399	0.999	0.08694	0.8222	0.04	1301.16	962.162	7.15	-24.05	0.445487
244	37.5	209.336	5.5823	265.172	7.4696	0	27.768	4.1086	0.7546	-0.9998	1	0.5737	0.2817	0.1403	880.731	392.563	-3.9	-209.3	0.747336
245	9.9	41.3657	4.1784	60.7072	7.6845	0	14.5344	3.6307	0.7936	0.1789	1	0.2108	0.5823	0.3898	70.4899	534.874	29.25	-29.25	0.543744
246	5.3	86.3913	16.3003	53.0096	16.0635	4.5962	34.548	6.8179	0.9807	0.9677	0.9984	0.01204	0	0	958.141	666.151	-66.95	54.6	1.01474
247	5.3	26.7212	5.0417	28.8043	8.7286	3.25	20.5548	4.7713	0.9752	0.9194	1	0.02696	0.2424	0	1085.33	868.368	26.65	-1.95	0.577607
248	24.9	17.6819	0.7101	178.523	7.7958	0	26.2023	4.2852	0.7833	-0.4905	1	0.3553	0.4367	0.2392	1337.7	651.233	14.3	10.4	0.0910875
249	6.5	2.68	0.4123	27.8399	6.1866	0	16.25	3.5983	-0.1631	-1	0.9993	0.8355	1	0.76	330.585	103.023	-2.6	-0.65	0.066644
250	9.5	112.767	11.8702	99.5024	13.267	3.25	29.43	5.0293	0.9924	0.9694	1	0.008123	0	0	821.847	499.153	-30.55	-108.55	0.894716
251	8.1	4.9503	0.6111	33.6596	5.518	0	16.5718	3.5144	-0.1241	-0.9986	0.9978	0.7989	1	0.775	742.154	235.204	4.55	-1.95	0.110747
252	33.7	42.7718	1.2692	171.422	5.4076	0	21.8017	3.753	0.4499	-1	1	0.6416	0.9779	0.5205	245.72	500.998	25.35	-34.45	0.234707
253	8.9	12.8035	1.4386	47.1119	6.8278	0	22.981	5.5662	-0.08508	-1	0.9997	0.9039	1	0.6596	834.157	322.517	11.7	5.2	0.210697
254	20.1	5.36	0.2667	137.684	7.6069	0	29.9635	4.7619	0.5586	-0.8575	1	0.4771	0.8122	0.4845	1319.3	1011.55	-1.3	5.2	0.0350603
255	5.1	11.718	2.2977	17.5976	5.6767	0	14.5344	3.1074	0.9276	0.7894	1	0.07473	1	0	393.176	601.422	3.9	11.05	0.40476
256	4.7	51.7475	11.0101	35.4123	13.1157	6.5	25.3833	5.228	0.9974	0.9927	0.9998	0.002426	0	0	136.011	620.351	27.95	43.55	0.83946
257	17.3	56.952	3.292	146.753	9.5917	0	23.6604	5.9083	0.5015	-1	1	0.6471	0.3922	0.4809	566.142	193.624	-44.85	35.1	0.343213
258	6.3	56.6359	8.9898	32.1435	7.4752	0	18.9506	4.3867	0.997	0.9712	1	0.006439	0.1395	0	80.9365	496.841	-29.9	-48.1	1.20262
259	23.1	153.582	6.6486	200.828	9.5179	0	52.9062	6.4234	0.9541	0.6854	1	0.0484	0.3886	0.005236	1134.77	956.727	148.2	-40.3	0.698536
260	5.1	19.769	3.8763	22.1349	7.1403	3.25	16.25	4.2527	-0.4134	-0.9701	0.5633	0.4766	0.6452	1	1066.07	968.922	17.55	-9.1	0.542876
261	9.7	34.0118	3.5064	46.3398	6.0182	0	16.5718	4.032	0.2012	-0.9987	1	0.8015	0.5325	0.5636	516.407	392.139	24.05	24.05	0.582633
262	17.3	49.9148	2.8852	140.589	9.1888	0	27.9576	4.3711	0.8081	0.1991	1	0.2237	0	0.3008	748.191	474.321	49.4	-7.15	0.313991
263	8.7	34.5541	3.9717	57.0056	8.5083	0	14.5344	3.5061	0.9694	0.8321	1	0.04038	0.9701	0	817.626	231.615	33.15	9.75	0.466803
264	6.5	54.9855	8.4593	36.8797	8.1955	3.25	13.4001	2.8924	0.9969	0.987	1	0.003737	0	0	645.169	676.215	-6.5	-54.6	1.03219
265	17.7	100.869	5.6988	153.334	9.7665	0	45.6159	7.4431	0.8902	0.3846	1	0.1652	0.2866	0.1606	602.483	538.41	44.85	90.35	0.583505
266	6.9	7.6081	1.1026	30.1303	6.149	3.25	11.718	2.4642	0.7362	-0.3162	0.9968	0.3027	1	0.3214	421.145	878.79	-2.6	7.15	0.179314
267	4.9	10.5812	2.1594	29.3304	10.1139	3.25	19.5	5.8317	-0.9601	-0.9989	-0.9037	0.03333	0.8966	1	569.163	797.908	-10.4	1.95	0.213508
268	35.7	364.272	10.2037	412.886	12.2518	0	30.8322	5.6341	0.9711	0.7129	1	0.04954	0.07122	0.006309	386.434	760.359	33.8	-362.7	0.832833
269	5.3	76.0055	14.3407	50.4978	15.3024	6.5	20.5548	4.5025	0.9355	0.8984	0.9693	0.02717	0	0	1141.72	764.179	57.2	50.05	0.937154
270	5.1	25.3833	4.9771	28.4357	9.1728	3.25	20.5548	5.568	0.9733	0.9187	1	0.02412	0.4194	0	1004.79	295.569	16.25	19.5	0.542593
271	7.7	7.2672	0.9438	46.9424	8.2355	3.25	16.5718	3.761	0.1353	-0.9971	0.9986	0.8083	1	0.5556	954.909	450.201	6.5	-3.25	0.114601
272	8.5	44.1426	5.1932	50.8071	7.8165	3.25	23.4361	4.2026	0.9042	0.7313	1	0.06803	0.3538	0.02222	1373.75	946.765	-10.4	-42.9	0.664389
273	10.9	46.5193	4.2678	80.833	9.0824	0	23.6604	5.1029	0.6596	-0.7071	1	0.4805	0.5955	0.3043	818.197	900.317	-46.15	-5.85	0.469898
274	7.1	17.9781	2.5321	37.3007	7.3139	0	18.9506	5.0289	0.3159	-0.8716	0.939	0.6339	0.9216	0.8387	1142.87	156.972	-13.65	-11.7	0.346204
275	15.3	61.873	4.044	148.008	11.1284	0	22.981	5.4089	0.829	-0.4281	1	0.2548	0.6241	0.2054	193.35	462.778	61.75	-3.9	0.363395
276	30.7	196.649	6.4055	229.777	8.0062	0	23.4361	3.648	0.9825	0.8793	1	0.02114	0.09059	0	788.748	585.033	147.55	130	0.800067
277	5.9	38.6135	6.5447	32.0747	8.2243	3.25	14.5344	3.3864	0.9614	0.8533	1	0.04626	0.3077	0	697.093	913.576	22.75	-31.2	0.795776
278	12.5	33.3216	2.6657	73.6195	7.0114	0	16.25	4.1099	0.6343	-0.8548	1	0.4888	0.8	0.369	1216.89	531.104	11.7	-31.2	0.380195
279	6.3	53.7774	8.5361	39.9618	9.2934	0	17.5018	4.2373	0.9952	0.9833	1	0.005225	0	0	511.683	899.802	-48.1	24.05	0.918512
280	7.7	7.827	1.0165	30.4381	5.34	0	10.2774	2.6813	-0.152	-0.9998	0.9998	0.8388	0.8421	0.7568	483.799	352.533	-0.65	-7.8	0.190356
281	5.1	54.5109	10.6884	35.8709	11.5713	3.25	18.9506	5.875	0.9803	0.9545	0.9958	0.01243	0.09677	0	1313.99	28.8235	27.95	-46.8	0.923699
282	6.5	1.8385	0.2828	25.5394	5.6754	0	13.7886	3.5592	-0.5371	-0.985	0.6	0.4759	1	1	777.292	695.446	1.3	1.3	0.0498291
283	5.1	15.1605	2.9726	18.4883	5.964	0	16.5718	4.137	0.6259	0.3162	0.8072	0.1746	1	0.6364	977.372	48.2157	-7.8	-13	0.498424
284	5.1	38.2176	7.4936	26.2996	8.4837	3.25	20.8102	3.5484	0.9918	0.9857	1	0.005037	0	0	1244.99	78.7843	-25.35	28.6	0.883294
285	8.1	49.9866	6.1712	49.6995	8.1475	3.25	14.5344	3.3207	0.9032	0.7393	1	0.0865	0	0.02439	832.364	100.068	11.05	-48.75	0.757435
286	4.9	8.841	1.8043	20.6764	7.1298	0	16.25	4.6949	0.3277	-0.6508	0.9762	0.5128	0.9655	0.8889	1246.07	579.49	8.45	-2.6	0.253065
287	16.5	17.9781	1.0896	84.6834	5.8402	0	18.9506	3.77	0.1352	-1	1	0.764	1	0.6833	917.249	945.706	-3.9	17.55	0.186569
288	18.5	94.3239	5.0986	145.776	8.8349	0	42.3748	6.3378	0.8191	-0.3511	1	0.3359	0.2606	0.1875	418.716	287.251	50.05	79.95	0.577098
289	4.9	50.4703	10.3001	38.7395	13.3585	9.75	16.5718	1.7435	0.9446	0.9126	0.9754	0.01921	0	0	282.561	529.592	-50.05	-6.5	0.771052
290	21.5	76.4683	3.5567	142.887	7.3275	0	16.5718	4.5291	0.2971	-1	0.999	0.7618	0.6103	0.4971	562.042	326.288	62.4	44.2	0.485391
291	8.1	44.8123	5.5324	63.5473	10.4176	0	35.0036	8.1709	0.4863	-0.994	1	0.7328	0.4754	0.4146	1102.9	994.747	-18.2	40.95	0.531063
292	8.1	45.0802	5.5655	49.3619	8.0921	0	16.5718	3.2992	0.9886	0.9592	0.9999	0.01235	0.01639	0	1265.78	394.056	44.85	4.55	0.68777
293	5.3	81.9232	15.4572	56.7523	17.1977	11.718	26.2023	3.8097	0.9989	0.9969	1	0.0009376	0	0	433.142	736.736	1.95	-81.9	0.898795
294	16.5	54.0908	3.2782	139.368	9.6116	0	32.6621	6.4251	0.717	-0.6599	1	0.4377	0.5448	0.296	1343.42	870.1	-50.7	-18.85	0.341067
295	10.5	50.5832	4.8174	49.7074	5.8479	0	11.718	2.8323	0.9543	0.8471	0.999	0.04174	0.3059	0	287.724	406.486	-22.1	45.5	0.823783
296	8.7	21.2918	2.4473	57.0498	8.5149	0	35.0036	6.402	0.4931	-0.8805	1	0.578	0.6716	0.6087	587.534	641.069	4.55	-20.8	0.287414
297	26.7	230.104	8.6181	230.79	9.3437	0	14.5344	3.246	0.9185	-0.1504	1	0.1908	0.09717	0.1233	368.131	791.375	-115.7	-198.9	0.922343
298	9.7	57.8537	5.9643	73.7067	9.5723	0	30.8322	7.0737	0.8756	0.5988	1	0.1235	0.3247	0.193	276.551	488.923	26.65	-51.35	0.623079
299	9.7	65.2757	6.7295	100.351	13.0326	3.25	49.6091	7.6656	0.4892	-0.6585	0.9995	0.5802	0.5195	0.4035	930.67	878.716	-40.3	51.35	0.516359
300	8.5	37.4301	4.4035	36.6789	5.6429	0	14.5344	3.3016	0.9141	0.2631	1	0.1344	0.3385	0.06667	916.859	113.988	-13	-35.1	0.780361
301	6.1	26.8002	4.3935	26.4531	6.452	0	22.981	6.0238	0.9143	0.7901	0.9993	0.05546	0.6098	0	1089.77	955.426	16.9	20.8	0.680952
302	5.9	42.1499	7.144	42.2945	10.8448	3.25	19.5	4.8249	0.9768	0.9247	0.9998	0.02221	0.3333	0	1239	862.788	-40.3	-12.35	0.658749
303	8.1	22.8242	2.8178	41.825	6.8566	0	16.5718	3.8109	0.8569	0.4771	0.9975	0.1373	0.9672	0.1707	1313.98	752.58	21.45	-7.8	0.410962
304	10.9	1.4534	0.1333	50.4984	5.674	0	11.718	2.8723	0.1572	-1	0.9968	0.6346	1	0.8209	944.821	364.404	-0.65	1.3	0.0234931
305	5.7	24.8365	4.3573	23.6258	6.3853	0	20.8102	4.9102	0.9511	0.8212	0.9956	0.04554	0.6486	0	464.789	476.789	2.6	24.7	0.682396
306	13.3	27.9198	2.0992	99.01	8.7619	3.25	32.6621	5.0896	0.5628	-0.6345	1	0.3494	0.9292	0.6774	300.462	619.895	25.35	11.7	0.239583
307	4.9	62.8486	12.8263	51.4235	17.7322	7.2672	39.6713	7.1812	0.9956	0.9847	1	0.004918	0	0	1256.26	304.612	-61.75	-11.7	0.723334
308	5.7	59.6444	10.4639	56.4597	15.2594	7.2672	35.0036	5.6898	0.9757	0.9062	0.9988	0.02359	0	0	1316.77	47.5614	57.2	-16.9	0.685735
309	5.9	70.8768	12.013	49.0117	12.5671	0	27.9576	5.295	0.9512	0.916	0.9884	0.02542	0	0	770.653	75.4831	47.45	-52.65	0.955909
310	7.5	41.4779	5.5304	41.5873	7.5613	0	14.5344	3.7603	0.9688	0.8956	0.9995	0.02622	0.2182	0	890.187	828.533	-35.1	-22.1	0.731409
311	8.9	46.278	5.1998	52.3964	7.5937	0	16.5718	3.9864	0.9364	0.5597	1	0.1016	0.6957	0.06122	1111.25	398.281	22.75	40.3	0.684752
312	8.9	80.8982	9.0897	71.8904	10.4189	3.25	18.9506	4.2789	0.9963	0.9875	1	0.003288	0	0	1004.31	298.702	57.85	56.55	0.872424
313	9.1	64.7558	7.116	70.1743	9.8837	3.25	23.4361	4.8104	0.951	0.8469	0.9998	0.04365	0.07042	0	1151.43	645.088	61.75	19.5	0.719973
314	12.9	140.708	10.9076	139.823	12.8278	0	27.768	6.3238	0.9195	-0.03997	0.9999	0.2107	0.1835	0.06742	687.899	272.593	-61.1	126.75	0.850309
315	6.3	42.0294	6.6713	37.2199	8.6558	0	26.2023	6.4023	0.9191	0.8175	0.9983	0.04894	0.3256	0	221.071	426.603	35.75	22.1	0.770732
316	11.1	37.3283	3.3629	37.1332	4.0806	0	11.718	2.9776	0.6129	-0.8944	1	0.5052	0.7802	0.4706	600.446	346.149	4.55	37.05	0.824119
317	5.5	30.7979	5.5996	34.2557	9.7873	3.25	16.5718	3.9247	0.9657	0.9021	1	0.03492	0	0	310.464	47.0545	-21.45	22.1	0.572129
318	31.9	175.164	5.491	252.789	8.4545	0	30.6604	6.3444	0.8362	-0.2863	1	0.2778	0.3445	0.2043	745.459	445.194	-126.75	-120.9	0.649477
319	4.7	32.8941	6.9987	24.6537	9.131	4.5962	14.5344	3.1144	0.9969	0.9872	1	0.004492	0	0	1118.27	493.766	-20.15	26	0.766477
320	6.1	3.7901	0.6213	32.0257	7.8111	3.25	16.5718	3.7115	-0.1598	-0.9965	0.9701	0.7695	1	0.8095	667.287	117.647	1.95	-3.25	0.0795407
321	27.7	200.933	7.2539	266.628	10.3746	0	45.9619	7.4526	0.8531	-0.8	1	0.3265	0.2179	0.1266	1005.67	592.733	-42.9	196.3	0.699198
322	9.7	41.3402	4.2619	102.063	13.255	0	42.3748	8.3127	0.4381	-0.9999	0.9999	0.8656	0.09091	0.2982	578.093	293.356	-24.7	33.15	0.321531
323	4.9	30.6604	6.2572	24.1764	8.3367	3.25	20.8102	5.0716	0.8128	0.7156	0.9448	0.07703	0.1379	0.2222	808.959	465.908	-26	-16.25	0.750561
324	7.1	33.931	4.779	43.9117	8.6101	3.25	19.769	3.9817	0.7789	0.4981	1	0.1816	0.4118	0.4516	325.577	486.838	-32.5	-9.75	0.555046
325	20.7	91.7076	4.4303	170.943	9.1413	0	20.8102	4.5874	0.8959	0.2327	1	0.1733	0.2727	0.1737	575.949	412.809	26.65	87.75	0.484647
326	8.3	90.0502	10.8494	80.2441	12.7372	3.25	21.8017	4.0933	0.9837	0.9344	1	0.01852	0	0	834.229	153.632	-83.2	34.45	0.851788
327	5.9	17.6819	2.9969	39.6692	10.1716	0	17.5018	4.2828	0.7396	0.1104	0.9998	0.2873	0.8718	0.3889	43.339	354.322	-16.9	-5.2	0.294634
328	21.7	201.953	9.3066	236.599	12.0101	0	37.0557	6.8187	0.9569	0.5454	1	0.07627	0	0.0339	335.641	355.302	-170.3	-108.55	0.774898
329	8.9	59.6939	6.7072	56.1879	8.1432	0	13	2.8371	0.9922	0.9594	1	0.008125	0	0	1172.08	773.208	34.45	48.75	0.823657
330	4.7	23.2733	4.9518	28.9639	10.7274	4.5962	18.9506	4.4085	0.8746	0.6883	0.9731	0.1007	0.2963	0.1429	748.798	663.883	13.65	-18.85	0.461603
331	4.7	3.25	0.6915	20.2133	7.4864	3.25	16.5718	3.7564	-0.6534	-0.9487	0.05872	0.3477	1	1	1372.93	787.489	3.25	0	0.0923675
332	7.3	20.6573	2.8298	33.5572	6.3315	0	17.5018	4.002	0.5401	-0.4714	0.9996	0.5418	0.9245	0.3939	82.0616	575.596	18.85	8.45	0.44694
333	4.9	7.6081	1.5527	30.5506	10.5347	3.25	35.75	8.7573	-0.693	-0.9995	0.3162	0.3958	0.8966	1	61.0204	745.929	2.6	-7.15	0.147389
334	15.3	73.2195	4.7856	132.126	9.9343	0	27.5772	5.5238	0.5671	-0.9912	1	0.5536	0.5038	0.4286	802.212	841.49	-42.25	59.8	0.481725
335	5.3	28.0707	5.2964	29.519	8.9451	3.25	27.768	7.0601	0.9739	0.8475	0.9998	0.04141	0.303	0	1321.72	59.6509	2.6	27.95	0.592101
336	7.1	28.85	4.0634	63.9466	12.5386	0	38.0403	7.7579	0.1586	-0.8512	1	0.8477	0.3922	0.4839	569.796	551.57	-26.65	11.05	0.324071
337	11.9	31.5568	2.6518	86.6856	8.7561	3.25	19.5	4.0261	0.8521	0.2873	0.9998	0.2023	0.9596	0.2405	1219.47	441.609	16.9	-26.65	0.302852
338	7.9	5.8138	0.7359	34.9447	5.9228	0	18.9506	4.2898	0.3191	-0.9487	0.9971	0.6464	1	0.6667	791.177	536.089	-5.2	2.6	0.124249
339	8.5	7.827	0.9208	50.1827	7.7204	3.25	14.5344	2.7313	0.5974	-0.8	1	0.5304	1	0.4091	180.759	778.188	5.85	5.2	0.119268
340	23.5	61.8355	2.6313	193.563	9.003	0	26.2023	4.4829	0.8387	-0.2279	1	0.2753	0.1395	0.1744	151.44	789.189	-61.75	3.25	0.292269
341	6.5	31.2	4.8	28.4179	6.3151	0	18.3848	5.2791	0.6585	-0.6201	0.9985	0.5701	0.4	0.24	2.6462	491.262	0	31.2	0.760083
342	33.3	78.2191	2.3489	204.985	6.549	0	19.5	4.3152	0.5317	-0.9978	1	0.5977	0.7859	0.4448	662.377	495.411	-5.85	-78	0.358665
343	13.3	39.2645	2.9522	91.5178	8.0989	0	32.6621	5.6315	0.1972	-0.9864	0.9984	0.6895	0.3186	0.7204	716.135	922.447	13	-37.05	0.364519
344	6.3	14.6069	2.3186	20.3184	4.7252	0	9.1924	2.6108	0.7801	0.4472	0.9738	0.1887	1	0.3043	946.698	608.722	-5.2	13.65	0.490688
345	15.7	63.2507	4.0287	109.512	7.9936	3.25	41.3657	6.233	0.6241	-0.9965	1	0.5981	0.3869	0.2845	305.118	706.592	-24.05	-58.5	0.503991
346	6.1	66.7003	10.9345	52.2001	12.7317	3.25	37.0557	8.2507	0.9931	0.9789	0.9997	0.005992	0	0	555.68	815.434	64.35	17.55	0.858841
347	5.1	89.8906	17.6256	52.1071	16.8087	0	29.0689	7.9562	0.9973	0.9936	0.9998	0.001692	0	0	890.608	563.677	-19.5	-87.75	1.0486
348	12.1	64.1791	5.3041	77.0724	7.6309	0	20.8102	4.9309	0.9609	0.8168	0.9999	0.04309	0.4257	0	739.707	77.0496	-35.75	-53.3	0.695082
349	10.1	35.0036	3.4657	59.5521	7.3521	0	18.9506	4.3221	0.341	-0.9959	1	0.7174	0.6914	0.5082	1008.53	1009.76	13	-32.5	0.471389
350	6.1	4.5962	0.7535	12.127	2.9578	0	4.5962	1.4572	0.5623	-0.8944	1	0.6038	1	0.3	963.582	203.287	0.65	4.55	0.25475
351	5.1	12.503	2.4516	18.8995	6.0966	0	11.718	3.1349	0.2011	-0.6169	0.4856	0.3623	1	1	484.676	998.696	11.05	5.85	0.402126
352	12.3	34.5969	2.8128	100.821	9.7884	0	40.7224	10.031	0.8068	-0.9992	0.9999	0.4255	0.7282	0.2439	272.281	210.122	14.95	31.2	0.287361
353	6.9	18.8948	2.7384	35.5328	7.2516	0	40.7224	8.739	0.1841	-0.5215	0.9762	0.4136	0.9388	0.8966	443.341	508.942	-12.35	14.3	0.377627
354	32.7	111.773	3.4182	222.297	7.2409	0	35.8974	4.9994	0.7769	-0.9819	1	0.4871	0.4365	0.1614	215.705	993.916	-86.45	70.85	0.472068
355	5.3	70.3923	13.2816	60.1745	18.2347	10.2774	29.9635	6.0849	0.9961	0.9873	0.9999	0.004154	0.0303	0	809.17	188.264	-70.2	5.2	0.72837
356	18.5	91.1531	4.9272	137.311	8.3219	0	20.5548	4.7827	0.9049	-0.9396	1	0.2824	0.4061	0.06897	1009.86	429.976	35.75	83.85	0.592076
357	14.1	82.2937	5.8364	111.111	9.1827	0	36.3361	6.181	0.9629	0.7579	1	0.049	0.05785	0	1109.19	141.507	-66.3	48.75	0.635586
358	21.7	253.071	11.6623	253.709	12.8786	4.5962	26.2023	3.7473	0.9973	0.9819	1	0.003361	0	0	233.998	356.514	-215.15	-133.25	0.905557
359	5.1	46.1683	9.0526	35.4136	11.4238	7.2672	17.5018	2.7184	0.9846	0.9333	0.9998	0.02033	0	0	1348.71	728.539	37.7	-26.65	0.792433
360	4.7	1.4534	0.3092	22.8923	8.4786	0	30.8322	8.2427	0.1091	-0.9806	1	0.7099	1	0.8333	595.649	864.255	0.65	-1.3	0.0364683
361	4.7	16.7114	3.5556	20.5735	7.6198	0	13.7886	3.855	0.7038	0.5369	0.9412	0.139	1	0.5714	143.021	393.925	3.9	-16.25	0.466626
362	6.5	85.2318	13.1126	70.2698	15.6155	9.1924	26.8002	3.7678	0.9977	0.9834	1	0.003665	0	0	491.469	931.946	74.75	-40.95	0.839717
363	7.3	68.0609	9.3234	60.5369	11.4221	3.25	17.5018	3.7806	0.9689	0.8982	1	0.03159	0	0	337.918	123.959	-32.5	59.8	0.81626
364	5.5	8.6721	1.5767	24.6906	7.0545	0	14.5344	3.9055	0.4513	-0.6139	1	0.6452	0.9429	0.4667	1349.39	7.8091	-1.95	-8.45	0.223503
365	4.7	26.65	5.6702	29.5186	10.9328	3.25	47.3207	8.6097	0.9341	0.8442	0.9762	0.04336	0.1852	0	614.883	88.0426	5.85	-26	0.518641
366	12.7	108.213	8.5207	100.198	9.3643	0	16.5718	3.6087	0.9656	0.7033	1	0.05696	0.1589	0.01149	144.512	635.071	-29.9	-104	0.909913
367	31.9	252.81	7.9251	336.321	11.2482	3.25	26.2023	4.332	0.9759	-0.2519	1	0.09498	0.04348	0.01075	721.724	83.1426	-252.2	17.55	0.704566
368	4.7	43.55	9.266	29.569	10.9515	7.2672	26.2023	5.0357	0.9896	0.9762	0.9996	0.007279	0	0	170.84	435.064	43.55	0	0.846094
369	6.1	35.8915	5.8839	42.6	10.3902	3.25	39.538	8.4429	0.8373	0.369	0.9984	0.2214	0.2439	0.2857	1204.28	163.959	-20.8	-29.25	0.566293
370	4.9	10.6608	2.1757	15.5596	5.3654	0	11.718	3.8827	0.977	0.8944	0.9999	0.03328	1	0	834.071	348.531	-8.45	6.5	0.405506
371	16.3	119.317	7.3201	156.712	10.9589	0	21.8017	4.9774	0.9571	0.7207	1	0.071	0.09091	0.02439	91.7239	551.27	23.4	117	0.667959
372	6.3	50.8498	8.0714	35.4026	8.2332	3.25	11.718	2.2453	0.9838	0.9602	0.9993	0.01268	0	0	650.651	766.254	-3.9	-50.7	0.980348
373	7.5	21.45	2.86	28.4828	5.1787	0	10.2774	2.3961	0.8671	0.3417	0.9999	0.1413	0.9455	0.1714	304.053	754.607	0	21.45	0.552262
374	13.3	87.9712	6.6144	91.0617	8.0586	0	16.5718	3.3816	0.9235	0.6112	1	0.07777	0.1593	0.05376	291.665	391.413	85.15	22.1	0.820788
375	11.1	33.7249	3.0383	61.2771	6.7337	0	13.4001	2.9737	0.9263	0.5516	1	0.09236	0.9341	0.07042	657.829	878.333	-15.6	-29.9	0.451208
376	4.7	8.841	1.8811	28.4769	10.547	0	34.548	10.2109	-0.4486	-0.9586	-0.002288	0.3988	0.8889	1	874.33	505.447	-7.15	5.2	0.178354
377	5.5	48.0517	8.7367	32.9997	9.4285	0	22.75	5.5298	0.99	0.9569	1	0.01724	0	0	1364.6	604.591	44.2	-18.85	0.926627
378	10.3	100.422	9.7497	101.635	12.2452	6.5	39.538	5.5569	0.9812	0.5433	1	0.05935	0.0241	0.01587	1139.01	875.359	-24.05	97.5	0.796206
379	7.5	27.4928	3.6657	25.4356	4.6247	0	26	5.6919	0.976	0.9036	1	0.02551	0.8727	0	1074.44	2.6867	-27.3	-3.25	0.792635
380	11.7	149.535	12.7808	124.761	12.862	6.5	16.5718	3.1604	0.9918	0.9484	1	0.01285	0	0	438.573	549.662	-149.5	-3.25	0.993687
381	9.9	99.8232	10.0831	95.0137	12.027	3.25	33.931	5.7378	0.9835	0.9032	1	0.02263	0	0	1295.65	398.434	-26.65	96.2	0.838372
382	5.5	10.7594	1.9563	15.4395	4.4113	0	10.2774	2.7031	0.3555	-0.2631	0.9275	0.3632	1	0.8667	1232.03	145.682	9.75	-4.55	0.443475
383	4.7	54.2	11.5319	34.1888	12.6625	7.2672	17.5018	2.9305	0.9982	0.9904	1	0.003517	0	0	259.34	566.543	-20.8	-50.05	0.910713
384	7.1	57.9412	8.1607	46.8313	9.1826	0	16.25	4.8613	0.9295	0.6435	0.9952	0.1017	0.1373	0.09677	967.993	909.373	57.85	3.25	0.888713
385	19.1	116.279	6.0879	166.635	9.7448	0	19.5	4.4286	0.8632	-0.7372	1	0.3272	0.2222	0.1126	274.081	785.652	-64.35	96.85	0.624733
386	7.1	82.9253	11.6796	75.1374	14.7328	3.25	23.4361	4.7313	0.993	0.9648	1	0.01082	0	0	1377.11	349.451	-13	81.9	0.792762
387	5.7	6.4018	1.1231	21.6214	5.8436	0	13.4001	3.3992	0.6413	-0.3162	0.9987	0.3382	1	0.5294	765.096	675.018	5.85	2.6	0.192193
388	13.7	64.5598	4.7124	86.4757	7.3911	0	23.6604	6.0794	0.9596	0.6727	1	0.05669	0.4188	0.01031	917.5	826.898	-64.35	-5.2	0.637578
389	8.1	21.3216	2.6323	38.2038	6.2629	0	16.25	3.6692	0.9204	0.6247	0.9998	0.09625	1	0.09756	1076.91	102.074	13	-16.9	0.4203
390	24.5	76.0306	3.1033	221.081	9.8258	0	26.8002	5.5972	0.6401	-0.8564	1	0.5376	0.44	0.3218	855.251	471.026	65.65	-38.35	0.315832
391	4.7	28.7914	6.1258	25.7099	9.5222	0	27.5772	6.6917	0.968	0.9387	0.9965	0.02213	0	0	276.394	60.2234	25.35	13.65	0.643318
392	7.7	17.9781	2.3348	21.4909	3.7703	0	11.718	2.8242	-0.5102	-1	0.9785	0.6243	0.9298	0.9444	1035.89	894.87	-17.55	3.9	0.619261
393	13.1	87.8102	6.7031	113.583	10.2327	0	33.1436	6.2334	0.8945	0.1644	0.9991	0.1342	0.3694	0.05495	993.866	740.874	-55.25	68.25	0.655067
394	24.9	69.0959	2.7749	127.133	5.5517	0	14.5344	3.5549	0.5819	-1	1	0.5964	0.8166	0.4155	1157.8	232.868	14.3	-67.6	0.499829
395	5.9	38.8752	6.589	43.4729	11.1469	3.25	23.4361	4.867	0.9664	0.6727	1	0.0829	0.2564	0.05263	761.559	395.466	-36.4	13.65	0.591106
396	6.1	7.9076	1.2963	21.2447	5.1816	0	10.2774	2.558	0.6973	0.2941	1	0.2563	1	0.4762	24.1639	943.295	-7.8	1.3	0.250174
397	9.1	57.5314	6.3221	59.2783	8.3491	3.25	14.5344	2.8129	0.9597	0.7034	1	0.0619	0.05634	0.01961	390.753	292.357	30.55	-48.75	0.757219
398	8.3	8.7207	1.0507	28.3685	4.5029	0	13.4001	3.0066	0.6368	-0.5647	1	0.5017	1	0.325	949.747	1031.82	-3.9	-7.8	0.233339
399	4.7	8.475	1.8032	16.51	6.1148	3.25	10.2774	2.5029	0.3738	-0.8321	0.9627	0.6423	1	0.5714	338.521	992.926	7.15	4.55	0.294891
400	5.5	26.745	4.8627	23.1977	6.6279	3.25	13.4001	2.9194	0.9679	0.9398	0.9992	0.0191	0.2286	0	799.255	286.227	-11.7	-24.05	0.733671
401	25.1	157.941	6.2925	178.763	7.7387	0	17.5018	3.3835	0.963	0.4563	1	0.08077	0.06926	0.03318	944.066	672.723	143.65	-65.65	0.813121
402	6.5	106.934	16.4514	78.9391	17.542	7.2672	29.9635	4.6737	0.9871	0.9582	0.9993	0.01076	0	0	1064.02	171.192	106.6	8.45	0.937829
403	5.3	5.2405	0.9888	16.7771	5.084	0	10.2774	3.1071	0.1529	-0.7071	0.9487	0.6023	1	0.7692	525.887	776.16	-5.2	-0.65	0.194493
404	28.7	137.831	4.8025	193.868	7.261	0	20.5548	3.7719	0.9272	-0.96	1	0.1806	0.4831	0.05263	459.666	633.261	-124.8	-58.5	0.66141
405	11.7	60.0327	5.131	70.275	7.2448	0	14.5344	3.6635	0.955	0.7282	0.9999	0.05335	0.1959	0.01299	1362.06	976.756	20.15	-56.55	0.708232
406	5.9	33.7812	5.7256	27.2823	6.9955	0	14.5344	3.6645	0.9939	0.9788	0.9997	0.005487	0.02564	0	143.483	833.644	33.15	6.5	0.818469
407	28.7	101.408	3.5334	197.114	7.3826	0	17.5018	3.756	0.4504	-0.9995	1	0.7301	0.4682	0.3603	257.868	398.488	-81.9	-59.8	0.478612
408	12.7	62.5082	4.9219	103.833	9.704	0	46.5329	9.0727	0.2138	-1	0.9998	0.7155	0.4766	0.5977	650.181	189.157	-18.2	59.8	0.507203
409	19.7	30.2721	1.5367	82.046	4.6354	0	17.5018	3.5999	0.4889	-0.9988	1	0.5727	0.9379	0.5033	480.223	838.607	7.8	-29.25	0.331514
410	4.7	21.2521	4.5217	18.5542	6.8719	3.25	11.718	2.2342	0.9976	0.9899	0.9999	0.003589	0.07407	0	187.34	403.117	19.5	8.45	0.657999
411	6.9	14.7365	2.1357	28.2584	5.767	0	11.718	2.8033	0.817	0.3939	0.9912	0.1718	1	0.2759	554.167	617.196	11.05	-9.75	0.370331
412	5.3	28.8647	5.4462	22.0126	6.6705	3.25	10.2774	2.1485	0.9705	0.9045	1	0.02737	0.09091	0	1116.19	924.453	-3.9	-28.6	0.816461
413	5.5	40.9964	7.4539	41.6527	11.9008	0	26.2023	7.9744	0.9877	0.9496	1	0.0163	0	0	724.3	673.955	1.95	40.95	0.626336
414	9.9	40.2895	4.0696	55.9947	7.0879	0	16.25	3.5725	0.8737	0.04344	0.9988	0.2162	0.4557	0.1186	1038.05	1005.99	7.15	39.65	0.574162
415	15.1	155.58	10.3033	167.6	12.7939	0	26.8002	5.5852	0.7627	-0.9098	1	0.4934	0.1756	0.2091	1325.22	411.136	-86.45	129.35	0.805329
416	27.5	36.1204	1.3135	183.783	7.2072	0	46.1912	6.0938	0.4299	-1	1	0.7182	0.7098	0.4454	588.665	913.247	18.2	31.2	0.182248
417	10.5	51.9553	4.9481	74.4726	8.7615	0	29.0689	6.7305	0.9608	0.6247	1	0.0553	0.3294	0.01538	753.4	298.167	-37.7	-35.75	0.564755
418	5.1	68.9674	13.523	41.2674	13.3121	4.5962	27.768	7.0183	0.9896	0.9792	0.9951	0.005581	0	0	1206.99	761.755	-27.95	63.05	1.01584
419	4.9	25.0903	5.1205	19.2717	6.6454	3.25	16.25	3.6724	0.9741	0.9221	0.9993	0.03359	0.3793	0	1072.28	916.867	7.15	24.05	0.770533
420	27.3	35.3937	1.2965	134.043	5.2982	0	26	4.6082	0.3277	-1	1	0.6897	1	0.5947	416.181	993.637	25.35	24.7	0.244706
421	7.5	43.9556	5.8607	38.4159	6.9847	3.25	14.5344	2.9985	0.9898	0.9648	1	0.01019	0.1818	0	547.96	372.42	-40.3	-17.55	0.839077
422	6.5	19.5108	3.0017	49.013	10.8918	0	22.75	6.0918	0.8329	0.3162	1	0.1924	0.8889	0.32	1228.61	71.7385	9.75	-16.9	0.275593
423	8.3	94.8933	11.4329	78.1883	12.4108	3.25	22.75	3.4606	0.9229	0.6381	0.9999	0.1178	0	0.186	1239.84	772.048	82.55	-46.8	0.921206
424	4.9	5.2405	1.0695	14.7008	5.0692	0	17.5018	4.8923	0.5663	0.1644	0.9839	0.2857	1	0.75	1327.7	400.429	0.65	-5.2	0.21098
425	6.3	18.0251	2.8611	45.0022	10.4656	0	27.768	7.994	0.8486	0.458	1	0.1658	0.814	0.3043	178.794	528.389	-7.8	-16.25	0.273381
426	6.3	47.8093	7.5888	42.9384	9.9857	4.5962	16.5718	3.0531	0.9911	0.9751	1	0.006955	0	0	718.865	24.3413	-47.45	-5.85	0.759967
427	19.3	107.99	5.5953	164.445	9.5055	0	16.5718	3.9581	0.9064	0.4818	1	0.143	0.1156	0.1438	1051.15	620.324	26.65	-104.65	0.588638
428	15.9	118.984	7.4833	140.64	10.118	0	32.5	5.2913	0.9344	-0.05427	1	0.1821	0.09353	0.09244	169.252	848.239	98.8	-66.3	0.739603
429	4.7	22.7407	4.8384	19.8798	7.3629	3.25	16.25	4.5259	0.9964	0.9893	1	0.003791	0.3704	0	525.936	826.957	-19.5	-11.7	0.657132
430	22.3	104.01	4.6641	191.476	9.4323	0	29.9635	6.0462	0.8544	-0.285	1	0.264	0.2857	0.1749	578.908	180.323	52.65	-89.7	0.494482
431	9.1	6.5	0.7143	39.3426	5.5412	0	41.6203	6.9445	0.5439	-0.8944	0.9997	0.4967	1	0.5294	1179.38	564.308	-5.2	3.9	0.128907
432	5.1	27.6766	5.4268	19.3857	6.2534	0	11.718	3.4204	0.8417	0.5692	0.9964	0.1479	0.4839	0.3636	124.323	322.157	4.55	27.3	0.867816
433	6.5	63.6104	9.7862	53.7811	11.9514	3.25	19.769	4.6085	0.9833	0.9581	0.9991	0.01597	0	0	848.285	627.892	12.35	-62.4	0.818833
434	15.1	70.0614	4.6398	114.739	8.7587	0	24.7513	5.2602	0.9035	-0.4657	0.9997	0.2025	0.4809	0.1171	1311.8	291.579	69.55	8.45	0.529736
435	8.1	26.0325	3.2139	55.5047	9.0991	0	30.8322	7.6433	0.7439	0.1077	1	0.2822	0.7049	0.35	522.296	537.296	1.3	26	0.353211
436	8.5	65.4308	7.6977	53.0821	8.1665	3.25	13.4001	2.6513	0.9953	0.9737	1	0.007565	0	0	176.582	582.624	-14.95	63.7	0.942595
437	5.9	39.2699	6.6559	33.2079	8.5148	0	17.5018	5.9718	0.9823	0.8486	1	0.03827	0	0	1293.26	333.314	18.85	34.45	0.781686
438	21.3	91.1206	4.278	170.562	8.8374	0	27.768	4.8577	0.8537	-0.296	1	0.2915	0.4145	0.1734	83.2488	147.972	88.4	22.1	0.484079
439	15.1	57.7477	3.8243	95.852	7.3169	3.25	14.5344	3.0701	0.8577	0.4472	1	0.1502	0.458	0.2162	388.119	344.063	11.7	56.55	0.522667
440	5.9	73.8401	12.5153	51.5326	13.2135	6.5	17.5018	2.5469	0.9985	0.9918	1	0.00221	0	0	426.441	787.822	72.8	12.35	0.94716
441	6.3	66.3701	10.5349	50.1753	11.6687	3.25	19.5	3.9709	0.9834	0.9454	1	0.01651	0	0	1030.56	976.135	65.65	-9.75	0.902834
442	5.9	90.6488	15.3642	64.363	16.5033	10.2774	23.6604	3.6664	0.9985	0.9954	1	0.001445	0	0	1369.79	472.644	-29.25	-85.8	0.930977
443	6.5	16.4438	2.5298	20.8342	4.6298	0	13.4001	3.3831	0.8956	0.6919	0.9806	0.09296	1	0.16	423.231	604.2	-5.2	-15.6	0.546417
444	8.1	39.8784	4.9233	53.9818	8.8495	0	26	5.855	0.7356	-0.964	1	0.4761	0.3607	0.2564	612.531	799.519	-13	-37.7	0.556337
445	15.9	106.61	6.705	157.985	11.3658	0	50.8705	7.4647	0.7907	-0.1961	1	0.3253	0.3597	0.2542	388.676	419.887	68.25	81.9	0.589928
446	6.9	68.5588	9.9361	62.9044	12.8376	3.25	26.2023	5.0406	0.9887	0.944	0.9999	0.01314	0.06122	0	1040.7	665.297	63.7	-25.35	0.773984
447	20.9	19.3259	0.9247	148.854	7.8759	0	44.2048	5.4727	0.3711	-0.9999	0.9999	0.6962	0.7566	0.5298	599.584	515.196	-18.2	6.5	0.117409
448	5.3	33.8	6.3774	37.1538	11.2587	4.5962	42.25	9.0835	0.9734	0.9312	0.9995	0.02376	0.303	0	529.359	483.566	31.2	13	0.566442
449	5.5	2.9069	0.5285	9.8477	2.8136	0	7.2672	2.1419	-0.7824	-0.9487	-0.3162	0.1994	1	1	759.836	858.982	1.3	-2.6	0.187838
450	21.5	77.4019	3.6001	134.091	6.8765	0	32.1734	4.6728	0.7976	-0.3838	1	0.2811	0.641	0.2571	549.698	208.474	10.4	76.7	0.523537
451	25.1	72.15	2.8745	146.976	6.3626	0	16.5718	3.9144	0.5971	-0.9998	1	0.5311	0.7013	0.3854	746.414	642.747	0	-72.15	0.451781
452	11.3	67.9646	6.0146	82.8177	8.9051	0	29.9635	5.5135	0.86	-0.999	1	0.3599	0.4409	0.1268	490.987	261.708	14.95	66.3	0.675411
453	18.9	24.5714	1.3001	113.342	6.7066	0	23.6604	4.2429	0.3652	-0.9994	1	0.7178	0.929	0.4966	805.511	516.048	-14.95	19.5	0.193854
454	5.5	63.1337	11.4789	43.168	12.3337	3.25	20.8102	4.5258	0.81	0.6799	0.9642	0.09471	0	0.3333	44.7364	666.991	-55.25	-30.55	0.930694
455	24.7	33.7812	1.3677	145.325	6.402	0	16.25	4.1818	0.4889	-1	1	0.6076	1	0.4483	147.541	757.838	29.25	16.9	0.213636
456	17.7	49.4769	2.7953	135.177	8.61	0	27.5772	5.8132	0.3331	-1	1	0.6776	0.7516	0.5852	734.557	732.268	-48.75	-8.45	0.324657
457	9.5	44.2048	4.6531	45.401	6.0535	0	10.2774	2.2288	0.8186	-0.3745	1	0.3221	0.7867	0.2037	546.763	183.884	42.25	-13	0.768663
458	6.5	50.9908	7.8447	62.2755	13.839	0	29.0689	6.6833	0.9708	0.6498	1	0.06776	0.1556	0.04	532.223	886.746	48.75	14.95	0.566855
459	5.5	19.2492	3.4999	22.2872	6.3678	0	22.75	6.1724	0.4003	-0.2747	0.9972	0.5725	0.4571	0.4667	1382.86	996.145	18.85	3.9	0.549625
460	24.5	148.638	6.0669	227.201	10.0978	0	20.8102	4.2104	0.8946	0.02666	1	0.1498	0.1022	0.1463	266.739	360.58	-29.9	145.6	0.600814
461	10.5	20.3482	1.9379	43.6804	5.1389	0	10.2774	2.8696	0.8226	-0.8437	1	0.3371	1	0.1846	1360.79	791.895	18.2	-9.1	0.377104
462	9.7	56.0359	5.7769	70.9734	9.2173	0	16.5718	4.53	0.9647	0.7719	1	0.04824	0.1558	0	634.67	652.598	-55.9	3.9	0.626745
463	14.1	94.8421	6.7264	129.573	10.7085	0	30.6604	5.6864	0.9247	0.4626	1	0.1184	0.281	0.1287	1061.44	813.507	-70.85	-63.05	0.628137
464	4.9	3.9	0.7959	26.8979	9.2751	0	35.8974	10.5098	-0.7208	-0.9999	-0.3511	0.271	0.8276	1	77.0816	934.939	0	-3.9	0.0858104
465	7.1	50.3698	7.0943	43.9363	8.615	0	16.5718	4.4715	0.9979	0.984	1	0.003528	0	0	37.4014	761.338	-47.45	-16.9	0.823482
466	5.5	25.3833	4.6151	43.8906	12.5402	3.25	40.2003	10.5741	0.9608	0.7862	1	0.05434	0.4857	0	1163.05	718.091	-25.35	-1.3	0.368024
467	4.9	56.2616	11.482	43.225	14.9052	9.75	19.769	2.3814	0.9986	0.9958	0.9999	0.001188	0	0	532.367	1009.61	42.9	-36.4	0.770335
468	5.7	37.8677	6.6435	35.0466	9.4721	3.25	17.5018	3.8192	0.9544	0.8406	1	0.04405	0	0	918.57	207.482	24.05	29.25	0.701376
469	8.5	110.724	13.0263	117.645	18.0992	4.5962	35.1541	5.9997	0.7516	-0.5774	1	0.5278	0.09231	0.2	73.9588	420.906	59.15	93.6	0.719717
470	24.1	145.118	6.0215	168.181	7.61	0	32.1734	3.6157	0.9841	0.8332	1	0.02545	0.09502	0	940.12	244.357	-143	24.7	0.791261
471	6.9	35.75	5.1812	36.7013	7.4901	0	14.5344	4.369	0.9227	0.7916	1	0.06587	0.06122	0	1092.61	250.601	0	35.75	0.69174
472	23.5	121.487	5.1697	190.04	8.8391	0	29.43	6.1032	0.8971	0.2169	1	0.1689	0.3907	0.1538	1051.52	993.847	118.95	24.7	0.584867
473	13.5	69.0103	5.1119	84.8066	7.3745	0	18.3848	4.0485	0.7467	-0.9701	1	0.4909	0.2522	0.2421	896.519	362.778	68.9	-3.9	0.693186
474	4.9	15.8152	3.2276	19.1946	6.6188	3.25	11.718	2.9913	0.8943	0.6668	0.9979	0.1411	0.4483	0.3333	344.143	218.408	15.6	2.6	0.487641
475	7.3	37.232	5.1003	46.6426	8.8005	3.25	16.25	3.1671	0.9136	0.7372	1	0.0659	0.07547	0.0303	1117.77	989.89	-26.65	-26	0.579547
476	4.9	16.3019	3.3269	19.6833	6.7873	0	10.2774	2.9785	0.9718	0.864	1	0.0428	0.9655	0	677.337	226.347	-14.95	6.5	0.490165
477	6.7	58.0505	8.6643	54.5109	11.5981	3.25	20.8102	4.1897	0.9567	0.8526	0.9907	0.03118	0	0	978.776	411.791	32.5	48.1	0.747045
478	10.1	23.0361	2.2808	48.5396	5.9925	0	13.7886	3.4779	0.2189	-0.9341	1	0.7339	0.5432	0.6	782.604	913.109	-22.1	-6.5	0.380609
479	7.7	11.9501	1.552	47.453	8.3251	3.25	29.25	6.0019	0.1366	-0.9993	1	0.794	1	0.5946	1082.95	491.877	-8.45	8.45	0.186424
480	8.3	157.666	18.9959	119.687	18.998	9.75	27.768	4.765	0.9972	0.9827	1	0.004281	0	0	813.054	577.482	150.15	-48.1	0.999889
481	10.1	55.185	5.4639	67.1703	8.2926	0	19.5	3.9579	0.9314	0.7954	0.9997	0.05464	0.2716	0	21.2574	1003.47	14.3	53.3	0.658889
482	5.3	9.3066	1.756	13.5435	4.1041	0	7.2672	2.3949	0.7174	-0.155	0.9806	0.3657	1	0.2308	1381.03	729.132	-1.95	9.1	0.427865
483	6.3	24.7513	3.9288	28.4246	6.6104	0	13.7886	2.9288	0.9761	0.8227	0.9999	0.03998	0.9767	0	1319.93	730.198	21.45	12.35	0.594336
484	6.7	138.034	20.6021	96.0004	20.4256	7.2672	32.6621	7.9111	0.9937	0.9875	1	0.00446	0	0	158.567	915.276	15.6	-137.15	1.00864
485	9.1	82.2706	9.0407	72.6529	10.2328	3.25	16.25	3.1831	0.9952	0.9796	1	0.00474	0	0	657.209	845.846	-70.2	42.9	0.883502
486	18.5	140.812	7.6114	154.172	9.3437	3.25	17.5018	3.5816	0.9882	0.9207	1	0.01345	0	0	547.003	408.862	-111.15	-86.45	0.814602
487	4.9	12.503	2.5516	24.7833	8.546	3.25	13.7886	3.6066	0.173	-0.05872	0.6	0.2159	0.9655	1	745.5	209.582	11.05	-5.85	0.298572
488	14.1	72.8058	5.1635	129.497	10.7023	0	46.5329	8.3171	0.6127	-0.9255	1	0.6952	0.1818	0.2475	592.06	125.153	-68.25	-25.35	0.482466
489	17.9	181.173	10.1214	178.46	11.2239	3.25	20.5548	3.4461	0.9778	0.8747	1	0.03328	0	0	259.341	763.55	52	-173.55	0.901772
490	18.1	29.9635	1.6554	168.291	10.4529	0	26.8002	5.3066	0.6869	-0.9367	1	0.6085	0.08075	0.2057	661.168	723.348	1.95	-29.9	0.158368
491	18.1	45.2673	2.501	125.817	7.8148	0	51.387	7.367	0.5058	-0.9976	1	0.5891	0.9068	0.55	360.931	739.367	-43.55	12.35	0.320034
492	14.3	60.4255	4.2256	110.763	9.0052	0	47.9857	7.6879	0.4891	-0.9986	1	0.6215	0.6585	0.495	1230.86	935.864	-12.35	59.15	0.46924
493	4.9	11.05	2.2551	18.983	6.5459	0	22.981	6.1529	0.02254	-0.8654	0.9864	0.6762	0.9655	0.7778	1111.88	6.8469	0	-11.05	0.344506
494	7.1	43.2189	6.0872	59.1188	11.5919	4.5962	18.9506	4.1415	0.7635	0.4563	1	0.1677	0.07843	0.5161	866.035	793.225	-42.25	-9.1	0.525125
495	5.5	31.53	5.7327	24.4584	6.9881	3.25	25.3833	5.022	0.08155	-0.08351	0.3037	0.1018	0.3429	1	1113.96	218.027	7.8	-30.55	0.820352
496	5.1	2.9069	0.57	22.5113	7.2617	3.25	16.25	3.2083	-0.2232	-0.9806	1	0.7948	1	0.7273	415.549	1018.22	1.3	-2.6	0.078494
497	19.9	89.8153	4.5133	127.752	7.137	0	17.5018	4.2806	0.813	-0.356	1	0.2903	0.4358	0.2453	1108.99	546.5	89.7	-4.55	0.632381
498	5.1	28.0707	5.5041	17.8378	5.7541	3.25	9.1924	2.2847	0.9566	0.9162	0.985	0.02231	0.1935	0	132.294	204.049	20.8	-18.85	0.956553
499	22.3	51.0198	2.2879	136.431	6.7207	0	44.2048	5.4302	0.4516	-0.9991	1	0.5698	0.8473	0.5574	622.787	712.224	-35.75	-36.4	0.340426
500	12.9	80.7676	6.2611	105.312	9.6616	3.25	21.8017	3.9273	0.8881	-0.9892	1	0.3761	0.09174	0.05618	1049.92	796.132	-80.6	5.2	0.64804
501	6.3	11.0691	1.757	46.7034	10.8613	3.25	20.5548	5.7781	-0.6727	-0.9975	0.9701	0.6079	0.2326	0.9565	189.96	112.421	0.65	-11.05	0.161767
502	7.1	96.0264	13.5248	75.0963	14.7248	9.1924	20.5548	3.2537	0.9971	0.986	1	0.003968	0	0	300.282	708.711	-93.6	21.45	0.918505
503	12.7	87.4413	6.8851	81.9573	7.6596	0	13.7886	2.7641	0.9864	0.9391	1	0.01648	0	0	981.957	467.85	-72.15	49.4	0.898885
504	5.5	81.2526	14.7732	52.6908	15.0545	11.718	18.9506	1.9315	0.9975	0.9936	1	0.00263	0	0	1329.74	493.191	-74.75	31.85	0.981315
505	9.9	72.2319	7.2962	63.9257	8.0919	3.25	14.5344	2.6349	0.9901	0.9343	1	0.01284	0	0	877.283	272.591	-19.5	69.55	0.901667
506	6.9	8.475	1.2283	17.9965	3.6728	0	7.2672	2.4113	0.5798	-0.6306	1	0.464	1	0.5652	290.326	545.181	0.65	8.45	0.334431
507	6.9	34.548	5.007	59.6603	12.1756	3.25	29.25	8.369	0.4227	-0.499	0.9981	0.4115	0.4694	0.7241	1314.5	876.942	-34.45	2.6	0.411232
508	10.7	7.6081	0.711	51.5312	5.9231	0	27.768	5.2921	-0.04096	-0.9946	0.9983	0.713	1	0.8125	454.047	1024.12	2.6	-7.15	0.120038
509	15.3	97.578	6.3776	127.975	9.6222	0	19.769	4.6924	0.9265	-0.6139	1	0.2019	0.1955	0.0354	800.915	695.948	3.9	-97.5	0.662801
510	6.5	25.5575	3.9319	37.5483	8.3441	0	14.5344	4.1971	0.4662	-0.9878	0.9995	0.7565	0.6889	0.375	14.8692	247.577	-25.35	-3.25	0.471219
511	7.9	7.9343	1.0043	35.4529	6.009	0	19.5	4.2097	-0.05696	-0.9806	1	0.7578	1	0.7222	644.31	932.646	-4.55	6.5	0.167133
512	8.5	44.5855	5.2453	50.5398	7.7754	0	30.8322	5.7014	0.9496	0.7332	1	0.07299	0.4923	0.02222	773.141	965.323	31.2	-31.85	0.674602
513	7.7	40.4935	5.2589	47.7865	8.3836	0	16.5718	3.4937	0.9838	0.8986	0.9999	0.02317	0.1579	0	1167.73	373.156	38.35	13	0.627284
514	6.3	54.3712	8.6304	40.5388	9.4276	6.5	13.7886	2.0165	0.9962	0.9871	1	0.00441	0	0	412.452	36.619	-25.35	-48.1	0.91544
515	17.7	34.321	1.939	101.686	6.4768	0	49.7154	6.0995	0.6379	-0.4289	0.9999	0.4038	0.5732	0.4307	1316.29	52.435	20.8	-27.3	0.299376
516	5.1	29.7015	5.8238	30.7172	9.9088	3.25	20.5548	5.8991	0.8754	0.6905	0.9785	0.08695	0.6774	0.09091	1379.29	268.784	-11.7	27.3	0.58774
517	14.5	82.6114	5.6973	126.936	10.1549	0	27.768	5.8997	0.6924	-0.7165	1	0.4582	0.328	0.3619	1309.87	921.021	79.95	-20.8	0.561039
518	7.5	29.2572	3.901	31.583	5.7424	0	11.718	2.9436	0.9849	0.9374	1	0.01492	0.7273	0	1026.67	768.087	29.25	0.65	0.679333
519	9.7	89.5704	9.2341	75.4773	9.8022	3.25	14.5344	3.1314	0.9836	0.9375	0.9999	0.01515	0	0	1043.14	84.9485	-53.95	71.5	0.942044
520	5.1	53.7617	10.5415	43.884	14.1561	0	24.7513	6.9668	0.8836	0.8045	0.9425	0.04062	0.03226	0	493.343	226.431	-13.65	52	0.744661
521	12.5	20.0765	1.6061	33.539	3.1942	0	10.2774	2.3971	0.7122	-0.05547	0.9994	0.2621	1	0.4524	281.524	44.212	-17.55	9.75	0.502818
522	12.9	20.6573	1.6013	56.3531	5.17	0	13.4001	3.2973	0.6779	-0.8392	1	0.4864	1	0.3218	337.314	1020.91	-4.55	-20.15	0.309729
523	7.7	41.4066	5.3775	50.4728	8.8549	0	18.9506	4.3834	0.8886	0.2983	1	0.1824	0.5439	0.1622	630.331	176.968	-27.95	30.55	0.607291
524	10.7	20.3482	1.9017	65.08	7.4805	0	16.5718	3.8085	0.3631	-1	1	0.6585	0.8276	0.5469	1193	968.178	9.1	-18.2	0.254221
525	20.7	14.3148	0.6915	130.093	6.9569	0	23.4361	5.7001	-0.2238	-0.9998	0.9978	0.677	0.9465	0.8659	719.841	412.64	9.1	11.05	0.0993977
526	11.5	17.7415	1.5427	88.6174	9.3281	0	39.1352	7.5209	0.1094	-0.9947	1	0.7055	0.9158	0.7333	70.3739	314.317	-15.6	-8.45	0.165382
527	8.9	8.45	0.9494	37.4603	5.429	0	21.8017	4.8823	-0.08496	-0.9994	1	0.8385	0.9855	0.7021	836.219	287.292	-3.25	7.8	0.174876
528	20.1	138.749	6.9029	154.362	8.5283	0	36.3361	5.7307	0.9006	-0.3048	1	0.2404	0.1381	0.1313	1089.02	923.348	138.45	9.1	0.809411
529	7.3	22.8612	3.1317	38.2923	7.225	0	39	7.1129	0.6387	-0.2676	0.9977	0.3852	0.8679	0.4545	1117.3	579.897	-22.1	-5.85	0.433453
530	6.9	26.7212	3.8726	25.1362	5.1298	0	22.75	4.1937	0.9691	0.8944	0.9977	0.02319	0.9184	0	640.138	201.645	-20.15	17.55	0.754922
531	6.3	64.5336	10.2434	50.0907	11.649	4.5962	30.8322	5.1035	0.9968	0.9858	1	0.004131	0	0	939.73	606.23	-28.6	57.85	0.879337
532	20.5	52.8462	2.5779	100.507	5.4328	0	16.5718	3.188	0.6478	-0.9998	1	0.6245	0.7027	0.2606	696.515	849.09	44.85	-27.95	0.474507
533	14.1	43.5694	3.09	62.2614	5.1456	0	16.25	3.1773	0.9714	0.7827	1	0.04183	1	0	36.961	943.915	-43.55	-1.3	0.600513
534	7.5	50.1343	6.6846	45.0258	8.1865	0	18.3848	4.0299	0.9857	0.9535	0.9999	0.01387	0	0	1051.29	828.073	11.7	48.75	0.816539
535	7.3	49.2715	6.7495	52.9971	9.9995	3.25	19.769	4.86	0.6469	-0.1771	0.9989	0.4231	0.2264	0.3939	1204.91	232.596	29.25	-39.65	0.674984
536	12.3	41.6203	3.3838	75.206	7.3016	0	17.5018	4.7088	0.3737	-1	1	0.7877	0.4757	0.4512	965.13	898.935	-10.4	40.3	0.463433
537	6.3	47.3207	7.5112	37.7144	8.7708	3.25	13.7886	3.0434	0.9935	0.977	1	0.007531	0	0	576.286	785.095	-44.2	16.9	0.856387
538	8.7	39.9102	4.5874	58.617	8.7488	0	22.75	5.463	0.9199	0.6706	0.9999	0.09663	0.4925	0.1064	1234.87	607.374	-11.05	-38.35	0.524346
539	5.3	9.1	1.717	15.7982	4.7873	0	9.1924	2.8953	0.8647	0.6139	1	0.117	1	0.1538	95.3208	1037.32	9.1	0	0.358657
540	7.5	109.642	14.6189	85.0988	15.4725	4.5962	23.4361	3.8664	0.9812	0.9141	1	0.02889	0	0	555.193	963.573	63.05	89.7	0.944831
541	19.9	74.0201	3.7196	154.976	8.6579	0	19.769	4.3759	0.7066	-1	1	0.593	0.419	0.2075	1315.93	466.945	63.7	37.7	0.429619
542	14.7	46.278	3.1482	105.72	8.3244	0	23.4361	4.3411	0.7289	-0.4701	1	0.4278	0.5906	0.2617	667.578	683.371	-45.5	-8.45	0.378189
543	6.3	59.6444	9.4674	37.4136	8.7008	0	21.8017	5.6915	0.9978	0.9866	1	0.003454	0	0	979.635	244.317	16.9	57.2	1.08811
544	8.7	33.1564	3.8111	42.891	6.4016	0	13.4001	3.1512	0.89	0.3382	0.9997	0.1926	0.6866	0.1915	820.075	337.155	0.65	-33.15	0.595336
545	6.7	76.4959	11.4173	62.5172	13.3015	0	22.75	5.7244	0.8344	0.6626	0.9999	0.1131	0	0.2593	695.157	658.515	-74.75	16.25	0.858347
546	10.3	43.3604	4.2097	55.8973	6.7346	3.25	13.4001	2.652	0.499	-1	1	0.6494	0.3735	0.4032	1185.11	757.82	-33.15	27.95	0.625085
547	6.9	47.2671	6.8503	37.7832	7.7109	0	16.25	3.7871	0.9936	0.9725	1	0.007019	0	0	518.739	903.797	40.3	24.7	0.888392
548	5.7	14.1962	2.4906	24.3559	6.5827	0	16.25	4.3065	0.8338	0.5145	0.9997	0.1734	1	0.2941	1163.19	491.851	-3.9	13.65	0.378355
549	12.3	55.8887	4.5438	89.0941	8.6499	0	45.5	6.9644	0.9146	0.5812	0.9993	0.07892	0.6408	0.04819	1100.11	615.11	-46.8	-30.55	0.525301
550	7.1	49.7494	7.007	45.0151	8.8265	0	17.5018	4.7284	0.9711	0.9119	1	0.0288	0.1961	0	1321.58	154.81	-43.55	24.05	0.793859
551	7.5	34.3763	4.5835	52.396	9.5265	3.25	17.5018	4.0638	0.6743	-0.2666	1	0.3969	0.3455	0.4286	825.707	191.047	-9.1	-33.15	0.481132
552	6.3	77.0901	12.2365	55.2738	12.8544	7.2672	20.5548	3.301	0.9697	0.9505	0.9822	0.009039	0	0	300.341	785.833	74.75	-18.85	0.951931
553	6.9	27.7147	4.0166	34.4148	7.0234	0	16.5718	4.3543	0.7823	0.383	0.9979	0.2005	0.4694	0.3793	938.79	914.384	-21.45	17.55	0.571888
554	5.1	49.7622	9.7573	36.8168	11.8764	3.25	20.5548	5.7233	0.8808	0.8057	0.966	0.04861	0	0	1110.01	615.784	-20.15	-45.5	0.821571
555	5.9	26.3951	4.4737	27.9006	7.154	0	11.718	3.911	0.9745	0.8662	1	0.03228	0.359	0	1265.5	218.814	4.55	-26	0.625342
556	6.5	74.376	11.4425	52.5449	11.6766	7.2672	17.5018	2.5044	0.9961	0.9905	1	0.003215	0	0	732.092	342.946	11.7	-73.45	0.979951
557	8.5	46.8181	5.508	80.9978	12.4612	0	33.4608	8.2702	0.2821	-0.8887	1	0.7871	0.1077	0.4667	59.4471	844.659	1.3	-46.8	0.442012
558	18.9	39.2699	2.0778	97.0047	5.7399	0	20.5548	3.5447	0.4183	-0.9998	1	0.656	0.6509	0.5235	641.553	392.352	-38.35	8.45	0.361992
559	5.7	24.4766	4.2941	19.2588	5.2051	3.25	9.75	2.173	0.9887	0.9701	1	0.01097	0.7838	0	926.377	117.079	4.55	24.05	0.824979
560	14.9	84.094	5.6439	78.4121	6.0785	0	18.9506	4.1105	0.9929	0.9622	1	0.009472	0.1783	0	180.648	956.144	-73.45	-40.95	0.928502
561	5.9	7.15	1.2119	23.8543	6.1165	3.25	10.2774	2.7831	0.8871	0.6	0.9998	0.1101	1	0.1053	735.398	791.831	-7.15	0	0.198136
562	10.1	7.854	0.7776	50.7254	6.2624	0	20.8102	4.3943	0.1956	-1	1	0.6832	0.963	0.6441	96.7871	381.837	7.15	3.25	0.12417
563	12.3	24.468	1.9893	59.7403	5.8	0	13.4001	3.2173	0.7573	-0.7809	1	0.4598	0.8447	0.2169	974.894	26.1667	23.4	-7.15	0.342983
564	18.5	30.1112	1.6276	100.835	6.1112	0	14.5344	3.4573	0.5159	-0.648	0.999	0.4272	0.7091	0.6414	1147.05	765.895	-29.25	-7.15	0.266331
565	15.5	46.7006	3.0129	130.159	9.6414	0	41.1096	7.8858	0.8692	0.1952	1	0.1543	0.6444	0.1913	20.0548	550.164	7.15	46.15	0.312496
566	5.1	12.8693	2.5234	18.7429	6.0461	0	13.4001	3.7861	0.7375	0.5843	0.9441	0.106	1	0.5455	44.3725	108.725	9.1	9.1	0.41736
567	7.3	12.2124	1.6729	37.8824	7.1476	3.25	45.9619	8.3549	0.08982	-1	1	0.7834	0.6226	0.7879	982.747	567.425	11.05	-5.2	0.234051
568	12.7	139.101	10.9529	132.376	12.3716	3.25	36.3361	4.9159	0.9866	0.9187	1	0.01733	0	0	1155.56	942.264	29.9	-135.85	0.885326
569	18.1	38.5039	2.1273	102.437	6.3626	0	17.5018	3.8278	0.681	-0.8682	1	0.4624	0.9876	0.3333	974.879	508.964	-14.3	35.75	0.334344
570	5.3	26.5229	5.0043	43.7968	13.2718	0	25.3833	7.3281	0.9151	0.6626	1	0.1068	0.2424	0.07692	1307.52	72.3396	-21.45	-15.6	0.377063
571	17.9	11.3518	0.6342	141.853	8.9215	0	23.4361	4.8911	0.5487	-1	1	0.6014	0.522	0.3696	381.575	505.69	10.4	-4.55	0.0710867
572	6.9	7.6081	1.1026	27.5877	5.6301	0	13.4001	3.1098	-0.7428	-1	0.2425	0.3059	0.9388	1	1184.76	1005.45	7.15	2.6	0.19584
573	6.5	6.6287	1.0198	38.6867	8.597	3.25	20.8102	5.0473	-0.4327	-1	0.9125	0.6229	1	0.9583	605.338	479.477	1.3	-6.5	0.118623
574	5.1	7.1795	1.4077	24.4123	7.8749	3.25	19.5	4.6341	0.3568	-0.6919	0.9993	0.5461	1	0.7273	1105.07	376.206	-7.15	-0.65	0.178758
575	7.5	20.8406	2.7787	29.4575	5.3559	3.25	13.4001	2.5648	0.8774	0.5547	0.9985	0.128	0.9636	0.1714	910.733	976.48	-20.8	1.3	0.518811
576	12.5	74.376	5.9501	88.9345	8.47	3.25	20.5548	3.4003	0.9873	0.9276	1	0.01462	0.1143	0	1199.54	531.932	11.7	-73.45	0.702491
577	10.5	33.15	3.1571	56.4761	6.6442	0	13.4001	3.0861	0.6268	0.1982	1	0.2149	0.3765	0.7846	820.743	184.919	-15.6	-29.25	0.475166
578	5.1	37.8677	7.425	27.5779	8.8961	0	16.25	3.9684	0.9961	0.9849	1	0.004747	0	0	1245.89	390.716	-29.25	-24.05	0.834635
579	17.1	81.1251	4.7442	131.009	8.6761	0	16.25	4.1014	0.7774	-0.9989	1	0.4632	0.2053	0.1527	698.757	625.76	-64.35	-49.4	0.546813
580	17.1	87.2067	5.0998	122.994	8.1453	0	18.9506	5.2574	0.8666	0.2047	0.9999	0.1745	0.3311	0.1679	414.491	870.579	-85.8	-15.6	0.626103
581	11.9	84.6224	7.1111	76.8533	7.763	3.25	13.4001	2.8651	0.993	0.958	1	0.009383	0.1111	0	188.5	463.05	-4.55	84.5	0.916025
582	5.7	4.3603	0.765	29.725	8.0338	0	13.4001	3.2909	0.4123	-0.4472	0.9567	0.4783	1	0.6471	500.342	772.912	-1.95	-3.9	0.0952227
583	6.1	9.2382	1.5145	19.4728	4.7495	0	13.7886	4.0929	-0.07651	-0.9366	0.9923	0.8251	0.9024	0.7619	306.844	288.057	5.85	-7.15	0.318876
584	12.9	97.9259	7.5912	106.745	9.7931	3.25	29.9635	5.0164	0.9772	0.5463	1	0.06027	0.211	0.02247	933.806	650.058	67.6	70.85	0.775158
585	8.7	40.3052	4.6328	56.291	8.4016	0	45.2673	7.3901	0.9026	-0.212	1	0.2351	0.4179	0.06383	1214.66	547.201	-24.7	31.85	0.551419
586	5.9	16.0801	2.7254	26.7634	6.8624	0	18.9506	5.2224	0.9185	0.5369	1	0.1135	0.9744	0.05263	1084.03	609.407	-15.6	-3.9	0.39715
587	5.9	86.8401	14.7187	57.5703	14.7616	7.2672	32.6621	5.8573	0.9819	0.924	0.9999	0.02093	0	0	900.771	270.712	74.75	-44.2	0.997094
588	9.9	55.2959	5.5854	71.4468	9.0439	3.25	19.769	5.3104	0.793	0.3033	0.9993	0.2035	0.1646	0.3051	1332.75	953.722	-16.9	52.65	0.617588
589	5.5	9.7716	1.7767	16.0427	4.5836	0	11.718	2.6952	0.9019	0.63	1	0.1238	1	0.2	868.536	858.573	-0.65	9.75	0.387621
590	5.1	20.7695	4.0725	22.931	7.3971	0	16.5718	4.1285	0.6095	-0.943	1	0.6371	0.6129	0.3636	19.8529	895.216	-7.15	-19.5	0.550554
591	5.5	23.4901	4.2709	28.6699	8.1914	0	19.769	5.7293	0.795	0.4138	0.9854	0.1905	0.6571	0.4	1150.1	610.209	-22.75	-5.85	0.521388
592	7.7	45.5603	5.9169	58.7631	10.3093	3.25	26.2023	5.7854	0.957	0.8464	0.9999	0.04525	0.07018	0	1034.98	591.844	-30.55	-33.8	0.573938
593	10.1	53.3871	5.2859	76.6535	9.4634	3.25	41.3657	6.5327	0.9687	0.6727	1	0.06436	0.2099	0.04918	605.351	578.193	-35.75	-39.65	0.558562
594	11.3	35.0036	3.0977	54.0802	5.8151	0	11.718	2.9396	0.9102	0.3162	1	0.1685	0.9677	0.137	1163.46	330.85	18.2	29.9	0.532699
595	7.9	29.1342	3.6879	36.6688	6.2151	0	11.718	3.3395	0.9173	0.4961	0.9998	0.1201	0.5254	0.1081	670.81	86.5759	-18.2	22.75	0.593377
596	5.3	24.05	4.5377	25.8864	7.8444	3.25	14.5344	3.1337	0.8466	0.6118	0.9994	0.1477	0.3333	0.2308	848.981	15.3679	-7.8	-22.75	0.578464
597	16.1	123.209	7.6527	115.183	8.169	3.25	18.9506	3.6251	0.9668	0.7239	1	0.06008	0	0.04132	62.0155	566.37	-85.15	89.05	0.936798
598	4.7	52.97	11.2702	32.5437	12.0532	4.5962	23.4361	6.068	0.9983	0.9966	1	0.001002	0	0	184.138	625.915	-46.15	26	0.935038
599	15.9	112.765	7.0921	138.93	9.995	0	16.5718	3.7461	0.9511	0.5251	1	0.0972	0	0.06723	366.962	885.877	-75.4	-83.85	0.709565
600	10.5	44.2764	4.2168	60.9898	7.1753	0	23.4361	4.2506	0.9593	0.7894	1	0.04411	0.5176	0	664.343	955.514	-33.8	28.6	0.587683
601	15.9	42.3748	2.6651	91.6786	6.5956	0	35.0036	4.3702	0.528	-0.9991	1	0.7093	0.5755	0.3162	1196.39	28.1604	39.65	14.95	0.404072
602	8.1	29.9282	3.6948	38.6538	6.3367	0	13	3.0863	0.9916	0.9487	1	0.012	0.9836	0	1201.17	603.506	1.3	-29.9	0.58308
603	15.7	56.1037	3.5735	86.0245	6.2792	0	11.718	2.8909	0.9223	-0.0767	1	0.1427	0.8029	0.09402	742.545	899.213	-50.05	-25.35	0.569101
604	5.3	42.4943	8.0178	33.9031	10.2737	3.25	16.25	3.8643	0.8732	0.8009	0.9748	0.05075	0	0	1084.01	708.953	-42.25	-4.55	0.78042
605	5.7	21.1724	3.7145	42.3795	11.4539	0	40.7224	9.4511	0.2549	-0.9619	0.9996	0.8727	0.4595	0.4118	513.307	820.404	20.15	-6.5	0.3243
606	10.1	21.4894	2.1277	81.8027	10.0991	0	37.0557	7.0633	-0.07026	-0.9997	1	0.6664	0.4938	0.8525	852.342	785.307	21.45	-1.3	0.210682
607	9.1	70.3473	7.7305	48.6466	6.8516	3.25	23.6604	3.9698	0.9715	0.8723	1	0.02944	0.09859	0	1007.38	923.632	31.2	63.05	1.12828
608	4.7	21.45	4.5638	27.0895	10.0331	0	45.9619	10.997	0.5451	0.3203	0.7661	0.1534	0	0.8571	1386.15	661.223	0	-21.45	0.454874
609	6.3	56.2954	8.9358	39.7714	9.2492	3.25	18.3848	3.2008	0.9916	0.9769	0.9985	0.006439	0	0	763.127	919.183	-45.5	-33.15	0.966116
610	6.7	3.3144	0.4947	21.6538	4.6072	0	19.769	4.5092	0.156	-1	0.9839	0.698	1	0.7368	1192.69	799.172	0.65	-3.25	0.107375
611	6.3	73.0607	11.5969	56.5003	13.1396	3.25	21.8017	5.4968	0.9942	0.9742	1	0.007659	0	0	608.516	429.611	29.25	66.95	0.882592
612	10.9	85.7532	7.8673	120.132	13.4979	0	35.0036	7.2905	0.5907	-0.8432	0.9999	0.579	0.2135	0.3478	561.835	150.592	-76.7	38.35	0.582854
613	7.7	55.9793	7.27	46.8889	8.2261	0	14.5344	3.0963	0.9733	0.8873	0.9982	0.02683	0	0	1014.73	1015.8	54.6	12.35	0.883772
614	5.1	11.9324	2.3397	21.1381	6.8187	0	29.9635	7.109	0.8073	-0.124	1	0.3537	1	0.2727	615.529	274.873	10.4	-5.85	0.34313
615	5.9	9.2382	1.5658	23.6089	6.0536	3.25	14.5344	3.3216	0.3398	-0.9363	0.9487	0.5934	1	0.7647	1220.7	636.263	5.85	7.15	0.258656
616	11.7	120.657	10.3126	125.109	12.8979	3.25	20.8102	3.8866	0.9704	0.8657	1	0.03524	0	0	1300.79	311.577	-114.4	-38.35	0.799557
617	14.5	13.5724	0.936	59.0277	4.7222	0	16.5718	2.8908	0.1836	-1	1	0.6321	1	0.6893	409.448	621.303	13	-3.9	0.198213
618	5.1	5.8138	1.14	18.3344	5.9143	0	16.5718	3.7687	0.6383	-0.8944	0.9987	0.6056	1	0.2727	287.608	537.49	-5.2	-2.6	0.192753
619	5.1	29.473	5.779	30.9616	9.9876	3.25	23.6604	4.9373	0.9557	0.8831	0.9888	0.02887	0.09677	0	334.882	568.549	22.1	19.5	0.578617
620	14.3	30.5776	2.1383	67.9914	5.5278	0	13.4001	3.2523	0.6277	-0.9648	1	0.4866	0.9187	0.4314	539.573	778.605	-1.3	30.55	0.386827
621	14.3	67.753	4.738	97.9741	7.9654	0	19.5	4.6259	0.8915	-0.8682	1	0.3302	0.4472	0.07767	624.024	438.259	-66.95	10.4	0.594823
622	14.3	119.149	8.3321	120.813	9.8222	0	20.5548	3.9863	0.9863	0.8967	1	0.01792	0	0	814.552	257.472	80.6	-87.75	0.848293
623	5.7	15.1605	2.6597	19.4361	5.253	0	9.1924	2.6168	-0.08545	-0.8878	0.9996	0.8313	0.7027	0.625	237.175	295.175	-13	-7.8	0.50632
624	5.1	73.5908	14.4296	44.4797	14.3483	4.5962	23.6604	4.3514	0.9943	0.9846	1	0.005123	0	0	1301.21	980.304	24.05	-69.55	1.00567
625	6.7	26.2023	3.9108	31.4544	6.6924	0	22.981	4.7848	0.4102	-0.6	0.9978	0.542	0.6383	0.5769	1018.1	362.746	-24.05	-10.4	0.584364
626	5.9	3.5004	0.5933	20.87	5.3513	0	16.25	4.574	-0.2926	-1	1	0.8007	1	0.8421	1100.94	637.593	3.25	1.3	0.11087
627	4.7	1.4534	0.3092	18.9519	7.0192	0	26.2023	7.1845	-0.3578	-0.8542	0.1789	0.3536	1	1	14.9468	773.766	0.65	1.3	0.0440506
628	7.7	12.4182	1.6128	51.2798	8.9965	0	29.0689	6.327	-0.3419	-0.9999	0.9994	0.6765	0.9474	0.8378	320.481	198.448	9.1	8.45	0.17927
629	11.7	45.4303	3.8829	106.719	11.002	0	22.981	5.8534	0.8826	-0.4325	0.9999	0.2456	0.4948	0.1299	672.38	1004.34	14.95	42.9	0.352927
630	13.7	52.2957	3.8172	83.5153	7.1381	0	20.8102	4.1879	0.8781	-0.1339	1	0.2395	0.6154	0.134	1204.26	235.796	27.95	-44.2	0.534764
631	8.9	62.3763	7.0086	64.8311	9.3958	3.25	17.5018	4.0825	0.9788	0.891	1	0.02865	0.02899	0	86.7753	645.051	-52	34.45	0.745929
632	13.7	12.8035	0.9346	41.127	3.5151	0	13	3.0644	0.194	-0.9983	1	0.7208	1	0.6304	32.3066	15.2044	-5.2	11.7	0.265881
633	6.1	20.4001	3.3443	27.8696	6.7975	0	14.5344	4.5281	0.5329	0.04757	0.9899	0.3791	0.7805	0.5238	720.41	787.402	10.4	17.55	0.49199
634	13.5	53.7971	3.985	110.715	9.6274	0	18.3848	4.441	0.7872	-0.05945	0.9999	0.3267	0.2174	0.2421	183.693	673.789	-48.75	22.75	0.413923
635	6.5	3.25	0.5	30.6674	6.815	0	13.4001	3.862	-0.5041	-0.9998	0.9938	0.6286	0.7111	0.88	150.585	890.808	0	3.25	0.0733676
636	13.3	30.743	2.3115	83.0054	7.3456	0	14.5344	3.4299	0.7937	-0.4472	1	0.3246	1	0.2366	180.936	482.865	-7.15	29.9	0.314678
637	4.7	27.7908	5.9129	32.0944	11.8868	4.5962	18.9506	4.2669	0.964	0.9551	0.9797	0.009038	0.03704	0	946.234	1026.09	-27.3	-5.2	0.497434
638	4.7	63.4874	13.508	39.6284	14.6772	10.2774	19.769	2.7297	0.9956	0.993	0.9976	0.001474	0	0	148.383	957.553	11.7	62.4	0.920339
639	12.9	67.862	5.2606	96.5708	8.8597	0	18.9506	4.2187	0.595	-0.9999	0.9995	0.5653	0.2202	0.4138	565.752	326.015	40.3	54.6	0.593767
640	8.7	16.9499	1.9483	72.6958	10.8501	0	45.2673	11.665	-0.3858	-1	1	0.6876	0.7612	0.9024	828.609	280.494	-16.9	1.3	0.179565
641	12.7	107.394	8.4562	100.011	9.3468	0	32.5	4.6285	0.9817	0.7593	1	0.03908	0	0	909.547	944.681	-105.95	-17.55	0.904716
642	4.9	26.9339	5.4967	32.7388	11.2892	0	26.2023	6.6743	0.9732	0.9375	0.9991	0.01946	0.03448	0	622.663	637.388	26.65	3.9	0.486899
643	12.7	15.7348	1.239	91.5149	8.5528	0	17.5018	4.079	0.4563	-0.9839	1	0.5728	0.9252	0.6163	489.02	200.894	12.35	-9.75	0.144865
644	9.7	97.8115	10.0837	84.7973	11.0126	3.25	22.981	3.2476	0.995	0.9701	1	0.004967	0	0	1274.18	820.412	89.7	-39	0.915651
645	12.5	19.2053	1.5364	50.7687	4.8351	0	11.718	2.5812	0.737	-0.1961	0.9995	0.2755	1	0.4048	205.624	332.244	-7.8	17.55	0.31776
646	9.5	35.0036	3.6846	53.5244	7.1366	0	16.5718	4.3793	0.9086	0.7071	1	0.07956	0.6533	0.03636	1368.51	611.8	-32.5	13	0.516296
647	11.3	69.732	6.171	99.6007	10.7098	3.25	39.6713	6.7522	0.9647	0.8087	1	0.04298	0.1183	0	1344.25	48.8894	-19.5	66.95	0.576201
648	6.5	40.2003	6.1847	43.0759	9.5724	0	26.2023	7.4244	0.9352	0.7886	1	0.06059	0.1778	0	1380.97	197.515	15.6	37.05	0.646097
649	7.7	63.9681	8.3075	79.5785	13.9611	3.25	30.6604	6.3705	0.8563	0.4912	0.9999	0.1458	0.1228	0.2162	814.104	629.89	-63.7	-5.85	0.595046
650	7.3	50.6208	6.9344	49.8796	9.4112	0	29.25	5.2088	0.9874	0.9168	0.9999	0.01693	0.03774	0	552.308	530.575	-46.15	-20.8	0.736824
651	12.1	61.4757	5.0806	75.6269	7.4878	0	30.6604	5.1271	0.9169	0.7386	1	0.06043	0.3366	0.02469	690.426	105.446	-51.35	33.8	0.678517
652	6.5	42.9197	6.603	43.7717	9.727	0	26.2023	5.0895	0.9886	0.956	1	0.01304	0.02222	0	69.7385	118.892	-24.7	-35.1	0.678832
653	11.9	94.0009	7.8992	106.474	10.755	0	24.7513	5.2513	0.9129	0.4768	1	0.1129	0.1919	0.1139	584.853	828.147	55.25	-76.05	0.734468
654	8.1	59.6904	7.3692	57.3358	9.3993	0	20.8102	5.1862	0.9763	0.8176	1	0.04961	0.1803	0	1156.85	916.963	-37.05	46.8	0.784016
655	9.3	29.9282	3.2181	64.3615	8.8166	0	26.2023	6.9131	0.6842	-0.9923	1	0.5675	0.4658	0.3333	634.688	306.086	29.9	1.3	0.365005
656	11.7	135.578	11.5878	142.219	14.6618	3.25	32.1734	6.0335	0.9941	0.9222	1	0.01191	0	0	551.09	514.047	-87.75	-103.35	0.79034
657	8.5	97.872	11.5143	82.8615	12.7479	3.25	33.1436	5.1698	0.9863	0.9359	0.9998	0.01401	0	0	54.4588	374.623	28.6	93.6	0.903231
658	11.5	78.8967	6.8606	68.9328	7.2561	0	11.718	3.2406	0.9843	0.8869	1	0.026	0.1684	0	294.522	575.778	-50.7	-60.45	0.945494
659	11.5	25.7797	2.2417	39.6067	4.1691	0	10.2774	2.1896	0.897	0.4997	0.9999	0.1158	1	0.1467	621.865	836.722	-21.45	-14.3	0.537694
660	11.5	22.1859	1.9292	54.8802	5.7769	0	19.769	3.608	0.1004	-1	1	0.8221	0.9053	0.6757	632.93	926.57	22.1	-1.95	0.333951
661	10.7	22.8334	2.134	62.377	7.1698	0	27.768	6.3237	0.4685	-0.8137	1	0.4977	0.8621	0.6	383.154	434.453	22.75	1.95	0.297637
662	7.5	17.0617	2.2749	43.2829	7.8696	0	35.0036	7.5513	0.3305	-0.9754	0.999	0.6561	0.9818	0.5758	906.807	69.3733	16.25	5.2	0.289074
663	8.9	30.4461	3.4209	30.7463	4.456	0	10.2774	2.6815	0.8049	0.4409	1	0.1937	0.7826	0.3878	411.444	732.41	-29.25	8.45	0.767706
664	10.9	18.6132	1.7076	82.526	9.2726	0	45.2673	7.483	0.3188	-1	0.9999	0.8607	0.236	0.4348	688.936	327.339	-3.9	18.2	0.184155
665	4.9	3.9	0.7959	6.6534	2.2943	0	7.2672	2.4218	-0.5599	-0.7749	-0.2863	0.1779	1	1	297.837	832.388	0	-3.9	0.346903
666	10.7	16.7745	1.5677	75.2365	8.6479	0	27.9576	5.4745	0.1021	-0.9991	0.999	0.7934	0.9655	0.6818	1032.29	840.079	9.75	13.65	0.181281
667	10.7	14.2556	1.3323	62.9793	7.239	0	17.5018	3.8768	0.3703	-0.8944	1	0.6201	1	0.6094	1250.21	632.626	-9.75	-10.4	0.184045
668	4.7	33.8999	7.2127	22.2876	8.2547	3.25	11.718	2.1914	0.942	0.854	0.9751	0.04552	0	0	504.808	274.617	-28.6	18.2	0.873769
669	5.7	56.1602	9.8527	53.8494	14.5539	3.25	23.6604	6.2472	0.6071	0.1412	1	0.3107	0	0.5882	1256.59	799	53.95	15.6	0.67698
670	4.9	20.7695	4.2387	17.0116	5.8661	0	14.5344	4.6583	0.8371	0.6644	0.9991	0.1167	0.3103	0.2222	1182.56	1027.1	-7.15	19.5	0.722575
671	4.9	1.4534	0.2966	11.5146	3.9706	0	7.2672	2.3561	-0.7733	-0.9939	-0.5145	0.1715	1	1	451.571	1030.74	1.3	0.65	0.074699
672	10.3	47.8004	4.6408	73.8073	8.8924	3.25	20.5548	4.5769	0.8683	0.3773	0.9999	0.189	0.2892	0.2063	323.029	679.35	-33.8	33.8	0.521884
673	5.3	21.607	4.0768	17.9038	5.4254	0	9.1924	2.3008	0.9458	0.9045	0.9986	0.03007	0.7273	0	832.877	26.8113	20.15	7.8	0.751428
674	5.9	8.5494	1.4491	18.0942	4.6395	0	7.2672	2.3884	-0.1213	-0.9871	0.9529	0.7403	1	0.8947	510.627	437.364	1.3	8.45	0.31234
675	4.7	62.3763	13.2716	46.2222	17.1193	3.25	35.1541	8.8512	0.9874	0.9718	0.9999	0.01031	0	0	1276.56	487.043	34.45	52	0.775242
676	7.1	42.6432	6.0061	40.5474	7.9505	3.25	39.2699	7.2205	0.9775	0.9289	1	0.01925	0.07843	0	1173.35	473.972	-33.8	26	0.755437
677	7.1	60.2259	8.4825	52.292	10.2533	4.5962	17.5018	3.2625	0.9818	0.9313	0.9999	0.02179	0	0	633.746	327.416	-41.6	43.55	0.827295
678	9.7	27.3	2.8144	42.1401	5.4727	0	13.4001	3.7029	0.811	0.0922	1	0.2533	1	0.2456	125.258	944.691	-27.3	0	0.514262
679	5.5	16.263	2.9569	23.5709	6.7345	3.25	20.8102	4.5183	0.8989	0.7424	0.9997	0.09938	1	0.1333	1020.86	17.9545	-0.65	-16.25	0.439067
680	9.5	88.8505	9.3527	110.368	14.7158	3.25	43.3604	9.1717	0.6578	-0.01124	1	0.3459	0.05333	0.4909	1302.85	778.663	34.45	81.9	0.635555
681	9.5	50.7042	5.3373	62.537	8.3383	0	17.5018	3.5706	0.9606	0.6943	1	0.07292	0.1467	0.05455	912.321	746.789	-40.95	29.9	0.640095
682	9.3	44.7699	4.814	75.5469	10.3489	0	22.981	5.8189	0.8101	-0.01562	0.9985	0.2407	0.4247	0.1887	95.3333	987.495	-19.5	40.3	0.46517
683	7.7	42.295	5.4929	50.3407	8.8317	3.25	20.5548	4.2349	0.8927	0.2135	1	0.1925	0.3509	0.1351	1222.49	299.318	30.55	-29.25	0.621953
684	8.3	16.9	2.0361	52.0252	8.258	0	17.5018	4.2547	0.2688	-0.9948	0.9995	0.7518	1	0.5714	271.506	599.904	-15.6	6.5	0.246561
685	9.1	3.7901	0.4165	50.713	7.1427	0	20.5548	5.6966	-0.03059	-0.9971	1	0.679	1	0.8125	1032.23	319.973	-1.95	3.25	0.0583113
686	8.9	66.6844	7.4926	66.4496	9.6304	0	39	8.8229	0.7794	0.333	0.9998	0.2102	0.07246	0.3878	636.045	76.8146	-11.7	-65.65	0.778015
687	8.9	12.8035	1.4386	52.4467	7.601	3.25	26.2023	4.3458	0.09257	-0.9939	0.9986	0.7494	0.8116	0.7292	1242.47	706.764	5.2	-11.7	0.189265
688	7.3	13.7118	1.8783	30.7675	5.8052	0	16.5718	3.4589	0.623	-0.3162	1	0.3305	0.9811	0.5152	1136.88	578.308	11.7	7.15	0.323555
689	8.9	120.902	13.5845	92.9939	13.4774	0	21.8017	4.289	0.9909	0.9705	0.9998	0.007517	0	0	722.64	306.815	87.1	83.85	1.00795
690	5.1	43.6808	8.5649	32.1079	10.3574	0	21.8017	6.5312	0.891	0.6573	0.9887	0.1266	0.06452	0.2727	1237.37	762.647	26	-35.1	0.826935
691	6.5	60.4745	9.3038	50.5071	11.2238	0	24.7513	6.6876	0.932	0.7395	0.9985	0.07856	0	0.08	314.385	282.169	26	54.6	0.828935
692	5.3	26.4671	4.9938	31.9665	9.6868	3.25	27.9576	8.1217	0.9087	0.7134	0.9995	0.07774	0.3333	0.07692	1141.03	806.934	-24.05	-11.05	0.515526
693	7.7	38.8535	5.0459	38.5004	6.7545	0	11.718	2.9391	0.8474	0.4415	0.9994	0.1657	0.4211	0.2432	1014.05	717.864	11.7	37.05	0.747043
694	8.5	41.6203	4.8965	45.2983	6.969	0	21.8017	4.7399	0.7549	0.3162	0.9986	0.2107	0.4923	0.4	778.929	406.118	32.5	-26	0.702612
695	8.5	47.2492	5.5587	54.7819	8.428	0	18.9506	4.7182	0.9148	0.4545	0.9998	0.09746	0.3692	0.06667	521.376	967.953	-46.8	-6.5	0.659551
696	8.5	57.5901	6.7753	68.1631	10.4866	0	32.5	7.6248	0.5104	-0.9972	0.9996	0.6816	0.3385	0.3333	468.194	544.5	-46.15	-34.45	0.646091
697	6.1	4.5962	0.7535	14.593	3.5593	0	21.8017	4.4747	0.1815	-0.7071	0.7071	0.4609	1	1	777.926	847.697	-4.55	-0.65	0.211699
698	7.5	12.4861	1.6648	38.4828	6.9969	0	29.9635	7.6486	0.4091	-0.6169	1	0.5286	0.9636	0.6286	486.133	103.38	7.8	-9.75	0.237934
699	8.3	61.7603	7.441	72.8265	11.5598	3.25	39.6713	7.7105	0.9775	0.7776	1	0.04836	0.03175	0	1150.29	199.843	53.3	31.2	0.643696
700	5.1	9.5971	1.8818	38.6272	12.4604	0	27.9576	7.5365	-0.8624	-0.9981	-0.2912	0.2178	0.9677	1	313.618	977.108	-8.45	-4.55	0.151022
701	8.1	39.4738	4.8733	41.9535	6.8776	0	11.718	2.8091	0.9834	0.943	1	0.01667	0.3279	0	493.679	890.148	-11.7	-37.7	0.708576
702	8.1	36.5448	4.5117	54.2777	8.898	0	16.5718	4.9424	0.8617	0.3776	1	0.1873	0.5082	0.2683	1270.7	902.944	-36.4	-3.25	0.507047
703	5.1	24.1289	4.7312	26.8563	8.6633	3.25	14.5344	3.3421	0.794	-0.07125	1	0.3357	0.4194	0.1818	1329.03	481.794	-1.95	-24.05	0.54612
704	5.9	18.4993	3.1355	25.8577	6.6302	0	13.4001	4.1072	0.8711	0.6668	0.9933	0.08497	0.7949	0.05263	7.2797	783.398	5.85	-17.55	0.472912
705	7.9	21.724	2.7499	41.5112	7.0358	3.25	18.9506	4.2991	0.2568	-0.4997	0.9997	0.5053	0.7458	0.7895	911.5	845.823	13.65	-16.9	0.390844
706	5.3	58.5144	11.0405	44.1951	13.3925	4.5962	22.75	5.9329	0.9945	0.9798	1	0.006748	0	0	1236.11	46.5849	1.3	-58.5	0.824379
707	6.3	0.65	0.1032	0	0	0	0	0	NaN	Infinity	#NAME?	NaN	1	NaN	628.976	270	0.65	0	#DIV/0!
708	7.7	53.399	6.9349	59.6355	10.4624	0	42.3748	9.4084	0.9267	0.5057	1	0.117	0.1579	0.1351	842.89	404.416	-27.95	-45.5	0.66284
709	5.9	32.1865	5.4553	17.6495	4.5255	0	11.718	2.8577	0.9231	0.5903	0.9996	0.1178	0.4872	0.1053	890	1012.49	-23.4	22.1	1.20546
710	7.5	42.5688	5.6758	38.9962	7.0902	0	11.718	2.8399	0.9871	0.9399	0.9999	0.01392	0	0	1267.48	316.14	-5.2	-42.25	0.800513
711	4.7	21.1724	4.5048	24.2262	8.9726	0	26.2023	7.5739	0.9126	0.7433	0.9994	0.09456	0.3704	0.1429	1041.59	704	20.15	6.5	0.502062
712	4.7	22.1382	4.7103	19.1473	7.0916	3.25	13	3.1514	0.9606	0.83	1	0.06015	0.7407	0	378.872	922.362	-16.9	-14.3	0.664208
713	5.3	57.7477	10.8958	40.4711	12.264	4.5962	17.5018	4.0664	0.9848	0.9708	0.9978	0.007808	0	0	669.387	490.962	-56.55	11.7	0.888438
714	7.3	19.5973	2.6846	34.8894	6.5829	0	17.5018	4.928	0.4047	-0.8542	1	0.5603	0.8302	0.6364	1133.7	845.418	19.5	1.95	0.407814
715	7.3	36.3361	4.9775	39.1853	7.3935	0	14.5344	3.9216	0.7041	-0.2346	0.9996	0.3754	0.3962	0.3939	652.966	652.219	-35.75	-6.5	0.673226
716	7.1	4.111	0.579	19.4723	3.8181	0	7.2672	1.5662	-0.4467	-1	0.9806	0.6775	1	0.8667	1345.85	825.437	1.3	3.9	0.151646
717	5.3	21.4401	4.0453	24.7602	7.5031	0	22.75	5.6325	0.8815	0.5628	0.9997	0.146	0.3939	0.2308	81.2453	887.34	20.8	5.2	0.53915
718	6.9	55.813	8.0888	46.0514	9.3982	0	16.25	4.2542	0.9917	0.9617	1	0.01046	0.02041	0	1083.51	746.312	-14.3	-53.95	0.860675
719	6.9	66.5988	9.652	56.8513	11.6023	0	22.981	5.2556	0.996	0.9852	1	0.004228	0.1633	0	633.717	803.572	63.05	-21.45	0.831904
720	6.9	9.3066	1.3488	35.5402	7.2531	0	18.3848	4.571	0.3399	-0.9992	0.9999	0.6821	1	0.5714	1039.25	414.522	-8.45	-3.9	0.185962
721	6.9	44.2048	6.4065	49.9053	10.1848	0	33.1436	8.0405	0.9783	0.8782	1	0.02638	0.06122	0	236.652	550.572	-13	42.25	0.629026
722	6.7	31.2338	4.6618	45.9259	9.7715	3.25	22.981	5.1417	0.9789	0.8954	1	0.02566	0.4255	0	1133.96	669.918	-6.5	-30.55	0.477081
723	6.7	19.8436	2.9617	23.4981	4.9996	0	9.1924	2.3852	0.7061	0.4074	0.9989	0.1852	0.8085	0.6296	948.209	584.284	16.9	-10.4	0.592387
724	4.7	47.4856	10.1033	26.6078	9.8547	4.5962	14.5344	2.8326	0.9901	0.987	0.9944	0.002845	0	0	810.692	772.404	-44.85	-15.6	1.02523
725	6.5	33.5805	5.1662	39.6199	8.8044	3.25	17.5018	3.1657	0.9803	0.9298	0.9998	0.02256	0.2889	0	1313.95	753.392	24.7	-22.75	0.586775
726	6.5	37.7504	5.8078	35.6456	7.9213	3.25	11.718	2.6692	0.9734	0.8944	1	0.0338	0.1778	0	887.285	134.754	-1.95	37.7	0.733188
727	6.5	1.4534	0.2236	14.3512	3.1892	0	7.2672	2.2275	-0.7881	-1	1	0.4092	1	0.9565	1081.45	932.615	0.65	-1.3	0.0701116
728	6.5	5.2405	0.8062	25.1244	5.5832	3.25	19.769	3.3301	0.7187	-0.5145	1	0.3437	1	0.4583	733.423	7.7846	-4.55	-2.6	0.144397
729	6.3	30.1112	4.7796	44.7134	10.3985	3.25	20.8102	5.1828	0.9697	0.8255	0.9999	0.0438	0.5581	0	1284.67	974.389	-16.25	-25.35	0.459643
730	6.3	36.3361	5.7676	56.7878	13.2065	4.5962	41.1096	8.039	0.9819	0.9417	0.9992	0.01242	0.06977	0	1346.58	613.286	-16.25	32.5	0.436724
731	5.9	39.9895	6.7779	33.7892	8.6639	4.5962	13.7886	2.5199	0.992	0.9627	1	0.01119	0.05128	0	271.203	851.517	-28.6	27.95	0.782315
732	6.3	7.0007	1.1112	24.4057	5.6757	0	20.8102	4.5094	-0.09992	-0.8087	0.9869	0.6491	0.9535	0.8696	972.937	56.5238	-6.5	-2.6	0.195782
733	5.7	41.4015	7.2634	36.7556	9.9339	3.25	20.5548	4.8544	0.9665	0.9117	0.999	0.02317	0	0	403.798	228.368	38.35	15.6	0.731173
734	4.7	30.8254	6.5586	36.21	13.4111	4.5962	32.1734	8.5334	0.9006	0.7283	0.9891	0.0894	0	0.1429	824.574	800.67	-20.8	-22.75	0.489043
735	5.9	11.05	1.8729	27.6248	7.0833	0	16.5718	3.7925	-0.01588	-0.3457	0.458	0.2353	0.9744	1	1003.42	595.585	0	-11.05	0.264411
736	5.1	9.5971	1.8818	30.3385	9.7866	0	36.3361	10.5296	0.3432	0.0995	0.7305	0.1982	0.9032	1	1046.21	201.01	8.45	4.55	0.192283
737	5.9	5.2	0.8814	28.752	7.3723	0	14.5344	4.5756	0.3978	-0.4472	0.9923	0.4145	1	0.7895	815.322	510.881	0	-5.2	0.119556
738	5.9	21.5385	3.6506	36.4955	9.3578	0	18.3848	5.1568	0.01323	-0.5547	0.8944	0.3783	0.6923	0.9474	1250.53	393.33	1.95	21.45	0.390113
739	5.9	1.8385	0.3116	28.2006	7.2309	3.25	16.25	3.7259	-0.1741	-0.9907	0.9231	0.8138	1	0.7333	1022.19	863.932	-1.3	-1.3	0.0430928
740	5.7	12.9021	2.2635	22.0457	5.9583	0	10.2774	2.949	0.9383	0.5755	1	0.1037	1	0.05882	1086.73	617.781	9.75	8.45	0.37989
741	4.9	14.2556	2.9093	18.3777	6.3371	0	13.7886	4.0153	0.9364	0.8838	0.9821	0.03436	1	0	1121.2	610.398	-13	5.85	0.45909
742	5.1	42.5837	8.3497	37.0059	11.9374	3.25	18.9506	4.9917	0.5441	0.3155	0.9629	0.2429	0.03226	0.7273	505.706	1015.04	22.1	-36.4	0.699457
743	5.7	79.9923	14.0337	55.3762	14.9665	9.1924	20.8102	3.2204	0.9896	0.9828	0.9952	0.003701	0	0	881.991	455.754	-50.05	-62.4	0.937674
744	5.5	53.304	9.6916	47.8525	13.6721	3.25	22.981	6.4423	0.9925	0.9621	1	0.01018	0	0	1196.17	889.491	51.35	-14.3	0.70886
745	4.7	51.4815	10.9535	33.1984	12.2957	0	30.6604	7.4205	0.9488	0.9396	0.9622	0.007829	0	0	760.968	580.064	-21.45	-46.8	0.89084
746	5.3	14.0616	2.6531	13.997	4.2415	0	10.2774	2.8024	0.7749	0.5547	0.9959	0.1793	1	0.4615	870.491	800.623	-7.8	11.7	0.62551
747	5.3	2.9069	0.5485	26.6881	8.0873	0	14.5344	4.2476	-0.004977	-0.7593	0.9487	0.6117	1	0.7692	745.226	346.189	-1.3	2.6	0.0678224
748	5.3	23.8028	4.4911	21.6976	6.575	0	11.718	3.1434	0.945	0.9138	0.9704	0.0208	0.9091	0	202.858	837.887	-13.65	19.5	0.683057
749	5.1	34.0553	6.6775	29.1484	9.4027	3.25	18.9506	4.3813	0.9944	0.9602	1	0.01178	0	0	1018.18	948.833	31.2	13.65	0.710168
750	4.9	22.526	4.5972	36.6487	12.6375	3.25	26.8002	8.4998	0.8286	0.5984	0.9994	0.1782	0.3448	0.3333	169.265	144.969	15.6	16.25	0.363774
751	5.1	52.7142	10.3361	34.0199	10.9742	6.5	17.5018	3.3325	0.9938	0.9855	0.9999	0.00471	0	0	66.6176	853.372	52.65	2.6	0.941855
752	5.1	4.55	0.8922	17.6958	5.7083	0	16.5718	4.7605	-0.5465	-0.9177	-0.2617	0.2743	1	1	316.706	194.029	0	4.55	0.156299
753	4.9	19.8968	4.0606	20.0421	6.9111	0	13.4001	3.2421	0.9877	0.9594	1	0.01648	1	0	1214.09	652.061	-12.35	-15.6	0.587548
754	4.9	11.9501	2.4388	18.4324	6.356	3.25	13.4001	2.683	0.3856	-0.1644	0.9991	0.4017	0.9655	0.7778	969.214	584.133	-4.55	-11.05	0.3837
755	4.9	3.9	0.7959	9.75	3.3621	0	6.5	2.2116	0.4299	-1	1	0.8891	1	0.375	0.6531	329.633	0	-3.9	0.236727
756	4.7	14.4323	3.0707	19.6772	7.2879	3.25	10.2774	2.4045	0.9871	0.9552	0.9995	0.01638	1	0	642.532	490.479	11.7	8.45	0.421342
757	4.7	21.8501	4.6489	17.5976	6.5176	3.25	9.75	1.7354	0.9755	0.96	0.9936	0.0128	0.5185	0	719.308	924.202	-20.15	8.45	0.713284
758	4.7	56.7551	12.0756	34.923	12.9345	4.5962	18.9506	4.1476	0.9975	0.9945	0.9998	0.001921	0	0	256.702	858.808	-19.5	53.3	0.933596
759	4.7	1.3	0.2766	13.607	5.0396	0	13	3.3167	-0.8038	-0.9487	-0.3162	0.2181	1	1	1246.68	515.383	0	1.3	0.0548853
760	4.7	7.1795	1.5275	16.1897	5.9962	3.25	11.718	2.3928	0.899	0.7071	0.9857	0.09472	1	0.1429	1222.93	936.947	-0.65	-7.15	0.254745
