# Supplementary material for: Cyclic AMP signalling and glucose metabolism mediate pH taxis by African trypanosomes
Source: Nat Commun. 2022 Feb 1;13:603. doi: 10.1038/s41467-022-28293-w (PMC8807625; doi:10.1038/s41467-022-28293-w)
Supplement: Supplementary file 12 — Source Data [file 41467_2022_28293_MOESM12_ESM.zip › Source Data/Source Data motility/Figure 5e/SDM 79 S3.xlsx]

## Sheet: SDM 79 S3V1
trackID	trackLength(s)	totalDisplacement(um)	meanVelocity(um/s)	totalDistance(um)	meanSpeed(um/s)	minSpeed(um/s)	maxSpeed(um/s)	stdevSpeed(um/s)	meanPersistence	minPersistence	maxPersistence	stdevPersistence	tumblingPropensityV	tumblingPropensityP	positionX(px)	positionY(px)	displacementX(um)	displacementY(um)
0	31.3	161.914	5.173	254.869	8.6986	0	30.8322	4.0617	0.7872	-0.9997	1	0.4853	0.1843	0.1355	1296.47	792.519	-126.75	-100.75	0.594693
1	12.9	48.7283	3.7774	99.6576	9.1429	0	42.25	7.1133	0.5835	-0.6869	0.9993	0.4259	0.6239	0.5506	1154.04	721.62	-48.1	-7.8	0.413151
2	10.3	41.8481	4.0629	52.4453	6.3187	0	19.769	3.4845	0.9836	0.908	1	0.0192	0.7711	0	1261.82	649.063	41.6	-4.55	0.642996
3	8.1	73.4529	9.0683	71.5885	11.7358	4.5962	23.6604	4.5691	0.9886	0.9506	1	0.01157	0	0	685.858	769.981	-0.65	-73.45	0.772704
4	15.7	46.0584	2.9337	84.3264	6.1552	0	18.9506	3.4985	0.7646	-0.9417	0.9999	0.4383	0.708	0.2308	1351.32	649.551	-45.5	-7.15	0.476621
5	11.1	57.0225	5.1372	73.6049	8.0885	0	18.9506	4.1444	0.9685	0.8877	1	0.027	0.0989	0	597.549	931.721	-39	41.6	0.635124
6	7.7	67.9149	8.8201	65.6724	11.5215	0	17.5018	3.5457	0.9928	0.97	1	0.007811	0	0	1300.47	811.701	52.65	42.9	0.765534
7	6.1	38.0403	6.2361	41.9786	10.2387	3.25	17.5018	4.8772	0.9838	0.9399	1	0.01944	0	0	916.238	896.246	11.05	-36.4	0.609071
8	8.9	69.6805	7.8293	59.9039	8.6817	0	24.7513	5.1331	0.9348	0.5145	1	0.1215	0.2029	0.102	865.798	792.326	-16.9	-67.6	0.901816
9	7.7	97.0069	12.5983	73.1191	12.8279	3.25	27.768	5.0645	0.9982	0.9954	1	0.001418	0	0	1088.38	424.786	70.2	66.95	0.982102
10	12.3	111.643	9.0767	109.478	10.6289	0	19.5	4.6337	0.9646	0.8608	1	0.03634	0	0	544	665.053	-48.1	-100.75	0.853964
11	14.3	76.2747	5.3339	67.6346	5.4987	0	10.2774	2.495	0.9708	0.8777	1	0.03074	0.5041	0	1093.84	831.724	-64.35	-40.95	0.970029
12	10.7	22.5354	2.1061	52.809	6.07	0	16.25	3.7175	-0.0232	-0.9971	0.9463	0.6685	0.7241	0.8358	964.248	839.902	12.35	18.85	0.346969
13	5.5	35.5069	6.4558	29.2128	8.3465	3.25	16.5718	3.3977	0.9797	0.95	0.9993	0.01612	0	0	927.109	1015.53	14.3	-32.5	0.773474
14	14.5	39.1082	2.6971	88.6891	7.0951	0	20.8102	4.3997	0.2271	-0.9971	1	0.7675	0.728	0.5577	425.966	671.248	37.7	-10.4	0.380136
15	5.9	10.2774	1.7419	20.0115	5.1312	0	9.1924	2.8287	0.7937	-0.5215	1	0.4682	1	0.1111	1142.47	1022.6	3.25	9.75	0.339472
16	8.7	13.4001	1.5402	49.8686	7.4431	0	18.9506	4.3196	-0.01919	-0.9998	1	0.7298	0.9701	0.7674	357.805	1015.66	10.4	-8.45	0.20693
17	10.3	20.9316	2.0322	73.2721	8.828	0	25.3833	6.0654	0.4271	-0.9412	0.9993	0.681	0.9759	0.4355	241.063	277.845	-12.35	-16.9	0.230199
18	6.5	5.5536	0.8544	26.3666	5.8592	0	21.8017	5.1092	-0.1281	-1	0.9899	0.8322	1	0.7143	1229.52	308.215	-1.95	5.2	0.145822
19	18.3	124.585	6.8079	158.637	9.7323	0	33.1436	4.425	0.9849	0.8205	1	0.02534	0.006135	0	712.59	568.21	10.4	124.15	0.699516
20	5.1	5.9927	1.175	9.3366	3.0118	0	4.5962	1.6117	0.8644	0.5145	1	0.1492	1	0.1818	694.696	250.412	4.55	-3.9	0.390132
21	7.5	16.4567	2.1942	36.6301	6.66	0	23.6604	4.4674	0.7743	-0.124	0.9882	0.219	0.8909	0.3714	342.42	836.16	-16.25	-2.6	0.329459
22	5.1	34.1235	6.6909	22.7623	7.3427	3.25	13.4001	3.0119	0.9975	0.9886	1	0.003755	0	0	600.431	837.353	-32.5	-10.4	0.911232
23	6.3	4.162	0.6606	22.8157	5.306	0	16.25	3.8319	0.396	-0.9487	0.9955	0.5155	1	0.7391	1121.99	820.952	3.25	-2.6	0.124501
24	9.7	16.875	1.7397	54.8276	7.1205	0	20.5548	5.981	-0.00982	-0.9998	1	0.7822	1	0.7368	1019.48	806.954	-16.25	-4.55	0.244323
25	24.7	88.6029	3.5872	140.62	6.1947	0	18.3848	3.2232	0.9648	0.59	1	0.05512	0.9251	0.01449	723.138	1005.26	84.5	26.65	0.579076
26	22.9	33.5805	1.4664	127.512	6.101	0	19.5	3.8736	0.3497	-1	1	0.7024	0.6699	0.5	448.779	596.707	-22.75	24.7	0.240354
27	5.9	17.8839	3.0312	24.8448	6.3705	0	13.7886	3.5034	0.8812	0.5264	0.9999	0.146	0.7692	0.2105	1298.14	564.958	16.9	-5.85	0.475818
28	13.3	6.5324	0.4912	66.0309	5.8434	0	17.5018	3.8565	0.4176	-0.9983	1	0.5648	0.9912	0.6196	344.135	871.688	-6.5	-0.65	0.0840606
29	5.9	8.841	1.4985	17.9673	4.607	0	17.5018	4.3358	0.542	-0.3457	0.9923	0.3222	1	0.6667	789.551	896.22	7.15	-5.2	0.325266
30	15.1	182.234	12.0685	181.025	13.8187	3.25	40.2003	5.2767	0.9842	0.9124	1	0.01873	0	0	473.573	407.785	174.85	51.35	0.873346
31	6.5	7.2672	1.118	51.8054	11.5123	0	35.0036	9.5806	0.07463	-0.951	0.8575	0.6102	1	0.875	1033.08	943.923	-7.15	-1.3	0.0971135
32	9.1	17.0617	1.8749	28.5251	4.0176	0	11.718	2.4721	0.7202	-0.1414	0.9998	0.2886	1	0.4167	720.687	326.769	11.05	-13	0.466672
33	11.3	7.6081	0.6733	60.9931	6.5584	0	17.5018	2.8808	0.39	-0.9701	0.9954	0.6704	1	0.4795	47.0487	1018.65	-7.15	2.6	0.102662
34	10.9	5.85	0.5367	41.3203	4.6427	0	13.4001	2.7362	-0.01095	-0.9998	0.9833	0.7727	1	0.7727	245.894	928.679	-5.85	0	0.115601
35	10.5	14.3148	1.3633	58.653	6.9004	0	20.8102	5.5485	0.2079	-1	0.9998	0.7834	1	0.6719	1001	849.229	-0.65	-14.3	0.197568
36	18.3	24.879	1.3595	81.9275	5.0262	0	30.8322	5.2958	0.4823	-1	1	0.6803	1	0.3901	1086.38	193.664	23.4	-8.45	0.270483
37	19.1	127.7	6.6859	177.154	10.3599	0	32.5	5.4122	0.6995	-0.9983	1	0.6527	0.1579	0.1788	465.966	952.628	-20.15	126.1	0.645363
38	5.3	42.7273	8.0618	31.8394	9.6483	3.25	21.8017	5.1439	0.9827	0.9598	1	0.01418	0	0	838.16	481.396	35.75	23.4	0.835567
39	28.5	40.9964	1.4385	155.612	5.8721	0	13.4001	2.9116	0.6467	-0.9487	1	0.4063	1	0.4576	1354.42	960.03	-1.95	40.95	0.244972
40	39.3	113.147	2.8791	220.109	5.9011	0	16.25	3.884	0.592	-0.9965	1	0.6065	0.7399	0.3238	646.364	523.426	-58.5	96.85	0.487892
41	13.1	81.758	6.2411	105.562	9.5101	0	23.6604	4.8359	0.901	-0.2747	1	0.2051	0.2252	0.1758	1321.78	292.809	-81.25	-9.1	0.65626
42	10.1	82.2937	8.1479	74.4089	9.1863	0	18.3848	3.9112	0.9864	0.9366	1	0.01644	0	0	375.351	748.515	79.95	19.5	0.886962
43	4.7	24.7342	5.2626	25.1349	9.3092	3.25	20.5548	4.7043	0.9242	0.7871	0.985	0.07106	0	0	1252.28	352.915	-1.3	-24.7	0.565312
44	25.9	164.64	6.3568	202.717	8.4819	0	42.25	5.2249	0.7365	-0.9971	1	0.5483	0.3808	0.1963	143.286	718.272	22.1	163.15	0.749455
45	15.5	35.6316	2.2988	84.4338	6.2544	0	42.7471	6.7909	0.5512	-0.999	1	0.6386	0.8889	0.3652	713.216	473.348	-27.95	22.1	0.367549
46	10.9	17.8484	1.6375	65.7458	7.3872	0	18.9506	4.2458	0.2937	-0.9912	1	0.7107	0.5393	0.5217	934.454	781.014	-17.55	3.25	0.221667
47	7.3	23.2551	3.1856	25.1071	4.7372	0	14.5344	3.8874	0.7952	-0.7071	0.9998	0.5054	0.5472	0.1212	87.9863	724.466	20.8	-10.4	0.672465
48	9.7	70.8768	7.3069	90.5509	11.7599	0	22.75	6.067	0.976	0.7809	1	0.03434	0.07792	0	1387.29	69.9124	-1.95	70.85	0.62134
49	11.9	81.5096	6.8495	95.3542	9.6317	0	49.1814	7.4755	0.7977	-0.9368	1	0.493	0.1818	0.1266	1019.43	194.836	-61.1	53.95	0.711141
50	4.7	8.2219	1.7493	15.6882	5.8104	0	16.5718	4.0662	0.642	0.2364	0.9762	0.3106	1	0.5	1350.98	801.34	2.6	-7.8	0.301064
51	5.9	3.3144	0.5618	16.9881	4.3559	0	13.7886	2.6853	-0.4735	-0.9701	0.4472	0.3261	1	1	772.754	250.076	3.25	0.65	0.128974
52	8.1	82.3271	10.1638	71.7794	11.7671	3.25	23.4361	5.0059	0.9851	0.9223	1	0.02589	0	0	639.278	426.858	39.65	72.15	0.863747
53	8.3	39.1945	4.7222	36.4665	5.7883	0	11.718	2.7738	0.9523	0.8028	1	0.0506	0.5238	0	1287.49	403.795	-3.9	-39	0.815818
54	6.7	32.0681	4.7863	33.2044	7.0648	0	16.25	3.5184	0.9644	0.7748	1	0.05064	0.617	0	1197.08	719.664	30.55	9.75	0.677486
55	5.1	55.7069	10.9229	35.8035	11.5495	4.5962	16.25	3.8687	0.9926	0.9723	0.9998	0.009644	0	0	1042.42	847.667	37.05	-41.6	0.945747
56	19.9	24.7769	1.2451	122.507	6.844	0	20.8102	4.0923	0.7036	-0.7474	1	0.4642	1	0.3101	1304.97	184.638	-1.95	-24.7	0.181926
57	4.9	6.6922	1.3657	17.8301	6.1483	3.25	18.9506	4.3522	0.2484	-0.6097	0.8437	0.3928	0.8621	0.8889	475.847	1030.89	-3.25	-5.85	0.222126
58	49.5	89.9657	1.8175	228.349	4.8073	0	20.5548	3.0728	0.4397	-1	1	0.6699	0.9642	0.4774	941.364	192.736	68.9	-57.85	0.378071
59	11.7	42.5837	3.6396	52.2241	5.3839	0	13.4001	3.5849	0.7923	-0.9899	1	0.4624	0.6289	0.1842	181.65	1029.35	41.6	-9.1	0.676016
60	8.9	28.7767	3.2333	41.6162	6.0313	0	13.7886	3.5332	0.5995	-0.67	1	0.4929	0.8986	0.3878	79.9775	997.18	9.1	-27.3	0.536087
61	16.1	74.9786	4.6571	143.065	10.1464	0	29.43	6.7768	0.6692	-0.9744	1	0.4639	0.2766	0.3058	1122.62	480.283	74.75	-5.85	0.45899
62	7.3	3.3144	0.454	17.235	3.2519	0	7.2672	2.3822	0.1397	-1	1	0.678	1	0.7931	1072.82	252.993	0.65	3.25	0.139611
63	4.7	25.483	5.4219	24.1706	8.9521	3.25	14.5344	3.2591	0.9819	0.9439	0.9989	0.02004	0	0	486.628	971.979	-25.35	2.6	0.605657
64	10.7	80.7283	7.5447	88.161	10.1334	0	17.5018	3.7452	0.9107	0.6666	1	0.07555	0	0.04478	607.514	826.042	18.2	-78.65	0.744538
65	37.3	96.2461	2.5803	220.275	6.2401	0	22.75	3.9867	0.7257	-0.9952	1	0.3856	0.8839	0.3263	786.098	476.322	-72.15	-63.7	0.413503
66	15.5	56.3217	3.6337	84.8907	6.2882	0	14.5344	3.0962	0.9494	0.6668	1	0.06847	0.6519	0.02609	615.826	846.535	18.2	-53.3	0.57786
67	7.5	39.4149	5.2553	39.9876	7.2705	3.25	13.4001	2.9255	0.9551	0.8164	0.9998	0.05396	0.3273	0	963.727	411.92	-38.35	-9.1	0.722825
68	21.9	74.9955	3.4245	188.869	9.4909	0	41.1096	6.6978	0.6116	-0.9123	1	0.5508	0.5226	0.3596	1255.45	638.959	62.4	41.6	0.360819
69	6.3	51.629	8.1951	39.2339	9.1242	3.25	17.5018	3.5844	0.9855	0.9333	0.9999	0.01451	0	0	273.683	866.214	-50.7	9.75	0.898172
70	6.7	48.5764	7.2502	42.8694	9.1211	0	14.5344	3.9166	0.9881	0.8912	1	0.0221	0	0	411.455	676.687	20.15	44.2	0.794882
71	27.3	52.646	1.9284	154.128	6.092	0	18.3848	3.6855	0.1962	-1	1	0.8197	0.8458	0.536	1221.99	954.081	-18.2	49.4	0.316546
72	15.5	102.058	6.5844	109.947	8.1442	0	23.6604	4.1477	0.9837	0.9033	1	0.01883	0.007407	0	1222.65	82.5	1.3	102.05	0.808477
73	19.9	101.751	5.1131	131.377	7.3395	0	20.8102	3.751	0.9743	0.8005	1	0.03763	0.2346	0	1318.7	165.643	-33.15	96.2	0.696655
74	4.7	11.1072	2.3632	22.501	8.3337	3.25	18.3848	5.1572	0.8899	0.7809	0.9692	0.06711	1	0	261.915	667.766	10.4	-3.9	0.283572
75	6.3	18.2116	2.8907	26.0832	6.0659	0	14.5344	3.4456	0.4475	-0.8503	0.9991	0.5945	1	0.6087	983.595	435.698	-14.95	-10.4	0.476549
76	6.9	3.9538	0.573	24.535	5.0071	0	14.5344	4.317	-0.1303	-1	1	0.8137	1	0.7143	67.1812	768.319	0.65	3.9	0.114437
77	15.7	153.656	9.787	152.103	11.1024	3.25	21.8017	3.8739	0.9951	0.9738	1	0.005629	0	0	874.596	131.341	57.85	-142.35	0.881521
78	7.7	84.0538	10.9161	66.9175	11.7399	3.25	19.769	3.8901	0.9934	0.9676	1	0.008147	0	0	976.305	993.175	83.85	5.85	0.929829
79	5.5	21.2223	3.8586	22.2715	6.3633	0	20.5548	4.4179	0.8581	0.6906	0.9558	0.08197	0.4857	0.1333	252.973	1016.63	-9.75	-18.85	0.606383
80	10.1	44.133	4.3696	55.1518	6.8089	0	13.7886	3.0068	0.9524	0.4264	1	0.08652	0.3704	0.03279	773.371	493.381	-30.55	-31.85	0.641748
81	6.3	34.548	5.4838	50.0863	11.648	3.25	24.7513	5.7324	0.9758	0.8877	1	0.0277	0.1628	0	1108.31	1010.1	34.45	-2.6	0.470793
82	39.3	186.687	4.7503	259.398	6.9544	0	16.25	3.3495	0.7918	-1	1	0.5351	0.3405	0.1197	808.174	788.396	186.55	-7.15	0.683064
83	10.5	16.25	1.5476	67.0922	7.8932	0	24.7513	6.1176	0.2129	-0.9993	1	0.7555	1	0.5938	1278.82	174.486	-4.55	-15.6	0.196068
84	8.5	68.9031	8.1062	68.6715	10.5648	0	25.3833	6.4251	0.9675	0.8719	0.9999	0.03376	0	0	479.035	417.324	61.1	31.85	0.767284
85	6.9	5.2	0.7536	35.6692	7.2794	0	27.768	6.913	-0.4	-1	0.9806	0.6076	1	0.931	1360.25	180.304	0	-5.2	0.103525
86	11.7	13.8192	1.1811	72.1092	7.4339	0	16.5718	4.3816	0.2376	-0.9996	0.9996	0.878	0.8041	0.4416	810.154	591.641	9.1	-10.4	0.15888
87	14.9	48.437	3.2508	94.6431	7.3367	0	26.2023	5.0383	0.8159	-0.9955	1	0.4142	0.8295	0.1495	431.56	156.114	-37.05	-31.2	0.443087
88	10.5	4.9503	0.4715	38.576	4.5384	0	11.718	2.7753	0.0805	-1	1	0.7969	1	0.7031	637.795	5.4905	1.95	4.55	0.103891
89	18.5	54.1064	2.9247	103.008	6.2429	0	17.5018	4.2404	0.4617	-1	1	0.7874	0.8	0.3241	1112.77	648.143	52	-14.95	0.468484
90	17.1	7.6081	0.4449	97.3697	6.4483	0	20.8102	5.1631	0.06451	-1	1	0.6287	1	0.8062	748.044	694	-7.15	-2.6	0.0689949
91	20.9	10.0907	0.4828	92.8824	4.9144	0	21.8017	4.2258	0.1156	-1	1	0.6618	1	0.7564	1070.43	290.277	-9.75	-2.6	0.0982419
92	43.9	136.162	3.1016	223.657	5.3379	0	26.8002	3.6998	0.8929	0.05787	1	0.1723	0.9332	0.1178	616.197	443.204	78.65	-111.15	0.581052
93	17.9	24.8874	1.3904	143.733	9.0398	0	36.3361	5.7576	0.4698	-0.7433	1	0.4923	0.4088	0.6259	612.031	650.5	18.85	-16.25	0.153809
94	9.1	0.9192	0.101	22.7278	3.2011	0	13.4001	2.7225	-0.3837	-1	0.9701	0.736	1	0.898	570.687	918.028	0.65	0.65	0.0315517
95	31.1	128.8	4.1415	237.615	8.1655	0	18.9506	3.7403	0.647	-1	1	0.6284	0.2234	0.2639	472.156	386.936	-31.85	124.8	0.507195
96	4.9	2.9069	0.5932	12.8146	4.4188	0	7.2672	2.1619	0.1881	-0.5369	1	0.6479	1	0.6667	408.755	1014.49	-1.3	-2.6	0.134245
97	9.3	32.5	3.4946	75.7417	10.3756	0	23.6604	5.4029	0.6315	-0.9533	0.9992	0.618	0.6164	0.283	100.559	104.925	-9.1	-31.2	0.336809
98	4.9	38.3555	7.8277	27.4887	9.4789	3.25	16.5718	3.437	0.9949	0.9774	1	0.007356	0	0	419.867	359.194	38.35	0.65	0.825803
99	6.5	36.6083	5.6321	51.0346	11.341	3.25	44.2048	10.1249	0.8572	0.3119	0.9999	0.1885	0.04444	0.16	344.323	343.969	3.9	36.4	0.496614
100	11.5	44.1713	3.841	51.9888	5.4725	0	11.718	2.6531	0.9833	0.9164	1	0.01879	0.9684	0	285.439	722.761	37.05	24.05	0.701873
101	6.3	10.1116	1.605	20.93	4.8675	0	9.75	2.5348	0.5726	-0.07975	0.9872	0.2973	1	0.6522	332.563	682.246	-7.15	7.15	0.329738
102	5.1	18.2464	3.5777	31.6868	10.2216	3.25	22.75	4.7602	0.1452	-0.994	1	0.9537	0.3548	0.4545	89	175.059	-1.3	18.2	0.350014
103	38.3	209.251	5.4635	323.349	8.9077	0	24.7513	4.4938	0.8402	-0.9785	1	0.4013	0.259	0.1257	996.935	628.379	-198.9	-65	0.613346
104	12.5	2.68	0.2144	72.9766	6.9502	0	17.5018	3.7817	0.2473	-1	0.9998	0.7495	0.9905	0.5765	297.608	197.46	-2.6	-0.65	0.030848
105	46.9	47.343	1.0094	272.683	6.0731	0	36.7696	4.748	0.2948	-1	1	0.7766	0.8753	0.5059	196.039	688.107	7.15	46.8	0.166208
106	5.3	11.718	2.211	23.0589	6.9876	0	22.981	6.2265	0.8559	0.5	0.9997	0.144	1	0.1538	778.821	50.5094	11.05	-3.9	0.316418
107	11.9	52.974	4.4516	72.5834	7.3317	0	18.3848	4.1551	0.8568	0.01754	1	0.2228	0.5556	0.2278	113.794	804.542	-5.85	52.65	0.607172
108	21.1	61.0377	2.8928	123.258	6.4533	0	33.1436	5.5842	0.7541	-0.8087	1	0.409	0.8901	0.2339	336.562	462.078	60.45	8.45	0.448267
109	16.3	70.5392	4.3276	118.421	8.2812	0	42.7471	6.1323	0.8534	0.0137	1	0.2229	0.6014	0.1951	1242.5	625.886	67.6	-20.15	0.522581
110	5.3	27.9802	5.2793	17.8564	5.411	0	11.718	3.2765	0.857	0.5408	0.9998	0.1693	0.303	0.2308	612.424	483.623	-27.95	1.3	0.975661
111	5.3	42.8063	8.0767	28.5153	8.641	0	13.4001	3.4815	0.9924	0.9695	1	0.0116	0	0	120.972	764.774	31.85	-28.6	0.934695
112	7.3	1.95	0.2671	39.2861	7.4125	0	30.8322	7.6525	-0.2466	-0.9925	0.9923	0.5778	1	0.9655	1307.09	330.603	1.95	0	0.0360337
113	5.3	14.2556	2.6897	29.5059	8.9412	3.25	18.9506	4.1917	0.6725	0.3939	0.9683	0.1748	1	0.6923	1326.9	447.509	-5.85	13	0.300821
114	14.9	1.4534	0.09755	83.3583	6.4619	0	43.7243	5.9153	0.2858	-0.9965	1	0.7088	0.907	0.6038	979.96	590.97	-1.3	-0.65	0.0150962
115	6.5	61.972	9.5341	44.2865	9.8414	0	23.4361	5.0531	0.9813	0.9445	1	0.02023	0	0	1316.58	915.515	13.65	60.45	0.968775
116	18.7	74.5717	3.9878	117.185	7.0171	0	24.7513	4.2696	0.7877	-0.9912	1	0.4948	0.491	0.1429	1175.39	538.04	-18.85	-72.15	0.568297
117	5.9	24.6658	4.1806	24.3986	6.2561	0	13.4001	3.5948	0.9247	0.7967	0.9998	0.06186	0.8462	0	64.6949	518.932	-23.4	-7.8	0.668244
118	30.7	61.5066	2.0035	169.472	5.905	0	46.1912	4.8487	0.5265	-1	1	0.6525	0.9547	0.3684	1089.54	260.95	50.05	-35.75	0.339289
119	33.7	129.728	3.8495	253.696	8.003	0	39.6713	6.543	0.6635	-0.9988	1	0.6023	0.4479	0.2712	831.139	429.147	122.2	-43.55	0.481007
120	4.7	32.7138	6.9604	26.78	9.9185	3.25	20.5548	6.3267	0.9846	0.9722	0.9975	0.009744	0	0	145.84	160.575	30.55	11.7	0.701759
121	6.5	6.7862	1.044	34.6672	7.7038	0	41.3657	7.8722	-0.5539	-1	0.5568	0.529	0.4667	1	1362.68	745.269	6.5	1.95	0.135518
122	8.7	38.7936	4.459	45.3746	6.7723	0	13	3.1518	0.8468	0.1207	1	0.2231	0.4179	0.1702	693.293	1009.43	-20.15	-33.15	0.658417
123	14.1	62.2509	4.415	87.3606	7.2199	0	35.8974	5.7134	0.9026	-0.1305	0.9998	0.176	0.3884	0.06931	1345.82	594.808	54.6	-29.9	0.611504
124	10.7	32.5065	3.038	78.462	9.0186	3.25	24.7513	5.7272	-0.04153	-0.9988	1	0.8103	0.8391	0.6716	1358.78	56.3458	0.65	32.5	0.336859
125	5.3	4.3603	0.8227	25.688	7.7842	0	24.7513	6.5679	0.5256	-0.6247	1	0.5024	1	0.6154	339.207	586.141	3.9	-1.95	0.105688
126	5.9	59.0105	10.0018	40.5073	10.3865	4.5962	14.5344	2.5106	0.9878	0.9646	0.9999	0.01079	0	0	698.025	943.093	26.65	-52.65	0.962962
127	5.3	14.8223	2.7967	24.4876	7.4205	3.25	13	3.2987	0.9667	0.9033	0.9915	0.02538	1	0	858.736	913.585	9.1	11.7	0.376888
128	10.5	76.1139	7.2489	89.0155	10.4724	0	23.4361	4.8548	0.9806	0.8578	1	0.0241	0	0	1096.95	733.724	10.4	-75.4	0.692191
129	8.9	27.6384	3.1054	42.6632	6.1831	0	27.768	5.2324	0.006378	-0.8944	0.9994	0.6945	0.6667	0.75	86.0112	663.045	20.8	18.2	0.50224
130	5.7	0.9192	0.1613	26.4263	7.1422	3.25	17.5018	3.6861	0.2085	-1	0.7657	0.4847	1	0.9375	861.833	740.167	0.65	0.65	0.0225841
131	6.7	23.2733	3.4736	24.2174	5.1526	0	11.718	3.2803	0.9507	0.6735	0.9994	0.07159	0.617	0.03704	892.41	480.59	13.65	18.85	0.674145
132	16.5	97.8417	5.9298	145.007	10.0005	0	19.769	4.1702	0.9567	0.705	1	0.05543	0.131	0.016	1213.37	117.415	-92.95	-30.55	0.59295
133	5.7	21.607	3.7907	51.1521	13.8249	0	42.3748	14.2438	0.8126	-0.7668	0.9993	0.4145	0.6216	0.1176	1131.68	354.64	2.6	21.45	0.274194
134	9.3	78	8.3871	86.1413	11.8002	3.25	23.6604	5.3162	0.9893	0.9214	1	0.01516	0	0	1381.4	603.624	0	78	0.710759
135	7.1	27.0591	3.8111	33.6058	6.5894	0	11.718	2.8464	0.9616	0.7645	1	0.05593	0.6275	0	1287.27	1029.94	-24.7	11.05	0.578368
136	21.5	72.9855	3.3947	148.702	7.6257	0	30.6604	4.9025	0.5933	-0.9401	1	0.5782	0.6308	0.3895	486.688	790.823	-72.8	5.2	0.445166
137	10.7	3.3144	0.3098	75.6743	8.6982	0	18.3848	4.647	0.375	-0.9948	1	0.7172	0.4368	0.5224	785.304	19.1355	0.65	-3.25	0.0356166
138	7.5	49.3529	6.5804	66.0726	12.0132	0	39.1352	8.3976	0.9091	0.6094	1	0.09478	0.01818	0.05714	72.0667	912.753	48.1	-11.05	0.547764
139	10.9	58.2322	5.3424	69.5354	7.813	0	32.5	8.0557	0.9784	0.904	0.9999	0.02426	0.2022	0	1039.2	420.243	-48.75	-31.85	0.683783
140	6.3	36.0384	5.7204	37.4517	8.7097	0	23.4361	5.2877	0.9002	0.6306	1	0.1164	0.3953	0.1304	1238.48	203.849	4.55	-35.75	0.656785
141	5.5	6.1664	1.1212	32.04	9.1543	3.25	22.981	5.6379	-0.7193	-0.9839	-0.1961	0.2514	0.9714	1	733.918	200.664	-1.95	5.85	0.122478
142	8.9	64.6677	7.266	62.7407	9.0928	3.25	20.8102	4.3512	0.995	0.9766	1	0.006173	0	0	1309.04	770.5	40.95	-50.05	0.799094
143	7.5	48.0209	6.4028	50.4702	9.1764	0	18.3848	4.3227	0.9485	0.6596	0.9998	0.08201	0.2364	0.02857	359.5	961.553	-37.05	30.55	0.697746
144	8.7	23.0361	2.6478	30.0439	4.4842	0	13	3.8879	0.9004	0.2631	0.9998	0.149	0.7612	0.1064	1361.61	330.747	6.5	-22.1	0.590473
145	7.7	10.2774	1.3347	24.1216	4.2319	0	18.9506	3.8931	0.368	-0.9989	0.9971	0.7629	1	0.5278	48.8636	542.656	-3.25	-9.75	0.31539
146	10.3	60.45	5.8689	70.43	8.4855	0	27.768	5.4097	0.9313	0.722	1	0.08029	0.494	0.03175	1314.14	545.67	-60.45	0	0.691639
147	6.7	13.5256	2.0187	28.5789	6.0806	0	18.9506	4.4302	0.9231	0.7612	0.9995	0.07534	1	0	551.739	180.806	-11.05	7.8	0.33199
148	10.3	15.23	1.4786	76.1676	9.1768	0	26.2023	4.8584	0.6079	-0.3939	0.9997	0.3908	1	0.4921	1156.78	873.039	9.75	11.7	0.161124
149	9.3	65.9326	7.0895	70.7437	9.6909	0	21.8017	5.1805	0.9847	0.8765	1	0.02324	0	0	974.312	538.371	-65	11.05	0.731563
150	4.7	22.7871	4.8483	13.6824	5.0676	0	16.5718	4.3396	0.9285	0.8896	0.9999	0.04037	0.4444	0	1290	636.734	1.3	22.75	0.956725
151	25.5	104.292	4.0899	165.546	7.0445	0	36.3361	5.0048	0.8744	-0.6075	1	0.2551	0.5745	0.1127	805.396	491.204	104	-7.8	0.580581
152	5.9	10.5812	1.7934	30.2915	7.767	0	47.3207	9.867	0.2471	-0.9191	0.9285	0.4983	0.8974	0.7895	437.958	870.305	7.15	-7.8	0.2309
153	45.3	123.034	2.716	387.041	8.9386	0	22.75	4.4272	0.6975	-0.9995	1	0.5407	0.485	0.2659	1304.52	916.466	-33.8	-118.3	0.303851
154	7.3	43.55	5.9658	37.5819	7.0909	0	13.7886	3.2407	0.9021	0.6857	1	0.09989	0.2264	0.1212	1306.31	814.274	43.55	0	0.841332
155	7.1	10.6608	1.5015	23.7269	4.6523	0	13	3.4546	0.4656	-0.7682	1	0.4685	1	0.6129	756.289	479.93	-8.45	6.5	0.322744
156	13.7	49.7749	3.6332	97.3429	8.3199	0	18.9506	4.3336	0.9324	0.5697	1	0.09404	0.7436	0.07216	814.431	377.029	-37.7	32.5	0.436688
157	4.9	17.8484	3.6425	17.2214	5.9384	3.25	10.2774	2.6897	0.9965	0.9904	0.9998	0.003096	1	0	1330.32	617.071	3.25	17.55	0.613381
158	15.7	52.6219	3.3517	102.747	7.4998	0	27.9576	4.7167	0.7965	-1	1	0.4405	0.7153	0.1724	1079.39	713.271	-16.25	-50.05	0.446905
159	6.5	57.1483	8.792	47.5164	10.5592	3.25	22.981	4.2709	0.9756	0.915	1	0.02398	0	0	956.346	1018.21	53.95	18.85	0.832639
160	16.7	137.198	8.2154	156.516	10.6473	0	43.6033	7.3527	0.9843	0.8739	1	0.02053	0.02041	0	1233.23	612.719	-133.9	-29.9	0.771595
161	7.7	58.6659	7.6189	51.1281	8.9698	0	16.25	3.8799	0.9967	0.9887	1	0.003072	0	0	551.214	660.188	-9.75	-57.85	0.849395
162	16.5	52.7942	3.1997	111.856	7.7142	0	20.8102	4.4673	0.6918	-0.9737	1	0.5474	0.531	0.25	388.418	529.749	3.9	52.65	0.414781
163	9.7	24.879	2.5648	33.8973	4.4023	0	10.2774	2.6811	0.8461	0.4472	1	0.1668	0.8701	0.2982	292.284	363.66	-13.65	-20.8	0.582605
164	9.3	74.8206	8.0452	65.6851	8.998	3.25	13.4001	2.7203	0.9952	0.9769	1	0.004548	0	0	1030.24	141.156	-24.05	-70.85	0.89411
165	8.5	4.111	0.4836	29.9407	4.6063	0	18.9506	4.5498	0.5765	-0.8321	1	0.5459	1	0.4091	969.553	619.577	1.3	3.9	0.104987
166	5.5	5.9927	1.0896	22.9338	6.5525	0	13.4001	3.4686	0.1756	-0.9999	0.9983	0.7589	1	0.7143	1019.45	162.9	3.9	-4.55	0.166288
167	6.1	26.2023	4.2955	36.727	8.9578	0	18.3848	3.9647	0.9866	0.913	0.9999	0.02128	0.6341	0	930.393	566.221	-13	-22.75	0.479526
168	5.3	17.6819	3.3362	30.0807	9.1154	3.25	16.25	3.3206	0.8729	0.726	1	0.1033	1	0.2308	1355.15	799.245	-14.3	10.4	0.365996
169	6.9	20.6573	2.9938	22.1409	4.5185	0	10.2774	2.7864	0.9838	0.8695	0.9999	0.0245	1	0	88.5435	463.051	20.15	-4.55	0.662565
170	8.7	5.5536	0.6383	43.1871	6.4458	0	18.3848	4.1468	-0.1349	-0.9971	0.9923	0.6291	1	0.8889	536.506	515.558	5.2	1.95	0.0990257
171	5.1	7.9076	1.5505	32.062	10.3426	3.25	33.931	8.3716	0.366	-0.2249	0.7071	0.2583	1	1	956.804	954.471	-1.3	7.8	0.149914
172	4.7	33.7812	7.1875	21.6706	8.0261	0	11.718	3.452	0.9877	0.977	0.9965	0.007024	0	0	782.692	449.489	29.25	16.9	0.895516
173	18.1	89.9023	4.967	110.999	6.8943	0	37.9012	5.1802	0.9611	0.5002	1	0.09563	0.4472	0.04255	696.069	882.246	-78.65	-43.55	0.72045
174	20.5	169.552	8.2708	177.969	9.6199	0	26.2023	4.6713	0.9674	0.61	1	0.05938	0.1622	0.01818	222.007	630.632	-46.15	-163.15	0.859759
175	6.5	39.9895	6.1522	30.4456	6.7657	4.5962	10.2774	2.0192	0.9967	0.9835	1	0.003981	0	0	1205.88	1017.64	-28.6	-27.95	0.909322
176	5.5	21.4401	3.8982	17.8601	5.1029	0	10.2774	3.1389	0.9818	0.9578	0.9989	0.01376	0.8286	0	893.018	156.873	-20.8	-5.2	0.763919
177	5.9	10.1741	1.7244	23.2512	5.9618	0	14.5344	3.6053	0.8043	-0.02438	0.9923	0.2915	1	0.2105	757.076	99.3729	4.55	9.1	0.289242
178	5.7	4.9503	0.8685	8.9704	2.4244	0	7.2672	2.4471	-0.739	-0.9996	0.7071	0.4368	1	1	52.9386	772.254	-1.95	4.55	0.358233
179	5.9	95.1512	16.1273	66.0277	16.9302	6.5	35.1541	6.5568	0.9984	0.9882	1	0.003027	0	0	873.678	525.229	-66.3	-68.25	0.952576
180	14.5	13.1615	0.9077	84.1342	6.7307	0	46.5329	8.0665	0.457	-1	1	0.7243	0.928	0.4286	1148.09	682.838	4.55	12.35	0.13486
181	43.5	133.546	3.07	287.269	6.9222	0	29.9635	5.3033	0.6684	-1	1	0.5645	0.7494	0.2658	456.336	250.756	-88.4	-100.1	0.443501
182	8.7	66.6179	7.6572	69.3282	10.3475	0	45.6159	9.2516	0.9535	0.8504	1	0.04531	0	0	851.851	927.931	6.5	-66.3	0.740005
183	6.7	14.9641	2.2335	21.8159	4.6417	0	13	3.1833	0.4554	-0.5727	0.9979	0.4193	0.6809	0.7778	30.7687	327.276	8.45	12.35	0.481181
184	5.1	40.2003	7.8824	31.1971	10.0636	6.5	35.75	7.0149	0.9982	0.9901	1	0.002971	0	0	674.235	473.382	-39	9.75	0.783258
185	21.7	41.7268	1.9229	148.589	7.5426	0	29.9635	4.9786	0.6927	-0.9448	1	0.4532	0.8376	0.3503	202.935	900.578	13	39.65	0.254939
186	4.7	18.2116	3.8748	14.8272	5.4915	0	11.718	2.9836	0.9486	0.902	0.9878	0.0265	0.8889	0	322.308	527.17	14.95	10.4	0.7056
187	8.9	16.9499	1.9045	45.1807	6.5479	0	35.1541	7.0162	-0.1291	-0.9262	0.774	0.5345	0.8696	0.9796	759.596	246.562	9.1	14.3	0.290857
188	4.7	46.2232	9.8347	25.6673	9.5064	3.25	14.5344	3.8238	0.9986	0.9934	1	0.002299	0	0	838.308	883.085	-46.15	-2.6	1.03453
189	6.7	51.3993	7.6715	38.7728	8.2495	3.25	16.25	3.3943	0.9612	0.9123	0.9996	0.02856	0	0	361.896	146.351	50.7	8.45	0.929935
190	26.3	61.1311	2.3244	191.435	7.878	0	35.1541	5.0061	0.5952	-0.9681	1	0.6152	0.5556	0.3153	881.297	591.918	42.9	43.55	0.29505
191	33.3	177.24	5.3225	208.004	6.6455	0	16.25	3.0474	0.982	0.8483	1	0.02387	0.1821	0	664.269	1005.23	-170.95	-46.8	0.800918
192	5.1	7.827	1.5347	10.8689	3.5061	0	7.2672	2.214	0.346	0.1961	0.7962	0.1856	1	0.9091	778.245	905.882	5.85	-5.2	0.437723
193	4.9	16.0801	3.2817	20.7615	7.1591	0	14.5344	4.6889	0.4303	0.1414	0.6905	0.1769	0.8621	1	33.7551	370.51	-3.9	15.6	0.458396
194	5.3	27.3309	5.1568	21.9749	6.6591	3.25	11.718	2.6615	0.9723	0.9352	0.9995	0.02374	0.09091	0	435.906	123.943	-27.3	1.3	0.774399
195	6.5	18.9506	2.9155	40.3639	8.9698	3.25	26.8002	6.1631	0.8574	0.534	1	0.1374	1	0.2	1384.44	777.792	-9.75	-16.25	0.325035
196	16.7	60.1838	3.6038	103.37	7.032	0	16.25	3.9969	0.5872	-0.9994	1	0.6652	0.4762	0.3252	402.662	606.09	-27.95	53.3	0.512486
197	8.5	56.978	6.7033	60.2083	9.2628	3.25	17.5018	4.2608	0.9945	0.9801	1	0.005634	0	0	355.282	22.6941	46.8	-32.5	0.72368
198	9.9	47.61	4.8091	51.821	6.5596	0	17.5018	3.3359	0.9369	0.7174	0.9995	0.06335	0.3291	0.01695	1254.74	222.454	-46.15	-11.7	0.733139
199	4.7	29.8293	6.3467	28.4119	10.5229	4.5962	27.9576	6.308	0.9974	0.9929	1	0.002598	0	0	445.117	196.457	-29.25	5.85	0.603132
200	11.3	14.7365	1.3041	55.7211	5.9915	0	17.5018	3.5037	0.606	-0.9737	1	0.4345	1	0.5278	863.712	913.668	9.75	-11.05	0.217658
201	5.5	27.6537	5.0279	27.9358	7.9817	0	27.5772	6.6861	0.9783	0.8935	0.9998	0.02832	0.2286	0	415.464	991.482	-13.65	24.05	0.629928
202	10.1	5.2405	0.5189	36.4863	4.5045	0	14.5344	3.8006	-0.1305	-1	0.9487	0.5875	1	0.9474	688.594	252.985	-2.6	4.55	0.115196
203	4.7	8.45	1.7979	12.8913	4.7746	0	16.25	3.9665	0.7065	0.3786	0.9878	0.2083	1	0.5714	296.245	996.319	3.25	7.8	0.376555
204	6.5	3.3144	0.5099	39.6336	8.8075	3.25	29.9635	6.0707	0.2188	-0.9835	0.9487	0.6254	1	0.7826	208.839	839.885	-3.25	0.65	0.0578938
205	8.3	46.7006	5.6266	60.9247	9.6706	3.25	16.5718	4.0272	0.9787	0.8687	1	0.02664	0.1111	0	100.343	226.801	46.15	7.15	0.581825
206	21.3	44.9817	2.1118	129.083	6.6882	0	20.8102	4.3035	0.4892	-0.9985	1	0.6623	0.9326	0.4302	530.27	286.164	35.75	27.3	0.31575
207	4.7	3.7901	0.8064	11.0902	4.1075	0	18.3848	4.9729	-0.4643	-0.824	0.4472	0.4395	1	1	1069.41	251.713	1.95	3.25	0.196324
208	12.7	11.183	0.8806	45.6619	4.2675	0	11.718	3.3484	0.1397	-1	1	0.7991	0.8692	0.6024	120.213	466.835	9.1	-6.5	0.20635
209	6.7	57.8792	8.6387	51.5199	10.9617	4.5962	14.5344	2.8483	0.9965	0.9806	1	0.004727	0	0	690.709	400.209	48.75	31.2	0.78808
210	11.1	50.7	4.5676	62.2391	6.8395	0	19.5	3.83	0.9499	0.7593	1	0.07531	0.5495	0	8.5315	165.82	19.5	-46.8	0.667827
211	11.7	38.619	3.3008	91.0648	9.3881	0	32.5	5.967	0.7353	0.1713	1	0.2862	0.4124	0.4286	992.688	37.7906	-27.95	26.65	0.351594
212	7.9	22.4132	2.8371	29.8447	5.0584	0	11.718	2.7349	0.9591	0.7784	1	0.04999	1	0	284.937	918.842	19.5	-11.05	0.560869
213	19.5	12.503	0.6412	77.8237	4.4471	0	17.5018	3.5733	0.08736	-1	0.9981	0.6236	1	0.7961	1368.59	825.633	-5.85	-11.05	0.144184
214	6.3	47.3832	7.5211	38.0276	8.8436	0	17.5018	3.4236	0.9963	0.9834	1	0.004588	0	0	1206.34	558.341	-21.45	42.25	0.850457
215	5.1	10.7594	2.1097	19.7055	6.3566	0	13.4001	3.6775	0.6392	0.09392	0.8944	0.2431	1	0.6364	1198.32	8.1275	-4.55	-9.75	0.331891
216	8.9	25.483	2.8633	69.85	10.1232	0	32.1734	7.1547	0.7112	-0.9991	1	0.5838	0.6667	0.1667	1242.85	398.157	20.15	-15.6	0.282845
217	18.7	87.4002	4.6738	118.069	7.07	0	14.5344	3.3437	0.9342	0.6748	1	0.07918	0.3653	0.03401	976.658	343.604	33.8	80.6	0.661075
218	8.1	22.4132	2.7671	45.3746	7.4385	3.25	23.4361	4.6049	0.6174	-0.3213	0.9996	0.4383	0.6393	0.4	1150.36	772.914	-21.45	-6.5	0.371997
219	18.5	80.6236	4.358	129.003	7.8184	0	17.5018	3.5811	0.9115	0.4864	1	0.1241	0.3394	0.131	819.478	259.222	1.95	80.6	0.557403
220	5.3	18.3042	3.4536	19.9303	6.0395	0	14.5344	3.8558	0.8421	0.5283	0.9989	0.1504	0.8182	0.3077	431.142	15.7358	-1.95	18.2	0.571835
221	15.3	159.031	10.3942	168.87	12.697	0	46.5329	7.4523	0.8653	-0.992	1	0.4144	0.1128	0.07965	607.811	248.078	11.7	158.6	0.818634
222	16.7	232.843	13.9427	224.707	15.2862	3.25	24.7513	4.7359	0.9746	0.8575	1	0.02943	0	0	702.368	660.889	103.35	208.65	0.91211
223	20.1	89.5397	4.4547	120.735	6.6705	0	18.9506	3.7334	0.8524	-0.6139	1	0.3597	0.4365	0.1366	307.313	893	80.6	39	0.667821
224	6.3	19.801	3.143	23.9476	5.5692	0	18.9506	3.9082	0.9809	0.9417	1	0.01808	0.9767	0	735.175	34.3175	18.2	7.8	0.564354
225	5.3	18.4993	3.4904	26.5945	8.059	0	16.5718	4.6706	-0.5941	-0.9998	0.6757	0.6211	0.5455	1	739.123	590.255	-17.55	-5.85	0.433106
226	16.1	91.7974	5.7017	126.021	8.9377	3.25	17.5018	3.5671	0.8457	-1	1	0.4591	0.2837	0.09917	229.922	522.317	-91.65	5.2	0.637938
227	7.7	13.081	1.6988	27.9088	4.8963	0	14.5344	3.1205	0.2762	-0.9762	0.9357	0.535	1	0.8108	413.11	430.351	-5.85	-11.7	0.346956
228	24.9	99.1074	3.9802	148.366	6.4789	0	13.7886	3.3061	0.6654	-1	1	0.6454	0.5459	0.1836	543.414	895.53	-98.8	-7.8	0.614333
229	5.1	14.9641	2.9341	17.0159	5.489	0	13.4001	3.5391	0.9822	0.9309	1	0.02341	0.9032	0	361.108	690.912	-12.35	-8.45	0.534542
230	7.3	58.7882	8.0532	52.6413	9.9323	0	23.4361	6.1466	0.9256	0.8847	0.9748	0.02981	0	0	1076.78	798.781	-48.1	-33.8	0.810809
231	7.9	5.2405	0.6634	26.2842	4.4549	0	14.5344	3.1109	-0.2479	-0.9567	0.9956	0.7382	1	0.7368	890.133	1008.35	-0.65	5.2	0.148915
232	10.1	42.25	4.1832	53.1168	6.5576	0	16.25	3.1516	0.9823	0.8396	1	0.02792	0.7531	0	138.822	327.391	-39	-16.25	0.637916
233	6.3	11.1262	1.7661	31.4198	7.3069	0	23.6604	6.1346	0.2271	-0.8222	1	0.7912	1	0.5217	675.389	624.444	-11.05	1.3	0.241703
234	5.1	48.5067	9.5111	33.9825	10.9621	3.25	16.25	3.673	0.9675	0.9466	0.9879	0.01165	0	0	1261.37	548.422	26	40.95	0.867635
235	25.1	42.9443	1.7109	169.643	7.3439	0	32.0088	4.5536	0.712	-0.979	1	0.3715	0.9913	0.3846	737.713	643.855	27.3	-33.15	0.232969
236	9.1	3.25	0.3571	31.9092	4.4942	0	17.5018	5.0383	-0.4162	-1	0.9899	0.5653	1	0.92	884.346	854.89	1.95	2.6	0.079458
237	17.9	178.446	9.9691	200.27	12.5956	0	32.0088	5.5383	0.8918	-1	1	0.4311	0.0566	0.05036	102.648	737.067	-53.3	170.3	0.791475
238	23.1	126.792	5.4888	179.06	8.4863	0	32.1734	4.5818	0.9038	0.07975	1	0.1706	0.1991	0.1047	883.833	523.037	103.35	73.45	0.646784
239	7.7	52.4691	6.8142	52.2722	9.1706	3.25	16.25	3.7401	0.9877	0.9487	1	0.0116	0.3509	0	109.584	817.909	39	-35.1	0.743048
240	5.1	36.2604	7.1099	26.7794	8.6385	3.25	17.5018	4.2782	0.9992	0.9971	1	0.0009912	0	0	1301.43	790.431	9.1	35.1	0.823048
241	17.5	139.756	7.9861	145.196	9.3675	0	42.3748	5.0397	0.9908	0.9303	1	0.01413	0	0	193.351	740.72	139.75	1.3	0.852533
242	6.7	31.8566	4.7547	31.9056	6.7884	0	13.4001	3.2832	0.8501	0.7286	0.984	0.07387	0.4681	0.07407	1372.19	349.843	-0.65	-31.85	0.700415
243	12.7	4.9503	0.3898	57.0288	5.3298	0	35.0036	5.9244	-0.4071	-0.9872	0.9983	0.5023	1	0.9518	714.815	334.492	-1.95	-4.55	0.073136
244	9.9	33.7124	3.4053	66.2228	8.3826	0	18.3848	4.9431	0.6402	-0.2408	1	0.3375	0.6076	0.5085	1065.04	730.449	-31.85	11.05	0.406234
245	25.5	164.444	6.4488	184.032	7.8311	0	19.769	3.309	0.9891	0.8971	1	0.01637	0.1447	0	931.082	369.702	-32.5	161.2	0.823486
246	13.3	75.872	5.7047	72.6448	6.4287	0	16.25	3.2768	0.9766	0.7937	1	0.03842	0.7345	0	510.094	675.842	-34.45	-67.6	0.88738
247	5.3	10.896	2.0558	22.8175	6.9144	0	16.25	4.6898	0.9252	0.8	0.9923	0.06743	1	0	533.509	112.613	-10.4	-3.25	0.297322
248	4.7	31.5568	6.7142	19.5132	7.2271	3.25	11.718	2.3407	0.9837	0.9689	0.9959	0.009276	0	0	148.511	79.5213	-16.9	-26.65	0.929031
249	5.5	7.0308	1.2783	21.81	6.2314	0	16.5718	4.7074	0.7892	0.07975	0.9947	0.2704	1	0.2	1137.85	322.518	-3.9	5.85	0.205138
250	9.7	36.8155	3.7954	45.9608	5.9689	0	39.2699	6.4922	0.9442	0.7694	1	0.06826	0.9481	0	623.928	44.1856	24.7	27.3	0.635863
251	13.9	36.7925	2.6469	73.9831	6.2171	0	18.3848	3.7072	0.8974	0.1644	1	0.1605	0.9748	0.1237	1253.42	195.007	31.2	-19.5	0.425745
252	7.3	54.2156	7.4268	68.8259	12.986	3.25	46.1912	11.4358	0.9634	0.6946	1	0.06858	0.1321	0.0303	64.7945	521.801	-42.9	33.15	0.571908
253	17.1	47.7164	2.7904	55.1197	3.6503	0	9.75	2.3513	0.8948	0.5787	1	0.101	1	0.0916	1326.49	299.202	-19.5	-43.55	0.76443
254	8.9	29.9635	3.3667	56.0371	8.1213	0	34.548	6.3689	0.4199	-0.9999	0.9999	0.7618	0.5942	0.3878	926.135	811.758	29.9	1.95	0.414552
255	5.9	9.3066	1.5774	24.2997	6.2307	0	10.2774	3.5625	0.5345	-0.2425	1	0.3638	1	0.6842	1028.11	159.356	-8.45	3.9	0.253166
256	5.3	31.0711	5.8625	22.6083	6.851	3.25	10.2774	2.8356	0.7855	0.6974	0.913	0.05463	0	0.2308	643.245	645.255	-24.7	-18.85	0.855714
257	7.3	2.3436	0.321	43.1748	8.1462	0	29.43	8.1253	-0.3635	-1	1	0.7513	1	0.8387	934.836	842.993	-1.3	-1.95	0.0394049
258	7.9	11.3704	1.4393	29.2777	4.9623	0	10.2774	2.5409	0.5687	-0.5692	1	0.511	1	0.4737	718.108	968.525	-9.75	5.85	0.290047
259	5.1	3.9	0.7647	23.5194	7.5869	0	17.5018	4.7493	0.1192	-0.5692	0.9285	0.3976	1	0.9091	683.549	1023.96	0	3.9	0.100792
260	20.7	71.503	3.4542	137.95	7.377	0	26.8002	4.8108	0.7423	-0.9806	1	0.5172	0.5455	0.2236	74.0676	417.833	-71.5	-0.65	0.468239
261	30.7	159.383	5.1916	259.633	9.0465	0	39.1352	6.1115	0.7848	-0.9998	1	0.4106	0.3484	0.2159	611.182	383.015	-149.5	-55.25	0.573879
262	11.7	7.4111	0.6334	73.7257	7.6006	0	32.5	6.2716	-0.2837	-0.9982	0.9021	0.6695	1	0.9104	426.97	867.209	4.55	5.85	0.0833355
263	7.7	62.3356	8.0955	57.3407	10.0598	4.5962	16.25	3.3327	0.9955	0.9783	1	0.006117	0	0	1370.12	482.065	12.35	61.1	0.804738
264	5.5	42.4495	7.7181	36.3265	10.379	3.25	18.3848	3.7822	0.9858	0.9564	0.9989	0.0124	0	0	659.627	31.2727	-8.45	41.6	0.743627
265	10.9	13.7733	1.2636	48.0993	5.4044	0	10.2774	2.7256	0.091	-1	0.9997	0.795	1	0.6667	377.266	553.555	13	4.55	0.233809
266	25.1	30.3209	1.208	110.597	4.7877	0	35.0036	4.5897	0.6618	-0.9191	1	0.4504	0.9567	0.399	1312.65	460.132	15.6	-26	0.252313
267	10.1	49.8512	4.9358	61.4552	7.5871	0	14.5344	3.2002	0.9787	0.8944	1	0.02654	0.2593	0	1071.77	932.114	31.85	38.35	0.650552
268	28.9	16.6608	0.5765	125.045	4.6485	0	45.2673	5.3295	0.2097	-0.9996	1	0.6105	0.9888	0.7615	66.7042	732.993	5.85	15.6	0.124019
269	15.5	142.564	9.1976	165.233	12.2395	3.25	19.5	3.707	0.9087	0.4614	1	0.1271	0	0.1217	698.639	97.9387	7.8	-142.35	0.751469
270	21.1	25.5409	1.2105	134.159	7.024	0	27.768	4.7907	0.1416	-0.9938	1	0.7265	0.7801	0.6509	1318.54	39.6256	-24.7	6.5	0.172338
271	9.5	26.5149	2.791	49.3461	6.5795	0	14.5344	3.3711	0.8349	0.2296	1	0.201	0.9333	0.2727	819.168	627.211	-5.2	-26	0.424196
272	15.9	44.2048	2.7802	94.3191	6.7855	0	16.25	3.3779	0.4304	-0.9558	1	0.6409	0.5036	0.4786	601.031	971.248	13	-42.25	0.409727
273	4.9	32.487	6.63	42.057	14.5024	4.5962	24.7513	7.2816	0.9367	0.8682	0.9999	0.05268	0.06897	0	675.275	792.949	-30.55	-11.05	0.457166
274	9.9	82.2834	8.3115	82.2048	10.4057	0	27.5772	5.2062	0.9044	0.572	1	0.1137	0.1392	0.1356	554.657	914.904	13	81.25	0.798745
275	9.3	22.0809	2.3743	40.7509	5.5823	0	14.5344	3.7845	0.837	0.2912	1	0.1854	1	0.283	984.898	913.188	14.95	-16.25	0.425326
276	5.3	2.68	0.5057	29.4442	8.9225	0	26.2023	8.4491	-0.1031	-0.9742	0.9648	0.6987	1	0.7692	234.094	416.217	2.6	-0.65	0.0566769
277	10.9	90.4271	8.2961	86.4761	9.7164	0	26.8002	4.6932	0.9106	-0.9119	1	0.3468	0.1348	0.05797	478.078	812.142	-42.25	79.95	0.853824
278	10.7	127.334	11.9003	106.1	12.1954	3.25	32.5	4.2197	0.9944	0.9478	1	0.01128	0	0	669.71	820.71	-81.9	-97.5	0.975802
279	16.3	89.6246	5.4984	115.903	8.1051	0	17.5018	3.5205	0.9332	0.4891	1	0.1113	0.2448	0.1057	797.178	381.632	-36.4	81.9	0.678388
280	6.9	50.4536	7.3121	45.8632	9.3598	3.25	24.7513	4.4152	0.9953	0.9449	1	0.01067	0	0	411.406	999.732	-46.8	18.85	0.781224
281	29.9	159.633	5.3389	195.077	6.992	0	33.1436	4.3396	0.9638	0.6214	1	0.07193	0.2796	0.03861	607.172	172.564	-159.25	11.05	0.763573
282	5.7	6.1321	1.0758	18.2494	4.9323	0	10.2774	3.0537	0.4188	-0.2499	0.9119	0.3378	1	0.8667	914.219	350.614	-3.25	-5.2	0.218113
283	10.9	30.8322	2.8286	55.7364	6.2625	0	18.3848	3.8194	0.8482	0.3457	0.9998	0.1356	0.8539	0.1884	860.427	438.95	-17.55	-25.35	0.451673
284	13.5	33.1054	2.4522	66.8735	5.8151	0	14.5344	3.3042	0.2924	-1	1	0.7821	0.8957	0.5	126.27	178.248	-24.05	-22.75	0.421695
285	36.7	53.1929	1.4494	186.035	5.3612	0	19.5	3.7625	0.5399	-1	1	0.4926	1	0.548	392.883	906.067	-41.6	-33.15	0.27035
286	22.9	226.269	9.8807	222.961	10.668	0	18.3848	4.082	0.9853	0.8597	1	0.02195	0.04306	0	877.36	129.103	128.05	186.55	0.9262
287	17.3	43.8979	2.5374	101.618	6.6417	0	27.768	4.649	0.6961	-0.9806	1	0.536	0.8954	0.2707	1207.22	678.087	20.15	-39	0.382041
288	6.9	50.7167	7.3502	43.0613	8.788	4.5962	13.4001	2.1358	0.9921	0.9684	0.9998	0.007723	0	0	599.971	864	-50.7	1.3	0.836391
289	7.5	56.9817	7.5976	54.1092	9.838	4.5962	16.25	2.9009	0.9928	0.9501	1	0.0125	0	0	41.3467	157.313	55.9	-11.05	0.772271
290	21.1	187.95	8.9076	202.679	10.6115	3.25	37.0557	4.5708	0.9892	0.9466	1	0.01065	0	0	1133.63	758.329	173.55	72.15	0.839429
291	22.7	15.1744	0.6685	159.413	7.7011	0	20.8102	4.4357	0.6078	-0.9261	1	0.4146	0.4831	0.5269	397.399	1001.24	11.05	-10.4	0.0868058
292	13.1	118.516	9.047	124.205	11.1896	3.25	27.768	4.5669	0.99	0.9519	1	0.01003	0	0	783.53	1025.21	117.65	-14.3	0.808519
293	17.3	28.3179	1.6369	100.127	6.5443	0	26.2023	5.5021	0.4418	-1	1	0.715	0.9673	0.3984	24.8468	458.118	27.95	4.55	0.250126
294	5.5	25.483	4.6333	28.9701	8.2772	0	17.5018	5.0773	0.9517	0.7954	0.9993	0.05807	0.1714	0	336.5	1017.24	20.15	15.6	0.559767
295	11.5	78.0108	6.7836	69.8267	7.3502	0	13.4001	3.32	0.9948	0.9769	1	0.005103	0	0	578.913	226.878	-78	1.3	0.922914
296	4.7	15.1744	3.2286	23.2453	8.6094	0	29.9635	7.82	0.5948	0.219	0.9806	0.3568	0.5926	0.5714	360.968	816.192	-11.05	10.4	0.375009
297	7.9	84.212	10.6597	64.5764	10.9452	0	17.5018	4.0223	0.9656	0.9235	0.9914	0.0166	0	0	604.051	834.462	-7.8	-83.85	0.973916
298	11.9	15.4503	1.2983	80.0417	8.085	0	26.8002	4.9499	0.3243	-0.9991	1	0.6146	1	0.7436	153.819	518.756	14.95	-3.9	0.160581
299	5.7	10.2774	1.8031	40.0912	10.8355	0	41.6203	12.6073	-0.3048	-0.9985	0.5045	0.504	0.7838	1	15.5702	330.535	3.25	-9.75	0.166407
300	13.7	70.5033	5.1462	85.8236	7.3354	0	13.7886	3.8047	0.9431	0.5015	1	0.1197	0.2564	0.1134	1235.63	880.719	40.3	-57.85	0.701557
301	6.3	37.3679	5.9314	31.5861	7.3456	0	18.9506	4.6054	0.9792	0.8795	0.9999	0.03351	0.4651	0	926.714	303.183	28.6	-24.05	0.807477
302	6.3	16.9125	2.6845	29.2458	6.8014	0	16.25	4.0951	0.9634	0.8493	1	0.04068	1	0	72.3333	53.5317	16.9	0.65	0.394698
303	10.5	122.409	11.658	103.658	12.195	0	20.5548	4.64	0.9933	0.9749	1	0.006971	0	0	538.271	641.695	-7.15	-122.2	0.955966
304	9.9	2.9069	0.2936	15.1635	1.9194	0	4.5962	1.7041	0.233	-0.8944	1	0.5614	1	0.8286	665.414	724.879	-1.3	2.6	0.152964
305	6.9	56.5649	8.1978	57.3993	11.7141	4.5962	26.2023	4.7009	0.9855	0.9165	1	0.02083	0	0	1296.21	731.609	56.55	-1.3	0.699823
306	4.9	34.8402	7.1103	23.3996	8.0688	4.5962	13.4001	2.8311	0.9957	0.9839	1	0.005349	0	0	960.071	553.959	-8.45	33.8	0.881209
307	6.9	32.5065	4.7111	41.1451	8.397	0	16.5718	4.1138	0.9455	0.7673	0.9938	0.0515	0.1224	0	1004.84	521.703	32.5	-0.65	0.561046
308	8.3	24.4766	2.949	58.003	9.2068	3.25	18.9506	3.903	0.102	-0.9958	0.9998	0.853	0.3968	0.6047	1006.95	493.946	-24.05	4.55	0.320307
309	19.3	145.042	7.5151	202.363	11.6973	3.25	23.6604	4.0716	0.9669	0.7639	1	0.04284	0.0289	0	432.093	494.632	36.4	140.4	0.642465
310	5.3	18.8948	3.5651	22.7523	6.8946	0	14.5344	4.1622	0.9825	0.9285	1	0.02178	0.9697	0	1051.9	377.925	18.85	-1.3	0.517086
311	10.7	22.5635	2.1087	63.0163	7.2432	0	18.9506	4.3471	0.3058	-1	0.9998	0.7757	0.954	0.4545	811.804	890.257	16.9	14.95	0.291128
312	14.9	28.0707	1.8839	65.4605	5.0745	0	16.25	3.2183	0.5359	-0.9978	1	0.6099	1	0.4074	1205.01	37.9966	-2.6	-27.95	0.371248
313	6.7	61.7603	9.2179	46.0477	9.7974	3.25	16.25	3.2101	0.9961	0.9877	0.9999	0.003498	0	0	171.731	689.448	-31.2	53.3	0.940852
314	6.3	35.4712	5.6303	44.3097	10.3046	3.25	20.5548	5.1319	0.7739	-0.02173	0.9969	0.3718	0.2558	0.2174	1025.79	999.786	34.45	-8.45	0.546387
315	29.9	93.3921	3.1235	249.932	8.9581	0	49.1814	7.1202	0.2885	-1	1	0.7858	0.5986	0.471	1266.9	714.886	-89.7	26	0.348679
316	34.1	124.162	3.6411	280.869	8.7498	0	36.3361	6.0101	0.3083	-1	1	0.7771	0.5545	0.5316	926.859	452.651	118.3	-37.7	0.416135
317	34.9	63.1805	1.8103	187.919	5.7118	0	19.5	3.2737	0.5689	-1	1	0.6022	0.7964	0.3981	1207.13	914.129	-50.7	-37.7	0.31694
318	5.7	28.5556	5.0098	30.0897	8.1323	0	17.5018	4.3106	0.8819	0.5554	1	0.1511	0.2162	0.2941	771.605	590.482	-27.95	-5.85	0.616037
319	5.5	40.0476	7.2814	33.5448	9.5842	0	16.25	4.3037	0.9649	0.9286	0.995	0.02147	0	0	1059.76	850.4	23.4	-32.5	0.75973
320	9.1	62.515	6.8698	72.3089	10.1844	0	22.981	5.0618	0.8354	0.2961	1	0.1893	0.1127	0.3529	626.368	476.423	61.75	-9.75	0.674541
321	26.7	235.262	8.8113	243.991	9.8782	0	32.5	4.1347	0.9895	0.9029	1	0.01487	0	0	1247.95	167.051	195.65	130.65	0.891994
322	19.3	29.9635	1.5525	90.8028	5.2487	0	23.6604	4.0171	0.5127	-0.5369	1	0.4927	1	0.5263	710.088	433.174	6.5	29.25	0.295788
323	5.3	13.6655	2.5784	36.985	11.2076	0	32.1734	6.8598	0.8089	-0.8858	0.9998	0.5187	0.8485	0.1538	371.972	697.896	13.65	-0.65	0.230058
324	10.5	53.0497	5.0524	80.6566	9.489	3.25	48.75	7.3738	0.8562	0.2567	1	0.1741	0.5412	0.2308	441.019	911.767	-6.5	52.65	0.532448
325	6.3	36.4232	5.7815	27.9523	6.5005	3.25	14.5344	3.6499	0.9762	0.8923	1	0.03055	0.1395	0	500.921	120.032	-36.4	1.3	0.889393
326	4.9	16.4053	3.348	24.335	8.3914	3.25	13.7886	2.9882	0.9244	0.8198	0.9981	0.06049	0.931	0	610.031	302.755	13.65	9.1	0.39898
327	22.7	40.321	1.7763	165.713	8.0054	0	22.981	4.7176	0.6091	-1	1	0.5887	0.8357	0.3209	737.035	430.872	1.3	-40.3	0.221888
328	16.1	64.9122	4.0318	124.159	8.8056	0	24.7513	6.0049	0.4289	-1	1	0.7835	0.5532	0.3529	1335.38	802.012	-37.05	53.3	0.457868
329	21.3	175.603	8.2443	235.788	12.217	0	39.538	7.693	0.7849	-0.9952	1	0.5018	0.4249	0.1561	1279.32	567.115	174.85	16.25	0.674822
330	14.5	107.25	7.3966	102.278	8.1822	0	23.4361	5.6572	0.9182	0.3162	1	0.1273	0.248	0.1143	230.234	767.128	85.8	-64.35	0.903987
331	6.7	28.5408	4.2598	40.4918	8.6153	0	27.5772	6.4241	0.739	-0.02479	0.9893	0.3053	0.4468	0.2593	1243.7	496.866	-24.7	14.3	0.494446
332	7.3	53.3871	7.3133	45.0678	8.5034	3.25	23.6604	4.7522	0.9877	0.9003	1	0.02685	0.09434	0	626.815	350.473	39.65	35.75	0.860044
333	15.5	29.1994	1.8838	66.6901	4.94	0	16.5718	3.5635	0.4093	-0.9638	1	0.7572	1	0.3839	63.7323	533.236	-27.95	-8.45	0.381336
334	12.1	63.9681	5.2866	72.0943	7.1381	0	18.9506	4.394	0.9848	0.9187	1	0.01705	0.1188	0	887.471	754.707	27.3	-57.85	0.740617
335	5.9	18.4993	3.1355	33.0324	8.4698	3.25	14.5344	3.0342	0.6192	0.3528	0.8074	0.1276	0.9744	0.8421	67.7034	956.025	-17.55	5.85	0.370198
336	33.9	75.2261	2.2191	240.59	7.542	0	40.2003	5.4951	0.3229	-1	1	0.7753	0.5643	0.4949	1082.4	938.19	8.45	74.75	0.294232
337	5.3	26.6579	5.0298	27.4283	8.3116	3.25	17.5018	4.5299	0.985	0.9472	1	0.01512	0.1515	0	1293.07	455.575	0.65	26.65	0.605154
338	11.9	39.7724	3.3422	68.9717	6.9668	0	29.9635	4.6088	0.8245	-0.6219	1	0.4089	0.4545	0.1266	741.059	506.773	39	7.8	0.479732
339	9.3	16.289	1.7515	52.1035	7.1375	0	23.6604	6.2341	0.3666	-0.8682	0.9955	0.4979	1	0.6863	502.753	936.925	14.3	7.8	0.245394
340	12.3	79.6986	6.4796	80.9117	7.8555	3.25	16.25	2.7541	0.9546	0.8153	1	0.05048	0	0	832.28	855.411	63.05	-48.75	0.824849
341	23.9	166.423	6.9633	169.793	7.7531	0	18.3848	3.2626	0.9748	0.6437	1	0.05966	0.1735	0.02513	843.864	371.764	-120.25	115.05	0.898131
342	12.3	77.9621	6.3384	104.097	10.1065	0	24.7513	5.6196	0.9297	0.6575	1	0.07039	0.5049	0.03614	238.581	403.289	77.35	-9.75	0.627161
343	5.3	19.1171	3.607	16.1854	4.9047	0	9.1924	2.9767	0.9775	0.9561	0.9983	0.01437	0.7576	0	1107.59	96.4528	-11.05	15.6	0.735417
344	22.9	103.921	4.538	141.45	6.7679	0	21.8017	4.0479	0.8637	-0.8682	1	0.2434	0.4354	0.1429	890.716	77.7445	-101.4	-22.75	0.670518
345	13.3	50.1175	3.7682	74.7211	6.6125	0	39.1352	6.3027	0.9758	0.7954	1	0.03766	0.9292	0	603.545	937.068	-8.45	-49.4	0.56986
346	9.9	62.7679	6.3402	60.4229	7.6485	0	22.75	4.2513	0.988	0.9538	1	0.01205	0.03797	0	107.015	137.151	-60.45	-16.9	0.828947
347	5.7	38.9404	6.8316	30.2093	8.1647	3.25	16.5718	3.9614	0.7552	0.6323	0.8378	0.06352	0	0.5294	364.368	967.307	32.5	-21.45	0.836724
348	33.3	126.336	3.7939	249.119	7.9591	0	37.9012	5.2587	0.5619	-1	1	0.6791	0.4409	0.3136	1070.93	763.871	124.15	-23.4	0.476674
349	11.5	86.3522	7.5089	79.5444	8.3731	3.25	13	2.6908	0.9935	0.9651	1	0.009004	0	0	358.591	346.978	85.8	-9.75	0.896789
350	4.7	8.0401	1.7107	21.203	7.853	3.25	41.3657	7.4429	0.2553	-0.3032	0.5812	0.2938	0.963	1	1309.39	118.021	-1.95	-7.8	0.21784
351	12.3	54.5574	4.4356	64.466	6.2588	0	16.25	3.3288	0.9689	0.5665	1	0.06493	0.3981	0.0241	1348.46	487.817	-50.7	-20.15	0.708698
352	10.3	42.1298	4.0903	66.9929	8.0714	0	32.0088	5.6528	0.9612	0.7761	1	0.0517	0.6024	0	1164.45	909.762	-26	-33.15	0.506765
353	12.9	125.598	9.7363	127.764	11.7215	3.25	18.9506	4.1154	0.9906	0.92	1	0.01527	0	0	1113.51	480.105	119.6	38.35	0.830636
354	5.1	71.6092	14.041	44.9946	14.5144	7.2672	21.8017	3.5952	0.9919	0.9775	0.9991	0.006036	0	0	726.628	828.323	-28.6	65.65	0.967384
355	5.5	12.4182	2.2579	33.4418	9.5548	0	32.5	7.793	0.6419	-0.1961	0.9983	0.3971	1	0.4286	685.054	1012.03	-1.3	12.35	0.236311
356	18.5	80.1057	4.33	132.594	8.036	0	20.5548	4.8765	0.8919	-1	1	0.2912	0.3273	0.06207	154.751	1011.85	-59.8	53.3	0.538825
357	6.9	12.82	1.858	28.5753	5.8317	0	13.4001	2.8624	0.6869	-0.7593	1	0.4157	1	0.4138	527.783	78.9348	-6.5	-11.05	0.318603
358	8.1	39.3451	4.8574	41.9802	6.882	0	16.25	3.6209	0.9449	0.5964	0.9999	0.08603	0.4098	0.07317	95.1728	973.21	-5.2	39	0.705812
359	6.5	38.372	5.9034	37.4632	8.3252	3.25	16.5718	4.0617	0.9794	0.8891	0.9995	0.02632	0	0	1361.26	324.223	-37.7	7.15	0.7091
360	6.7	5.5915	0.8346	22.0184	4.6848	0	16.5718	3.7835	0.1256	-0.3328	0.5145	0.2328	1	1	45.4254	604.381	-4.55	-3.25	0.178151
361	11.7	100.752	8.6113	90.3822	9.3178	3.25	17.5018	3.5985	0.9831	0.933	0.9999	0.01615	0	0	1204.95	837.047	-98.15	-22.75	0.924177
362	8.1	7.4111	0.915	22.0801	3.6197	0	10.2774	2.4224	0.734	-0.1961	1	0.3346	1	0.35	447.772	643.92	-4.55	-5.85	0.252783
363	15.7	31.9096	2.0325	74.6698	5.4504	0	13	3.3407	0.712	-0.6459	1	0.3839	1	0.3621	408.137	687.984	-26.65	17.55	0.372908
364	17.5	39.586	2.2621	107.177	6.9146	0	16.25	4.0435	0.5775	-0.9956	1	0.6174	0.9806	0.3383	769.18	316.366	34.45	-19.5	0.327148
365	4.7	32.1865	6.8482	22.6764	8.3987	3.25	10.2774	2.084	0.9818	0.9595	0.9978	0.01243	0	0	686.298	696.766	-23.4	-22.1	0.815388
366	15.5	127.141	8.2026	165.421	12.2534	0	36.3361	5.2598	0.9818	0.7555	1	0.03669	0.1556	0	767.826	844.858	-101.4	-76.7	0.669414
367	8.3	46.8902	5.6494	53.7998	8.5397	0	14.5344	3.4787	0.9782	0.8978	1	0.02686	0.2222	0	1100.65	602.325	-33.8	-32.5	0.661545
368	4.9	4.7321	0.9657	12.3344	4.2532	0	10.2774	2.9668	-0.7281	-0.9899	0.3162	0.4216	1	1	1194.48	632.102	4.55	-1.3	0.227053
369	5.7	7.9343	1.392	21.3751	5.777	3.25	10.2774	2.1042	0.1948	-0.2272	0.5547	0.2577	1	1	624.912	11.5877	-6.5	-4.55	0.240956
370	8.9	41.539	4.6673	57.234	8.2948	0	14.5344	3.8724	0.9824	0.8849	1	0.02208	0.3478	0	825.674	321.236	14.3	39	0.562678
371	5.3	5.886	1.1106	23.6605	7.1698	0	16.5718	4.5016	-0.2503	-0.8944	0.9971	0.5554	1	0.9231	1383.95	372.538	-5.85	0.65	0.1549
372	6.7	42.7471	6.3802	36.5358	7.7736	0	42.7471	9.9032	0.9889	0.961	0.9998	0.008242	0.04255	0	430.202	461.373	-42.25	-6.5	0.820752
373	7.9	12.0907	1.5305	20.9439	3.5498	0	7.2672	1.3902	0.2271	-0.6549	0.9285	0.5377	1	0.75	895.032	996.07	-7.15	9.75	0.431151
374	6.3	28.0707	4.4557	50.8405	11.8234	3.25	27.9576	6.1604	0.1392	-0.693	0.9999	0.6909	0.1628	0.6522	1353.14	405.563	-20.8	18.85	0.376854
375	4.7	7.2672	1.5462	27.7764	10.2876	0	29.25	7.5272	-0.3095	-0.4961	0.05547	0.1755	0.963	1	1318.96	708.479	-1.3	-7.15	0.150297
376	10.1	61.6507	6.104	79.8674	9.8602	0	22.981	5.1698	0.8802	0.4124	1	0.1837	0.284	0.1639	1091.65	459.564	-26	55.9	0.619054
377	5.9	19.5541	3.3143	26.0305	6.6745	3.25	13.4001	3.0521	0.6441	-0.3162	0.9999	0.4254	0.9487	0.3684	1224.76	683.788	-18.2	7.15	0.496562
378	7.3	37.7336	5.169	42.6695	8.0508	0	23.6604	5.29	0.9611	0.8575	0.9996	0.04085	0.1887	0	1120.57	546.432	-27.95	25.35	0.642048
379	8.7	14.2556	1.6386	51.9886	7.7595	0	41.6203	7.7166	0.2758	-0.9825	1	0.5062	0.8657	0.7778	865.397	1000.8	5.85	13	0.211173
380	6.5	24.0588	3.7014	27.1862	6.0414	0	13.4001	4.0255	0.9064	0.6632	1	0.09234	0.9111	0.08	974.731	209.946	-18.85	-14.95	0.612673
381	5.1	2.0555	0.403	31.6876	10.2218	3.25	44.2048	10.5703	0.3829	-0.9864	0.9952	0.8431	0.7097	0.3636	714.441	961.559	1.95	0.65	0.0394255
382	13.1	44.6612	3.4093	84.9445	7.6527	0	16.5718	3.8023	0.9214	-0.4392	0.9999	0.2282	0.9099	0.05556	866.989	878.046	16.25	-41.6	0.445503
383	4.7	46.5193	9.8977	33.1125	12.2639	6.5	17.5018	2.8173	0.9979	0.9927	1	0.0026	0	0	523.649	1034.93	46.15	-5.85	0.80706
384	6.1	9.3744	1.5368	29.4736	7.1887	3.25	16.5718	4.124	-0.1051	-0.4856	0.6459	0.2506	1	1	647.328	967.934	5.2	7.8	0.21378
385	17.3	131.43	7.5971	140.703	9.1963	3.25	16.25	2.9231	0.9921	0.9516	1	0.0103	0	0	609.679	355.335	108.55	74.1	0.826104
386	16.9	130.534	7.7239	160.174	10.75	0	55.25	8.9198	0.8947	0.04994	1	0.2364	0	0.1473	856.089	742.098	31.2	-126.75	0.718502
387	4.9	1.3	0.2653	18.1148	6.2465	0	14.5344	3.8783	-0.8206	-1	-0.4893	0.1732	1	1	478.592	84.9796	1.3	0	0.0424718
388	17.1	65.679	3.8409	100.042	6.6253	0	30.6604	4.1662	0.9583	0.6227	1	0.06245	0.7483	0.01527	916.377	853.605	-40.95	-51.35	0.579732
389	4.9	8.475	1.7296	26.195	9.0328	0	34.548	8.1015	-0.1046	-0.6	0.1961	0.3067	0.8621	1	1333.91	74.7857	4.55	7.15	0.19148
390	9.7	25.7797	2.6577	61.9008	8.0391	0	43.6033	9.2892	-0.07693	-1	0.9999	0.8591	0.6234	0.6727	1153.07	285.856	21.45	-14.3	0.330597
391	5.1	35.5604	6.9726	35.5283	11.4607	0	30.6604	8.4646	0.9062	0.7655	0.9998	0.06962	0.03226	0	806.745	135.167	18.2	-30.55	0.608392
392	12.1	36.6083	3.0255	107.17	10.6109	0	20.8102	4.7475	0.318	-0.932	1	0.6912	0.6535	0.5926	173.512	440.893	36.4	-3.9	0.285131
393	5.3	11.9501	2.2547	53.5566	16.2293	3.25	33.4608	11.1123	0.03625	-1	0.7121	0.5873	0.697	1	1055.14	628.689	8.45	8.45	0.138928
394	7.7	14.2704	1.8533	33.453	5.869	0	16.25	3.3954	-0.3227	-0.9995	0.8976	0.6018	0.8772	0.9412	1148.58	631.201	7.15	-12.35	0.315778
395	7.1	23.3005	3.2818	30.1291	5.9077	0	21.8017	4.8747	0.2243	-0.4472	0.9878	0.4112	0.8824	0.8667	358.056	229.049	-11.7	20.15	0.555512
396	14.3	133.087	9.3068	142.893	11.6173	0	23.6604	5.3723	0.9872	0.9199	1	0.01575	0	0	105.178	959.78	-83.85	-103.35	0.801116
397	16.9	93.2971	5.5205	100.217	6.726	3.25	16.25	2.9488	0.989	0.8944	1	0.01637	0.1208	0	834.518	992.962	-72.15	59.15	0.82077
398	10.9	24.6057	2.2574	58.235	6.5433	0	18.9506	4.1897	0.6922	-0.9558	1	0.4356	1	0.3478	399.743	909.775	5.2	-24.05	0.344994
399	7.7	19.5	2.5325	43.3891	7.6121	0	17.5018	4.1951	-0.01297	-0.9997	0.9846	0.7873	0.5439	0.7838	77	479.026	19.5	0	0.332694
400	9.1	29.3653	3.227	53.4481	7.5279	0	33.4608	7.1634	0.9087	0.4763	1	0.1169	0.7746	0.07843	1071.73	769.28	26	-13.65	0.428672
401	4.7	7.0308	1.4959	9.4669	3.5063	0	7.2672	2.3483	0.8139	0.5369	0.9701	0.1644	1	0.2857	1154.1	388.894	-5.85	3.9	0.426632
402	28.5	62.4541	2.1914	164.505	6.2077	0	14.5344	3.5171	0.9066	0.2631	1	0.1301	0.9434	0.1102	954.933	504.119	2.6	-62.4	0.353013
403	26.9	99.1458	3.6857	207.104	8.3174	0	19.5	4.4986	0.6853	-0.991	1	0.5987	0.3173	0.2291	822.125	426.623	87.75	-46.15	0.443131
404	7.3	11.6276	1.5928	33.4922	6.3193	0	13.4001	3.7606	-0.28	-0.9995	1	0.7576	0.9434	0.8485	403.671	408.411	-5.2	10.4	0.252053
405	5.3	43.5549	8.2179	28.9748	8.7802	0	13.4001	3.9447	0.9382	0.9185	0.9881	0.02011	0	0	104.67	258.009	43.55	-0.65	0.935958
406	11.5	69.6714	6.0584	99.6161	10.4859	0	34.548	6.8703	0.9841	0.8992	1	0.0227	0.1053	0	917.313	484.048	59.8	35.75	0.577766
407	14.3	7.9343	0.5548	48.3411	3.9302	0	13.4001	2.9443	-0.1511	-1	1	0.6558	1	0.88	1086.25	299.825	-4.55	-6.5	0.141163
408	13.3	6.7862	0.5102	57.188	5.0609	0	20.8102	4.2106	-0.4125	-1	1	0.593	1	0.967	1076.37	642.289	-6.5	1.95	0.100812
409	25.5	37.6608	1.4769	114.224	4.8606	0	11.718	2.6139	0.3295	-1	1	0.749	0.9404	0.5164	965.7	533.514	13.65	-35.1	0.303851
410	6.1	20.6573	3.3864	24.4944	5.9742	0	13.7886	3.7921	0.9856	0.9464	1	0.01379	0.8049	0	240.697	1025.5	-8.45	18.85	0.566837
411	13.3	46.0033	3.4589	83.9932	7.433	0	20.5548	4.9032	0.7242	-0.6644	1	0.4731	0.7788	0.25	1291.67	275.587	-42.25	18.2	0.465344
412	9.1	39	4.2857	64.8234	9.1301	3.25	42.25	8.2281	0.9052	0.3162	0.9999	0.1373	0.3944	0.1176	178.802	595.813	23.4	31.2	0.469403
413	11.5	55.9944	4.8691	79.5481	8.3735	0	23.4361	5.2829	0.7511	0.2095	0.9996	0.2176	0.2	0.36	1009.42	177.139	-3.25	-55.9	0.581489
414	4.7	10.2774	2.1867	15.297	5.6656	0	14.5344	3.3696	0.9703	0.9487	0.9999	0.01732	0.9259	0	990.351	834.521	3.25	-9.75	0.385961
415	11.5	78.0108	6.7836	72.8783	7.6714	3.25	16.25	3.1924	0.9886	0.9535	1	0.01186	0	0	418.757	983.722	31.2	71.5	0.884271
416	11.7	35.1541	3.0046	60.3761	6.2243	0	14.5344	3.6368	0.4917	-1	0.9988	0.6218	0.8247	0.4342	1277.91	767.714	-35.1	-1.95	0.482721
417	27.5	43.6711	1.588	135.819	5.3262	0	21.8017	3.4913	0.5664	-0.9923	1	0.5504	0.9216	0.4569	268.98	482.66	-3.25	-43.55	0.298149
418	22.3	100.201	4.4933	182.73	9.0015	0	19.769	4.2087	0.8952	-0.1414	1	0.2094	0.6798	0.1257	78.5605	377.843	-92.3	-39	0.499172
419	12.5	18.2464	1.4597	66.5754	6.3405	0	26.8002	5.8099	0.6701	-0.6282	1	0.4512	0.8571	0.3214	971.24	931.6	-1.3	-18.2	0.230218
420	26.9	51.0364	1.8973	157.51	6.3257	0	16.25	3.0169	0.8822	-0.3714	1	0.2203	0.8956	0.1366	635.366	353.632	-5.85	-50.7	0.299935
421	10.3	54.3712	5.2788	55.0745	6.6355	0	13.7886	3.5351	0.9675	0.861	1	0.0292	0.3614	0	580.626	850.767	-25.35	-48.1	0.795539
422	4.7	17.0617	3.6302	23.0789	8.5478	3.25	16.25	3.6186	0.8915	0.8064	0.9602	0.05178	0.8519	0	538.734	350.213	16.25	5.2	0.424694
423	6.3	24.05	3.8175	26.3907	6.1374	0	10.2774	3.2367	0.7978	0.4055	0.9986	0.1997	0.6047	0.2609	1329.05	729.325	-7.8	-22.75	0.622006
424	7.9	2.68	0.3392	34.0199	5.7661	3.25	11.718	2.3869	-0.179	-0.9762	0.9899	0.6101	1	0.8611	647.772	915.108	-2.6	0.65	0.0588266
425	6.3	51.1852	8.1246	48.8557	11.3618	3.25	43.6033	8.0468	0.9965	0.9884	1	0.003462	0.09302	0	988.087	107.873	33.15	-39	0.71508
426	8.1	63.5007	7.8396	52.9572	8.6815	0	19.769	3.6028	0.9959	0.987	1	0.003702	0	0	1345.47	162.741	-24.7	58.5	0.903024
427	14.3	149.407	10.448	137.397	11.1705	4.5962	19.5	3.1409	0.9878	0.9285	1	0.01409	0	0	1185.38	504.046	30.55	-146.25	0.935321
428	6.1	18.8612	3.092	49.3613	12.0393	3.25	37.0557	7.3102	0.7983	-0.5547	0.9999	0.4104	0.7073	0.1429	555.139	124.287	0.65	-18.85	0.256826
429	5.1	51.8046	10.1578	31.1213	10.0391	4.5962	14.5344	2.5318	0.9977	0.9926	1	0.002377	0	0	77.9216	609.412	-15.6	49.4	1.01182
430	5.5	9.3744	1.7044	14.7731	4.2209	0	6.5	1.4709	0.2739	-0.5118	0.9648	0.5986	1	0.6667	1346.95	764.527	5.2	-7.8	0.4038
431	13.7	20.9619	1.5301	66.2236	5.6601	0	16.25	4.1389	0.2835	-0.9957	1	0.6792	0.9487	0.6667	795.92	601.745	2.6	20.8	0.270331
432	7.7	25.2916	3.2846	32.3118	5.6687	0	14.5344	3.9468	0.9834	0.8682	1	0.02518	1	0	950.5	383.227	-11.05	-22.75	0.579427
433	15.3	75.3467	4.9246	112.326	8.4455	0	17.5018	4.5425	0.3168	-0.9999	1	0.7561	0.3308	0.5221	524.827	670.987	13.65	74.1	0.583103
434	21.5	137.855	6.4119	180.124	9.2372	0	26.2023	4.218	0.9784	0.5955	1	0.04648	0.2051	0.005714	483.684	437.967	-49.4	128.7	0.694139
435	5.3	11.3704	2.1454	39.3323	11.9189	3.25	38.0403	9.1052	0.5035	-0.4771	0.9907	0.5165	0.8788	0.5385	1063.48	55.3868	5.85	9.75	0.18
436	18.9	44.9676	2.3792	163.363	9.6665	0	32.5	5.6065	0.7976	-0.3288	1	0.3541	0.1834	0.2282	582.944	450.341	-44.85	-3.25	0.246128
437	11.9	43.5839	3.6625	80.9199	8.1737	0	44.2048	8.5029	0.787	-0.6189	1	0.3061	0.7576	0.2785	739.664	354.941	-41.6	-13	0.448083
438	6.7	43.3945	6.4768	40.676	8.6545	0	18.3848	4.0863	0.9947	0.9724	1	0.007722	0	0	615.933	44.791	12.35	-41.6	0.748374
439	10.9	55.536	5.095	71.8526	8.0733	0	23.6604	4.4069	0.9659	0.842	1	0.02935	0.2921	0	392.661	525.78	46.8	29.9	0.631093
440	5.1	56.6135	11.1007	34.872	11.249	3.25	14.5344	2.694	0.9984	0.9922	1	0.00222	0	0	765.245	1028.25	-55.25	-12.35	0.986817
441	6.1	15.6541	2.5662	28.4318	6.9346	0	16.25	3.9584	0.7448	0.1263	0.9996	0.2531	1	0.45	1376.41	588.934	-11.7	-10.4	0.370057
442	6.3	6.5324	1.0369	21.933	5.1007	0	10.2774	3.5134	0.5161	-0.9104	1	0.684	1	0.4545	856.214	486.683	0.65	-6.5	0.203286
443	5.9	11.9324	2.0224	17.0442	4.3703	0	20.5548	5.0149	0.105	-0.8878	1	0.5711	0.7436	0.8421	772.864	905.585	-10.4	-5.85	0.46276
444	10.1	44.8547	4.4411	56.6961	6.9995	0	17.5018	4.1793	0.89	0.124	1	0.1723	0.4568	0.1311	1182.78	43.1832	0.65	-44.85	0.634488
445	24.1	180.631	7.4951	235.582	10.6598	0	36.3361	5.5018	0.975	0.7746	1	0.03825	0.004525	0	1337.09	223.172	26	178.75	0.703118
446	10.1	48.1176	4.7641	73.7569	9.1058	0	29.43	6.7604	0.9793	0.9045	1	0.02144	0.4568	0	1351.51	73.2871	48.1	-1.3	0.523194
447	16.9	34.4561	2.0388	124.344	8.3453	0	27.9576	6.7509	0.7136	-0.9965	1	0.3709	0.9597	0.3643	464.494	940.228	27.95	-20.15	0.244305
448	11.3	24.9722	2.2099	56.637	6.09	0	13.4001	4.0156	0.806	0.26	0.9993	0.1941	1	0.3288	1038.81	952.637	-19.5	-15.6	0.362874
449	18.7	36.8671	1.9715	93.5645	5.6027	0	36.7696	4.6149	0.7823	-0.2803	1	0.2951	0.8802	0.2245	625.361	1002.67	5.85	-36.4	0.351884
450	13.1	93.1702	7.1122	129.144	11.6346	0	26.2023	5.2722	0.813	-0.9191	0.9999	0.3704	0.2523	0.1099	489.653	521.416	90.35	-22.75	0.611297
451	6.5	16.5718	2.5495	22.6229	5.0273	0	11.718	2.912	0.9178	0.7328	1	0.08521	1	0.04	1327.99	256.915	-12.35	-11.05	0.507131
452	6.3	39.538	6.2759	38.5806	8.9722	0	20.8102	6.2289	0.9355	0.7904	1	0.06271	0.3953	0	1079.92	698.619	35.1	18.2	0.699483
453	10.9	6.6922	0.614	44.1572	4.9615	0	26.2023	4.9067	-0.4132	-1	0.9989	0.6492	1	0.8824	44.7844	617.408	5.85	-3.25	0.123753
454	7.3	81.0808	11.107	65.7076	12.3977	4.5962	20.5548	3.71	0.9965	0.9717	1	0.005636	0	0	64.589	461.699	79.3	-16.9	0.895892
455	14.1	63.224	4.484	89.5048	7.3971	0	13.7886	3.4622	0.8238	-0.8437	1	0.3484	0.5372	0.1782	655.103	93.1206	-16.25	-61.1	0.606184
456	4.9	0	0	14.972	5.1628	0	10.2774	2.7343	0.3655	-0.8321	0.9959	0.7037	1	0.625	276.816	541.122	0	0	0
457	9.9	43.8979	4.4341	51.2315	6.485	0	16.5718	3.3416	0.9017	0.4472	1	0.1167	0.519	0.1017	1263.82	691.586	-20.15	-39	0.683747
458	14.5	80.4137	5.5458	123.873	9.9098	3.25	36.3361	5.3004	0.7862	-0.3219	0.9999	0.3564	0.224	0.2	1247.75	122.921	67.6	-43.55	0.559628
459	9.7	80.6262	8.312	80.473	10.451	3.25	22.75	4.5163	0.9686	0.853	1	0.03681	0	0	758.644	986.675	-77.35	-22.75	0.795331
460	10.3	37.0557	3.5976	74.9743	9.033	0	29.9635	6.8833	0.8249	0.04646	0.9999	0.2369	0.8916	0.254	580.403	531.694	9.75	-35.75	0.398273
461	7.5	4.6872	0.625	29.2649	5.3209	0	19.5	4.5872	-0.01638	-0.9971	0.9701	0.6187	1	0.8857	473.867	87.24	3.9	-2.6	0.117461
462	9.1	67.1107	7.3748	62.5305	8.8071	0	19.769	3.7383	0.9801	0.9231	1	0.02152	0.05634	0	435.198	804.143	10.4	66.3	0.83737
463	7.3	34.9129	4.7826	48.9178	9.2298	0	23.4361	6.5861	0.4926	-0.9406	1	0.7475	0.6226	0.375	343.048	195.657	-31.85	-14.3	0.518169
464	22.9	48.7976	2.1309	114.858	5.4956	0	33.4608	5.7998	0.2453	-1	1	0.6395	0.7512	0.7372	517.755	999.406	36.4	-32.5	0.387747
465	5.5	13.9106	2.5292	22.0358	6.2959	0	16.25	3.6825	0.5703	-0.6644	0.999	0.6083	1	0.3333	427.209	512.209	-8.45	-11.05	0.401722
466	12.1	68.8387	5.6891	71.2638	7.0558	0	16.5718	4.0846	0.95	0.6476	1	0.07367	0.2871	0.0375	980.975	750.57	13	67.6	0.806301
467	4.7	36.3361	7.7311	26.1498	9.6851	3.25	32.5	7.681	0.9192	0.8503	0.9628	0.03626	0.1111	0	79.2021	218.447	-16.25	32.5	0.798247
468	4.9	17.2097	3.5122	31.5377	10.8751	3.25	27.768	6.9567	0.9131	0.7901	0.9999	0.09001	1	0	678.173	839.367	-3.25	16.9	0.322958
469	16.9	13.1454	0.7778	93.1769	6.2535	0	46.8722	8.9499	-0.1639	-1	0.9997	0.7624	0.8054	0.7519	1063.11	573.985	13	-1.95	0.124378
470	16.5	97.3916	5.9025	127.327	8.7812	0	19.769	3.6281	0.9795	0.8031	1	0.03382	0.4552	0	607.003	586.833	18.85	-95.55	0.672175
471	19.7	74.8206	3.798	112.793	6.3725	0	13.7886	3.4166	0.9297	0.1961	1	0.1269	0.4576	0.1083	1118.29	971.607	3.25	74.75	0.595998
472	4.7	20.9316	4.4535	17.9888	6.6625	0	11.718	3.9048	0.9762	0.9531	0.997	0.02034	0.8519	0	795.128	278.394	16.9	12.35	0.668443
473	8.1	15.4093	1.9024	48.7778	7.9964	0	20.8102	5.7945	0.5331	-0.3036	1	0.4355	0.8361	0.55	1255.01	759.759	-13.65	-7.15	0.237907
474	18.7	93.3921	4.9942	157.473	9.4295	0	32.6621	6.8674	0.8795	0.2855	1	0.1567	0.3533	0.1361	1208.78	480.866	-72.8	58.5	0.529636
475	4.9	32.2717	6.5861	26.7441	9.2221	0	19.769	5.3719	0.9368	0.8352	0.9915	0.05064	0.1379	0	1118.83	524.449	31.85	-5.2	0.714165
476	9.3	40.9912	4.4077	42.4076	5.8093	0	20.5548	4.0672	0.943	0.6958	1	0.07006	0.6027	0.01887	894.021	382.941	-36.4	-18.85	0.758732
477	4.7	19.6511	4.1811	20.9056	7.7428	0	13.4001	3.6477	0.9198	0.7446	0.9966	0.09619	0.2222	0.1429	867.032	972.415	-11.05	-16.25	0.539998
478	21.7	43.4529	2.0024	161.503	8.1981	0	18.9506	4.2836	0.8263	-0.6459	1	0.4205	0.1624	0.1299	1349.62	575.053	24.7	-35.75	0.244252
479	4.7	32.9519	7.011	22.9049	8.4833	3.25	14.5344	2.9236	0.9837	0.9638	0.9995	0.01381	0	0	807.926	738.245	-8.45	-31.85	0.826447
480	5.3	0.65	0.1226	24.9964	7.5747	0	21.8017	6.2869	-0.708	-1	-0.1961	0.299	1	1	1068.29	238.132	0.65	0	0.0161855
481	7.5	51.2141	6.8285	50.8833	9.2515	3.25	18.9506	3.9883	0.9907	0.9586	1	0.01209	0	0	1012.69	34.9067	20.8	-46.8	0.738097
482	8.5	78.4994	9.2352	65.7621	10.1172	3.25	20.8102	4.9439	0.8885	0.6566	1	0.1112	0.2615	0.1556	782.718	303.771	-33.8	-70.85	0.912822
483	8.7	43.3945	4.9879	47.3728	7.0706	0	19.769	4.3251	0.973	0.8634	1	0.03197	0.6418	0	475.178	1016.38	-12.35	41.6	0.705442
484	13.5	46.351	3.4334	115.137	10.0119	0	45.2673	8.5156	0.7383	-0.2974	1	0.3843	0.4522	0.3158	371.915	453.526	-17.55	-42.9	0.342932
485	19.1	122.262	6.4012	134.141	7.8445	0	16.25	3.4608	0.8922	-0.05422	1	0.2326	0.2398	0.1391	456.571	687.23	-85.8	87.1	0.816011
486	9.5	67.7311	7.1296	60.3127	8.0417	3.25	11.718	2.2291	0.9753	0.802	1	0.04208	0	0	237.963	372.268	60.45	-30.55	0.886579
487	11.5	76.7908	6.6775	97.0016	10.2107	0	36.3361	6.8394	0.9767	0.8261	1	0.03168	0.1053	0	1248.77	944.343	-74.1	-20.15	0.653971
488	7.1	48.6763	6.8558	43.8487	8.5978	0	29.9635	6.1506	0.9902	0.956	1	0.01313	0	0	724.127	998.085	-40.3	-27.3	0.79739
489	8.9	27.9802	3.1438	34.1315	4.9466	0	11.718	2.927	0.9398	0.6122	1	0.09681	1	0.08163	1166.22	356.478	1.3	27.95	0.635548
490	11.7	70.8977	6.0596	76.4013	7.8764	0	16.5718	3.2883	0.9898	0.9487	1	0.01163	0	0	249.508	154.504	-70.85	-2.6	0.769336
491	20.1	33.3216	1.6578	129.165	7.1362	0	46.1912	6.5241	0.4881	-0.9991	1	0.646	0.8619	0.4783	964.239	899.274	31.2	11.7	0.232309
492	11.9	55.5284	4.6663	73.1647	7.3904	0	26.2023	4.7584	0.9493	0.4679	1	0.08587	0.4646	0.03797	682.987	680.45	50.05	-24.05	0.6314
493	13.7	34.548	2.5217	75.3492	6.4401	0	29.9635	5.2316	0.7357	-0.3714	1	0.2702	0.9573	0.3814	591.858	1012.75	7.15	-33.8	0.391562
494	20.7	105.334	5.0886	175.103	9.3638	0	21.8017	4.2874	0.9615	0.5692	1	0.0499	0.4706	0.005988	475.674	347.604	77.35	-71.5	0.543433
495	8.1	3.9	0.4815	23.0232	3.7743	0	10.2774	2.5773	0.06884	-0.9487	0.9935	0.5911	1	0.8286	953.864	603.58	3.9	0	0.127573
496	10.3	8.475	0.8228	41.4336	4.992	0	14.5344	3.1119	0.00155	-0.9839	0.9995	0.7346	1	0.6825	1369.46	819.51	4.55	7.15	0.164824
497	14.7	53.1969	3.6188	82.0686	6.4621	0	16.25	3.1837	0.561	-1	1	0.6169	0.6142	0.3714	407.956	465.241	-43.55	-30.55	0.560004
498	5.1	16.875	3.3088	16.3296	5.2676	0	10.2774	3.5385	0.9588	0.8858	0.9984	0.03628	0.871	0	1304.5	524.343	16.25	-4.55	0.628142
499	6.7	14.3884	2.1475	23.1159	4.9183	0	13	3.0444	-0.3653	-0.9899	0.8321	0.5068	0.766	0.96	546.157	849.873	13.65	-4.55	0.436635
500	7.9	11.518	1.458	34.8053	5.8992	0	29.9635	5.9379	0.4452	-0.2941	0.9878	0.4215	1	0.641	103.5	945.956	-11.05	3.25	0.247152
501	8.5	33.7061	3.9654	46.4141	7.1406	0	21.8017	5.6471	0.2332	-0.9971	1	0.7616	0.6923	0.5556	340.176	507.5	-26	-21.45	0.555331
502	7.9	50.9535	6.4498	48.479	8.2168	3.25	14.5344	3.5415	0.9476	0.3193	1	0.1354	0.2712	0.07692	682.247	24.7848	25.35	-44.2	0.784953
503	15.5	223.09	14.3929	205.79	15.2437	3.25	42.3748	7.1417	0.9844	0.933	1	0.0163	0	0	864.555	404.365	217.1	51.35	0.944187
504	5.3	1.4534	0.2742	17.3495	5.2574	0	14.5344	4.3997	-0.3907	-0.9998	0.9806	0.5689	1	0.9231	1290.68	65.217	-1.3	0.65	0.0521551
505	6.5	15.5049	2.3854	32.3793	7.1954	0	22.981	5.1253	0.6796	0.05044	1	0.3426	0.9111	0.36	1189.35	419.077	-8.45	13	0.331517
506	8.3	63.9515	7.705	57.6261	9.147	0	16.25	4.2688	0.994	0.9519	1	0.009423	0	0	1349.39	883.639	-57.2	-28.6	0.842353
507	18.1	70.5632	3.8985	98.32	6.1068	0	13.4001	3.1526	0.8064	-0.8	1	0.4037	0.5155	0.1594	481.276	773.047	70.2	-7.15	0.638387
508	6.1	24.7342	4.0548	30.4859	7.4356	0	14.5344	3.9934	0.9769	0.9091	0.9999	0.02942	0.5854	0	252.148	977.574	-1.3	24.7	0.545323
509	8.5	17.0121	2.0014	49.7855	7.6593	0	20.5548	5.5995	0.702	-0.9398	1	0.5587	1	0.1818	1139.95	282.812	1.95	16.9	0.261303
510	10.3	60.3101	5.8553	68.329	8.2324	3.25	17.5018	3.2981	0.9581	0.7722	1	0.06213	0.2169	0	866.301	479.558	-52	-30.55	0.711251
511	8.1	60.2294	7.4357	58.4756	9.5862	3.25	19.769	3.9202	0.9957	0.9729	1	0.005224	0	0	430.648	40.8333	-29.25	-52.65	0.775667
512	16.7	37.2093	2.2281	114.813	7.8104	0	20.8102	3.7849	0.6797	-0.9942	1	0.571	0.3265	0.252	1216.78	714.988	12.35	35.1	0.285273
513	6.1	33.1564	5.4355	27.3402	6.6683	3.25	10.2774	2.204	0.9893	0.9352	1	0.01539	0	0	1223.37	133.451	33.15	0.65	0.815125
514	9.5	29.2572	3.0797	45.2842	6.0379	0	22.981	4.31	0.6374	-0.6075	0.9933	0.414	0.7333	0.4182	1163.44	127.742	0.65	29.25	0.510061
515	7.7	13.5724	1.7626	42.4702	7.4509	0	16.25	3.7211	0.09175	-0.9994	0.9999	0.9104	0.6667	0.5135	601.169	957.091	13	3.9	0.236562
516	6.3	15.7214	2.4955	46.3757	10.785	3.25	35.1541	8.3535	0.5916	-0.3005	0.9998	0.4249	0.7442	0.4783	1336.29	765.5	-7.8	-13.65	0.231386
517	18.9	128.2	6.7831	157.359	9.3112	0	18.9506	4.0184	0.9811	0.8618	1	0.02552	0.05917	0	1292.56	91.0952	118.3	49.4	0.728488
518	13.3	103.303	7.7671	113.208	10.0184	0	23.6604	5.0483	0.7983	-0.9962	1	0.456	0.2301	0.1613	81.7632	259.402	-99.45	-27.95	0.775283
519	7.9	87.3615	11.0584	71.6777	12.1488	0	39.2699	6.9151	0.9668	0.8682	0.9984	0.03399	0	0	45.1392	960.658	-52	70.2	0.910246
520	12.3	29.018	2.3592	52.8029	5.1265	0	17.5018	3.5938	0.8659	-0.4717	1	0.253	1	0.1446	1349.22	30.7602	7.8	27.95	0.460197
521	8.1	20.3066	2.507	32.3829	5.3087	0	11.718	3.0616	0.9455	0.7593	1	0.05688	1	0	291.901	863.444	13	15.6	0.472244
522	6.3	86.3546	13.7071	59.306	13.7921	9.75	18.9506	2.3844	0.9942	0.9785	1	0.006631	0	0	226.96	539.103	-81.25	29.25	0.993837
523	13.5	59.3354	4.3952	70.8777	6.1633	0	14.5344	3.2844	0.892	0.5806	0.9998	0.1117	0.3391	0.1368	838.515	910.185	-53.95	24.7	0.713124
524	17.3	98.3371	5.6842	118.909	7.7718	0	14.5344	3.3143	0.9626	0.7593	1	0.04457	0.1569	0	618.983	157.237	-40.3	-89.7	0.731388
525	9.5	18.3042	1.9268	55.0601	7.3413	0	26.2023	5.9053	0.7566	0.1139	1	0.2618	1	0.3704	266.616	423.926	-17.55	5.2	0.26246
526	17.5	40.1793	2.296	85.3494	5.5064	0	20.5548	3.8406	0.1979	-1	1	0.7787	0.8065	0.5573	646.02	502.314	39.65	-6.5	0.416969
527	17.5	47.8402	2.7337	112.878	7.2824	0	26.2023	5.3848	0.8867	-0.2769	1	0.1797	0.9161	0.0963	1365.59	416.823	38.35	28.6	0.375384
528	9.5	20.8102	2.1905	38.2645	5.1019	0	14.5344	3.8189	0.9156	-0.3162	1	0.1856	0.88	0.09091	546.295	80.5	20.8	0.65	0.42935
529	9.7	47.1463	4.8604	63.0851	8.1929	0	35.0036	5.926	0.9619	0.8321	0.9999	0.04509	0.3247	0	770.366	303.732	12.35	-45.5	0.593245
530	7.1	34.603	4.8737	52.9963	10.3914	0	39.538	9.1188	0.8596	0.5176	1	0.1649	0.1961	0.2903	1204.61	166.599	3.25	34.45	0.469013
531	5.3	20.7288	3.9111	27.0494	8.1968	0	14.5344	4.0661	0.9619	0.8713	0.9997	0.03817	1	0	1161.96	272.972	-15.6	13.65	0.47715
532	7.7	10.8182	1.405	38.0951	6.6834	0	14.5344	4.2097	-0.5333	-0.932	0.136	0.3071	1	1	409.981	851.078	5.85	9.1	0.210222
533	5.9	32.6621	5.5359	27.9741	7.1729	0	16.25	4.1857	0.9853	0.9532	0.9999	0.0172	0.1026	0	185.915	428.144	-32.5	-3.25	0.77178
534	6.7	43.9412	6.5584	39.2625	8.3537	3.25	13.7886	3.7876	0.9958	0.9802	1	0.005316	0	0	232.231	855.336	21.45	38.35	0.785089
535	11.3	82.3886	7.291	85.76	9.2215	0	20.8102	4.4731	0.9798	0.9304	1	0.01985	0	0	431.341	222.075	46.15	68.25	0.790652
536	8.7	47.0745	5.4109	54.7686	8.1744	0	14.5344	3.4907	0.9156	0.686	0.9986	0.09134	0	0.1277	441.098	180.724	-44.85	14.3	0.661932
537	5.3	1.4534	0.2742	28.4523	8.6219	6.5	13	2.0516	-0.1256	-0.9899	0.9899	0.6196	1	0.9231	807.594	683.566	0.65	1.3	0.0318027
538	5.5	10.0907	1.8347	23.2092	6.6312	0	18.9506	4.4342	-0.3608	-1	0.9421	0.6624	1	0.9286	854.6	930.991	2.6	-9.75	0.276677
539	6.1	36.6833	6.0137	35.0649	8.5524	3.25	17.5018	4.1773	0.9704	0.9321	1	0.02532	0	0	1209.09	767.344	4.55	-36.4	0.703159
540	11.5	46.278	4.0242	61.3513	6.458	0	16.25	3.2825	0.8623	0.2955	1	0.1756	0.8316	0.1733	207.074	882.756	8.45	-45.5	0.623134
541	16.1	26	1.6149	65.0081	4.6105	0	29.43	5.4676	0.5358	-0.9678	1	0.4977	1	0.5254	1360.27	474.528	26	0	0.350266
542	16.1	9.0301	0.5609	73.9244	5.2429	0	13.4001	2.6922	0.1084	-1	0.9985	0.6888	1	0.7395	1035.7	719.689	-4.55	7.8	0.106983
543	11.1	136.831	12.3271	118.052	12.9727	3.25	24.7513	4.5591	0.9964	0.9831	1	0.004545	0	0	60.4459	424.347	76.05	113.75	0.950234
544	5.5	16.5718	3.0131	16.1246	4.607	0	9.75	2.1348	0.9398	0.786	0.9997	0.0659	1	0	1199.26	113.791	11.05	-12.35	0.654026
545	15.7	31.1051	1.9812	107.378	7.8378	0	33.1436	7.0349	0.6687	-0.9988	1	0.5675	0.9343	0.287	766.22	184.99	-5.85	30.55	0.252775
546	13.3	36.1262	2.7163	76.2865	6.751	0	37.9012	5.3316	0.4543	-0.6	0.9988	0.4714	0.6726	0.7204	899.681	943.692	-35.75	-5.2	0.402355
547	6.7	52.5255	7.8396	39.2217	8.345	3.25	11.718	2.04	0.9887	0.9641	0.9998	0.01027	0	0	371.843	971.425	11.05	51.35	0.939437
548	7.9	56.7849	7.188	70.2615	11.9087	0	35.0036	7.7031	0.991	0.9169	1	0.0161	0	0	410.595	190.089	-54.6	15.6	0.603592
549	15.5	173.599	11.1999	167.74	12.4252	6.5	20.8102	3.4132	0.991	0.955	1	0.01166	0	0	753.445	880.829	130	115.05	0.901386
550	12.9	124.802	9.6745	114.282	10.4846	3.25	21.8017	3.1833	0.9789	0.9309	1	0.02129	0	0	168.395	307.934	-124.8	0.65	0.922734
551	7.5	35.8974	4.7863	38.7135	7.0388	0	13	3.2804	0.9483	0.7761	1	0.07834	0.5091	0	1073.69	731.62	-3.25	-35.75	0.679988
552	13.7	59.9306	4.3745	97.0262	8.2928	0	33.1436	6.1415	0.5137	-0.9982	1	0.5973	0.3932	0.4948	563.511	195.04	-48.1	-35.75	0.527506
553	10.1	12.7705	1.2644	58.0456	7.1661	0	23.6604	5.1283	-0.01368	-1	0.9991	0.744	1	0.7167	1048.9	283.322	-12.35	3.25	0.176442
554	12.9	47.9637	3.7181	72.084	6.6132	0	29.9635	5.931	0.9057	-0.1881	1	0.1808	0.6789	0.1348	1277.54	681.112	-42.9	-21.45	0.562224
555	8.5	27.6766	3.2561	34.2991	5.2768	0	13	3.0846	0.9808	0.8869	0.9999	0.02547	1	0	256.2	984.347	27.3	4.55	0.61706
556	5.1	36.9587	7.2468	35.0569	11.3087	6.5	18.9506	2.947	0.9928	0.9831	0.9996	0.00462	0	0	338.627	340.696	20.8	30.55	0.640816
557	5.3	16.0932	3.0365	22.0977	6.6963	3.25	13.4001	3.7193	0.5103	-0.9864	0.9991	0.7191	0.7576	0.3846	429.179	961.415	-11.05	-11.7	0.453459
558	14.9	35.8915	2.4088	79.4563	6.1594	0	20.8102	3.6297	-0.2038	-1	1	0.833	0.8062	0.7429	805.96	804.091	20.8	-29.25	0.391077
559	14.7	123.548	8.4046	135.683	10.6837	3.25	29.0689	4.8065	0.994	0.9707	1	0.006658	0	0	881.32	674.252	122.2	18.2	0.786675
560	14.7	14.4323	0.9818	231.225	18.2067	0	50.8705	10.1143	0.07762	-0.9996	0.9993	0.71	0.8189	0.7404	986.864	683.337	11.7	8.45	0.0539252
561	14.7	4.55	0.3095	124.848	9.8305	0	19.769	4.5691	-0.2449	-1	1	0.7121	1	0.8529	1371.49	920.677	0	4.55	0.0314836
562	9.9	54.3052	5.4854	70.2212	8.8888	0	20.5548	4.8689	0.8232	-0.359	1	0.2496	0.2532	0.322	1092.38	274.97	-40.3	-36.4	0.617114
563	5.1	7.854	1.54	19.2475	6.2089	0	11.718	3.1876	0.7011	0.3939	0.9945	0.1847	1	0.6364	434.735	672.774	-7.15	-3.25	0.248031
564	13.3	5.9927	0.4506	70.8514	6.27	0	22.981	5.1149	-0.01823	-0.9806	1	0.6588	1	0.7978	851.868	713.707	4.55	3.9	0.071866
565	4.9	22.2334	4.5374	23.4069	8.0713	0	13.4001	4.0339	0.9832	0.9363	0.9993	0.02063	0.2759	0	907.908	342.092	17.55	13.65	0.562165
566	8.9	5.2405	0.5888	41.7718	6.0539	0	26.2023	5.5679	0.2727	-0.8155	1	0.5431	1	0.7021	866.994	810.213	0.65	-5.2	0.0972596
567	6.7	57.0225	8.5108	48.2276	10.2612	0	16.25	4.4044	0.9799	0.9339	0.9985	0.0181	0	0	875.224	375.866	39	-41.6	0.829416
568	13.7	31.8699	2.3263	76.3724	6.5276	0	18.3848	3.841	0.5575	-0.9701	0.9989	0.3864	0.8889	0.6354	1277.68	121.212	-6.5	31.2	0.356379
569	10.9	76.5925	7.0268	84.6831	9.515	0	36.3361	6.5199	0.8852	0.3745	1	0.182	0.1348	0.1884	195.404	393.482	-66.3	38.35	0.738497
570	13.5	39.1352	2.8989	104.534	9.0899	0	26.8002	6.0984	0.7135	-0.2231	1	0.3145	0.8696	0.4105	373.948	757.078	-20.8	-33.15	0.318914
571	13.5	26.323	1.9499	90.5172	7.8711	0	26.2023	6.1142	0.5077	-0.9398	1	0.6516	0.9304	0.4362	455.97	250.444	24.7	9.1	0.247729
572	13.3	11.05	0.8308	87.9428	7.7825	0	29.9635	5.2119	0.1441	-1	0.9998	0.7362	0.9558	0.7065	1227.84	629.929	0	11.05	0.106752
573	11.9	33.1436	2.7852	87.3756	8.8258	0	27.9576	5.7138	0.7534	-0.2425	0.9998	0.3029	0.6768	0.2911	1281.81	44.8571	6.5	32.5	0.315575
574	12.1	54.0712	4.4687	67.7271	6.7057	0	13.4001	3.9139	0.956	0.6637	1	0.06291	0.5644	0.02469	117.934	645.893	-53.3	-9.1	0.666403
575	13.1	75.9499	5.7977	82.0581	7.3926	0	19.5	3.7402	0.9636	0.7944	1	0.04162	0.1441	0	399.21	684.061	37.05	66.3	0.784257
576	5.3	82.1421	15.4985	52.931	16.0397	10.2774	19.769	2.3136	0.9946	0.9902	0.9976	0.002094	0	0	996.972	528.67	79.95	18.85	0.966259
577	8.3	39.7352	4.7874	69.6976	11.0631	3.25	22.981	4.7059	0.8928	0.6435	0.9995	0.1116	0.4127	0.1628	14.2048	640.825	2.6	39.65	0.432736
578	8.5	47.3832	5.5745	50.3838	7.7514	0	22.75	4.6896	0.8113	-0.3881	0.9993	0.3065	0.3538	0.2444	1307.62	763.277	-21.45	-42.25	0.71916
579	12.7	8.0401	0.6331	53.7313	5.0216	0	16.25	3.9873	0.1164	-1	1	0.778	1	0.6386	412.039	51.5236	7.8	1.95	0.126075
580	9.3	64.0176	6.8836	75.1716	10.2975	0	27.9576	5.4051	0.9828	0.8921	1	0.02264	0.05479	0	1278.27	841.989	-26	-58.5	0.668473
581	4.7	37.7056	8.0225	24.1081	8.9289	3.25	17.5018	4.1407	0.9658	0.9422	0.9855	0.01613	0	0	990.521	145.17	0.65	37.7	0.898487
582	8.3	53.3871	6.4322	47.5746	7.5515	0	18.9506	4.5566	0.9669	0.7634	0.9999	0.05188	0.1905	0	829.801	878.38	-39.65	-35.75	0.851778
583	10.1	54.0712	5.3536	67.1319	8.2879	0	13.4001	3.0018	0.89	0.6657	0.9999	0.1126	0.1111	0.1967	667.584	870.693	-9.1	53.3	0.645954
584	6.3	27.5772	4.3773	45.6463	10.6154	0	26.8002	7.0253	0.9701	0.7182	0.9998	0.06064	0.3721	0.04348	819.143	354.952	-27.3	3.9	0.412354
585	6.7	49.1814	7.3405	37.439	7.9658	0	13.4001	3.5099	0.9906	0.9369	1	0.01375	0.08511	0	600.567	889.53	42.9	24.05	0.921502
586	11.9	33.1054	2.782	62.0239	6.265	0	11.718	2.6491	0.344	-0.9991	1	0.7316	0.7576	0.519	734.424	939.55	22.75	-24.05	0.444054
587	12.3	97.6515	7.9392	98.7315	9.5856	0	17.5018	4.3887	0.8008	-0.6169	1	0.3788	0.2524	0.2169	842.833	416.752	-83.85	-50.05	0.828242
588	12.3	56.7588	4.6145	81.9057	7.952	0	14.5344	3.5452	0.9475	0.7588	1	0.05931	0.4175	0	230.37	900.618	-27.95	49.4	0.580294
589	12.3	60.715	4.9362	64.1413	6.2273	0	14.5344	3.1007	0.9851	0.9214	1	0.01991	0.3786	0	1344.09	632.138	-37.05	48.1	0.792671
590	8.5	39.9895	4.7047	46.1671	7.1026	0	14.5344	3.2641	0.9783	0.8908	1	0.02667	0.4	0	552.371	956.212	39.65	-5.2	0.662391
591	10.7	27.4004	2.5608	81.0719	9.3186	0	22.981	5.0514	0.7553	0.359	1	0.2183	0.8276	0.4627	1158.4	314.808	10.4	-25.35	0.274805
592	7.9	2.68	0.3392	49.4702	8.3848	0	20.8102	5.1616	-0.2743	-1	0.9701	0.6389	1	0.8718	1183.81	690.298	-2.6	0.65	0.0404542
593	5.7	13.6655	2.3975	43.742	11.8222	4.5962	39.538	7.572	0.462	-0.6459	1	0.5756	0.973	0.5294	968.535	966.184	13.65	-0.65	0.202796
594	4.7	18.3042	3.8945	14.1974	5.2583	0	11.718	3.1434	0.8749	0.7809	0.9442	0.05827	0.5185	0	785.713	962.766	-1.95	-18.2	0.740639
595	11.9	29.6731	2.4935	83.2169	8.4058	0	19.5	4.315	0.7373	-0.9021	1	0.392	0.6667	0.2949	1345.7	250.403	-14.3	26	0.29664
596	4.9	31.3081	6.3894	37.266	12.8504	3.25	26.2023	7.5378	0.9846	0.9483	1	0.01697	0	0	1339.39	308.469	2.6	31.2	0.497214
597	8.1	18.3042	2.2598	39.3799	6.4557	0	27.9576	5.3783	0.3936	-0.7167	0.9983	0.5738	1	0.5366	122.124	935.401	-5.2	17.55	0.350047
598	9.1	55.1275	6.058	54.1259	7.6234	3.25	16.25	2.6731	0.9881	0.9604	1	0.01097	0.08451	0	314.643	352.736	43.55	33.8	0.794659
599	7.1	9.0301	1.2718	34.4277	6.7505	0	26.2023	5.7768	0.6271	-0.1414	1	0.3092	1	0.6207	1144.74	831.634	-4.55	-7.8	0.188401
600	7.1	27.9802	3.9409	38.0729	7.4653	0	36.3361	7.2222	0.302	-0.2666	0.9397	0.2975	0.5882	0.9032	189.789	117.359	-1.3	-27.95	0.527896
601	4.9	6.4347	1.3132	13.4742	4.6463	0	10.2774	3.6195	0.1667	-0.3807	0.9939	0.5332	1	0.7778	1369.32	280.031	-4.55	-4.55	0.282633
602	9.5	63.5938	6.6941	70.9202	9.456	0	29.25	5.3308	0.9534	0.8539	0.9969	0.02783	0	0	1297.12	286.611	48.1	41.6	0.707921
603	11.3	40.4726	3.5816	77.3895	8.3214	0	20.8102	5.0063	0.8126	-0.7821	1	0.3517	0.8065	0.2192	777.69	649.252	-35.1	20.15	0.430408
604	11.3	21.607	1.9121	69.6646	7.4908	0	25.3833	5.1604	0.07318	-0.9939	0.992	0.6301	0.7742	0.8451	1227.53	182.438	-7.8	20.15	0.25526
605	7.3	8.6721	1.188	22.9863	4.337	0	11.718	2.4938	-0.4203	-0.9939	0.3162	0.3482	1	1	900.24	462.897	8.45	1.95	0.273922
606	10.9	20.1919	1.8525	33.2855	3.7399	0	13.4001	2.5017	0.6644	-0.4472	1	0.452	1	0.3088	1202.7	235.014	16.9	11.05	0.495334
607	10.5	44.0324	4.1936	77.9509	9.1707	0	22.981	4.108	0.9309	0.4068	1	0.1237	0.8706	0.09231	1321.73	261.438	22.75	-37.7	0.457282
608	9.5	27.4235	2.8867	48.0466	6.4062	0	18.3848	4.0795	0.3889	-0.9487	1	0.7242	0.7867	0.4545	301.4	250.4	23.4	-14.3	0.45061
609	10.7	38.6791	3.6149	75.0201	8.623	3.25	21.8017	4.6302	0.4251	-0.9744	1	0.7363	0.4598	0.3939	257.608	781.836	35.1	-16.25	0.419216
610	4.7	3.677	0.7823	13.649	5.0552	0	11.718	3.2297	-0.7249	-0.9975	0.4472	0.5748	1	1	163.553	572.787	-2.6	-2.6	0.154752
611	10.5	12.143	1.1565	45.4843	5.3511	0	13.4001	3.3747	-0.4501	-1	0.9499	0.5331	1	0.9524	828.005	527.676	3.25	-11.7	0.216124
612	10.5	139.387	13.2749	127.596	15.0113	3.25	45.5	6.389	0.9943	0.9672	1	0.007576	0	0	351.367	576.762	135.85	-31.2	0.884327
613	10.5	30.46	2.9009	45.5871	5.3632	0	17.5018	3.0407	0.8182	0.3162	1	0.177	0.9529	0.2769	903.086	745.829	-23.4	19.5	0.54089
614	9.5	40.9087	4.3062	60.536	8.0715	0	20.5548	4.6794	0.9732	0.8496	1	0.03359	0.76	0	1109.84	240.879	28.6	29.25	0.533507
615	7.7	13.1615	1.7093	26.8255	4.7062	3.25	10.2774	1.8156	0.8991	0.5547	1	0.1182	1	0.1081	1017.03	496.461	-4.55	-12.35	0.363202
616	10.3	48.1614	4.6759	59.455	7.1633	0	14.5344	3.621	0.9789	0.8993	1	0.02382	0.5663	0	1130.62	446.548	-17.55	44.85	0.652758
617	10.1	68.1261	6.7452	63.718	7.8664	0	13.4001	3.0065	0.9712	0.8659	0.9998	0.03383	0	0	712.896	55.6139	-65.65	18.2	0.85747
618	8.3	42.1499	5.0783	43.9603	6.9778	0	13	3.2914	0.9326	0.7472	0.9993	0.07713	0.3492	0.02326	679.819	17.3434	37.7	-18.85	0.72778
619	8.3	67.1894	8.0951	57.4304	9.1159	0	18.9506	5.0946	0.9285	0.7452	1	0.0844	0.2063	0.02326	1048.58	940.488	61.1	27.95	0.88802
620	6.7	42.9443	6.4096	46.3974	9.8718	3.25	35.1541	6.6634	0.9622	0.8656	0.9999	0.03607	0.06383	0	1205.29	833.209	-1.95	-42.9	0.649284
621	9.9	24.05	2.4293	65.8885	8.3403	0	26	5.3038	0.7976	-0.149	0.9998	0.288	1	0.2712	742.293	653.783	-7.8	22.75	0.291272
622	9.9	36.8155	3.7187	59.44	7.5241	0	16.5718	3.5599	0.5975	-0.2303	0.9774	0.3902	0.443	0.4068	526.939	712.162	27.3	24.7	0.494239
623	9.9	52.4893	5.3019	59.7619	7.5648	0	16.5718	4.1141	0.8273	-0.02702	1	0.3012	0.3291	0.2034	1179.71	234.485	-7.15	52	0.700865
624	5.7	8.475	1.4868	10.79	2.9162	0	7.2672	2.0418	0.6404	0.1644	0.9762	0.2355	1	0.75	714.518	773.605	7.15	-4.55	0.509842
625	9.7	79.9289	8.2401	71.9127	9.3393	0	23.4361	3.7863	0.9963	0.9791	1	0.004579	0	0	114.428	695.742	-68.25	-41.6	0.882304
626	6.3	22.0809	3.5049	22.1992	5.1626	0	11.718	3.4562	0.7824	0.09054	0.9997	0.3069	0.814	0.2609	1299.26	308.643	14.95	16.25	0.678902
627	9.7	41.5848	4.2871	71.6596	9.3064	0	17.5018	4.277	0.3991	-0.9886	1	0.7253	0.3377	0.4386	1335.87	855.562	37.7	-17.55	0.460661
628	7.7	26.2346	3.4071	29.9995	5.2631	0	11.718	2.6602	0.8947	0.6508	0.9983	0.09224	1	0.1081	800.955	846.883	-17.55	-19.5	0.647356
629	7.9	7.1795	0.9088	29.4614	4.9935	0	11.718	3.0985	0.4807	-0.7071	1	0.5166	1	0.5833	1206.49	797.601	0.65	-7.15	0.181997
630	8.1	67.65	8.3518	64.7396	10.613	0	18.9506	4.3705	0.9736	0.8104	1	0.04926	0	0	957.247	1020.09	-67.6	2.6	0.786941
631	9.3	32.0088	3.4418	66.8236	9.1539	0	30.8322	6.1148	0.8214	0.4472	0.9999	0.155	0.726	0.3396	726.274	519.613	7.15	-31.2	0.375993
632	7.5	30.5569	4.0743	30.9045	5.619	0	17.5018	4.8164	0.9838	0.882	1	0.03076	0.6909	0	1245.43	529.167	14.95	26.65	0.725093
633	9.1	109.217	12.0019	99.9024	14.0708	4.5962	36.3361	5.6446	0.9956	0.9693	1	0.006322	0	0	823.17	948.472	1.95	109.2	0.852965
634	8.9	7.9076	0.8885	44.0229	6.3801	3.25	22.981	4.0594	-0.2822	-1	1	0.6949	1	0.9167	1059.66	960.753	1.3	-7.8	0.139261
635	8.9	60.621	6.8113	66.5645	9.647	3.25	17.5018	4.0202	0.9435	0.7439	0.9995	0.05323	0.07246	0.02041	415.927	892.264	-60.45	4.55	0.706054
636	8.5	51.387	6.0455	54.9986	8.4613	0	37.9012	7.351	0.9582	0.8233	1	0.05013	0.1692	0	604.982	732.323	51.35	-1.95	0.714488
637	4.9	19.3259	3.9441	24.7988	8.5513	3.25	18.3848	4.8061	0.9675	0.9255	0.9995	0.02313	0.931	0	513.939	244.449	14.3	13	0.461228
638	8.3	22.6756	2.732	64.6585	10.2633	0	33.931	6.9157	0.9335	0.508	1	0.09716	0.9841	0.02326	615.44	533.59	-20.15	10.4	0.266191
639	6.9	54.2662	7.8647	44.025	8.9847	4.5962	16.5718	2.5913	0.9977	0.9884	1	0.002887	0	0	923.21	211.877	5.85	53.95	0.875344
640	7.1	13.1615	1.8537	35.2092	6.9038	3.25	19.769	3.8964	0.8241	0.02438	0.9995	0.2501	1	0.1935	1181.43	56.3592	11.05	-7.15	0.268504
641	8.3	22.1382	2.6673	45.3983	7.2061	0	23.4361	5.2255	0.2647	-0.7138	0.9989	0.6134	0.7302	0.6512	28.8675	139.374	-14.3	16.9	0.370145
642	5.9	29.6446	5.0245	30.6588	7.8612	3.25	33.1436	7.8345	0.9528	0.738	0.9998	0.07198	0.1282	0.05263	1177.1	165.593	7.8	-28.6	0.639152
643	5.1	17.4897	3.4294	32.7316	10.5586	0	27.5772	7.1156	0.9034	0.7526	0.9597	0.05696	0.8065	0	1155.63	908.882	11.7	-13	0.324797
644	7.9	35.4652	4.4893	47.971	8.1307	0	23.4361	5.2912	0.8061	-0.02856	1	0.2772	0.5085	0.2308	452.07	1028.01	26.65	23.4	0.552142
645	7.9	15.1744	1.9208	41.5063	7.035	0	18.9506	3.8538	0.8993	0.3482	1	0.1291	1	0.1053	1332.32	1012.35	-2.6	14.95	0.273035
646	7.7	43.1406	5.6027	39.8231	6.9865	0	14.5344	3.436	0.9937	0.9755	1	0.007215	0	0	1168.09	790.786	22.1	-37.05	0.801932
647	7.7	62.5082	8.118	50.6168	8.8801	3.25	17.5018	3.5404	0.9952	0.9794	1	0.005172	0	0	1032.97	94.1039	59.8	-18.2	0.914179
648	7.5	24.05	3.2067	40.1658	7.3029	0	42.7471	8.3012	0.03388	-0.9147	0.9923	0.6156	0.7091	0.8286	1365.94	962.547	-24.05	0	0.4391
649	7.5	79.3666	10.5822	56.4811	10.2693	3.25	17.5018	3.6702	0.9863	0.961	1	0.01163	0	0	421.187	442.607	-71.5	34.45	1.03047
650	7.5	4.3603	0.5814	29.7281	5.4051	0	13	2.6118	-0.2107	-0.9754	1	0.6727	1	0.8529	1356.51	821.76	1.95	-3.9	0.107565
651	6.1	3.9538	0.6482	17.2704	4.2123	0	19.769	4.7412	-0.4173	-0.9962	0.9971	0.8174	1	0.75	1088.07	245.852	-0.65	3.9	0.153883
652	7.1	15.6541	2.2048	28.2622	5.5416	0	16.25	3.2082	0.8781	0.4281	0.9967	0.1747	1	0.1613	1382.92	759.338	-10.4	11.7	0.397863
653	7.1	9.3066	1.3108	23.53	4.6137	0	13	2.8041	0.5797	-0.9487	0.9999	0.5511	1	0.3871	541.261	81.3944	-8.45	3.9	0.28411
654	6.9	9.0301	1.3087	29.2466	5.9687	3.25	13.7886	2.9569	0.1605	-0.9959	0.935	0.6999	1	0.8214	396.319	844.703	7.8	-4.55	0.21926
655	6.9	28.6	4.1449	45.1888	9.2222	0	20.8102	4.6781	0.6063	0.1764	0.9911	0.2034	0.4082	0.7931	617.652	303	28.6	0	0.449448
656	5.5	35.1	6.3818	25.2393	7.2112	0	16.5718	4.0457	0.6978	-0.6854	0.9789	0.5264	0.3714	0.2857	972.309	114.582	35.1	0	0.884984
657	6.5	58.0941	8.9376	47.4693	10.5487	3.25	29.9635	6.6628	0.9743	0.9104	0.9999	0.02541	0	0	1097.35	340.292	44.2	-37.7	0.84727
658	6.3	16.25	2.5794	18.0008	4.1862	0	7.2672	1.9844	0.9728	0.8118	1	0.05009	1	0	1193.76	549.532	0	-16.25	0.616167
659	6.3	42.4943	6.7451	46.7195	10.865	3.25	41.6203	9.7038	0.8651	0.5969	1	0.1475	0	0.2609	834.77	950.452	4.55	42.25	0.62081
660	6.3	20.1919	3.2051	19.6773	4.5761	0	14.5344	3.7444	0.9466	0.8795	0.9999	0.03917	0.6977	0	512.111	80.1032	16.9	-11.05	0.7004
661	6.1	22.8981	3.7538	20.5786	5.0192	0	11.718	3.7132	0.9851	0.9442	0.9998	0.01476	0.8293	0	1323.34	651.336	13	18.85	0.747888
662	6.1	19.5433	3.2038	48.7422	11.8883	3.25	26.2023	5.8	0.7381	-0.4472	0.9983	0.3824	0.561	0.3333	688.508	729.279	-19.5	1.3	0.269492
663	6.1	15.2992	2.5081	15.3086	3.7338	0	11.718	3.7014	0.6428	-0.8779	0.9923	0.563	0.9512	0.3333	483.205	927.188	-3.25	14.95	0.671729
664	4.9	39.4363	8.0482	29.6261	10.2159	0	16.5718	4.5326	0.9928	0.9781	1	0.008624	0	0	373.541	593.612	5.85	-39	0.787811
665	5.9	8.45	1.4322	12.74	3.2667	0	7.2672	1.7164	0.4023	-0.4472	0.9971	0.3884	1	0.8421	489.322	957.856	0	-8.45	0.438424
666	5.7	6.4347	1.1289	28.9947	7.8364	0	23.6604	6.0774	0.2237	-0.8533	0.9927	0.5775	1	0.7059	906.009	545.132	-4.55	-4.55	0.144058
667	5.5	35.4712	6.4493	34.5957	9.8845	0	29.43	7.7882	0.9943	0.978	1	0.007379	0.08571	0	671.282	458.591	34.45	-8.45	0.652466
668	5.5	22.0617	4.0112	26.0433	7.4409	0	19.769	4.7796	0.8892	0.7295	1	0.09421	0.6571	0.1333	842.218	989.891	15.6	15.6	0.539075
669	5.5	48.3147	8.7845	31.6309	9.0374	6.5	13.4001	2.1123	0.9962	0.9905	1	0.003286	0	0	1162.52	730.691	-4.55	-48.1	0.972016
670	5.3	45.4303	8.5718	35.4679	10.7479	3.25	19.769	5.5731	0.989	0.899	1	0.02748	0.303	0	1229.75	1019.41	37.7	25.35	0.797533
671	5.1	7.2672	1.4249	19.6893	6.3514	0	13	3.3358	-0.02735	-0.4315	0.4472	0.2548	1	1	137.284	183.902	3.25	-6.5	0.224344
672	5.1	68.3737	13.4066	49.1286	15.8479	4.5962	40.7224	8.4931	0.999	0.9952	1	0.001412	0	0	1320.53	809.892	62.4	-27.95	0.845954
673	5.1	30.8185	6.0428	27.1781	8.7671	3.25	14.5344	3.6295	0.9915	0.9611	1	0.0129	0	0	385.726	1017.88	14.3	27.3	0.689259
674	5.1	5.2	1.0196	11.3011	3.6455	0	7.2672	1.6778	-0.2931	-0.5369	-0.0767	0.1886	1	1	465.863	170.843	5.2	0	0.279687
675	4.9	13.9561	2.8482	19.757	6.8128	0	18.9506	5.6815	0.8481	0.6727	0.999	0.1388	0.8621	0.3333	862.204	825.867	-6.5	-12.35	0.418066
676	4.9	13.6655	2.7889	31.199	10.7583	0	23.4361	6.5355	0.2111	-0.8494	0.9558	0.6997	0.5517	0.75	922.01	251.969	-0.65	13.65	0.259232

## Sheet: SDM 79 S3V2
trackID	trackLength(s)	totalDisplacement(um)	meanVelocity(um/s)	totalDistance(um)	meanSpeed(um/s)	minSpeed(um/s)	maxSpeed(um/s)	stdevSpeed(um/s)	meanPersistence	minPersistence	maxPersistence	stdevPersistence	tumblingPropensityV	tumblingPropensityP	positionX(px)	positionY(px)	displacementX(um)	displacementY(um)
0	29.7	38.7827	1.3058	159.696	5.7652	0	26.8002	3.9338	0.5449	-0.9852	1	0.4979	0.9747	0.4899	822.556	928.609	9.1	-37.7	0.226497
1	16.5	29.1342	1.7657	81.1286	5.5951	0	14.5344	3.5026	0.5734	-0.9648	1	0.5921	0.7931	0.448	1276.06	915.967	18.2	22.75	0.31558
2	8.3	32.3828	3.9015	43.6673	6.9313	0	49.7154	8.8375	0.6678	0.1424	0.9999	0.3365	0.3651	0.4651	956.404	812.187	-25.35	-20.15	0.562881
3	18.7	33.3089	1.7812	109.061	6.5306	0	19.5	3.1577	0.7754	-0.8183	1	0.3607	0.9701	0.2653	1223.24	977.826	-9.75	-31.85	0.272747
4	26.3	88.8243	3.3774	256.813	10.5684	0	39	6.1849	0.7514	-0.9999	1	0.5821	0.1728	0.148	1324.45	910.272	-55.25	-69.55	0.319575
5	26.7	74.5122	2.7907	208.699	8.4494	0	24.7513	4.3145	0.899	-0.8321	1	0.2288	0.2308	0.09692	432.195	970.223	-58.5	46.15	0.330284
6	13.7	9.0535	0.6608	57.8121	4.9412	0	32.0088	5.5358	0.07467	-0.9995	1	0.662	1	0.8152	568.5	936.515	-3.25	8.45	0.133733
7	28.5	112.662	3.9531	188.631	7.1182	0	45.9619	5.0594	0.9358	0.356	1	0.1273	0.4717	0.08163	380.802	372.346	44.85	103.35	0.555351
8	39.7	303.377	7.6417	402.964	10.6887	0	30.8322	4.9044	0.8718	-1	1	0.4459	0.09019	0.07563	296.887	929.515	299	-51.35	0.714933
9	44.7	271.899	6.0828	475.635	11.139	0	22.981	5.377	0.8537	-0.9548	1	0.4043	0.1593	0.1114	1052.23	608.685	-146.9	228.8	0.546081
10	17.7	64.1758	3.6257	123.778	7.8839	0	29.25	4.4927	0.6262	-0.9997	1	0.6488	0.414	0.2847	718.147	764.565	63.7	7.8	0.459887
11	6.7	42.5886	6.3565	45.0623	9.5877	0	35.8974	8.4636	0.9363	0.8266	1	0.05194	0.383	0	1063.99	1013.05	-11.7	-40.95	0.662985
12	8.3	40.2003	4.8434	55.8194	8.8602	0	17.5018	3.6863	0.8042	-0.1521	1	0.2844	0.3968	0.2857	383.488	936.361	25.35	-31.2	0.546647
13	11.5	32.8941	2.8604	66.5221	7.0023	0	19.769	4.3448	0.708	-0.6432	0.9994	0.4219	0.8526	0.2933	157.113	791.622	28.6	16.25	0.408494
14	49.5	50.1006	1.0121	217.524	4.5795	0	14.5344	3.1416	0.2121	-1	1	0.6871	0.9263	0.6851	1124.27	998.315	35.75	35.1	0.221007
15	11.9	49.1986	4.1343	79.6958	8.0501	0	14.5344	3.2601	0.8133	-0.3684	1	0.3649	0.4141	0.1646	469.349	758.723	-35.75	-33.8	0.513571
16	22.1	94.306	4.2672	159.783	7.9494	0	17.5018	3.8964	0.7377	-0.9934	1	0.4456	0.5373	0.25	508.233	731.432	73.45	59.15	0.536795
17	13.5	49.5025	3.6669	56.8901	4.947	0	13.4001	2.4832	0.04683	-1	1	0.7507	0.913	0.7419	803.615	443.015	-19.5	45.5	0.741237
18	20.7	57.7623	2.7904	104.28	5.5765	0	21.8017	3.9117	0.6673	-0.9994	1	0.5793	0.738	0.2805	1250.2	824.065	36.4	44.85	0.500386
19	49.5	30.9006	0.6243	268.204	5.6464	0	27.5772	3.8877	0.7534	-0.4472	1	0.3438	0.8168	0.3209	476.572	981.725	29.9	7.8	0.110566
20	15.3	84.6948	5.5356	137.62	10.3474	0	45.9619	8.0946	0.4216	-0.9988	1	0.7915	0.3083	0.3805	1276.97	774.003	56.55	63.05	0.534975
21	8.5	50.3907	5.9283	54.9728	8.4574	0	20.5548	4.2576	0.9454	0.7809	0.9999	0.04511	0.1231	0	438.312	229.288	50.05	5.85	0.70096
22	13.7	21.2521	1.5512	98.9738	8.4593	0	24.7513	5.2208	0.461	-0.9989	1	0.6933	1	0.4149	890.668	903.562	-8.45	19.5	0.183372
23	24.3	61.8867	2.5468	163.118	7.3147	0	16.25	4.0006	0.5857	-0.9918	1	0.5532	0.7175	0.3781	539.829	857.852	59.15	-18.2	0.348176
24	43.3	205.162	4.7382	330.485	8.0021	0	26.2023	3.9845	0.904	-0.9788	1	0.2718	0.3317	0.0844	847.663	552.907	-171.6	112.45	0.59212
25	49.5	93.8007	1.895	286.323	6.0278	0	21.8017	3.0337	0.814	-0.9989	1	0.4365	0.6905	0.146	379.737	536.957	72.8	-59.15	0.314377
26	10.3	20.8	2.0194	60.8126	7.3268	0	18.3848	4.7501	0.1214	-1	0.9993	0.6804	0.9639	0.7321	1023.84	1035.79	20.8	0	0.275618
27	9.5	13.7733	1.4498	35.3696	4.716	0	9.75	2.1063	0.8606	0.05547	1	0.1724	1	0.1818	1350.01	96.7789	-4.55	13	0.307422
28	20.9	17.7535	0.8494	101.031	5.3456	0	18.9506	3.7455	0.265	-0.9976	0.9987	0.7112	0.9841	0.6242	1252.39	464.112	7.15	-16.25	0.158897
29	16.1	80.6105	5.0069	92.4786	6.5588	0	13.4001	3.1529	0.9845	0.7986	1	0.0333	0.1986	0	358.05	615.41	80.6	1.3	0.763387
30	5.5	5.5915	1.0166	17.5998	5.0285	0	13.4001	3.9887	-0.3165	-0.9966	0.8944	0.7757	1	0.8	586.991	507.518	-4.55	3.25	0.202168
31	19.5	160.867	8.2496	177.973	10.1699	3.25	20.5548	3.5227	0.9929	0.912	1	0.01153	0	0	1285.81	508.182	-77.35	141.05	0.811178
32	5.7	1.4534	0.255	14.7967	3.9991	0	13.4001	3.6729	-0.2273	-1	1	0.564	1	0.9231	1210.74	265.395	1.3	-0.65	0.0637643
33	6.9	3.677	0.5329	23.6557	4.8277	0	13	3.7198	-0.2318	-0.9999	1	0.7514	1	0.8077	1057	887.493	-2.6	2.6	0.110384
34	11.7	29.1342	2.4901	82.3866	8.4935	0	36.3361	6.6631	0.4406	-0.3951	0.9998	0.4322	0.3711	0.6753	615.359	724.107	18.2	-22.75	0.293177
35	5.1	37.1013	7.2748	23.6905	7.6421	0	19.5	4.9144	0.9584	0.9261	0.9899	0.01948	0.1613	0	1225.74	708.931	37.05	-1.95	0.951937
36	16.7	51.6822	3.0947	131.88	8.9714	3.25	42.3748	5.304	0.6863	-0.7399	1	0.5377	0.3265	0.2598	239.71	883.859	-51.35	-5.85	0.344952
37	7.3	14.7365	2.0187	39.9482	7.5374	0	16.5718	4.2021	0.2147	-0.8087	0.9948	0.5376	0.8491	0.7742	863.98	477.281	9.75	11.05	0.267824
38	27.1	46.2643	1.7072	168.632	6.7184	0	24.7513	5.0365	0.1095	-0.9966	1	0.7145	0.988	0.7061	418.02	459.053	-18.85	42.25	0.254108
39	10.5	77.9052	7.4195	85.1991	10.0234	0	32.5	5.9283	0.9796	0.7593	1	0.04954	0.1412	0	1150.97	965.876	59.15	50.7	0.740218
40	11.5	57.4984	4.9999	76.4929	8.0519	0	16.5718	4.7865	0.9349	-0.3457	1	0.1985	0.1684	0.05333	1007.26	937.591	-56.55	-10.4	0.620959
41	15.1	43.7243	2.8956	112.028	8.5517	0	19.769	5.3932	0.385	-1	0.9999	0.6953	0.5191	0.4955	620.848	345.712	3.9	-43.55	0.338599
42	10.5	51.3993	4.8952	81.8912	9.6343	0	32.0088	5.9659	0.5455	-0.8997	0.9995	0.6142	0.3529	0.3077	837.986	547.6	50.05	-11.7	0.508101
43	22.9	72.4072	3.1619	152.146	7.2797	0	25.3833	4.6369	0.7352	-0.9968	1	0.5428	0.7225	0.1872	1214.79	615.177	46.8	55.25	0.434345
44	16.5	66.5036	4.0305	95.9068	6.6143	0	16.25	3.0211	0.9436	0.7372	1	0.06244	0.4138	0.016	782.879	488.509	-5.2	66.3	0.609362
45	9.9	21.5385	2.1756	57.5412	7.2837	0	29.43	5.936	-0.09612	-0.9955	0.8824	0.5885	0.962	0.9322	1127.62	380.591	-21.45	-1.95	0.298694
46	15.1	25.607	1.6958	79.7107	6.0848	0	33.1436	5.7137	0.4615	-1	1	0.6565	1	0.4505	1023.02	131.974	23.4	10.4	0.278694
47	27.1	35.0398	1.293	131.13	5.2243	0	13.4001	3.2003	0.2491	-0.9939	1	0.6288	1	0.7336	952.4	970.928	26.65	22.75	0.247497
48	8.9	41.1147	4.6196	55.061	7.9799	0	16.25	4.2634	0.8013	-1	1	0.5308	0.3913	0.1224	425.545	899.652	31.85	26	0.578904
49	15.1	84.3749	5.5877	129.098	9.8548	0	21.8017	4.9331	0.5554	-1	1	0.7087	0.2061	0.2793	1054.73	356.54	51.35	-66.95	0.567003
50	25.5	106.697	4.1842	166.827	7.099	0	25.3833	4.3268	0.7209	-0.9899	1	0.518	0.4383	0.2217	357.747	864.518	46.15	-96.2	0.589407
51	9.3	78.1569	8.404	76.3088	10.4533	0	21.8017	5.1786	0.9922	0.9669	1	0.007828	0	0	1272.37	494.898	-53.95	-56.55	0.803957
52	12.9	28.9597	2.2449	93.28	8.5578	0	23.6604	5.4098	0.699	-0.3162	1	0.3781	0.7615	0.3523	95.9496	682.31	-4.55	-28.6	0.262322
53	7.5	9.2382	1.2318	41.4129	7.5296	0	25.3833	5.608	0.1018	-0.9985	1	0.8618	0.9636	0.5294	339.94	580.193	-5.85	7.15	0.163594
54	11.1	36.0501	3.2478	65.3755	7.1841	0	16.25	3.956	0.9777	0.8276	1	0.03574	1	0	1143.09	1026.3	-32.5	-15.6	0.452082
55	10.1	52.4047	5.1886	62.7441	7.7462	0	16.25	4.2971	0.9312	0.8087	0.9998	0.04863	0.1481	0	1149.78	528.604	36.4	37.7	0.669825
56	15.3	33.3089	2.1771	80.7742	6.0733	0	14.5344	3.0277	0.7612	-0.3939	1	0.3482	0.8421	0.292	883.918	253.768	31.85	-9.75	0.358471
57	4.7	1.95	0.4149	18.4639	6.8385	3.25	16.25	3.5177	-0.1103	-0.9255	0.8	0.7139	1	0.8571	1118.41	542.383	1.95	0	0.0606712
58	8.1	57.7294	7.1271	47.9763	7.865	0	14.5344	3.6035	0.9808	0.9308	1	0.01961	0	0	162.383	462.79	57.2	-7.8	0.906179
59	21.5	18.3157	0.8519	98.1109	5.0313	0	29.43	4.5525	0.2651	-0.9978	1	0.6318	1	0.6706	1162.08	173.105	8.45	-16.25	0.16932
60	9.9	9.9005	1.0001	29.8389	3.7771	0	16.25	3.8295	-0.5357	-1	0.9701	0.5954	0.9241	0.931	743.313	1011.87	9.1	3.9	0.26478
61	7.1	27.4235	3.8625	43.978	8.6231	3.25	21.8017	4.2615	0.6762	0.3065	0.9996	0.2226	0.7255	0.5484	1063.52	367.916	-14.3	23.4	0.447925
62	10.1	82.2295	8.1415	78.0653	9.6377	3.25	20.5548	3.4221	0.969	0.9104	1	0.0259	0	0	632.624	389.386	-63.7	-52	0.844755
63	9.9	79.5155	8.0319	89.5692	11.3379	3.25	48.3147	7.3925	0.9752	0.8671	1	0.02598	0.05063	0	674.985	352.97	66.95	-42.9	0.708412
64	5.5	31.1254	5.6592	23.5688	6.734	3.25	16.25	3.4241	0.9522	0.8671	0.9931	0.03561	0.2	0	700.1	531.982	14.95	27.3	0.840392
65	16.7	59.2035	3.5451	110.335	7.5058	0	43.6033	5.8556	0.6445	-0.8779	1	0.4477	0.5442	0.3858	739.461	300.132	19.5	-55.9	0.472315
66	38.7	231.468	5.9811	327.874	8.9339	0	19.769	4.0693	0.9315	-0.5145	1	0.1889	0.2589	0.06069	1242.55	150.903	-212.55	-91.65	0.669484
67	9.7	86.4524	8.9126	81.7504	10.6169	4.5962	18.3848	3.4428	0.9959	0.9808	1	0.004557	0	0	1335.2	800.005	63.05	59.15	0.839473
68	11.5	89.1069	7.7484	86.9632	9.154	3.25	32.0088	4.3491	0.973	0.8724	1	0.02554	0	0	404.156	349.77	85.8	24.05	0.84645
69	24.3	59.4066	2.4447	122.128	5.4766	0	14.5344	3.3706	0.5135	-1	1	0.6309	0.8475	0.4171	528.117	688.461	56.55	18.2	0.44639
70	28.3	68.6943	2.4274	155.025	5.8945	0	14.5344	3.5854	0.5847	-0.9994	1	0.5689	0.9087	0.3595	1014.16	503.952	7.8	-68.25	0.411808
71	35.3	155.866	4.4155	249.683	7.498	0	23.4361	3.9547	0.7569	-0.9853	1	0.456	0.3754	0.2404	1013.12	847.028	-107.25	-113.1	0.58889
72	12.9	22.2334	1.7235	62.9787	5.7779	0	13.4001	3.1815	0.2699	-0.9991	1	0.7205	0.8257	0.6	755.531	203.043	13.65	17.55	0.298292
73	7.5	19.7369	2.6316	52.4589	9.538	0	18.3848	4.2947	0.6546	-0.8986	0.9998	0.4219	0.8727	0.4571	734.687	388.447	-18.85	5.85	0.275907
74	22.5	85.9574	3.8203	189.104	9.2246	0	21.8017	4.3975	0.6503	-1	1	0.5723	0.2195	0.3607	320.751	974.778	5.2	-85.8	0.414143
75	9.3	54.2156	5.8296	67.5802	9.2576	3.25	18.3848	4.0114	0.9101	0.7071	1	0.07299	0.5479	0.0566	559.548	361.629	-42.9	-33.15	0.62971
76	10.5	4.5962	0.4377	45.6896	5.3752	0	18.9506	4.4075	-0.006088	-0.9983	1	0.6221	1	0.8333	624.519	977.338	3.25	3.25	0.0814295
77	11.9	71.8096	6.0344	75.2787	7.6039	0	16.25	4.2435	0.373	-0.9979	1	0.8384	0.3131	0.3846	1177.9	849.731	33.15	63.7	0.793593
78	34.7	36.3361	1.0471	223.214	6.8261	0	20.5548	3.7346	0.5076	-1	1	0.7069	0.9664	0.3562	652.295	916.712	-35.75	6.5	0.153397
79	6.1	50.6249	8.2992	43.2934	10.5594	3.25	18.9506	5.04	0.9955	0.981	1	0.004785	0	0	749.992	261.533	-48.75	13.65	0.785954
80	6.5	46.15	7.1	41.7953	9.2878	3.25	26.2023	5.2195	0.9473	0.774	1	0.0696	0.02222	0	1249.01	144.046	46.15	0	0.764444
81	48.7	75.7243	1.5549	253.576	5.4299	0	29.43	3.3981	0.6512	-0.9996	1	0.4172	0.8073	0.4472	159.992	282.462	-62.4	42.9	0.286359
82	26.1	16.5718	0.6349	106.151	4.4046	0	17.5018	3.398	0.2643	-1	1	0.6812	1	0.6398	1079.98	191.178	11.05	-12.35	0.144145
83	5.7	30.4322	5.339	25.7858	6.9691	3.25	13	2.8075	0.9562	0.771	0.9973	0.05926	0.4054	0	842.193	260.246	28.6	-10.4	0.766096
84	34.1	144.25	4.2302	232.175	7.2329	0	14.5344	3.2149	0.7299	-1	1	0.6007	0.5234	0.1806	256.535	741.356	112.45	-90.35	0.584855
85	5.1	18.4993	3.6273	21.2967	6.8699	0	16.25	4.9462	0.9608	0.8795	0.9996	0.04579	1	0	409.951	85.6961	5.85	-17.55	0.527999
86	9.9	67.453	6.8134	65.6574	8.3111	3.25	13.7886	3.109	0.9941	0.9676	1	0.007489	0	0	1302.26	952.197	57.2	-35.75	0.819795
87	15.1	82.1601	5.4411	93.8568	7.1646	0	14.5344	2.7394	0.9734	0.8167	1	0.03457	0.09924	0	1224.94	519.967	70.85	41.6	0.759442
88	7.7	33.1054	4.2994	43.5127	7.6338	0	18.9506	3.8239	0.9042	0.6376	0.9997	0.1251	0.5088	0.1622	107.669	436.89	-24.05	22.75	0.563206
89	5.7	33.099	5.8068	29.7989	8.0538	3.25	13.4001	3.1485	0.9991	0.9959	1	0.001085	0.08108	0	235.842	794.64	-31.2	-11.05	0.721001
90	9.9	63.5007	6.4142	77.3984	9.7973	3.25	16.25	3.1888	0.9773	0.8882	1	0.0261	0	0	449.859	44.9394	24.7	58.5	0.654691
91	6.3	16.6608	2.6446	26.3197	6.1209	0	20.5548	5.3186	0.185	-0.9982	0.9785	0.799	0.907	0.5455	176.349	221.643	15.6	-5.85	0.432061
92	11.3	33.7124	2.9834	50.0189	5.3784	0	16.25	3.3766	0.7821	-0.3457	1	0.336	1	0.25	783.819	82.323	-18.85	-27.95	0.5547
93	16.1	42.0947	2.6146	70.951	5.032	0	11.718	2.9836	0.7348	-0.9762	1	0.4622	0.7943	0.275	608.929	926.32	-9.75	-40.95	0.519595
94	18.9	84.3749	4.4643	111.119	6.5751	0	14.5344	3.6274	0.7481	-0.9671	1	0.4812	0.4083	0.2416	189.124	344.606	22.75	81.25	0.678971
95	9.7	3.7901	0.3907	56.2306	7.3027	0	30.8322	6.2296	0.06871	-1	0.9991	0.777	1	0.6964	1239.08	335.49	3.25	-1.95	0.0535008
96	25.3	67.1044	2.6523	134.471	5.7713	0	16.5718	3.2658	0.3716	-1	1	0.77	0.7811	0.446	232.089	959.571	-66.95	4.55	0.459567
97	37.9	28.5408	0.7531	159.451	4.4415	0	22.981	3.1649	0.2717	-1	1	0.6632	1	0.6514	500.248	700.628	-24.7	-14.3	0.16956
98	8.1	53.9539	6.661	60.1596	9.8622	0	16.25	3.3379	0.8583	0.1791	0.9999	0.2317	0	0.2195	758.636	137.661	-43.55	31.85	0.675407
99	49.5	204.832	4.138	341.956	7.1991	0	47.9857	5.9586	0.5218	-1	1	0.6714	0.6442	0.3872	546.196	316.62	-58.5	196.3	0.574794
100	15.3	40.4099	2.6412	92.9216	6.9866	0	17.5018	3.6814	0.7425	-0.7593	0.9999	0.4605	0.5263	0.2124	285.726	621.435	-7.8	-39.65	0.378038
101	25.5	85.3977	3.3489	199.964	8.5091	0	44.2048	5.4668	0.5094	-0.9995	1	0.7217	0.3787	0.3442	1289.75	857.702	-12.35	-84.5	0.393567
102	9.3	91.4007	9.828	78.6365	10.7721	6.5	16.5718	2.8153	0.9954	0.9703	1	0.006065	0	0	1298.55	626.505	-17.55	89.7	0.912357
103	26.7	72.2875	2.7074	156.173	6.3228	0	35.1541	5.5914	0.3688	-1	1	0.7427	0.8016	0.4751	682.899	685.161	-57.2	-44.2	0.428196
104	6.3	2.0555	0.3263	12.7588	2.9672	0	7.2672	2.195	0.3205	-0.9945	0.9648	0.5646	1	0.7727	946.516	904.278	1.95	-0.65	0.109969
105	19.1	54.6348	2.8605	79.5883	4.6543	0	13.4001	3.0355	0.6914	-1	1	0.5424	0.8363	0.2817	338.599	535.34	1.95	-54.6	0.614593
106	5.5	18.5905	3.3801	30.8085	8.8024	3.25	16.25	3.5799	0.9153	0.3881	0.9996	0.1543	1	0.06667	1104.72	14.0091	11.05	14.95	0.383998
107	6.9	8.6721	1.2568	33.3887	6.814	0	21.8017	4.9999	0.1807	-0.9923	1	0.7721	1	0.7143	1036.27	486.558	-1.95	-8.45	0.184444
108	9.3	127.407	13.6996	110.676	15.161	6.5	32.6621	5.187	0.9592	0.7742	1	0.05606	0	0	940.398	414.667	-18.2	126.1	0.903608
109	5.7	9.3066	1.6327	18.4459	4.9854	0	13	3.6311	-0.1128	-0.8214	0.9648	0.767	0.8108	0.7059	932.026	617.404	8.45	3.9	0.327496
110	6.7	28.5556	4.262	50.9202	10.8341	0	37.0557	7.8549	0.5235	-0.192	0.9996	0.4147	0.383	0.5926	1343.2	866.425	-21.45	18.85	0.393388
111	9.3	14.5344	1.5628	51.3876	7.0394	0	26.8002	5.5574	-0.494	-1	0.9864	0.5353	0.8904	0.9231	1301.39	849.968	13	-6.5	0.222008
112	12.1	21.2223	1.7539	46.3003	4.5842	0	13.7886	3.3152	0.3295	-1	0.9998	0.7781	1	0.4815	616.897	634.236	18.85	9.75	0.382597
113	7.1	35.5366	5.0052	42.2031	8.2751	3.25	14.5344	3.4199	0.9399	0.6983	0.9972	0.07442	0.5098	0.06452	299.268	438.218	-27.3	-22.75	0.604851
114	6.1	15.0064	2.4601	29.6955	7.2428	0	16.25	3.7893	0.8295	0.6369	0.9914	0.1206	1	0.2857	1336.39	913.008	-14.3	-4.55	0.339661
115	6.1	41.4576	6.7963	30.5394	7.4486	3.25	16.25	3.2352	0.967	0.9118	0.9991	0.0252	0	0	603.803	676.705	27.3	-31.2	0.912426
116	14.7	149.26	10.1537	153.403	12.079	0	21.8017	4.2327	0.9793	0.9267	1	0.0199	0	0	1214.66	950.412	112.45	-98.15	0.840608
117	4.9	14.2556	2.9093	23.2598	8.0206	0	16.25	4.928	0.961	0.8838	0.9923	0.04198	0.931	0	573.571	117.561	10.4	-9.75	0.362728
118	17.3	109.742	6.3435	129.817	8.4848	0	29.9635	5.6734	0.9647	0.8051	1	0.0419	0.02614	0	330.072	722.116	-105.95	28.6	0.747631
119	5.3	36.2138	6.8328	37.6635	11.4132	3.25	21.8017	5.6007	0.5623	0.2169	0.9851	0.2962	0.06061	0.6154	665.736	127.207	-33.8	13	0.598675
120	18.7	55.1543	2.9494	111.341	6.6671	0	16.5718	4.1542	0.4746	-0.9968	1	0.6174	0.6766	0.4726	1079.25	148.754	-39	-39	0.442381
121	6.9	2.7577	0.3997	22.332	4.5576	0	11.718	2.6801	0.3351	-1	1	0.6072	1	0.7241	1324.64	860.862	1.95	-1.95	0.0876997
122	6.5	5.2405	0.8062	37.9517	8.4337	0	14.5344	3.1742	-0.2687	-1	0.9459	0.7011	1	0.8095	249.285	334.262	4.55	-2.6	0.0955927
123	8.5	42.7273	5.0267	45.2634	6.9636	0	18.9506	3.8879	0.9809	0.9071	0.9999	0.02237	0.1385	0	492.618	262.647	-9.75	41.6	0.721854
124	34.3	82.1601	2.3953	157.434	4.8741	0	26.8002	3.736	0.6837	-1	1	0.5043	0.9969	0.3311	731.726	216.343	-41.6	70.85	0.491434
125	28.7	195.978	6.8285	248.329	9.3007	0	23.6604	4.1674	0.8771	-0.9945	1	0.363	0.1835	0.102	938.716	885.648	183.95	67.6	0.734192
126	14.3	48.7283	3.4076	98.2329	7.9864	0	20.5548	5.0302	0.566	-0.9946	1	0.6025	0.5691	0.3689	329.294	997.839	-35.1	-33.8	0.426675
127	5.9	9.0535	1.5345	25.6972	6.589	0	20.8102	5.3688	0.7031	0.2249	0.9864	0.2327	1	0.4737	846.025	354.212	-3.25	8.45	0.232888
128	6.7	7.9076	1.1802	32.0982	6.8294	0	30.8322	6.201	0.502	-0.9487	0.9957	0.608	1	0.5385	988.373	860.731	1.3	-7.8	0.172812
129	16.1	106.507	6.6153	145.392	10.3115	0	32.5	6.2854	0.9058	-0.9892	1	0.2455	0.08511	0.1322	656.019	955.724	52	-92.95	0.641546
130	6.5	50.1554	7.7162	38.3328	8.5184	3.25	11.718	1.8884	0.9843	0.9448	0.9986	0.01477	0	0	1354.92	720.915	-47.45	16.25	0.905827
131	9.7	57.8537	5.9643	71.1025	9.2341	3.25	19.769	4.7945	0.9144	0.4209	0.9998	0.1155	0.3636	0.07018	716.871	47.4691	26.65	-51.35	0.645899
132	19.1	20.1605	1.0555	92.7184	5.4221	0	25.3833	4.5146	0.3245	-1	1	0.7502	0.8947	0.5274	1196.49	872.463	18.85	-7.15	0.194666
133	7.1	26.0325	3.6665	32.8388	6.439	0	39.538	7.4369	0.7931	0.05872	1	0.3025	0.6863	0.2581	361.014	845.31	1.3	-26	0.569421
134	5.5	20.1605	3.6655	33.878	9.6794	3.25	20.5548	4.6814	0.9379	0.7071	0.9997	0.07028	0.4	0.06667	465.464	979.264	20.15	-0.65	0.378691
135	8.5	29.1922	3.4344	41.1412	6.3294	0	13	3.4583	0.6948	0.07125	1	0.2648	0.8	0.4444	1181.51	283.041	-28.6	-5.85	0.542611
136	8.3	31.3755	3.7802	43.8796	6.965	0	18.3848	5.5477	0.9551	0.7474	1	0.0512	0.9524	0.02326	4.0301	608.235	-7.15	-30.55	0.542742
137	18.3	91.2643	4.9871	136.696	8.3863	0	19.5	4.4862	0.921	0.222	1	0.1346	0.4847	0.08392	699.708	794.959	29.25	86.45	0.594672
138	8.9	12.3329	1.3857	64.5589	9.3564	0	45.2673	7.343	0.02657	-1	1	0.8342	0.4203	0.6939	44.7191	319.539	3.9	11.7	0.148102
139	22.9	128.223	5.5993	187.99	8.9948	0	26.2023	4.1924	0.8767	-0.06802	1	0.2351	0.2679	0.1481	973.19	223.234	-68.25	108.55	0.622504
140	17.5	31.2676	1.7867	102.838	6.6347	0	39.2699	5.1389	0.688	-0.9762	1	0.4788	1	0.3037	1006.72	621.74	-21.45	-22.75	0.269296
141	6.3	44.4906	7.062	46.4761	10.8084	3.25	22.981	5.9	0.7478	-0.6964	0.9985	0.5194	0.3488	0.1739	457.929	176.143	43.55	-9.1	0.653381
142	11.1	15.7214	1.4163	38.0989	4.1867	0	10.2774	2.6311	0.4583	-0.8824	1	0.5792	0.989	0.5493	87.1532	900.707	-15.6	1.95	0.338286
143	12.1	31.7969	2.6278	68.7366	6.8056	0	20.5548	4.9301	-0.02884	-1	0.9999	0.8505	0.7426	0.6296	601.376	151.43	24.05	-20.8	0.386123
144	20.5	33.2009	1.6196	141.546	7.6511	0	19.769	3.9854	0.5241	-0.9995	1	0.5867	0.8919	0.4815	1031.28	1002.86	-30.55	13	0.211682
145	46.3	96.3404	2.0808	355.464	8.024	0	32.6621	5.8593	0.4595	-0.9984	1	0.606	0.8488	0.5238	1297.32	358.855	-5.2	-96.2	0.259322
146	5.3	7.2672	1.3712	25.858	7.8357	3.25	21.8017	4.7437	0.3489	-0.9744	0.9995	0.6622	0.9394	0.6154	1051.98	725.123	-6.5	3.25	0.174994
147	23.7	93.1135	3.9288	191.915	8.844	0	20.8102	4.4617	0.8736	0.02127	1	0.1901	0.6959	0.1939	1336.02	247.466	88.4	-29.25	0.444233
148	6.7	45.5232	6.7945	37.5314	7.9854	3.25	13.4001	2.6359	0.9741	0.8994	1	0.02858	0	0	439.44	451.119	-44.85	-7.8	0.850865
149	5.5	23.9708	4.3583	29.9208	8.5488	0	19.769	4.9174	0.6427	-0.04541	0.9997	0.3708	0.6	0.4667	1366.89	829	23.4	-5.2	0.509814
150	7.5	64.1	8.5467	60.1147	10.9299	6.5	17.5018	3.3079	0.9867	0.9267	1	0.01615	0	0	371.793	1014.53	-55.25	-32.5	0.781956
151	4.7	0	0	15.5467	5.758	0	10.2774	3.3271	-0.05011	-0.9806	0.8321	0.721	1	0.8571	1038.13	749.766	0	0	0
152	9.9	13.5256	1.3662	53.5761	6.7818	0	14.5344	3.9464	0.6798	-0.1738	1	0.3729	1	0.4286	178.465	649.874	7.8	11.05	0.201451
153	6.7	0	0	29.2421	6.2217	0	18.9506	5.8049	-0.2041	-1	1	0.9099	1	0.6667	1390.4	90.7313	0	0	0
154	12.7	101.585	7.9988	94.0468	8.7894	0	16.25	3.897	0.9864	0.8944	1	0.02171	0	0	657.205	883.398	13	-100.75	0.910051
155	5.5	73.6826	13.3968	40.0495	11.4427	6.5	16.5718	2.9561	0.9716	0.9624	0.9824	0.004776	0	0	177.027	946.045	-5.85	-73.45	1.17077
156	45.7	122.76	2.6862	243.049	5.5618	0	20.8102	3.5226	0.7446	-0.9999	1	0.5377	0.9588	0.1847	995.081	661.841	-24.7	120.25	0.482973
157	5.5	32.9519	5.9912	26.1362	7.4675	3.25	16.25	3.4907	0.9915	0.9531	0.9988	0.01196	0.08571	0	1015.79	388.718	8.45	31.85	0.802303
158	16.3	26.6817	1.6369	107.483	7.5163	0	41.3657	5.8568	0.5751	-0.8137	1	0.4377	0.9371	0.5207	419.374	328.052	-1.3	26.65	0.21778
159	8.1	20.2441	2.4993	46.2816	7.5871	0	13.4001	3.7187	0.4809	-1	1	0.7918	0.5902	0.3415	758.154	410.574	20.15	-1.95	0.329414
160	6.5	7.827	1.2042	28.1121	6.2471	0	16.25	4.6927	0.09374	-0.9487	1	0.7373	1	0.75	869.223	304.108	0.65	7.8	0.192761
161	36.9	166.161	4.503	258.097	7.3953	0	43.3604	5.3583	0.7645	-1	1	0.4914	0.49	0.2031	308.482	883.721	40.3	-161.2	0.6089
162	12.5	68.9429	5.5154	81.7241	7.7832	0	19.769	3.9522	0.8741	0.0767	1	0.236	0.3048	0.1882	808.564	502.26	-9.75	-68.25	0.708629
163	9.5	43.9892	4.6304	57.104	7.6139	0	14.5344	3.3232	0.7725	-0.9985	1	0.5619	0.2667	0.1636	686.358	178.021	-36.4	-24.7	0.608151
164	6.1	30.3209	4.9706	16.0998	3.9268	0	10.2774	2.0649	0.1892	-0.2472	0.8347	0.3765	0.6098	0.9048	73.0328	670.41	26	-15.6	1.26581
165	17.7	76.7991	4.3389	115.704	7.3697	0	26.2023	4.9829	0.8818	-0.3528	1	0.2606	0.4395	0.1533	820.113	653.265	-76.7	-3.9	0.588749
166	16.3	67.753	4.1566	114.856	8.0319	0	46.1912	5.8215	0.8775	0.2279	1	0.1986	0.0979	0.187	494.433	187.656	-51.35	44.2	0.517511
167	11.1	54.5109	4.9109	69.218	7.6064	0	20.8102	4.8514	0.9763	0.8284	1	0.03071	0.6813	0	1133.9	280.099	-27.95	-46.8	0.645627
168	6.7	13.6655	2.0396	44.0653	9.3756	0	39.1352	10.1522	0.09434	-0.9999	0.9962	0.967	0.9362	0.4444	65.0821	602.008	12.35	-5.85	0.217543
169	4.7	13.0648	2.7798	17.9304	6.6409	0	14.5344	4.6519	0.8745	0.6799	0.9992	0.1127	1	0.1429	1228.68	103.277	1.3	-13	0.418588
170	16.5	111.34	6.7479	111.956	7.7211	0	13.4001	2.6895	0.9881	0.9285	1	0.01582	0	0	196.897	925.361	-29.9	-107.25	0.873956
171	24.1	123.483	5.1238	219.069	9.9126	0	32.5	5.5219	0.9379	0.3557	1	0.1238	0.2081	0.07463	589.546	543.45	-118.95	-33.15	0.516898
172	7.3	13.5256	1.8528	25.7887	4.8658	0	16.5718	3.803	0.8607	0.6402	0.9985	0.08814	1	0.09091	380.747	976.288	-11.05	7.8	0.38078
173	9.1	78.3297	8.6077	65.1749	9.1796	0	16.25	3.8764	0.9634	0.885	1	0.03759	0	0	1342.53	718.39	-59.15	51.35	0.937699
174	10.3	7.2672	0.7056	41.5688	5.0083	0	16.5718	3.5872	0.5623	-0.8944	1	0.6095	1	0.3871	685.835	891.316	-1.3	-7.15	0.140886
175	6.3	72.1617	11.4542	65.6641	15.2707	9.75	21.8017	3.7077	0.994	0.9698	1	0.006253	0	0	208.54	106.087	71.5	-9.75	0.750077
176	25.1	137.433	5.4754	181.988	7.8783	0	18.9506	2.9894	0.9419	0.625	1	0.08333	0	0.07109	116.094	825.781	135.85	-20.8	0.694998
177	4.9	25.2832	5.1598	26.403	9.1045	0	19.769	5.9363	0.9891	0.9638	0.9999	0.01277	0.06897	0	566.827	239.571	-24.05	-7.8	0.566731
178	10.5	49.4385	4.7084	51.565	6.0665	0	17.5018	3.6135	0.9866	0.9447	1	0.01307	0.5882	0	1084.9	704.481	20.8	44.85	0.776131
179	12.5	63.6104	5.0888	74.042	7.0516	0	16.5718	3.1498	0.8307	-0.6905	1	0.4097	0.4286	0.1429	1260.4	265.208	12.35	-62.4	0.721652
180	4.9	17.3076	3.5322	21.4284	7.3891	3.25	13	3.4795	0.9836	0.9345	0.9998	0.02033	0.6552	0	836.51	60.3163	14.3	-9.75	0.478028
181	10.7	51.939	4.8541	67.0728	7.7095	0	19.5	5.096	0.8975	-0.9676	0.9984	0.294	0.3218	0.04478	339.416	130.869	37.05	36.4	0.629626
182	14.3	116.464	8.1444	145.104	11.7971	4.5962	37.0557	4.7203	0.9481	0.8368	0.9998	0.03962	0	0	1136.78	427.084	-63.7	-97.5	0.690373
183	6.3	20.5548	3.2627	34.7416	8.0794	0	19.769	5.1693	0.7928	0.3511	0.9999	0.2026	1	0.3913	571.317	742.159	16.9	-11.7	0.403829
184	15.7	14.6647	0.9341	73.5814	5.3709	0	16.25	3.6956	0.02809	-1	1	0.7398	1	0.7383	1125.5	308.596	14.3	-3.25	0.173919
185	7.1	45.1925	6.3651	37.5532	7.3634	3.25	13.4001	2.7272	0.9911	0.9612	1	0.00944	0	0	648.641	523.049	29.25	-34.45	0.864424
186	10.9	38.5861	3.54	103.885	11.6724	4.5962	20.8102	4.8502	0.9274	0.4453	1	0.1085	0.8652	0.08696	1223.88	262.092	32.5	20.8	0.30328
187	9.9	50.9535	5.1468	82.4625	10.4383	0	46.5329	7.9188	0.902	0.5388	0.9998	0.09461	0.3165	0.0678	1199.08	794.338	46.8	-20.15	0.493069
188	8.5	16.0538	1.8887	44.5155	6.8485	0	23.6604	5.2714	0.825	0.1414	1	0.1745	1	0.2667	801.547	275.077	13.65	-8.45	0.275783
189	7.9	31.2676	3.9579	51.1513	8.6697	0	16.25	3.8913	-0.06435	-0.9995	0.9945	0.7911	0.5254	0.7436	956.475	860.108	11.05	-29.25	0.456521
190	13.5	24.0851	1.7841	61.1154	5.3144	0	20.5548	3.6081	0.4791	-1	1	0.6709	0.9739	0.4457	264.933	491.322	-1.3	24.05	0.335711
191	5.1	19.801	3.8826	22.2505	7.1776	3.25	13.4001	2.9549	0.9596	0.8636	0.9998	0.04514	0.9355	0	10.4118	1015.98	7.8	-18.2	0.540933
192	6.5	26.339	4.0522	40.4985	8.9997	0	20.8102	5.5635	0.9614	0.8575	1	0.03821	0.5111	0	383.5	599.361	25.35	7.15	0.450259
193	8.9	30.8322	3.4643	48.8946	7.0862	0	19.769	3.8409	0.9517	0.6416	0.9999	0.07707	0.9855	0.04082	1057.14	406.5	-17.55	25.35	0.48888
194	7.3	67.2051	9.2062	67.2642	12.6914	6.5	36.3361	5.6971	0.974	0.6748	1	0.07041	0	0.0303	718.007	471.486	-44.85	-50.05	0.725389
195	17.3	38.2838	2.2129	109.789	7.1758	0	19.769	4.025	0.4486	-0.9983	0.9991	0.4912	0.8562	0.6391	955.234	577.931	-29.25	24.7	0.308384
196	10.9	28.9888	2.6595	40.164	4.5128	0	10.2774	2.7803	0.8099	0.2543	0.9997	0.2214	0.6966	0.3188	1289.99	162.009	-21.45	19.5	0.589324
197	5.5	5.2405	0.9528	27.5119	7.8605	3.25	13.7886	3.1162	0.1663	-0.8944	0.9231	0.6707	1	0.7143	728.618	1029.14	2.6	4.55	0.121214
198	5.9	44.2764	7.5045	30.2135	7.747	0	13.4001	3.3093	0.8806	0.7641	0.9583	0.05408	0.1538	0	462.509	93.9661	44.2	-2.6	0.968698
199	10.7	117.153	10.9489	104.604	12.0235	3.25	33.931	5.4774	0.9649	0.7896	1	0.0656	0	0	217.168	1025.74	-113.1	30.55	0.910625
200	21.5	91.058	4.2353	153.785	7.8864	0	20.8102	4.6479	0.8951	-0.5812	1	0.2208	0.6615	0.1143	1093.95	4.4535	91	3.25	0.537038
201	7.5	3.3144	0.4419	31.9642	5.8117	0	16.25	4.4913	-0.7051	-1	0.3162	0.3307	1	1	1223.18	846.967	0.65	3.25	0.0760363
202	7.5	17.562	2.3416	27.3917	4.9803	0	13.4001	3.1845	0.8783	0.219	1	0.1907	1	0.1714	1255.87	309.447	-13.65	-11.05	0.470172
203	4.7	4.3603	0.9277	12.2123	4.5231	0	11.718	3.2938	-0.1359	-0.9806	0.8944	0.7764	1	0.8333	518.808	966.351	3.9	1.95	0.205103
204	5.7	20.066	3.5203	22.387	6.0505	0	17.5018	4.5564	0.7612	0.5073	0.9729	0.1225	0.7568	0.4706	555.781	577.509	-8.45	18.2	0.58182
205	23.7	121.118	5.1105	181.802	8.378	0	29.43	4.6067	0.8664	-0.8944	1	0.3356	0.2581	0.1231	634.897	342.675	113.75	41.6	0.60999
206	14.9	31.4428	2.1103	90.8448	7.0422	0	21.8017	4.1461	0.3734	-1	1	0.6516	0.8527	0.5926	132.718	243.121	31.2	3.9	0.299665
207	6.9	74.6255	10.8153	55.9995	11.4285	0	36.3361	7.2686	0.9694	0.9329	0.9999	0.01856	0	0	1276.97	409.804	45.5	59.15	0.946345
208	29.3	56.7588	1.9372	233.202	8.5422	0	21.8017	4.38	0.7033	-0.9037	1	0.4242	0.619	0.3478	495.802	335.855	-52	-22.75	0.22678
209	42.3	108.308	2.5605	291.286	7.228	0	26.2023	4.6776	0.3512	-1	1	0.7328	0.732	0.4749	1267.99	614.853	-25.35	-105.3	0.354247
210	11.3	155.241	13.7382	136.302	14.6561	9.1924	22.981	3.0446	0.9783	0.9123	1	0.01777	0	0	317.496	339.438	67.6	-139.75	0.937371
211	5.3	32.1076	6.058	27.9479	8.4691	0	36.3361	8.0004	0.9841	0.9588	0.9999	0.01353	0.0303	0	173.17	30.8302	-11.7	-29.9	0.715306
212	10.5	41.483	3.9508	67.7986	7.9763	0	26	5.2238	0.8705	0.4138	1	0.1479	0.6706	0.2154	744.181	396.938	-33.8	-24.05	0.495317
213	4.7	6.1321	1.3047	34.2993	12.7035	3.25	44.2048	12.1183	-0.7434	-0.9985	-0.3328	0.2974	0.8889	1	254.17	315.011	-5.2	3.25	0.102704
214	9.1	59.6585	6.5559	63.6455	8.9642	0	19.5	4.8805	0.7538	0.211	0.9991	0.2397	0.1831	0.3529	1229.02	111.879	-58.5	11.7	0.731342
215	5.1	14.2704	2.7981	29.6672	9.5701	3.25	23.6604	6.9756	0.5282	0.1789	0.9996	0.3012	0.9677	0.7273	357.892	887.245	-7.15	12.35	0.292379
216	7.3	2.7577	0.3778	32.0488	6.0469	0	19.769	5.1293	-0.1859	-0.9986	0.8944	0.5976	1	0.9333	748.199	668.61	-1.95	-1.95	0.0624783
217	4.9	8.475	1.7296	26.8826	9.2699	3.25	16.25	3.8392	0.6362	0.2631	0.9991	0.3105	1	0.5556	452.357	595.561	-8.45	0.65	0.186582
218	10.7	9.3066	0.8698	63.0307	7.2449	0	18.3848	4.1713	-0.2794	-0.9983	1	0.7208	1	0.8333	1074.84	343.262	-1.95	9.1	0.120057
219	7.3	23.8648	3.2692	43.3568	8.1805	0	25.3833	5.7046	0.3649	-0.6387	0.985	0.5428	0.6604	0.6875	84.4247	301.808	-20.8	11.7	0.399633
220	9.1	30.8185	3.3866	36.4601	5.1352	0	13.7886	3.9181	0.9147	0.4472	1	0.09202	0.7606	0.01961	522.044	1032.81	-27.3	14.3	0.659487
221	13.1	111.794	8.5339	108.577	9.7817	0	25.3833	3.485	0.9762	0.8343	1	0.02956	0	0	854.004	164.076	-29.25	107.9	0.872435
222	6.7	28.6074	4.2698	41.7791	8.8892	0	22.981	6.7495	0.5718	-0.5264	0.9979	0.3824	0.7872	0.6296	217.694	127.851	-26.65	10.4	0.480336
223	21.7	84.5325	3.8955	154.933	7.8646	0	16.5718	3.9764	0.7789	-0.8944	1	0.3431	0.5787	0.2659	1059.73	925	-14.95	-83.2	0.495321
224	41.1	107.912	2.6256	293.324	7.5019	0	35.0036	4.8365	0.501	-1	1	0.6585	0.6317	0.4454	598.434	985.266	-98.15	-44.85	0.349991
225	12.7	96.0264	7.5611	93.9145	8.7771	0	20.8102	3.7164	0.9857	0.9265	1	0.01701	0	0	507.815	764.638	83.85	-46.8	0.861458
226	6.7	1.8385	0.2744	18.1166	3.8546	0	9.75	2.748	-0.3633	-1	0.9939	0.6775	1	0.9615	732.702	657.97	-1.3	-1.3	0.0711877
227	8.5	37.7056	4.436	68.4772	10.535	3.25	45.6159	7.7189	0.6684	-0.09829	1	0.3266	0.2308	0.5111	381.877	762.553	30.55	-22.1	0.421073
228	4.7	2.3436	0.4986	17.6871	6.5508	0	16.25	3.8405	0.5047	-0.5145	0.8944	0.5273	1	0.6667	935.755	143.553	1.95	1.3	0.0761128
229	6.1	19.1943	3.1466	25.2888	6.168	0	13.4001	4.0893	0.9464	0.8192	0.9945	0.04658	1	0	763.148	394.295	-16.9	-9.1	0.510149
230	16.5	89.3342	5.4142	109.472	7.5498	3.25	13.7886	2.4454	0.9655	0.1961	1	0.1067	0.1379	0.024	257.933	379.961	70.2	55.25	0.717132
231	8.9	18.8948	2.123	40.4709	5.8653	0	16.25	3.4192	0.6127	-0.02272	0.9999	0.3164	1	0.5918	1243.21	766.275	1.3	18.85	0.361959
232	6.7	29.7726	4.4437	28.9386	6.1571	0	14.5344	3.6276	0.9528	0.7706	0.9996	0.05298	0.5957	0	249.993	77.8134	-24.05	-17.55	0.72172
233	10.9	19.6726	1.8048	77.5047	8.7084	3.25	22.981	5.3448	0.5016	-0.5547	1	0.3894	0.9663	0.6912	1375.43	666.202	-19.5	2.6	0.207248
234	40.5	104.391	2.5776	231.255	6.0066	0	20.8102	3.7962	0.5753	-1	1	0.5984	0.6883	0.3736	538.693	628.178	-63.05	-83.2	0.429128
235	10.3	45.4489	4.4125	71.3351	8.5946	0	20.5548	4.0534	0.899	0.4795	1	0.1097	0.4217	0.09524	277.568	659.699	43.55	13	0.513404
236	10.3	38.3995	3.7281	55.6323	6.7027	0	23.4361	4.6098	0.9575	0.8222	1	0.04377	0.9277	0	841.995	1014.01	21.45	-31.85	0.556209
237	6.3	40.153	6.3735	34.7102	8.0721	0	13.7886	3.9721	0.8139	0.1961	1	0.2621	0.3721	0.2609	569.222	987	-35.1	19.5	0.789571
238	6.3	19.5108	3.097	34.918	8.1205	0	19.769	5.6858	0.256	-0.2989	0.9744	0.3697	1	0.913	862.556	444.579	-16.9	9.75	0.38138
239	11.1	82.304	7.4148	83.6293	9.19	3.25	26.8002	5.5279	0.9936	0.9633	1	0.008135	0	0	491.144	68.7613	59.8	-56.55	0.806834
240	8.3	90.3851	10.8898	72.5041	11.5086	4.5962	18.9506	4.0021	0.9924	0.9653	1	0.007862	0	0	828.229	125.096	-68.9	58.5	0.946232
241	10.1	16.4567	1.6294	51.0559	6.3032	0	18.9506	4.0188	0.2489	-0.9999	1	0.8268	0.9877	0.5345	1127.66	149.856	-2.6	16.25	0.258504
242	9.3	26.162	2.8131	49.1944	6.739	0	20.8102	4.1806	0.8034	0.1065	1	0.2238	0.6849	0.3396	1350.4	842.753	-11.7	-23.4	0.417436
243	16.7	89.9023	5.3834	116.177	7.9032	0	29.9635	5.7104	0.896	0.04344	1	0.206	0.5102	0.126	1326.23	458.458	-12.35	89.05	0.681167
244	5.1	9.4641	1.8557	19.2217	6.2005	0	13	3.6656	0.8901	0.6459	0.9923	0.1125	1	0.1818	21.3725	943.451	-9.1	2.6	0.299282
245	24.5	107.871	4.4029	233.885	10.3949	0	26.2023	6.428	0.7702	-1	1	0.5453	0.4489	0.1707	1001.88	364.069	-46.15	-97.5	0.423563
246	20.7	121.904	5.8891	144.434	7.7237	0	17.5018	3.5573	0.9616	0.8345	1	0.04441	0.2727	0	1226.28	396.082	115.05	-40.3	0.762471
247	10.3	76.0278	7.3813	75.7246	9.1234	0	14.5344	3.6588	0.9897	0.9275	1	0.01398	0	0	567.918	986.01	-9.75	75.4	0.809051
248	7.1	41.8481	5.8941	41.3548	8.1088	0	18.3848	4.6081	0.5461	-0.01083	0.9964	0.3291	0.4314	0.6452	178.796	236.648	4.55	-41.6	0.726877
249	6.3	64.3631	10.2164	45.2004	10.5117	4.5962	16.25	2.7084	0.9967	0.992	1	0.003	0	0	343.77	942.302	53.95	-35.1	0.971907
250	5.1	47.9416	9.4003	30.2425	9.7557	3.25	13.7886	2.8872	0.9952	0.987	1	0.004935	0	0	721.784	464.765	-31.2	-36.4	0.96357
251	6.5	3.9538	0.6083	24.6827	5.485	0	14.5344	3.7578	0.6453	-0.7593	0.9965	0.4562	1	0.4	1149.35	645.708	0.65	3.9	0.110902
252	11.9	52.8742	4.4432	92.6247	9.356	0	33.4608	5.6535	0.6841	-0.7966	1	0.5951	0.07071	0.2405	1223.35	675.908	38.35	36.4	0.474904
253	5.1	42.9787	8.4272	28.5853	9.2211	3.25	19.769	4.7265	0.9621	0.9066	0.9988	0.031	0	0	1250.37	953.314	2.6	42.9	0.913904
254	10.5	21.2918	2.0278	70.5801	8.3035	0	23.6604	5.6531	0.1597	-1	1	0.865	0.9059	0.4762	600.419	251.643	-18.2	-11.05	0.24421
255	7.7	10.0907	1.3105	21.255	3.729	0	9.1924	2.4553	0.4052	-0.7593	1	0.5772	1	0.6216	1126.19	940.474	-2.6	-9.75	0.351435
256	20.3	30.5569	1.5053	151.671	8.288	0	16.5718	3.9723	0.1554	-1	1	0.8495	0.6721	0.5399	1307.76	790.904	14.95	26.65	0.181624
257	10.1	33.5805	3.3248	69.9819	8.6397	0	26	4.8556	0.7157	-0.02325	0.9999	0.3505	0.7284	0.3115	112.549	557.277	22.75	-24.7	0.384828
258	5.3	51.5184	9.7205	35.3469	10.7112	4.5962	26.2023	5.3141	0.9885	0.9824	0.9953	0.004047	0	0	1053.78	776.16	44.85	-25.35	0.907508
259	5.5	32.0088	5.8198	29.4581	8.4166	4.5962	13	2.1778	0.9889	0.9258	1	0.01901	0.08571	0	1246.2	1019.45	13	-29.25	0.691467
260	12.1	36.6833	3.0317	92.7882	9.187	0	22.981	4.6528	0.8433	0.2873	1	0.1681	0.7228	0.2346	596.269	871.331	31.85	-18.2	0.329999
261	11.1	14.8365	1.3366	91.8155	10.0896	0	42.25	7.3391	-0.1288	-0.9989	0.9994	0.6476	0.989	0.8451	700.023	25.2523	-7.15	13	0.132473
262	9.7	101.702	10.4847	88.4408	11.4858	6.5	17.5018	3.0351	0.9808	0.9437	1	0.01309	0	0	80.2526	450.804	68.25	75.4	0.91284
263	7.1	22.7871	3.2095	39.1247	7.6715	0	26.2023	6.1121	0.9156	0.4961	0.9999	0.143	0.8431	0.129	644.232	376.113	-22.75	-1.3	0.418367
264	14.5	132.909	9.1661	129.701	10.376	4.5962	16.5718	2.8729	0.9724	0.8703	1	0.03077	0	0	180.493	426.252	47.45	-124.15	0.883394
265	8.5	62.7679	7.3845	84.1682	12.949	3.25	33.1436	6.1898	0.5689	-0.5863	1	0.6483	0.09231	0.3111	1002.58	270.159	-53.3	-33.15	0.570276
266	4.9	30.2442	6.1723	23.6957	8.1709	0	13.4001	3.1134	0.9894	0.9635	0.9998	0.01255	0.06897	0	1087.16	949.153	-29.9	-4.55	0.7554
267	5.3	9.6629	1.8232	16.8577	5.1084	0	10.2774	2.9559	0.6892	0.3363	0.8818	0.1713	1	0.6154	20.3302	640.604	-7.15	-6.5	0.356902
268	37.5	147.985	3.9463	251.246	7.0774	0	43.7243	4.869	0.6474	-0.9977	1	0.6282	0.4282	0.2576	1167.37	147.093	-112.45	-96.2	0.557592
269	4.7	27.9198	5.9404	30.8725	11.4343	0	49.1814	12.0056	0.611	0.3669	0.8297	0.1647	0.1111	0.7143	643.223	420.319	-5.85	27.3	0.519525
270	5.1	7.0308	1.3786	14.4893	4.674	0	10.2774	2.7758	-0.592	-0.9487	-0.3467	0.2268	1	1	855.363	633.569	-5.85	3.9	0.294951
271	10.3	26.1297	2.5369	44.6637	5.3812	0	16.25	3.9391	0.9324	0.7071	0.9998	0.06908	1	0.01587	1387.04	888.456	-2.6	26	0.471438
272	4.7	9.1	1.9362	28.8201	10.6741	0	30.6604	8.64	-0.7468	-0.9676	-0.591	0.1551	0.2222	1	6.2128	270.617	0	-9.1	0.181392
273	11.1	43.3945	3.9094	64.0757	7.0413	0	18.3848	3.8887	0.8343	0.2706	1	0.1796	0.7473	0.2113	646.423	281.383	-41.6	-12.35	0.55521
274	8.5	57.9084	6.8128	52.4544	8.0699	0	13.7886	3.2561	0.8307	0.5481	0.9991	0.1496	0	0.3111	1377.45	608.312	2.6	57.85	0.844224
275	9.9	87.9039	8.8792	79.5737	10.0726	0	26.8002	4.8285	0.9848	0.9204	1	0.01636	0	0	462.51	916.212	-87.75	5.2	0.88152
276	15.7	37.232	2.3715	96.9779	7.0787	0	19.769	4.181	0.6542	-0.3665	1	0.3261	0.9635	0.5043	478.115	816.653	10.4	-35.75	0.335019
277	5.5	71.8096	13.0563	53.5758	15.3074	10.2774	20.5548	2.5885	0.9363	0.7994	0.9859	0.06424	0	0	668.873	509.445	63.7	33.15	0.85294
278	5.7	15.23	2.6719	27.273	7.3711	3.25	24.7513	5.1863	-0.001974	-0.7907	0.9998	0.7195	0.6486	0.7059	379.667	329.746	11.7	9.75	0.362483
279	25.3	106.964	4.2278	160.382	6.8833	0	34.548	4.4952	0.958	0.5369	1	0.07951	0.5708	0.04225	378.676	963.383	-29.9	-102.7	0.614211
280	8.1	26.9652	3.329	44.7742	7.34	0	20.5548	5.6426	0.9531	0.6905	0.9998	0.06707	0.9672	0.02439	1061.17	744.562	-26	7.15	0.453542
281	5.7	70.1157	12.301	49.5587	13.3942	9.1924	18.9506	2.395	0.9516	0.9294	0.9736	0.009408	0	0	16.3684	218.509	13	-68.9	0.918383
282	6.1	17.5018	2.8691	34.0534	8.3057	0	37.0557	7.7119	0.8937	0.4472	0.9952	0.1342	0.9756	0.1429	1288.96	65.0164	4.55	16.9	0.345437
283	18.5	122.167	6.6036	136.614	8.2797	0	29.9635	4.6803	0.9553	0.6143	1	0.06275	0.09091	0.02069	1255.86	478.532	-58.5	-107.25	0.797565
284	6.9	36.89	5.3464	34.5911	7.0594	0	14.5344	3.7178	0.9852	0.924	1	0.0159	0.2041	0	1044.91	316.812	-35.75	-9.1	0.757345
285	8.7	37.7504	4.3391	47.7296	7.1238	0	11.718	2.6563	0.9708	0.8022	1	0.04178	0.7015	0	266.121	274.471	-1.95	37.7	0.609099
286	8.3	68.9674	8.3093	72.2495	11.4682	3.25	37.9012	6.8142	0.9624	0.8448	1	0.03684	0	0	1076.1	849.669	50.05	47.45	0.724551
287	7.5	23.6246	3.1499	55.437	10.0795	0	45.1504	10.2391	0.2495	-0.9648	0.9727	0.5564	0.5455	0.7143	725.027	988.393	23.4	3.25	0.312506
288	5.5	25.5575	4.6468	25.8882	7.3966	3.25	14.5344	3.2362	0.998	0.9889	1	0.002942	0.5429	0	403.954	187.482	-3.25	-25.35	0.628235
289	5.7	11.6276	2.0399	35.196	9.5124	0	25.3833	5.9096	-0.1443	-0.6	0.7071	0.3738	1	1	1029.77	944.947	5.2	10.4	0.214446
290	15.9	16.8625	1.0605	87.0503	6.2626	0	11.718	2.8466	0.3205	-1	1	0.6257	1	0.6754	1356.08	913.396	-14.95	7.8	0.169339
291	5.1	15.6541	3.0694	28.1053	9.0662	0	20.5548	4.6631	0.822	0.09757	0.9961	0.2652	0.7419	0.1818	1173.84	369.216	-11.7	10.4	0.338554
292	14.1	89.031	6.3143	88.2063	7.2898	0	16.25	3.3988	0.9831	0.9168	1	0.01899	0.05785	0	837.564	98.3333	-81.25	-36.4	0.866183
293	17.7	24.7513	1.3984	90.5838	5.7697	0	26.2023	4.8064	0.0413	-1	1	0.7945	0.8471	0.6866	620.099	756.969	-24.05	5.85	0.24237
294	4.7	10.4809	2.23	12.3362	4.5689	0	9.1924	2.3538	0.1931	0.1663	0.2631	0.0354	1	1	1037.47	561.192	9.1	-5.2	0.488082
295	4.7	3.7901	0.8064	17.8079	6.5955	0	11.718	3.8137	0.08281	-0.5665	0.9487	0.4931	1	0.8571	1002.5	821.904	3.25	1.95	0.122265
296	6.1	23.5619	3.8626	39.0279	9.519	3.25	30.6604	6.2362	0.8413	0.5764	0.9997	0.1357	0.561	0.2857	710.139	167.828	9.75	21.45	0.405778
297	11.9	42.3249	3.5567	75.4342	7.6196	0	17.5018	3.7551	0.9395	0.6487	1	0.07882	0.7576	0.03797	804.933	637.823	-41.6	-7.8	0.466783
298	5.7	28.8647	5.064	24.61	6.6514	0	13.4001	3.7146	0.992	0.9567	1	0.01071	0.5405	0	1158.88	619.105	-23.4	-16.9	0.761343
299	10.9	71.361	6.5469	83.9617	9.4339	0	17.5018	3.9969	0.9853	0.8908	1	0.01914	0.01124	0	738.046	626.509	53.3	-47.45	0.693976
300	6.3	20.982	3.3305	21.6971	5.0458	0	16.25	4.9225	0.1327	-0.2811	0.9949	0.386	0.5814	0.8696	931.929	906.738	-5.85	-20.15	0.660054
301	15.3	112.795	7.3722	113.542	8.537	0	19.5	3.5817	0.9844	0.8542	1	0.03082	0	0	606.686	190.023	-111.8	14.95	0.863559
302	12.7	59.3069	4.6698	70.6562	6.6034	0	16.25	4.1792	0.929	-0.9333	1	0.2703	0.4766	0.05747	712.776	228.11	-9.75	-58.5	0.707181
303	6.3	53.0457	8.42	45.193	10.51	0	19.769	5.2672	0.9561	0.8609	0.9983	0.04867	0	0	1319.46	555.635	-50.7	15.6	0.801142
304	12.7	13.1615	1.0363	70.9068	6.6268	0	43.3604	7.4643	0.02956	-0.9952	1	0.6994	0.972	0.7765	1341.46	589.689	-11.05	-7.15	0.15638
305	34.7	18.4993	0.5331	213.513	6.5294	0	20.5548	3.463	0.5712	-1	1	0.6826	0.6269	0.2638	537.033	505.791	17.55	5.85	0.0816461
306	5.5	0.9192	0.1671	21.1606	6.0459	0	14.5344	3.5636	0.3499	-0.8575	1	0.7696	1	0.5385	949.864	753.991	-0.65	0.65	0.0276386
307	8.7	79.9394	9.1884	81.8546	12.2171	4.5962	26.2023	5.8142	0.9597	0.8228	1	0.04127	0	0	1272.68	987.425	35.75	-71.5	0.752093
308	5.5	5.2	0.9455	41.7342	11.924	3.25	33.1436	9.0881	-0.02511	-0.9996	0.9936	0.8534	1	0.6667	160.145	347.945	0	5.2	0.0792939
309	5.5	46.5148	8.4572	38.0384	10.8681	4.5962	20.5548	4.8144	0.9915	0.9714	1	0.008368	0	0	88.4909	823.027	39	-25.35	0.778167
310	18.5	130.676	7.0636	153.778	9.3199	0	23.6604	4.3672	0.9352	0.1747	1	0.149	0.1333	0.06207	949.511	58.8054	-130.65	-2.6	0.757905
311	28.7	141.422	4.9276	197.354	7.3915	0	20.5548	4.1939	0.9588	0.6508	1	0.06348	0.4045	0.02429	197.796	543.214	-43.55	134.55	0.666658
312	5.3	24.3988	4.6036	28.2511	8.5609	0	18.3848	4.4139	0.6423	0.4789	0.7894	0.1307	0.6061	0.6923	780.924	39.8774	-18.2	16.25	0.537747
313	6.1	20.5548	3.3696	22.8264	5.5674	3.25	10.2774	2.2212	0.979	0.9162	0.9995	0.02398	0.8537	0	163.574	606.262	16.9	-11.7	0.605238
314	16.9	41.284	2.4428	103.864	6.9707	0	18.9506	4.4104	0.4779	-0.9989	0.9998	0.6175	0.9799	0.4531	969.263	99.1627	34.45	22.75	0.350438
315	7.7	22.2144	2.885	37.1829	6.5233	0	17.5018	4.1055	0.658	-0.273	0.9995	0.4619	0.6667	0.2703	345.364	84.7922	-7.8	-20.8	0.442261
316	5.5	33.8062	6.1466	26.2717	7.5062	0	14.5344	3.5383	0.9936	0.9584	0.9999	0.01178	0.08571	0	1219.16	716.736	20.8	26.65	0.81887
317	5.7	39.538	6.9365	39.4511	10.6625	0	37.0557	7.7319	0.9777	0.8834	1	0.0313	0	0	410.228	649.667	-35.1	-18.2	0.650551
318	10.1	14.6647	1.4519	47.6291	5.8801	0	18.9506	3.8429	0.5444	-0.7018	1	0.5508	1	0.3934	360.807	218.871	3.25	14.3	0.246918
319	6.9	50.3194	7.2927	37.6809	7.69	0	19.5	4.9571	0.9948	0.9742	0.9999	0.00606	0.06122	0	83.7681	304.906	5.2	50.05	0.948336
320	8.1	6.9096	0.853	38.0131	6.2317	0	22.75	5.3193	-0.1579	-1	0.957	0.7245	1	0.9	790.858	380.284	4.55	5.2	0.136881
321	6.9	71.2425	10.325	61.2382	12.4976	3.25	27.9576	5.7725	0.9964	0.9818	1	0.004868	0	0	281.043	180.109	50.7	50.05	0.826159
322	5.1	29.4515	5.7748	21.5716	6.9586	3.25	13.4001	2.5095	0.99	0.9472	1	0.01589	0	0	115.667	8.5784	27.3	11.05	0.82988
323	30.1	92.0892	3.0594	151.845	5.4037	0	13.7886	2.9658	0.927	0.2234	1	0.136	0.8221	0.09579	1272.9	545.791	29.9	-87.1	0.566168
324	9.7	40.3629	4.1611	54.3908	7.0637	3.25	14.5344	3.1025	0.9532	0.6476	1	0.05997	0.8312	0.01754	1190.77	139.392	39	-10.4	0.589082
325	5.3	24.9129	4.7005	21.1804	6.4183	0	14.5344	4.1149	0.9889	0.9662	0.9999	0.01184	0.3939	0	632.151	949.783	-24.7	3.25	0.732359
326	4.7	56.0359	11.9225	43.9382	16.2734	6.5	35.1541	8.1886	0.8436	0.7223	0.9514	0.09127	0	0.1429	798.128	253.17	3.9	55.9	0.732637
327	8.3	37.8175	4.5563	44.6911	7.0938	0	14.5344	3.8021	0.6382	-0.978	0.9999	0.6606	0.3492	0.2326	287.259	598.59	33.15	18.2	0.642293
328	21.7	62.1999	2.8664	116.896	5.9338	0	18.9506	3.8797	0.5719	-1	1	0.5915	0.6751	0.358	1234.12	762.878	35.1	51.35	0.483063
329	6.5	71.5	11	68.5379	15.2307	0	48.3147	8.8425	0.9674	0.8542	1	0.04861	0	0	29.8769	237.077	42.9	-57.2	0.722226
330	17.9	54.2156	3.0288	156.98	9.873	0	29.25	6.3104	0.6783	-0.4706	1	0.3587	0.5723	0.4348	428.729	986.598	-33.15	42.9	0.306776
331	14.3	69.1632	4.8366	86.8089	7.0576	0	16.5718	3.7331	0.976	0.7617	1	0.04117	0.3902	0	111.906	656.507	-64.35	-25.35	0.685304
332	7.3	29.6446	4.0609	39.656	7.4823	0	29.25	5.4845	0.8947	0.6211	0.9995	0.08762	0.7358	0.06061	605.123	76.4521	-7.8	-28.6	0.542734
333	7.7	30.4322	3.9522	55.673	9.7672	3.25	17.5018	3.7908	0.9575	0.7954	0.9999	0.05704	0.9649	0	837.234	907.442	28.6	10.4	0.40464
334	20.9	22.4132	1.0724	143.676	7.6019	0	45.6159	6.704	0.6544	-1	1	0.5819	0.8889	0.2485	1226.12	867.706	-6.5	21.45	0.14107
335	6.1	38.5478	6.3193	36.728	8.9581	3.25	19.769	4.1908	0.9873	0.9645	0.9994	0.008618	0	0	253.189	611.344	38.35	3.9	0.705429
336	14.5	153.929	10.6158	156.65	12.532	3.25	20.8102	3.8873	0.9627	0.8829	1	0.0391	0	0	738.124	801.279	-91	124.15	0.847095
337	5.7	3.3144	0.5815	27.1941	7.3498	0	22.75	6.2883	0.228	-0.8321	0.9939	0.7198	1	0.625	749.149	665.904	-3.25	0.65	0.0791178
338	4.9	3.677	0.7504	23.0056	7.933	0	20.8102	5.9932	-0.04738	-0.7071	0.5145	0.4138	1	1	270.245	825.347	-2.6	-2.6	0.0945922
339	15.5	44.7746	2.8887	82.5412	6.1142	0	13.4001	3.2886	0.624	-0.9939	0.9999	0.5131	0.8519	0.4159	1012.87	883.897	-39.65	-20.8	0.472458
340	6.5	39.1999	6.0308	27.7743	6.1721	0	11.718	2.625	0.993	0.9748	1	0.007861	0.3333	0	1148.01	445.4	25.35	29.9	0.977107
341	12.9	40.7068	3.1556	81.9013	7.5139	0	19.769	4.094	0.7662	-0.06652	1	0.3453	0.6239	0.236	517.95	571.26	-31.85	25.35	0.419968
342	5.5	15.9879	2.9069	18.4268	5.2648	0	11.718	3.5318	0.7733	0.6054	0.9468	0.1142	1	0.5333	1230.51	1035.1	-14.3	7.15	0.552139
343	32.1	111.072	3.4602	236.737	7.865	0	16.5718	3.7865	0.6854	-1	1	0.592	0.6146	0.2179	614.112	459.097	31.2	106.6	0.439949
344	7.7	47.9637	6.229	56.3582	9.8874	3.25	30.6604	6.9818	0.6466	-0.4905	0.9948	0.3954	0.2456	0.4595	852.266	420.675	-21.45	42.9	0.629994
345	4.7	17.0988	3.638	20.2449	7.4981	0	13.7886	4.2416	0.9031	0.8351	0.9931	0.05901	0.963	0	681.106	124.681	-2.6	-16.9	0.48519
346	4.7	22.7407	4.8384	15.9101	5.8926	0	10.2774	2.7958	0.8301	0.6386	0.9982	0.1604	0.3704	0.4286	1188.4	764.298	-11.7	19.5	0.821098
347	4.9	36.9986	7.5507	28.6652	9.8845	0	26.2023	5.9784	0.9217	0.8666	0.9698	0.0329	0	0	1346.14	122.265	-35.1	11.7	0.763893
348	19.5	220.849	11.3256	231.025	13.2014	0	21.8017	4.4456	0.9163	0.1009	1	0.2079	0.01143	0.1161	438.956	836.582	-148.85	163.15	0.857909
349	10.7	15.4503	1.444	41.195	4.7351	0	14.5344	3.5796	0.1241	-1	1	0.8929	1	0.4848	785.991	284.752	14.3	-5.85	0.304957
350	5.1	22.8981	4.4898	20.8272	6.7184	3.25	17.5018	3.056	0.6444	-0.4472	1	0.5071	0.9355	0.3636	813.147	403.078	22.75	2.6	0.668284
351	6.5	17.5018	2.6926	29.2975	6.5106	0	13.4001	4.0228	0.8307	0.2747	0.9989	0.1934	1	0.28	30.0308	656.1	-9.1	-14.95	0.413572
352	8.3	4.6872	0.5647	28.9956	4.6025	0	13.4001	3.82	0.1127	-0.9648	0.9487	0.6076	1	0.7895	1029.18	1020.55	-2.6	-3.9	0.122694
353	31.5	79.4703	2.5229	230.063	7.7988	0	30.8322	6.0694	0.1523	-1	1	0.7307	0.6814	0.6557	1163.46	899.482	-5.2	-79.3	0.323498
354	15.7	108.661	6.9211	158.551	11.5731	0	16.5718	4.1411	0.9659	0.8711	1	0.03534	0.2117	0	746.984	448.041	-81.25	72.15	0.598033
355	10.9	6.4018	0.5873	79.9879	8.9874	0	33.1436	7.2705	-0.06641	-1	0.9999	0.7123	1	0.7794	1385.89	210.459	5.85	2.6	0.065347
356	29.5	95.0912	3.2234	157.414	5.7242	0	18.3848	3.2017	0.5918	-1	1	0.6117	0.7673	0.344	1328.03	79.9305	-44.85	83.85	0.563118
357	6.5	52	8	64.5733	14.3496	4.5962	30.6604	7.3124	0.816	0.4965	0.999	0.1605	0	0.36	419.631	818.2	41.6	31.2	0.557507
358	31.1	122.974	3.9541	216.49	7.4395	0	22.981	4.0131	0.6684	-0.9867	1	0.5612	0.4364	0.2841	552.008	818.698	118.95	-31.2	0.531501
359	8.5	46.6961	5.4937	55.7988	8.5844	0	18.9506	4.8667	0.7312	0.1936	1	0.2937	0.2308	0.4	921.488	521.635	-29.25	-36.4	0.639963
360	7.7	9.0535	1.1758	39.8271	6.9872	0	42.3748	9.0844	0.2631	-0.9923	1	0.8106	0.9825	0.5135	618.071	458.63	-8.45	-3.25	0.168279
361	4.7	4.6872	0.9973	13.4174	4.9694	0	16.5718	4.0749	-0.982	-0.9978	-0.9442	0.0216	1	1	1129.85	555.872	2.6	3.9	0.200688
362	12.5	6.4018	0.5121	80.4438	7.6613	0	27.9576	4.8804	0.1996	-1	1	0.7507	0.9333	0.631	1001.94	835.728	-5.85	-2.6	0.0668424
363	6.9	28.3775	4.1127	44.6617	9.1146	0	26.2023	6.4423	0.8145	0.04078	0.9999	0.2388	0.7551	0.3103	371.138	857.065	-26.65	-9.75	0.451221
364	18.7	72.1119	3.8563	113.037	6.7687	0	22.981	4.676	0.7642	-0.2841	0.9999	0.3123	0.6048	0.3129	1090.49	50.0267	63.7	-33.8	0.569725
365	11.7	38.619	3.3008	58.5464	6.0357	0	16.25	4.4681	0.7461	-0.6508	1	0.3998	0.6186	0.2763	1164.7	603.244	27.95	-26.65	0.546879
366	8.7	101.133	11.6245	89.4295	13.3477	0	32.5	6.5233	0.9099	0.655	1	0.1066	0	0.1064	1058.09	253.828	96.2	31.2	0.870899
367	6.5	32.487	4.998	31.6366	7.0304	0	13.7886	3.8712	0.9702	0.8502	1	0.0368	0.3111	0	1268.75	986.962	-30.55	11.05	0.710913
368	8.7	63.8755	7.342	57.3729	8.5631	3.25	13.4001	2.7095	0.9857	0.9487	0.9996	0.01357	0	0	791.707	578.011	-13.65	-62.4	0.8574
369	6.1	37.7	6.1803	30.0461	7.3283	3.25	18.3848	3.6168	0.6815	0.3026	0.9216	0.2464	0.2927	0.4762	1354.56	623.23	-27.3	-26	0.843347
370	11.5	49.6729	4.3194	74.2097	7.8115	0	18.9506	4.0111	0.9595	0.1895	1	0.1051	0.3053	0.02667	1363.99	787.591	33.8	36.4	0.552954
371	13.9	41.3657	2.976	79.8435	6.7095	0	34.548	5.5233	0.6222	-0.9985	1	0.6391	0.6471	0.3061	428.471	244.327	-5.85	-40.95	0.44355
372	13.7	56.2616	4.1067	100.772	8.613	0	29.25	5.5745	0.9273	0.6	1	0.07365	0.4615	0.01031	631.745	49.6569	-36.4	-42.9	0.476803
373	22.1	89.5138	4.0504	143.243	7.1265	0	18.9506	3.7378	0.8202	-0.9959	1	0.3735	0.5871	0.1436	722.242	433.29	89.05	-9.1	0.568358
374	5.5	15.7214	2.8584	27.5287	7.8654	3.25	13	3.0532	0.7584	0.1414	0.9552	0.2062	0.7429	0.4	566.245	813.818	13.65	7.8	0.363414
375	6.1	7.5802	1.2427	41.4633	10.113	0	20.5548	5.5348	-0.3006	-0.9829	0.8682	0.6281	1	0.95	708.131	389.279	6.5	3.9	0.122881
376	8.1	73.496	9.0736	73.8064	12.0994	4.5962	23.6604	4.29	0.968	0.8642	1	0.03922	0	0	611.543	117.586	-57.2	-46.15	0.749921
377	10.7	24.7	2.3084	95.3505	10.9598	0	19.769	4.7748	0.4138	-1	1	0.8735	0.2184	0.2985	1210.93	35.9065	-24.7	0	0.210624
378	22.1	31.9758	1.4469	103.591	5.1538	0	20.8102	3.2947	0.6251	-0.9985	1	0.5079	1	0.3966	645.561	409.317	14.3	-28.6	0.280744
379	10.9	10.5011	0.9634	39.2662	4.4119	0	43.7243	6.8505	0.2854	-0.995	1	0.6826	1	0.5397	585.491	639.028	-9.75	-3.9	0.218364
380	11.9	70.0071	5.883	99.4818	10.0487	0	37.0557	5.6442	0.6624	-0.8654	1	0.6076	0.1919	0.1899	596.336	473.118	18.2	-67.6	0.585449
381	14.3	108.318	7.5747	109.898	8.9348	3.25	23.4361	3.8632	0.9053	0.5903	1	0.09765	0.09756	0.08738	747.612	929.976	-104.65	27.95	0.847775
382	8.1	127.705	15.766	96.9991	15.9015	11.718	22.981	2.5422	0.9945	0.9864	1	0.003414	0	0	483.494	310.58	-100.1	79.3	0.991479
383	5.7	29.6517	5.2021	25.7709	6.9651	3.25	10.2774	1.8015	0.9938	0.969	0.9999	0.007687	0.05405	0	1041.19	600.675	13	26.65	0.746881
384	5.5	24.9129	4.5296	33.4477	9.5565	3.25	17.5018	4.2587	0.04412	-0.5403	0.9996	0.4584	0.4	0.8667	111.109	194.536	-6.5	-24.05	0.473981
385	20.9	107.641	5.1503	179.673	9.5065	0	45.2673	7.3399	0.9035	0.03232	1	0.2034	0.08466	0.1183	336.383	665.541	65	-85.8	0.541766
386	22.3	105.52	4.7319	129.419	6.3753	0	13.7886	3.5562	0.6332	-1	1	0.625	0.3744	0.3184	1290.18	601.549	47.45	-94.25	0.742224
387	5.5	27.3077	4.965	32.1961	9.1989	3.25	17.5018	4.48	0.9792	0.8896	0.9999	0.03193	0.2857	0	1249.85	14.7182	16.9	21.45	0.539738
388	5.9	0.65	0.1102	8.125	2.0833	0	3.25	1.5794	0.1429	-1	1	1.0271	1	0.4286	1382.52	0	0.65	0	0.0528968
389	10.7	36.9186	3.4503	61.2196	7.0367	0	30.8322	5.0684	0.7996	-0.2009	1	0.3104	0.6092	0.2687	104.752	275.135	33.15	16.25	0.490329
390	6.3	12.5536	1.9926	42.4674	9.8761	0	27.5772	6.6703	-0.103	-0.848	0.9999	0.5339	0.7907	0.9091	275.532	873.079	4.55	11.7	0.20176
391	7.5	29.0252	3.87	35.9184	6.5306	3.25	13.4001	2.9643	0.9593	0.8575	1	0.03728	0.5818	0	963.087	934.82	-24.05	-16.25	0.592595
392	28.7	43.2189	1.5059	168.784	6.3215	0	16.25	3.375	0.6696	-1	1	0.5971	0.794	0.2163	1268.85	49.547	42.25	-9.1	0.238219
393	6.9	34.1111	4.9436	31.9478	6.52	0	37.0557	6.7295	0.933	0.8671	0.9924	0.03901	0.8571	0	1013.31	67.9058	17.55	-29.25	0.758221
394	12.1	7.15	0.5909	62.0293	6.1415	0	26.2023	5.8077	-0.1504	-0.9989	0.9908	0.6591	1	0.8718	113.607	909.562	7.15	0	0.0962143
395	7.1	22.1	3.1127	34.6435	6.7928	0	26.2023	6.3721	0.8758	0.7363	0.9943	0.08251	0.8824	0.09677	20.7465	126.254	10.4	19.5	0.458235
396	28.1	120.178	4.2768	260.567	9.9834	0	23.4361	4.9911	0.4852	-0.9983	1	0.7034	0.4406	0.3787	471.384	628.295	115.7	32.5	0.428391
397	4.7	17.4897	3.7212	18.4335	6.8272	0	10.2774	3.0469	0.9254	0.7328	0.9999	0.09684	1	0.1429	174.702	355.192	-13	-11.7	0.545055
398	9.1	72.9768	8.0194	86.3589	12.1632	3.25	22.981	5.5282	0.9747	0.8419	1	0.04136	0.07042	0	1149.25	668.429	69.55	22.1	0.659317
399	12.9	33.0223	2.5599	87.3751	8.0161	0	26.2023	5.2507	0.771	-0.7071	1	0.333	0.7339	0.2921	1274.26	478.597	-26.65	-19.5	0.319345
400	5.5	27.9802	5.0873	39.261	11.2174	0	29.43	8.9361	0.9661	0.8074	1	0.04667	0.6286	0	820.218	317.482	1.3	-27.95	0.453519
401	10.3	7.0308	0.6826	56.871	6.8519	0	23.4361	6.2893	-0.4241	-1	1	0.7231	1	0.8571	1374.15	142.879	3.9	-5.85	0.099622
402	4.9	8.841	1.8043	16.272	5.611	0	10.2774	3.0438	0.5333	0.08305	1	0.3317	1	0.6667	1308.86	317.847	-5.2	7.15	0.321565
403	27.3	90.4995	3.315	181.631	7.1791	0	22.981	4.4455	0.7744	-0.8944	1	0.3751	0.6838	0.2414	1114.82	842.762	90.35	-5.2	0.461757
404	13.3	93.6045	7.0379	112.213	9.9303	0	20.8102	4.1773	0.9767	0.8575	1	0.03307	0	0	1203.24	417.267	-11.05	-92.95	0.70873
405	23.3	119.127	5.1128	173.131	8.1282	0	45.1504	5.4798	0.9602	-0.4763	1	0.1144	0.3474	0.01036	466.129	584.285	-6.5	118.95	0.62902
406	19.3	153.648	7.961	186.214	10.7638	3.25	20.8102	3.8897	0.9883	0.9191	1	0.01488	0	0	580.036	620.87	113.1	104	0.739609
407	10.5	66.7224	6.3545	70.3077	8.2715	3.25	16.25	3.2581	0.965	0.7324	1	0.05067	0.2706	0.03077	1106.8	824.533	-38.35	54.6	0.76824
408	7.3	58.0505	7.9521	58.9424	11.1212	0	30.6604	5.9859	0.9531	0.6614	1	0.09303	0.07547	0.09091	681.753	274.096	-48.1	-32.5	0.71504
409	5.7	8.2731	1.4514	24.9992	6.7565	0	14.5344	4.4366	0.5892	-0.7894	0.9985	0.4639	1	0.5294	738.939	987.5	-5.85	-5.85	0.214815
410	12.1	21.8404	1.805	57.2496	5.6683	0	14.5344	3.3583	0.1376	-1	0.9991	0.7467	1	0.641	572.103	593.157	17.55	13	0.318438
411	6.5	18.4765	2.8425	29.491	6.5536	3.25	13.4001	2.8995	0.8816	0.6369	0.9989	0.1124	0.9778	0.12	883.462	79.9846	11.7	-14.3	0.433731
412	26.9	99.9099	3.7141	226.752	9.1065	0	26.8002	5.3381	0.7252	-0.9971	1	0.4951	0.7269	0.2489	1332.8	584.835	33.15	-94.25	0.407852
413	15.1	28.2208	1.8689	103.01	7.8633	0	32.5	5.7867	0.5377	-0.9487	1	0.4663	0.8015	0.6126	1096.53	311.285	7.15	27.3	0.237674
414	8.3	88.9527	10.7172	72.7276	11.5441	6.5	17.5018	2.7731	0.954	0.8728	0.9999	0.03787	0	0	966.108	504.807	40.3	-79.3	0.92837
415	7.1	25.0144	3.5232	46.2667	9.0719	3.25	20.5548	5.4891	-0.4245	-0.9995	0.9818	0.7506	0.3725	0.8387	546.268	992.923	10.4	22.75	0.388364
416	8.3	29.5089	3.5553	48.2318	7.6558	0	26.2023	7.3187	-0.09802	-0.9744	0.9995	0.7864	0.5714	0.7442	891.56	586.795	-29.25	3.9	0.464393
417	22.7	50.7708	2.2366	105.722	5.1074	0	18.9506	3.8614	0.4453	-1	1	0.7371	0.8792	0.413	1229	526.925	16.25	-48.1	0.437914
418	11.1	94.3575	8.5007	104.846	11.5216	3.25	30.6604	6.1027	0.9878	0.9091	1	0.01523	0.02198	0	53.4279	955.514	-63.05	-70.2	0.737806
419	11.1	26.1297	2.354	63.3881	6.9657	3.25	17.5018	3.2313	0.4834	-0.9965	0.9994	0.5025	0.7473	0.5775	423.522	813.694	-2.6	-26	0.337942
420	11.1	98.1522	8.8425	110.049	12.0933	3.25	22.981	5.2963	0.8456	0.4758	0.9998	0.1798	0	0.2817	274.167	959.158	38.35	-90.35	0.73119
421	26.5	100.347	3.7867	174.199	7.1101	0	19.769	4.0472	0.8255	-0.03601	1	0.2088	0.5878	0.2711	864.181	402.851	-98.8	17.55	0.53258
422	8.1	13.4001	1.6543	38.4509	6.3034	0	13	3.2913	0.7164	-0.1644	1	0.3036	1	0.3902	1036.99	634.105	-10.4	8.45	0.262446
423	7.7	27.5925	3.5834	51.2297	8.9877	0	39.1352	8.3549	0.2194	-0.9968	0.9999	0.8473	0.6491	0.4865	882.721	40.6818	-26.65	-7.15	0.3987
424	11.7	33.8999	2.8974	61.9057	6.382	0	39.6713	5.6092	0.931	0.1521	1	0.1299	0.8557	0.09091	294.949	428.205	-18.2	28.6	0.453996
425	5.1	24.9129	4.8849	24.6098	7.9386	3.25	13	3.0853	0.895	0.819	0.9795	0.04217	0.2258	0	85.951	205.235	3.25	24.7	0.615335
426	6.7	39.0866	5.8338	37.561	7.9917	0	19.5	5.4806	0.9801	0.9411	0.9992	0.01636	0.04255	0	582.045	900.97	-39	-2.6	0.729982
427	17.9	71.7065	4.006	104.455	6.5695	0	19.769	4.298	0.4099	-1	0.9999	0.7376	0.3585	0.4565	1320.35	850.036	70.85	-11.05	0.609788
428	10.9	59.8177	5.4879	66.0253	7.4186	0	24.7513	4.6258	0.9792	0.8373	1	0.02812	0.3146	0	121.702	624.651	56.55	-19.5	0.739749
429	15.5	10.8182	0.6979	90.2741	6.687	0	26.2023	6.0769	0.2473	-0.9983	1	0.7068	0.9926	0.6161	630.345	238.335	5.85	9.1	0.104367
430	5.9	21.0925	3.575	25.9958	6.6656	0	16.25	5.083	0.7944	0.158	0.9998	0.2836	0.8974	0.2778	1164.66	983.483	-11.7	17.55	0.536336
431	6.7	9.75	1.4552	29.8252	6.3458	0	13.4001	3.1718	-0.4461	-1	0.9487	0.6569	1	0.92	1210.63	737.03	9.75	0	0.229317
432	15.1	133.801	8.861	143.054	10.9201	3.25	23.4361	4.5699	0.9953	0.9618	1	0.00656	0	0	399.384	414.275	-105.3	82.55	0.811439
433	13.7	34.2532	2.5002	69.844	5.9696	0	14.5344	3.444	0.8248	-0.9923	1	0.3162	0.9915	0.1649	918.894	393.825	18.85	28.6	0.418822
434	10.9	87.7885	8.054	97.4391	10.9482	0	26.2023	6.1002	0.8328	0.2941	1	0.2488	0.1685	0.2754	952.413	402.151	26	-83.85	0.735646
435	8.5	20.739	2.4399	30.2944	4.6607	0	13.4001	2.9943	0.8412	0.1961	0.9999	0.1911	1	0.2667	1254.59	1013.7	-17.55	11.05	0.523505
436	25.5	63.8755	2.5049	142.434	6.061	0	35.1541	5.8443	0.692	-0.9996	1	0.4107	0.9191	0.3709	426.863	313.386	-62.4	-13.65	0.413282
437	5.5	47.4144	8.6208	39.2317	11.2091	4.5962	48.8582	9.7606	0.9598	0.8146	0.9996	0.06464	0	0	1098.6	395.354	26	39.65	0.769089
438	6.1	7.2672	1.1913	19.8283	4.8362	0	11.718	2.9615	0.4929	-0.9615	0.9961	0.4655	1	0.7143	406.434	219.049	3.25	-6.5	0.24633
439	7.5	29.1994	3.8933	34.4227	6.2587	0	14.5344	2.8674	0.9622	0.8437	1	0.04253	0.7273	0	72.66	393.58	8.45	-27.95	0.622062
440	4.7	9.1924	1.9558	16.4951	6.1093	3.25	16.25	3.8026	0.4743	-0.7526	0.9995	0.7066	0.963	0.4286	730.404	351.085	-6.5	-6.5	0.320135
441	8.1	95.9713	11.8483	78.6404	12.8919	3.25	22.75	4.7315	0.9896	0.9595	1	0.01176	0	0	101.876	969.16	40.3	87.1	0.91905
442	25.3	46.7142	1.8464	192.52	8.2627	0	18.3848	4.054	0.5526	-1	1	0.6113	0.9485	0.3962	1035.16	933.354	16.9	43.55	0.223462
443	13.1	12.4861	0.9531	74.5767	6.7186	0	26.2023	5.479	-0.06244	-1	0.9998	0.8287	1	0.6667	948.256	291.557	9.75	7.8	0.14186
444	14.9	19.8117	1.3296	80.2303	6.2194	0	20.8102	4.9472	0.2958	-0.9806	1	0.5889	0.9845	0.6852	1212.28	756.399	13	14.95	0.213783
445	4.7	26.7212	5.6854	25.9029	9.5937	0	43.6033	10.5645	0.9698	0.9214	0.9983	0.03092	0.8889	0	673.33	131.521	17.55	20.15	0.592618
446	20.5	178.78	8.721	185.468	10.0253	0	17.5018	3.7091	0.9915	0.9438	1	0.009725	0	0	862.129	804.5	178.75	-3.25	0.869899
447	13.1	31.9758	2.4409	93.6972	8.4412	0	29.9635	4.7524	0.5117	-0.9996	1	0.5796	0.9459	0.4333	532.55	934.809	14.3	-28.6	0.289165
448	6.1	36.6372	6.0061	28.375	6.9207	0	13	3.4884	0.9912	0.9617	1	0.00986	0	0	833.377	350.32	-15.6	33.15	0.867846
449	17.9	136.917	7.649	168.347	10.5879	0	40.2003	5.9044	0.9274	-0.7894	1	0.3215	0.07547	0.04317	1274.48	995.025	134.55	-25.35	0.722428
450	6.1	7.4111	1.2149	25.8378	6.3019	0	13	3.5544	-0.07431	-0.9744	0.8944	0.7173	1	0.8571	84.582	608.566	4.55	-5.85	0.192783
451	19.1	63.9648	3.3489	93.0401	5.4409	0	13	3.0399	0.9725	0.8	1	0.03743	0.9942	0	193.885	713.272	-39	-50.7	0.615505
452	5.3	17.4413	3.2908	17.5633	5.3222	0	13.4001	3.2754	0.9802	0.9524	0.9983	0.01251	1	0	104.472	709.793	15.6	-7.8	0.618316
453	5.3	18.4765	3.4861	19.76	5.9879	0	10.2774	3.0929	0.9701	0.9185	1	0.02779	0.5758	0	23.1887	408.038	-11.7	-14.3	0.582191
454	7.1	38.9404	5.4846	44.3179	8.6898	0	39.1352	7.3882	0.9658	0.8754	1	0.03344	0.2549	0	1087.3	744.894	37.7	9.75	0.631154
455	21.1	34.0553	1.614	142.14	7.4419	0	29.0689	5.6368	0.1109	-1	1	0.6984	1	0.7294	34.6019	593.007	7.8	33.15	0.21688
456	7.3	44.0564	6.0351	48.3268	9.1183	0	16.25	4.1505	0.8961	0.5423	0.9997	0.1247	0.434	0.1515	642.925	23.5822	-40.95	-16.25	0.661867
457	20.1	124.3	6.1841	155.623	8.598	3.25	20.5548	3.5784	0.9145	0.03331	1	0.1501	0.1768	0.1056	1155.02	330.908	-26	121.55	0.719249
458	24.3	123.329	5.0753	169.611	7.6059	0	16.5718	3.5952	0.6537	-0.9978	1	0.585	0.3767	0.3153	1196.37	423.07	70.2	-101.4	0.667285
459	15.3	12.143	0.7937	99.0937	7.4507	0	20.8102	4.3823	0.244	-1	1	0.7443	0.7594	0.5664	1067.82	313.337	11.7	-3.25	0.106527
460	4.7	28.9888	6.1678	18.9926	7.0343	0	14.5344	4.5301	0.9969	0.9927	0.9995	0.002464	0	0	993.851	1024.41	-19.5	21.45	0.876818
461	9.3	33.7812	3.6324	61.5377	8.4298	0	49.6091	8.0056	0.3536	-0.6557	0.9923	0.472	0.8219	0.7925	239.962	472.71	29.25	-16.9	0.4309
462	22.9	93.8007	4.0961	191.327	9.1544	0	26.2023	5.4167	0.8125	-0.943	1	0.3348	0.4402	0.2328	1356.55	370.965	22.75	-91	0.447446
463	5.9	42.8507	7.2628	33.3135	8.5419	0	20.8102	5.1816	0.9915	0.9721	1	0.006723	0	0	482.822	11.0424	-39.65	-16.25	0.850256
464	6.7	17.8484	2.6639	29.3905	6.2533	0	22.981	4.7919	-0.2971	-1	0.7071	0.6152	0.7234	1	836.724	435.545	17.55	-3.25	0.425999
465	21.7	65.6629	3.0259	178.613	9.0666	0	42.25	5.4086	0.563	-0.9998	1	0.673	0.4518	0.3295	354.836	990.198	-24.05	-61.1	0.333741
466	13.3	46.5329	3.4987	83.5191	7.3911	0	17.5018	3.6281	0.9279	0.7321	1	0.06363	0.8761	0.01075	654.432	287.203	-30.55	-35.1	0.473367
467	10.9	53.9539	4.9499	71.6548	8.0511	0	21.8017	3.9322	0.9543	0.6088	1	0.07864	0.3933	0.04348	318.821	993.995	-20.15	-50.05	0.61481
468	16.5	39.9102	2.4188	113.478	7.826	0	48.3147	6.3644	0.5667	-0.995	1	0.6596	0.2345	0.3171	1132.77	169.197	34.45	-20.15	0.309072
469	7.7	46.2597	6.0078	53.7096	9.4227	3.25	16.25	3.9771	0.9242	0.6338	1	0.1089	0.3158	0.1081	679.825	698.792	13.65	-44.2	0.637588
470	18.3	34.548	1.8879	83.5681	5.1269	0	17.5018	3.0998	0.7403	-0.9487	1	0.4017	0.9693	0.2324	491.713	969.973	22.75	26	0.368234
471	23.3	108.567	4.6595	160.277	7.5248	0	21.8017	3.7892	0.9617	0.7474	1	0.05201	0.3568	0.005181	961.457	527.552	102.05	37.05	0.619219
472	8.9	87.8462	9.8704	77.7091	11.2622	3.25	33.931	6.5764	0.9946	0.9803	1	0.004886	0	0	997.354	1028.89	86.45	-15.6	0.876418
473	8.3	48.7976	5.8792	58.48	9.2825	0	14.5344	3.3037	0.7198	-0.9383	1	0.4433	0.3175	0.3256	66.4337	313.193	-32.5	-36.4	0.633364
474	7.3	33.4608	4.5837	40.9819	7.7324	0	24.7513	4.6399	0.9821	0.9231	1	0.02224	0.434	0	243.569	187.98	13.65	30.55	0.592791
475	4.7	5.5915	1.1897	12.9518	4.797	0	16.5718	5.6356	0.4613	0.1414	0.6	0.1658	1	1	1286.35	983.904	4.55	-3.25	0.248009
476	5.3	10.1533	1.9157	25.7095	7.7907	3.25	14.5344	3.3189	0.6609	0.0767	0.9994	0.3542	1	0.4615	1052.98	210.302	6.5	-7.8	0.245896
477	5.1	6.5324	1.2809	21.3325	6.8815	0	13.4001	3.7065	0.4803	0.2095	0.8662	0.1802	1	0.9091	109.922	782.265	6.5	0.65	0.186137
478	14.5	49.3743	3.4051	84.5771	6.7662	0	14.5344	3.5412	0.9134	0.4472	1	0.1223	0.72	0.1048	790.893	929.335	13.65	-47.45	0.503251
479	5.7	6.6922	1.1741	28.0088	7.5699	3.25	32.6621	6.5956	-0.4007	-1	0.9701	0.8886	1	0.7059	1263.15	802.851	-5.85	3.25	0.155101
480	22.9	108.277	4.7283	171.582	8.2097	0	26.2023	6.0567	0.3518	-1	1	0.7627	0.5263	0.4545	1258.97	904.535	53.3	94.25	0.575941
481	10.5	3.677	0.3502	50.2474	5.9115	0	20.5548	4.8593	-0.2868	-1	1	0.7569	1	0.7656	611.581	983.505	2.6	-2.6	0.0592405
482	20.7	45.6391	2.2048	182.459	9.7572	0	23.6604	5.7762	0.6979	-0.3162	1	0.3686	0.4599	0.3533	1326.93	737.466	37.05	-26.65	0.225966
483	7.7	26.0081	3.3777	37.4496	6.5701	0	11.718	3.2516	0.9681	0.8137	1	0.04442	0.9649	0	1331.65	930.916	-26	-0.65	0.514102
484	16.3	38.3995	2.3558	88.6162	6.1969	0	26.8002	3.8676	0.578	-0.9879	1	0.5901	0.972	0.4016	746.494	720.156	-31.85	-21.45	0.380158
485	8.3	86.0017	10.3616	100.844	16.0069	0	39	8.3755	0.8533	0.646	0.9963	0.1138	0.1587	0.2791	836.536	488.608	48.75	-70.85	0.647321
486	5.9	10.5812	1.7934	38.3646	9.8371	4.5962	26.2023	3.8635	0.5878	-0.458	0.9995	0.4665	1	0.4444	341.33	257.644	-7.15	-7.8	0.18231
487	5.9	27.4235	4.6481	29.7474	7.6275	0	26.2023	5.3814	0.8617	0.324	0.9994	0.1797	0.5385	0.2105	477.949	516.797	23.4	-14.3	0.609387
488	12.9	4.7321	0.3668	98.0168	8.9924	0	27.5772	5.6251	0.4377	-0.9994	0.9983	0.7005	0.6697	0.4494	509.636	685.167	-1.3	-4.55	0.04079
489	4.7	3.25	0.6915	16.2437	6.0162	0	23.6604	5.6823	-0.5056	-0.8838	0.1414	0.3845	1	1	952.745	876.564	2.6	1.95	0.11494
490	12.3	128.569	10.4527	133.025	12.915	4.5962	27.5772	5.1132	0.9631	0.7757	1	0.05863	0	0	795.033	615.488	-53.3	117	0.809346
491	10.5	17.7415	1.6897	43.1886	5.081	0	13.4001	3.0963	0.5099	-0.8797	0.9995	0.5758	1	0.5312	1119.44	580.362	8.45	-15.6	0.332553
492	6.5	59.7505	9.1924	45.273	10.0607	4.5962	14.5344	2.179	0.9959	0.9831	1	0.004257	0	0	489.531	744.7	-30.55	-51.35	0.913694
493	15.7	52.9062	3.3698	114.636	8.3676	0	26.2023	4.761	0.8064	-0.9191	1	0.3366	0.4672	0.265	521.162	140.924	-9.75	-52	0.40272
494	21.7	14.2704	0.6576	114.668	5.8207	0	17.5018	3.5213	0.3001	-0.9983	1	0.6431	1	0.6149	940.56	939.445	-7.15	12.35	0.112976
495	6.3	11.9854	1.9024	25.7158	5.9804	0	17.5018	4.3256	0.195	-0.5956	0.8209	0.4355	0.7907	0.9565	952.524	128.46	2.6	11.7	0.318106
496	10.3	39.4845	3.8334	62.5092	7.5312	0	17.5018	3.9365	0.6708	0.06039	0.9999	0.2804	0.5422	0.5714	1363.88	13.8981	-37.05	13.65	0.509003
497	6.5	9.3066	1.4318	29.7724	6.6161	0	18.9506	4.2576	-0.7069	-0.9989	0.2249	0.3397	0.8444	1	1381.57	669.454	3.9	-8.45	0.216411
498	4.7	15.4093	3.2786	14.6907	5.441	0	14.5344	3.5099	0.8702	0.8064	0.9547	0.05425	0.7037	0	331.053	948.904	-7.15	13.65	0.602573
499	4.7	6.5324	1.3899	12.5393	4.6442	0	10.2774	2.2862	0.6909	0.1047	0.9864	0.3155	1	0.4286	643.979	469.819	-6.5	0.65	0.299277
500	5.3	19.7369	3.7239	41.0599	12.4424	3.25	30.8322	6.902	0.9162	0.6635	1	0.09544	0.6061	0.07692	787.16	565.972	18.85	5.85	0.299291
501	21.1	55.162	2.6143	137.404	7.1939	0	26.2023	5.1881	0.6717	-0.8496	0.9993	0.4127	0.911	0.3824	24.6659	763.012	-38.35	39.65	0.363405
502	5.1	50.6208	9.9256	30.6503	9.8872	3.25	16.5718	3.6139	0.9946	0.9876	0.9995	0.004778	0	0	603.51	69.8333	-49.4	-11.05	1.00388
503	19.1	65.1461	3.4108	109.78	6.4199	0	27.9576	4.6684	0.8612	-0.9966	1	0.3693	0.6608	0.09272	595.291	139.44	59.15	-27.3	0.531286
504	6.1	27.9802	4.5869	33.6245	8.2011	0	23.4361	6.1434	0.8728	0.1897	0.9999	0.2398	0.2683	0.1429	275.762	314.787	27.95	1.3	0.559303
505	20.5	99.101	4.8342	119.189	6.4427	0	14.5344	3.2323	0.859	-0.3635	1	0.2852	0.3784	0.1455	154.688	402.656	50.7	-85.15	0.750338
506	5.3	15.3406	2.8944	38.1463	11.5595	3.25	23.4361	5.0261	0.957	0.8898	0.9996	0.04149	0.9091	0	1157.04	89.6509	-9.1	12.35	0.250391
507	7.3	66.8742	9.1609	54.417	10.2674	0	26.2023	6.064	0.9972	0.9879	1	0.002812	0	0	1049.91	573.849	-64.35	-18.2	0.892232
508	15.7	68.3273	4.3521	116.742	8.5213	3.25	21.8017	3.3925	0.4825	-0.9975	1	0.6088	0.4453	0.4828	1319.96	667.901	31.85	-60.45	0.510732
509	18.1	101.66	5.6166	140.765	8.7432	0	19.769	4.3209	0.9587	0.7213	1	0.04492	0.205	0.007092	1305.08	226.215	-81.25	61.1	0.642396
510	15.1	43.0229	2.8492	73.361	5.6001	0	19.769	3.9809	0.5949	-0.9976	1	0.6501	0.7328	0.3455	995.162	153.815	-3.25	-42.9	0.508777
511	19.3	155.925	8.079	179.096	10.3524	0	29.0689	4.7903	0.9738	0.8641	1	0.03119	0	0	762.256	395.99	-27.95	-153.4	0.780399
512	10.3	14.2704	1.3855	102.511	12.3507	6.5	22.981	3.4112	0.5777	-0.6169	1	0.4928	1	0.459	235.704	581.869	-12.35	-7.15	0.11218
513	20.1	15.0064	0.7466	85.9013	4.7459	0	27.9576	4.7409	0.301	-1	1	0.7603	1	0.5197	1047.56	1027.71	-14.95	1.3	0.157315
514	14.1	72.4101	5.1355	89.2892	7.3793	0	19.769	3.6117	0.9772	0.9147	1	0.02046	0.2975	0	778.004	412.394	-30.55	-65.65	0.695933
515	5.1	7.827	1.5347	30.4203	9.813	3.25	43.3604	10.2497	0.08045	-0.891	0.6757	0.6932	0.9677	1	441.49	436.363	5.2	-5.85	0.156395
516	7.3	25.35	3.4726	33.7672	6.3712	0	14.5344	3.8592	0.8142	-0.124	0.9997	0.2698	0.8302	0.2121	1182.46	712.384	9.75	23.4	0.545046
517	16.3	192.607	11.8164	176.273	12.3268	3.25	22.981	4.611	0.9917	0.954	1	0.009393	0	0	175.598	814.749	59.15	-183.3	0.958594
518	6.3	15.3406	2.435	26.2302	6.1	0	13.7886	3.3459	0.8796	0.5145	0.9998	0.1576	1	0.2174	721.056	344.81	-12.35	9.1	0.39918
519	6.3	70.638	11.2124	67.1265	15.6108	3.25	23.6604	5.6493	0.7983	0.3069	0.9942	0.2638	0	0.3043	576.944	244.23	31.85	63.05	0.718246
520	8.7	13.4001	1.5402	61.9609	9.2479	0	32.5	7.038	0.751	0.2499	1	0.1921	1	0.4681	1377.59	933.172	8.45	-10.4	0.166546
521	19.5	142.814	7.3238	197.888	11.3079	0	23.4361	4.4924	0.9783	0.8172	1	0.02905	0.01143	0	1051.31	81.9256	125.45	68.25	0.647671
522	12.3	83.489	6.7877	97.0088	9.4183	0	29.43	5.006	0.9725	0.8439	1	0.03099	0.05825	0	1328.79	850.671	76.05	34.45	0.720693
523	15.9	96.2022	6.0505	106.289	7.6467	0	13.4001	2.6899	0.9501	0.7307	1	0.06809	0.01439	0.01681	996.126	346.783	96.2	-0.65	0.791256
524	10.1	56.703	5.6142	61.8175	7.6318	0	23.4361	4.5724	0.9783	0.8064	0.9999	0.04286	0.2716	0	1204.16	925.629	-26.65	50.05	0.735632
525	17.5	57.5901	3.2909	102.864	6.6364	0	16.25	3.3814	0.8591	-0.1034	0.9999	0.2463	0.6258	0.1045	940.386	730.843	16.25	-55.25	0.495886
526	5.1	0.9192	0.1802	19.4805	6.284	3.25	10.2774	2.454	-0.949	-1	-0.7071	0.09176	1	1	553.735	39.1471	0.65	-0.65	0.028676
527	10.1	84.7546	8.3915	78.4789	9.6888	0	20.8102	4.8632	0.9791	0.55	1	0.06986	0.04938	0.03279	1028.63	354.322	83.85	-12.35	0.866103
528	5.1	12.9512	2.5394	11.8186	3.8125	0	9.1924	2.9275	0.8632	0.7071	0.9971	0.1242	1	0.3	909.52	0.8824	-12.35	-3.9	0.666072
529	12.1	110.174	9.1053	105.064	10.4023	3.25	22.75	4.1019	0.9938	0.9584	1	0.008049	0	0	660.922	872.145	104.65	-34.45	0.875316
530	5.3	5.9927	1.1307	21.3082	6.457	0	18.9506	4.6582	-0.2199	-0.8559	0.6247	0.5782	1	1	1127.67	303.962	-5.85	-1.3	0.175112
531	6.5	55.25	8.5	45.5611	10.1247	3.25	24.7513	4.7572	0.9942	0.9674	1	0.009507	0	0	1000.11	38.7769	26	-48.75	0.839531
532	17.1	16.9499	0.9912	76.6992	5.0794	0	21.8017	3.8378	0.5526	-0.7288	1	0.469	0.9603	0.4733	497.819	63.6784	14.3	9.1	0.195141
533	11.3	4.6872	0.4148	24.379	2.6214	0	6.5	2.0187	-0.09328	-0.9806	1	0.6326	1	0.8873	1082.76	728.142	2.6	-3.9	0.158236
534	12.9	60.296	4.6741	83.0055	7.6152	3.25	16.5718	3.2883	0.9012	0.4046	1	0.1286	0.5229	0.1461	1359.79	808.721	-44.85	-40.3	0.613786
535	5.5	12.6207	2.2947	29.6044	8.4584	0	22.981	6.6168	0.8786	-0.1414	1	0.2861	0.7429	0.06667	1054.43	666.073	7.15	-10.4	0.271292
536	17.9	187.138	10.4546	199.778	12.5646	3.25	38.0403	5.8535	0.9933	0.9195	1	0.01125	0	0	665.718	312.838	43.55	-182	0.832068
537	11.3	41.4015	3.6638	71.8809	7.7291	0	29.9635	6.5616	0.8212	-0.2425	1	0.2472	0.6452	0.2466	209.81	980.646	38.35	15.6	0.474027
538	6.7	74.5717	11.1301	59.0834	12.5709	3.25	22.981	5.5017	0.9704	0.9204	1	0.02256	0	0	1336.57	621.619	72.15	18.85	0.885386
539	4.7	26.073	5.5475	22.6907	8.404	3.25	16.25	3.6315	0.9794	0.9472	0.9995	0.01953	0	0	1309.13	764.096	26	-1.95	0.660102
540	17.5	61.7808	3.5303	105.416	6.801	0	16.25	3.1886	0.6652	-0.9899	1	0.5556	0.5677	0.2519	663.911	216.517	1.95	-61.75	0.519085
541	4.9	24.7086	5.0426	22.8758	7.8882	3.25	16.25	4.3064	0.9813	0.9511	1	0.01687	0.3448	0	44.9796	280.173	22.1	-11.05	0.639259
542	8.9	51.0695	5.7381	59.4646	8.6181	0	17.5018	4.7755	0.7915	0.1843	0.9999	0.2235	0.3333	0.3265	593.236	498.961	-37.7	34.45	0.66582
543	17.3	28.9888	1.6757	108.128	7.0672	0	35.0036	5.2228	0.5026	-0.9946	1	0.5376	0.9542	0.5414	346.564	542.023	21.45	19.5	0.237109
544	6.5	23.9002	3.677	37.5022	8.3338	0	16.25	4.6509	0.1845	-0.9219	1	0.8769	0.4889	0.48	789.646	663.261	16.9	-16.9	0.441215
545	6.1	7.827	1.2831	24.587	5.9968	0	20.8102	3.9273	-0.1893	-0.9806	0.5547	0.4719	1	1	1098.01	218.393	-0.65	7.8	0.213964
546	6.7	18.6245	2.7798	28.8934	6.1475	3.25	13	3.0622	0.6262	-0.1789	0.9999	0.3211	0.7021	0.6154	728.127	129.567	-16.25	9.1	0.452184
547	16.7	144.82	8.6719	184.004	12.5173	3.25	26	5.1838	0.9711	0.8468	0.9998	0.02721	0	0	856.91	998.024	-141.7	29.9	0.692793
548	4.9	18.85	3.8469	27.3951	9.4466	0	19.769	5.2832	0.585	0.5032	0.6569	0.05831	0.5172	1	1184.04	741.01	-13	13.65	0.407226
549	10.5	26.6738	2.5404	54.688	6.4339	0	14.5344	3.4358	0.6454	-0.2707	0.9999	0.4213	0.9882	0.3846	1115.3	797.571	-19.5	18.2	0.394846
550	5.7	4.5962	0.8063	16.9523	4.5817	0	13.4001	3.5298	-0.7373	-1	0.9487	0.4595	1	0.9412	585.026	641.132	0.65	4.55	0.175983
551	12.3	31.0098	2.5211	69.3706	6.735	0	16.5718	3.131	0.9487	0.48	1	0.0778	1	0.03614	379.561	737.667	-26	-16.9	0.374328
552	8.1	3.3144	0.4092	24.5715	4.0281	0	14.5344	3.3904	0.2852	-0.9162	1	0.5564	1	0.7179	655.969	468.574	-3.25	0.65	0.101586
553	12.7	62.4846	4.92	78.8718	7.3712	0	20.5548	4.1828	0.944	0.7439	1	0.05961	0.4393	0.01149	408.165	519.508	62.4	-3.25	0.667463
554	15.9	55.536	3.4928	104.908	7.5473	0	19.769	5.2008	0.3255	-1	1	0.7714	0.5324	0.4741	915.969	659.535	-46.8	-29.9	0.462788
555	6.5	53.304	8.2006	41.7886	9.2863	4.5962	14.5344	2.7544	0.9974	0.9868	1	0.002751	0	0	1285.85	560.938	51.35	-14.3	0.883086
556	15.7	28.9888	1.8464	91.358	6.6685	0	17.5018	3.8437	0.5822	-1	1	0.6318	1	0.3509	854.981	404.411	-27.3	9.75	0.276884
557	15.7	91.0464	5.7991	128.716	9.3954	3.25	26.2023	4.3805	0.9151	0.3151	0.9999	0.1362	0.1387	0.07692	397.949	47.5287	-89.7	15.6	0.617228
558	5.7	36.6083	6.4225	26.2464	7.0936	0	11.718	3.3273	0.9976	0.9913	1	0.002869	0.02703	0	1098.02	899.579	-36.4	-3.9	0.905394
559	8.5	2.68	0.3153	28.5159	4.3871	0	14.5344	3.7578	0.04804	-0.9959	1	0.756	1	0.7333	1153.92	423.353	0.65	2.6	0.0718698
560	10.5	51.878	4.9408	76.738	9.028	0	29.9635	6.6822	0.8501	-0.9464	0.9999	0.3662	0.4118	0.1385	836.767	346.281	-40.95	31.85	0.547275
561	7.5	52.0731	6.9431	48.1617	8.7567	0	26.8002	5.8627	0.9885	0.9611	1	0.01076	0	0	37.1267	661.633	47.45	-21.45	0.79289
562	6.1	37.8231	6.2005	31.1715	7.6028	0	13	3.5465	0.99	0.9623	1	0.01135	0	0	1248.5	396.385	-12.35	-35.75	0.815555
563	5.7	39.4738	6.9252	29.6032	8.0009	0	14.5344	4.3253	0.9969	0.9849	1	0.004039	0	0	1238.96	736.649	37.7	-11.7	0.865553
564	6.3	52.5817	8.3463	45.6968	10.6272	0	22.981	6.0227	0.9792	0.9022	0.9998	0.02314	0	0	1255.21	377.079	52	-7.8	0.785371
565	14.1	75.5623	5.359	90.0118	7.439	0	17.5018	4.0578	0.8204	-0.9864	1	0.3261	0.438	0.2079	601.897	824.557	-61.75	43.55	0.720393
566	8.5	0.9192	0.1081	24.6347	3.7899	0	16.25	3.5325	0.04406	-1	1	0.9069	1	0.5778	1303.94	308.041	-0.65	-0.65	0.0285232
567	14.5	15.6135	1.0768	70.0357	5.6029	0	34.548	5.1428	0.2452	-1	1	0.6892	0.92	0.6538	38.4379	453.228	-0.65	-15.6	0.192186
568	5.7	9.6629	1.6953	37.0833	10.0225	3.25	20.8102	4.7877	0.3932	-0.1961	0.9778	0.4281	1	0.75	578.158	958.746	-6.5	-7.15	0.169149
569	7.1	35.8503	5.0493	36.9518	7.2454	0	13	3.267	0.9009	0.4581	1	0.1546	0.4118	0.2258	1152.6	107.81	13.65	33.15	0.696897
570	12.5	100.884	8.0707	105.408	10.0389	4.5962	20.8102	3.7596	0.9862	0.9304	1	0.01526	0.009524	0	674.172	48.624	-86.45	-52	0.803943
571	10.3	50.9908	4.9506	59.1774	7.1298	0	10.2774	2.341	0.9526	0.413	1	0.1021	0.3253	0.04762	142.85	859.597	14.95	-48.75	0.694353
572	6.1	11.5729	1.8972	45.2205	11.0294	3.25	27.9576	7.4255	-0.4562	-0.9998	0.943	0.5269	0.7805	0.95	983.344	545.238	-9.1	7.15	0.172013
573	14.3	5.2405	0.3665	67.2326	5.4661	0	16.25	3.5318	0.4231	-1	1	0.6721	0.8943	0.5	303.241	394.224	0.65	-5.2	0.0670496
574	14.1	68.1509	4.8334	98.6042	8.1491	0	22.981	4.5117	0.6804	-0.9899	1	0.5689	0.438	0.2727	978.638	718.379	57.2	-37.05	0.593121
575	14.1	46.5329	3.3002	73.7272	6.0932	0	20.5548	3.7842	0.9519	0.6579	1	0.06082	0.9008	0.0198	1311.17	971.032	-19.5	42.25	0.54162
576	5.3	13.4001	2.5283	26.1561	7.9261	3.25	16.5718	3.3855	0.9701	0.7682	0.9995	0.06495	1	0	14.6415	964.67	5.2	-12.35	0.318984
577	8.3	24.5284	2.9552	49.2616	7.8193	0	20.8102	4.8191	0.9057	0.5812	1	0.09977	0.9524	0.09302	1298.2	512.181	-13	-20.8	0.377937
578	6.1	1.8385	0.3014	27.1161	6.6137	0	23.4361	5.7959	-0.2534	-1	0.9487	0.7525	1	0.8	455.853	443.836	-1.3	1.3	0.0455721
579	12.5	4.3603	0.3488	58.8301	5.6029	0	14.5344	3.5905	0.06561	-1	1	0.7779	1	0.6944	661.188	738.296	1.95	3.9	0.0622535
580	4.7	2.0555	0.4373	17.3544	6.4275	0	16.5718	4.6136	-0.1489	-1	1	0.7975	1	0.8571	427.053	957.117	-1.95	0.65	0.0680358
581	4.9	17.9781	3.669	12.957	4.4679	0	17.5018	4.8436	0.7895	0.361	0.999	0.2393	0.4828	0.3333	665.775	74.6224	-3.9	-17.55	0.821191
582	13.5	36.4522	2.7002	67.1015	5.8349	0	13.7886	3.0488	0.703	-0.8575	1	0.4504	0.6174	0.3511	362.878	893.4	-1.95	36.4	0.462767
583	6.7	65.621	9.7942	61.2384	13.0294	0	20.8102	6.4216	0.845	0.628	0.999	0.1375	0.2766	0.4074	725.105	798.492	-36.4	54.6	0.7517
584	5.9	53.4306	9.056	41.5884	10.6637	3.25	29.0689	7.3458	0.9876	0.9722	0.9997	0.008548	0	0	845.509	307.314	-42.9	-31.85	0.849236
585	6.9	100.403	14.5512	80.6184	16.4527	0	30.8322	6.6048	0.9585	0.9298	0.9863	0.02018	0	0	733.101	627.855	75.4	-66.3	0.884426
586	13.1	42.4495	3.2404	61.6514	5.5542	0	13	2.9367	0.7512	-0.3665	1	0.3685	0.8468	0.3077	755.53	323.664	-38.35	18.2	0.583414
587	13.1	63.7033	4.8628	99.0248	8.9212	0	21.8017	4.4972	0.7374	-0.4138	1	0.328	0.4685	0.3626	148.943	494.504	-63.05	9.1	0.545084
588	13.1	52.2796	3.9908	96.7103	8.7126	3.25	17.5018	3.4405	0.649	-0.7433	1	0.6167	0.3604	0.2527	605.985	89.0725	-32.5	-40.95	0.458049
589	11.1	75.5372	6.8051	84.3212	9.2661	0	34.548	5.495	0.6457	-1	1	0.591	0.2857	0.2958	899.568	854.923	-59.8	46.15	0.734408
590	13.1	80.4006	6.1374	95.0824	8.566	0	20.5548	5.2852	0.9819	0.8989	1	0.02113	0.06306	0	1249.61	393.611	-31.2	-74.1	0.716484
591	5.3	9.9005	1.868	33.2439	10.0739	3.25	27.9576	5.6857	0.8325	0.3714	0.9989	0.2132	1	0.3077	623.509	864.547	3.9	9.1	0.18543
592	12.9	22.1382	1.7161	49.8739	4.5756	0	18.3848	3.7128	0.3829	-1	0.9997	0.7453	1	0.5056	413.744	277.093	1.3	22.1	0.375055
593	5.5	35.1241	6.3862	30.2096	8.6313	0	14.5344	4.6345	0.9971	0.9895	1	0.002897	0	0	675.491	797.654	-1.3	-35.1	0.739889
594	7.3	10.6608	1.4604	22.5026	4.2458	0	13.4001	3.4485	0.5421	-0.3939	1	0.2974	1	0.75	919.103	217.26	-8.45	-6.5	0.343963
595	4.7	10.5812	2.2513	17.2144	6.3757	3.25	11.718	2.5567	0.6038	0.1029	0.8	0.25	1	0.5714	1069	509.053	-7.8	-7.15	0.353106
596	12.7	19.1281	1.5062	65.0891	6.0831	0	23.6604	5.0125	0.3735	-0.9615	0.9999	0.555	1	0.6579	1145.25	317.114	-18.85	-3.25	0.247604
597	7.1	57.744	8.133	59.7935	11.7242	0	24.7513	5.7828	0.9834	0.9352	1	0.01475	0.1569	0	479.648	245.62	49.4	-29.9	0.693693
598	12.5	72.4101	5.7928	81.6365	7.7749	0	20.5548	4.2048	0.8867	0.0619	1	0.2174	0.2667	0.1548	882.7	824.284	-30.55	65.65	0.745064
599	12.5	30.6604	2.4528	96.0209	9.1448	0	20.5548	3.7256	0.6999	-0.4191	0.9998	0.3401	0.7905	0.3929	1202.2	547.168	-11.05	-28.6	0.268218
600	5.3	1.4534	0.2742	24.4706	7.4153	0	35.0036	8.389	-0.3258	-0.9998	0.8742	0.6358	1	0.9167	1096.99	319.094	0.65	1.3	0.0369776
601	6.5	10.5011	1.6155	25.4844	5.6632	0	19.769	4.1099	0.4481	-0.2234	0.9864	0.4231	1	0.68	747.408	906.185	-9.75	3.9	0.285263
602	5.5	3.25	0.5909	18.9388	5.4111	0	9.75	2.1571	-0.657	-0.7446	-0.3867	0.1012	0.8857	1	908.573	339.109	-1.95	2.6	0.109201
603	5.9	44.8264	7.5977	36.4369	9.3428	4.5962	18.9506	3.8995	0.9184	0.814	0.9912	0.04647	0	0	1200.15	813.593	42.9	-13	0.813214
604	4.7	7.0308	1.4959	13.6672	5.0619	0	33.1436	8.5157	-0.3357	-0.7071	0.4472	0.4385	1	1	431.798	894.766	5.85	-3.9	0.295521
605	4.7	47.4545	10.0967	30.7898	11.4036	3.25	32.5	8.6595	0.9959	0.9839	0.9999	0.005618	0	0	644.266	150.606	18.85	-43.55	0.885396
606	7.9	2.3436	0.2967	17.5824	2.9801	0	7.2672	2.0641	-0.1663	-1	0.9971	0.7706	1	0.9167	583.861	929.538	-1.3	1.95	0.0995604
607	11.9	37.0956	3.1173	63.722	6.4366	3.25	16.5718	3.0918	0.8349	-0.7526	1	0.2649	0.8788	0.2152	1185.16	653.748	-7.15	36.4	0.484308
608	7.1	9.4641	1.333	19.3704	3.7981	0	9.75	2.4036	-0.1623	-0.9932	0.8321	0.7363	1	0.8846	968.268	561.845	9.1	-2.6	0.350965
609	11.9	142.411	11.9673	135.077	13.6442	4.5962	22.75	4.3817	0.9532	0.8567	1	0.03897	0	0	410.483	332.029	38.35	-137.15	0.877098
610	5.9	10.2774	1.7419	22.7191	5.8254	0	14.5344	3.2371	0.7304	-0.5547	0.9959	0.3503	1	0.2632	752.161	438.178	8.45	-5.85	0.299018
611	5.9	47.5567	8.0605	32.7759	8.4041	3.25	14.5344	3.3016	0.9944	0.9687	0.9999	0.007436	0	0	166.398	700.254	-8.45	46.8	0.959115
612	11.1	8.475	0.7635	49.4388	5.4328	0	16.25	3.5223	0.1198	-0.9487	1	0.6837	1	0.7541	936.806	280.978	7.15	4.55	0.140535
613	11.7	38.4875	3.2895	76.2811	7.864	0	39.6713	6.6842	0.866	0.06508	0.9999	0.2231	0.9072	0.1948	172.457	147.568	38.35	-3.25	0.418299
614	8.1	19.1281	2.3615	33.8612	5.551	0	11.718	3.2512	0.8078	0.2723	0.9995	0.2083	1	0.2927	1087.6	704.389	-3.25	-18.85	0.425419
615	11.5	73.3665	6.3797	88.8867	9.3565	0	39.2699	6.1502	0.8892	0.3452	0.9982	0.1525	0.2842	0.1733	1379.24	300.078	9.1	72.8	0.681847
616	8.1	45.7639	5.6499	56.3215	9.233	0	32.6621	6.2045	0.9405	0.8142	0.9998	0.05603	0.3279	0	980.364	638.951	44.85	-9.1	0.611925
617	11.3	75.5847	6.6889	80.9216	8.7012	3.25	33.931	5.714	0.9856	0.9069	1	0.01836	0.05376	0	496.96	661.261	39.65	64.35	0.768733
618	11.3	8.3241	0.7366	44.8609	4.8238	0	16.5718	4.5222	0.03691	-0.9615	0.9994	0.6844	0.9032	0.7551	1384.89	682.363	6.5	5.2	0.152701
619	7.3	81.3539	11.1444	64.0585	12.0865	4.5962	17.5018	3.4615	0.9988	0.9954	1	0.001394	0	0	1195.12	616.342	-78.65	-20.8	0.922054
620	4.9	9.7716	1.9942	17.4035	6.0012	3.25	19.5	4.1256	0.93	0.8293	0.9986	0.07231	1	0	408.724	884.337	-9.75	0.65	0.3323
621	11.1	61.7534	5.5634	74.7889	8.2186	3.25	14.5344	3.2333	0.978	0.8584	1	0.02812	0.2308	0	225.392	119.428	-0.65	61.75	0.676928
622	7.5	36.4522	4.8603	49.9268	9.0776	0	26.2023	6.095	0.9855	0.8288	1	0.02903	0.4	0	106.48	321.233	-33.8	13.65	0.535417
623	6.3	13.4001	2.127	41.5029	9.6518	0	42.7471	9.23	0.3307	-0.5145	0.9994	0.4989	0.9767	0.6957	1099.88	430.984	-3.25	13	0.220373
624	10.9	6.7862	0.6226	45.3922	5.1002	0	14.5344	3.0758	0.3777	-0.9487	1	0.7084	1	0.5507	482.358	301.289	6.5	1.95	0.122074
625	9.9	5.0767	0.5128	42.9982	5.4428	0	22.981	4.3608	-0.1312	-1	0.9994	0.6803	1	0.8364	1188.94	116.697	-3.25	3.9	0.0942162
626	4.7	17.0617	3.6302	19.4886	7.218	3.25	16.25	3.5386	0.7552	0.3972	0.9965	0.2627	0.4444	0.4286	1214.09	281.819	-5.2	16.25	0.502937
627	10.9	55.9227	5.1305	57.9437	6.5105	0	16.5718	4.6719	0.8441	-0.3162	0.9996	0.2115	0.427	0.3382	322.179	363.115	-18.85	-52.65	0.788035
628	10.7	53.7931	5.0274	69.4147	7.9787	3.25	16.25	3.5852	0.9264	0.6139	1	0.07561	0.5402	0.02985	411.565	932.748	37.05	-39	0.630103
629	6.1	2.3436	0.3842	24.4102	5.9537	0	26.2023	5.8003	0.212	-1	0.9997	0.7775	1	0.619	1118.44	585.926	1.3	1.95	0.0645313
630	6.7	48.8669	7.2936	43.5265	9.261	0	16.25	4.1045	0.9867	0.9548	1	0.01665	0	0	1320.85	638.045	23.4	-42.9	0.787561
631	10.5	47.61	4.5343	56.4325	6.6391	0	18.3848	3.4797	0.9248	0.6097	1	0.09023	0.4706	0.06154	1016.28	747.771	37.05	-29.9	0.682969
632	10.5	16.61	1.5819	42.7677	5.0315	0	13.7886	2.753	0.4178	-0.9965	1	0.6352	1	0.5806	564.738	192.648	-8.45	-14.3	0.314399
633	10.5	73.4615	6.9963	73.2351	8.6159	3.25	20.8102	3.9426	0.9893	0.9236	1	0.01583	0.3176	0	860.371	767.357	37.7	63.05	0.812022
634	5.9	17.9781	3.0471	23.6667	6.0684	3.25	16.5718	3.1646	0.8688	0.5812	0.9986	0.1097	0.8718	0.1053	1384	912.28	-11.7	13.65	0.502126
635	10.3	51.5512	5.005	64.964	7.827	0	35.75	7.5336	0.9168	0.6306	1	0.09327	0.4337	0.07937	1127.36	686.364	50.05	12.35	0.639453
636	10.3	21.792	2.1157	66.2101	7.9771	3.25	23.4361	4.4965	-0.3531	-1	0.9564	0.709	0.747	0.9355	1224.5	822.194	-6.5	-20.8	0.265222
637	6.1	37.8175	6.1996	28.1412	6.8637	0	20.8102	5.1164	0.9213	0.5433	0.9999	0.1251	0.6341	0.1429	887.623	253.074	-15.6	-34.45	0.903245
638	10.3	43.6711	4.2399	63.3189	7.6288	0	19.769	5.0205	0.9603	0.8396	0.9998	0.03488	0.5181	0	851.18	103.597	11.05	-42.25	0.555775
639	4.7	9.8363	2.0928	11.0593	4.096	0	9.1924	2.4779	0.8563	0.6219	0.9899	0.1254	1	0.1429	861.532	887.798	1.3	9.75	0.510937
640	10.3	3.25	0.3155	44.966	5.4176	0	16.5718	4.0345	-0.3732	-0.9971	1	0.6361	1	0.8852	965.291	121.636	-2.6	1.95	0.0582361
641	5.9	10.4	1.7627	28.5568	7.3223	0	17.5018	4.3166	0.295	-0.9138	0.9806	0.727	1	0.6316	146.712	209.831	-10.4	0	0.24073
642	10.1	42.7322	4.2309	74.2663	9.1687	0	33.4608	6.8012	0.9346	0.6075	1	0.09319	0.4321	0.04918	953.381	675.777	38.35	-18.85	0.46145
643	9.9	63.9681	6.4614	69.0725	8.7434	0	21.8017	5.1154	0.9382	0.3807	1	0.1498	0.2405	0.1186	779.545	674.187	-29.9	56.55	0.739003
644	4.9	7.5802	1.547	14.6559	5.0538	0	9.1924	2.369	0.3219	-0.3162	0.7399	0.3239	1	1	622.245	232.959	-6.5	3.9	0.306106
645	4.7	11.183	2.3794	30.6311	11.3449	4.5962	20.5548	4.5069	0.418	-0.124	0.9971	0.3852	1	0.7143	252.575	380.489	-9.1	6.5	0.209733
646	4.7	14.6069	3.1079	30.7408	11.3855	3.25	45.5	10.4856	0.1816	-0.4472	0.8496	0.4552	0.5926	0.8571	467.585	897.234	12.35	-7.8	0.27297
647	7.9	22.981	2.909	25.631	4.3442	0	10.2774	3.0049	0.9299	0.7828	1	0.05774	1	0	21.1582	418.513	16.25	16.25	0.669628
648	6.1	27.5772	4.5208	28.0456	6.8404	3.25	10.2774	2.4844	0.9707	0.8805	0.9999	0.03521	0.7561	0	36.5574	218.131	-3.9	-27.3	0.660897
649	9.5	73.5449	7.7416	83.1766	11.0902	0	26.2023	5.3118	0.9902	0.9423	0.9998	0.0104	0.04	0	74.8368	953.237	52.65	51.35	0.698058
650	9.5	34.1111	3.5906	46.9619	6.2616	0	16.25	3.8825	0.8633	0.1135	1	0.2414	0.6933	0.1818	938.026	1016.73	-17.55	29.25	0.573432
651	5.3	49.9528	9.4251	35.154	10.6527	4.5962	16.25	2.5342	0.998	0.9947	1	0.00202	0	0	1256.71	101.991	-42.25	-26.65	0.884762
652	5.5	17.658	3.2105	37.0038	10.5725	3.25	30.8322	6.5621	0.3299	-0.4821	0.9692	0.5437	0.05714	0.6667	359.809	745.536	-1.95	-17.55	0.303665
653	5.9	28.3775	4.8098	47.9947	12.3063	3.25	22.981	5.2937	0.9374	0.6748	1	0.08118	0.641	0.05263	545.212	910.415	-9.75	26.65	0.39084
654	9.1	40.4883	4.4493	58.5675	8.2489	0	16.5718	3.8963	0.7771	0.2002	1	0.2299	0.3944	0.3725	665.264	517.912	27.3	-29.9	0.539381
655	9.1	74.2851	8.1632	82.4231	11.6089	3.25	26.2023	4.9306	0.8758	-0.6608	1	0.3536	0.1127	0.09804	795.077	145.093	-61.1	-42.25	0.703185
656	8.9	49.9866	5.6165	49.4466	7.1662	0	13.4001	3.3332	0.9822	0.8944	1	0.02327	0.1014	0	1193.19	902.904	-48.75	-11.05	0.783749
657	8.7	5.2405	0.6024	31.1198	4.6448	0	16.5718	3.7773	-0.04115	-1	1	0.7389	1	0.7447	529.46	715.247	-2.6	-4.55	0.129693
658	8.7	5.8138	0.6683	57.4086	8.5684	0	32.5	6.944	-0.1776	-0.9993	1	0.647	1	0.8444	1090.63	200.012	-5.2	-2.6	0.0779959
659	8.5	52.146	6.1348	48.0555	7.3932	0	18.9506	3.9729	0.9814	0.9272	1	0.02083	0.2154	0	1025.46	306.388	52	-3.9	0.82979
660	6.3	25.9023	4.1115	28.0062	6.5131	0	14.5344	4.0836	0.9263	0.8261	1	0.05062	0.8605	0	1158.17	733.778	24.7	7.8	0.631266
661	7.9	16.9	2.1392	50.0822	8.4885	3.25	27.768	5.6051	0.5114	-0.7894	0.9994	0.5553	1	0.4872	123.924	373.494	0	16.9	0.252012
662	8.3	34.6883	4.1793	46.17	7.3286	3.25	13	2.6319	0.9171	0.7399	1	0.07786	0.8254	0.02326	1369.24	530.072	-7.8	-33.8	0.570273
663	8.1	51.6126	6.3719	57.3366	9.3994	3.25	18.9506	3.7238	0.8996	0.626	0.9999	0.1208	0	0.2195	1284.8	910.778	-14.95	-49.4	0.677905
664	6.9	50.8498	7.3695	45.0728	9.1985	3.25	16.5718	2.9473	0.9605	0.8677	0.9993	0.03012	0	0	834.522	957.986	-42.9	27.3	0.801163
665	8.1	6.6287	0.8184	40.2752	6.6025	0	13.7886	3.4914	0.2335	-0.992	1	0.7601	1	0.6341	424.136	965.852	1.3	-6.5	0.123953
666	4.9	32.1734	6.566	28.4421	9.8076	0	18.9506	4.8714	0.9016	0.6395	0.9998	0.1231	0.2069	0.1111	1211.66	594.704	22.75	-22.75	0.669481
667	7.7	16.5718	2.1522	34.503	6.0532	0	16.25	3.0485	0.8224	-0.2169	1	0.2585	1	0.2432	1160.5	902.435	-16.25	3.25	0.355547
668	7.7	62.0878	8.0633	52.4343	9.199	4.5962	16.25	2.9566	0.9896	0.9697	1	0.009982	0	0	997.558	184.078	-20.8	-58.5	0.876541
669	5.9	46.483	7.8785	39.4854	10.1245	3.25	27.5772	5.8357	0.9584	0.8819	1	0.03975	0	0	1152.25	399.72	43.55	-16.25	0.778162
670	7.5	30.743	4.0991	48.485	8.8154	3.25	16.5718	3.8134	0.5328	-0.9899	0.9987	0.5973	0.6727	0.4286	683.333	494.86	-29.9	-7.15	0.464993
671	4.7	27.5772	5.8675	20.1188	7.4514	3.25	14.5344	2.8555	0.9532	0.8944	0.9819	0.03065	0	0	1053.64	284.043	19.5	19.5	0.787436
672	7.3	87.0151	11.9199	73.8937	13.9422	3.25	46.1912	8.195	0.9979	0.9899	1	0.002347	0	0	760.37	560.527	65	-57.85	0.854951
673	7.5	2.68	0.3573	24.4107	4.4383	0	14.5344	3.55	-0.2245	-1	0.9983	0.8006	1	0.8286	328.153	135.267	-0.65	2.6	0.0805038
674	5.7	11.3704	1.9948	29.861	8.0705	3.25	18.9506	4.4615	0.93	0.6508	0.9976	0.09278	1	0.05882	1316.01	1019.71	-5.85	9.75	0.247172
675	4.7	23.4901	4.9979	23.9405	8.8668	3.25	29.25	6.7462	0.9697	0.938	0.9999	0.0214	0.1481	0	621.415	445.479	22.75	-5.85	0.563664
676	7.1	11.9501	1.6831	26.965	5.2872	0	13.4001	4.0337	-0.2154	-1	0.9968	0.8904	0.9608	0.7097	978.697	620.725	4.55	11.05	0.318335
677	6.9	30.6811	4.4465	40.3314	8.2309	0	43.7243	8.2288	0.4128	-0.9197	0.9675	0.6659	0.3061	0.4643	569.986	627.333	18.2	24.7	0.54022
678	6.9	3.7901	0.5493	32.7945	6.6928	0	19.5	5.4343	-0.05552	-0.9899	0.9945	0.646	1	0.8462	429.239	902.964	1.95	-3.25	0.0820733
679	6.9	4.111	0.5958	24.1484	4.9283	0	22.75	5.8275	-0.1761	-0.9806	0.9648	0.5652	1	0.9545	613.754	508.971	3.9	1.3	0.120894
680	6.7	12.9021	1.9257	48.1106	10.2363	0	20.8102	5.3306	-0.01469	-1	0.8184	0.5282	0.8511	0.963	556.261	771.202	8.45	9.75	0.188125
681	6.7	58.8385	8.7819	53.4646	11.3755	0	19.769	4.868	0.9939	0.971	0.9999	0.006172	0	0	123.44	758.739	-56.55	16.25	0.772001
682	6.7	5.0767	0.7577	28.9295	6.1552	0	19.769	4.2703	-0.2849	-0.9806	1	0.6961	1	0.8519	1094.38	318.224	3.25	-3.9	0.123099
683	6.7	32.7912	4.8942	37.5816	7.9961	3.25	11.718	2.4667	0.983	0.9035	1	0.02187	0.4043	0	1102.27	251.261	7.8	-31.85	0.612073
684	6.7	4.9503	0.7388	23.8552	5.0756	0	23.6604	5.2354	-0.1824	-0.9899	0.9945	0.6733	1	0.8148	904.366	36.4104	-4.55	-1.95	0.145559
685	5.3	12.2124	2.3042	22.4944	6.8165	0	13.4001	2.9761	0.2482	-0.7319	0.9839	0.6609	0.9697	0.6154	110.094	859.764	-5.2	-11.05	0.338033
686	6.5	15.1186	2.3259	41.9328	9.3184	0	30.6604	6.8078	-0.5889	-0.9939	0.9806	0.5622	0.7556	0.9167	894.861	329.531	6.5	13.65	0.249603
687	6.5	45.7639	7.0406	47.0063	10.4458	3.25	21.8017	5.0948	0.9807	0.8957	1	0.0268	0.2222	0	493.877	1013.68	-9.1	44.85	0.674013
688	6.3	16.0538	2.5482	33.0244	7.6801	0	22.981	5.2086	0.2375	-0.9191	0.9994	0.744	0.9767	0.5217	174.5	989.595	8.45	-13.65	0.331793
689	6.3	37.0728	5.8846	36.5937	8.5102	0	40.7224	8.5424	0.9743	0.8537	1	0.04111	0.1628	0	634.127	1011.07	1.3	37.05	0.691476
690	4.7	47.0207	10.0044	34.8838	12.9199	4.5962	26.8002	6.2224	0.971	0.9493	0.9886	0.01346	0	0	272.66	534.989	-46.8	4.55	0.77434
691	6.1	8.3241	1.3646	17.0336	4.1545	0	10.2774	3.0833	-0.4315	-0.9971	0.7071	0.4525	1	1	1189.31	1027.39	-5.2	-6.5	0.328463
692	6.1	5.2	0.8525	14.1189	3.4436	0	9.1924	2.8131	0.2504	-0.4472	1	0.5617	1	0.7619	485.705	542.885	-5.2	0	0.247561
693	5.9	44.9253	7.6145	34.0971	8.7429	3.25	13.7886	3.018	0.9855	0.9379	1	0.01721	0	0	757.203	610.754	-23.4	38.35	0.870935
694	5.9	42.1749	7.1483	29.3166	7.5171	3.25	11.718	3.2225	0.98	0.9559	0.998	0.01302	0	0	1026.91	244.314	-17.55	-38.35	0.950939
695	5.7	33.931	5.9528	33.8452	9.1474	0	34.548	6.6758	0.9726	0.8222	1	0.05634	0.05405	0	791.807	199.43	-32.5	-9.75	0.650764
696	5.7	17.3076	3.0364	25.0472	6.7695	0	29.0689	6.7973	0.855	0.3162	0.9998	0.2103	0.5676	0.2353	923.912	77.4474	-14.3	9.75	0.448541
697	5.5	7.1795	1.3054	15.67	4.4771	0	13.7886	3.637	-0.3729	-1	0.4472	0.3782	1	1	751.082	899.064	-7.15	-0.65	0.291573
698	5.5	15.7214	2.8584	31.0116	8.8605	0	20.5548	4.5231	0.642	0.124	0.9835	0.2621	0.5143	0.4667	991.391	542.946	-13.65	-7.8	0.3226
699	5.5	11.1072	2.0195	25.5288	7.294	3.25	16.5718	3.4678	0.4963	-0.5369	0.9965	0.4726	1	0.6	794.018	475.436	-3.9	-10.4	0.276871
700	5.5	29.7015	5.4003	26.6083	7.6024	0	13.4001	3.5465	0.9415	0.7522	0.9939	0.06342	0.2286	0	857.745	268.382	-11.7	27.3	0.710341
701	5.5	7.4111	1.3475	21.6092	6.1741	0	11.718	3.3297	-0.128	-0.9701	1	0.8406	0.9143	0.7333	1311.88	319.954	-5.85	-4.55	0.21825
702	5.5	60.089	10.9253	45.0325	12.8664	4.5962	20.5548	3.8393	0.9953	0.9869	1	0.004018	0	0	181.755	441.136	16.25	-57.85	0.849134
703	5.3	5.886	1.1106	31.802	9.637	0	25.3833	6.6219	0.6402	-0.1961	0.9988	0.4001	1	0.3846	1149.07	814.123	-0.65	-5.85	0.115243
704	5.3	4.111	0.7757	23.9631	7.2615	0	23.4361	6.9005	-0.7186	-0.9995	0.1961	0.311	1	1	1140.13	632.943	3.9	1.3	0.106824
705	5.3	59.8565	11.2937	41.7454	12.6501	3.25	27.768	6.1353	0.9987	0.9948	1	0.001769	0	0	179.736	599.34	-2.6	59.8	0.892776
706	5.1	53.5452	10.4991	34.7833	11.2204	6.5	19.769	3.5355	0.9124	0.8636	0.9791	0.0419	0	0	1353.87	100.637	-9.75	-52.65	0.935715
707	5.1	8.841	1.7335	14.1043	4.5498	0	10.2774	2.735	0.3217	-0.02127	0.8575	0.3042	1	0.9	1036.57	706.343	2.6	8.45	0.381006
708	5.1	2.9069	0.57	25.8439	8.3367	0	18.9506	6.167	0.3148	-0.3162	1	0.5009	1	0.7	859.647	881.412	2.6	-1.3	0.0683724
709	5.1	54.1415	10.616	33.358	10.7607	3.25	16.5718	3.6655	0.9858	0.9683	0.9959	0.009912	0	0	371.186	82.8922	-53.95	-4.55	0.986553
710	4.9	58.5902	11.9572	38.5266	13.285	7.2672	23.6604	3.8075	0.9981	0.9955	1	0.001582	0	0	581.204	277.398	32.5	-48.75	0.900053
711	4.9	25.7551	5.2561	29.0993	10.0343	4.5962	17.5018	3.7641	0.9839	0.9111	0.9995	0.02895	0.7586	0	624.888	352.847	17.55	18.85	0.523813
712	4.9	21.4894	4.3856	18.9603	6.538	0	11.718	3.0487	0.9872	0.9358	0.9998	0.01987	0.6897	0	635.531	458.806	-1.3	-21.45	0.670786
713	4.9	53.5136	10.9211	36.0657	12.4364	3.25	19.769	5.2605	0.9783	0.936	0.9998	0.02241	0	0	849.337	25.5408	-40.95	-34.45	0.878156
714	4.9	3.5004	0.7144	23.7131	8.1769	0	21.8017	5.7755	-0.0518	-0.7234	1	0.6209	1	0.7778	615.98	989.235	-1.3	-3.25	0.0873681
715	4.7	7.4111	1.5768	18.1972	6.7397	0	16.25	5.0545	0.3035	-0.05872	0.7071	0.2957	1	1	618.862	220.181	7.15	1.95	0.233957
716	4.7	47.1642	10.0349	33.107	12.2619	0	21.8017	6.4895	0.952	0.8512	0.9952	0.05144	0	0	1038.9	160.723	-40.95	23.4	0.818381
717	4.7	7.8	1.6596	16.7917	6.2191	0	10.2774	2.9985	-0.587	-0.7634	-0.4472	0.1091	1	1	800.66	998.383	0	-7.8	0.266855

## Sheet: SDM 79 S3V3
trackID	trackLength(s)	totalDisplacement(um)	meanVelocity(um/s)	totalDistance(um)	meanSpeed(um/s)	minSpeed(um/s)	maxSpeed(um/s)	stdevSpeed(um/s)	meanPersistence	minPersistence	maxPersistence	stdevPersistence	tumblingPropensityV	tumblingPropensityP	positionX(px)	positionY(px)	displacementX(um)	displacementY(um)
0	11.5	20.8102	1.8096	50.6348	5.33	0	11.718	3.5076	0.5905	-0.1414	0.9989	0.3391	1	0.6056	1282.64	874.013	13	16.25	0.339512
1	24.1	88.7649	3.6832	204.089	9.2348	0	27.768	5.4675	0.5219	-0.9989	1	0.6607	0.5385	0.392	721.745	502.017	-60.45	-65	0.398839
2	5.7	13.0162	2.2836	55.2623	14.9358	4.5962	22.981	5.1264	0.605	-0.3511	0.9936	0.4022	1	0.5882	1325.64	715.088	0.65	13	0.152894
3	7.7	4.9503	0.6429	44.8562	7.8695	0	19.769	5.0982	0.1442	-1	1	0.7017	1	0.7879	1320.99	829.967	1.95	4.55	0.0816952
4	5.9	8.7207	1.4781	21.2405	5.4463	3.25	10.2774	2.2042	0.3552	-0.6644	0.9829	0.4374	1	0.7895	349.339	808.61	3.9	-7.8	0.271395
5	23.5	99.6219	4.2392	183.116	8.517	0	19.769	4.1412	0.8398	-0.3162	1	0.3109	0.3488	0.1436	715.623	116.394	76.05	64.35	0.497734
6	16.9	29.0689	1.7201	112.891	7.5766	0	29.9635	5.1124	0.2798	-1	1	0.7631	0.7114	0.4961	1372.4	580.828	-5.2	-28.6	0.227028
7	7.9	48.2797	6.1114	50.4698	8.5542	0	18.9506	3.4475	0.8604	0.4715	0.9999	0.1803	0	0.2821	902.025	521.323	-35.1	33.15	0.714433
8	11.9	26.5149	2.2281	64.3718	6.5022	0	16.25	3.295	0.8903	0.4661	1	0.1076	1	0.1013	426.076	428.395	26	-5.2	0.342669
9	16.1	58.3843	3.6264	135.643	9.6201	3.25	40.7224	6.1517	0.7136	-0.9236	1	0.4172	0.5816	0.3388	491.957	205.981	-11.7	57.2	0.376961
10	4.9	17.562	3.5841	26.6509	9.19	3.25	16.5718	3.8416	0.9633	0.8333	0.9984	0.05052	0.7586	0	1283.23	355.031	0.65	-17.55	0.39
11	29.9	87.1873	2.916	267.082	9.5728	0	23.6604	5.2716	0.6804	-0.9986	1	0.507	0.6523	0.3113	754.729	643.365	81.9	-29.9	0.304613
12	17.3	81.9103	4.7347	122.006	7.9743	0	29.9635	5.6532	0.8882	-0.0678	1	0.2018	0.3333	0.1353	649.908	710.647	81.9	-1.3	0.593745
13	16.1	90.1604	5.6	117.008	8.2984	0	26	4.7155	0.9764	0.8604	0.9999	0.02983	0.3262	0	287.317	901.919	-42.9	79.3	0.674829
14	23.7	117.442	4.9553	158.332	7.2964	0	26.8002	4.6294	0.9024	0.06183	1	0.1725	0.2581	0.1168	1028.99	681.255	115.7	20.15	0.679143
15	12.5	10.1741	0.8139	68.7534	6.5479	0	20.5548	4.4705	0.07295	-0.9979	0.9976	0.688	0.9905	0.6747	674.084	673.064	4.55	9.1	0.124299
16	4.9	3.3144	0.6764	12.0712	4.1625	3.25	6.5	1.1375	0.2313	-0.6	0.8321	0.5796	1	0.75	1115.15	817.602	0.65	3.25	0.162498
17	7.9	10.5812	1.3394	56.2704	9.5373	3.25	14.5344	3.5425	0.4832	-0.4472	0.9999	0.4721	1	0.5789	1338.08	435.519	-7.15	7.8	0.140438
18	33.9	42.255	1.2465	200.738	6.2927	0	20.5548	4.9312	0.1446	-1	1	0.7939	1	0.6414	917.836	579.131	-42.25	0.65	0.198087
19	13.1	37.3283	2.8495	107.833	9.7147	0	26.2023	4.7425	0.7103	-0.2009	0.9997	0.3762	0.5405	0.3556	1294.39	473.447	21.45	30.55	0.293318
20	6.3	25.6482	4.0712	28.2847	6.5778	0	37.0557	9.1904	0.9461	0.8626	1	0.04326	0.3721	0	1216.04	239.651	-25.35	3.9	0.61893
21	5.3	46.4557	8.7652	30.3041	9.1831	6.5	11.718	1.4688	0.9944	0.9809	0.9999	0.005619	0	0	952.981	386.679	-14.3	44.2	0.954492
22	17.9	63.05	3.5223	110.263	6.9348	0	14.5344	3.2815	0.8959	-0.04541	1	0.1922	0.5975	0.1223	766.464	236.405	-46.8	42.25	0.507917
23	18.7	23.4	1.2513	81.7727	4.8966	0	19.769	3.4671	0.0394	-1	0.9991	0.6174	1	0.831	942.059	321.203	23.4	0	0.255545
24	49.3	50.1807	1.0179	316.937	6.7006	0	39.2699	4.8806	0.2318	-1	1	0.6984	0.9218	0.6208	961.481	524.631	48.1	14.3	0.151912
25	16.7	48.1702	2.8844	94.2255	6.4099	0	17.5018	3.5397	0.7337	-0.493	1	0.4092	0.7279	0.2677	1017.14	405.395	2.6	-48.1	0.449991
26	5.1	40.2003	7.8824	26.2791	8.4771	3.25	21.8017	5.3762	0.9886	0.9615	0.998	0.0105	0	0	663.892	225.745	-37.05	-15.6	0.929846
27	5.9	26.7212	4.529	27.6799	7.0974	0	13.4001	3.6529	0.9356	0.7757	1	0.08326	0.4359	0	667.653	31.1102	25.35	-8.45	0.638121
28	10.5	22.8981	2.1808	54.4043	6.4005	0	19.769	4.8534	0.3435	-0.9994	1	0.6124	1	0.6923	1237.48	201.619	-18.85	13	0.340723
29	30.5	181.411	5.9479	235.136	8.2504	0	21.8017	3.6354	0.9629	0.4908	1	0.07775	0.1614	0.04151	673.903	58.3311	177.45	37.7	0.720923
30	35.3	85.4942	2.4219	218.227	6.5534	0	19.5	3.7881	0.4468	-1	1	0.6819	0.7508	0.4647	423.147	841.541	75.4	-40.3	0.369564
31	15.7	39.092	2.4899	76.5394	5.5868	0	23.4361	3.9131	0.746	-0.3022	1	0.304	1	0.3504	929.312	166.704	28.6	-26.65	0.445676
32	18.5	42.7273	2.3096	106.276	6.441	0	17.5018	3.8649	0.8093	-0.9717	1	0.3167	0.7636	0.2483	510.214	874.832	35.75	23.4	0.358578
33	15.7	2.7577	0.1757	81.9636	5.9827	0	48.3147	7.487	-0.0302	-0.9989	0.9991	0.692	1	0.7692	366.43	663.551	-1.95	-1.95	0.029368
34	23.9	27.3387	1.1439	101.157	4.619	0	11.718	2.7549	0.444	-1	1	0.6623	1	0.5026	904.27	239.766	-8.45	-26	0.247651
35	11.9	19.1171	1.6065	53.1335	5.367	0	29.43	5.6675	0.4233	-0.8373	1	0.5286	0.9596	0.7215	761.769	334.504	5.85	-18.2	0.299329
36	14.3	74.6623	5.2211	83.8238	6.8149	0	16.25	3.3181	0.9259	0.5397	1	0.1324	0.2846	0.1359	1344.44	565.633	56.55	48.75	0.76613
37	4.9	14.3884	2.9364	14.7362	5.0815	3.25	9.1924	1.6373	0.9537	0.9138	0.9982	0.03624	1	0	660.561	198.929	13.65	-4.55	0.577861
38	13.1	35.3937	2.7018	89.7327	8.084	0	22.981	4.9892	0.5442	-0.9998	1	0.685	0.6486	0.3407	1086.24	413.004	-35.1	-4.55	0.334216
39	5.1	5.5154	1.0815	10.2146	3.295	0	7.2672	2.2308	-0.3176	-1	0.7071	0.812	1	1	544.922	833.255	3.9	-3.9	0.328225
40	10.3	2.3436	0.2275	38.9423	4.6918	0	13.7886	3.6073	-0.4487	-1	0.9899	0.5706	1	0.9322	964.82	475.582	1.95	1.3	0.0484889
41	5.7	17.1728	3.0128	15.4583	4.1779	0	11.718	3.1979	0.9165	0.6	1	0.1203	0.9189	0.1176	480.816	453.693	-14.95	8.45	0.721128
42	5.7	17.7415	3.1126	25.0726	6.7764	0	10.2774	2.8222	0.89	0.5133	0.9995	0.1409	1	0.1176	1243.84	64.1491	2.6	17.55	0.459329
43	4.7	4.3603	0.9277	20.2574	7.5027	0	16.25	3.8827	-0.01626	-1	0.8575	0.8106	1	0.8571	378.075	481	1.95	3.9	0.123649
44	19.7	32.5065	1.6501	120.819	6.8259	0	29.9635	5.1749	0.427	-0.7421	1	0.4487	0.9661	0.7179	1012.06	256.52	-6.5	31.85	0.241741
45	12.5	39.1999	3.136	64.5302	6.1457	0	19.769	3.9745	0.9673	0.7234	1	0.0526	0.9905	0.02353	932.4	827.636	-29.9	-25.35	0.510275
46	16.7	74.6567	4.4705	111.438	7.5808	0	22.75	3.8995	0.7782	-0.9701	1	0.5267	0.4082	0.126	876.898	433.623	-9.1	74.1	0.589713
47	13.5	7.0007	0.5186	86.8799	7.5548	0	18.9506	4.3326	-0.002152	-1	0.9744	0.7296	0.9043	0.7742	666.082	459.6	6.5	-2.6	0.0686451
48	10.5	37.8231	3.6022	70.3301	8.2741	0	40.7224	7.2418	0.6821	-0.1611	1	0.3489	0.5647	0.4531	256.3	149.1	12.35	35.75	0.435359
49	8.1	10.1533	1.2535	33.1675	5.4373	0	11.718	2.629	0.156	-0.9115	1	0.7911	1	0.5854	1200.77	382.901	-6.5	-7.8	0.230537
50	13.5	17.4897	1.2955	57.0294	4.9591	0	19.769	4.018	0.4248	-1	0.9997	0.5553	1	0.5591	393.356	315.963	-11.7	13	0.261237
51	6.1	10.6608	1.7477	26.8675	6.553	0	16.25	3.4591	0.4086	-0.9463	1	0.71	1	0.4	318.344	471.697	6.5	-8.45	0.266702
52	13.5	60.5373	4.4842	94.4167	8.2101	0	16.25	3.1355	0.822	0.1273	1	0.2666	0.2	0.2211	939.078	537.759	3.25	60.45	0.546181
53	9.1	16.9	1.8571	65.0641	9.164	0	22.981	5.6893	0.8238	-0.02702	1	0.2765	1	0.1961	700.758	381.791	0	16.9	0.202652
54	12.7	54.2662	4.2729	73.5719	6.8759	0	14.5344	3.6957	0.3117	-1	1	0.8208	0.5607	0.4368	788.201	380.941	-30.55	-44.85	0.621431
55	6.1	19.2931	3.1628	24.0933	5.8764	0	14.5344	4.298	0.9799	0.7474	1	0.05576	1	0.04762	1384.61	142.27	-10.4	16.25	0.538221
56	7.5	16.3019	2.1736	24.2147	4.4027	0	10.2774	2.2144	0.6527	-0.03224	0.9947	0.3039	1	0.4857	264.867	61.2467	-6.5	14.95	0.493697
57	23.3	2.9069	0.1248	88.0411	4.1334	0	14.5344	3.3886	0.2227	-0.999	1	0.5937	1	0.7143	896.837	693.961	-2.6	-1.3	0.0301931
58	21.3	55.162	2.5898	177.52	9.198	0	36.3361	5.962	0.2259	-1	1	0.7706	0.6736	0.5318	72.9225	83.284	-51.35	20.15	0.281561
59	4.9	1.4534	0.2966	20.7379	7.151	0	22.981	5.7157	-0.1499	-0.999	0.9899	0.7085	1	0.8889	402.163	723.418	-1.3	0.65	0.0414767
60	5.3	10.7594	2.0301	13.0766	3.9626	0	10.2774	2.6292	0.7716	0.3162	0.9798	0.1862	1	0.3077	693.236	538.972	9.75	4.55	0.512315
61	13.9	76.9749	5.5378	111.236	9.3476	3.25	33.931	5.5779	0.4673	-0.9995	1	0.7121	0.4118	0.4286	964.281	743.165	76.7	-6.5	0.59243
62	7.1	23.4361	3.3009	37.5405	7.3609	0	16.5718	3.9906	0.8182	-0.9864	0.9999	0.4983	0.6667	0.1333	614.648	577.225	-22.1	7.8	0.448437
63	12.3	62.9427	5.1173	91.4739	8.881	0	20.5548	4.3874	0.9581	0.7742	1	0.05413	0.2718	0	424.63	125.341	-51.35	-36.4	0.576208
64	4.9	1.95	0.398	10.0612	3.4694	0	9.1924	2.8114	0.2652	-0.3162	0.9806	0.3981	1	0.875	567.327	504.112	0	1.95	0.114717
65	9.3	43.3604	4.6624	38.7691	5.3108	0	10.2774	2.5426	0.9778	0.9098	1	0.02407	0.8082	0	384.651	400.489	27.95	33.15	0.877909
66	5.1	4.162	0.8161	16.1822	5.2201	0	10.2774	3.3052	-0.1808	-0.8321	0.6459	0.4966	1	1	286.657	354.745	-3.25	-2.6	0.156338
67	4.9	1.8385	0.3752	20.334	7.0117	0	14.5344	4.1209	-0.2247	-0.7071	1	0.5371	1	0.875	546.857	648.612	-1.3	1.3	0.0535106
68	6.7	4.162	0.6212	29.0594	6.1829	0	13.4001	2.9886	0.5368	-0.9778	0.9994	0.7676	1	0.28	50.9104	545.634	2.6	3.25	0.100471
69	7.7	54.743	7.1095	55.1634	9.6778	4.5962	20.5548	3.0884	0.8232	0.6847	0.9377	0.08416	0	0.3243	1181.63	600.675	-47.45	-27.3	0.734619
70	10.9	45.9711	4.2175	61.5314	6.9136	0	22.981	4.6255	0.9279	0.6623	1	0.081	0.6854	0.04348	596.17	841.949	-38.35	25.35	0.61003
71	6.9	14.2556	2.066	20.1476	4.1117	0	11.718	2.9879	0.7431	0.1961	1	0.2293	1	0.4828	353.152	499.623	9.75	10.4	0.502469
72	8.9	30.4669	3.4232	44.0495	6.384	0	13.4001	3.0212	0.7337	-0.1843	0.9996	0.3288	0.8696	0.3061	14.9382	756.73	5.85	-29.9	0.536216
73	4.7	21.1625	4.5027	15.0114	5.5598	0	13.4001	4.6395	0.9842	0.9615	0.9991	0.01287	0.2963	0	74.2979	426.043	20.8	-3.9	0.809867
74	5.3	4.3603	0.8227	14.4627	4.3826	0	9.1924	2.4369	-0.158	-0.9487	0.7761	0.6653	1	0.9167	1096.41	425.302	1.95	3.9	0.18772
75	7.5	65.1461	8.6861	51.077	9.2867	0	16.5718	3.6717	0.9942	0.9678	1	0.007215	0	0	266.593	667.8	-59.15	-27.3	0.935327
76	6.5	48.3628	7.4404	42.5259	9.4502	3.25	16.5718	3.1572	0.975	0.9304	0.9997	0.01636	0	0	1269.46	258.292	39	-28.6	0.787327
77	8.1	42.4943	5.2462	53.7833	8.8169	0	21.8017	5.8748	0.9392	0.7634	0.9998	0.05889	0.377	0	145.599	199.512	-42.25	4.55	0.595016
78	12.7	70.3593	5.5401	78.9949	7.3827	0	14.5344	3.3978	0.9149	0.5502	1	0.1235	0.1963	0.1264	1254.18	691.905	51.35	48.1	0.750417
79	42.1	135.281	3.2133	270.534	6.7465	0	19.769	3.1762	0.8873	-0.05547	1	0.2133	0.5012	0.1207	454.9	292.572	127.4	-45.5	0.476291
80	7.9	43.6033	5.5194	47.4607	8.0442	3.25	16.5718	3.5589	0.9589	0.7366	1	0.06475	0.1525	0.02564	130	478.291	7.8	-42.9	0.686134
81	5.7	24.7086	4.3348	21.5495	5.8242	3.25	11.718	2.3092	0.9304	0.8349	0.9985	0.05377	0.4865	0	198.904	956.86	11.05	22.1	0.744274
82	4.7	20.7288	4.4104	23.8789	8.844	3.25	14.5344	2.9251	0.8992	0.7822	0.9463	0.0555	0.7407	0	934.468	911.777	-15.6	13.65	0.498688
83	7.9	59.4208	7.5216	49.1163	8.3248	4.5962	13.4001	2.2538	0.9837	0.9328	1	0.01487	0	0	971.854	682.76	20.15	-55.9	0.903517
84	20.3	76.1638	3.7519	107.95	5.8989	0	14.5344	2.8821	0.9515	0.4323	1	0.08407	0.8962	0.03067	1331.19	663.106	-73.45	20.15	0.636034
85	6.7	78.5102	11.7179	57.6734	12.2709	3.25	20.5548	4.2044	0.9371	0.8947	0.9895	0.02977	0	0	1169.38	632.448	-76.05	-19.5	0.954934
86	5.5	22.8981	4.1633	26.3567	7.5305	3.25	13.4001	2.5597	0.975	0.8944	0.9996	0.02868	0.9143	0	12.6091	855.236	18.85	13	0.552858
87	5.9	39.586	6.7095	38.729	9.9305	0	26.2023	5.6015	0.6224	-0.09481	0.9487	0.2863	0.4615	0.5263	135.89	763.322	-34.45	19.5	0.675646
88	5.1	3.25	0.6373	22.9757	7.4115	0	20.8102	6.1888	0.05525	-0.6	0.9487	0.5575	1	0.8182	167.157	813.99	0	3.25	0.085988
89	9.5	50.1638	5.2804	58.5358	7.8048	3.25	13.7886	2.7105	0.9188	0.6117	1	0.1037	0.4133	0.09091	263.126	528.379	-42.9	-26	0.676558
90	6.9	13.1615	1.9075	32.2578	6.5832	0	35.0036	6.9886	-0.4765	-0.9991	0.9487	0.6419	0.9592	0.9286	1147.75	458.022	4.55	12.35	0.289753
91	8.7	3.3144	0.381	33.4342	4.9902	0	16.25	2.886	-0.1791	-0.9962	1	0.644	1	0.878	502.845	374.592	-3.25	-0.65	0.0763496
92	12.7	37.249	2.933	104.449	9.7616	0	23.4361	4.6469	0.9236	0.29	1	0.1178	0.9533	0.05747	74.8268	640.496	32.5	-18.2	0.300463
93	6.5	5.2405	0.8062	32.1704	7.149	0	24.7513	6.3555	-0.1329	-1	1	0.7807	1	0.7391	734.269	219.985	0.65	-5.2	0.112771
94	8.5	14.9641	1.7605	37.5877	5.7827	0	13.4001	3.6611	-0.2566	-1	0.9151	0.6149	0.9231	0.8444	1100.66	189.371	0.65	-14.95	0.304443
95	9.3	37.8175	4.0664	43.2079	5.9189	0	14.5344	3.0612	0.8519	0.26	0.9999	0.2051	0.6575	0.1887	1126.41	162.833	-15.6	-34.45	0.68702
96	6.3	75.5791	11.9967	56.0446	13.0336	6.5	24.7513	3.8335	0.9826	0.9583	1	0.0134	0	0	92.3968	708.857	5.2	75.4	0.920444
97	15.3	74.1029	4.8433	129.19	9.7135	0	52.4047	7.6948	0.8395	-0.1207	1	0.2519	0.3985	0.1947	607.935	398.036	-74.1	0.65	0.498615
98	12.9	100.062	7.7567	93.0863	8.54	0	17.5018	4.2579	0.9871	0.9515	0.9999	0.0125	0	0	942.81	761.787	99.45	11.05	0.908279
99	7.5	48.789	6.5052	39.6156	7.2028	0	16.25	3.8771	0.9909	0.9487	1	0.01018	0.01818	0	911.447	49.0733	-48.75	1.95	0.903149
100	5.3	58.025	10.9481	36.7004	11.1213	4.5962	16.5718	3.7926	0.9962	0.9922	0.9993	0.001677	0	0	406.104	645.038	9.75	-57.2	0.984426
101	8.7	73.1156	8.4041	63.8553	9.5306	0	25.3833	5.3795	0.9939	0.9434	1	0.009857	0	0	679.029	767.253	50.05	-53.3	0.881802
102	9.3	63.7033	6.8498	58.7068	8.042	3.25	13.7886	2.6817	0.9793	0.8807	1	0.02711	0	0	1030.68	340.602	-51.35	37.7	0.851753
103	13.5	50.6249	3.75	79.9697	6.9539	0	17.5018	3.6338	0.973	0.5145	1	0.05512	0.6609	0.01053	1349.78	458.041	-48.75	13.65	0.539266
104	8.9	26.7765	3.0086	57.0466	8.2676	0	21.8017	6.2375	0.6622	-0.3969	1	0.356	0.4928	0.5714	1092.63	36.4551	-2.6	-26.65	0.363902
105	7.7	58.3735	7.581	50.3796	8.8385	3.25	16.5718	4.2648	0.992	0.8976	1	0.01983	0.1579	0	407.935	940.825	7.8	57.85	0.857725
106	4.9	32.526	6.638	25.5927	8.8251	0	16.25	4.3936	0.9554	0.8934	0.9985	0.03612	0	0	355.429	335.776	32.5	-1.3	0.752173
107	8.3	22.2144	2.6764	63.9464	10.1502	0	24.7513	6.6233	0.465	-0.9255	0.9939	0.4633	0.9841	0.6744	114.385	927.096	-20.8	-7.8	0.26368
108	6.5	26.0162	4.0025	28.3274	6.295	0	13.4001	3.1819	0.7592	0.3786	1	0.2177	0.8	0.44	479.346	373.238	-5.85	-25.35	0.635822
109	5.5	42.1499	7.6636	32.9501	9.4143	6.5	13.4001	2.109	0.9931	0.9617	0.9997	0.01147	0	0	973.364	930.973	40.3	-12.35	0.814038
110	28.5	89.9023	3.1545	221.274	8.35	0	24.7513	4.6514	0.6618	-0.5514	1	0.3893	0.4528	0.4239	1014.29	738.693	-43.55	78.65	0.377784
111	14.1	24.0588	1.7063	72.0455	5.9542	0	16.25	3.9008	0.1291	-0.9965	1	0.7255	0.9504	0.6634	727.897	864.259	-24.05	0.65	0.286571
112	47.5	99.3161	2.0909	327.288	7.1932	0	29.25	4.197	0.6871	-0.9979	1	0.4619	0.6	0.3287	453.778	976.755	-68.25	72.15	0.290677
113	7.7	2.68	0.3481	49.9542	8.7639	0	35.0036	6.522	-0.03295	-1	0.9998	0.9538	0.4035	0.5946	264.682	968.26	-0.65	2.6	0.0397198
114	5.5	39.4845	7.179	29.6443	8.4698	0	44.2048	9.6264	0.9819	0.9613	1	0.01271	0	0	1262.01	723.446	33.15	21.45	0.8476
115	10.1	28.6664	2.8383	52.5878	6.4923	0	16.25	3.7192	0.7753	-0.7498	1	0.4078	0.6667	0.2295	42.6386	654.406	-1.95	-28.6	0.437179
116	19.3	34.321	1.7783	130.275	7.5303	0	18.9506	4.7811	0.07631	-0.9998	1	0.6826	0.896	0.7124	43.4041	915.192	-27.3	20.8	0.236153
117	32.9	130.702	3.9727	184.771	5.9797	0	13.7886	3.4045	0.7303	-1	1	0.5894	0.6246	0.1603	396.392	221.989	72.8	108.55	0.664364
118	21.9	100.714	4.5988	146.169	7.3452	0	16.5718	3.461	0.9266	0.4335	0.9999	0.09728	0.4422	0.07263	1143.76	870.79	92.3	-40.3	0.626096
119	4.9	32.4545	6.6234	23.8543	8.2256	0	30.8322	7.823	0.9438	0.784	0.9884	0.06558	0.1724	0	427.224	455.663	27.3	-17.55	0.805218
120	5.9	22.4132	3.7989	19.7875	5.0737	0	13.4001	3.2479	0.8646	0.6787	1	0.1109	0.8205	0.2105	795.263	875.254	11.05	-19.5	0.748744
121	5.7	3.25	0.5702	25.0489	6.77	0	22.75	5.2363	-0.4665	-0.9923	0.8944	0.6197	1	0.875	822.184	220.754	1.95	-2.6	0.0842245
122	6.1	22.7035	3.7219	27.6319	6.7395	0	13.7886	4.0687	0.9685	0.9062	0.9999	0.03133	0.6829	0	529.885	754.18	20.8	-9.1	0.552252
123	5.1	55.6158	10.9051	37.0715	11.9586	3.25	22.981	5.1142	0.9865	0.9784	0.9919	0.003847	0	0	969.628	230.755	39	39.65	0.911904
124	9.1	43.0426	4.73	64.9545	9.1485	0	16.5718	4.5369	0.9196	0.4603	0.9993	0.107	0.4366	0.07843	461.269	27.5824	-11.05	-41.6	0.517025
125	7.1	28.7914	4.0551	48.1051	9.4324	3.25	26.8002	6.1907	0.6016	-0.1821	0.9923	0.3291	0.6667	0.5667	84.4577	807.458	-13.65	25.35	0.429912
126	8.5	54.8471	6.4526	49.0978	7.5535	3.25	13.7886	2.4338	0.9792	0.9404	1	0.01833	0	0	1351.19	347.094	-46.8	-28.6	0.854253
127	9.9	44.4003	4.4849	52.6367	6.6629	0	14.5344	3.7159	0.8656	-0.2425	1	0.2136	0.557	0.1017	1354.98	796.823	42.25	-13.65	0.673115
128	5.5	47.4144	8.6208	31.6531	9.0437	3.25	18.9506	4.2074	0.9597	0.8756	1	0.03697	0	0	93.7636	627.355	26	39.65	0.953238
129	7.1	69.9166	9.8474	52.9229	10.377	0	26.8002	6.2863	0.9864	0.9543	1	0.01146	0	0	636.514	80.8521	65.65	-24.05	0.948964
130	5.9	36.3826	6.1665	27.9951	7.1782	0	10.2774	2.5692	0.9883	0.9438	1	0.01646	0.07692	0	440.203	195.11	-27.3	24.05	0.859059
131	9.1	67.1799	7.3824	65.6796	9.2506	3.25	20.8102	5.0165	0.9373	0.2841	1	0.1244	0.2535	0.05882	563.181	259.621	-59.15	31.85	0.798046
132	45.7	53.6201	1.1733	142.643	3.2641	0	13.4001	2.1295	0.4546	-0.9899	1	0.5127	1	0.6309	1247.51	1006.75	-53.3	5.85	0.359456
133	7.7	53.7971	6.9866	44.008	7.7207	0	16.5718	3.1415	0.9948	0.9833	1	0.004824	0	0	709.019	945.617	-25.35	-47.45	0.904918
134	45.7	64.2482	1.4059	277.791	6.3568	0	32.5	3.9931	0.5434	-1	1	0.6386	0.6636	0.3952	688.745	887.769	-63.05	-12.35	0.221165
135	5.5	31.0711	5.6493	25.2653	7.2187	3.25	10.2774	2.4506	0.9641	0.9434	0.9893	0.01483	0	0	1274.17	86.5636	8.45	-29.9	0.782592
136	5.1	8.1445	1.597	20.1173	6.4894	0	30.8322	7.468	-0.9064	-0.9993	-0.6	0.1478	1	1	730.323	990.706	7.15	-3.9	0.246094
137	7.7	16.9125	2.1964	55.6773	9.7679	3.25	20.5548	5.2854	-0.1347	-0.9948	0.9878	0.8186	0.6842	0.6757	655.617	659.221	-0.65	16.9	0.224859
138	10.3	26.6738	2.5897	48.1541	5.8017	0	13.7886	3.5439	0.7804	-0.2696	0.9987	0.2891	0.9518	0.2698	59.5049	474.641	-18.2	19.5	0.446369
139	44.3	165.928	3.7456	289.183	6.8365	0	27.768	3.8373	0.8301	-0.848	1	0.3604	0.591	0.1567	1182.34	680.506	-116.35	118.3	0.547883
140	44.7	184.551	4.1287	438.934	10.2795	0	40.7224	6.1617	0.6172	-0.9999	1	0.5665	0.3536	0.3907	667.017	451.072	-115.05	-144.3	0.401644
141	16.7	39.1082	2.3418	74.9203	5.0966	0	11.718	2.3215	0.9104	-0.8	1	0.2099	0.9728	0.05556	104.521	394.12	-10.4	-37.7	0.459483
142	17.5	51.1191	2.9211	110.673	7.1402	0	42.3748	6.6917	0.5315	-0.7306	1	0.5216	0.7226	0.5075	1235.25	926.183	38.35	-33.8	0.409106
143	18.1	174.278	9.6286	215.248	13.3694	0	27.768	5.4777	0.8474	-0.3483	1	0.343	0.04348	0.156	191.215	526.658	5.2	174.2	0.720197
144	5.5	33.931	6.1693	20.9482	5.9852	0	13	3.4493	0.923	0.851	0.9858	0.04797	0.3714	0	872.154	942.855	31.85	-11.7	1.03076
145	12.1	45.0802	3.7256	73.7916	7.3061	0	16.5718	3.9079	0.8651	0.3011	1	0.1496	0.5941	0.1852	47.7479	433.756	39.65	21.45	0.50993
146	11.7	7.0007	0.5984	57.3045	5.9077	0	16.5718	3.3744	-0.1035	-0.9995	1	0.8299	1	0.7067	1360.26	737.47	6.5	2.6	0.101292
147	8.3	35.8503	4.3193	48.1733	7.6465	0	16.5718	3.7662	0.9726	0.8178	0.9999	0.03826	0.4444	0	1333.15	527.657	25.35	25.35	0.564873
148	5.3	25.0903	4.734	28.1089	8.5179	0	19.769	6.116	0.9937	0.9682	1	0.008966	0.4242	0	612.632	349.179	14.95	-20.15	0.555771
149	5.7	34.21	6.0018	30.539	8.2538	0	16.5718	5.4802	0.9943	0.9734	1	0.007645	0	0	575.149	345.465	-33.15	8.45	0.727156
150	12.7	31.2271	2.4588	66.2469	6.1913	0	17.5018	3.8101	0.8135	-0.1644	1	0.245	0.9533	0.3023	1048.96	107.252	-1.3	31.2	0.397138
151	11.5	9.9005	0.8609	36.1251	3.8026	0	10.2774	2.4847	0.4778	-0.9939	1	0.6611	1	0.4085	802.139	237.939	-3.9	9.1	0.226398
152	14.9	47.1239	3.1627	76.5809	5.9365	0	14.5344	3.2701	0.6992	-1	1	0.587	0.6124	0.2243	826.765	279.51	42.9	19.5	0.532755
153	5.7	15.6541	2.7463	32.2556	8.7177	0	20.8102	4.8684	0.3211	-0.7809	0.9806	0.5877	0.7838	0.625	287.123	396.035	10.4	11.7	0.315026
154	24.3	120.123	4.9434	222.299	9.9685	0	27.9576	5.1849	0.8861	-0.181	1	0.2638	0.3184	0.1084	1238.7	688.809	-72.8	95.55	0.495902
155	12.7	85.3507	6.7205	98.022	9.1609	0	21.8017	4.4625	0.928	0.2298	1	0.1657	0.243	0.1149	244.366	798.524	5.85	85.15	0.733607
156	7.1	75.6797	10.6591	56.4986	11.0782	7.2672	16.5718	2.363	0.9994	0.9962	1	0.0008966	0	0	529.394	554.732	-6.5	75.4	0.962169
157	5.7	52.6861	9.2432	40.1982	10.8644	7.2672	16.25	2.2679	0.8969	0.8663	0.9394	0.02106	0	0	600.114	429.483	-52.65	1.95	0.850779
158	5.3	32.2717	6.089	52.0915	15.7853	3.25	27.5772	6.3069	0.9414	0.7763	0.9987	0.06226	0	0	1158.29	562.132	14.95	28.6	0.385739
159	5.3	31.3755	5.9199	46.9467	14.2263	4.5962	20.5548	5.5313	0.9233	0.636	1	0.1136	0	0.07692	338.934	344.293	-24.05	-20.15	0.416124
160	6.7	7.1795	1.0716	27.6875	5.891	0	13.7886	3.1994	0.592	-0.6508	1	0.4878	1	0.5185	912.769	321.306	0.65	-7.15	0.181905
161	5.7	7.827	1.3732	17.7648	4.8013	0	16.5718	3.6436	0.601	0.02127	1	0.256	1	0.8235	1135.12	1037.2	-7.8	0.65	0.286006
162	17.9	39.4845	2.2058	70.6577	4.4439	0	13	3.0011	0.7508	-0.9999	1	0.4394	0.9937	0.2806	26.4777	946.969	-37.05	-13.65	0.496366
163	31.1	22.75	0.7315	149.889	5.1508	0	23.4361	3.7885	0.2602	-1	1	0.6362	1	0.6705	662.059	1035.75	22.75	0	0.142017
164	7.9	36.2604	4.5899	48.0583	8.1455	3.25	16.5718	4.2114	0.6776	0.05872	0.9999	0.3157	0.2203	0.4872	14.0633	144.646	-9.1	-35.1	0.563489
165	15.7	174.413	11.1091	162.899	11.8904	4.5962	22.981	3.6678	0.9907	0.9678	1	0.008227	0	0	441.707	173.159	-78	-156	0.934292
166	12.3	24.3988	1.9836	53.5858	5.2025	0	10.2774	2.7318	0.4638	-1	1	0.7878	0.6311	0.3855	335.906	59.3008	-16.25	-18.2	0.381278
167	6.7	6.7862	1.0129	49.9746	10.6329	0	32.1734	9.0276	-0.4265	-1	0.9285	0.5755	0.8511	0.9259	562.149	636.918	6.5	-1.95	0.0952609
168	4.9	15.5049	3.1643	18.0152	6.2121	0	20.8102	5.0291	0.9684	0.8854	0.9993	0.04099	0.8276	0	306.041	353.5	13	-8.45	0.509377
169	6.1	18.85	3.0902	45.0054	10.9769	0	34.548	6.938	0.821	0.3939	0.9952	0.1537	1	0.2381	504.68	900.393	-13.65	-13	0.281518
170	7.1	8.45	1.1901	20.1223	3.9456	0	7.2672	1.7702	0.7896	0.1607	0.9998	0.2856	1	0.2414	1168.85	709.563	-3.25	-7.8	0.301627
171	12.1	120.986	9.9988	106.709	10.5652	3.25	18.3848	3.8267	0.9683	0.8733	1	0.03532	0	0	623.05	103.566	68.9	99.45	0.94639
172	4.7	20.4104	4.3426	17.068	6.3215	3.25	10.2774	2.8398	0.9878	0.9662	0.9942	0.01049	0.7037	0	804.649	468.011	3.25	20.15	0.686957
173	11.5	45.5603	3.9618	63.9122	6.7276	0	16.25	3.5463	0.8491	0.328	0.9989	0.1221	0.6	0.1733	1069.7	630.435	11.05	44.2	0.588888
174	4.7	27.2147	5.7904	18.7879	6.9585	4.5962	11.718	2.2287	0.7984	0.7547	0.8682	0.04246	0.5185	0	415.287	681.808	-17.55	20.8	0.832133
175	10.3	17.3076	1.6803	37.0714	4.4664	0	9.75	2.5941	0.2266	-1	1	0.8413	0.9639	0.5397	1373.77	208.063	-14.3	-9.75	0.376209
176	6.9	37.2547	5.3992	39.1776	7.9954	0	14.5344	3.7656	0.9859	0.9349	1	0.01633	0.1633	0	164.638	99.3116	27.3	-25.35	0.675288
177	4.7	26.7765	5.6971	37.0828	13.7344	3.25	26.8002	7.7229	0.991	0.9695	0.9999	0.01112	0.03704	0	1371.35	427.872	-26.65	-2.6	0.414805
178	15.7	80.1506	5.1051	91.9041	6.7083	0	19.769	3.7318	0.9784	0.5145	1	0.05511	0.3431	0.01709	223.799	455.408	-30.55	-74.1	0.761012
179	5.3	43.0377	8.1203	29.9933	9.0889	4.5962	14.5344	2.9246	0.9956	0.9848	0.9999	0.004691	0	0	577.132	955	-18.2	39	0.89343
180	9.5	35.316	3.7175	65.3741	8.7165	0	19.769	5.1458	0.1989	-0.9975	0.9999	0.7843	0.3733	0.5472	59.1368	623.6	35.1	-3.9	0.42649
181	6.9	15.8285	2.294	28.6065	5.8381	0	14.5344	4.0865	0.3092	-0.9823	1	0.7156	1	0.5517	166.703	133.913	14.95	5.2	0.392936
182	20.1	11.4997	0.5721	164.934	9.1124	0	41.6203	6.9413	-0.4272	-0.9994	0.9994	0.5599	0.7017	0.95	801.704	709.368	8.45	7.8	0.0627826
183	13.3	5.2405	0.394	47.8665	4.236	0	18.9506	3.9212	0.00633	-1	1	0.695	1	0.7614	542.722	845.891	-2.6	4.55	0.0930123
184	16.3	41.4066	2.5403	93.5688	6.5433	0	16.25	4.1304	0.6351	-0.9997	1	0.603	0.7413	0.3	1156.18	21.3773	30.55	27.95	0.388229
185	5.3	19.9392	3.7621	18.0772	5.4779	0	11.718	2.7701	0.9918	0.9552	1	0.01269	0.7576	0	1377.2	85.6604	18.85	6.5	0.686778
186	6.1	14.5344	2.3827	44.7359	10.9112	3.25	21.8017	6.1851	0.8837	0.3745	0.9939	0.1569	1	0.1429	1357.16	327.459	-6.5	-13	0.218372
187	6.3	31.7437	5.0387	31.0609	7.2235	0	14.5344	4.9284	0.9645	0.8367	0.9989	0.04481	0.3023	0	20.254	658.913	-23.4	-21.45	0.697543
188	8.1	66.7003	8.2346	66.0013	10.8199	3.25	27.768	6.2642	0.6933	-0.1159	1	0.3578	0.2787	0.4634	44.6728	322.957	17.55	-64.35	0.761061
189	40.3	112.254	2.7855	223.26	5.8292	0	23.6604	3.5698	0.6448	-0.9998	1	0.5695	0.9295	0.3213	448.673	727.277	104	42.25	0.477853
190	18.5	111.38	6.0205	122.351	7.4152	0	13.7886	2.9493	0.9884	0.9201	1	0.01542	0.1152	0	1309.96	561.83	-98.15	52.65	0.811913
191	8.5	23.9708	2.8201	32.797	5.0457	0	10.2774	2.3803	0.909	0.5947	1	0.1091	1	0.06667	530.859	657.694	15.6	-18.2	0.558912
192	5.3	13.7118	2.5871	26.3507	7.9851	3.25	16.25	3.6694	0.8764	0.5665	0.9978	0.1387	1	0.2308	6.5755	883.547	7.15	11.7	0.323991
193	7.3	30.4461	4.1707	37.9206	7.1548	0	24.7513	5.4854	0.6295	0.04473	0.9994	0.3153	0.5283	0.5938	695.582	988.719	29.25	-8.45	0.582923
194	4.9	8.7207	1.7797	11.5935	3.9977	0	7.2672	2.466	0.6705	0.124	0.9991	0.3662	1	0.4444	960.306	47.8571	-7.8	-3.9	0.445181
195	7.9	81.5096	10.3177	73.7814	12.5053	0	39.2699	7.385	0.9936	0.9668	1	0.006926	0	0	251.563	654.076	-53.95	61.1	0.825066
196	6.9	15.0766	2.185	30.1326	6.1495	0	19.769	6.0904	0.2516	-0.9965	1	0.7557	1	0.6207	1327.57	61.8913	-14.95	1.95	0.355313
197	14.3	125.005	8.7416	114.257	9.2892	3.25	17.5018	3.7929	0.9804	0.9111	1	0.02229	0	0	557.427	220.668	124.8	7.15	0.94105
198	7.3	31.6571	4.3366	58.7134	11.078	0	46.5329	9.4561	0.7306	-0.3306	1	0.3819	0.3208	0.3333	178.384	220.411	-10.4	-29.9	0.391461
199	4.7	13.7733	2.9305	16.0046	5.9276	0	9.75	2.6421	0.991	0.9701	0.9996	0.0112	1	0	1225.69	101.787	-4.55	-13	0.494382
200	5.9	9.0535	1.5345	24.7054	6.3347	0	16.25	4.2451	0.3617	-0.3807	0.8944	0.4131	0.9487	0.7895	757.703	898.212	3.25	8.45	0.242237
201	5.3	56.0811	10.5813	36.9021	11.1824	6.5	20.8102	3.7375	0.9968	0.9934	0.9991	0.001515	0	0	134	965.264	40.3	-39	0.946246
202	5.1	27.1526	5.324	22.7179	7.3284	0	18.9506	5.2532	0.9553	0.8874	1	0.0395	0.2581	0	512.235	129.108	-5.2	26.65	0.726489
203	8.1	18.85	2.3272	42.445	6.9582	0	17.5018	4.5265	0.1876	-0.9071	1	0.8104	0.7213	0.561	1374.93	808.191	0	18.85	0.334454
204	8.5	67.1013	7.8943	69.2628	10.6558	3.25	21.8017	4.6365	0.9819	0.8461	1	0.03247	0.2308	0	51.3706	740.988	52.65	41.6	0.740845
205	6.7	42.1849	6.2963	39.7933	8.4667	0	16.25	4.2598	0.847	0.6061	1	0.1188	0.1489	0.2222	116.373	580.94	23.4	35.1	0.743655
206	7.5	79.1026	10.547	71.8977	13.0723	7.2672	24.7513	4.1532	0.986	0.9507	1	0.01281	0	0	467.113	44.5667	-57.85	-53.95	0.806821
207	8.3	7.5802	0.9133	36.8849	5.8547	0	16.25	3.3161	0.6628	-0.9487	1	0.4571	1	0.3721	634.602	730.458	3.9	-6.5	0.155994
208	7.3	48.9619	6.7071	38.2072	7.2089	3.25	13	2.5983	0.9844	0.9238	1	0.01962	0	0	1319.03	219.911	-48.75	-4.55	0.930392
209	7.1	29.9282	4.2152	27.0628	5.3064	0	10.2774	2.3901	0.9522	0.6743	1	0.07148	0.9216	0.03226	731.817	21.6901	-24.7	16.9	0.794362
210	10.7	80.5397	7.5271	88.2525	10.144	3.25	33.1436	5.3889	0.909	0.6369	1	0.1035	0.01149	0.08955	232.037	986.799	72.8	-34.45	0.742025
211	6.5	22.6103	3.4785	32.9062	7.3125	3.25	11.718	3.0278	0.7843	0.2788	1	0.1807	0.7556	0.4	414.131	778.038	-21.45	-7.15	0.475692
212	38.3	74.0686	1.9339	205.85	5.6708	0	27.9576	4.1344	0.5796	-0.9932	1	0.5871	1	0.3739	1196.84	835.71	13.65	72.8	0.341028
213	13.3	39.586	2.9764	101.549	8.9866	0	26.2023	6.7772	0.2105	-0.9892	1	0.6589	0.8319	0.7	692.237	333.338	-34.45	-19.5	0.331204
214	9.3	48.5372	5.2191	79.5787	10.9012	3.25	20.5548	4.7174	0.9848	0.9288	1	0.01736	0.4521	0	1105.39	359.71	45.5	16.9	0.478764
215	26.7	78.046	2.9231	138.966	5.6261	0	16.5718	3.8197	0.4349	-1	1	0.7131	0.7004	0.4843	1081.32	300.27	-77.35	10.4	0.519561
216	4.7	3.25	0.6915	18.2979	6.777	0	13.4001	3.9599	-0.9768	-1	-0.8838	0.04216	1	1	1048.68	795.479	-2.6	1.95	0.102036
217	10.9	17.8839	1.6407	42.4899	4.7741	0	14.5344	3.7944	0.02964	-0.9997	1	0.8196	0.9888	0.6515	447.523	521.188	-16.9	-5.85	0.343667
218	8.7	5.5915	0.6427	33.728	5.034	0	16.5718	3.5838	-0.4323	-1	0.8321	0.6496	1	0.907	1214.07	773.879	4.55	-3.25	0.127672
219	6.9	33.2073	4.8127	35.326	7.2094	0	14.5344	3.8364	0.9904	0.9547	1	0.01136	0.1633	0	1166.14	943.775	-33.15	1.95	0.667559
220	37.5	61.1553	1.6308	224.111	6.313	0	20.5548	4.086	0.6808	-1	1	0.4856	0.9183	0.3393	665.096	668.557	61.1	-2.6	0.258324
221	12.3	7.5802	0.6163	63.7482	6.1891	0	17.5018	4.0764	0.1486	-1	1	0.6611	0.9903	0.7821	1264.67	861.041	-3.9	-6.5	0.0995783
222	6.3	37.3453	5.9278	37.5874	8.7413	3.25	16.25	3.784	0.7288	0.4679	0.9887	0.2046	0.2791	0.5217	1362.37	182.254	31.85	-19.5	0.678137
223	5.1	11.7	2.2941	21.7916	7.0296	0	14.5344	3.608	0.5117	-0.4961	0.9806	0.4782	0.9677	0.5556	145.157	917	0	-11.7	0.326349
224	8.9	35.1541	3.9499	53.7971	7.7967	0	39	6.7336	0.9543	0.3939	0.9999	0.09189	0.8406	0.02041	1380.22	833.511	11.7	33.15	0.506612
225	31.1	85.1376	2.7375	211.933	7.2829	0	18.9506	3.782	0.6303	-1	1	0.5506	0.6667	0.3481	803.704	957.859	-84.5	10.4	0.37588
226	18.5	101.542	5.4887	175.45	10.6333	0	32.1734	7.3891	0.9542	0.6783	1	0.05324	0.297	0.01379	1232.35	395.324	-32.5	96.2	0.51618
227	6.3	38.5861	6.1248	35.4922	8.254	3.25	13.7886	2.6842	0.9752	0.8878	0.9992	0.02728	0.4186	0	864	242.333	32.5	-20.8	0.74204
228	8.1	23.7228	2.9287	38.6573	6.3373	0	17.5018	3.7777	0.9539	0.7541	1	0.05479	1	0	131.852	1024.41	-3.9	-23.4	0.462137
229	7.9	32.6621	4.1344	34.0808	5.7764	0	16.25	4.8772	0.9627	0.7334	1	0.06553	0.9322	0.02564	965.873	927.538	16.9	27.95	0.71574
230	16.7	87.3422	5.2301	145.74	9.9143	0	33.1436	6.0566	0.8096	-0.4856	1	0.3578	0.2789	0.1811	1073.83	974.048	-6.5	87.1	0.527531
231	20.9	84.1719	4.0274	138.932	7.3509	0	18.9506	3.7859	0.4343	-0.9999	1	0.7609	0.5026	0.4107	1150.08	815.495	72.8	-42.25	0.547878
232	4.7	25.7387	5.4763	31.718	11.7474	3.25	27.5772	6.9307	0.8862	0.8504	0.9204	0.02639	0.6296	0	646.213	658.723	18.2	-18.2	0.466171
233	31.9	71.68	2.247	210.265	7.0323	0	19.769	3.9675	0.6698	-1	1	0.5409	0.9933	0.3165	984.423	896.556	-36.4	-61.75	0.319526
234	5.5	5.5536	1.0097	26.5464	7.5847	0	39.1352	9.0455	0.5858	-0.5145	0.9899	0.3889	1	0.7333	1319.92	764.836	-1.95	5.2	0.133123
235	16.3	52.2917	3.2081	78.6974	5.5033	0	52.1015	6.6693	0.41	-1	1	0.7888	0.8951	0.3821	95.6196	855.785	-42.9	-29.9	0.582941
236	7.7	11.183	1.4523	27.3758	4.8028	0	19.769	4.6477	-0.4414	-0.9417	1	0.5564	1	0.9189	1051.06	259.208	-6.5	9.1	0.302386
237	15.5	74.6567	4.8166	110.781	8.206	0	18.9506	3.8326	0.9059	-0.5749	1	0.2701	0.2222	0.06957	230.361	353.355	-9.1	74.1	0.586961
238	5.5	22.8242	4.1498	35.1008	10.0288	0	23.4361	6.7285	0.2481	-0.5251	0.991	0.5841	0.4286	0.6667	787.618	995.991	-7.8	-21.45	0.413788
239	4.9	9.6629	1.972	10.2146	3.5223	0	9.75	3.128	0.746	0.2631	0.9947	0.3025	1	0.4444	1100.3	424.327	7.15	-6.5	0.559861
240	5.1	14.8223	2.9063	22.2138	7.1657	0	13.7886	3.7197	0.8125	0.2456	0.999	0.2439	0.9677	0.3636	225.588	149.294	3.9	14.3	0.405585
241	5.5	40.9294	7.4417	54.6849	15.6243	4.5962	26.2023	6.526	0.9872	0.9237	1	0.02214	0	0	1204.05	852.118	29.9	27.95	0.47629
242	7.1	3.677	0.5179	28.1202	5.5138	0	14.5344	3.2242	-0.5131	-1	1	0.6189	1	0.9032	648.366	270.056	2.6	-2.6	0.093928
243	23.1	69.7956	3.0215	119.283	5.6532	0	16.5718	3.4422	0.6723	-0.9985	1	0.5827	0.8673	0.2328	144.396	856.699	37.05	59.15	0.534476
244	7.5	85.1723	11.3563	72.5399	13.1891	6.5	24.7513	5.2928	0.9244	0.7295	1	0.08734	0	0.02857	189.873	569.527	-52.65	66.95	0.861037
245	33.5	160.583	4.7935	401.739	12.7536	0	32.0088	7.1722	0.5293	-0.9998	1	0.6348	0.4222	0.3898	509.052	376.592	-160.55	3.25	0.375855
246	15.7	49.5025	3.153	85.137	6.2144	0	22.981	4.3273	0.5082	-0.9157	1	0.5476	0.7153	0.4872	1149.82	242.796	-45.5	-19.5	0.50737
247	18.9	59.5806	3.1524	124.61	7.3734	0	29.25	4.2414	0.6829	-0.9989	1	0.6149	0.2308	0.2349	1317.76	493.283	-59.15	7.15	0.427537
248	11.1	25.6482	2.3107	70.7161	7.771	0	23.6604	4.7683	0.6676	-0.7198	1	0.5225	0.9341	0.2609	652.721	796.671	3.9	25.35	0.297349
249	4.7	7.3539	1.5647	16.9426	6.275	0	14.5344	3.0797	-0.5221	-0.6332	-0.3107	0.1256	1	1	915.362	855.447	-5.2	5.2	0.249355
250	4.7	24.1552	5.1394	19.3978	7.1844	0	11.718	3.7198	0.963	0.9171	0.9859	0.02449	0.2593	0	615.192	329.883	-22.1	-9.75	0.715355
251	10.5	27.6537	2.6337	53.8713	6.3378	0	30.8322	5.0243	0.8568	-0.9995	1	0.4033	0.7647	0.06154	597.624	384.49	11.05	-25.35	0.415554
252	4.9	10.4	2.1224	35.5062	12.2435	4.5962	26.2023	6.2464	-0.9914	-1	-0.9536	0.01523	0.5862	1	1338.55	85.6327	0	-10.4	0.173349
253	15.3	137.464	8.9846	140.337	10.5516	3.25	20.8102	4.3556	0.9697	0.7717	1	0.04727	0.02256	0	705.108	766.699	99.45	94.9	0.851492
254	14.9	47.7031	3.2015	102.801	7.9691	0	35.0036	5.6174	0.4726	-0.9688	1	0.6053	0.5969	0.5	1150.1	641.185	44.85	-16.25	0.401739
255	16.1	20.6573	1.2831	98.3239	6.9733	0	19.5	5.1816	0.1131	-1	1	0.8688	0.9504	0.5537	757.078	773.289	-20.15	-4.55	0.184002
256	8.5	27.9802	3.2918	50.5912	7.7833	3.25	21.8017	4.2647	0.355	-0.9806	0.9994	0.6766	0.7692	0.5455	886.971	584.094	-24.05	-14.3	0.422931
257	11.5	126.383	10.9898	115.85	12.1947	4.5962	20.5548	2.9508	0.9789	0.9324	1	0.01928	0	0	624.113	580.856	-68.9	-105.95	0.901195
258	6.3	61.5169	9.7646	47.7478	11.1041	6.5	29.9635	4.732	0.9825	0.9191	0.9985	0.02546	0	0	1115.88	1005.3	38.35	48.1	0.879369
259	4.7	11.5729	2.4623	16.7098	6.1888	0	11.718	3.3177	0.8732	0.5692	0.9981	0.1507	0.963	0.1429	1300.61	497.362	7.15	9.1	0.397864
260	11.3	48.8582	4.3237	59.5575	6.404	0	13	2.4411	0.9729	0.8743	1	0.02748	0.4516	0	222.367	397.332	48.75	-3.25	0.675156
261	7.5	6.1664	0.8222	52.7625	9.5932	3.25	34.548	7.4768	-0.3907	-1	0.9971	0.6089	1	0.9118	5.2733	1029.21	5.85	-1.95	0.0857065
262	8.1	50.4829	6.2325	60.1516	9.8609	0	23.6604	4.9545	0.6707	-0.4577	1	0.5041	0.1639	0.2927	24.8889	126.284	10.4	-49.4	0.632042
263	10.9	45.7131	4.1939	107.385	12.0658	0	32.5	7.0263	0.4804	-0.4961	1	0.4957	0.382	0.5507	1109.15	676.849	39.65	-22.75	0.347586
264	4.7	16.6481	3.5422	17.1245	6.3424	0	10.2774	3.0014	0.9047	0.8659	0.9451	0.02592	0.963	0	82.4043	456.745	-13	10.4	0.558495
265	6.9	37.2263	5.3951	45.4197	9.2693	3.25	26.8002	6.0332	0.9594	0.881	0.9999	0.03866	0.2857	0	840.275	441.42	-33.8	-15.6	0.58204
266	8.9	33.931	3.8125	42.1463	6.1082	0	10.2774	2.5625	0.9764	0.8682	1	0.03019	0.9275	0	1298.62	890.921	9.75	32.5	0.624161
267	20.1	106.618	5.3044	178.906	9.8843	0	45.1504	7.2906	0.8816	-0.2108	1	0.2482	0.3646	0.1429	570.597	720.246	-62.4	-86.45	0.536649
268	11.9	74.1257	6.229	76.2841	7.7055	3.25	19.769	3.8356	0.9818	0.8778	1	0.0219	0.1313	0	164.84	964.878	74.1	-1.95	0.808384
269	6.9	21.1625	3.067	45.6089	9.3079	0	37.0557	7.4479	0.01121	-0.9843	0.9983	0.7573	0.6531	0.7241	1359.86	730.899	-14.3	-15.6	0.329505
270	5.7	48.1176	8.4417	32.7687	8.8564	3.25	13.4001	2.667	0.997	0.9894	1	0.003086	0	0	109.947	1000.42	-1.3	-48.1	0.953175
271	12.3	58.745	4.776	73.9379	7.1784	0	13.7886	2.7401	0.9839	0.8632	1	0.0241	0.4757	0	396.333	622.496	-24.7	53.3	0.665329
272	10.7	42.9	4.0093	75.6017	8.6899	0	35.8974	6.23	0.9071	0.46	1	0.1426	0.4943	0.1642	372.645	834.318	-42.9	0	0.461375
273	9.9	42.1749	4.2601	66.6471	8.4363	0	19.769	4.8077	0.9522	0.5749	1	0.08354	0.5823	0.05085	518.581	193.046	-38.35	-17.55	0.504973
274	7.9	26.5229	3.3573	49.7642	8.4346	0	22.981	5.5904	0.8164	0.4472	1	0.1561	0.7966	0.359	302.532	117.006	-7.8	-25.35	0.398039
275	7.1	59.927	8.4404	45.1153	8.8461	0	17.5018	4.4835	0.9914	0.971	1	0.007657	0	0	256.732	436.986	24.7	-54.6	0.954138
276	6.1	37.7895	6.195	39.6088	9.6607	0	32.5	7.1524	0.9065	0.444	0.9999	0.154	0.1463	0.1429	783.262	864.23	-37.7	2.6	0.641258
277	6.5	23.6604	3.6401	36.9237	8.2053	3.25	16.5718	4.4141	0.6191	-0.4472	0.9997	0.3613	0.5778	0.56	135.931	85.2615	22.75	-6.5	0.443628
278	4.9	3.7901	0.7735	17.7182	6.1097	0	16.5718	4.2779	-0.3998	-0.9899	0.9191	0.7614	1	0.7778	468.439	662.5	1.95	-3.25	0.126602
279	26.1	126.378	4.8421	209.588	8.6966	0	36.3361	5.6966	0.8328	-0.9006	1	0.3363	0.361	0.2081	433.094	79.1398	70.85	104.65	0.556781
280	5.3	26.0325	4.9118	23.5141	7.1255	3.25	13.4001	3.218	0.9678	0.9186	0.9996	0.02976	0.303	0	1189.32	608.226	1.3	26	0.689327
281	10.3	54.0752	5.25	65.0431	7.8365	0	16.5718	4.3579	-0.09318	-0.9999	0.9918	0.8307	0.4578	0.6452	502.534	856.102	-23.4	48.75	0.669942
282	10.9	39.57	3.6303	62.3362	7.0041	0	14.5344	3.2249	0.9454	0.6459	1	0.08129	0.8539	0.05797	28.3532	482.326	-38.35	-9.75	0.518311
283	14.3	38.2341	2.6737	93.1298	7.5715	0	29.9635	5.2008	0.6826	-0.879	1	0.5501	0.7398	0.2451	1037.25	478.168	-22.1	-31.2	0.353127
284	7.3	40.0107	5.4809	52.839	9.9696	3.25	24.7513	5.3378	0.984	0.8854	1	0.02384	0.07547	0	1094.12	791.007	-27.3	29.25	0.549761
285	10.5	47.5034	4.5241	53.4219	6.2849	0	43.3604	6.4915	0.9629	-0.5735	1	0.1943	0.4706	0.01538	339.843	626.61	-13.65	-45.5	0.719836
286	11.5	67.6	5.8783	72.1098	7.5905	0	19.5	4.4572	0.9557	0.4864	1	0.09792	0.04211	0.06667	1387.7	163.461	0	-67.6	0.774429
287	8.9	85.6349	9.6219	73.1899	10.6072	3.25	22.981	5.1839	0.9919	0.9734	1	0.006951	0	0	412.994	568.315	-85.15	9.1	0.90711
288	5.9	24.7	4.1864	22.9315	5.8799	3.25	9.75	1.926	0.9893	0.9619	1	0.01053	0.5897	0	809.22	401.814	0	24.7	0.711985
289	5.9	19.4783	3.3014	27.5066	7.053	0	23.6604	5.1476	0.9766	0.8742	1	0.03716	0.8974	0	1365.19	355.754	-8.45	-17.55	0.468085
290	10.3	63.1304	6.1292	69.1112	8.3267	3.25	16.25	3.5562	0.909	0.5145	0.9998	0.127	0.2651	0.127	709.874	962.568	18.2	60.45	0.73609
291	6.1	43.9556	7.2058	41.7802	10.1903	0	43.6033	8.5203	0.9931	0.9504	1	0.01144	0.09756	0	1108.98	932.869	17.55	40.3	0.707123
292	7.7	17.8839	2.3226	43.5106	7.6334	0	24.7513	6.0108	0.6058	-0.1738	0.999	0.3964	0.9825	0.4865	1092.58	528.708	16.9	5.85	0.304268
293	17.3	41.5288	2.4005	118.893	7.7708	0	42.3748	5.9491	0.2679	-0.9701	1	0.6781	0.719	0.6154	561.656	690.142	26.65	31.85	0.308913
294	6.9	7.827	1.1344	46.2404	9.4368	3.25	39.538	9.1308	-0.495	-1	0.9757	0.6605	0.6735	0.931	842.355	1034.25	0.65	-7.8	0.12021
295	7.5	33.5554	4.474	51.3649	9.3391	0	35.8974	8.093	0.8738	0.1591	1	0.2035	0.5273	0.1429	826.473	187.187	-17.55	28.6	0.479061
296	24.1	119.505	4.9587	160.27	7.252	0	16.25	2.8536	0.9151	0.369	1	0.1576	0.1719	0.1493	1294.95	255.031	-85.15	-83.85	0.68377
297	17.5	96.2022	5.4973	135.887	8.7669	0	45.5	5.9093	0.9603	0.2873	1	0.08221	0.1419	0.01481	65.2771	146.451	89.05	-36.4	0.627052
298	9.1	54.0908	5.944	82.5623	11.6285	3.25	23.4361	4.79	0.6516	-0.1903	1	0.3692	0.1549	0.3529	748.214	525.055	-18.85	-50.7	0.511158
299	5.3	7.4111	1.3983	32.5366	9.8596	0	43.7243	12.3126	0.5831	0.1008	0.8419	0.2746	1	0.6154	315.632	771.726	-1.95	7.15	0.141821
300	9.3	48.2622	5.1895	67.2946	9.2184	0	29.9635	5.3167	0.9397	0.3328	1	0.1473	0.3151	0.07547	538.473	69.7688	-20.8	43.55	0.56295
301	4.7	4.6872	0.9973	8.8255	3.2687	0	11.718	3.4729	0.7741	0.6	1	0.1674	1	0.5	674.17	1006.4	2.6	3.9	0.305106
302	8.7	69.5135	7.9901	66.538	9.931	3.25	29.0689	5.1759	0.985	0.8178	1	0.0309	0.2537	0	104.241	712.753	-61.1	-33.15	0.804561
303	9.7	20.982	2.1631	40.0121	5.1964	0	22.981	4.0351	0.3687	-0.9648	1	0.7566	0.7792	0.4561	511.644	687.789	5.85	-20.15	0.416269
304	7.7	10.2774	1.3347	21.2028	3.7198	0	10.2774	2.8256	-0.2163	-0.9939	0.9965	0.8074	1	0.7027	588.916	723.071	9.75	-3.25	0.35881
305	11.3	22.2334	1.9676	80.4696	8.6526	0	36.7696	6.9837	0.618	-0.9994	1	0.5104	0.7312	0.4521	891.04	457.314	-17.55	-13.65	0.2274
306	5.9	2.3436	0.3972	41.1446	10.5499	0	43.7243	13.2336	-0.5928	-0.9993	0.9171	0.6665	1	0.9474	4.5254	407.805	1.3	-1.95	0.0376496
307	4.9	61.3381	12.518	37.9181	13.0752	9.1924	16.25	2.5035	0.9943	0.9828	0.9997	0.005717	0	0	730.327	126.663	46.8	-39.65	0.957385
308	16.7	27.9802	1.6755	90.0365	6.1249	0	40.2003	5.4919	0.5326	-0.8462	1	0.582	0.9184	0.4331	619.482	517.742	27.95	1.3	0.273555
309	30.9	114.852	3.7169	205.428	7.1082	0	21.8017	4.3777	0.9426	0.4603	1	0.1002	0.6367	0.06691	1025.73	427.875	-74.1	-87.75	0.522903
310	5.5	21.6948	3.9445	27.2313	7.7804	3.25	14.5344	3.7145	0.8372	0.5369	1	0.1369	0.5714	0.2667	815.318	811.245	3.25	21.45	0.506979
311	7.5	22.0713	2.9428	20.9858	3.8156	0	7.2672	1.8337	0.7974	0.4104	1	0.2353	0.9091	0.3429	147.56	150.873	-5.2	-21.45	0.771255
312	4.9	14.2556	2.9093	17.4353	6.0122	0	21.8017	4.5033	-0.4072	-0.997	0.1952	0.5142	0.3448	1	805.347	156.765	-10.4	9.75	0.483899
313	15.5	71.2188	4.5948	111.259	8.2414	0	18.9506	3.8587	0.5908	-0.9968	1	0.683	0.3481	0.2957	1044.77	463.281	63.7	-31.85	0.557527
314	18.1	31.737	1.7534	86.7643	5.3891	0	16.25	3.4502	0.344	-1	1	0.667	0.9876	0.5827	1355.11	53.4475	-26	18.2	0.32536
315	5.9	24.5714	4.1646	23.9005	6.1283	0	16.25	3.9919	0.9082	0.7433	0.9994	0.08055	1	0.05263	1029.44	74.4322	19.5	14.95	0.679569
316	11.3	43.6033	3.8587	74.2403	7.9828	0	13.7886	3.5685	0.6125	-0.5331	1	0.4799	0.3763	0.4521	783.814	811.885	-19.5	39	0.483377
317	5.3	32.9519	6.2173	23.1594	7.018	0	13.7886	4.4176	0.9915	0.9721	0.999	0.008056	0.0303	0	664.991	671.896	-30.55	12.35	0.885908
318	11.3	36.591	3.2381	57.7014	6.2045	0	16.5718	3.6503	0.8944	0.2499	1	0.146	0.8602	0.09589	25.6327	775.451	-35.75	-7.8	0.521895
319	8.3	9.1232	1.0992	40.5537	6.4371	0	19.769	5.2348	0.0265	-0.9978	0.9994	0.7599	1	0.7209	141.518	931.62	-9.1	0.65	0.17076
320	8.7	69.4801	7.9862	67.0519	10.0078	3.25	20.5548	4.7452	0.9852	0.9128	1	0.01903	0	0	348.661	584.902	-65.65	22.75	0.797998
321	25.3	236.179	9.3351	271.713	11.6615	0	35.0036	4.695	0.9844	0.829	1	0.02685	0	0	1000.72	63.7767	-223.6	-76.05	0.800506
322	23.7	174.114	7.3466	188.768	8.699	0	25.3833	3.9949	0.9939	0.8721	1	0.01154	0.03687	0	183.089	616.057	57.2	164.45	0.844534
323	7.3	7.4111	1.0152	26.383	4.9779	0	11.718	2.909	-0.1611	-0.9899	0.9899	0.6302	1	0.9032	924.294	850.801	-5.85	4.55	0.203941
324	20.7	35.4712	1.7136	97.1362	5.1944	0	17.5018	3.7247	0.5814	-0.7071	1	0.4962	0.9947	0.4551	905.056	206.606	-8.45	-34.45	0.329894
325	20.7	152.751	7.3793	162.758	8.7036	0	26	4.4509	0.9688	0.6644	1	0.05511	0.2193	0.01796	372.761	388.944	152.75	0.65	0.847845
326	4.7	4.7321	1.0068	17.5497	6.4999	0	14.5344	4.1309	0.8556	0.3939	1	0.2233	1	0.2857	1070.39	86.0851	4.55	1.3	0.154895
327	10.3	63.5938	6.1742	61.3941	7.3969	0	17.5018	3.9161	0.9599	0.7645	1	0.05039	0.1446	0	672.369	369.709	-48.1	-41.6	0.834701
328	24.7	19.5433	0.7912	106.034	4.6711	0	13.7886	2.9011	0.4714	-1	1	0.5227	1	0.5644	1091.46	393.644	-19.5	-1.3	0.169382
329	5.9	26.7765	4.5384	24.6901	6.3308	3.25	10.2774	2.043	0.9107	0.8115	0.9717	0.03995	0.4615	0	940.203	235.534	-2.6	26.65	0.716876
330	20.9	84.4024	4.0384	163.114	8.6304	0	52.9062	6.4793	0.7918	-0.1961	1	0.2678	0.6138	0.3195	460.978	885.943	-48.75	-68.9	0.467927
331	14.9	22.1096	1.4839	67.4875	5.2316	0	11.718	2.2933	0.6323	-0.606	1	0.4864	1	0.3364	1024.71	292.466	-9.1	20.15	0.283642
332	8.7	108.271	12.445	91.6155	13.674	4.5962	26.2023	4.5077	0.9975	0.9906	1	0.002577	0	0	335.707	263.661	100.75	-39.65	0.910121
333	5.1	5.8138	1.14	14.4893	4.674	0	10.2774	2.7758	-0.08521	-1	0.9839	0.7812	1	0.9	1318.47	947.255	2.6	-5.2	0.243902
334	8.7	29.7726	3.4221	38.8175	5.7937	0	14.5344	3.252	0.7879	0.4878	0.9989	0.145	0.4925	0.383	993.178	19.546	24.05	-17.55	0.590659
335	5.7	8.6721	1.5214	27.5544	7.4471	3.25	16.25	3.327	0.3392	-0.5039	0.9992	0.6795	1	0.5294	373.798	482.711	1.95	-8.45	0.204294
336	7.5	50.8913	6.7855	46.2459	8.4083	3.25	17.5018	3.1848	0.9919	0.9404	1	0.01359	0	0	594.887	378.913	46.15	-21.45	0.807
337	5.9	42.25	7.161	30.0734	7.7111	0	16.5718	4.7581	0.9938	0.9683	1	0.009011	0	0	216.483	184.508	-25.35	-33.8	0.928661
338	6.3	30.743	4.8798	35.0627	8.1541	3.25	13.4001	2.9379	0.9571	0.5647	1	0.09439	0.186	0.04348	687.262	432.127	-7.15	-29.9	0.598447
339	5.9	3.677	0.6232	18.7143	4.7985	0	13	3.0733	-0.5437	-1	0.5775	0.5924	1	1	637.78	50.6441	2.6	-2.6	0.129874
340	23.3	79.0599	3.3931	176.79	8.3	0	14.5344	3.1233	0.9151	0.5145	1	0.1124	0.1643	0.1088	231.517	824.092	55.25	56.55	0.408807
341	4.7	21.6948	4.6159	24.5508	9.0929	3.25	13.4001	3.2281	0.5063	0.3043	0.6593	0.113	0.7037	1	882.67	808.5	3.25	21.45	0.507638
342	27.7	18.8612	0.6809	112.347	4.3715	0	16.25	2.778	0.488	-1	1	0.533	1	0.5482	987.897	817.009	0.65	-18.85	0.155759
343	21.9	111.043	5.0705	185.617	9.3275	0	32.0088	4.9691	0.8432	-0.3881	1	0.2774	0.3015	0.1582	124.616	964.189	-72.8	-83.85	0.543608
344	10.1	120.771	11.9575	102.036	12.597	7.2672	20.5548	2.8865	0.9892	0.9442	1	0.01339	0	0	972.569	394.233	96.85	-72.15	0.949234
345	6.5	42.7273	6.5734	32.4625	7.2139	0	14.5344	3.4048	0.9706	0.8953	0.9994	0.0381	0.08889	0	1366.75	613.954	35.75	23.4	0.911213
346	6.5	40.9552	6.3008	26.6077	5.9128	3.25	10.2774	2.0232	0.98	0.9232	0.998	0.02112	0	0	1338.44	738.869	-40.95	0.65	1.06562
347	5.1	20.3066	3.9817	19.5201	6.2968	0	13.4001	3.688	0.9893	0.9696	1	0.01069	0.9355	0	1339.41	1028.73	-15.6	-13	0.632337
348	11.9	80.8747	6.7962	83.4622	8.4305	0	17.5018	3.6828	0.9903	0.9575	1	0.0108	0	0	536.597	754.929	-75.4	-29.25	0.806144
349	7.3	9.0301	1.237	36.102	6.8117	3.25	20.8102	4.0857	-0.05231	-0.9995	0.9899	0.7871	0.9811	0.7419	486.555	888.794	4.55	-7.8	0.181599
350	9.1	24.4766	2.6897	37.4845	5.2795	0	14.5344	3.4447	0.8423	-0.3162	1	0.2402	1	0.1765	250.093	735.819	-24.05	4.55	0.509461
351	7.7	42.9443	5.5772	36.3177	6.3715	0	13.4001	3.9309	0.9649	0.9137	0.9956	0.02424	0.1754	0	995.818	849.942	-42.9	-1.95	0.875335
352	7.7	20.8102	2.7026	31.9983	5.6137	0	10.2774	2.53	0.7848	0.06652	1	0.3199	1	0.2973	534.636	393.201	5.2	-20.15	0.481429
353	5.3	12.7705	2.4095	30.955	9.3803	3.25	34.548	8.1066	-0.2339	-0.943	0.8542	0.7384	0.7879	0.8462	98.8396	303.142	-12.35	-3.25	0.256868
354	16.1	88.6339	5.5052	121.035	8.584	0	32.6621	5.3216	0.7528	-0.6432	1	0.34	0.2624	0.281	882.649	814.214	-68.25	56.55	0.641333
355	5.5	25.886	4.7065	30.2712	8.6489	3.25	26.2023	6.2597	0.8945	0.4758	0.9998	0.1564	0.4286	0.2	133.755	1022.83	22.75	-12.35	0.544173
356	10.1	19.3259	1.9135	54.8305	6.7692	0	13.4001	3.4396	0.3447	-0.9843	1	0.8037	1	0.4098	463.733	531.436	-13	-14.3	0.282677
357	6.3	36.7925	5.8401	45.8542	10.6638	0	19.5	5.9982	0.8649	0.6769	0.9978	0.1013	0.1163	0.1739	1352.75	314.508	-31.2	19.5	0.547657
358	14.1	24.05	1.7057	83.4722	6.8985	0	29.43	5.6043	0.06232	-1	1	0.8114	0.8017	0.6733	1265.37	4.9078	-24.05	0	0.247257
359	5.1	8.2219	1.6121	19.6777	6.3476	0	19.5	4.7001	-0.9199	-0.9798	-0.8545	0.04391	0.8387	1	1213.14	152	-2.6	-7.8	0.25397
360	6.9	31.7171	4.5967	41.5839	8.4865	0	18.9506	5.0717	0.9658	0.8366	1	0.04809	0.7755	0	927.232	869.688	22.1	22.75	0.541649
361	7.9	25.0144	3.1664	55.0499	9.3305	0	17.5018	4.6691	0.9306	0.6508	0.9998	0.08107	0.9831	0.05128	1010.4	532.835	-22.75	10.4	0.33936
362	16.9	102.052	6.0386	137.721	9.243	0	29.0689	5.4346	0.9549	0.6921	1	0.05963	0.1544	0.007752	551.151	185.737	47.45	-90.35	0.653316
363	5.7	5.85	1.0263	24.9281	6.7373	0	18.9506	4.7837	0.3671	-0.9191	0.9909	0.6631	1	0.5882	1010.53	220.904	0	5.85	0.152331
364	4.9	12.6207	2.5757	22.5962	7.7918	0	19.5	4.5678	0.7602	0.5145	0.987	0.1919	1	0.5556	329.99	755.673	-7.15	10.4	0.330565
365	4.7	33.0031	7.0219	27.0697	10.0258	3.25	14.5344	3.4944	0.994	0.9738	0.9999	0.009262	0	0	555.989	138.606	17.55	-27.95	0.700383
366	23.1	89.8247	3.8885	130.129	6.1672	0	18.3848	3.5404	0.9694	0.8632	1	0.03329	0.9242	0	461.522	96.4675	-59.15	67.6	0.630513
367	5.1	14.9641	2.9341	17.8558	5.7599	0	14.5344	3.8741	0.729	0.3451	0.9656	0.1906	1	0.4545	56.9314	718.226	8.45	-12.35	0.509401
368	20.3	57.1113	2.8134	94.354	5.156	0	32.0088	3.9469	0.8207	-0.7071	1	0.3166	0.9672	0.2025	944.69	713.734	-42.9	-37.7	0.545656
369	13.7	51.8128	3.782	77.2908	6.6061	0	14.5344	3.2021	0.8675	-0.05547	1	0.2178	0.7863	0.1649	1159.3	928.624	48.75	17.55	0.572501
370	20.5	82.4501	4.022	109.492	5.9185	0	14.5344	3.3499	0.9004	0.3511	0.9998	0.1268	0.7081	0.1515	1037.85	972.793	31.85	-76.05	0.679564
371	7.5	24.1289	3.2172	41.2642	7.5026	3.25	22.981	4.3983	0.9504	0.4936	0.9999	0.0917	0.9636	0.02857	292.833	1019.07	11.05	-21.45	0.428811
372	15.3	179.613	11.7394	186.748	14.0412	3.25	20.8102	4.1234	0.9842	0.9004	1	0.02475	0.06015	0	832.297	538.628	-103.35	-146.9	0.836068
373	12.9	30.8801	2.3938	50.0188	4.5889	0	10.2774	2.7208	0.6577	-0.9333	1	0.5738	0.9633	0.2941	1260.07	399.713	-20.15	-23.4	0.52165
374	24.7	110.339	4.4672	180.457	7.9497	0	42.3748	5.2326	0.6989	-0.993	1	0.5401	0.3128	0.2427	836.348	901.271	-62.4	-91	0.561933
375	5.1	24.879	4.8782	24.8204	8.0066	0	14.5344	4.8517	0.9775	0.8881	0.9998	0.03449	0.1935	0	792.098	336.892	20.8	13.65	0.609272
376	13.5	37.1809	2.7541	78.9577	6.8659	0	40.7224	6.3028	0.7014	-0.3807	1	0.387	0.9217	0.3368	837.689	1012.79	-22.1	29.9	0.401127
377	13.7	89.4642	6.5302	109.307	9.3425	0	42.3748	6.9021	0.4981	-0.9973	0.9999	0.7172	0.3248	0.3711	658.197	154.985	-52	-72.8	0.698978
378	10.1	24.7086	2.4464	34.8907	4.3075	0	11.718	3.0338	0.7621	0.2152	0.9998	0.2196	0.8395	0.3607	184.015	938.495	-0.65	-24.7	0.56794
379	8.1	25.3833	3.1337	42.1381	6.9079	0	18.9506	4.2874	0.9583	0.8682	0.9998	0.03936	0.7705	0	1090.98	345.42	-25.35	-1.3	0.45364
380	5.9	13.1454	2.228	16.4273	4.2121	0	7.2672	1.9365	0.9294	0.7962	1	0.05404	1	0	55.0085	958.102	1.95	-13	0.528952
381	8.7	53.7617	6.1795	45.3497	6.7686	3.25	19.769	2.8398	0.9698	0.8755	1	0.03629	0	0	248.948	545.736	-13.65	-52	0.912966
382	6.5	10.5812	1.6279	36.2639	8.0586	0	27.9576	6.2231	0.3973	-0.7424	0.9998	0.6589	1	0.52	822.1	764.969	1.95	10.4	0.202008
383	23.7	32.2782	1.362	121.338	5.5916	0	21.8017	3.8152	0.3141	-0.9993	1	0.7095	0.8664	0.5928	423.445	837.753	-13.65	-29.25	0.24358
384	4.9	35.2501	7.1939	27.6878	9.5475	3.25	13.4001	3.567	0.9534	0.9097	0.9999	0.02844	0	0	518.551	680.765	35.1	-3.25	0.753485
385	10.3	13.8954	1.3491	41.1449	4.9572	0	27.768	5.4418	0.4263	-0.9895	0.9997	0.5687	1	0.6032	81.8641	516.286	2.6	13.65	0.27215
386	23.1	28.6959	1.2422	129.889	6.1559	0	22.981	4.4517	0.4339	-1	1	0.7191	1	0.4521	1267.68	923.102	6.5	-27.95	0.20179
387	6.1	25.4913	4.1789	39.6802	9.6781	0	27.9576	6.2815	0.6331	-0.06862	0.9986	0.3218	0.561	0.5714	110.828	328.697	24.05	8.45	0.431789
388	7.3	27.5848	3.7787	37.4284	7.062	0	13.4001	3.8443	0.7381	-0.124	0.9987	0.278	0.8113	0.4242	953.651	630.534	-22.75	-15.6	0.535075
389	20.7	129.116	6.2375	155.02	8.2898	0	26.2023	4.7978	0.9689	0.8141	1	0.03784	0.1337	0	329.065	246.157	-30.55	-125.45	0.752431
390	10.5	28.9597	2.7581	50.7484	5.9704	0	13.7886	3.5487	0.2496	-1	0.9995	0.7564	0.8353	0.5231	56.3619	181.605	28.6	-4.55	0.461962
391	5.1	16.9125	3.3162	19.299	6.2255	0	13.4001	3.9024	0.9844	0.9333	1	0.02103	0.8387	0	785.255	1037.44	16.9	-0.65	0.53268
392	11.7	33.3089	2.8469	71.0204	7.3217	0	47.3207	6.6233	0.4145	-0.9997	1	0.747	0.5361	0.4416	802.842	89.1667	9.75	-31.85	0.38883
393	12.1	6.6922	0.5531	54.5697	5.4029	0	17.5018	3.7743	-0.156	-1	1	0.8058	1	0.7083	1322.68	778.69	5.85	3.25	0.102371
394	6.7	33.099	4.9401	28.8192	6.1317	0	11.718	3.2037	0.9301	0.816	0.9947	0.04541	0.383	0	331.97	471.261	-31.2	-11.05	0.805666
395	12.5	66.7066	5.3365	99.0648	9.4347	0	19.769	4.0703	0.967	0.8144	1	0.04081	0.3714	0	802.48	272.408	-55.9	36.4	0.565625
396	8.3	26.2023	3.1569	42.953	6.8179	0	19.5	3.6393	0.9346	0.7668	1	0.06744	1	0	1367.74	225.759	-22.75	-13	0.463031
397	6.3	31.85	5.0556	46.5085	10.8159	3.25	22.981	5.2298	0.4224	-0.6605	0.9987	0.68	0.2791	0.4348	1034.78	318.833	0	31.85	0.467423
398	17.3	21.0925	1.2192	118.956	7.7749	0	43.7243	7.5181	0.296	-1	1	0.7595	0.7908	0.5194	499.899	797.046	17.55	11.7	0.156812
399	8.1	10.4	1.284	48.5712	7.9625	0	35.1541	6.525	0.7689	-0.7071	0.9991	0.4108	1	0.2195	1383.52	396.395	-10.4	0	0.161256
400	13.9	14.2556	1.0256	68.7262	5.7753	0	46.1912	6.1258	-0.05654	-1	1	0.7078	1	0.7912	117.698	434.004	-10.4	9.75	0.177584
401	7.5	67.8277	9.0437	57.4277	10.4414	3.25	20.8102	4.6239	0.9174	0.7197	1	0.07571	0	0.05714	838.96	278.06	52	-43.55	0.866139
402	22.3	91.16	4.0879	139.887	6.891	0	13.4001	3.4253	0.8368	-0.4789	1	0.2447	0.5271	0.2253	612.13	96.3341	71.5	-56.55	0.593223
403	7.5	24.468	3.2624	40.9093	7.438	0	29.43	5.6104	0.6374	-0.6	1	0.4951	0.6182	0.303	1051.85	861.527	15.6	18.85	0.438613
404	11.1	56.0397	5.0486	76.6169	8.4194	0	16.25	4.3371	0.8834	0.6674	1	0.1065	0.02198	0.169	1009.36	597.761	44.2	34.45	0.599639
405	4.7	38.372	8.1643	21.9437	8.1273	3.25	10.2774	2.0311	0.9687	0.9562	0.9907	0.01254	0	0	152.319	214.096	1.3	-38.35	1.00455
406	5.5	12.8035	2.3279	44.1439	12.6125	3.25	23.6604	6.3765	0.6668	-0.2983	0.995	0.4586	0.9714	0.3571	1387.67	463	-5.2	-11.7	0.184571
407	6.1	18.0719	2.9626	46.5912	11.3637	4.5962	26.2023	5.2843	0.5517	-0.54	0.9923	0.4174	0.8537	0.5238	654.688	384.238	14.3	11.05	0.260707
408	5.7	7.4111	1.3002	25.6227	6.9251	0	18.9506	4.4341	0.6325	-0.04757	0.9998	0.3574	1	0.5882	1188.18	69.2018	-4.55	-5.85	0.187752
409	11.9	28.9597	2.4336	55.3981	5.5958	0	24.7513	4.8084	0.585	-0.4281	0.9998	0.4045	0.9495	0.5443	22.9286	795.672	-20.15	20.8	0.434898
410	21.5	49.5793	2.306	88.8693	4.5574	0	35.1541	4.145	0.8862	0.2524	1	0.1652	1	0.1714	1336.52	1005.75	-27.95	-40.95	0.50599
411	19.5	59.2392	3.0379	106.092	6.0624	0	29.9635	3.8963	0.947	0.361	1	0.08893	0.9771	0.03871	348.387	722.315	-3.25	-59.15	0.501105
412	8.1	28.2208	3.484	51.8647	8.5024	0	42.3748	7.1636	0.8257	0.3162	1	0.1585	0.9508	0.2195	51.6605	474.839	13.65	24.7	0.409767
413	14.9	151.449	10.1643	141.412	10.9621	3.25	33.1436	4.3884	0.9963	0.9717	1	0.005367	0	0	986.973	436.698	148.2	31.2	0.927222
414	7.1	28.5778	4.025	43.1337	8.4576	3.25	17.5018	4.3023	0.98	0.9298	1	0.018	0.902	0	1145.86	1016.19	27.3	8.45	0.475903
415	17.3	101.21	5.8503	125.857	8.226	0	22.981	4.2493	0.9248	0.07975	1	0.1523	0.1111	0.08271	402.176	478.601	-78.65	63.7	0.711196
416	5.5	3.7901	0.6891	18.192	5.1977	0	19.769	5.1532	0.03258	-1	1	0.9593	1	0.5333	626.027	864.918	1.95	-3.25	0.132578
417	5.1	2.3436	0.4595	14.0031	4.5171	0	7.2672	1.6903	-0.797	-0.9899	-0.6	0.1161	1	1	424.01	487.98	1.95	1.3	0.101725
418	6.1	29.6731	4.8644	32.2363	7.8625	0	18.9506	4.1442	0.8982	0.6427	0.9964	0.106	0.4634	0.1429	656.77	42.4918	14.3	-26	0.618684
419	20.7	196.508	9.4931	229.209	12.2572	0	35.1541	6.3995	0.9461	-0.4754	1	0.2167	0.04813	0.03593	535.534	646.614	-176.15	-87.1	0.774492
420	8.1	6.6922	0.8262	28.2519	4.6315	0	10.2774	2.3406	-0.173	-0.9701	1	0.5744	1	0.85	507.117	719.525	-3.25	-5.85	0.178387
421	20.7	89.7212	4.3344	168.124	8.9906	0	37.0557	6.4998	0.5239	-0.9998	1	0.7438	0.4171	0.2892	107.944	340.541	60.45	-66.3	0.482104
422	10.5	93.9357	8.9463	88.291	10.3872	3.25	17.5018	2.8533	0.964	0.8537	1	0.04934	0	0	260.419	622.119	-53.3	-77.35	0.861281
423	4.7	6.6287	1.4104	32.7413	12.1264	3.25	26.2023	6.8086	-0.4476	-0.8437	0.09239	0.3511	1	1	786.808	551.617	6.5	1.3	0.116308
424	5.9	43.0229	7.292	35.8205	9.1848	3.25	14.5344	3.71	0.9777	0.9211	0.9981	0.01826	0	0	200.076	759.644	-38.35	-19.5	0.79392
425	5.7	22.1382	3.8839	29.7783	8.0482	0	17.5018	5.365	0.9669	0.8888	1	0.03605	1	0	29.5965	743.702	16.9	-14.3	0.48258
426	20.1	54.1025	2.6917	116.374	6.4295	0	43.6033	5.2384	0.3024	-1	1	0.8158	0.884	0.4214	1303.53	118.856	-31.2	44.2	0.418648
427	20.1	41.1096	2.0453	92.4078	5.1054	0	42.25	5.0543	0.6593	-1	1	0.4646	0.9282	0.4038	530.662	729.075	39	-13	0.400615
428	5.9	43.5839	7.3871	35.5148	9.1064	0	37.0557	7.5636	0.9943	0.9806	1	0.005992	0	0	248.966	271.356	-13	41.6	0.811199
429	11.5	5.5536	0.4829	64.8092	6.822	0	16.5718	3.5699	-0.6901	-1	0.7071	0.4473	1	1	670.356	979.596	5.2	1.95	0.0707857
430	5.5	46.04	8.3709	29.4465	8.4133	0	18.3848	4.3336	0.9959	0.9899	0.9999	0.002804	0	0	716.227	145.473	-39.65	23.4	0.99496
431	13.1	40.0476	3.0571	100.206	9.0275	0	18.3848	4.6333	0.8134	0.05768	1	0.2428	0.8198	0.2967	918.099	937.664	-23.4	32.5	0.338643
432	5.3	34.321	6.4757	34.4558	10.4412	3.25	34.548	7.5436	0.9786	0.9577	0.9993	0.01378	0.06061	0	982.849	1005.49	31.2	14.3	0.620206
433	7.7	25.886	3.3618	29.8113	5.2301	0	11.718	2.8935	0.917	0.6336	0.9979	0.0786	1	0.02703	86.6818	956.149	-16.25	20.15	0.642779
434	5.7	33.8062	5.9309	26.1815	7.0761	3.25	11.718	2.7938	0.9761	0.9472	0.9996	0.01402	0	0	782.272	222.737	0.65	33.8	0.838159
435	9.1	22.7407	2.499	51.6231	7.2709	0	18.9506	4.2312	0.8873	0.4961	1	0.1161	0.9296	0.1373	182.253	913.198	-19.5	11.7	0.343699
436	19.1	29.9424	1.5677	148.992	8.713	0	25.3833	5.5958	0.469	-0.9999	1	0.6665	0.7076	0.4467	1081.86	701.254	13.65	-26.65	0.179927
437	6.7	41.284	6.1618	48.0035	10.2135	0	23.4361	4.8827	0.9769	0.8682	0.9999	0.02977	0.234	0	453.276	895.306	34.45	-22.75	0.6033
438	6.5	53.0378	8.1597	42.9736	9.5497	3.25	37.9012	7.0742	0.9414	0.8366	0.9997	0.04585	0.1556	0	359.869	931.361	-17.55	50.05	0.854446
439	8.1	25.8778	3.1948	51.6749	8.4713	0	18.9506	4.4514	0.9228	0.3162	1	0.14	0.623	0.07317	305.58	148.809	5.2	-25.35	0.377132
440	16.7	52.3966	3.1375	156.217	10.627	0	29.0689	6.3211	0.2936	-0.9772	1	0.6357	0.3741	0.6378	997.159	677.225	37.05	37.05	0.295239
441	4.7	23.553	5.0113	19.222	7.1193	3.25	11.718	2.9514	0.9815	0.9605	0.9982	0.0126	0.1481	0	52.1809	330.872	14.95	18.2	0.703903
442	5.1	23.1458	4.5384	27.1412	8.7552	0	16.5718	4.6732	0.9893	0.9414	1	0.01708	0.3226	0	731.216	414.314	-18.2	-14.3	0.518366
443	8.9	62.4034	7.0116	58.3732	8.4599	3.25	14.5344	3.2612	0.9875	0.953	1	0.009929	0.07246	0	1036.54	354.275	62.4	-0.65	0.828804
444	5.1	9.9005	1.9413	23.4281	7.5574	0	20.8102	6.8269	-0.09251	-0.9899	0.774	0.7426	1	0.7273	815.863	374.843	-9.1	-3.9	0.256874
445	6.1	31.5032	5.1645	29.8621	7.2834	0	13.4001	2.9107	0.9879	0.9048	1	0.02356	0.04878	0	1186.74	305.484	11.7	-29.25	0.709078
446	6.5	26.073	4.0112	39.9143	8.8699	3.25	20.8102	4.2663	0.912	0.5739	1	0.1017	0.4444	0.08	944.654	812.231	1.95	26	0.452226
447	8.7	61.6987	7.0918	52.7751	7.8769	0	17.5018	3.9285	0.9545	0.7037	1	0.06887	0.0597	0.02128	921.891	87.0747	-12.35	60.45	0.900329
448	12.5	72.4888	5.7991	75.5775	7.1979	3.25	16.25	3.2807	0.9736	0.7597	1	0.04302	0.3143	0	827.66	778.76	46.15	-55.9	0.805666
449	8.5	18.7601	2.2071	29.8663	4.5948	0	10.2774	2.3715	0.4199	-1	1	0.7176	0.9385	0.4545	931.277	847.482	4.55	-18.2	0.480347
450	9.7	22.2334	2.2921	45.4952	5.9085	0	11.718	3.0403	0.5747	-0.6044	1	0.4678	0.7013	0.5263	110.799	69.8093	13.65	-17.55	0.387933
451	6.1	33.2772	5.4553	32.5824	7.9469	3.25	14.5344	3.0772	0.9631	0.8769	1	0.03011	0.3902	0	426.418	526.492	-7.15	32.5	0.686469
452	12.3	79.8204	6.4895	110.431	10.7215	3.25	19.769	4.881	0.9864	0.8878	1	0.02153	0	0	371.756	231.138	79.3	9.1	0.605279
453	6.3	28.0707	4.4557	31.1754	7.2501	0	14.5344	4.4293	0.6473	0.3162	0.9158	0.2214	0.4186	0.5652	566.611	818.333	27.95	2.6	0.614571
454	6.5	32.8877	5.0596	29.8245	6.6277	3.25	13.4001	2.7218	0.9889	0.9601	1	0.01273	0.2444	0	21.7846	26.0154	-31.2	-10.4	0.763402
455	4.7	15.1744	3.2286	19.8422	7.349	3.25	13.7886	3.7678	-0.1628	-0.7993	0.4396	0.4418	0.8519	1	1126.56	659.553	-11.05	-10.4	0.439325
456	4.9	6.5	1.3265	27.8024	9.5871	3.25	29.0689	7.0472	-0.3903	-0.8087	0.7071	0.5483	0.931	1	1220.04	326.204	5.2	-3.9	0.138363
457	17.9	44.243	2.4717	94.2396	5.927	0	32.0088	4.3664	0.6437	-0.8793	1	0.4979	0.9686	0.3696	53.7263	984.103	7.8	43.55	0.417024
458	5.5	9.1924	1.6713	17.7405	5.0687	0	13.4001	3.0967	0.6548	0.03123	0.9648	0.285	1	0.4667	197.582	730.455	-9.1	-1.3	0.32973
459	10.9	57.1483	5.243	90.7624	10.198	0	21.8017	5.0527	0.8756	-0.8944	0.9999	0.3982	0.1573	0.07246	886.188	139.693	18.85	53.95	0.51412
460	17.3	154.088	8.9068	161.648	10.5652	0	48.3147	6.149	0.9837	0.7731	1	0.03285	0.1242	0	1191.4	511.772	113.1	104.65	0.843032
461	5.9	22.5635	3.8243	21.5758	5.5322	0	9.75	2.5281	0.8694	0.6	0.9762	0.09226	0.9231	0.05263	1279.7	974.22	-4.55	-22.1	0.69128
462	4.7	25.1072	5.342	22.1168	8.1914	0	16.25	4.0553	0.9746	0.9508	0.9885	0.01287	0.5926	0	1365.94	254.532	9.1	23.4	0.652147
463	5.7	3.5004	0.6141	23.6423	6.3898	0	14.5344	3.9425	-0.02005	-0.7809	0.8	0.4014	1	0.9375	538	168.026	-1.3	-3.25	0.0961063
464	17.7	63.1136	3.5657	112.904	7.1913	0	33.1436	5.2644	0.6898	-0.8742	1	0.4582	0.7707	0.3358	232.757	410.17	-33.8	53.3	0.495835
465	6.5	13.7118	2.1095	35.5232	7.894	0	24.7513	6.9379	-0.03416	-0.6675	0.8	0.3563	0.8	0.9583	1080.08	795.985	13.65	1.3	0.267228
466	10.1	35.8974	3.5542	53.2579	6.5751	0	14.5344	3.5318	0.8198	0.4472	0.9997	0.1932	0.9753	0.3279	286.351	713.015	-26.65	24.05	0.540555
467	7.5	7.0007	0.9334	16.1246	2.9318	0	7.2672	2.1777	-0.7304	-1	0.9954	0.5499	1	0.9355	276.187	332.053	6.5	2.6	0.318371
468	15.9	121.028	7.6118	153.885	11.0709	0	33.1436	5.3723	0.9693	0.7641	1	0.03554	0.1439	0	588.793	606.67	89.7	81.25	0.68755
469	8.9	10.5812	1.1889	51.0634	7.4005	3.25	17.5018	3.8461	0.1337	-1	0.9991	0.8351	1	0.5625	310.41	760.607	-7.15	7.8	0.160651
470	14.5	98.7936	6.8134	105.668	8.4534	0	13.7886	3.4572	0.976	0.885	1	0.02417	0.12	0	935.186	404.479	19.5	-96.85	0.805995
471	5.5	21.8404	3.971	21.7825	6.2236	3.25	10.2774	2.471	0.9568	0.7962	1	0.05628	0.5714	0	1279.77	832.382	17.55	-13	0.638055
472	5.1	21.0021	4.1181	22.2279	7.1703	0	34.548	7.6474	0.8731	0.5804	1	0.1743	0.7419	0.2727	322.451	615.529	-19.5	-7.8	0.574327
473	5.3	42.9443	8.1027	25.2114	7.6398	3.25	18.9506	4.7253	0.9865	0.9519	0.9996	0.01417	0	0	573.217	444.547	-33.15	-27.3	1.06059
474	9.7	60.2259	6.2089	69.2577	8.9945	3.25	18.9506	3.695	0.9481	0.8269	1	0.04663	0.1299	0	756.273	643.175	7.15	59.8	0.6903
475	6.9	65.2854	9.4616	53.3658	10.891	3.25	23.4361	5.4855	0.995	0.9778	1	0.005124	0	0	1327.55	436.29	53.3	-37.7	0.868754
476	7.5	50.4536	6.7271	46.581	8.4693	0	18.3848	4.0414	0.9898	0.8984	1	0.02221	0.03636	0	451.053	541.047	-31.2	39.65	0.794292
477	5.5	35.0036	6.3643	29.3049	8.3728	3.25	13	2.6557	0.9937	0.9455	1	0.01364	0	0	933.764	212.4	33.8	9.1	0.760116
478	5.9	34.548	5.8556	37.6014	9.6414	3.25	17.5018	4.5894	0.9326	0.6351	0.9998	0.09425	0.359	0.05263	265.127	1015.17	22.75	26	0.607339
479	6.1	4.3603	0.7148	14.3238	3.4936	0	7.2672	2.2763	0.4408	-0.4706	0.9487	0.4528	1	0.7143	1195.17	141.164	-1.95	-3.9	0.204603
480	6.1	14.8223	2.4299	27.7181	6.7605	3.25	13.7886	3.1922	0.5133	-0.9138	0.9983	0.6336	0.6829	0.381	1008.97	811.918	9.1	11.7	0.359426
481	8.5	73.0925	8.5991	59.94	9.2215	3.25	17.5018	3.5809	0.9886	0.9266	1	0.01529	0	0	521.371	745.247	72.15	11.7	0.932506
482	6.1	8.5494	1.4015	27.5626	6.7226	0	13.4001	3.065	0.5998	-0.124	0.9987	0.3389	1	0.619	777.27	914.59	8.45	-1.3	0.208476
483	10.7	71.7507	6.7057	112.225	12.8995	3.25	40.2003	6.3028	0.8842	-0.4961	1	0.3118	0.06897	0.1194	1292.18	894.079	-67.6	24.05	0.519842
484	6.3	47.1642	7.4864	33.9357	7.892	0	13	3.0686	0.9982	0.9928	1	0.002079	0	0	1356.65	209.564	46.8	-5.85	0.948606
485	5.3	22.75	4.2925	34.8857	10.5714	3.25	25.3833	6.4451	0.9919	0.9378	1	0.01754	0.4848	0	1008.62	522.519	18.2	-13.65	0.406048
486	15.7	107.849	6.8694	163.123	11.9068	3.25	20.5548	5.0176	0.8267	-0.5613	1	0.3762	0.1606	0.1709	803.984	545.997	96.85	-47.45	0.576931
487	15.7	96.2198	6.1286	116.958	8.5371	0	22.981	4.2603	0.7743	-0.9955	1	0.5249	0.1825	0.1624	835.296	508.357	43.55	-85.8	0.717878
488	4.9	46.6599	9.5224	30.5385	10.5305	4.5962	16.25	3.1641	0.997	0.9825	1	0.005699	0	0	156.245	115.99	-44.2	14.95	0.904269
489	11.3	63.7564	5.6422	75.2186	8.088	0	16.25	4.0946	0.9743	0.8627	1	0.03209	0.2473	0	517.097	809.615	-58.5	25.35	0.697601
490	12.1	147.107	12.1576	132.213	13.0904	3.25	46.5329	6.4054	0.989	0.937	1	0.01687	0	0	703.058	452.62	-122.2	81.9	0.928742
491	5.7	13.4001	2.3509	17.0567	4.6099	0	10.2774	2.8435	0.9292	0.7167	0.9985	0.07229	1	0.05882	1196.78	67.9649	-12.35	5.2	0.509968
492	15.3	33.4229	2.1845	103.445	7.7778	0	16.25	3.8295	0.8096	0.04757	0.9995	0.2027	1	0.2946	1040.62	485.895	-7.8	32.5	0.280863
493	6.3	26.6738	4.2339	31.4006	7.3025	0	18.9506	4.8597	0.9602	0.8682	0.9997	0.03563	0.5116	0	1234.6	280.889	19.5	18.2	0.579788
494	7.1	56.9817	8.0256	42.7059	8.3737	3.25	14.5344	3.0639	0.9783	0.8935	1	0.03485	0	0	413.93	948.176	48.1	-30.55	0.958429
495	6.9	32.5	4.7101	34.645	7.0704	0	11.718	3.353	0.9913	0.9499	1	0.009834	0.102	0	193.188	472.739	0	-32.5	0.666172
496	15.1	71.0049	4.7023	119.43	9.1168	0	39.538	5.8637	0.7733	-0.214	0.9999	0.2835	0.3893	0.3333	780.993	496.467	14.3	69.55	0.515784
497	11.1	45.1925	4.0714	61.3368	6.7403	0	18.9506	4.395	0.9083	0.1493	1	0.1653	0.8242	0.1127	172.5	847.068	-34.45	29.25	0.604038
498	4.7	7.0308	1.4959	7.5169	2.784	0	7.2672	2.1318	-0.7269	-0.9986	0.7071	0.6329	0.963	1	1082.52	428.723	5.85	3.9	0.53732
499	11.7	19.5541	1.6713	90.1931	9.2983	3.25	24.7513	5.2133	0.08902	-1	0.9995	0.7624	0.9175	0.6753	1309.47	592.598	18.85	-5.2	0.179743
500	14.9	91.9813	6.1732	96.038	7.4448	0	23.4361	4.588	0.9926	0.9499	1	0.01015	0.03876	0	1330.06	756.674	85.8	-33.15	0.829196
501	14.7	61.1138	4.1574	86.6285	6.8211	0	45.6159	5.7947	0.9572	0.6833	1	0.06228	0.7402	0.009346	1072.5	582.456	-53.3	-29.9	0.609491
502	14.7	54.4799	3.7061	72.2126	5.686	0	16.25	3.054	0.8775	0.3022	1	0.2079	0.5354	0.1869	1374.51	359.973	31.85	-44.2	0.651794
503	6.7	34.5541	5.1573	40.1247	8.5372	0	40.2003	8.9992	0.98	0.9144	0.9999	0.02321	0.3191	0	583.052	32.1716	33.15	-9.75	0.604097
504	4.7	16.4438	3.4987	24.5492	9.0923	0	27.9576	7.2582	0.8122	0.661	0.9701	0.1048	0.963	0.2857	34.8511	697.277	-5.2	-15.6	0.384798
505	14.1	87.9712	6.2391	116.847	9.6568	0	19.5	4.7443	0.5741	-0.9533	1	0.6058	0.2645	0.35	738.099	638.358	-22.1	-85.15	0.646084
506	7.1	22.7407	3.2029	27.0131	5.2967	0	9.75	2.4554	0.9758	0.9204	0.9996	0.01779	0.8824	0	962.014	350.634	-11.7	19.5	0.604697
507	14.3	55.9151	3.9101	106.143	8.6295	3.25	25.3833	5.0863	0.8986	0.4868	1	0.1034	0.3008	0.08738	869.147	728.895	-53.3	16.9	0.453109
508	7.3	20.3586	2.7888	47.6118	8.9834	0	25.3833	6.2623	0.7781	0.1423	1	0.2704	1	0.3438	641.726	247.157	-19.5	-5.85	0.310439
509	14.3	25.7387	1.7999	96.9552	7.8825	0	18.9506	4.1136	0.5452	-1	1	0.7549	0.3252	0.2621	1060.9	907.86	18.2	-18.2	0.228341
510	13.3	86.9544	6.5379	115.458	10.2175	0	35.8974	7.216	0.7325	-0.09632	0.9999	0.3128	0.5575	0.3763	1069.21	799.729	-45.5	74.1	0.639873
511	5.9	51.0198	8.6474	39.8185	10.2099	0	45.1504	8.7922	0.9966	0.9872	1	0.004069	0	0	730.636	522.254	-35.75	-36.4	0.846962
512	14.1	66.9121	4.7455	79.563	6.5755	0	13.4001	3.0357	0.9251	0.1961	1	0.1384	0.4463	0.07921	1015.16	34.3333	-51.35	-42.9	0.721694
513	5.3	6.6287	1.2507	19.1723	5.8098	3.25	13.4001	2.4741	0.08809	-0.9923	0.9564	0.7834	1	0.7692	79.5094	714.849	-6.5	-1.3	0.215274
514	11.5	46.5102	4.0444	78.5743	8.271	0	36.3361	5.5155	0.8467	-0.9947	1	0.4825	0.4632	0.06667	927.157	977.574	41.6	20.8	0.488986
515	7.5	52.8262	7.0435	46.5656	8.4665	3.25	16.25	3.3022	0.9711	0.8915	0.9999	0.03137	0	0	256.387	269.727	29.9	-43.55	0.831926
516	10.1	16.1457	1.5986	56.0608	6.9211	0	18.3848	4.1216	0.6376	-0.2822	1	0.3449	1	0.5172	750.451	959.059	12.35	10.4	0.230975
517	6.1	58.1378	9.5308	56.3974	13.7555	3.25	47.9857	10.1421	0.9765	0.7809	1	0.04883	0	0	1268.11	4.8852	-57.2	-10.4	0.692872
518	6.3	40.3629	6.4068	47.275	10.9942	3.25	18.3848	3.5788	0.7153	0.2696	0.9945	0.2562	0.3256	0.4783	909.746	474.079	39	10.4	0.582744
519	6.1	12.6207	2.069	16.878	4.1166	0	11.718	3.3783	0.9151	0.6839	0.9998	0.09086	1	0.04762	1227.71	175.852	7.15	-10.4	0.502599
520	13.1	14.3	1.0916	109.496	9.8645	3.25	36.7696	7.1635	-0.2109	-0.9998	1	0.695	0.6847	0.8778	818.076	720.595	0	-14.3	0.110659
521	13.1	161.828	12.3533	143.208	12.9016	7.2672	18.9506	2.6255	0.9944	0.9704	1	0.008988	0	0	1038.28	899.954	111.8	-117	0.957501
522	5.5	9.3066	1.6921	22.3896	6.397	0	13	3.4539	-0.1665	-0.7071	0.7474	0.4672	1	1	1213.68	217.673	-1.95	-9.1	0.264515
523	6.1	12.143	1.9907	25.4775	6.214	0	10.2774	2.957	0.7869	0.2425	1	0.2178	1	0.1905	1217.48	322.131	3.25	11.7	0.320357
524	9.3	3.7901	0.4075	25.0652	3.4336	0	13	3.1003	-0.3392	-1	1	0.6457	1	0.902	483.683	549.726	-1.95	3.25	0.11868
525	8.5	9.0301	1.0624	53.2826	8.1973	0	23.4361	6.4039	-0.04794	-0.9872	0.9866	0.6014	1	0.8444	1003.78	199.947	7.8	4.55	0.129604
526	12.5	21.6363	1.7309	53.1535	5.0622	0	11.718	2.6901	0.7252	-0.156	1	0.3036	1	0.3294	642.88	189.592	11.7	-18.2	0.341926
527	4.7	45.6391	9.7104	29.4423	10.9046	4.5962	16.25	3.3145	0.997	0.9914	1	0.003273	0	0	38.117	613.819	-20.15	40.95	0.890487
528	5.7	12.9512	2.2721	33.9859	9.1854	3.25	27.768	6.465	0.1114	-0.9995	0.9923	0.5712	1	0.8824	645.289	758.754	-12.35	-3.9	0.24736
529	6.7	28.6295	4.2731	32.3209	6.8768	0	14.5344	3.6674	0.9949	0.9738	1	0.006691	0.4043	0	1150.52	349.702	22.1	-18.2	0.621379
530	6.9	11.718	1.6983	41.7582	8.5221	0	39.2699	7.8647	-0.1369	-1	0.9979	0.8237	0.9592	0.7931	628.522	934.514	-3.9	11.05	0.199282
531	6.3	8.3241	1.3213	16.212	3.7702	0	10.2774	2.9298	-0.1091	-0.9995	0.9701	0.6688	0.9535	0.8696	328.444	139.444	6.5	-5.2	0.350459
532	12.1	68.9031	5.6945	90.9583	9.0058	0	20.5548	3.8106	0.8817	0.02829	1	0.196	0.1782	0.1235	1329.57	265.446	31.85	-61.1	0.632315
533	8.7	7.2672	0.8353	28.2558	4.2173	0	16.25	3.6486	-0.2969	-0.9231	0.9923	0.6264	1	0.8636	2.7989	835.437	-3.25	6.5	0.198065
534	6.9	38.3995	5.5652	37.6211	7.6778	3.25	24.7513	4.3889	0.9638	0.9162	1	0.02689	0.3469	0	660.138	829.63	-31.85	-21.45	0.724843
535	11.9	24.286	2.0408	46.3701	4.6838	0	13.7886	3.7772	0.3505	-0.8575	0.9998	0.5417	0.8485	0.6234	789.042	125.798	6.5	23.4	0.435715
536	11.7	62.5657	5.3475	76.0459	7.8398	0	20.8102	4.2292	0.9821	0.8412	1	0.03416	0.1443	0	1367.79	968.115	33.8	52.65	0.682096
537	11.7	6.1664	0.527	63.9489	6.5927	0	20.5548	3.4449	0.3157	-0.9999	1	0.7971	0.9794	0.4935	955.226	502.662	-5.85	1.95	0.0799369
538	9.9	5.5536	0.561	48.7983	6.177	0	18.9506	4.3638	0.1373	-0.9487	0.9983	0.5993	1	0.8214	378.662	856.798	-1.95	5.2	0.0908208
539	11.7	42.255	3.6115	95.578	9.8534	0	41.1096	7.3753	0.8482	-0.5595	0.9999	0.3063	0.6289	0.1447	1111.53	528.765	-42.25	-0.65	0.366523
540	5.7	20.1605	3.5369	22.9496	6.2026	0	20.8102	4.2039	0.9893	0.9187	1	0.01947	0.7297	0	578.518	556.746	0.65	-20.15	0.570229
541	11.5	42.3748	3.6848	84.0368	8.846	0	26.2023	5.9796	0.1112	-1	0.9979	0.7331	0.7263	0.7467	228.23	479.943	-3.25	-42.25	0.41655
542	8.9	8.841	0.9934	23.5429	3.412	0	11.718	3.7792	0.2314	-0.9864	0.9972	0.7368	1	0.6042	1386.42	929.129	5.2	7.15	0.291149
543	7.7	81.5718	10.5937	70.4661	12.3625	3.25	23.4361	4.3268	0.987	0.9471	1	0.01452	0	0	258.39	988.24	-53.3	61.75	0.856922
544	7.5	21.8501	2.9133	34.3694	6.249	0	23.4361	4.6103	0.9118	-0.219	1	0.2633	0.8	0.08571	1251.35	69.1133	11.05	18.85	0.466203
545	7.1	27.3309	3.8494	32.5928	6.3907	0	11.718	2.6721	0.6666	-0.2577	1	0.3325	0.6667	0.4839	1308.44	1017.76	-11.7	-24.7	0.602344
546	8.9	41.4627	4.6587	58.5333	8.4831	3.25	19.769	4.3156	0.9871	0.9216	1	0.01853	0.2754	0	408.596	891.927	6.5	40.95	0.549174
547	4.7	3.7901	0.8064	12.1007	4.4818	0	13.7886	4.1137	-0.6397	-0.8542	-0.1961	0.2268	1	1	1110.29	784.394	3.25	1.95	0.179928
548	6.7	22.366	3.3382	32.7883	6.9762	3.25	19.769	3.7865	0.9232	0.7824	0.9995	0.06681	0.9787	0	784.702	88.9552	13	18.2	0.478513
549	7.1	12.2124	1.7201	45.515	8.9245	0	20.8102	4.5832	0.5772	-0.3714	1	0.4277	1	0.4839	1349.08	150.049	5.2	-11.05	0.192739
550	5.9	10.1533	1.7209	21.8905	5.6129	0	10.2774	2.3972	0.6563	0.03224	0.9923	0.2667	1	0.5556	32.7966	439.22	7.8	6.5	0.306597
551	5.7	48.0868	8.4363	36.5644	9.8823	3.25	13.4001	3.1071	0.99	0.9804	0.9989	0.004286	0	0	39.8596	781.886	-46.8	11.05	0.853678
552	4.7	12.35	2.6277	25.8466	9.5728	0	19.769	5.0491	0.793	0.5843	0.981	0.1273	0.9259	0.4286	792	73.7766	0	12.35	0.274496
553	10.5	77.2516	7.3573	88.1366	10.369	3.25	32.0088	5.2689	0.7086	-0.05446	1	0.3026	0.03529	0.3846	616.138	201.4	39.65	-66.3	0.709548
554	7.3	54.3596	7.4465	49.421	9.3247	3.25	22.981	5.365	0.8448	0.6682	1	0.1171	0	0.2727	188.226	746.116	-48.75	24.05	0.798578
555	5.1	42.4147	8.3166	29.8397	9.6257	4.5962	16.5718	3.0871	0.9862	0.967	0.9999	0.01241	0	0	1082.77	286.265	-40.95	-11.05	0.864
556	8.3	48.7673	5.8756	46.2226	7.3369	3.25	14.5344	3.5728	0.9905	0.9498	1	0.01145	0.06349	0	1122.23	345.5	-1.3	-48.75	0.800829
557	9.3	26.6738	2.8681	48.8442	6.691	0	17.5018	3.0782	0.8776	0.6313	0.9998	0.1068	1	0.1509	1250.03	860.376	18.2	-19.5	0.42865
558	5.9	41.4066	7.0181	33.3174	8.5429	0	23.4361	5.8834	0.9988	0.9947	0.9999	0.001512	0	0	88.2797	906.364	27.95	-30.55	0.821513
559	4.9	7.1795	1.4652	14.268	4.92	0	9.1924	2.5722	0.9774	0.9179	1	0.03269	1	0	1018.46	145.725	-7.15	-0.65	0.297805
560	9.7	33.1436	3.4169	52.2695	6.7882	0	13.4001	3.0533	0.9184	0.5779	1	0.09645	0.8442	0.07018	203.866	885.794	-6.5	32.5	0.503359
561	9.7	66.3701	6.8423	70.2213	9.1196	3.25	13.7886	3.1349	0.929	0.6978	1	0.09664	0.09091	0.07018	1129.44	901.747	16.25	-64.35	0.750285
562	7.1	8.45	1.1901	22.122	4.3377	0	10.2774	2.1633	-0.2339	-0.8944	0.9744	0.5427	1	0.9333	1265.73	420.747	8.45	0	0.274362
563	9.7	43.0377	4.4369	58.4683	7.5933	0	16.5718	3.7959	0.5879	-1	1	0.5974	0.6494	0.386	932.041	619.608	18.2	-39	0.584318
564	9.5	19.5108	2.0538	40.2543	5.3672	0	13.7886	2.9856	0.9082	-0.2169	1	0.1893	1	0.05455	1217.07	48.0316	-0.65	19.5	0.382658
565	9.5	56.2053	5.9163	57.8587	7.7145	0	16.25	3.8235	0.849	0.606	0.9996	0.1121	0.2133	0.2364	592.326	316.142	55.9	-5.85	0.766906
566	4.9	33.8562	6.9094	20.1238	6.9392	0	11.718	3.6229	0.9888	0.9687	0.9965	0.01053	0	0	1367.57	594.255	33.8	1.95	0.995706
567	9.3	4.3603	0.4689	33.4997	4.589	0	13.4001	2.4059	-0.1304	-1	0.9872	0.6933	1	0.9811	752.57	399.608	-3.9	1.95	0.102179
568	9.3	9.9005	1.0646	46.6817	6.3948	0	16.25	3.5803	0.09948	-0.9998	1	0.8723	1	0.5962	1124.43	422.871	-3.9	9.1	0.166479
569	9.1	50.8581	5.5888	53.8506	7.5846	0	17.5018	3.3033	0.9551	0.7809	1	0.04986	0.4085	0	630.247	672.302	-39.65	-31.85	0.736862
570	4.9	5.5915	1.1411	19.0713	6.5763	0	18.9506	5.4335	0.2544	-0.9899	0.9998	0.8034	1	0.5	933.969	752.908	4.55	3.25	0.173517
571	9.1	41.9338	4.6081	43.2621	6.0933	0	13.4001	3.2831	0.9682	0.8575	1	0.03771	0.5352	0	598.236	63.533	-13.65	-39.65	0.756257
572	9.1	54.4799	5.9868	46.5844	6.5612	0	10.2774	2.5063	0.978	0.9367	0.9999	0.0169	0	0	265.017	918.231	-31.85	44.2	0.912455
573	5.1	35.3758	6.9364	27.8659	8.989	3.25	16.25	3.503	0.9822	0.9355	1	0.02277	0.1935	0	19.5784	734.618	12.35	33.15	0.771654
574	6.5	8.1445	1.253	22.6102	5.0245	0	14.5344	4.1414	-0.2193	-1	1	0.7386	1	0.8333	875.985	149.869	-3.9	7.15	0.249378
575	8.9	16.6481	1.8706	52.099	7.5506	0	23.4361	5.5677	0.491	-0.9976	1	0.7086	0.913	0.3878	550.18	694.416	10.4	13	0.247742
576	4.7	5.9927	1.275	19.2326	7.1232	3.25	16.5718	3.8926	0.9546	0.7474	1	0.09398	1	0.1429	12.6809	939.266	3.9	-4.55	0.178993
577	5.1	41.053	8.0496	31.4245	10.1369	6.5	13.4001	2.3297	0.9863	0.9669	1	0.01294	0	0	931.196	802.716	-37.7	-16.25	0.794089
578	5.3	49.3743	9.3159	35.5896	10.7847	3.25	20.5548	5.3777	0.999	0.996	1	0.001215	0	0	199.689	99.1792	47.45	13.65	0.863807
579	8.5	44.6044	5.2476	59.3594	9.1322	0	22.981	4.5381	0.9077	0.3162	1	0.1641	0.3692	0.1778	523.082	71.6529	-14.3	-42.25	0.574626
580	8.3	36.9587	4.4529	58.1206	9.2255	0	18.3848	4.4715	0.872	0.155	0.9995	0.1809	0.4127	0.1628	1078.19	899.313	14.95	-33.8	0.482673
581	7.5	38.0847	5.078	39.5951	7.1991	3.25	18.3848	2.9711	0.981	0.8944	1	0.02705	0.2909	0	1293.06	441.627	17.55	33.8	0.705366
582	6.1	32.6621	5.3544	38.3618	9.3565	0	32.5	8.3206	0.9656	0.8072	1	0.06008	0.2683	0	67.0738	733.623	3.25	-32.5	0.572265
583	6.9	74.0116	10.7263	53.1156	10.8399	3.25	14.5344	2.2445	0.983	0.9724	0.9927	0.004467	0	0	353.942	551.732	-9.1	73.45	0.98952
584	4.7	38.6627	8.2261	26.5947	9.8499	3.25	14.5344	2.7779	0.9979	0.9936	0.9999	0.002153	0	0	1291.88	614.968	34.45	17.55	0.835146
585	7.7	74.5122	9.6769	66.5421	11.674	3.25	18.9506	3.8736	0.9593	0.7847	1	0.05722	0	0	792.506	304.383	-58.5	-46.15	0.828928
586	7.5	9.9005	1.3201	34.2473	6.2268	0	13	3.3422	0.8704	-0.4472	1	0.279	1	0.1143	112.08	834.387	-9.1	-3.9	0.212003
587	7.5	27.9576	3.7277	32.7715	5.9585	0	11.718	3.458	0.816	-0.1738	1	0.3557	0.5818	0.2	569.9	152.74	-22.75	16.25	0.62561
588	6.1	44.699	7.3277	49.5746	12.0914	3.25	37.9012	8.9079	0.9632	0.8042	1	0.06626	0	0	568.656	866.893	33.8	-29.25	0.606026
589	7.3	45.6159	6.2488	49.0382	9.2525	0	26.2023	5.0073	0.9907	0.9297	1	0.01523	0.1887	0	298.952	712.671	34.45	-29.9	0.675363
590	7.3	11.7	1.6027	24.3601	4.5962	0	10.2774	2.9895	0.3125	-0.824	0.9754	0.6446	1	0.5758	1052.77	13.2466	0	-11.7	0.348701
591	7.3	17.5018	2.3975	33.2708	6.2775	0	13	2.9645	0.6778	-0.2272	1	0.4054	1	0.303	341.973	409.842	9.1	-14.95	0.38192
592	7.1	48.8366	6.8784	42.8729	8.4065	0	19.5	4.7273	0.9903	0.9593	1	0.01303	0	0	1254.28	275.472	-48.1	-8.45	0.818224
593	6.9	46.1637	6.6904	48.5576	9.9097	3.25	22.75	5.3369	0.9698	0.8934	0.9999	0.03343	0.06122	0	211.87	391.145	-7.8	-45.5	0.675136
594	5.9	0.65	0.1102	15.4913	3.9721	0	13	3.1076	-0.8716	-1	-0.4472	0.1495	1	1	1087.39	437.839	0	-0.65	0.0277435
595	5.7	38.5039	6.7551	27.0036	7.2983	3.25	11.718	3.1777	0.9318	0.8963	0.9968	0.03115	0	0	334.675	987.474	35.75	-14.3	0.925572
596	5.7	11.183	1.9619	15.9016	4.2977	0	9.1924	2.6701	0.9636	0.7894	1	0.05146	1	0	662.404	1010.28	9.1	6.5	0.4565
597	5.9	22.4509	3.8052	28.5534	7.3214	0	10.2774	2.8432	0.7137	0.1492	0.9975	0.301	0.1538	0.4737	93.5593	547.381	20.8	8.45	0.519737
598	6.1	20.739	3.3998	38.5759	9.4087	3.25	20.5548	4.4614	0.8959	0.4817	0.9995	0.1439	0.8049	0.1905	659.336	965.516	11.05	17.55	0.361346
599	6.1	31.2	5.1148	22.8727	5.5787	0	10.2774	2.9607	0.9802	0.9505	1	0.01885	0.3902	0	236.23	1002.75	31.2	0	0.916844
600	6.1	3.7901	0.6213	24.6655	6.016	0	16.25	3.8631	-0.6648	-1	0.4472	0.4513	1	1	539.451	45.6475	3.25	1.95	0.103275
601	6.1	76.7468	12.5814	51.9295	12.6657	6.5	21.8017	4.1525	0.9958	0.9859	1	0.004002	0	0	617.992	310.59	68.25	-35.1	0.993344
602	6.1	34.3456	5.6304	28.9314	7.0564	4.5962	10.2774	1.9715	0.9946	0.979	1	0.006167	0.1951	0	386.803	655.262	-29.9	-16.9	0.797914
603	6.1	10.1533	1.6645	28.3426	6.9128	0	16.25	4.1272	0.01993	-0.9654	0.9255	0.5549	0.9024	0.7619	77.2623	121.574	6.5	-7.8	0.240785
604	4.9	10.4	2.1224	30.8512	10.6383	0	41.3657	10.1903	0.8674	0.7071	0.9985	0.1008	0.8966	0.2222	1374.86	203.531	0	-10.4	0.199506
605	4.7	0.65	0.1383	16.5328	6.1233	0	14.5344	4.4231	-0.2917	-0.7071	-0.04757	0.3616	1	1	1106.7	780.032	0	0.65	0.0225859
606	5.3	19.8968	3.7541	25.6918	7.7854	0	22.981	6.2046	0.9242	0.8	0.9967	0.06834	0.7576	0	586.991	587.736	-12.35	-15.6	0.482197
607	5.3	26.8002	5.0566	37.0961	11.2412	3.25	37.0557	7.6695	0.2406	0.002924	0.5882	0.1955	0.1212	1	890.924	338.981	6.5	26	0.449827
608	5.3	26.6579	5.0298	33.3972	10.1204	3.25	16.5718	4.0628	0.8204	-0.8766	0.9998	0.5151	0.2121	0.1538	740.424	175.274	0.65	-26.65	0.496996
609	5.3	7.4111	1.3983	12.3593	3.7452	0	9.1924	2.1632	0.5566	-0.1414	0.9923	0.3582	1	0.6154	591.557	831.123	-1.95	7.15	0.373358
610	5.3	7.2672	1.3712	33.5994	10.1816	0	50.7666	11.2013	-0.327	-0.8944	0.9578	0.76	0.8788	0.7692	16.6792	433.085	-1.3	-7.15	0.134674
611	5.3	30.3488	5.7262	25.5624	7.7462	0	13	3.3762	0.9784	0.9536	0.994	0.01109	0	0	77.5849	667.547	-5.2	-29.9	0.739227
612	5.3	3.25	0.6132	12.2774	3.7204	0	10.2774	2.8585	0.673	-0.3162	0.9899	0.4106	1	0.5	322.943	141.387	2.6	1.95	0.164821
613	4.7	26.3951	5.616	21.5344	7.9757	3.25	19.769	5.4231	0.9861	0.9558	0.9993	0.01528	0.3704	0	150.681	1019.54	20.8	16.25	0.704139
614	5.1	22.2334	4.3595	22.2687	7.1835	0	13	3.1706	0.9683	0.8886	0.9987	0.03693	0.4839	0	533.167	886.441	-13.65	17.55	0.606877
615	4.9	8.1445	1.6621	14.6008	5.0348	0	14.5344	3.3866	0.5206	0.007519	0.8944	0.3081	1	0.7143	987.725	755.878	7.15	3.9	0.330122
616	4.7	20.0238	4.2604	26.5353	9.8279	0	34.548	8.3616	-0.396	-0.609	-0.02289	0.2414	0.6296	1	1258.88	1012.4	4.55	19.5	0.433501
617	4.7	50.1006	10.6597	27.4065	10.1505	3.25	18.3848	3.8043	0.9898	0.9852	0.9932	0.002686	0	0	828.362	622.372	-35.1	-35.75	1.05017
618	4.7	19.5	4.1489	20.708	7.6696	0	19.5	5.5797	0.9522	0.8909	0.9994	0.04999	0.5185	0	6.4894	920.149	-11.7	-15.6	0.540954
619	4.7	5.2405	1.115	15.4977	5.7399	0	22.981	5.4748	-0.4694	-0.8321	0.7894	0.5685	1	0.8571	627.287	933.021	4.55	-2.6	0.194254
