# Supplementary material for: Cyclic AMP signalling and glucose metabolism mediate pH taxis by African trypanosomes
Source: Nat Commun. 2022 Feb 1;13:603. doi: 10.1038/s41467-022-28293-w (PMC8807625; doi:10.1038/s41467-022-28293-w)
Supplement: Supplementary file 12 — Source Data [file 41467_2022_28293_MOESM12_ESM.zip › Source Data/Source Data motility/Figure 5e/SDM 80N6 S1.xlsx]

## Sheet: SDM79N S1V1
trackID	trackLength(s)	totalDisplacement(um)	meanVelocity(um/s)	totalDistance(um)	meanSpeed(um/s)	minSpeed(um/s)	maxSpeed(um/s)	stdevSpeed(um/s)	meanPersistence	minPersistence	maxPersistence	stdevPersistence	tumblingPropensityV	tumblingPropensityP	positionX(px)	positionY(px)	displacementX(um)	displacementY(um)
0	20.1	80.5423	4.0071	141.694	7.8284	0	17.5018	4.6836	0.8609	0.01666	1	0.2672	0.4088	0.1615	1027.4	977.918	-79.95	9.75	0.511867
1	12.7	48.5764	3.8249	68.8792	6.4373	0	13.7886	2.4899	0.925	0.5547	1	0.08966	0.6729	0.06897	1097.28	261.406	10.4	-47.45	0.594178
2	11.1	55.4294	4.9936	94.9576	10.4349	3.25	25.3833	5.5228	0.779	-0.7541	1	0.3392	0.4615	0.2535	1160.33	609.306	-35.1	42.9	0.478548
3	19.5	111.072	5.696	146.118	8.3496	0	29.0689	4.536	0.9447	0.3777	1	0.1246	0.3086	0.07742	710.61	499.092	59.8	93.6	0.682188
4	28.9	178.967	6.1926	306.916	11.4095	0	29.43	7.342	0.7736	-0.8166	1	0.4048	0.3234	0.2169	342.706	384.777	111.8	139.75	0.542758
5	18.5	30.3	1.6378	115.817	7.0192	0	18.9506	3.8433	0.3947	-0.9945	1	0.6736	0.9758	0.4895	827.632	696.63	24.7	17.55	0.233331
6	23.3	84.8294	3.6407	138.28	6.492	0	16.5718	3.0038	0.9389	0.4961	1	0.09172	0.7042	0.04663	1066.61	417.772	-81.9	22.1	0.560798
7	5.3	24.05	4.5377	29.3059	8.8806	3.25	19.769	4.1272	0.9643	0.9177	1	0.02939	0.7576	0	559.698	779.877	0	24.05	0.510968
8	14.7	8.45	0.5748	70.6771	5.5651	0	16.5718	3.0036	0.2952	-0.9959	1	0.6796	1	0.6542	1283.21	832.782	3.25	7.8	0.103287
9	7.5	76.7771	10.2369	67.7486	12.3179	4.5962	23.4361	6.3772	0.9658	0.8256	1	0.04162	0	0	1165.08	651.213	67.6	36.4	0.831059
10	6.9	25.607	3.7112	28.1827	5.7516	0	24.7513	5.1073	0.9779	0.9091	0.9996	0.02367	1	0	1135.26	891.029	-23.4	10.4	0.645247
11	15.7	18.7601	1.1949	69.7577	5.0918	0	18.9506	3.6413	0.3631	-0.9884	1	0.6095	0.9927	0.641	445.783	812.328	18.2	4.55	0.234671
12	5.7	11.718	2.0558	27.4791	7.4268	0	17.5018	5.0461	0.9053	0.6139	1	0.1236	1	0.1176	981.219	936.561	-9.75	6.5	0.276808
13	9.1	3.25	0.3571	31.6871	4.463	0	29.9635	6.2408	-0.182	-1	1	0.7352	1	0.8039	678.61	834.176	3.25	0	0.0800134
14	8.7	17.2097	1.9781	47.0987	7.0297	0	16.5718	4.6403	0.1821	-0.9487	1	0.6937	0.9701	0.6444	697.598	707.293	-16.9	-3.25	0.281392
15	9.3	64.258	6.9095	65.6502	8.9932	0	27.768	5.6035	0.9858	0.8473	1	0.02447	0.05479	0	1176.1	724.564	63.7	8.45	0.768303
16	12.1	25.0903	2.0736	51.0104	5.0505	0	26.2023	4.9405	0.2579	-0.9615	1	0.5944	0.9307	0.7013	665.946	412.095	-7.15	-24.05	0.410573
17	6.1	7.2672	1.1913	38.4979	9.3897	0	46.8722	12.49	0.5415	-0.5003	0.9985	0.4087	1	0.619	1195.2	295.041	1.3	7.15	0.126873
18	8.7	17.0121	1.9554	31.2871	4.6697	0	13	2.931	0.4749	-0.7071	1	0.5324	1	0.5532	589.316	488.379	-1.95	-16.9	0.418742
19	4.7	10.5812	2.2513	13.1262	4.8616	0	13.7886	4.2079	0.089	-0.356	0.2499	0.2147	1	1	764.415	244.149	-7.15	7.8	0.463078
20	8.7	6.1321	0.7048	48.5089	7.2401	0	32.6621	6.8768	0.1635	-0.9881	0.9839	0.7226	0.9851	0.7021	1067.6	736.431	5.2	3.25	0.0973467
21	6.5	42.4893	6.5368	39.0325	8.6739	0	17.5018	3.9033	0.9871	0.959	0.9999	0.01162	0.1111	0	856.723	991.3	20.8	-37.05	0.753617
22	6.1	44.5048	7.2959	26.7427	6.5226	3.25	14.5344	3.3246	0.7738	0.4472	0.9972	0.1659	0.878	0.381	1063.75	523.148	-5.2	44.2	1.11856
23	12.3	105.302	8.5611	110.735	10.751	0	16.5718	4.0818	0.9857	0.92	1	0.01774	0	0	964.15	498.764	0.65	105.3	0.796307
24	12.1	136.942	11.3175	145.684	14.4241	3.25	42.3748	6.553	0.9813	0.9182	1	0.017	0	0	578.599	739.996	107.25	-85.15	0.784624
25	7.9	24.1814	3.0609	34.3379	5.82	0	16.5718	3.3547	0.8333	-0.9502	1	0.491	0.7797	0.1026	1174.29	459.595	-19.5	-14.3	0.525928
26	23.3	50.7	2.176	120.08	5.6376	0	18.9506	3.5859	0.8267	-0.8575	1	0.3203	1	0.1865	574.888	1009.2	-46.8	-19.5	0.38598
27	11.5	70.8619	6.1619	67.1447	7.0679	0	16.25	3.511	0.9853	0.8578	1	0.024	0.07368	0	976.739	277.743	-55.9	-43.55	0.871815
28	4.9	65.74	13.4163	45.3857	15.6502	11.718	20.5548	2.4204	0.9803	0.9482	0.9981	0.01634	0	0	1044.55	524.01	45.5	-47.45	0.857261
29	8.3	43.7822	5.275	43.1551	6.85	3.25	14.5344	3.2006	0.976	0.9204	1	0.02339	0.4762	0	832.837	773.301	-33.15	-28.6	0.770073
30	7.7	56.2203	7.3013	54.475	9.557	3.25	13.7886	2.383	0.9789	0.9012	1	0.02459	0	0	1290.19	990.448	-10.4	55.25	0.763974
31	40.7	115.512	2.8381	284.147	7.3423	0	29.9635	4.2006	0.599	-1	1	0.6561	0.5659	0.3169	416.416	561.425	-107.25	42.9	0.386541
32	6.9	105.526	15.2937	79.8698	16.3	10.2774	23.4361	2.7133	0.9948	0.9858	1	0.004017	0	0	1109.57	994.022	94.9	46.15	0.938264
33	14.1	74.4442	5.2797	134.324	11.1011	0	19.769	4.4529	0.7808	0.1405	1	0.2191	0	0.3663	1238.57	544.649	-74.1	-7.15	0.475602
34	26.3	100.134	3.8074	187.437	7.7135	0	40.2003	5.6686	0.8767	-0.4961	1	0.2597	0.4856	0.1261	215.11	749.859	100.1	2.6	0.493602
35	5.5	31.3755	5.7046	24.1819	6.9091	0	16.5718	3.8544	0.9914	0.9751	1	0.007705	0	0	1100.17	483.009	30.55	-7.15	0.825665
36	15.1	137.831	9.1279	138.437	10.5677	0	29.0689	5.9516	0.9896	0.9389	1	0.01367	0	0	345.046	202.364	-124.8	-58.5	0.863755
37	12.7	53.9539	4.2483	95.6068	8.9352	0	21.8017	5.2843	0.1243	-1	1	0.8536	0.514	0.5172	540.13	550.342	-46.15	27.95	0.475457
38	9.1	29.5089	3.2427	34.097	4.8024	0	10.2774	2.5166	0.6003	0.2137	1	0.2654	0.9859	0.6078	588.401	306.736	29.25	3.9	0.675225
39	23.9	97.5996	4.0837	164.128	7.4944	0	29.9635	4.231	0.8762	-0.3162	1	0.2213	0.3653	0.1558	1213.5	955.37	94.25	-25.35	0.5449
40	30.7	163.45	5.3241	222.592	7.7558	0	23.6604	3.639	0.9087	0.1982	1	0.1779	0.3798	0.1348	655.205	405.819	-150.8	63.05	0.686467
41	7.3	57.8938	7.9307	49.8778	9.4109	3.25	29.0689	5.904	0.976	0.8853	1	0.04059	0	0	330.719	338.247	27.95	50.7	0.842714
42	4.7	18.9506	4.032	15.9063	5.8912	0	13.4001	4.0953	0.992	0.9762	1	0.008425	1	0	887.011	329.585	-7.15	-17.55	0.684411
43	5.3	10.2774	1.9391	19.8456	6.0138	0	10.2774	2.438	0.9353	0.5647	1	0.1207	1	0.07692	1086.44	372.406	5.85	8.45	0.322442
44	8.1	53.304	6.5807	46.7309	7.6608	0	16.5718	4.091	0.9905	0.9581	1	0.009906	0	0	781.852	286.549	-53.3	-0.65	0.85901
45	12.1	61.8321	5.1101	84.828	8.3988	0	17.5018	4.0785	0.8488	0.03224	1	0.1898	0.5248	0.2469	1196.74	922.422	60.45	13	0.608432
46	5.3	6.9096	1.3037	16.1761	4.9019	0	9.75	2.8686	-0.04037	-0.6585	0.5547	0.4714	1	1	440.16	1037.23	4.55	-5.2	0.265958
47	7.5	16.7745	2.2366	35.7657	6.5028	0	9.75	2.4943	0.6118	-0.995	0.9999	0.5793	1	0.3636	1294.05	932.513	13.65	-9.75	0.343944
48	5.1	8.0401	1.5765	35.154	11.34	3.25	27.768	6.9852	0.1058	-0.8283	0.9965	0.6055	0.7742	0.7273	1251.17	1027.49	1.95	-7.8	0.139021
49	27.1	117.153	4.323	221.427	8.8218	0	27.9576	5.4641	0.5619	-1	1	0.7305	0.4064	0.2814	546.345	399.133	-72.15	92.3	0.490036
50	6.9	43.448	6.2968	56.8819	11.6086	0	23.4361	5.3248	0.9641	0.7421	1	0.05518	0.2653	0.03448	1258.68	441.29	-33.8	-27.3	0.542425
51	13.5	78.2002	5.7926	134.399	11.6869	3.25	25.3833	5.3068	0.8474	0.04541	1	0.2318	0.3565	0.2421	1009.88	497.004	-35.75	69.55	0.495649
52	9.1	8.475	0.9313	41.1459	5.7952	0	20.5548	6.145	-0.1885	-0.9972	0.9806	0.664	1	0.8511	825.94	896.038	-0.65	-8.45	0.160702
53	19.3	73.5908	3.813	111.069	6.4202	0	32.6621	5.2853	0.8624	-0.102	1	0.2367	0.5896	0.1961	1242.78	766.122	-69.55	-24.05	0.593907
54	4.7	26.5149	5.6415	26.0739	9.657	3.25	18.9506	5.3938	0.9576	0.9048	0.9992	0.0355	0.2593	0	845.511	256.34	5.2	26	0.584188
55	6.1	1.3	0.2131	26.4872	6.4603	0	29.9635	6.2725	-0.3251	-1	0.9545	0.5917	1	0.8947	1310.57	961.738	0	1.3	0.0329861
56	4.9	39.2699	8.0143	37.3285	12.8719	9.1924	16.25	2.6843	0.9368	0.875	0.9999	0.03663	0.06897	0	899.296	366.929	-35.75	16.25	0.62262
57	8.1	72.4189	8.9406	72.8369	11.9405	6.5	18.3848	3.1846	0.9644	0.8155	1	0.0533	0	0	989.278	78.6296	-34.45	63.7	0.748763
58	17.3	29.0689	1.6803	95.7591	6.2588	0	17.5018	4.3202	0.519	-1	1	0.6365	0.9673	0.392	304.838	686.266	28.6	5.2	0.26847
59	10.9	68.123	6.2498	75.3815	8.4698	3.25	16.25	2.8889	0.9896	0.9204	1	0.014	0.06742	0	56.7431	425.835	50.7	45.5	0.737892
60	5.3	48.0868	9.073	35.9569	10.896	4.5962	20.5548	4.2638	0.9928	0.9754	1	0.007585	0	0	1241.56	419.245	47.45	-7.8	0.832691
61	11.3	33.5805	2.9717	72.8718	7.8357	0	18.9506	3.899	0.5833	-0.8777	1	0.6473	0.3226	0.3014	573.124	101.12	24.7	22.75	0.379251
62	6.3	13.1615	2.0891	32.0263	7.448	3.25	35.75	9.0152	0.8267	0.2399	0.9999	0.2209	1	0.3636	7.4365	552.627	7.15	-11.05	0.280491
63	16.5	34.7188	2.1042	93.0067	6.4143	0	16.25	4.2323	0.2138	-0.9935	0.9985	0.7453	0.869	0.56	1020.92	362.206	-21.45	-27.3	0.328048
64	19.7	62.3356	3.1642	156.179	8.8237	3.25	19.769	4.2665	0.4105	-0.9899	0.9998	0.763	0.5028	0.3885	1214.19	607.145	48.1	39.65	0.358602
65	6.5	52.5817	8.0895	37.379	8.3065	3.25	13.4001	2.7737	0.9987	0.9934	1	0.001635	0	0	682.677	925.4	-52	-7.8	0.973876
66	11.9	28.6074	2.404	74.4962	7.5249	0	16.5718	4.1433	0.6669	-0.2873	1	0.346	0.9394	0.443	204.819	898.395	26.65	-10.4	0.319473
67	27.1	116.758	4.3084	183.299	7.3027	0	26.8002	3.5166	0.8915	-0.9782	1	0.3311	0.3267	0.04329	436.197	281.685	-35.75	-111.15	0.589974
68	12.9	23.3367	1.809	45.8474	4.2062	0	10.2774	2.1309	0.6596	-0.1821	1	0.345	1	0.4598	350.469	782.721	22.75	5.2	0.430079
69	22.7	66.198	2.9162	183.645	8.8717	0	23.4361	4.917	0.6025	-1	1	0.561	0.4831	0.4064	1051.23	150.907	-62.4	-22.1	0.328708
70	9.1	49.0997	5.3956	56.9857	8.0262	0	17.5018	4.0552	0.9766	0.7634	0.9999	0.03647	0.1831	0	229.577	1007.83	-5.85	-48.75	0.672248
71	8.3	68.0609	8.2001	68.9833	10.9497	3.25	18.9506	3.4749	0.9655	0.8281	1	0.05112	0	0	785.892	991.867	-32.5	-59.8	0.748888
72	5.1	16.6481	3.2643	20.3376	6.5605	0	13.7886	3.3398	0.1191	-0.2747	0.6357	0.3053	0.6774	1	1321.08	435.078	10.4	-13	0.497569
73	7.9	67.8558	8.5893	63.4016	10.746	7.2672	14.5344	2.0892	0.9959	0.9806	1	0.005457	0	0	1269.01	154.07	-11.05	66.95	0.799302
74	6.7	31.6971	4.7309	46.1206	9.8129	3.25	26.2023	5.3041	0.9723	0.8222	0.9999	0.04694	0.4468	0	497.634	742.008	8.45	-30.55	0.48211
75	4.7	32.0154	6.8118	23.5277	8.714	4.5962	13.4001	2.3762	0.9967	0.9889	0.9999	0.003675	0	0	1364.59	740.713	-3.25	-31.85	0.781708
76	5.1	25.64	5.0275	21.8031	7.0333	0	11.718	3.1297	0.9724	0.9191	0.9996	0.03117	0.1935	0	750.039	209.98	-13	-22.1	0.714814
77	7.1	57.9704	8.1648	56.5111	11.0806	0	29.43	7.0334	0.9393	0.7682	0.9999	0.05756	0.07843	0	69.2887	898.359	55.25	17.55	0.736855
78	33.3	141.843	4.2596	246.547	7.8769	0	37.0557	5.1103	0.7546	-1	1	0.5132	0.3898	0.1759	528.607	396.907	-42.9	-135.2	0.540771
79	27.5	134.732	4.8993	202.684	7.9484	0	22.981	4.0157	0.9442	0.5547	1	0.08757	0.3333	0.05957	791.022	84.7291	-92.3	98.15	0.616388
80	12.7	20.15	1.5866	43.305	4.0472	0	9.75	2.5659	0.2855	-1	1	0.8864	1	0.3793	1253.58	469.161	0	-20.15	0.392024
81	22.7	56.978	2.51	127.931	6.1803	0	13.7886	3.1738	0.7191	-1	1	0.5064	0.9179	0.2333	580.661	834.885	46.8	-32.5	0.406129
82	5.3	29.2572	5.5202	31.053	9.41	4.5962	17.5018	3.6041	0.9928	0.9648	0.9999	0.01025	0.2727	0	219.991	294.293	-0.65	-29.25	0.586631
83	8.5	87.2188	10.261	74.659	11.486	4.5962	23.4361	4.1056	0.9953	0.9796	1	0.007114	0	0	701.018	78.7059	77.35	-40.3	0.893348
84	17.1	155.481	9.0924	179.112	11.8617	3.25	37.0557	6.0719	0.9903	0.9391	1	0.01201	0	0	168.214	593.357	-124.15	-93.6	0.766534
85	7.3	20.739	2.841	33.2322	6.2702	3.25	18.3848	3.6259	0.6717	0.1162	1	0.2563	1	0.5758	902.432	193.555	17.55	-11.05	0.453096
86	6.1	15.5049	2.5418	23.9013	5.8296	0	16.25	3.7441	0.8004	0.3846	0.9999	0.2155	0.9512	0.4286	941.934	43.3361	-13	-8.45	0.436016
87	17.1	99.8232	5.8376	106.761	7.0702	0	25.3833	3.6227	0.9604	0.8697	1	0.03166	0.1192	0	792.62	522.377	18.2	-98.15	0.825663
88	24.7	43.6033	1.7653	171.228	7.5431	0	20.5548	3.6573	0.7368	-0.9978	0.9996	0.4624	0.4009	0.233	118.032	547.781	-42.9	-7.8	0.234028
89	6.7	9.9431	1.484	19.9967	4.2546	0	13.4001	3.3009	0.05544	-0.9487	0.9162	0.6138	1	0.8148	464.082	314.142	9.75	1.95	0.348799
90	11.1	3.5004	0.3153	39.097	4.2964	0	10.2774	2.9264	0.04533	-1	1	0.7058	1	0.791	21.8018	957.581	-1.3	-3.25	0.073387
91	9.7	2.0555	0.2119	45.3729	5.8926	0	17.5018	3.2473	0.1023	-0.9983	0.9998	0.7182	1	0.7818	878.448	430.943	0.65	1.95	0.0359604
92	5.3	1.3	0.2453	11.0362	3.3443	0	7.2672	1.995	0.566	-0.9701	1	0.5245	1	0.6154	707.887	514	-1.3	0	0.0733487
93	6.9	66.7509	9.674	49.6895	10.1407	3.25	18.9506	5.0074	0.9874	0.9548	1	0.01325	0	0	165.326	686.384	61.75	25.35	0.953978
94	19.1	105.926	5.5459	137.6	8.0468	0	16.5718	3.7533	0.7867	-0.9487	1	0.5036	0.269	0.1722	297.866	628.728	-96.85	42.9	0.689206
95	5.9	51.4979	8.7285	38.127	9.7761	4.5962	20.5548	4.4147	0.9978	0.9904	1	0.002616	0	0	680.263	34.9831	51.35	3.9	0.892841
96	13.3	71.4557	5.3726	77.3195	6.8424	0	14.5344	3.3093	0.9541	0.5039	1	0.109	0.2743	0.07527	134.929	85.0977	37.05	-61.1	0.785192
97	14.7	32.6621	2.2219	80.9818	6.3765	0	27.768	4.957	0.558	-0.9999	1	0.6602	0.874	0.3208	1370.13	585.745	16.9	27.95	0.348451
98	8.7	27.4235	3.1521	46.5046	6.941	0	19.769	4.9709	0.9668	0.5199	1	0.07383	0.6716	0.02128	273.874	781.253	27.3	2.6	0.454128
99	5.7	38.8969	6.824	39.0676	10.5588	0	17.5018	4.3825	0.9887	0.9487	1	0.0162	0	0	1014.52	378.772	38.35	6.5	0.646286
100	20.5	255.198	12.4487	244.558	13.2193	6.5	20.5548	3.0238	0.9865	0.9431	1	0.01386	0	0	779.166	503.795	39	-252.2	0.941706
101	7.9	36.7983	4.658	58.4554	9.9077	3.25	39.6713	6.3967	0.7569	0.4684	0.9999	0.1724	0.4407	0.4615	936.437	855.658	21.45	-29.9	0.470139
102	7.5	3.9538	0.5272	27.8587	5.0652	0	10.2774	3.3216	-0.08911	-1	0.9487	0.613	1	0.9118	315.867	762.127	3.9	-0.65	0.104083
103	6.5	10.5011	1.6155	46.5288	10.3397	0	32.0088	7.5828	-0.2409	-0.9989	1	0.7196	0.9111	0.84	1058.68	48.3308	-3.9	9.75	0.156242
104	6.1	1.95	0.3197	17.8473	4.353	0	9.75	2.6922	-0.2901	-0.9992	0.9882	0.7888	1	0.7619	1342.13	373.074	0	1.95	0.0734436
105	10.7	83.2406	7.7795	73.4609	8.4438	3.25	13.7886	3.1099	0.9599	0.8603	1	0.04236	0	0	423.486	374.514	-80.6	20.8	0.921327
106	8.9	15.6541	1.7589	37.4475	5.4272	0	27.768	4.8364	-0.5804	-1	0.9806	0.608	0.913	0.9184	1280.1	70.1573	1.3	-15.6	0.32409
107	5.5	68.5588	12.4652	45.3559	12.9588	9.1924	16.25	2.1255	0.9997	0.9993	1	0.0003198	0	0	553.182	880.464	-50.7	46.15	0.96191
108	6.1	7.1795	1.177	50.9789	12.4339	3.25	23.6604	5.2377	-0.7795	-0.9998	0.6306	0.3967	0.7805	1	942.713	896.418	-0.65	-7.15	0.0946606
109	5.9	29.0689	4.9269	32.9705	8.454	0	16.5718	4.446	0.95	0.6402	1	0.09341	0.359	0.05263	245.847	775.458	28.6	5.2	0.582789
110	18.7	36.8728	1.9718	91.0829	5.4541	0	14.5344	3.3529	0.4515	-0.9995	1	0.7372	1	0.3836	939.473	71.0134	24.05	27.95	0.361526
111	22.7	50.966	2.2452	131.568	6.3559	0	23.4361	4.6478	0.3426	-0.9998	0.9999	0.6823	0.8937	0.5519	1091.09	959.163	-40.3	-31.2	0.353247
112	17.7	53.5728	3.0267	133.611	8.5102	0	41.6203	6.0327	0.7034	-0.663	1	0.4793	0.2739	0.2774	276.054	581.836	-43.55	31.2	0.355656
113	6.5	32.0088	4.9244	36.8032	8.1785	0	16.25	3.7325	0.9727	0.9104	0.9997	0.02332	0.5556	0	1300.6	423.792	-31.2	7.15	0.602115
114	21.5	28.0179	1.3032	138.122	7.0832	0	18.9506	4.0533	0.1935	-1	1	0.7619	0.7897	0.5789	608.719	327.444	1.95	27.95	0.183985
115	8.3	32.0154	3.8573	29.3585	4.6601	0	11.718	2.8138	0.7458	0.3909	0.9965	0.1837	0.9206	0.4884	475.789	872.126	3.25	31.85	0.827729
116	6.7	13.8192	2.0626	24.7168	5.2589	0	11.718	2.6654	0.9134	0.6	1	0.08648	1	0.03704	1381.33	996.508	-10.4	9.1	0.392211
117	6.9	11.9854	1.737	40.8921	8.3453	0	17.5018	4.7124	-0.1305	-0.995	0.9991	0.7994	0.7143	0.75	728.232	272.696	-2.6	11.7	0.208141
118	10.3	76.1139	7.3897	75.6479	9.1142	0	16.25	3.5027	0.9689	0.5739	1	0.05948	0	0.01587	518.738	238.379	75.4	-10.4	0.81079
119	12.1	24.7513	2.0456	60.9969	6.0393	0	17.5018	3.8624	0.4687	-0.9968	1	0.6775	0.9604	0.4568	1275.58	907.161	22.75	9.75	0.338715
120	7.5	35.5188	4.7358	42.2194	7.6763	3.25	17.5018	4.2919	0.9164	0.507	1	0.1268	0.4727	0.1143	1028.33	901.233	29.25	-20.15	0.616938
121	5.5	50.012	9.0931	34.9233	9.9781	3.25	14.5344	2.901	0.9958	0.9918	0.9997	0.002697	0	0	909.545	776.109	44.2	-23.4	0.911306
122	6.3	10.8182	1.7172	23.139	5.3812	0	13.7886	3.2545	0.157	-0.9285	0.9904	0.7833	1	0.5217	595.96	784.492	-5.85	9.1	0.319111
123	26.3	219.051	8.3289	343.694	14.1438	0	29.9635	6.9156	0.5746	-1	1	0.6685	0.1399	0.3049	649.96	870.375	-131.95	174.85	0.588873
124	5.1	17.0121	3.3357	24.4689	7.8932	0	29.0689	7.6714	0.6103	0.03634	0.7255	0.1938	0.7419	1	400.127	266.902	-1.95	-16.9	0.422604
125	9.3	14.3148	1.5392	34.4523	4.7195	0	14.5344	3.4907	0.3071	-0.5882	1	0.4489	0.9863	0.8269	1095.1	50.2258	-0.65	-14.3	0.326136
126	5.5	30.9621	5.6295	32.8471	9.3849	3.25	14.5344	3.6613	0.9891	0.9646	0.9995	0.01094	0.2	0	1291.72	601.2	-24.05	-19.5	0.599847
127	17.1	74.6142	4.3634	109.496	7.2514	0	19.5	3.4424	0.7443	-0.9896	0.9999	0.4506	0.4834	0.2901	757.152	415.12	-23.4	-70.85	0.601732
128	8.5	38.482	4.5273	47.2343	7.2668	0	16.25	3.7019	0.7433	-0.9864	1	0.5392	0.3077	0.2	402.312	6.3294	37.05	-10.4	0.623012
129	10.7	27.3309	2.5543	122.45	14.0747	0	39.1352	7.0644	0.8315	0.3576	1	0.1557	0.931	0.2727	1185.04	380.037	27.3	-1.3	0.181482
130	11.5	83.7113	7.2792	101.065	10.6385	0	36.3361	7.862	0.7043	-0.9969	1	0.5946	0.2842	0.2267	766.204	53.3174	-20.15	81.25	0.684232
131	4.9	7.9076	1.6138	25.9014	8.9315	3.25	39.538	9.5345	-0.2475	-0.8294	0.9674	0.8189	0.7931	0.7778	1384.08	910.714	1.3	7.8	0.180686
132	8.9	25.3166	2.8446	61.1484	8.8621	0	18.9506	4.8743	0.89	0.4232	1	0.1237	0.8406	0.1429	771.315	1033.15	-22.1	-12.35	0.320985
133	5.7	5.5536	0.9743	28.0125	7.5709	0	21.8017	6.0126	-0.456	-0.9981	0.9864	0.5806	0.973	0.9412	827.544	981.184	-5.2	-1.95	0.12869
134	6.3	20.2441	3.2134	26.4667	6.155	0	20.5548	4.278	0.8843	0.7142	0.9984	0.09616	1	0.08696	592.944	1003.82	-20.15	-1.95	0.52208
135	8.9	57.6451	6.477	67.3358	9.7588	0	17.5018	4.5772	0.9761	0.8909	1	0.02555	0.1159	0	152.618	250.905	-57.2	7.15	0.663709
136	13.5	30.5569	2.2635	78.2111	6.801	0	29.43	4.5802	0.721	-0.01754	1	0.2829	0.9739	0.4421	96.2185	56.0556	-0.65	30.55	0.332819
137	21.1	98.8021	4.6826	155.608	8.147	0	39.538	5.2551	0.8143	-0.9999	1	0.4981	0.2565	0.09357	915.974	752.616	0.65	-98.8	0.574764
138	6.9	24.7342	3.5847	39.8633	8.1354	0	33.931	6.7649	0.6782	-0.08629	0.9981	0.3738	0.4898	0.3793	267.449	825.464	-1.3	24.7	0.44063
139	5.1	38.619	7.5723	29.1908	9.4164	3.25	20.5548	4.7009	0.9911	0.9772	0.9988	0.00879	0	0	125.559	481.774	38.35	-4.55	0.804161
140	5.1	33.0223	6.475	29.359	9.4707	3.25	23.4361	4.7749	0.9312	0.8376	0.9986	0.04235	0.3226	0	497.265	388.039	-26.65	19.5	0.683688
141	7.9	44.8123	5.6724	40.9433	6.9395	0	13.4001	3.4141	0.9264	0.8035	1	0.06177	0.1864	0	439.063	134.804	-18.2	40.95	0.817408
142	5.3	86.862	16.3891	56.0383	16.9813	13	20.5548	2.4424	0.9908	0.9731	0.9995	0.008513	0	0	931.915	653.557	8.45	-86.45	0.965126
143	26.1	106.745	4.0898	206.598	8.5725	0	39.1352	5.8261	0.6923	-0.9983	1	0.4857	0.4066	0.3105	990.385	503.686	-105.95	-13	0.477084
144	6.7	26.65	3.9776	37.3976	7.9569	3.25	13.4001	3.0031	0.9501	0.7579	1	0.06509	0.766	0	1140.04	54.6493	26	-5.85	0.499893
145	22.3	232.21	10.413	237.227	11.6861	0	27.9576	4.6773	0.9904	0.9358	1	0.01096	0	0	828.054	455.778	169	159.25	0.891059
146	30.1	182.603	6.0665	247.117	8.7942	0	16.5718	3.2647	0.9688	0.522	1	0.05603	0.1281	0.02299	579.422	881.747	40.3	178.1	0.68983
147	5.7	34.6152	6.0728	29.7021	8.0276	3.25	11.718	2.1843	0.6221	0.4109	0.918	0.1924	0	0.7059	90.0351	258.842	28.6	19.5	0.75649
148	30.1	146.913	4.8808	209.75	7.4644	0	18.9506	3.9025	0.7827	-0.9999	1	0.4924	0.3843	0.1686	559.475	732.782	-146.9	1.95	0.653877
149	6.1	2.0555	0.337	29.9137	7.296	3.25	22.75	5.5908	-0.386	-1	0.8437	0.6569	1	0.9524	1033.93	828.746	0.65	-1.95	0.0461897
150	11.9	32.8684	2.7621	75.1451	7.5904	0	16.5718	4.2042	0.7758	0.03701	0.9994	0.2408	0.8687	0.3165	382.063	144.252	-13.65	-29.9	0.363894
151	7.3	67.2145	9.2075	69.6806	13.1473	0	23.6604	6.3686	0.766	0.222	1	0.236	0.1321	0.4848	1085.47	806.192	-40.95	53.3	0.700334
152	6.5	42.7322	6.5742	46.1009	10.2446	3.25	27.5772	6.3291	0.9208	0.6057	0.9999	0.1038	0.1778	0.08	1358.1	905.931	-38.35	18.85	0.641723
153	17.3	96.8064	5.5957	121.379	7.9333	0	32.5	4.5837	0.8716	0.2912	1	0.1472	0.3333	0.1429	168.211	662.451	42.25	-87.1	0.705343
154	5.1	4.111	0.8061	31.3073	10.0991	0	44.2048	11.0637	-0.3621	-0.9882	0.2504	0.3664	0.9355	1	749.549	778.059	1.3	3.9	0.079819
155	5.1	60.0714	11.7787	38.5158	12.4244	4.5962	20.8102	3.6552	0.9808	0.973	0.9979	0.007972	0	0	302.726	57.5196	-35.1	48.75	0.94803
156	4.7	48.5067	10.3206	35.089	12.9959	6.5	29.0689	6.5705	0.9826	0.9589	0.9971	0.0132	0	0	535.574	29.6702	-26	-40.95	0.794143
157	9.3	24.286	2.6114	38.1685	5.2286	0	13	2.9929	0.4704	-0.7071	0.9998	0.6133	0.9589	0.3774	1077.42	545.968	-23.4	6.5	0.499445
158	9.7	55.1275	5.6832	57.0607	7.4105	0	16.25	3.8503	0.9905	0.947	1	0.01377	0.2208	0	931.747	912.701	43.55	33.8	0.766912
159	17.7	85.2913	4.8187	121.639	7.7477	0	26.2023	4.3987	0.9564	0.6227	1	0.07511	0.2484	0.0292	1130.1	548.387	-21.45	82.55	0.621952
160	33.5	130.093	3.8834	222.096	7.0507	0	19.5	4.1722	0.4024	-1	1	0.7848	0.5016	0.4172	334.169	966.445	111.15	-67.6	0.550782
161	8.7	45.653	5.2475	54.0673	8.0697	0	30.6604	7.0427	0.6574	-0.9676	0.9991	0.5922	0.4627	0.2553	961.368	362.534	-40.3	-21.45	0.650272
162	7.3	38.1512	5.2262	34.242	6.4608	0	11.718	3.0083	0.9882	0.938	0.9999	0.01599	0.1887	0	625.534	231.76	-27.3	-26.65	0.808909
163	18.9	141.355	7.4791	170.87	10.1106	0	19.769	3.576	0.9345	0.6454	1	0.08909	0.1243	0.08725	412.111	516.87	-50.7	131.95	0.739729
164	13.9	38.0014	2.7339	113.095	9.5038	0	36.3361	7.9124	0.1178	-0.9997	1	0.7907	0.563	0.6061	1343.06	960.63	-37.05	-8.45	0.287664
165	4.9	30.6811	6.2614	20.6278	7.113	3.25	11.718	2.3053	0.9944	0.9723	0.9999	0.008858	0	0	1339.78	188.878	-24.7	-18.2	0.880276
166	6.5	9.0301	1.3892	25.8676	5.7484	0	11.718	2.7377	-0.1072	-0.9989	0.9977	0.8101	0.8444	0.84	1046.82	911.292	-4.55	7.8	0.241667
167	6.7	27.3077	4.0758	32.4255	6.899	0	13.7886	3.4954	0.9595	0.7951	1	0.04836	0.6596	0	924.634	20.1343	0.65	-27.3	0.590781
168	29.7	68.42	2.3037	172.961	6.2441	0	17.5018	3.8212	0.5002	-1	1	0.6734	0.7112	0.4337	1327.73	277.838	-42.9	53.3	0.36894
169	5.1	34.8402	6.8314	35.2939	11.3851	3.25	20.5548	4.5413	0.5134	0.2616	0.7554	0.1549	0.09677	0.9091	33.8725	78.1569	34.45	5.2	0.60003
170	9.5	7.2672	0.765	49.6316	6.6175	0	20.8102	4.9267	0.2119	-1	1	0.7995	1	0.6	49.4684	732.547	7.15	1.3	0.115603
171	6.5	8.475	1.3038	36.6566	8.1459	3.25	16.5718	3.8672	0.8518	0.07975	0.9992	0.2414	1	0.2	984.869	632.485	-8.45	0.65	0.160056
172	16.5	136.693	8.2844	145.502	10.0346	0	30.8322	5.1437	0.9912	0.9504	1	0.01011	0	0	997.921	871.251	-44.2	-129.35	0.825583
173	11.3	28.2507	2.5001	55.7875	5.9987	0	23.4361	4.5607	0.4579	-0.9648	1	0.5912	0.914	0.5652	1177.92	1018.15	11.05	-26	0.416774
174	9.7	21.45	2.2113	43.8698	5.6974	0	19.769	4.107	0.4082	-0.9989	0.9997	0.6982	1	0.4912	894.99	16.6134	0	21.45	0.388124
175	14.7	22.7035	1.5445	81.7881	6.44	0	17.5018	3.5618	0.4673	-0.9979	1	0.6619	0.6378	0.4571	1277.9	271.646	-5.2	-22.1	0.239829
176	20.1	25.0819	1.2479	212.634	11.7478	3.25	36.3361	5.1046	0.7179	-0.8115	1	0.4601	0.232	0.2625	640.614	832.726	21.45	-13	0.106224
177	4.9	27.0356	5.5175	22.1622	7.6421	3.25	11.718	2.351	0.9977	0.9905	1	0.002954	0	0	1060.54	944.051	-24.05	12.35	0.721987
178	7.5	7.4111	0.9882	35.3648	6.43	0	20.5548	5.1523	0.5599	-0.9785	0.9999	0.5069	1	0.5588	97.54	1005.59	5.85	-4.55	0.153686
179	13.1	14.2704	1.0893	80.6328	7.2642	0	17.5018	4.0457	0.4329	-0.8944	1	0.5384	1	0.6292	1161.76	173.821	7.15	12.35	0.149955
180	6.7	9.2382	1.3788	34.6235	7.3667	0	39.6713	7.7788	0.09807	-0.9987	1	0.7148	1	0.7692	893.082	350.963	5.85	-7.15	0.187167
181	5.5	60.0257	10.9138	41.6192	11.8912	3.25	32.6621	6.3904	0.9958	0.9905	0.9999	0.003354	0	0	127.873	698.127	-59.8	5.2	0.917805
182	8.1	18.1302	2.2383	27.8721	4.5692	0	16.5718	4.1837	0.1789	-0.995	0.9986	0.6743	0.6885	0.7105	1128.67	1022.28	-17.55	-4.55	0.489867
183	10.1	44.5855	4.4144	75.7215	9.3483	3.25	34.548	7.1558	0.7878	0.008547	1	0.3004	0.3704	0.2623	801.129	226.886	-44.2	5.85	0.472214
184	29.1	36.6083	1.258	176.528	6.5139	0	20.8102	4.0744	0.7407	-0.9312	1	0.4124	0.7048	0.288	669.911	997.512	36.4	-3.9	0.193125
185	31.1	57.0817	1.8354	288.279	9.9065	0	37.9012	6.8632	0.5021	-1	1	0.6995	0.4158	0.3481	528.257	198.248	28.6	-49.4	0.185272
186	7.7	22.1382	2.8751	33.5137	5.8796	0	16.25	3.9673	0.5154	-0.4191	0.9969	0.4414	0.9649	0.5	1317.66	1024.86	-1.3	22.1	0.488996
187	5.5	35.5069	6.4558	34.9314	9.9804	0	32.5	8.3221	0.9799	0.9297	0.9994	0.01717	0.2	0	1041.91	502.8	32.5	-14.3	0.646848
188	8.5	2.68	0.3153	31.9282	4.912	0	20.8102	4.4967	-0.1334	-0.9939	0.9978	0.736	1	0.7857	990.494	928.112	-2.6	-0.65	0.0641897
189	11.9	17.1728	1.4431	58.3181	5.8907	0	18.9506	4.5343	-0.08457	-0.9996	1	0.7829	0.9394	0.7467	344.76	507.248	14.95	8.45	0.244979
190	6.9	36.7983	5.3331	32.8357	6.7012	0	13	2.9919	0.9964	0.9839	0.9999	0.003528	0.02041	0	1283.94	452.746	35.1	-11.05	0.795843
191	10.5	87.9039	8.3718	80.935	9.5218	3.25	13.4001	3.0172	0.9885	0.9229	1	0.01677	0	0	1116.57	435.943	87.75	-5.2	0.879225
192	5.3	22.2334	4.195	17.8448	5.4075	0	10.2774	2.9655	0.9851	0.9386	0.9995	0.01943	0.9697	0	970.783	118.726	-17.55	13.65	0.775774
193	5.7	12.6207	2.2142	23.8241	6.439	0	19.5	5.4374	0.7706	0.4315	0.9979	0.1886	0.973	0.3529	594.105	200.763	2.6	12.35	0.343873
194	15.9	11.718	0.737	28.5408	2.0533	0	14.5344	2.746	0.7204	-0.7071	1	0.3058	1	0.4138	413.113	962.909	-3.9	11.05	0.358934
195	5.1	15.708	3.08	15.296	4.9342	0	16.25	4.4223	0.4269	0.2747	0.8682	0.1865	0.7419	0.9091	1253.35	1034.24	-6.5	14.3	0.624215
196	24.3	246.041	10.1251	284.081	12.739	0	39.2699	6.1301	0.9682	0.7372	1	0.05096	0	0.009852	866.282	533.473	233.35	78	0.794811
197	24.5	106.237	4.3362	164.144	7.2953	0	26.2023	4.7242	0.5578	-1	1	0.7049	0.5244	0.302	797.31	629.614	7.8	105.95	0.594383
198	16.5	91.4308	5.5413	153.408	10.5798	0	22.981	5.5333	0.7261	-0.9989	1	0.6084	0.2759	0.1707	638.912	381.07	48.75	-77.35	0.523762
199	14.5	98.1242	6.7672	101.73	8.1384	0	20.5548	4.1086	0.9863	0.9583	1	0.01008	0.072	0	240.752	477.452	97.5	-11.05	0.831515
200	7.5	34.3025	4.5737	49.2743	8.959	0	26.2023	5.4895	0.6698	-0.5839	0.9999	0.4279	0.4909	0.4571	1014.59	539.187	-5.85	33.8	0.510515
201	14.9	113.453	7.6143	123.461	9.5706	3.25	23.6604	4.5268	0.9509	0.7708	1	0.05716	0.1008	0	592.601	241.772	-99.45	-54.6	0.795593
202	5.9	1.3	0.2203	23.9424	6.1391	3.25	14.5344	2.928	-0.2849	-0.9899	0.9923	0.7207	1	0.8421	1350.66	668.78	0	-1.3	0.0358847
203	6.5	33.4229	5.142	30.3196	6.7377	3.25	13.4001	2.3799	0.89	0.7174	0.98	0.06992	0.5111	0.04	792.462	173.046	-7.8	-32.5	0.763168
204	16.3	81	4.9693	103.745	7.2549	0	16.5718	3.7139	0.9463	0.2107	1	0.1449	0.1818	0.05691	99.0552	825.917	-31.2	74.75	0.684958
205	5.9	11.9854	2.0314	30.2237	7.7497	0	37.0557	7.7888	0.5616	-0.3162	0.9762	0.4322	0.9744	0.5789	1365.22	777.881	2.6	11.7	0.262126
206	11.9	17.2709	1.4513	45.4629	4.5922	0	21.8017	4.5413	0.7329	-0.1961	1	0.3072	1	0.359	348.819	93.3992	-5.85	-16.25	0.316036
207	6.7	7.0308	1.0494	34.8215	7.4088	0	19.5	4.59	0.594	-0.5547	0.9998	0.4797	1	0.4074	1129.95	396.537	5.85	-3.9	0.141642
208	23.3	185.232	7.9499	246.433	11.5696	0	26.8002	5.4798	0.4747	-1	1	0.7299	0.3568	0.3958	689.667	551.069	-55.25	176.8	0.687137
209	8.1	89.8529	11.093	73.2528	12.0087	4.5962	20.5548	4.0283	0.9178	0.7762	0.9902	0.07986	0	0	955.333	507.241	84.5	30.55	0.923747
210	10.5	25.35	2.4143	55.0517	6.4767	0	20.5548	4.2172	0.4268	-0.9959	1	0.6967	0.8824	0.5077	380.171	292.557	23.4	-9.75	0.372767
211	9.3	32.2913	3.4722	41.6655	5.7076	0	16.25	3.1317	0.9101	0.53	0.9995	0.09795	0.7397	0.0566	973.226	69.8172	-24.7	-20.8	0.608347
212	12.5	98.1522	7.8522	139.579	13.2933	3.25	35.0036	6.793	0.9379	-0.08082	1	0.1325	0.2476	0.02353	1025.26	627.324	98.15	-0.65	0.590689
213	12.5	84.1016	6.7281	91.5586	8.7199	3.25	17.5018	3.1891	0.9679	0.8688	1	0.02983	0.05714	0	296.776	224.852	6.5	83.85	0.77158
214	6.1	41.9086	6.8703	42.1377	10.2775	3.25	22.981	4.3903	0.937	0.626	1	0.1238	0.2927	0.1429	173.402	754.377	38.35	16.9	0.66848
215	5.5	20.5239	3.7316	21.7854	6.2244	3.25	18.3848	3.8057	0.7731	0.518	1	0.163	0.6857	0.5333	860.836	700.827	3.9	-20.15	0.599512
216	16.1	99.1863	6.1606	101.476	7.1969	3.25	13.4001	2.7685	0.9929	0.9596	1	0.008648	0.01418	0	532.481	33.8012	98.15	-14.3	0.856007
217	5.7	12.9021	2.2635	22.0014	5.9463	0	13.4001	3.4318	0.8201	0.3773	0.9971	0.1954	0.8649	0.2353	688.781	1031.82	-9.75	-8.45	0.380657
218	5.7	15.23	2.6719	25.9239	7.0065	0	29.9635	7.4867	0.1656	-0.6783	0.8466	0.5535	0.5946	0.8235	1181.89	462.912	9.75	11.7	0.381346
219	9.7	11.718	1.208	57.2202	7.4312	0	45.2673	8.9194	-0.03779	-0.6307	0.9974	0.5047	0.6883	0.8596	825.103	292.521	3.9	-11.05	0.162558
220	14.7	93.5029	6.3607	130.227	10.2541	0	20.5548	5.3289	0.9668	0.6216	1	0.05519	0.2362	0.009346	1128.96	71.7347	14.95	-92.3	0.620308
221	5.1	16.6481	3.2643	28.4403	9.1743	0	36.3361	8.5982	0.6956	0.1062	0.9989	0.3273	0.871	0.4545	184.823	360.039	10.4	-13	0.355809
222	6.3	32.1076	5.0964	37.9205	8.8187	3.25	14.5344	3.2654	0.8483	0.4472	1	0.1394	0.09302	0.1304	887.762	889.286	29.9	-11.7	0.577908
223	6.1	11.0691	1.8146	39.4204	9.6147	0	30.8322	7.2339	-0.09146	-1	0.9965	0.7786	0.9268	0.7895	1151.52	836.615	7.15	-8.45	0.188732
224	10.5	72.9913	6.9515	78.4999	9.2353	0	30.8322	6.8268	0.9896	0.9261	1	0.01165	0.02353	0	1366.2	533.471	34.45	-64.35	0.75271
225	5.3	13.5256	2.552	15.4008	4.6669	0	9.1924	2.2217	0.8895	0.8087	0.9947	0.06038	1	0	868.047	115.962	-11.05	7.8	0.54683
226	8.7	30.4669	3.5019	53.6046	8.0007	0	20.5548	4.9478	0.8976	0.4138	1	0.1295	0.5075	0.1277	888.776	811.322	-25.35	-16.9	0.437699
227	19.5	76.1194	3.9036	163.357	9.3347	0	29.0689	6.0368	0.357	-1	1	0.7537	0.3314	0.4774	395.5	423.044	76.05	3.25	0.418182
228	23.5	93.7826	3.9908	157.135	7.3086	0	35.8974	5.5839	0.8023	-0.8795	1	0.3567	0.5674	0.2216	327.579	751.411	-93.6	5.85	0.546042
229	33.7	168.75	5.0074	229.135	7.2282	0	32.0088	3.3759	0.9514	0.2683	1	0.09812	0.306	0.04377	680.739	233.371	-133.9	-102.7	0.692759
230	8.5	30.0128	3.5309	44.0031	6.7697	0	16.5718	3.8104	0.9602	0.7894	1	0.04388	0.8769	0	556.153	923.577	-2.6	29.9	0.521574
231	15.3	66.2171	4.3279	108.637	8.1682	0	24.7513	6.0066	0.9188	0.5514	1	0.1125	0.5564	0.1062	1038.19	779.415	-56.55	34.45	0.529847
232	5.5	36.6833	6.6697	21.0754	6.0215	0	16.25	4.2394	0.8499	0.4596	0.9997	0.1556	0.3429	0.1333	410.473	555.118	-18.2	-31.85	1.10765
233	6.5	3.25	0.5	31.5594	7.0132	0	16.5718	3.6814	-0.5674	-0.986	0.6508	0.5851	1	1	1329.78	178.738	-1.95	2.6	0.0712941
234	5.9	24.9129	4.2225	25.4147	6.5166	0	13.7886	3.7726	0.9077	0.7653	1	0.0727	0.6667	0	621.534	619.017	3.25	-24.7	0.647961
235	12.9	82.6421	6.4064	118.023	10.8278	0	22.981	5.9511	0.6952	-0.7489	0.9999	0.4642	0.211	0.3034	1140.29	969.174	-40.3	72.15	0.591662
236	8.3	28.7179	3.46	56.3118	8.9384	0	20.5548	5.2286	0.9004	0.03029	0.9999	0.2164	0.6667	0.09524	1310.96	474.699	2.6	28.6	0.387094
237	9.3	59.7788	6.4278	70.9454	9.7185	0	30.6604	6.6366	0.7318	-0.5145	1	0.3669	0.3014	0.3774	660.145	506.726	-43.55	40.95	0.661398
238	5.9	23.4361	3.9722	19.9134	5.106	0	10.2774	2.7261	0.9344	0.7423	0.9991	0.07193	0.9744	0.05263	545.458	302.898	23.4	-1.3	0.777948
239	8.7	14.5344	1.6706	31.9246	4.7649	0	10.2774	3.1241	0.1163	-1	1	0.8856	1	0.5217	1273.47	940.908	14.3	-2.6	0.350605
240	6.1	19.2492	3.1556	30.5388	7.4485	0	20.5548	4.4099	-0.368	-0.9899	0.6247	0.6051	0.8293	1	443.508	883.303	-3.9	-18.85	0.423656
241	5.3	35.7736	6.7497	32.8006	9.9396	3.25	17.5018	3.6939	0.9911	0.9634	1	0.01119	0.06061	0	1361.44	927.283	35.75	1.3	0.679072
242	18.5	101.51	5.487	173.243	10.4996	3.25	33.931	6.4297	0.5248	-0.943	1	0.6579	0.4848	0.3542	110.205	582.349	92.3	42.25	0.522591
243	11.7	108.236	9.251	202.773	20.9045	4.5962	39.6713	7.5485	0.4001	-0.9997	0.9998	0.7484	0.05155	0.4605	958.94	715.513	-44.2	-98.8	0.442536
244	4.9	21.6461	4.4176	26.1813	9.0281	0	17.5018	5.0357	0.1317	0.03634	0.3294	0.09299	0.1379	1	706.653	382.969	-14.3	-16.25	0.489317
245	34.9	150.649	4.3166	257.281	7.8201	0	19.769	3.4805	0.9213	-0.2723	1	0.2099	0.1641	0.06494	929.026	243.742	-132.6	71.5	0.551988
246	18.7	11.9854	0.6409	70.863	4.2433	0	13	2.5887	0.4381	-1	1	0.6228	1	0.5746	1190.03	743.043	-11.7	-2.6	0.151038
247	13.9	118.872	8.5519	113.015	9.497	0	26.2023	4.4463	0.9928	0.9677	1	0.00814	0	0	695.133	138.288	115.05	-29.9	0.900484
248	7.5	66.2426	8.8323	57.2592	10.4108	3.25	16.25	3.528	0.9922	0.9673	1	0.007327	0	0	1104.35	472.673	-48.75	44.85	0.848379
249	5.1	29.7655	5.8364	34.9937	11.2883	0	32.1734	8.265	0.9918	0.9606	1	0.01161	0.3871	0	214.529	534.461	15.6	25.35	0.517031
250	4.7	43.3945	9.2329	32.0528	11.8714	9.1924	14.5344	1.8857	0.9985	0.9954	0.9996	0.001577	0	0	108.277	302.245	-41.6	-12.35	0.777743
251	6.1	4.5962	0.7535	23.2479	5.6702	0	18.9506	5.5631	-0.5259	-0.9899	0.3881	0.4152	1	1	1227.66	710.779	3.25	3.25	0.132888
252	8.9	27.9802	3.1438	36.5871	5.3025	0	26.2023	4.8643	0.8187	-0.05872	1	0.3046	0.6957	0.2041	257.736	946.494	24.05	14.3	0.59289
253	8.7	34.8827	4.0095	45.7466	6.8279	0	14.5344	3.6288	0.7226	-0.9971	1	0.5443	0.4179	0.1739	1362.82	407.874	-31.2	15.6	0.587223
254	11.1	135.225	12.1824	118.208	12.9899	0	35.8974	6.3007	0.9944	0.9726	1	0.005318	0	0	1317.85	626.162	-2.6	-135.2	0.937836
255	27.1	195.382	7.2097	271.765	10.8273	3.25	25.3833	4.3274	0.9833	0.9202	1	0.01501	0	0	283.74	938.974	-141.05	-135.2	0.665882
256	16.1	98.2683	6.1036	125.854	8.9258	0	65	10.4177	0.929	-0.0854	1	0.1567	0.227	0.1074	787.957	957.503	45.5	-87.1	0.683815
257	4.9	3.7901	0.7735	10.9204	3.7656	0	7.2672	1.7445	-0.2857	-1	0.8321	0.6593	1	0.875	588.99	520.602	3.25	-1.95	0.205412
258	18.9	24.879	1.3163	85.7362	5.0731	0	20.8102	3.4853	0.0482	-0.9999	1	0.7676	1	0.7241	1264.09	117.413	8.45	-23.4	0.259467
259	9.1	26.073	2.8652	36.6317	5.1594	0	11.718	2.6077	0.5911	-0.007812	0.9985	0.31	1	0.549	472.742	823.242	-1.95	26	0.555336
260	26.1	85.8025	3.2875	152.698	6.336	0	16.25	3.3502	0.9521	-0.04344	1	0.09547	0.8008	0.02715	1110.77	260.908	40.95	-75.4	0.51886
261	5.3	49.9444	9.4235	37.7681	11.4449	7.2672	17.5018	2.4889	0.9966	0.9902	1	0.002752	0	0	26.283	589.641	39	31.2	0.82338
262	19.3	141.064	7.309	149.922	8.666	0	29.25	4.299	0.9486	0.6805	1	0.07421	0.1618	0.04575	962.655	868.091	141.05	-1.95	0.843411
263	19.1	111.628	5.8444	149.293	8.7306	0	17.5018	4.2301	0.8647	-0.9091	1	0.3214	0.1404	0.1656	914.492	611.531	-105.3	37.05	0.669416
264	10.9	33.3533	3.0599	62.8849	7.0657	0	23.6604	4.9645	0.8196	-0.1437	1	0.3424	0.9213	0.2174	672.133	277.716	-27.95	-18.2	0.433064
265	9.3	18.6132	2.0014	58.4841	8.0115	0	29.9635	6.9726	0.7966	-0.3714	1	0.2405	1	0.3585	876.828	441.559	7.8	-16.9	0.249816
266	6.7	44.7699	6.6821	41.948	8.9251	3.25	26.8002	4.781	0.9746	0.8184	0.9998	0.03611	0.08511	0	1066.37	81.597	40.3	-19.5	0.748686
267	5.7	63.7829	11.19	55.8883	15.1049	6.5	32.6621	6.9106	0.995	0.9489	1	0.01208	0	0	24.3596	980.456	-3.25	-63.7	0.740819
268	14.3	100.201	7.0071	116.141	9.4424	0	26.2023	5.3106	0.897	0.5369	1	0.141	0.1626	0.1553	309.28	119.748	-70.2	-71.5	0.742089
269	14.9	70.7874	4.7508	121.426	9.4129	0	19.769	4.6042	0.745	-0.4577	1	0.3235	0.5659	0.3303	264.309	196.409	-50.7	49.4	0.504712
270	6.5	51.3006	7.8924	39.7559	8.8346	3.25	16.5718	3.2306	0.9939	0.9709	1	0.008092	0	0	166.846	418.654	19.5	-47.45	0.893351
271	9.5	18.8948	1.9889	50.9717	6.7962	0	26.2023	7.2282	0.4678	-0.7071	1	0.5222	0.8133	0.566	658.247	688.8	-8.45	16.9	0.292649
272	6.1	14.9641	2.4531	21.0168	5.126	0	16.5718	3.5604	0.9291	0.5692	1	0.1289	1	0.1429	513.254	4.582	-14.95	0.65	0.47856
273	7.7	99.382	12.9068	82.0525	14.3952	4.5962	26.2023	5.4546	0.9893	0.9634	1	0.01036	0	0	682.312	179.292	-62.4	-77.35	0.896604
274	6.5	17.1605	2.6401	39.7557	8.8346	0	19.5	5.3331	0.3904	-0.7071	0.9939	0.4454	0.7778	0.76	810.654	568.861	-13.65	-10.4	0.298836
275	16.1	112.883	7.0114	129.769	9.2035	0	39.1352	4.8616	0.8807	-0.9898	1	0.4107	0.1773	0.05785	613.217	570.87	70.2	88.4	0.761819
276	7.7	30.055	3.9033	32.3786	5.6805	0	18.9506	4.8725	0.4073	-0.8944	0.9578	0.5725	0.9474	0.5946	1296.77	41.526	-11.05	27.95	0.68714
277	6.1	16.1457	2.6468	21.1893	5.1681	0	7.2672	2.3729	0.8787	0.7071	0.9979	0.0879	0.9512	0.09524	582.131	175.828	10.4	12.35	0.512142
278	16.1	26	1.6149	127.955	9.0748	0	39.6713	8.4065	0.5636	-0.9945	1	0.4562	1	0.595	1079.63	916.093	26	0	0.177954
279	21.7	101.876	4.6947	181.257	9.2009	0	29.9635	6.3026	0.7375	-0.3457	1	0.3388	0.3909	0.2994	441.901	809.885	98.15	27.3	0.510244
280	8.1	96.5201	11.9161	77.5688	12.7162	0	38.0403	7.9293	0.9938	0.9704	1	0.007475	0.06557	0	732.833	66.1173	95.55	13.65	0.93708
281	14.1	44.6612	3.1675	82.2803	6.8	0	14.5344	3.7208	0.6034	-0.996	1	0.6218	0.6694	0.33	959.096	433.858	16.25	-41.6	0.465809
282	19.1	64.4058	3.372	100.182	5.8586	0	21.8017	3.31	0.7185	-1	1	0.4971	0.6082	0.2119	1299.16	918.578	47.45	43.55	0.575564
283	6.3	24.3642	3.8673	53.6552	12.478	0	33.931	10.0441	0.9026	0.7634	0.9999	0.07378	0.6047	0	601.095	88.0873	16.9	17.55	0.309929
284	5.9	15.0766	2.5554	42.7121	10.9518	0	39	8.3716	-0.1294	-0.996	0.9363	0.7362	0.8462	0.8889	159.686	901.161	14.95	1.95	0.233332
285	11.9	82.2834	6.9146	83.7862	8.4633	0	33.4608	5.0291	0.9802	0.8268	1	0.02911	0.0101	0	918.479	960.66	72.8	-38.35	0.81701
286	7.5	72.8116	9.7082	62.1979	11.3087	3.25	33.1436	5.4541	0.9978	0.9912	1	0.002165	0	0	671.013	949.493	1.3	72.8	0.858472
287	7.1	28.6074	4.0292	45.0555	8.8344	0	43.7243	10.8002	0.7606	-0.7805	0.9999	0.515	0.5882	0.129	1230.12	468.845	26.65	-10.4	0.456081
288	9.7	68.3737	7.0488	68.6764	8.919	3.25	21.8017	3.7484	0.9738	0.8831	0.9996	0.0269	0	0	394.34	288.5	62.4	-27.95	0.790313
289	11.5	52.97	4.6061	78.0568	8.2165	3.25	19.769	3.9493	0.8991	0.4932	1	0.1291	0.5263	0.1467	749.104	174.3	-13	51.35	0.560591
290	4.7	61.4757	13.0799	36.1329	13.3826	6.5	19.769	4.5607	0.9954	0.9852	0.9992	0.004767	0	0	168.702	308.266	20.8	-57.85	0.977381
291	7.5	67.9646	9.062	60.102	10.9276	3.25	44.2048	9.1839	0.9639	0.9191	0.9996	0.02152	0	0	742.607	206.493	66.95	11.7	0.829276
292	7.9	49.0309	6.2064	65.2221	11.0546	0	19.769	4.9102	0.4325	-0.3511	1	0.5608	0.1864	0.5385	80.2975	81.1203	-30.55	-38.35	0.561431
293	5.3	9.6629	1.8232	12.6264	3.8262	0	7.2672	2.2445	0.3661	-0.1029	0.9597	0.3383	1	0.8462	1092.55	79.4434	-6.5	-7.15	0.476504
294	15.1	85.7015	5.6756	95.962	7.3253	0	16.25	3.5082	0.9494	0.5125	1	0.1009	0.2748	0.06306	542.715	765.629	-32.5	79.3	0.774794
295	5.3	8.1445	1.5367	24.9861	7.5715	0	22.75	6.573	-0.2398	-0.9037	0.9191	0.6081	1	0.9231	1049.01	722.189	7.15	3.9	0.202958
296	4.7	12.4182	2.6422	27.5621	10.2082	3.25	17.5018	4.7536	0.5437	0.2282	0.8455	0.2397	1	0.7143	39.6809	736.819	9.1	-8.45	0.258831
297	9.3	10.4809	1.127	28.9737	3.969	0	10.2774	2.4563	0.691	-0.9886	1	0.4269	1	0.3774	626.86	33.1828	-9.1	5.2	0.283951
298	34.5	46.442	1.3461	291.908	8.9818	0	39.6713	5.419	0.3454	-1	1	0.6866	0.5354	0.5607	806.412	954.987	33.8	-31.85	0.14987
299	4.9	17.1728	3.5047	18.4171	6.3507	0	13.4001	4.566	0.936	0.8575	0.9915	0.03767	1	0	1238.56	331.643	8.45	-14.95	0.55186
300	8.1	7.0308	0.868	33.5929	5.507	0	16.25	3.4816	0.4362	-0.9947	1	0.5995	1	0.5	23.2407	965.901	-5.85	-3.9	0.157618
301	5.5	26.5229	4.8223	21.9278	6.2651	0	13	3.478	0.743	0.4692	0.932	0.1726	0.6	0.5333	685	241.609	-15.6	21.45	0.769708
302	13.5	118.585	8.7841	134.142	11.6645	0	21.8017	6.1831	0.78	-0.5369	1	0.4343	0.3739	0.2105	1201.44	650.548	-115.7	26	0.753063
303	5.1	5.0767	0.9954	18.704	6.0336	0	16.25	4.5251	0.06438	-0.9971	1	0.7897	1	0.7273	1100.99	612.137	3.25	3.9	0.164976
304	34.1	244.932	7.1828	373.758	11.6436	0	33.4608	5.555	0.8646	-0.9634	1	0.4238	0.03427	0.07973	805.232	508.513	29.9	243.1	0.616888
305	5.3	47.1239	8.8913	36.9251	11.1894	4.5962	20.5548	5.036	0.9193	0.8093	0.9958	0.05741	0.1515	0	298.396	709.113	-42.9	-19.5	0.794618
306	9.3	51.4856	5.5361	68.1574	9.3366	0	16.25	4.3423	0.9239	0.53	1	0.121	0.3151	0.1321	113.823	224.995	-37.05	-35.75	0.592946
307	24.9	67.8246	2.7239	293.597	12.8208	0	23.6604	5.1625	0.664	-0.9965	1	0.6125	0.2795	0.2788	563.249	646.353	-66.3	-14.3	0.212459
308	4.9	2.68	0.5469	32.3564	11.1574	4.5962	23.6604	5.4664	-0.2771	-0.9037	0.9986	0.6932	1	0.8889	617.378	725.429	0.65	2.6	0.0490168
309	10.5	12.5536	1.1956	76.4181	8.9904	0	45.9619	10.1702	-0.2655	-1	0.9996	0.6981	0.9294	0.873	1292.21	520.267	-4.55	11.7	0.132986
310	33.7	133.516	3.9619	222.396	7.0157	0	17.5018	3.2129	0.9266	0.2983	1	0.1197	0.3312	0.08081	581.252	256.423	-124.8	47.45	0.564719
311	9.5	70.647	7.4365	62.9007	8.3868	0	40.7224	6.3619	0.9973	0.9675	1	0.005434	0.04	0	547.49	259.274	-30.55	63.7	0.886691
312	9.7	54.8471	5.6543	93.7858	12.18	3.25	23.6604	4.5433	0.459	-0.4061	0.9798	0.4948	0.1688	0.5789	73.5052	863.67	5.2	-54.6	0.464228
313	7.7	36.9758	4.8021	36.2313	6.3564	0	16.25	4.0501	0.9822	0.8448	1	0.03066	0.5263	0	400.143	193.805	-6.5	-36.4	0.755475
314	16.3	54.743	3.3585	96.4829	6.7471	0	37.0557	5.2652	0.8157	-0.9333	1	0.346	0.7552	0.2033	402.574	752.589	37.05	40.3	0.497769
315	18.3	119.453	6.5275	134.78	8.2687	0	17.5018	3.1263	0.9373	0.1924	1	0.1277	0.1779	0.06993	516.183	300.262	-112.45	-40.3	0.789423
316	4.7	3.3144	0.7052	6.7692	2.5071	0	6.5	2.0087	-0.3192	-0.9648	0.8137	0.7863	1	0.8333	667.926	578.436	0.65	3.25	0.281281
317	4.7	58.5902	12.466	34.3209	12.7114	0	18.9506	4.5946	0.9948	0.9848	0.9994	0.005155	0	0	1162.96	34.5851	37.7	-44.85	0.980694
318	11.9	14.6069	1.2275	69.1943	6.9893	0	40.2003	7.9888	0.1715	-1	1	0.7819	0.9293	0.6282	326.092	772.954	-7.8	-12.35	0.175626
319	10.1	70.1789	6.9484	115.162	14.2175	0	27.768	6.1223	0.6832	-0.07619	1	0.363	0	0.4262	1263.71	544.832	-18.85	-67.6	0.488722
320	5.7	0.65	0.114	17.6605	4.7731	0	10.2774	3.1674	-0.03336	-0.9997	0.9995	0.9187	1	0.625	783.991	83	0.65	0	0.0238838
321	4.9	47.1642	9.6253	32.6789	11.2686	3.25	33.931	7.3284	0.9963	0.992	0.9994	0.003089	0	0	822	491.071	46.8	5.85	0.85417
322	5.5	28.2208	5.1311	22.9831	6.5666	0	16.25	4.8307	0.9948	0.9754	1	0.006381	0.3429	0	593.218	617.3	22.1	-17.55	0.781394
323	5.9	29.7726	5.0462	47.0148	12.0551	3.25	27.5772	6.5514	0.195	-0.9475	0.9615	0.8579	0.3077	0.4211	954.059	758.093	-17.55	24.05	0.418595
324	4.9	18.6132	3.7986	17.7988	6.1375	0	13.4001	4.1007	0.9397	0.851	0.9976	0.0441	1	0	33	996.694	-7.8	16.9	0.618916
325	7.9	6.6287	0.8391	28.2794	4.7931	0	22.981	4.803	0.199	-0.996	1	0.6742	1	0.7179	1321.57	362.987	6.5	-1.3	0.175064
326	4.9	21.4598	4.3796	30.3276	10.4578	4.5962	17.5018	3.5671	0.8796	0.5326	0.999	0.1764	0.6207	0.2222	806.5	233.173	12.35	17.55	0.418788
327	11.1	1.3	0.1171	54.1907	5.955	0	22.981	5.1556	-0.2004	-0.9985	1	0.6456	0.989	0.8592	10.5045	868.252	0	1.3	0.0196641
328	32.1	71.2544	2.2198	205.078	6.8132	0	32.0088	4.8539	0.374	-1	1	0.7644	0.7243	0.4536	128.804	648.597	-41.6	57.85	0.325809
329	5.9	39.602	6.7122	32.5298	8.341	3.25	16.5718	3.7325	0.9957	0.9871	1	0.004159	0	0	1250.73	806.881	36.4	15.6	0.804724
330	13.7	13.0648	0.9536	99.7955	8.5295	3.25	30.8322	6.4657	0.07257	-1	0.9999	0.7516	0.8291	0.6947	501.263	886.993	-1.3	-13	0.1118
331	15.7	105.398	6.7133	117.791	8.5979	3.25	18.9506	3.4039	0.947	0.5522	1	0.1068	0.2117	0.08547	510.863	675.433	4.55	105.3	0.780807
332	7.5	20.9316	2.7909	66.6639	12.1207	3.25	29.43	7.4666	0.7446	-0.06238	0.9998	0.2333	0.9273	0.4571	1154.13	864.033	-16.9	-12.35	0.230259
333	7.5	19.5433	2.6058	39.3454	7.1537	0	26	5.9258	0.2615	-0.4376	0.9881	0.5725	0.3091	0.6857	830.68	419.067	-19.5	1.3	0.364259
334	8.3	94.0413	11.3303	84.5317	13.4177	3.25	26.2023	4.7274	0.9893	0.9422	1	0.01379	0	0	380.494	633.928	9.1	93.6	0.844429
335	5.9	15.1744	2.5719	19.7835	5.0727	0	9.1924	2.6355	0.8557	-0.3162	1	0.3537	1	0.1579	560.169	895.636	-2.6	14.95	0.507008
336	10.7	63.0634	5.8938	72.5735	8.3418	3.25	14.5344	3.0921	0.8397	0.09431	1	0.2734	0.3218	0.2239	23.9159	467.033	1.3	63.05	0.706538
337	7.7	41.2942	5.3629	58.3697	10.2403	3.25	23.4361	5.4263	0.9327	0.6974	1	0.08387	0.1228	0.02703	1378.1	942.156	19.5	-36.4	0.523705
338	9.5	7.5802	0.7979	60.1552	8.0207	0	32.5	6.2562	-0.3388	-1	1	0.6859	1	0.8727	907.611	826.284	-3.9	-6.5	0.0994801
339	11.5	78.811	6.8531	80.2723	8.4497	0	21.8017	4.9589	0.9876	0.9184	1	0.01777	0.01053	0	1128.01	469.309	-71.5	33.15	0.811047
340	8.7	45.5232	5.2326	51.6925	7.7153	3.25	14.5344	3.0313	0.8719	0.7007	0.9999	0.07375	0.4627	0.06383	127.782	417.305	-31.2	33.15	0.678211
341	20.7	149.309	7.213	201.739	10.7882	0	45.9619	6.8551	0.9042	0.09842	1	0.1625	0.02674	0.05988	327.246	634.461	55.9	138.45	0.668601
342	20.9	37.3453	1.7869	121.147	6.4099	0	11.718	2.4611	0.885	0.124	1	0.1879	0.9947	0.142	978.297	455.366	19.5	-31.85	0.278772
343	4.9	11.3704	2.3205	27.7125	9.556	3.25	18.9506	5.3994	0.3737	-0.02751	0.5804	0.194	0.6897	1	854.786	336.071	-5.85	9.75	0.242832
344	11.1	67.0288	6.0386	94.3809	10.3715	0	46.1912	8.2023	0.8509	0.3931	0.9999	0.1712	0.1978	0.2535	923.122	232.644	-66.95	-3.25	0.58223
345	24.9	89.0879	3.5778	161.029	7.0318	0	20.8102	4.3846	0.3548	-1	1	0.7889	0.5721	0.4348	1349.87	459.823	77.35	-44.2	0.508803
346	7.3	40.7224	5.5784	55.2076	10.4165	3.25	20.5548	5.2279	0.9193	0.6416	0.9992	0.07892	0.4717	0.0303	241.918	157.801	40.3	-5.85	0.535535
347	5.3	12.2642	2.314	37.5099	11.3666	0	21.8017	7.7581	0.7572	0.07125	1	0.2527	0.9394	0.3846	36.0566	722.207	-10.4	-6.5	0.203579
348	10.3	19.5108	1.8943	47.9675	5.7792	0	37.0557	6.5153	0.5439	-0.6196	1	0.5431	0.8072	0.4762	1190.24	110.869	-19.5	-0.65	0.327779
349	6.3	18.984	3.0133	36.285	8.4384	0	20.8102	6.0619	0.4338	-0.7593	0.9744	0.527	0.7674	0.6364	1194.58	543.413	14.95	-11.7	0.357094
350	10.7	47.4144	4.4312	64.1369	7.3721	0	17.5018	3.1611	0.795	0.05547	1	0.2282	0.5517	0.2388	179.846	917.178	-39.65	-26	0.601077
351	8.9	26.5149	2.9792	35.4463	5.1372	0	16.25	3.6465	0.9842	0.8918	0.9999	0.02314	1	0	230.112	245.461	26	-5.2	0.579927
352	7.5	37.3	4.9733	29.7476	5.4087	0	17.5018	3.1792	0.9818	0.9605	0.9999	0.01186	0.1636	0	997.807	301.933	34.45	14.3	0.9195
353	11.9	81.82	6.8756	128.227	12.9522	0	41.1096	6.8128	0.7485	-0.6116	1	0.3359	0.202	0.3418	310.504	228.702	63.7	51.35	0.530844
354	16.3	42.3748	2.5997	97.5866	6.8242	0	20.5548	3.9193	0.8008	-0.6757	1	0.3579	0.7622	0.2149	204.966	597.862	-35.75	22.75	0.380953
355	8.5	48.1965	5.6702	64.52	9.9262	0	48.3147	8.5184	0.6674	-0.9204	1	0.6619	0.2769	0.2045	1210.36	933.041	47.45	8.45	0.571236
356	16.5	82.4271	4.9956	108.961	7.5146	0	33.931	5.9571	0.9733	0.8999	1	0.02895	0.2552	0	429.361	988.176	26.65	78	0.664786
357	9.5	28.0707	2.9548	49.4105	6.5881	3.25	13	2.8727	0.4206	-0.9987	1	0.6978	0.4933	0.4909	831.605	214.495	-18.85	20.8	0.448506
358	8.7	36.781	4.2277	54.1684	8.0848	0	17.5018	5.1446	0.8378	0.5582	0.9993	0.1173	0.4179	0.2553	1331.74	408.81	-25.35	26.65	0.52292
359	12.1	93.8749	7.7583	103.761	10.2733	3.25	23.6604	4.3941	0.917	0.6668	1	0.08474	0	0.04938	966.26	821.492	-63.05	-69.55	0.755191
360	21.9	132.485	6.0496	143.731	7.2226	0	14.5344	3.3484	0.9117	-0.4726	1	0.2279	0.3015	0.09497	785.653	461.557	89.7	97.5	0.837593
361	8.5	36.9986	4.3528	50.2149	7.7254	0	34.548	6.0083	0.9577	0.8	0.9999	0.04795	0.4923	0	911.694	29.6118	11.7	35.1	0.56344
362	10.3	8.841	0.8583	52.1973	6.2888	0	16.25	3.2741	0.3103	-0.9961	0.9991	0.7144	1	0.5738	1248.4	281.738	7.15	5.2	0.136481
363	5.5	9.6629	1.7569	12.1088	3.4597	0	7.2672	2.3209	0.7284	0.1961	0.9998	0.2989	1	0.3571	53.7636	699.864	-9.1	3.25	0.507819
364	6.1	13.7118	2.2478	28.3542	6.9157	0	29.0689	5.9341	0.4301	-0.3363	0.9839	0.4199	0.9268	0.7619	809.098	332.779	1.3	-13.65	0.325029
365	5.9	80.8982	13.7116	56.0861	14.3811	6.5	17.5018	2.7077	0.9959	0.9891	1	0.003654	0	0	1366.43	267.314	12.35	-79.95	0.953446
366	28.9	215.41	7.4536	288.399	10.7212	0	26.2023	6.7314	0.5172	-1	1	0.749	0.3643	0.2886	630.559	271.493	191.75	-98.15	0.695221
367	12.3	33.1755	2.6972	71.0282	6.8959	0	13.7886	3.7011	0.5518	-0.9806	0.9998	0.6325	0.3495	0.3976	72.1301	1007.83	-27.3	-18.85	0.391131
368	6.1	5.2405	0.8591	19.7032	4.8057	0	26.2023	5.4952	0.4156	-0.8682	0.9971	0.5821	1	0.5714	662.688	562.664	5.2	-0.65	0.178767
369	6.7	3.9538	0.5901	21.6856	4.614	0	16.5718	3.6579	-0.6576	-0.9191	-0.1414	0.22	1	1	1261.99	937.254	-0.65	3.9	0.127893
370	16.1	81.8587	5.0844	95.1783	6.7502	0	14.5344	3.4932	0.8678	-0.1663	1	0.2526	0.5461	0.1405	263.124	427.739	44.2	-68.9	0.753222
371	6.1	112.254	18.4024	83.7593	20.4291	11.718	27.768	3.5229	0.902	0.8513	0.948	0.02354	0	0	1212.88	1000.67	108.55	28.6	0.900793
372	13.1	25.4249	1.9408	87.9452	7.923	0	45.2673	7.4841	0.1475	-0.9965	0.9978	0.7185	0.8378	0.6813	473.37	778.149	-1.95	25.35	0.244958
373	8.1	36.8155	4.5451	38.8771	6.3733	0	17.5018	3.9453	0.5596	-0.8	1	0.5365	0.4262	0.4722	213.716	886.926	27.3	24.7	0.713147
374	13.1	80.248	6.1258	99.2053	8.9374	4.5962	42.3748	5.3455	0.8736	-0.564	1	0.4073	0.0991	0.08791	981.363	899.363	-46.15	-65.65	0.685412
375	20.1	72.0768	3.5859	112.455	6.213	0	14.5344	3.3786	0.9291	0.6182	1	0.07689	0.884	0.01863	972.567	1017.23	55.9	-45.5	0.577161
376	8.1	78.2812	9.6643	67.0736	10.9957	4.5962	17.5018	3.3238	0.9576	0.9301	0.9849	0.01756	0	0	641.642	829.951	45.5	63.7	0.878916
377	13.1	51.4815	3.9299	64.4198	5.8036	0	14.5344	3.8084	0.7175	-0.8575	1	0.5346	0.5766	0.1978	944.321	811.622	46.8	-21.45	0.677149
378	11.3	66.4178	5.8777	71.191	7.655	0	22.981	5.015	0.8656	-0.6219	1	0.3053	0.3548	0.137	374.739	58.1593	22.75	-62.4	0.767825
379	6.1	10.896	1.7862	23.5853	5.7525	0	13.7886	4.1605	0.9357	0.7761	1	0.06846	1	0	115.057	318.197	-3.25	-10.4	0.310508
380	8.1	163.045	20.129	125.275	20.5369	11.718	29.9635	4.8797	0.9904	0.9697	0.9999	0.007155	0	0	257.136	345.383	-128.7	100.1	0.980138
381	4.7	5.8138	1.237	15.7576	5.8361	0	17.5018	5.9428	0.4173	-0.5855	0.8944	0.5223	1	0.8333	834.021	778.34	-2.6	5.2	0.211957
382	7.7	37.0101	4.8065	54.8825	9.6285	3.25	25.3833	6.3191	0.7695	0.2169	0.9971	0.2185	0.4561	0.3243	651.682	187.526	31.85	18.85	0.499195
383	17.1	85.1897	4.9819	101.148	6.6985	0	11.718	2.5937	0.966	0.6169	1	0.06174	0.351	0.01527	1134.26	520.272	75.4	-39.65	0.743734
384	8.5	53.2246	6.2617	59.7025	9.185	3.25	26.8002	5.4631	0.9835	0.9067	1	0.01913	0.06154	0	1323.42	652.606	7.8	-52.65	0.681731
385	12.1	60.7324	5.0192	77.9664	7.7194	3.25	14.5344	2.7994	0.9207	-0.1322	1	0.1388	0.3564	0.03704	305.773	92.6983	5.85	60.45	0.650206
386	27.5	22.7871	0.8286	118.034	4.6288	0	14.5344	2.9108	0.5366	-0.913	1	0.5267	1	0.5064	369.487	768.831	-1.3	22.75	0.17901
387	9.9	124.753	12.6013	106.321	13.4584	0	29.0689	5.7633	0.9684	0.83	1	0.04353	0	0	1078.21	584.394	-104	68.9	0.936315
388	20.5	78.6903	3.8386	118.812	6.4222	0	29.0689	3.9486	0.9088	-0.1644	1	0.1888	0.6973	0.06667	1205.48	800.41	10.4	78	0.597708
389	7.7	38.2838	4.9719	37.6227	6.6005	0	11.718	3.3046	0.9327	0.6835	0.9995	0.09047	0.4211	0.08108	775.682	123.636	-29.25	-24.7	0.753261
390	5.5	23.3005	4.2365	29.6736	8.4782	0	27.9576	7.3484	0.7811	-0.5215	0.9939	0.388	0.6571	0.2	789.436	522.136	-11.7	-20.15	0.499693
391	6.7	3.9	0.5821	15.6685	3.3337	0	10.2774	2.4689	-0.1025	-0.7593	0.9363	0.6422	1	0.7778	1356.37	683.94	0	-3.9	0.174611
392	6.9	24.5025	3.5511	45.647	9.3157	3.25	25.3833	6.4219	0.6464	0.1538	0.9923	0.2478	0.7551	0.5357	701.29	895.529	9.1	22.75	0.381195
393	5.3	36.4522	6.8778	24.0305	7.282	0	16.25	3.8681	0.9823	0.9639	0.9991	0.01019	0	0	980.849	1029.35	33.8	13.65	0.944493
394	9.1	87.827	9.6513	91.0494	12.8239	3.25	27.768	5.7034	0.9333	0.08425	1	0.1871	0.2113	0.06	371.676	856.692	77.35	41.6	0.752603
395	4.9	48.5111	9.9002	35.1503	12.1208	6.5	18.9506	3.7681	0.947	0.9309	0.9669	0.01097	0	0	965.48	696.337	14.95	46.15	0.816794
396	11.3	55.631	4.9231	81.6892	8.7838	0	32.6621	5.502	0.9711	0.785	1	0.03904	0.5269	0	752.646	885.597	-6.5	55.25	0.560475
397	9.5	6.6922	0.7044	34.2629	4.5684	0	17.5018	4.1697	0.2179	-0.9971	1	0.7215	1	0.6364	1301.7	30.8579	3.25	-5.85	0.15419
398	7.9	45.9619	5.818	59.1404	10.0238	0	27.768	6.3262	0.8873	0.6255	1	0.1141	0.1864	0.1795	476.177	509.911	40.3	22.1	0.580419
399	13.9	43.6711	3.1418	89.8719	7.5523	0	32.5	5.8046	0.9177	0.3714	1	0.1148	0.9328	0.07071	724.558	314.651	-42.25	-11.05	0.416006
400	9.1	85.0606	9.3473	77.8683	10.9674	3.25	19.769	4.2458	0.9538	0.8219	0.9998	0.05361	0	0	1132.03	213.89	-73.45	-42.9	0.85228
401	23.3	48.1614	2.067	142.618	6.6957	0	17.5018	3.7145	0.3138	-1	1	0.8124	0.5446	0.4681	329.509	925.277	-25.35	40.95	0.308706
402	6.3	32.5065	5.1598	26.1475	6.0808	0	13.4001	3.4551	0.7522	-0.8944	1	0.6103	0.3488	0.1739	780.929	69.7619	0.65	32.5	0.84854
403	5.7	32.6621	5.7302	25.2715	6.8301	3.25	10.2774	1.9215	0.9885	0.9606	0.9999	0.01138	0	0	905.904	270.737	-27.95	-16.9	0.838963
404	13.1	63.4508	4.8436	71.6237	6.4526	0	21.8017	4.0693	0.9637	0.7847	1	0.04329	0.4955	0	1119.61	938.03	55.25	-31.2	0.750643
405	13.9	39	2.8058	76.039	6.3898	0	20.5548	3.8894	0.5563	-1	1	0.7242	0.8571	0.2959	272.266	511.978	31.2	-23.4	0.439106
406	7.3	16.4438	2.2526	28.7312	5.421	0	18.9506	3.9687	0.6979	-0.8944	0.9996	0.4071	1	0.4062	629.658	1033.41	-15.6	-5.2	0.415532
407	4.7	10.4809	2.23	12.3447	4.5721	0	10.2774	2.8904	0.7424	0.6169	0.8437	0.1012	1	0.4286	1179.74	406.064	-5.2	-9.1	0.487741
408	6.9	53.0019	7.6814	49.5015	10.1023	0	18.3848	4.1576	0.9534	0.8276	0.9995	0.05666	0	0	997.261	173.37	-20.8	-48.75	0.760362
409	6.3	142.197	22.571	95.2176	22.1436	0	48.3147	8.9824	0.9742	0.9571	0.9967	0.01133	0	0	532.992	610.96	66.95	125.45	1.0193
410	13.5	32.5584	2.4117	126.014	10.9577	0	32.0088	6.2137	0.6032	-0.8768	0.9999	0.5018	0.9652	0.4211	1034.17	437.393	-1.95	-32.5	0.220092
411	9.3	42.9836	4.6219	50.9903	6.985	0	16.5718	4.8418	0.9537	0.6478	0.9993	0.07277	0.4521	0.0566	46.8333	1004.13	-14.95	-40.3	0.661689
412	9.1	28.3403	3.1143	32.0674	4.5165	0	14.5344	2.7979	0.866	0.5023	1	0.1546	1	0.2549	1378.2	130.115	16.9	-22.75	0.689538
413	18.5	75.5595	4.0843	232.023	14.062	0	47.3207	7.9651	0.6309	-0.9999	1	0.6307	0.2424	0.2867	257.322	864.822	-27.95	-70.2	0.290449
414	25.7	61.6404	2.3985	144.277	6.0876	0	18.3848	3.7635	0.4271	-1	1	0.7508	0.8692	0.3535	161.547	973.568	-14.95	59.8	0.393998
415	25.5	66.0446	2.59	146.249	6.2234	0	22.981	4.3297	0.06367	-1	1	0.8331	0.8213	0.6124	684.471	888.451	-65	11.7	0.416171
416	19.3	110.542	5.7276	182.533	10.551	0	30.6604	5.4046	0.9458	0.2727	1	0.09254	0.2023	0.03268	654.733	564.531	12.35	109.85	0.542849
417	9.1	34.0553	3.7423	36.0289	5.0745	0	10.2774	2.7716	0.9194	0.5455	1	0.1284	0.7183	0.1373	110.225	508.154	33.15	-7.8	0.737472
418	16.3	76.0805	4.6675	107.581	7.5232	0	17.5018	3.5113	0.932	0.3363	1	0.1296	0.4476	0.05691	573.117	443.712	71.5	-26	0.620414
419	8.7	49.7622	5.7198	70.0247	10.4515	3.25	39.538	6.9188	0.9134	0.6827	0.9999	0.08712	0.3284	0.04255	720.351	43.977	20.15	-45.5	0.547271
420	4.9	22.1382	4.518	35.4078	12.2096	7.2672	16.5718	3.233	-0.4568	-0.5887	-0.2131	0.1382	0.1034	1	930.469	782.653	-16.9	14.3	0.370037
421	11.1	30.3	2.7297	74.3451	8.1698	0	27.5772	5.3068	0.5623	-0.6727	1	0.5249	0.6484	0.4225	892.806	128.568	-27.95	-11.7	0.334121
422	6.1	27.3077	4.4767	18.6884	4.5582	0	9.75	2.3182	0.5838	0.206	0.9923	0.2577	0.7561	0.7143	1206.59	321.008	16.9	21.45	0.98212
423	6.1	10.1116	1.6576	20.9712	5.1149	0	14.5344	3.5396	0.8677	0.1414	1	0.2206	1	0.1905	110.008	732.303	7.15	-7.15	0.324073
424	16.1	36.7983	2.2856	140.794	9.9854	0	22.981	4.8361	0.6355	-0.5865	1	0.503	0.08511	0.3884	773.634	249.953	-35.1	-11.05	0.228894
425	4.7	5.8138	1.237	8.1669	3.0248	0	7.2672	2.3516	0.5139	0.1282	0.8682	0.2877	1	0.6667	1015.85	105.638	5.2	2.6	0.408953
426	11.3	15.23	1.3478	62.1911	6.6872	0	13.7886	3.0545	0.4852	-0.9923	1	0.698	1	0.3562	720.876	139.208	11.7	-9.75	0.201549
427	11.3	9.5971	0.8493	59.5806	6.4065	0	17.5018	4.2809	0.03896	-0.9778	1	0.7021	1	0.7183	284.624	667.323	-4.55	8.45	0.132568
428	11.1	62.0912	5.5938	69.6688	7.6559	0	22.75	4.9529	0.8355	0.3349	1	0.2081	0.1429	0.2394	735.689	599.405	-31.85	53.3	0.730652
429	5.1	40.3629	7.9143	33.6377	10.8509	3.25	29.0689	6.3753	0.9926	0.9665	0.9996	0.009365	0	0	1145.24	839.647	10.4	39	0.729368
430	10.5	71.6888	6.8275	81.032	9.5332	0	37.0557	6.1281	0.9779	0.8266	1	0.03411	0	0	813.914	926.333	5.2	71.5	0.716181
431	17.3	119.861	6.9284	151.731	9.9171	3.25	19.769	3.1567	0.9877	0.8668	1	0.01981	0.1046	0	73.711	445.144	96.2	71.5	0.698632
432	15.1	104.991	6.953	140.64	10.7359	0	27.9576	5.0951	0.9599	-0.359	1	0.136	0.1527	0.01802	1315.51	954.844	78.65	69.55	0.64764
433	4.9	26.8474	5.4791	27.9669	9.6438	4.5962	13.7886	2.9873	0.9907	0.9689	0.9999	0.01137	0	0	922.153	57.5816	-3.25	-26.65	0.568147
434	24.3	71.5266	2.9435	129.567	5.8102	0	33.1436	4.5351	0.8757	-0.9285	1	0.2707	0.8161	0.1238	1068.31	171.045	-1.95	-71.5	0.506609
435	6.7	75.1559	11.2173	60.4561	12.863	0	29.9635	6.9732	0.9736	0.9388	0.9996	0.01649	0	0	1229.19	644.276	-7.8	74.75	0.872059
436	9.1	79.3586	8.7207	95.8358	13.498	6.5	26.2023	4.5516	0.8952	0.3592	0.9998	0.1563	0.1549	0.1569	510.368	844.412	74.75	26.65	0.646073
437	4.9	5.9927	1.223	34.3495	11.8447	0	23.6604	8.7898	0.5559	-0.3644	0.9658	0.4713	1	0.4444	1268.62	739.245	5.85	1.3	0.103253
438	14.9	17.4897	1.1738	98.3341	7.6228	0	25.3833	5.7763	-0.02612	-0.9999	1	0.7098	0.9922	0.8131	758.429	123.946	13	11.7	0.153985
439	15.5	56.1639	3.6235	119.797	8.8739	0	20.8102	3.524	0.9086	0.3786	1	0.1238	0.8815	0.1043	949.739	39.0226	-22.75	51.35	0.408332
440	9.3	21.4598	2.3075	49.2774	6.7503	0	13.4001	3.2063	0.827	0.359	1	0.1746	1	0.283	256.242	619.005	-0.65	21.45	0.341837
441	7.7	55.9944	7.272	57.7911	10.1388	0	21.8017	5.7333	0.6273	-0.8742	1	0.6519	0.2456	0.2432	1127.83	197.046	9.1	-55.25	0.717245
442	8.1	33.15	4.0926	46.2992	7.59	0	19.769	4.7894	0.8681	0.3457	0.9994	0.1748	0.5246	0.1707	762.66	15.1852	-29.25	15.6	0.539209
443	8.1	62.2814	7.6891	52.852	8.6643	0	22.981	5.0255	0.9381	0.8137	0.9994	0.05074	0.3279	0	851.259	944.228	19.5	-59.15	0.887446
444	6.1	1.4534	0.2383	32.0688	7.8217	0	29.9635	6.1348	-0.376	-1	1	0.769	1	0.8	1123.99	121.754	-0.65	-1.3	0.0304665
445	5.3	7.5802	1.4302	25.1652	7.6258	3.25	19.769	4.7137	-0.5362	-0.9191	0.4472	0.3454	1	1	989.717	538.66	-6.5	-3.9	0.187548
446	13.7	45.2673	3.3042	90.5597	7.7401	0	21.8017	4.7939	0.2432	-1	1	0.7654	0.5641	0.5263	389.179	991.683	24.05	38.35	0.426894
447	5.5	42.7471	7.7722	33.9719	9.7063	3.25	27.9576	5.2529	0.9728	0.9584	0.9926	0.01222	0	0	876.964	381.391	-37.7	20.15	0.800738
448	23.3	90.9861	3.905	267.281	12.5484	0	39.1352	7.3851	0.5712	-0.9988	1	0.6289	0.2676	0.3298	654.826	609.831	40.95	81.25	0.311195
449	5.1	13.9106	2.7276	15.9985	5.1608	0	17.5018	4.5898	0.9114	0.669	0.9864	0.09261	1	0.09091	533.108	144.794	11.05	8.45	0.528523
450	11.1	41.8885	3.7737	61.0084	6.7042	0	24.7513	4.3302	0.8879	0.1537	1	0.1835	0.4396	0.169	587.113	833.441	-27.95	31.2	0.562886
451	15.1	102.719	6.8026	107.199	8.1831	0	42.25	6.05	0.9791	0.8961	1	0.02478	0.2061	0	1147.22	467.94	-95.55	-37.7	0.831299
452	4.7	21.8404	4.6469	21.5416	7.9784	0	18.9506	5.3054	0.9916	0.9772	0.9998	0.009458	0.7778	0	1044.02	848.308	13	17.55	0.582435
453	5.5	30.9621	5.6295	35.4889	10.1397	0	20.8102	5.8542	0.7048	0.4158	0.9667	0.1691	0.08571	0.5333	595.827	594.509	24.05	-19.5	0.555194
454	8.1	27.3387	3.3751	46.2991	7.59	3.25	18.9506	4.16	0.8039	0.3735	0.9991	0.217	0.8033	0.2927	417.148	1026.73	26	-8.45	0.444677
455	8.3	78.2164	9.4237	64.1877	10.1885	6.5	14.5344	2.3294	0.9975	0.9811	1	0.003933	0	0	837.904	96.4217	-72.8	28.6	0.924935
456	5.3	28.5556	5.3879	26.0574	7.8962	3.25	16.25	4.1111	0.9873	0.9628	1	0.013	0.5455	0	1233.25	585.085	21.45	18.85	0.682341
457	22.7	68.6727	3.0252	162.91	7.87	0	24.7513	4.5636	0.556	-0.9997	1	0.6328	0.6618	0.3641	672.87	727.333	65.65	20.15	0.384396
458	8.3	23.544	2.8366	74.0651	11.7564	6.5	16.5718	3.0228	0.04868	-0.9999	1	0.9579	0.2381	0.4884	71.6145	953.759	-23.4	-2.6	0.241281
459	5.9	39.286	6.6586	33.2657	8.5297	3.25	16.25	3.8873	0.8732	0.6519	0.985	0.1076	0.641	0.1579	203.161	647.051	30.55	24.7	0.780637
460	7.7	7.9343	1.0304	36.2592	6.3613	0	16.25	3.5183	0.178	-0.908	0.9524	0.6815	1	0.8889	1113.51	324.37	6.5	4.55	0.161979
461	8.3	28.8647	3.4777	38.9821	6.1876	0	24.7513	5.1987	0.8197	-0.229	1	0.2531	0.7937	0.2326	1121.77	1017.89	-3.9	-28.6	0.562043
462	5.3	107.09	20.2057	67.5622	20.4734	16.5718	26.8002	3.272	0.9981	0.9949	0.9996	0.001674	0	0	189.642	473.226	105.3	19.5	0.986924
463	5.5	36.8155	6.6937	29.4906	8.4259	3.25	14.5344	3.1896	0.9347	0.8724	0.9732	0.03339	0	0	1071.45	1014.69	24.7	-27.3	0.79442
464	5.1	22.2524	4.3632	25.6876	8.2863	3.25	13.4001	2.9951	0.9877	0.9585	0.9996	0.01274	0.9355	0	1366	864.569	-22.1	2.6	0.526556
465	15.1	167.146	11.0693	152.428	11.6357	3.25	24.7513	4.3589	0.994	0.9731	1	0.006601	0	0	1328.1	342.801	-74.75	-149.5	0.951322
466	5.7	15.9349	2.7956	28.3999	7.6757	3.25	16.5718	4.6791	0.8493	0.4045	0.9975	0.176	0.8649	0.1765	615.886	10.1754	-3.25	15.6	0.364214
467	4.9	3.25	0.6633	15.334	5.2876	0	16.25	4.131	-0.326	-0.6051	0.4472	0.3733	1	1	1194.18	552.582	2.6	1.95	0.125444
468	7.9	52.2796	6.6177	47.3161	8.0197	0	13.7886	3.0993	0.9819	0.9125	1	0.02208	0.2542	0	563.108	117.165	-40.95	-32.5	0.82518
469	9.3	68.9674	7.4159	61.4953	8.424	0	20.5548	4.1527	0.9961	0.9638	1	0.007857	0.3425	0	811.683	210.898	-27.95	-63.05	0.88033
470	4.7	30.7224	6.5367	29.4891	10.9219	3.25	18.9506	3.9329	0.9387	0.8594	0.9821	0.04368	0	0	1092.37	674.33	-3.25	30.55	0.598495
471	5.7	46.601	8.1756	47.2572	12.7722	0	26.8002	7.1566	0.9718	0.9191	0.9997	0.02811	0.1081	0	812.965	811.737	42.9	-18.2	0.640109
472	10.1	59.3781	5.879	62.3934	7.7029	3.25	13.4001	2.7907	0.9791	0.8321	1	0.03527	0.2099	0	1287.1	859.693	59.15	-5.2	0.763219
473	9.9	62.2135	6.2842	65.8607	8.3368	0	16.5718	4.0841	0.9961	0.9487	1	0.007379	0.1139	0	1077.99	510.227	28.6	-55.25	0.75379
474	12.9	122.547	9.4998	140.144	12.8572	6.5	23.6604	3.767	0.9742	0.1827	1	0.1116	0.07339	0.03409	658.841	210.008	-121.55	-15.6	0.73887
475	4.7	5.2405	1.115	14.8156	5.4873	0	16.5718	4.3244	0.8521	0.6402	1	0.1431	1	0.3333	1253.17	521.585	2.6	4.55	0.203196
476	6.9	16.9125	2.4511	27.604	5.6335	0	17.5018	4.1898	0.6016	0.0294	1	0.3489	1	0.5517	718.935	664.275	-0.65	16.9	0.435094
477	9.5	4.111	0.4327	35.656	4.7541	0	11.718	3.5545	0.149	-1	1	0.7642	1	0.7292	1259.25	940.674	1.3	-3.9	0.0910162
478	8.9	26.5547	2.9837	51.5499	7.471	0	18.3848	4.0073	0.6591	-0.8913	1	0.579	0.6812	0.2449	977.371	1005.41	24.7	-9.75	0.399371
479	10.5	25.9512	2.4715	66.0662	7.7725	0	22.981	5.5032	-0.1449	-0.9965	0.9999	0.8155	0.7059	0.6875	614.957	159.062	9.75	24.05	0.31798
480	6.7	15.1744	2.2648	23.5652	5.0139	0	11.718	3.0359	0.745	0.4047	0.9996	0.193	1	0.4074	984.082	340.642	-11.05	10.4	0.451704
481	5.7	4.162	0.7302	29.2311	7.9003	0	21.8017	6.6861	0.0558	-1	1	0.934	1	0.5333	323.772	739.851	-2.6	3.25	0.0924269
482	5.3	7.827	1.4768	16.0598	4.8666	0	11.718	3.5418	0.6712	0.2425	0.9558	0.2569	1	0.5385	450.17	668.764	5.2	-5.85	0.303456
483	11.5	43.6275	3.7937	92.247	9.7102	0	37.0557	8.4999	0.5798	-0.9976	1	0.5205	0.7368	0.4533	839.157	17.8304	20.8	-38.35	0.390692
484	4.7	3.25	0.6915	9.9866	3.6987	0	6.5	1.9153	-0.7059	-0.8137	-0.6459	0.05745	1	1	139.925	843.979	-1.95	-2.6	0.186958
485	16.3	22.8242	1.4003	121.547	8.4998	0	27.768	7.0061	-0.2059	-0.9999	0.9985	0.7124	0.6294	0.8361	341.85	590.031	-21.45	7.8	0.164745
486	6.3	19.4783	3.0918	37.2568	8.6644	3.25	19.769	5.0245	0.358	-0.563	0.9935	0.4726	0.6279	0.8261	138.69	269.167	-8.45	-17.55	0.356839
487	14.5	75.4252	5.2017	93.8516	7.5081	0	22.981	3.6204	0.8151	-0.26	1	0.355	0.272	0.1827	829.824	607.31	-1.95	-75.4	0.692812
488	7.3	30.5776	4.1887	32.8158	6.1917	0	16.5718	4.5437	0.9868	0.9307	1	0.01471	0.7925	0	922.774	1017.55	30.55	-1.3	0.676502
489	18.5	60.1101	3.2492	87.6468	5.3119	0	13	3.0477	0.686	-0.9878	1	0.5891	0.6909	0.2552	1168.83	51.4	-22.1	-55.9	0.611683
490	5.1	26.1458	5.1266	26.6343	8.5917	0	23.4361	5.4819	0.9662	0.9031	0.9989	0.02869	0.5484	0	747.167	1018.93	14.95	-21.45	0.596692
491	13.5	85.7015	6.3483	100.741	8.7601	3.25	13.7886	2.9116	0.9563	0.6887	1	0.0578	0.1913	0.01053	541.126	704	-79.3	-32.5	0.724684
492	6.7	7.3539	1.0976	17.9624	3.8218	0	10.2774	2.753	0.457	-0.4472	1	0.3501	1	0.8519	266.537	1036.7	5.2	5.2	0.287195
493	5.1	54.3712	10.661	39.0671	12.6023	3.25	23.4361	5.6567	0.9851	0.9668	0.9961	0.008676	0	0	737.529	724.931	-48.1	-25.35	0.845957
494	14.1	42.27	2.9979	82.5769	6.8245	0	42.3748	5.4823	0.7102	-0.5453	1	0.4356	0.3802	0.3267	426.95	124.557	-1.3	-42.25	0.439285
495	4.7	72.7129	15.4708	45.8006	16.9632	7.2672	29.0689	5.6454	0.9956	0.9901	1	0.004442	0	0	711.245	937.777	48.75	-53.95	0.912021
496	5.7	0.65	0.114	32.3124	8.7331	3.25	24.7513	5.754	-0.6536	-0.999	0.1674	0.4573	1	1	1225.94	835.105	0.65	0	0.0130538
497	14.1	57.6745	4.0904	92.1363	7.6146	0	16.5718	3.5699	0.7856	-0.1961	0.9974	0.2533	0.3802	0.33	1020.66	128.879	-37.05	-44.2	0.537179
498	5.3	13	2.4528	26.987	8.1779	3.25	29.9635	6.3212	0.4283	-0.9487	0.9744	0.7882	0.9091	0.3846	179.792	830.377	7.8	-10.4	0.29993
499	19.7	158.709	8.0563	165.768	9.3654	0	27.5772	3.492	0.9496	0.6668	1	0.08031	0.0113	0.05096	505.805	702.586	102.05	121.55	0.86022
500	11.9	51.7557	4.3492	93.5399	9.4485	0	29.43	6.6578	0.8832	-0.3162	1	0.2433	0.5758	0.1392	216.613	192.059	-22.1	46.8	0.460306
501	6.5	21.3809	3.2894	44.4499	9.8778	0	34.548	7.4357	0.9074	0.4686	1	0.1313	0.9333	0.08333	450.285	262.177	7.15	20.15	0.333009
502	8.1	7.9343	0.9795	18.8266	3.0863	0	9.75	2.751	-0.2363	-1	1	0.6384	1	0.9697	1160.74	786.624	6.5	-4.55	0.31737
503	4.9	5.36	1.0939	33.0953	11.4122	0	35.8974	9.0565	-0.7694	-0.9683	-0.3162	0.2016	0.3448	1	889.286	165.592	1.3	-5.2	0.0958536
504	6.9	8.7207	1.2639	26.0924	5.325	0	13	2.9838	0.3826	-0.9939	0.9533	0.5492	1	0.7692	272.072	933.87	7.8	-3.9	0.237352
505	13.7	138.529	10.1116	156.133	13.3447	3.25	30.6604	6.0232	0.322	-1	1	0.8417	0.2479	0.433	880.555	695.588	55.9	126.75	0.757724
506	19.5	13.7118	0.7032	55.9413	3.1966	0	9.1924	2.2675	0.5618	-0.8944	1	0.482	1	0.5235	1298.57	373.292	13.65	1.3	0.219984
507	6.1	14.6647	2.404	49.7871	12.1432	3.25	26.2023	7.3686	0.551	-0.9487	0.9769	0.7279	0.4878	0.2857	1309.17	630.262	-3.25	14.3	0.197971
508	6.9	41.6457	6.0356	39.9119	8.1453	0	39.1352	7.1638	0.9977	0.9854	1	0.003588	0.2041	0	881.246	584.471	-23.4	-34.45	0.740992
509	15.3	46.278	3.0247	85.8453	6.4545	0	16.5718	3.9137	0.3142	-1	1	0.7468	0.6316	0.5045	1167.78	923.258	45.5	8.45	0.468619
510	5.7	6.5324	1.146	26.2057	7.0826	3.25	13.4001	3.4377	-0.5027	-0.9996	0.9947	0.8442	0.7568	0.7647	1021.87	267.526	-0.65	-6.5	0.161805
511	14.9	64.3631	4.3197	94.6445	7.3368	0	42.25	5.4246	0.8944	0.09829	0.9996	0.1409	0.4031	0.1101	844.339	143.987	-64.35	1.3	0.588772
512	13.3	25.0819	1.8859	76.1895	6.7424	0	42.25	6.0775	0.3608	-1	1	0.6542	0.8053	0.5806	830.835	898.575	13	-21.45	0.279708
513	4.9	10.7594	2.1958	17.5042	6.0359	3.25	9.1924	2.0345	0.5433	-0.2659	1	0.5761	1	0.4444	38.7449	921.031	9.75	4.55	0.36379
514	8.1	45.407	5.6058	42.2792	6.931	0	14.5344	3.719	0.962	0.7809	1	0.05929	0.4754	0	1222.19	369.691	-18.2	41.6	0.808801
515	18.7	111.272	5.9504	172.888	10.3526	0	48.75	7.2034	0.5746	-0.9872	1	0.5501	0.3772	0.4247	395.46	824.842	85.8	70.85	0.574773
516	14.9	98.6652	6.6218	119.269	9.2457	0	26.8002	5.7452	0.9766	0.5754	1	0.04675	0.1783	0.009174	113.557	275.238	52	-83.85	0.716203
517	6.7	27.6384	4.1251	37.8795	8.0595	0	16.25	4.1766	0.9736	0.8789	1	0.03012	0.5957	0	14.209	422.657	-20.8	-18.2	0.511831
518	7.9	3.677	0.4654	34.7779	5.8946	0	20.8102	5.1017	-0.1635	-1	0.9806	0.7227	1	0.8611	1304	997.253	-2.6	-2.6	0.0789536
519	8.1	36.4522	4.5003	58.5516	9.5986	0	20.5548	4.7081	0.9184	0.7071	0.9983	0.07467	0.4754	0.02439	693.099	102.512	-23.4	-27.95	0.46885
520	8.3	62.7915	7.5652	63.8681	10.1378	0	20.5548	5.0551	0.9863	0.93	1	0.01587	0.1746	0	1304.89	945.084	55.9	28.6	0.746237
521	6.9	12.4182	1.7997	44.9168	9.1667	3.25	16.25	3.0828	0.9272	0.4472	1	0.1302	1	0.1034	1386.7	387.37	-9.1	8.45	0.19633
522	6.9	27.0903	3.9261	33.3957	6.8154	0	14.5344	4.5605	0.9382	0.7904	0.9997	0.05367	0.5102	0	48.5725	730	-13.65	23.4	0.576063
523	16.1	19.5108	1.2119	83.0749	5.8918	0	14.5344	3.4809	0.1879	-1	1	0.7608	0.8652	0.6838	536.851	494.481	19.5	-0.65	0.205693
524	6.7	3.7901	0.5657	31.3849	6.6776	0	21.8017	5.0162	-0.4064	-1	0.9923	0.8478	1	0.7407	1166.37	877.291	-3.25	1.95	0.0847161
525	10.1	68.9031	6.8221	66.6103	8.2235	0	14.5344	4.181	0.9885	0.9045	1	0.02058	0.09877	0	746.391	921.218	0.65	68.9	0.829586
526	7.5	5.9927	0.799	33.9976	6.1814	0	39.6713	8.4036	-0.4532	-0.9499	0.7328	0.4813	1	1	1159.81	131.9	-3.9	4.55	0.129259
527	12.9	186.123	14.4281	181.343	16.637	3.25	37.9012	8.3193	0.9845	0.8944	1	0.0227	0	0	853.101	430.744	68.9	172.9	0.86723
528	4.7	22.2524	4.7346	23.6304	8.752	3.25	29.43	7.8891	0.9468	0.8	0.9979	0.07161	0.4444	0	257.255	335.851	22.1	2.6	0.540973
529	9.1	18.715	2.0566	58.6097	8.2549	0	33.931	6.9699	0.1772	-0.8944	1	0.7618	0.7465	0.5686	830.308	359.082	-6.5	17.55	0.249137
530	12.7	57.2332	4.5066	94.5454	8.836	0	19.769	4.5426	0.7701	-0.6519	1	0.4322	0.4112	0.2069	1005.25	856.898	-1.95	-57.2	0.510027
531	4.9	16.5718	3.382	27.5094	9.486	0	17.5018	4.8339	0.9284	0.8109	0.9998	0.06797	0.931	0	509.092	129.929	12.35	11.05	0.356525
532	7.7	30.1112	3.9105	52.2217	9.1617	0	20.5548	4.8951	0.3565	-0.6184	0.9999	0.6869	0.2982	0.4595	1181.32	215.552	-25.35	-16.25	0.426831
533	9.5	14.2556	1.5006	31.7282	4.2304	0	11.718	3.292	0.03875	-0.9971	0.9814	0.724	1	0.7736	1222.54	889.763	-10.4	-9.75	0.354718
534	9.5	18.3963	1.9364	44.7997	5.9733	0	14.5344	3.992	0.08403	-0.9848	0.9899	0.6328	0.9867	0.7736	342.305	670.005	15.6	9.75	0.324176
535	17.7	129.422	7.312	131.903	8.4014	0	33.4608	5.164	0.9726	0.8411	1	0.03168	0.2293	0	1314.85	316.994	111.15	-66.3	0.870331
536	5.7	53.5452	9.3939	51.6411	13.9571	4.5962	20.5548	4.5843	0.5753	0.1572	0.9437	0.3181	0	0.6471	1037.11	1004.87	44.85	-29.25	0.673055
537	5.3	17.9781	3.3921	21.1975	6.4235	0	14.5344	4.4163	0.9593	0.9333	0.9952	0.01984	1	0	1378.68	824.991	3.9	17.55	0.528077
538	7.7	36.7005	4.7663	37.5836	6.5936	0	14.5344	3.918	0.9912	0.9701	1	0.00781	0.4561	0	172.662	412.974	-14.3	-33.8	0.722868
539	14.9	48.2797	3.2403	105.09	8.1465	0	22.75	4.8281	0.7252	-0.9959	1	0.5252	0.8682	0.1944	1107.61	135.513	35.1	33.15	0.397754
540	7.5	53.6004	7.1467	54.1466	9.8448	3.25	23.4361	5.3863	0.8787	0.7984	0.9716	0.04369	0	0	801.933	1009.59	-49.4	20.8	0.725937
541	9.9	95.0912	9.6052	85.2468	10.7907	4.5962	25.3833	4.4329	0.9873	0.9304	1	0.01452	0.03797	0	572.763	876.227	-91.65	-25.35	0.890137
542	6.5	6.5	1	33.2099	7.38	0	21.8017	4.6986	0.6247	0.1414	0.9923	0.3055	1	0.56	1261.38	133.169	5.2	-3.9	0.135501
543	5.5	2.0555	0.3737	19.5554	5.5873	0	14.5344	3.9237	-0.7282	-0.9762	-0.4472	0.1902	1	1	620.391	609.373	-0.65	-1.95	0.0668838
544	8.7	6.6922	0.7692	39.622	5.9137	0	20.5548	5.2946	-0.1725	-1	0.922	0.5404	1	0.9565	24.3966	792.914	5.85	-3.25	0.130071
545	8.9	101.533	11.4082	98.7297	14.3087	0	25.3833	5.853	0.988	0.9346	1	0.01703	0.01449	0	243.888	450.157	-78	-65	0.797291
546	6.5	11.718	1.8028	32.6959	7.2657	3.25	22.75	5.0703	0.4452	-0.9044	0.9999	0.7513	0.9778	0.36	890.108	186.777	-6.5	9.75	0.248125
547	4.7	12.3329	2.624	14.1989	5.2589	0	13.4001	3.996	0.8994	0.7158	1	0.1111	0.963	0.1429	92.7447	679.362	-11.7	3.9	0.498964
548	8.1	17.7415	2.1903	38.655	6.3369	0	22.981	4.6739	0.5374	-0.1452	0.9999	0.3956	0.9836	0.6098	1131.07	458.562	-15.6	8.45	0.345642
549	6.3	50.5665	8.0264	39.5298	9.193	3.25	14.5344	3.0486	0.9915	0.9628	1	0.009437	0	0	1081.29	82	-36.4	-35.1	0.873099
550	8.7	75.4504	8.6725	71.085	10.6097	0	37.9012	7.2889	0.9668	0.7894	1	0.06007	0	0	1097.44	885.27	-69.55	-29.25	0.817412
551	7.3	3.3144	0.454	12.8327	2.4213	0	4.5962	1.6611	0.2367	-0.8437	1	0.7144	1	0.5714	654.555	479.281	-3.25	-0.65	0.187503
552	16.7	45.9619	2.7522	103.112	7.0144	0	19.5	4.0099	0.8214	-0.1351	1	0.2661	0.8163	0.2283	1049.52	611.808	32.5	32.5	0.392364
553	16.7	92.0892	5.5143	125.743	8.554	0	22.75	5.1575	0.6079	-0.7789	1	0.6473	0.3061	0.2756	466.605	398.593	-29.9	-87.1	0.644646
554	11.3	100.456	8.8899	97.195	10.4511	3.25	18.3848	3.3251	0.9092	0.6415	0.9994	0.104	0	0.137	1305.66	136.376	53.3	85.15	0.850619
555	7.5	51.1645	6.8219	59.6879	10.8523	3.25	20.8102	4.6331	0.9507	0.7826	0.9999	0.04878	0	0	1298.87	16.08	45.5	-23.4	0.628613
556	5.7	27.3387	4.7963	26.1883	7.0779	0	17.5018	4.5485	0.9515	0.7944	0.9998	0.05671	0.7838	0	1290.15	1011.61	-8.45	-26	0.677644
557	15.9	71.1624	4.4756	142.906	10.281	0	23.4361	5.8034	0.7283	-0.9985	1	0.5438	0.3022	0.2203	143.116	812.318	-68.25	-20.15	0.435327
558	15.9	119.854	7.538	129.789	9.3374	0	16.5718	3.6246	0.9939	0.9467	1	0.008858	0.04317	0	1295.25	278.711	-109.2	-49.4	0.807291
559	5.7	9.9218	1.7407	17.4374	4.7128	0	10.2774	2.8763	-0.3479	-0.9345	0.09632	0.2968	1	1	1268.18	775.851	-5.2	-8.45	0.369356
560	5.9	2.9069	0.4927	12.3362	3.1631	0	7.2672	2.2404	-0.4822	-1	1	0.739	1	0.8889	377.525	184.712	-1.3	2.6	0.155765
561	5.7	22.8242	4.0042	26.9159	7.2746	0	16.25	4.0761	0.9216	0.7593	0.998	0.06672	0.7568	0	963.202	183.281	21.45	-7.8	0.550436
562	11.9	103.505	8.6979	106.15	10.7222	3.25	21.8017	3.7498	0.9489	0.6702	1	0.08703	0.0303	0.06329	793.672	389.097	-48.1	-91.65	0.811205
563	5.3	14.8223	2.7967	25.9707	7.8699	0	19.769	5.6729	0.4235	-0.1789	0.9936	0.3067	0.9697	0.8462	1222.38	868.076	14.3	3.9	0.355367
564	4.9	6.1321	1.2514	37.0959	12.7917	4.5962	23.6604	5.947	-0.4953	-0.7761	-0.195	0.2567	1	1	381.776	105.071	-5.2	3.25	0.0978291
565	15.3	22.0713	1.4426	143.876	10.8177	0	26.2023	6.2775	0.4131	-0.9843	1	0.6082	0.3083	0.5575	535.265	678.758	21.45	5.2	0.133356
566	8.3	52.5978	6.3371	56.4562	8.9613	0	18.3848	4.6883	0.9678	0.7634	1	0.04307	0.2381	0	1289.42	331.349	-40.3	-33.8	0.707163
567	6.5	48.8582	7.5166	41.9121	9.3138	3.25	16.5718	3.3023	0.9773	0.9138	1	0.0237	0	0	7.7154	299.069	-3.25	48.75	0.807039
568	14.9	111.363	7.474	122.384	9.4871	0	16.5718	4.0294	0.9778	0.9126	1	0.0215	0	0	956.218	747.819	86.45	70.2	0.787807
569	4.9	17.1605	3.5021	15.4782	5.3373	0	10.2774	2.4404	0.9869	0.9678	0.9971	0.008059	1	0	75.9388	857.031	-15.6	-7.15	0.656156
570	6.5	54.445	8.3762	75.5631	16.7918	4.5962	27.9576	6.8721	0.8532	0.2717	0.9964	0.1974	0.2889	0.16	123.138	498.938	45.5	-29.9	0.498827
571	8.7	26.5547	3.0523	55.2423	8.2451	4.5962	14.5344	2.9608	0.569	-0.07749	0.9977	0.3973	0.7015	0.5532	772.27	805.667	-9.75	24.7	0.370196
572	14.7	57.6158	3.9194	100.85	7.941	0	14.5344	3.7168	0.8714	0.0767	1	0.1667	0.5197	0.1589	1258.64	612.653	52.65	-23.4	0.493565
573	6.5	19.4783	2.9967	43.2787	9.6175	3.25	20.8102	5.4983	0.8843	0.5459	0.9985	0.1314	1	0.2	284.669	80.1615	-8.45	-17.55	0.311588
574	4.7	9.2382	1.9656	25.1696	9.3221	0	33.4608	8.548	-0.8407	-0.9304	-0.7452	0.05743	0.963	1	863.755	778.521	5.85	7.15	0.210854
575	8.5	33.8	3.9765	34.7076	5.3396	0	11.718	2.9727	0.9332	0.7531	1	0.05799	0.9385	0	1259.42	215.353	0	-33.8	0.744719
576	5.3	42.8113	8.0776	43.2824	13.1159	3.25	23.4361	5.7894	0.9511	0.8776	0.9996	0.0445	0.3636	0	787.519	702.821	-21.45	37.05	0.615863
577	6.3	15.6	2.4762	22.2241	5.1684	0	16.5718	3.7613	0.8714	0.3393	1	0.1573	1	0.1304	758.794	688.873	15.6	0	0.479104
578	5.1	10.5812	2.0748	14.9866	4.8344	0	10.2774	2.4757	0.5797	0.1414	0.9924	0.2867	1	0.7273	515.529	412.735	-7.8	-7.15	0.429174
579	6.1	15.23	2.4967	22.0246	5.3719	0	18.3848	5.2402	-0.3874	-1	1	0.6971	0.6829	0.8571	811.664	163.82	9.75	-11.7	0.46477
580	7.5	22.981	3.0641	54.1896	9.8527	0	39.538	9.4497	0.3557	-0.9829	0.9999	0.6431	0.8	0.6857	258.273	942.86	-22.75	3.25	0.310991
581	5.9	13.5256	2.2925	28.6417	7.344	0	16.25	4.4691	-0.5989	-0.9923	0.9671	0.5887	0.8462	0.9474	1137.93	95.2119	-7.8	-11.05	0.31216
582	11.1	109.965	9.9068	107.885	11.8555	0	29.9635	6.3731	0.9921	0.87	1	0.01644	0.1538	0	1243.68	666.396	81.25	74.1	0.835629
583	6.1	60.5478	9.9259	39.1684	9.5533	3.25	16.25	3.6242	0.9954	0.9814	1	0.004907	0	0	935.779	49.623	-52.65	29.9	1.039
584	12.1	6.5	0.5372	70.7119	7.0012	0	30.8322	5.1005	-0.1586	-0.9965	0.9983	0.6531	1	0.8375	417.942	363.174	5.2	-3.9	0.0767297
585	7.9	14.0316	1.7761	23.7767	4.03	0	13.4001	3.5776	0.9233	0.156	1	0.1479	1	0.07692	572.221	87.6392	13.65	3.25	0.44072
586	13.7	8.2219	0.6001	77.3756	6.6133	0	48.75	7.6072	0.1711	-0.9989	1	0.7182	0.812	0.6598	474.584	760.781	2.6	-7.8	0.0907414
587	8.3	13.0162	1.5682	41.205	6.5405	0	16.5718	3.9342	0.4129	-0.9487	0.9984	0.6131	0.9841	0.5349	1106.64	314.108	0.65	13	0.239768
588	5.5	44.2191	8.0398	28.611	8.1746	0	13.4001	4.5477	0.9956	0.9904	0.9996	0.002757	0.05714	0	230.273	979.964	-1.3	-44.2	0.98351
589	6.3	21.8017	3.4606	32.7939	7.6265	0	13.4001	3.6925	0.8741	0.1961	0.9997	0.2048	0.7442	0.1739	1255.1	815.119	-3.9	-21.45	0.45376
590	9.1	90.9001	9.989	97.0301	13.6662	0	32.5	6.3305	0.766	0.01754	0.9948	0.3224	0.1831	0.2745	630.923	37.9066	74.1	-52.65	0.730927
591	13.7	51.0364	3.7253	86.9242	7.4294	0	16.25	4.155	0.6408	-0.9995	0.9985	0.6366	0.5726	0.268	1131.33	508.201	35.1	37.05	0.501427
592	9.7	85.8222	8.8476	81.8591	10.6311	3.25	22.981	4.6278	0.9804	0.9322	1	0.01783	0	0	690.371	547.51	-85.8	1.95	0.832237
593	9.7	28.9888	2.9885	84.9224	11.0289	0	35.0036	8.7213	0.4526	-0.8854	0.9989	0.5735	0.6104	0.5965	1331.69	1017.83	19.5	21.45	0.27097
594	11.3	12.7705	1.1301	37.8773	4.0728	0	17.5018	3.9652	0.2118	-1	1	0.7084	1	0.6714	1328.77	741.217	3.25	-12.35	0.277475
595	13.7	117.391	8.5687	141.144	12.0636	0	32.0088	6.6109	0.6917	-0.8476	1	0.556	0.2991	0.268	207.066	273.96	-101.4	59.15	0.710294
596	6.5	32.0681	4.9336	35.4241	7.872	3.25	14.5344	2.8142	0.9637	0.8814	1	0.03174	0.08889	0	188.023	570.885	30.55	-9.75	0.626728
597	13.3	46.6055	3.5042	92.1616	8.1559	0	23.6604	4.8104	0.8847	-0.9971	1	0.3035	0.7965	0.06452	816.083	819.906	6.5	46.15	0.429652
598	12.1	100.33	8.2917	109.543	10.8458	0	26.2023	5.1714	0.9643	0.7557	1	0.04582	0.05941	0	604.041	22.095	91	-42.25	0.764508
599	13.3	29.1052	2.1884	68.0998	6.0265	0	19.769	4.0793	0.7576	-0.9615	1	0.3581	1	0.3187	1142.63	255.184	-11.7	26.65	0.36313
600	12.7	88.9551	7.0043	90.5935	8.4667	0	17.5018	3.5126	0.9948	0.97	1	0.006401	0	0	1327.34	213.287	39	79.95	0.827276
601	4.7	13.3369	2.8376	19.1096	7.0776	3.25	18.9506	4.4595	0.7977	0.6321	0.8806	0.082	1	0.1429	1380.43	843.628	-9.1	9.75	0.400927
602	6.5	84.9115	13.0633	60.4305	13.429	0	26.2023	5.914	0.968	0.9292	0.9998	0.02295	0	0	1248.58	579.315	46.8	-70.85	0.972768
603	5.1	6.6922	1.3122	14.4482	4.6607	0	11.718	3.4214	0.7083	0.3162	0.9806	0.2333	1	0.4545	167.677	848.755	3.25	-5.85	0.281546
604	7.1	46.9127	6.6074	44.0644	8.6401	0	45.2673	8.1905	0.8319	0.5398	0.9999	0.1678	0	0.4194	632.303	90.493	3.25	46.8	0.764737
605	5.1	8.7207	1.7099	24.5427	7.917	0	32.5	8.3714	0.1463	-0.995	0.9655	0.9023	1	0.4545	331.274	450.588	7.8	3.9	0.215978
606	6.3	31.53	5.0048	30.0761	6.9944	3.25	13.4001	2.7848	0.9851	0.934	1	0.01839	0.1628	0	128	253.373	31.2	-4.55	0.715544
607	12.7	27.3696	2.1551	73.5811	6.8767	0	14.5344	4.0047	0.3169	-0.9947	0.9988	0.7186	0.9439	0.5294	1012.86	542.831	-27.3	1.95	0.313392
608	12.7	9.1232	0.7184	38.9944	3.6443	0	11.718	2.6684	-0.4249	-1	0.9899	0.5325	1	0.9639	1046.23	691.291	0.65	9.1	0.19713
609	6.1	13.3843	2.1942	19.9895	4.8755	0	11.718	2.7544	-0.3005	-0.9487	0.3162	0.3296	0.9512	1	806.951	291.918	-6.5	-11.7	0.450046
610	7.3	23.4361	3.2104	39.1256	7.3822	0	32.5	6.9024	0.634	-0.4295	0.9985	0.4785	0.6792	0.3438	555.575	15.589	-13	-19.5	0.434884
611	12.5	45.9298	3.6744	89.9291	8.5647	3.25	17.5018	4.0538	0.7961	-0.9487	1	0.3848	0.4762	0.2353	940.548	254.936	40.95	20.8	0.429017
612	12.5	72.4801	5.7984	93.8131	8.9346	0	20.5548	4.0619	0.4286	-0.9939	1	0.7366	0.4095	0.4405	1205.36	992.108	35.75	-63.05	0.648983
613	12.5	36.9587	2.9567	75.985	7.2367	0	21.8017	4.5115	0.8058	-0.5812	1	0.2978	0.8381	0.2706	199.396	334.112	14.95	33.8	0.40857
614	12.3	25.2832	2.0555	61.1605	5.9379	0	14.5344	3.4234	0.5533	-0.9955	1	0.7127	0.9126	0.3012	1049.59	986.817	18.2	-17.55	0.346166
615	7.9	29.1994	3.6961	32.2526	5.4665	0	11.718	2.8333	0.8118	0.6268	1	0.1103	0.5763	0.2051	1099.08	892.854	-8.45	-27.95	0.676136
616	4.7	9.0535	1.9263	22.0533	8.1679	0	35.0036	9.2686	-0.7712	-0.9899	-0.3596	0.2379	0.963	1	1366.76	684.202	3.25	-8.45	0.235838
617	5.1	29.3653	5.7579	26.2875	8.4798	0	17.5018	3.9785	0.9917	0.9731	0.9999	0.007558	0.03226	0	860.951	275.255	-29.25	-2.6	0.679014
618	10.7	76.7688	7.1747	77.2005	8.8736	3.25	40.2003	5.6881	0.9929	0.9594	1	0.009845	0	0	1138.72	959.593	-76.7	-3.25	0.808544
619	11.7	50.1175	4.2835	72.6351	7.4882	0	16.25	4.0903	0.8165	-0.3881	1	0.2887	0.2268	0.2468	1008.19	262.214	34.45	-36.4	0.572033
620	7.3	78.2191	10.7149	62.0303	11.7038	0	35.8974	8.4157	0.9384	0.8009	0.9999	0.04642	0.07547	0	1040.58	9.4726	-78	5.85	0.915506
621	5.1	58.0832	11.3889	37.9208	12.2325	3.25	18.9506	3.8835	0.9496	0.8753	0.9931	0.04547	0	0	674.755	8.7843	57.85	-5.2	0.931036
622	7.1	38.9621	5.4876	52.5658	10.307	0	29.9635	6.4027	0.8262	0.0767	0.9999	0.2653	0.3333	0.1935	179.507	740.697	-18.2	-34.45	0.532415
623	5.7	5.0767	0.8906	26.9718	7.2897	0	37.0557	8.4932	-0.4161	-0.9983	0.8944	0.6907	0.973	0.8824	1160.49	325.132	-3.9	-3.25	0.122172
624	11.7	13.7733	1.1772	45.4476	4.6853	0	13.4001	2.6412	0.4113	-0.7826	1	0.5612	0.7835	0.6053	135.752	360.936	13	-4.55	0.251254
625	5.3	45.9436	8.6686	36.6717	11.1126	3.25	19.769	4.3824	0.9862	0.9591	0.999	0.01224	0	0	475.245	988.641	-41.6	19.5	0.780069
626	11.5	50.8539	4.4221	70.0048	7.3689	3.25	13.4001	3.2433	0.9517	0.8087	1	0.04421	0.6316	0	870.852	53.7174	-41.6	-29.25	0.600103
627	5.9	7.9076	1.3403	21.9139	5.619	0	17.5018	4.6689	-0.703	-0.9987	0.1146	0.3637	1	1	480.407	781.373	-1.3	7.8	0.23853
628	5.3	18.4077	3.4732	18.9452	5.741	3.25	9.1924	1.8193	0.97	0.9191	0.9999	0.02917	0.6364	0	927.123	512.387	13.65	12.35	0.604982
629	5.5	4.162	0.7567	18.5773	5.3078	0	16.25	4.0056	-0.05504	-0.9973	0.9991	0.9241	1	0.6	446.764	479.646	2.6	-3.25	0.142564
630	7.3	4.162	0.5701	13.6173	2.5693	0	6.5	2.0592	-0.1549	-0.9806	0.9487	0.6223	1	0.96	1217.12	702.144	-2.6	3.25	0.221889
631	10.3	84.3123	8.1857	86.1694	10.3819	0	20.8102	5.1015	0.9631	0.8346	1	0.04678	0.2892	0	55.3398	494.665	-39	-74.75	0.788459
632	10.1	41.1096	4.0703	55.0186	6.7924	0	16.25	3.2131	0.8609	0.4661	1	0.1578	0.4074	0.2623	1146.91	1010.72	-23.4	33.8	0.599243
633	5.1	31.2068	6.119	26.597	8.5797	0	14.5344	4.2771	0.6131	0.3795	0.8566	0.1372	0.4516	0.9091	431.794	1015.98	25.35	-18.2	0.713195
634	10.3	7.0308	0.6826	45.2539	5.4523	0	11.718	2.6472	0.2068	-0.9261	0.9956	0.5423	1	0.8065	203.315	972.515	-5.85	-3.9	0.125195
635	10.3	24.7086	2.3989	43.9757	5.2983	0	13.4001	3.5241	0.8713	-0.4706	1	0.2914	1	0.1587	1258.46	968.573	-0.65	-24.7	0.452768
636	8.5	99.0093	11.6482	83.0539	12.7775	4.5962	18.9506	3.3325	0.9963	0.9786	1	0.004475	0	0	547.371	200.347	83.85	-52.65	0.911618
637	9.5	34.5541	3.6373	39.8774	5.317	0	11.718	2.7831	0.9488	0.8031	1	0.04951	0.76	0	877.174	147.837	9.75	33.15	0.684089
638	5.3	15.3406	2.8944	25.6212	7.764	3.25	20.8102	5.0306	0.6497	0.1961	1	0.2061	0.9091	0.7692	310.877	483.509	12.35	9.1	0.372798
639	9.9	13.9106	1.4051	55.1833	6.9852	0	30.6604	6.746	0.3419	-0.884	0.9997	0.6736	0.962	0.5345	600.985	1028.08	-8.45	-11.05	0.201154
640	5.1	32.7332	6.4183	23.9203	7.7162	0	17.5018	5.3157	0.9964	0.9874	1	0.003818	0.1613	0	786.569	230.608	-32.5	-3.9	0.831795
641	5.5	14.2556	2.5919	16.3321	4.6663	0	11.718	3.3371	0.6498	0.2425	0.9927	0.2499	0.9714	0.4	1198.29	870.518	13	-5.85	0.555451
642	7.1	2.9069	0.4094	32.6521	6.4024	0	19.769	4.6665	-0.1845	-1	0.9864	0.511	1	0.9286	994.915	369.211	1.3	2.6	0.0639448
643	6.5	51.3665	7.9025	43.9753	9.7723	4.5962	18.9506	3.9241	0.9712	0.9218	0.9982	0.01947	0	0	70.3	215.354	31.85	-40.3	0.808663
644	9.7	51.7557	5.3356	83.0756	10.789	3.25	23.6604	4.8094	0.7563	-0.05872	1	0.3113	0.5714	0.3158	572.072	91.1856	10.4	50.7	0.494541
645	9.5	4.111	0.4327	44.3794	5.9173	0	18.3848	4.0051	-0.1814	-1	1	0.7969	1	0.7547	859.063	775.705	3.9	-1.3	0.0731246
646	5.5	11.3518	2.064	15.8721	4.5349	0	9.75	2.2883	0.875	0.7071	0.9829	0.06825	1	0.06667	1172.11	887.936	-10.4	-4.55	0.455137
647	6.9	27.0903	3.9261	32.5448	6.6418	0	14.5344	3.2281	0.5219	-0.02702	1	0.3599	0.5918	0.6552	883.341	894.58	-13.65	23.4	0.59112
648	9.3	21.8501	2.3495	58.9729	8.0785	0	14.5344	3.6729	0.6425	-0.4603	0.9959	0.4018	0.7671	0.4528	1012.21	475.091	18.85	11.05	0.290834
649	9.3	4.6872	0.504	12.8189	1.756	0	7.2672	2.1218	0.5679	-0.3162	1	0.4259	1	0.5417	387.774	985.193	-2.6	-3.9	0.287016
650	6.9	34.499	4.9999	30.5468	6.234	0	18.9506	4.5411	0.8233	0.532	1	0.1993	0.3061	0.4483	352.225	818.986	25.35	23.4	0.802037
651	4.9	41.8279	8.5363	29.5073	10.1749	0	25.3833	7.5661	0.9972	0.9903	1	0.003127	0	0	1263.07	823.673	22.75	-35.1	0.838957
652	4.7	11.5729	2.4623	12.3795	4.585	0	13	3.4479	0.8168	0.6204	0.9107	0.1112	1	0.2857	527	1034.61	9.1	7.15	0.537034
653	9.1	25.2916	2.7793	36.6473	5.1616	0	11.718	3.0566	0.8729	0.1465	1	0.1402	0.9859	0.1373	712.555	600.291	11.05	22.75	0.538457
654	8.9	14.2704	1.6034	41.3695	5.9956	0	16.25	3.4398	0.1984	-1	0.9998	0.7336	1	0.6444	247.388	821.096	-7.15	12.35	0.267429
655	8.7	35.2322	4.0497	48.0655	7.1739	0	33.931	6.1527	0.9488	0.7071	0.9998	0.06014	0.4478	0.02128	699.155	166.19	21.45	-27.95	0.564505
656	7.3	13.0648	1.7897	21.6411	4.0832	0	10.2774	3.3528	0.4233	-0.9878	0.9995	0.6585	1	0.5	460.781	896.822	13	-1.3	0.438308
657	7.1	42.7668	6.0235	38.2601	7.502	0	18.9506	3.5974	0.9812	0.9434	1	0.01675	0.03922	0	513.528	573.915	17.55	39	0.802919
658	5.7	54.9855	9.6466	46.2791	12.5079	4.5962	16.5718	3.4247	0.9212	0.7148	0.9978	0.08975	0.05405	0.05882	48.5965	610.035	-54.6	6.5	0.771241
659	4.9	5.886	1.2012	12.9571	4.468	0	37.0557	9.2372	-0.9195	-1	-0.83	0.05558	1	1	280.867	305.561	-0.65	-5.85	0.268845
660	8.5	31.0711	3.6554	46.4055	7.1393	0	20.5548	4.53	0.9345	0.4961	1	0.08287	0.5385	0.02222	483.812	482.324	29.9	-8.45	0.512011
661	8.5	78.5721	9.2438	72.4516	11.1464	3.25	21.8017	4.2498	0.9981	0.9867	1	0.00247	0	0	930.823	1021.29	-75.4	-22.1	0.829308
662	8.5	57.2332	6.7333	62.7305	9.6508	0	19.769	4.8383	0.9868	0.939	1	0.01466	0.06154	0	689.071	122.359	57.2	1.95	0.697693
663	8.5	48.4414	5.699	41.2125	6.3404	0	10.2774	2.4581	0.9919	0.9545	1	0.008739	0.1231	0	1027.34	560.865	47.45	-9.75	0.898839
664	7.7	15.1744	1.9707	34.2762	6.0134	0	27.768	5.3871	0.5726	-0.4216	0.9998	0.3874	1	0.5833	882.149	187.74	14.95	-2.6	0.327718
665	8.5	25.3583	2.9833	24.4463	3.761	0	10.2774	2.1092	0.8712	0.4472	0.9989	0.1518	0.8769	0.1778	1213.14	41.2529	-0.65	25.35	0.79322
666	8.3	5.886	0.7092	46.9228	7.4481	0	24.7513	5.6008	0.5069	-0.9734	0.9939	0.4994	1	0.6512	835.657	325.765	-5.85	-0.65	0.0952189
667	6.5	82.2937	12.6606	60.2067	13.3793	4.5962	23.6604	4.4198	0.9971	0.9929	1	0.002525	0	0	1113	799.269	19.5	-79.95	0.946283
668	8.1	79.196	9.7773	74.7382	12.2522	3.25	45.5	8.4756	0.846	-0.003922	1	0.2007	0.1803	0.1707	764.531	272.648	22.1	76.05	0.798004
669	5.5	25.0819	4.5603	30.7381	8.7823	3.25	13.4001	3.1738	0.9802	0.9231	1	0.02159	0.8286	0	962.5	134.855	-21.45	-13	0.51926
670	7.7	14.0316	1.8223	32.1767	5.645	0	22.981	3.9812	0.8299	-0.2609	1	0.2689	1	0.2162	970.604	507.409	13.65	-3.25	0.322817
671	6.1	43.5936	7.1465	40.8855	9.9721	3.25	18.9506	4.0787	0.9846	0.9501	1	0.01485	0.02439	0	231.139	773.812	-40.95	-14.95	0.716649
672	6.5	29.2789	4.5044	53.9943	11.9987	3.25	45.9619	9.7824	0.4107	-0.9995	0.9998	0.7498	0.7111	0.48	119.123	916.269	-1.3	-29.25	0.375407
673	7.7	61.062	7.9301	68.0687	11.9419	3.25	22.75	4.2201	0.9918	0.9674	1	0.009158	0	0	202.422	477.974	53.95	28.6	0.664057
674	7.7	45.113	5.8588	45.1585	7.9226	0	14.5344	3.7431	0.8522	0.563	1	0.1412	0.2632	0.2973	409.909	758.5	36.4	-26.65	0.739505
675	7.7	48.3147	6.2746	42.2831	7.4181	0	13.4001	3.7872	0.9471	0.8542	0.9999	0.04637	0	0	144.63	229.74	47.45	9.1	0.84585
676	7.5	58.0287	7.7372	60.5256	11.0047	3.25	18.9506	4.2972	0.9942	0.9602	1	0.007746	0	0	185.327	616.02	-43.55	38.35	0.703081
677	7.5	32.3828	4.3177	47.6889	8.6707	0	19.5	4.733	0.9432	0.8334	0.9993	0.04354	0.5636	0	160.46	749.9	-31.85	5.85	0.497964
678	5.5	20.4104	3.711	14.8246	4.2356	0	9.75	2.5876	0.9001	0.7952	0.9856	0.05849	0.9143	0	723.9	1021.75	16.25	12.35	0.876145
679	7.3	35.3638	4.8444	54.2678	10.2392	0	21.8017	4.6605	0.9705	0.8007	1	0.04288	0.283	0	1320.47	975.877	10.4	33.8	0.473123
680	6.3	8.5494	1.3571	27.4232	6.3775	3.25	10.2774	1.9694	-0.09202	-0.9487	0.6508	0.6082	0.9767	1	1322.35	810.849	-1.3	8.45	0.212795
681	7.3	13.1454	1.8007	26.6464	5.0276	0	25.3833	4.6656	0.894	0.4472	1	0.1234	1	0.09091	309.438	450.349	13	-1.95	0.358163
682	7.3	5.5536	0.7608	53.6151	10.1161	0	26.8002	7.6154	-0.2058	-0.9959	0.9857	0.6627	0.9623	0.8485	1049.9	883.397	-1.95	-5.2	0.0752068
683	7.1	19.1281	2.6941	44.8566	8.7954	3.25	23.4361	5.8406	0.5517	-0.5057	0.9995	0.3593	0.8235	0.6452	1103.65	281.275	-18.85	-3.25	0.306308
684	7.1	49.9528	7.0356	45.7009	8.961	0	41.1096	7.213	0.9598	0.7828	0.9998	0.04916	0	0	73.6127	719.683	-42.25	-26.65	0.785136
685	6.9	24.6658	3.5747	50.0438	10.213	0	43.7243	9.6834	0.3078	-0.9725	0.9991	0.8888	0.5918	0.4483	780.116	90.2464	23.4	-7.8	0.350015
686	7.1	15.6	2.1972	31.9392	6.2626	0	14.5344	3.695	0.8749	-0.1521	0.9998	0.23	1	0.129	425.634	875.423	0	15.6	0.350845
687	6.9	73.9316	10.7147	56.2982	11.4894	3.25	20.8102	4.8663	0.9938	0.9809	0.9999	0.005623	0	0	1120.57	634.109	62.4	-39.65	0.932573
688	6.9	27.3309	3.961	26.823	5.4741	0	10.2774	2.9291	0.8613	0.5369	0.9986	0.1067	0.7347	0.1034	687.116	98.1594	11.7	-24.7	0.723589
689	6.9	27.2845	3.9543	31.1982	6.367	0	13	4.2203	0.1914	-0.9994	0.9972	0.905	0.4694	0.4483	293.645	936.167	-26.65	5.85	0.621062
690	6.9	8.6721	1.2568	14.6493	2.9896	0	13.4001	3.2001	0.04047	-1	1	0.8606	1	0.6897	913.775	1038.01	8.45	1.95	0.420391
691	5.7	9.4641	1.6604	19.3643	5.2336	0	13	2.9196	0.799	0.3162	1	0.2207	1	0.3529	164.474	860.667	2.6	-9.1	0.317258
692	6.7	28.9888	4.3267	25.2819	5.3791	0	11.718	3.002	0.9714	0.8838	0.9997	0.03495	0.7447	0	697.112	407.254	21.45	-19.5	0.804354
693	6.5	44.3717	6.8264	37.7807	8.3957	0	21.8017	4.9652	0.9402	0.7363	1	0.0665	0.2222	0.04	1359.65	1004.63	44.2	-3.9	0.813083
694	6.5	29.8222	4.588	30.4529	6.7673	3.25	16.25	3.6629	0.7245	0.3417	0.9973	0.2045	0.5556	0.44	228.862	855.315	-28.6	-8.45	0.677966
695	6.3	72.1968	11.4598	58.2638	13.5497	3.25	26.2023	5.8608	0.9967	0.9754	1	0.005338	0	0	417.024	154.968	25.35	67.6	0.84576
696	6.3	20.1605	3.2001	38.6903	8.9978	0	20.5548	4.8469	0.04048	-0.9996	0.9999	0.8926	0.5116	0.5652	840.706	227.452	-7.15	18.85	0.355654
697	6.3	38.372	6.0908	36.7168	8.5388	3.25	32.6621	4.7622	0.9584	0.8742	0.9999	0.03016	0	0	123.714	585.119	37.7	-7.15	0.713309
698	5.7	3.3144	0.5815	17.3512	4.6895	0	19.5	4.8437	0.2524	-0.7399	1	0.4953	1	0.9333	1217.45	859.009	0.65	3.25	0.124
699	5.1	31.2609	6.1296	27.1692	8.7643	0	24.7513	6.5422	0.9898	0.9516	1	0.01444	0	0	969.029	465.353	1.95	-31.2	0.699383
700	5.9	4.7321	0.802	14.9829	3.8418	0	10.2774	2.765	-0.2772	-0.9999	0.9806	0.8842	1	0.7778	644.78	493.754	-1.3	-4.55	0.208756
701	5.9	29.9635	5.0786	35.873	9.1982	0	29.43	7.6147	0.9421	0.6388	0.9991	0.09247	0.5897	0.05263	103.195	439	-22.75	-19.5	0.55213
702	5.9	25.2832	4.2853	25.8254	6.6219	0	13.4001	3.5404	0.931	0.83	0.9975	0.05027	0.7436	0	704.669	276.848	-17.55	18.2	0.647141
703	5.7	29.8788	5.2419	40.7946	11.0256	3.25	21.8017	4.8801	0.9841	0.9245	1	0.02378	0.1081	0	620.404	454.061	20.8	21.45	0.47543
704	5.7	9.2382	1.6207	29.7899	8.0513	0	26.2023	7.2049	0.5551	-0.2631	0.9939	0.4522	1	0.5	1169.01	311.237	-7.15	5.85	0.201297
705	5.7	45.9619	8.0635	39.1781	10.5887	4.5962	23.6604	4.0984	0.9961	0.9898	1	0.003734	0	0	537.842	941.702	-32.5	32.5	0.761519
706	5.7	17.5018	3.0705	26.9903	7.2947	0	27.5772	5.9485	0.9827	0.9434	0.9989	0.01844	0.8649	0	92.3772	261.228	14.95	-9.1	0.420922
707	5.7	26.9103	4.7211	26.6255	7.1961	0	14.5344	3.4938	0.9917	0.9578	1	0.01208	0.4324	0	826.465	285.588	-21.45	16.25	0.656064
708	5.7	11.9854	2.1027	12.5454	3.3906	0	7.2672	2.4059	0.9142	0.7593	0.9989	0.07436	1	0	427.983	53.1754	9.1	7.8	0.620156
709	5.5	11.9501	2.1727	27.7168	7.9191	3.25	14.5344	3.6633	-0.9011	-0.9984	-0.6051	0.1164	0.7143	1	1270.55	838.064	-4.55	-11.05	0.274362
710	5.5	24.2686	4.4125	28.9332	8.2666	0	20.8102	5.7535	0.4841	0.1322	0.8029	0.1845	0.7714	0.9333	823.773	570.027	-3.25	24.05	0.533774
711	5.5	11.6276	2.1141	26.2911	7.5117	0	16.25	4.0203	0.519	-0.08305	0.9487	0.2875	1	0.7333	123.418	321.164	-5.2	-10.4	0.281441
712	5.3	5.36	1.0113	13.3307	4.0396	0	14.5344	3.8117	0.8169	0.6508	0.9939	0.1029	1	0.3077	824.207	902.302	1.3	5.2	0.250347
713	5.1	28.7841	5.6439	21.0889	6.8029	0	13.4001	3.761	0.9909	0.978	0.9971	0.005699	0	0	948.441	601.314	12.35	-26	0.829631
714	5.1	44.6281	8.7506	29.2266	9.4279	0	16.25	4.4848	0.9989	0.9963	1	0.001113	0	0	863.951	311.539	-43.55	-9.75	0.92816
715	5.1	16.0801	3.153	11.9196	3.845	0	13.4001	3.44	-0.01089	-0.6616	0.5281	0.4166	0.6452	1	916.823	508.627	-3.9	-15.6	0.820026
716	5.1	5.8138	1.14	19.4744	6.2821	0	38.0403	9.291	0.2471	-0.4472	0.8	0.4287	1	0.9091	718.078	866.667	2.6	-5.2	0.181468
717	4.9	16.7745	3.4234	26.7607	9.2278	3.25	20.5548	5.1463	0.8957	0.7474	0.9982	0.07663	0.931	0.1111	1105.91	174.337	-9.75	13.65	0.370988
718	4.9	13.3369	2.7218	20.0005	6.8967	3.25	13	2.5626	0.08112	-0.6218	0.6703	0.4574	0.4138	1	197.847	712.918	-9.75	-9.1	0.394653
719	4.9	4.162	0.8494	13.8763	4.7849	0	10.2774	2.9545	-0.3585	-0.7071	0.2137	0.3247	1	1	379.5	174.51	3.25	-2.6	0.177517
720	4.7	3.9538	0.8412	27.5748	10.2129	0	26.2023	7.4434	-0.8074	-1	-0.6854	0.1171	1	1	1018.56	983.043	0.65	-3.9	0.0823664
721	4.7	16.5718	3.5259	24.6171	9.1174	3.25	41.6203	10.2479	0.9139	0.6416	0.9971	0.1285	0.8889	0.1429	228.734	598.84	12.35	-11.05	0.386722
722	4.7	11.9854	2.5501	18.9321	7.0119	3.25	16.5718	3.4512	0.9322	0.8742	0.9991	0.0488	1	0	993.149	523.83	-2.6	-11.7	0.363682
723	4.7	51.5512	10.9683	28.6941	10.6275	4.5962	16.5718	3.6777	0.9932	0.9902	0.9963	0.002266	0	0	1089.46	507.287	4.55	-51.35	1.03207

## Sheet: SDM79N S1V2
trackID	trackLength(s)	totalDisplacement(um)	meanVelocity(um/s)	totalDistance(um)	meanSpeed(um/s)	minSpeed(um/s)	maxSpeed(um/s)	stdevSpeed(um/s)	meanPersistence	minPersistence	maxPersistence	stdevPersistence	tumblingPropensityV	tumblingPropensityP	positionX(px)	positionY(px)	displacementX(um)	displacementY(um)
0	4.9	25.6482	5.2343	18.4372	6.3577	0	13.4001	4.1212	0.9922	0.9787	0.9999	0.007609	0.2759	0	1157.47	754.439	-3.9	-25.35	0.823301
1	16.1	74.2509	4.6119	130.05	9.2234	0	22.75	5.434	0.8192	-0.1823	1	0.2819	0.2199	0.2562	1074.86	994.689	-69.55	26	0.500022
2	14.1	47.3207	3.3561	85.1031	7.0333	0	30.6604	5.6317	0.9197	0.6419	1	0.0859	0.9008	0.0396	790.567	638.589	13	-45.5	0.477173
3	10.1	52.3442	5.1826	43.8143	5.4092	0	26.8002	5.2609	0.8433	0.1821	1	0.2228	0.5926	0.2787	1185.46	892.401	22.1	47.45	0.958108
4	4.9	15.23	3.1082	18.2494	6.2929	3.25	10.2774	2.4778	0.9846	0.9333	1	0.02168	1	0	605.286	999.459	11.7	9.75	0.493922
5	8.1	68.3861	8.4427	74.7597	12.2557	3.25	23.4361	5.5116	0.9806	0.9115	1	0.02367	0	0	802.765	540.821	40.3	55.25	0.688879
6	18.1	50.29	2.7785	92.3957	5.7389	0	16.5718	3.1987	0.5122	-1	1	0.7584	0.6335	0.2837	1221.47	1025.35	48.75	-12.35	0.484152
7	33.5	125.086	3.7339	296.448	9.4111	0	48.3147	5.5621	0.734	-0.997	1	0.4493	0.381	0.2765	618.706	744.863	-8.45	-124.8	0.396755
8	49.5	225.888	4.5634	372.354	7.839	0	34.548	4.9657	0.901	-0.9558	1	0.2724	0.3053	0.07033	754.352	780.397	43.55	-221.65	0.582141
9	9.5	15.2992	1.6104	27.5732	3.6764	0	10.2774	2.6183	0.5344	-0.2631	1	0.4132	1	0.551	376.111	912.121	-3.25	14.95	0.438037
10	5.5	11.718	2.1306	29.6394	8.4684	0	37.0557	9.3327	-0.3417	-0.9962	1	0.6004	0.8571	0.8667	729.582	935.191	3.9	11.05	0.251594
11	12.9	96.1736	7.4553	99.6049	9.1381	0	50.8705	7.8637	0.5529	-0.9512	1	0.6774	0.3303	0.3371	611.496	1012.3	-94.9	-15.6	0.815848
12	12.9	68.1106	5.2799	114.582	10.5121	3.25	23.6604	5.3316	0.7536	-0.6247	1	0.3838	0.4404	0.3034	825.077	599.403	-62.4	-27.3	0.502269
13	5.1	41.8279	8.2015	28.5743	9.2175	3.25	14.5344	3.2846	0.9898	0.9819	0.9988	0.006127	0	0	497.971	492.941	22.75	-35.1	0.889775
14	11.1	85.9304	7.7415	96.9068	10.6491	0	24.7513	5.9631	0.6293	-0.9997	1	0.6736	0.2967	0.2388	1034.76	352.518	68.9	51.35	0.726963
15	4.9	31.7437	6.4783	31.1675	10.7474	3.25	24.7513	6.6681	0.939	0.8727	0.9993	0.05064	0.4828	0	1000.88	688.622	31.2	5.85	0.602778
16	10.5	7.5802	0.7219	45.5285	5.3563	0	14.5344	3.2908	0.7123	0.1104	1	0.2821	1	0.4576	844.057	1026.51	-3.9	6.5	0.134776
17	5.7	19.5973	3.4381	33.4138	9.0307	0	29.0689	6.6631	0.8862	0.727	0.9958	0.09003	0.6486	0.05882	1155.61	13.7982	-19.5	-1.95	0.380712
18	14.7	23.4361	1.5943	92.5206	7.2851	0	20.8102	5.1621	0.1944	-0.9899	1	0.6484	0.937	0.7264	1272.06	696.211	-13	-19.5	0.218844
19	6.5	9.1232	1.4036	35.7998	7.9555	0	26	6.2045	-0.5011	-1	0.8	0.6202	1	0.96	1350.99	714.923	-0.65	9.1	0.176431
20	15.7	102.981	6.5593	107.139	7.8204	0	39.538	5.5018	0.9746	0.9088	1	0.02316	0.2263	0	974.93	354.78	-97.5	-33.15	0.838742
21	42.7	50.6333	1.1858	227.655	5.5935	0	46.5329	5.0142	0.5443	-0.9991	1	0.6059	0.8649	0.4346	1041.29	863.108	-37.7	33.8	0.211996
22	5.9	35.8974	6.0843	30.6124	7.8493	3.25	14.5344	3.2717	0.996	0.9841	1	0.004336	0.02564	0	1050.48	224.805	-18.85	30.55	0.775139
23	8.1	26.8002	3.3087	47.2831	7.7513	0	20.8102	3.8912	0.7578	0.1277	1	0.2322	0.918	0.4146	524.197	442.654	-24.7	10.4	0.426857
24	9.3	118.102	12.6991	98.7074	13.5216	6.5	18.9506	3.0737	0.9936	0.9713	1	0.007005	0	0	922.086	941.984	-63.7	99.45	0.939171
25	11.3	36.1437	3.1986	64.2259	6.906	0	18.9506	4.5846	0.6669	-1	0.9999	0.6945	0.5054	0.1644	980.088	402.451	-22.1	-28.6	0.463162
26	7.3	58.1741	7.9691	49.0846	9.2612	3.25	19.769	3.7876	0.9897	0.9621	1	0.0115	0	0	790.089	520.473	-56.55	13.65	0.860482
27	6.9	7.4111	1.0741	19.9635	4.0742	0	10.2774	3.415	0.641	-0.2747	0.9971	0.3298	1	0.4828	471.703	913.978	-5.85	4.55	0.263635
28	7.7	36.7696	4.7753	47.044	8.2533	0	16.5718	3.8944	0.7913	-0.8087	1	0.4299	0.2982	0.2162	1162.51	93.7662	-5.2	36.4	0.578593
29	11.9	11.5729	0.9725	56.0119	5.6578	0	17.5018	4.1653	0.2121	-0.9954	1	0.7615	1	0.5696	826.903	943.067	7.15	9.1	0.171887
30	6.5	25.6153	3.9408	50.2245	11.161	3.25	23.4361	6.1057	0.6731	-0.0767	0.9974	0.3249	0.7111	0.48	395.454	636.662	14.95	20.8	0.353087
31	5.1	4.111	0.8061	11.8396	3.8192	0	9.75	3.1504	-0.9019	-0.9899	-0.5369	0.138	1	1	651.451	815.49	-1.3	3.9	0.211065
32	13.7	43.6275	3.1845	94.2377	8.0545	0	18.9506	3.7372	0.8163	-0.4249	1	0.2943	0.6923	0.2268	896.712	795.277	-39.65	18.2	0.395369
33	7.3	62.5657	8.5706	59.5212	11.2304	3.25	18.9506	3.8547	0.9924	0.9682	0.9999	0.007831	0	0	532.39	502.11	52.65	-33.8	0.763161
34	7.1	32.5065	4.5784	30.6833	6.0163	0	19.5	4.1678	0.9904	0.9328	1	0.01332	0.5294	0	109.373	307.423	0.65	32.5	0.760999
35	6.1	21.1625	3.4693	33.9797	8.2877	0	20.8102	5.957	0.7797	0.1437	0.9947	0.242	0.561	0.381	781.623	741.852	15.6	14.3	0.418608
36	5.5	15.0064	2.7284	24.913	7.118	3.25	13.7886	3.3955	0.972	0.7457	1	0.06469	0.7429	0.06667	1138.25	155.655	-14.95	-1.3	0.38331
37	12.1	83.2914	6.8836	84.7006	8.3862	3.25	18.9506	4.0268	0.9685	0.7914	1	0.04641	0.0198	0	250.777	518.95	68.9	-46.8	0.820825
38	5.1	37.7336	7.3987	27.5471	8.8862	3.25	16.5718	3.3169	0.86	0.7785	0.9973	0.07854	0	0	744.931	613.696	-7.15	37.05	0.832606
39	8.7	58.0832	6.6762	75.5676	11.2788	3.25	22.981	5.5009	0.9088	0.5315	0.9898	0.09151	0.3134	0.04255	514.201	412.655	30.55	49.4	0.591925
40	5.5	35.8915	6.5257	25.3199	7.2343	3.25	13.4001	3.2778	0.9511	0.7682	0.9998	0.07135	0.5714	0	1223.73	497.391	-20.8	29.25	0.90205
41	10.9	23.2551	2.1335	43.8349	4.9253	0	9.75	2.806	0.9112	0.4603	1	0.1294	1	0.08696	882.037	202.073	-20.8	-10.4	0.433172
42	9.3	16.25	1.7473	59.2856	8.1213	0	19.769	5.1837	0.0811	-1	0.9968	0.824	0.9178	0.5849	640.521	949.204	-16.25	0	0.21515
43	9.3	88.5934	9.5262	75.6234	10.3594	3.25	19.5	3.3458	0.9921	0.9669	1	0.007477	0	0	604.167	195.602	5.85	88.4	0.919571
44	14.9	32.8877	2.2072	61.5918	4.7746	0	14.5344	2.8523	0.4219	-1	1	0.6737	0.9147	0.486	784.517	226.329	10.4	31.2	0.46228
45	8.7	13.1615	1.5128	30.0855	4.4904	0	11.718	2.8316	0.3632	-0.9806	0.9988	0.728	1	0.5106	1160.51	272.822	7.15	11.05	0.336896
46	6.7	34.9432	5.2154	35.6752	7.5905	0	27.5772	6.2226	0.9496	0.5365	1	0.1111	0.2979	0.07407	1188.63	377.694	11.05	33.15	0.687096
47	17.5	9.5971	0.5484	84.6344	5.4603	0	13.4001	3.2761	0.3854	-0.9985	1	0.5895	1	0.6493	94.9743	669.106	8.45	4.55	0.100434
48	5.9	8.1445	1.3804	18.2546	4.6807	0	17.5018	4.8638	0.2464	-0.9037	0.9992	0.6224	0.9487	0.6316	631.898	154.754	3.9	7.15	0.294913
49	12.3	77.5001	6.3008	104.009	10.098	3.25	43.3604	6.529	0.7572	-0.07583	1	0.3641	0	0.253	1061.85	435.073	71.5	29.9	0.623965
50	12.5	26.162	2.093	66.8643	6.368	0	18.9506	3.8755	0.203	-0.9908	0.9994	0.746	0.8667	0.6118	395.304	403.104	23.4	-11.7	0.328675
51	25.9	46.0217	1.7769	116.589	4.8782	0	17.5018	3.3808	0.5913	-1	1	0.5504	0.841	0.4118	969.469	925.873	37.05	27.3	0.364253
52	10.1	51.7108	5.1199	99.2199	12.2494	3.25	50.7666	9.9997	0.9509	0.6727	1	0.0807	0.5802	0.06557	720.921	300.302	13	-50.05	0.417971
53	8.5	36.458	4.2892	55.1611	8.4863	0	16.5718	4.079	0.9132	0.5194	0.9994	0.1109	0.2462	0.08889	915.782	763.206	-7.15	35.75	0.505426
54	6.9	1.95	0.2826	19.6609	4.0124	0	13.7886	3.0151	-0.04528	-1	1	0.807	1	0.75	821.225	898.304	-1.95	0	0.0704317
55	11.9	51.7557	4.3492	62.4695	6.31	0	13.4001	3.5023	0.328	-1	1	0.7594	0.4444	0.4684	926.445	952.109	-10.4	50.7	0.689255
56	8.5	57.2	6.7294	51.9011	7.9848	3.25	14.5344	3.4627	0.9968	0.9828	1	0.003606	0	0	976.035	720.835	-57.2	0	0.842776
57	7.7	52.7502	6.8507	54.1295	9.4964	0	19.5	5.1081	0.798	0.2747	0.9997	0.2385	0.2807	0.3784	565.37	713.175	52.65	3.25	0.7214
58	38.1	120.083	3.1518	249.068	6.8994	0	19.769	4.2551	0.446	-1	1	0.6979	0.6122	0.4471	1129.15	960.87	108.55	51.35	0.456822
59	12.7	136.103	10.7168	115.338	10.7793	0	23.6604	5.1381	0.9782	0.8599	1	0.03334	0.1495	0	934.087	511.929	-130	-40.3	0.994202
60	10.3	51.2965	4.9802	78.6429	9.4751	0	20.8102	4.7143	0.7516	0.1592	0.9998	0.243	0.3614	0.3968	36.4175	1028.36	50.7	-7.8	0.525609
61	5.3	22.4509	4.236	25.2393	7.6483	3.25	16.25	3.5991	0.9569	0.8601	0.9998	0.03932	0.7576	0	7.6509	1008.28	8.45	20.8	0.553849
62	4.7	82.5526	17.5644	50.6142	18.746	9.1924	25.3833	5.1274	0.9964	0.9923	0.9989	0.002495	0	0	883.904	557.394	65.65	-50.05	0.936968
63	10.3	20.6573	2.0056	58.0328	6.9919	0	14.5344	3.863	0.3803	-0.9701	1	0.6176	0.9398	0.5738	582.82	452.432	18.85	-8.45	0.286846
64	12.5	18.6132	1.4891	86.2246	8.2119	0	21.8017	4.8504	0.06218	-0.985	1	0.5951	1	0.8272	607.888	869.672	7.8	-16.9	0.181334
65	10.3	14.0616	1.3652	40.8929	4.9269	0	11.718	2.5189	0.8669	0.3162	1	0.169	1	0.1429	708.359	994.495	-7.8	-11.7	0.277091
66	16.3	57.6195	3.5349	89.4958	6.2584	0	13.7886	3.5426	0.8309	-0.3363	0.9997	0.2161	0.4825	0.1545	715.899	59.4387	56.55	-11.05	0.564825
67	16.1	42.6432	2.6486	139.792	9.9143	3.25	26.8002	5.9031	0.3247	-1	1	0.8024	0.7447	0.4545	598.534	668.646	33.8	-26	0.267149
68	8.7	48.3147	5.5534	61.8519	9.2316	3.25	17.5018	3.7403	0.7556	-0.2002	0.9999	0.3278	0.2388	0.3617	1124.93	978.839	-4.55	-48.1	0.601564
69	5.7	62.983	11.0496	42.3871	11.456	3.25	18.9506	3.9163	0.9834	0.9051	0.9999	0.02374	0	0	891.658	661.667	-53.95	-32.5	0.964525
70	4.9	52.5978	10.7342	37.3398	12.8758	0	23.4361	6.5527	0.9273	0.8943	0.9606	0.02434	0	0	442.49	125.102	-33.8	-40.3	0.833672
71	4.9	24.1552	4.9296	21.1646	7.2982	3.25	13.4001	3.3508	0.9951	0.9765	1	0.00774	0.2759	0	193.163	282.276	-22.1	-9.75	0.675454
72	18.1	74.481	4.115	104.248	6.4751	0	13.7886	3.3494	0.9106	-0.2078	1	0.1592	0.6646	0.07801	364.66	841.467	-53.95	-51.35	0.635511
73	7.5	50.7708	6.7694	57.2818	10.4149	0	23.6604	6.5627	0.9163	0.7645	0.9992	0.07095	0.3636	0	1307.79	239.967	48.1	-16.25	0.649973
74	8.5	26.8002	3.153	58.9247	9.0653	0	19.769	4.3618	0.2811	-1	0.9971	0.6748	0.5692	0.6136	489.859	144.435	-20.8	-16.9	0.34781
75	8.5	54.6	6.4235	52.6897	8.1061	0	14.5344	3.0302	0.9917	0.9738	1	0.007239	0.09231	0	385.224	106.718	0	54.6	0.792428
76	4.9	43.1014	8.7962	30.6359	10.5641	4.5962	16.5718	4.1016	0.9858	0.9662	0.9985	0.0121	0	0	641.173	900.469	39.65	16.9	0.83265
77	6.3	49.0265	7.782	37.1737	8.645	0	16.5718	3.7442	0.9924	0.9566	1	0.009841	0	0	118.611	989.079	-48.75	-5.2	0.900174
78	7.1	49.7112	7.0016	51.1092	10.0214	7.2672	14.5344	2.1602	0.9906	0.901	1	0.01839	0.1765	0	93.0845	389.458	-44.2	22.75	0.698665
79	29.5	18.3848	0.6232	232.044	8.438	0	26.2023	4.6225	0.06087	-1	1	0.7304	0.7055	0.7251	33.8068	98	-18.2	-2.6	0.0738564
80	6.7	13.2575	1.9787	40.4659	8.6098	0	22.981	6.2138	-0.1303	-0.9988	0.996	0.827	0.8723	0.68	341.119	222.866	13	2.6	0.22982
81	6.3	47.9416	7.6098	36.5735	8.5055	0	16.25	4.2104	0.9977	0.991	1	0.002813	0	0	635.095	532.476	36.4	-31.2	0.894692
82	7.9	12.4861	1.5805	22.5529	3.8225	0	18.9506	4.2112	0.6263	-1	1	0.498	1	0.4722	1388.44	380.108	7.8	-9.75	0.413473
83	14.1	72.7303	5.1582	131.392	10.8589	0	26	5.8981	0.4741	-0.9962	0.9991	0.5913	0.2397	0.5644	138.057	594.035	-66.3	29.9	0.47502
84	9.5	117.81	12.401	96.591	12.8788	4.5962	20.5548	4.0209	0.9937	0.9751	1	0.007218	0	0	204.563	663.447	-107.25	48.75	0.9629
85	6.5	44.2048	6.8007	45.028	10.0062	0	45.6159	9.2371	0.9319	0.8253	0.9974	0.05558	0.6	0	823.761	476.554	35.75	-26	0.679649
86	9.3	20.4104	2.1947	39.787	5.4503	0	24.7513	5.2053	0.3603	-0.9923	0.9998	0.6963	1	0.566	909.328	290.242	-3.25	20.15	0.402675
87	19.5	47.7739	2.4499	120.567	6.8895	0	46.8722	7.1899	0.3197	-0.9979	1	0.7765	0.6343	0.4675	535.515	986.085	12.35	-46.15	0.355599
88	16.9	126.115	7.4624	166.441	11.1705	0	26.8002	5.3214	0.8921	-0.1231	1	0.2466	0.1611	0.1085	264.444	879.814	-126.1	1.95	0.668045
89	8.3	15.0064	1.808	25.4953	4.0469	0	14.5344	2.8986	-0.06808	-0.8882	0.9806	0.6234	0.9683	0.8095	1270.98	477.572	-14.3	4.55	0.446762
90	4.7	1.4534	0.3092	9.0442	3.3497	0	6.5	2.237	-0.9666	-0.9899	-0.8944	0.03428	1	1	357.383	795.5	1.3	0.65	0.0923068
91	4.7	14.1962	3.0205	12.0712	4.4708	0	9.75	2.542	0.7119	0.4961	0.9487	0.1782	0.8889	0.5714	765.415	1008.98	-13.65	-3.9	0.675606
92	10.9	28.7767	2.6401	65.4671	7.3559	0	17.5018	4.2443	0.6737	-0.9806	1	0.5993	0.9326	0.2754	244.725	575.908	9.1	27.3	0.358909
93	32.5	104.085	3.2026	189.308	6.2068	0	17.5018	3.74	0.6202	-1	1	0.6777	0.6295	0.2421	484.072	749.869	-103.35	-12.35	0.515982
94	5.9	15.0766	2.5554	35.2263	9.0324	0	19.769	5.0229	0.4621	-0.4789	0.9954	0.5459	0.9231	0.5263	989.585	563.703	14.95	-1.95	0.282915
95	4.9	11.9854	2.446	15.4935	5.3426	0	9.75	2.5791	0.9467	0.7568	0.9999	0.0792	1	0	610.551	409.286	-11.7	-2.6	0.45783
96	7.5	57.7294	7.6972	54.8979	9.9814	3.25	24.7513	5.3844	0.9803	0.9119	1	0.02593	0	0	714.88	624.053	7.8	-57.2	0.771154
97	12.7	74.8178	5.8912	81.2666	7.595	0	13.4001	3.2904	0.9843	0.8729	1	0.02385	0.05607	0	884.244	514.925	-65	-37.05	0.775668
98	5.9	84.8219	14.3766	59.2132	15.1829	7.2672	20.5548	3.1567	0.9863	0.9739	0.9997	0.009167	0	0	1236.94	515.593	-82.55	19.5	0.946894
99	4.7	22.526	4.7928	34.5827	12.8084	3.25	29.9635	6.8836	-0.3881	-0.5355	-0.2022	0.1159	0.3704	1	365.234	662.308	-15.6	16.25	0.374192
100	14.9	23.2278	1.5589	57.4796	4.4558	0	30.6604	4.333	0.3023	-0.9681	1	0.6693	0.969	0.6204	659.638	133.024	-22.1	7.15	0.349859
101	17.3	29.9635	1.732	88.2205	5.766	0	29.25	4.835	0.3453	-0.9939	0.9994	0.6917	1	0.5909	255.754	818.711	1.95	-29.9	0.300382
102	22.1	60.3066	2.7288	162.405	8.0799	0	27.5772	5.6603	0.445	-1	1	0.7058	0.7512	0.4222	875.765	552.095	59.8	7.8	0.337727
103	8.7	23.6604	2.7196	59.5646	8.8902	0	29.43	6.666	0.1967	-0.9991	0.9989	0.7787	0.8955	0.5532	1223.57	726.023	8.45	22.1	0.30591
104	7.1	14.3	2.0141	48.5312	9.5159	0	18.9506	5.1954	0.1143	-0.9878	1	0.688	0.8824	0.7097	260.099	702.085	0	-14.3	0.211656
105	22.3	79.3107	3.5565	165.363	8.1459	0	20.8102	4.0694	0.279	-1	1	0.8139	0.4877	0.5	1077.84	753.395	-79.3	-1.3	0.4366
106	5.5	3.5004	0.6364	31.7896	9.0827	3.25	20.5548	5.4793	-0.603	-0.9991	0.8	0.4658	1	0.9333	968.064	867.8	3.25	-1.3	0.0700673
107	6.3	41.8481	6.6426	42.7714	9.9468	0	16.25	3.6583	0.891	0.7915	0.9998	0.06058	0	0	844.944	545.619	4.55	41.6	0.667813
108	8.9	33.1755	3.7276	40.053	5.8048	0	32.6621	5.5019	0.8711	0.3048	1	0.1814	0.5942	0.2245	986.219	1007.22	33.15	-1.3	0.642158
109	9.3	103.383	11.1164	89.1726	12.2154	3.25	20.8102	4.3118	0.8864	0.6266	1	0.1319	0	0.2453	281.71	933.554	101.4	20.15	0.910032
110	7.9	6.4018	0.8103	28.3069	4.7978	0	41.6203	7.7101	0.06275	-0.9968	1	0.8902	0.678	0.5263	1023.08	598.892	2.6	5.85	0.16889
111	9.9	39.2699	3.9667	37.6041	4.76	0	13	3.2611	0.9363	0.7557	1	0.06688	0.8354	0	1223.63	132.278	-35.75	16.25	0.83334
112	18.7	45.5046	2.4334	123.974	7.4236	0	29.0689	5.1243	0.8692	0.05547	1	0.1792	0.521	0.1837	1352.77	275.551	-42.25	16.9	0.327792
113	5.5	2.3436	0.4261	29.9439	8.5554	0	26.2023	7.6517	-0.6442	-0.9945	-0.05547	0.2604	1	1	37.8636	16.4909	1.95	1.3	0.0498048
114	15.5	53.3871	3.4443	87.0524	6.4483	0	13.4001	3.1459	0.9168	0.7148	0.9998	0.06661	0.6074	0.02609	801.687	821.907	39.65	35.75	0.534141
115	6.9	7.0308	1.019	20.4704	4.1776	0	9.1924	2.2515	0.6818	0.07975	1	0.2957	1	0.4643	1305.11	954.768	-5.85	-3.9	0.24392
116	5.1	25.7387	5.0468	29.5578	9.5348	0	18.3848	4.7536	0.9724	0.9538	0.9998	0.0151	0.4194	0	423.765	973.353	-18.2	18.2	0.529303
117	5.9	30.9621	5.2478	43.3044	11.1037	3.25	22.981	6.4736	0.931	0.7894	0.9999	0.06154	0.641	0	665.788	225.051	-24.05	-19.5	0.472617
118	13.5	115.314	8.5418	116.225	10.1065	0	16.5718	4.0488	0.9305	0.5264	1	0.1061	0.1565	0.07368	1348.72	560.789	-7.8	115.05	0.845179
119	20.9	114.859	5.4956	146.828	7.7687	0	43.7243	6.6118	0.7226	-0.9992	1	0.4455	0.4127	0.3314	1192.34	514.289	104	48.75	0.707403
120	6.1	11.3704	1.864	27.5202	6.7122	0	16.25	3.6013	0.2424	-0.9806	0.9987	0.6893	1	0.7143	634.418	806.959	-9.75	-5.85	0.277703
121	7.9	21.6461	2.74	42.2714	7.1647	0	19.5	4.7572	0.936	0.6225	0.9999	0.08598	1	0.05128	1142.11	480.348	14.3	16.25	0.382431
122	7.3	53.3159	7.3035	58.9843	11.1291	0	26.2023	6.8872	0.6357	-0.05084	1	0.3995	0.2264	0.4545	1204.64	1021.93	53.3	-1.3	0.656253
123	7.1	3.9	0.5493	16.6074	3.2563	0	7.2672	1.9929	-0.4896	-0.9939	0.7071	0.4542	1	1	869.394	905.789	-3.9	0	0.168688
124	5.7	40.8208	7.1615	36.5558	9.8799	0	18.9506	4.5983	0.8934	0.7952	0.9746	0.04683	0	0	720.263	723.053	24.7	32.5	0.724856
125	13.1	85.5757	6.5325	89.024	8.0202	3.25	32.5	4.7809	0.978	0.8456	1	0.03322	0.01802	0	54.8893	743.412	66.95	53.3	0.814506
126	4.7	3.25	0.6915	19.1456	7.091	0	16.5718	4.9972	-0.277	-1	0.8321	0.7999	1	0.8571	455.564	564.638	1.95	2.6	0.097518
127	5.1	61.3622	12.0318	42.6327	13.7525	6.5	20.8102	4.357	0.9918	0.9788	0.9978	0.006369	0	0	756.529	802.137	-36.4	-49.4	0.874881
128	12.5	7.4111	0.5929	55.4049	5.2767	0	20.8102	4.0963	0.3155	-0.9962	1	0.7229	1	0.5063	1185.04	920.548	-5.85	4.55	0.112362
129	12.1	156.169	12.9065	153.623	15.2102	3.25	23.6604	4.0175	0.9543	0.7811	0.9998	0.0422	0	0	1071.64	904.508	32.5	-152.75	0.848542
130	5.7	37.3283	6.5488	36.1322	9.7654	3.25	21.8017	5.4151	0.9677	0.8975	1	0.03212	0.4324	0	1163.39	878.36	21.45	30.55	0.670613
131	7.1	16.263	2.2906	34.3419	6.7337	0	17.5018	4.9517	0.8995	0.2249	1	0.1559	1	0.129	747.43	837.261	16.25	-0.65	0.34017
132	8.3	37.1809	4.4796	37.8056	6.0009	0	11.718	2.5847	0.9669	0.6247	0.9999	0.06878	0.5397	0.02326	477.084	406.747	22.1	29.9	0.746488
133	6.5	9.3066	1.4318	44.106	9.8013	0	24.7513	5.4499	0.1068	-0.9999	1	0.9756	0.9111	0.48	1214.52	22.0846	9.1	1.95	0.146083
134	24.9	11.3518	0.4559	175.907	7.6815	0	23.4361	5.2842	0.1161	-1	1	0.7314	0.9956	0.6618	1012.22	929.829	-2.6	-11.05	0.0593504
135	11.7	96.7998	8.2735	107.373	11.0694	0	32.6621	6.1409	0.9324	0.5447	1	0.1146	0.1649	0.1169	212.962	615.406	-63.05	-73.45	0.747421
136	20.3	85.8222	4.2277	118.203	6.4592	0	16.25	3.8483	0.8873	-0.9864	1	0.3107	0.4863	0.1056	822.121	300.734	1.95	85.8	0.654524
137	5.3	67.7904	12.7906	55.0864	16.6929	3.25	33.1436	8.3538	0.9973	0.9894	1	0.002986	0	0	886.538	327.094	-65.65	16.9	0.76623
138	20.1	123.017	6.1202	144.141	7.9636	0	14.5344	2.4733	0.9874	0.9222	1	0.01558	0.1271	0	729.978	936.58	115.05	43.55	0.768522
139	7.9	35.1842	4.4537	56.8662	9.6383	0	29.0689	6.2877	0.1552	-0.933	1	0.6686	0.4407	0.6667	542.006	168.5	-7.15	-34.45	0.462084
140	4.7	33.4229	7.1113	20.675	7.6574	3.25	13	2.9288	0.9787	0.9538	0.9963	0.01499	0	0	429.298	453.702	-32.5	7.8	0.928683
141	9.5	22.2334	2.3404	65.3707	8.7161	0	24.7513	5.4036	0.781	0.1592	1	0.2279	0.9867	0.3273	920.532	871.121	13.65	-17.55	0.268515
142	28.9	56.2954	1.9479	124.076	4.6125	0	14.5344	3.1022	0.7544	-0.9487	1	0.4426	0.9963	0.2398	695.855	213.846	-48.1	-29.25	0.422309
143	5.3	35.8444	6.7631	33.1349	10.0409	3.25	16.25	3.981	0.9865	0.9431	1	0.01715	0.06061	0	554.349	342.547	35.75	-2.6	0.673555
144	8.5	28.0631	3.3015	25.7059	3.9548	0	13	2.7778	0.9666	0.8321	1	0.04076	0.9077	0	113.282	569.729	-6.5	27.3	0.834808
145	12.9	95.7289	7.4208	107.653	9.8764	0	21.8017	4.349	0.9675	0.8517	0.9999	0.036	0.211	0	812.942	96.2209	95.55	-5.85	0.751367
146	9.5	80.8747	8.5131	75.4516	10.0602	0	20.8102	4.2638	0.9701	0.8036	1	0.04261	0.1467	0	334.858	586.59	29.25	75.4	0.846216
147	8.9	109.434	12.2959	84.7383	12.2809	6.5	19.5	3.7546	0.9904	0.9237	1	0.01736	0	0	851.399	591.393	-7.15	109.2	1.00122
148	10.9	78.969	7.2449	81.7717	9.1878	3.25	16.25	3.4767	0.9919	0.9463	1	0.01102	0	0	1316.66	821.11	-66.3	-42.9	0.788535
149	7.3	28.9597	3.9671	36.0031	6.793	0	21.8017	5.1477	0.8645	0.4286	0.9915	0.1462	0.3396	0.1818	97.7945	442.034	-20.8	20.15	0.583998
150	6.7	20.4104	3.0463	23.0721	4.909	0	10.2774	3.3465	0.9491	0.8115	1	0.05144	1	0	56.709	559.008	-20.15	-3.25	0.620554
151	5.1	8.3241	1.6322	15.3109	4.939	3.25	10.2774	2.004	0.6237	0.3483	0.9854	0.2339	0.9032	0.6364	724.372	957.941	5.2	-6.5	0.330472
152	5.5	17.0617	3.1021	25.3314	7.2376	0	13.4001	3.8787	0.8738	0.6898	0.9999	0.1048	0.6286	0.1333	1069.05	329.454	11.05	-13	0.428609
153	23.5	164.738	7.0101	256.174	11.9151	0	44.2048	6.6026	0.9576	0.7474	1	0.05323	0	0.005128	1120.38	653.202	-46.8	-157.95	0.588337
154	8.1	40.4308	4.9915	45.3735	7.4383	0	42.3748	8.227	0.4871	-0.458	1	0.584	0.5082	0.425	7.9938	398.803	-3.25	40.3	0.671054
155	8.3	20.1919	2.4328	45.7053	7.2548	0	21.8017	4.251	0.6178	-0.686	1	0.453	0.8095	0.4651	1341.56	116.928	11.05	-16.9	0.335337
156	4.7	2.0555	0.4373	27.967	10.3582	4.5962	25.3833	5.7977	-0.4205	-0.9983	0.3032	0.6257	1	1	1117.18	331.84	1.95	-0.65	0.0422178
157	9.3	85.6225	9.2067	91.0265	12.4694	3.25	38.0403	6.9092	0.9844	0.9111	1	0.02053	0.0137	0	1274.56	661.14	-42.9	-74.1	0.738343
158	4.7	57.5901	12.2532	35.3423	13.0898	7.2672	18.3848	3.6623	0.9761	0.9733	0.9824	0.003404	0	0	686.84	886.33	55.25	-16.25	0.936088
159	18.9	69.4527	3.6747	134.12	7.9361	0	23.6604	5.1283	0.7438	-0.9635	1	0.5097	0.6036	0.1745	732.659	495.254	-59.15	-36.4	0.463036
160	17.3	187.76	10.8532	196.098	12.8169	0	33.931	5.7663	0.9917	0.8674	1	0.01772	0.05229	0	634.324	753.951	-182	-46.15	0.846788
161	15.7	37.3453	2.3787	69.0269	5.0385	0	11.718	2.6837	0.6758	-0.3528	1	0.3672	1	0.4138	493.567	726.245	19.5	31.85	0.472105
162	6.1	35.8974	5.8848	29.6158	7.2234	0	17.5018	3.5404	0.962	0.9078	0.9994	0.02621	0.4878	0	676.91	720.5	-35.75	-3.25	0.814686
163	10.5	47.0611	4.482	57.2929	6.7403	0	14.5344	4.0955	0.6145	-0.2903	1	0.3896	0.6588	0.4923	1240.37	948.471	39.65	25.35	0.664956
164	17.7	136.378	7.705	164.169	10.4567	0	22.981	5.0974	0.8948	-0.7433	1	0.2889	0.2739	0.0963	516.082	292.61	-57.85	-123.5	0.736848
165	15.5	94.9801	6.1277	148.378	10.991	0	39.1352	7.0415	0.9437	-0.4472	1	0.1918	0.2667	0.03478	1238.95	724.226	94.9	-3.9	0.55752
166	5.1	32.6362	6.3993	33.013	10.6494	3.25	21.8017	5.2457	0.9795	0.9037	0.9999	0.03055	0	0	1298.07	213.314	-22.75	-23.4	0.600907
167	5.1	30.4669	5.9739	23.6293	7.6224	4.5962	13.4001	2.5508	0.9233	0.8272	0.9999	0.05254	0	0	925.765	243.363	16.9	-25.35	0.78373
168	6.9	32.5	4.7101	28.556	5.8277	0	14.5344	3.265	0.8577	0.6837	0.9417	0.06591	0.2857	0.1034	3.0145	880.029	0	-32.5	0.808226
169	23.7	93.7669	3.9564	172.129	7.9322	0	26	4.7856	0.8216	-0.3162	0.9999	0.2145	0.6083	0.264	1122.51	216.656	65.65	-66.95	0.498777
170	5.9	14.7365	2.4977	38.1995	9.7947	3.25	26.2023	6.1206	0.815	-0.2631	0.9999	0.2824	0.9744	0.1579	715.297	906.754	9.75	11.05	0.255005
171	12.1	2.6	0.2149	63.2895	6.2663	0	24.7513	5.8186	0.09747	-1	1	0.7914	1	0.6296	1231.05	487.19	-2.6	0	0.0342946
172	11.1	6.6922	0.6029	39.4491	4.3351	0	13	3.2876	-0.4119	-1	0.9899	0.5895	1	0.9701	354.068	806.77	5.85	-3.25	0.139074
173	5.5	20.6471	3.754	27.4135	7.8324	3.25	16.5718	4.2346	0.9702	0.8821	1	0.03888	0.9143	0	453.055	630.664	-18.2	9.75	0.479291
174	5.1	8.5494	1.6764	12.0008	3.8712	0	10.2774	2.7841	0.3798	0.1644	0.6727	0.1487	1	1	452.873	525.529	-8.45	1.3	0.433044
175	4.9	5.9927	1.223	20.5417	7.0834	0	19.769	5.2564	0.5016	-0.05547	0.9701	0.3294	1	0.7778	1224.91	169.184	-5.85	-1.3	0.172657
176	43.1	173.607	4.028	325.289	7.9146	0	25.3833	3.7041	0.8524	-1	1	0.4173	0.3577	0.09512	912.71	589.513	162.5	61.1	0.508933
177	15.7	30.8801	1.9669	104.535	7.6303	0	20.5548	4.6117	0.3841	-1	1	0.6354	0.9635	0.5983	1103.01	866.271	-15.6	-26.65	0.257775
178	5.7	13.7886	2.419	25.1555	6.7988	3.25	11.718	2.6023	0.5462	-0.1515	0.8632	0.2828	1	0.7059	152.237	297.675	13.65	1.95	0.355798
179	6.3	18.3848	2.9182	23.1998	5.3953	0	13.7886	3.0708	0.3122	-0.1603	0.9991	0.3847	0.7907	0.8095	760.206	601.889	-18.2	-2.6	0.540878
180	8.3	15.7214	1.8941	52.2073	8.2869	0	23.6604	6.1138	0.1392	-0.9986	1	0.7425	0.9206	0.6829	1167.95	350.355	15.6	1.95	0.228566
181	14.3	102	7.1329	110.734	9.0028	0	26.2023	4.3859	0.9606	0.8358	1	0.0459	0	0	502.259	856.395	98.8	25.35	0.792298
182	6.7	26.4671	3.9503	38.7441	8.2434	0	20.5548	4.6366	0.6601	0.01886	0.9864	0.263	0.6809	0.6296	807.619	1006.63	-24.05	11.05	0.479208
183	14.1	42.964	3.0471	91.1619	7.534	0	35.1541	4.6415	0.4343	-0.9973	1	0.6712	0.5537	0.4554	518.259	110.965	40.95	-13	0.404447
184	4.7	22.9993	4.8935	26.3734	9.7679	3.25	39.6713	8.9711	0.8508	0.5824	0.9999	0.1703	0.1111	0.2857	805.66	901.255	15.6	-16.9	0.500978
185	19.9	82.8591	4.1638	149.993	8.3795	0	19.769	4.8724	0.929	0.6	1	0.08443	0.6257	0.05031	310.621	653.168	74.75	-35.75	0.496903
186	5.1	34.499	6.7645	24.5398	7.9161	0	16.25	4.2824	0.9943	0.9863	0.999	0.004635	0	0	958.167	719.863	-25.35	-23.4	0.854524
187	5.5	65.2724	11.8677	46.6124	13.3178	7.2672	27.768	5.117	0.9746	0.9464	1	0.0187	0	0	1356.62	441.564	-45.5	46.8	0.891116
188	9.3	22.4132	2.41	46.2816	6.3399	0	21.8017	4.1993	0.8103	-0.1961	0.9999	0.3228	1	0.2453	432.667	295.64	-6.5	21.45	0.380132
189	13.9	17.8484	1.2841	48.8247	4.1029	0	11.718	2.6142	0.506	-0.9285	1	0.5441	1	0.5052	574.946	997.996	-14.95	9.75	0.312974
190	6.5	6.4018	0.9849	31.823	7.0718	0	17.5018	4.3806	-0.403	-1	0.9955	0.7158	1	0.88	875.2	706.023	2.6	5.85	0.139271
191	7.9	12.503	1.5827	36.4617	6.1799	0	14.5344	4.041	0.3742	-0.7668	1	0.6185	0.9322	0.5263	347.006	204.019	-12.35	1.95	0.256104
192	4.7	30.5984	6.5103	34.8909	12.9226	4.5962	18.9506	4.5576	0.1723	0.03187	0.563	0.1871	0.5185	1	562.532	552.298	-6.5	-29.9	0.503792
193	16.9	91.4539	5.4115	100.514	6.7459	0	19.769	3.4218	0.7833	-0.9981	1	0.5297	0.2349	0.1496	992.858	986.757	-91	-9.1	0.802191
194	7.7	81.9335	10.6407	73.0404	12.8141	4.5962	19.5	3.9542	0.9585	0.8227	1	0.04496	0	0	1041.5	450.312	-42.25	70.2	0.83039
195	22.1	39.538	1.789	117.88	5.8647	0	20.5548	4.1269	0.5367	-1	1	0.5973	0.9552	0.4261	625.321	836.262	27.3	-28.6	0.305045
196	23.1	74.1114	3.2083	150.588	7.1369	0	20.8102	3.9962	0.6517	-1	1	0.584	0.6777	0.291	1243.59	85.1255	-74.1	-1.3	0.449537
197	14.3	117.306	8.2033	118.44	9.6293	0	42.7471	6.5744	0.988	0.8041	1	0.02626	0	0	693.192	593.136	14.95	116.35	0.85191
198	6.9	13.7118	1.9872	39.4015	8.0411	0	25.3833	5.3081	-0.1286	-0.7962	0.9899	0.4908	1	0.931	263.08	730.29	-7.15	-11.7	0.24713
199	8.9	70.5272	7.9244	62.1179	9.0026	3.25	17.5018	3.7298	0.9634	0.6827	1	0.06084	0.2319	0.02041	593.045	617.477	-11.7	-69.55	0.880235
200	15.5	16.3019	1.0517	88.0413	6.5216	0	23.4361	4.7762	0.1195	-1	0.9998	0.7609	1	0.6	1352.6	730.19	1.3	-16.25	0.161264
201	6.5	30.8801	4.7508	50.6611	11.258	3.25	23.4361	5.4124	0.9248	0.5091	0.9996	0.1059	0.5333	0.08	746.3	491.4	26.65	15.6	0.421993
202	32.3	139.101	4.3065	271.513	8.9608	0	39.1352	5.2217	0.7162	-0.9487	1	0.454	0.3861	0.3156	864.446	360.964	139.1	0.65	0.480593
203	6.1	23.0361	3.7764	31.5521	7.6956	3.25	33.931	7.0667	0.9645	0.9064	1	0.02771	0.5854	0	330.262	347.229	-22.1	-6.5	0.490722
204	15.9	215.504	13.5537	211.069	15.1848	4.5962	26.2023	4.4406	0.9739	0.8559	1	0.03434	0	0	907.469	524.821	90.35	195.65	0.892583
205	5.9	66.7003	11.3051	47.2188	12.1074	4.5962	17.5018	3.5268	0.8938	0.8355	0.9655	0.03389	0	0	1149.99	986.212	17.55	-64.35	0.933735
206	4.7	20.8102	4.4277	19.062	7.06	0	16.5718	4.9613	-0.5763	-0.8818	-0.2873	0.2255	0.5556	1	993.947	99.7234	-20.15	-5.2	0.627153
207	4.7	2.3436	0.4986	9.5536	3.5384	0	10.2774	2.7039	-0.6159	-0.798	-0.3714	0.1514	1	1	911	10.9894	-1.3	-1.95	0.140911
208	5.3	40.4152	7.6255	30.3681	9.2024	6.5	14.5344	2.5319	0.9922	0.9629	1	0.01115	0	0	922.953	587.576	35.75	-18.85	0.828643
209	5.9	28.7179	4.8674	24.4765	6.276	0	11.718	3.6742	0.9751	0.9333	0.9998	0.02499	0.2564	0	773.288	494.373	28.6	-2.6	0.775558
210	12.3	20.1605	1.6391	57.7535	5.6071	0	18.9506	4.3462	-0.03891	-1	1	0.7673	1	0.7683	104.874	256.841	-0.65	20.15	0.292326
211	4.9	61.9242	12.6376	36.3768	12.5437	3.25	23.4361	4.7575	0.8239	0.8112	0.8334	0.00692	0	0	1211.88	605.592	39	-48.1	1.00749
212	11.5	58.5614	5.0923	79.7224	8.3918	0	19.5	3.7719	0.9212	0.5371	1	0.09331	0.2632	0.05333	288.352	307.461	-57.85	-9.1	0.606819
213	5.5	13.3369	2.4249	33.4125	9.5464	0	43.7243	10.808	-0.7984	-0.9738	-0.5145	0.1337	0.9429	1	710.273	566.318	-9.1	-9.75	0.254012
214	10.5	64.6677	6.1588	66.2995	7.7999	0	20.8102	5.0574	0.9804	0.7809	1	0.03574	0.1882	0	1367.62	567.748	40.95	50.05	0.7896
215	12.7	80.8199	6.3638	87.7477	8.2007	0	17.5018	3.5113	0.9801	0.7446	1	0.04272	0.1776	0.01149	921.559	460.89	-72.8	35.1	0.776007
216	6.9	8.2219	1.1916	28.3572	5.7872	0	16.5718	3.9424	-0.2051	-0.9989	0.9971	0.8746	0.8776	0.6552	831.565	814.188	-7.8	-2.6	0.205903
217	19.9	126.837	6.3737	187.148	10.4552	0	26.2023	4.9477	0.9629	0.8341	1	0.03512	0.1173	0	584.646	213.548	-111.15	-61.1	0.60962
218	5.1	76.8761	15.0737	44.9579	14.5025	3.25	27.768	5.6826	0.9723	0.9538	0.9838	0.0105	0	0	1348.67	98.2745	-24.7	-72.8	1.03939
219	6.7	30.1112	4.4942	35.1936	7.488	3.25	14.5344	3.439	0.971	0.8944	1	0.03449	0.4681	0	195.216	36.5149	-29.25	7.15	0.600187
220	10.3	55.8395	5.4213	80.5204	9.7013	0	43.7243	8.6914	0.687	-0.6485	1	0.5124	0.2048	0.3016	33.9029	641.922	-54.6	-11.7	0.558822
221	40.1	124.427	3.1029	199.087	5.2254	0	27.9576	3.4696	0.9048	0.3162	1	0.1239	0.9003	0.1108	799.379	111.723	57.2	-110.5	0.593811
222	6.7	13.2575	1.9787	30.43	6.4745	0	19.5	5.6591	0.925	0.7452	0.9986	0.0821	0.8723	0.04167	36.1493	22.8209	13	-2.6	0.305614
223	14.5	39.2645	2.7079	78.9475	6.3158	0	13.4001	3.2229	0.8124	-0.3065	1	0.3185	0.8	0.2404	721.934	1000.72	-4.55	-39	0.42875
224	5.3	8.475	1.599	11.993	3.6343	0	7.2672	2.5523	0.9844	0.9261	1	0.02236	1	0	669.311	382.67	-8.45	0.65	0.439975
225	6.3	20.1814	3.2034	21.409	4.9788	0	16.5718	4.2872	0.9367	0.726	1	0.09091	1	0.1304	656.825	951.159	-19.5	-5.2	0.643408
226	16.7	66.351	3.9731	86.7539	5.9016	0	18.9506	4.1519	0.9815	0.8627	1	0.02316	0.7075	0	1323.69	442.359	-54.6	37.7	0.673224
227	7.9	24.7342	3.1309	47.1364	7.9892	3.25	48.75	10.6042	0.9268	0.6675	0.9991	0.09125	0.8983	0.1026	399.709	894.532	-24.7	1.3	0.391892
228	10.3	63.902	6.2041	62.6738	7.5511	0	23.6604	5.1631	0.9855	0.9333	1	0.01543	0.1687	0	1137	898.102	10.4	-63.05	0.821615
229	5.1	8.1445	1.597	40.0005	12.9034	0	23.6604	6.59	0.7951	0.3162	0.9971	0.2359	1	0.3	546.48	431.51	-7.15	3.9	0.123766
230	7.7	15.1744	1.9707	56.0084	9.826	0	32.5	7.4589	-0.7221	-0.9999	0.8944	0.4934	0.8246	0.973	1357.51	404.084	10.4	-11.05	0.20056
231	4.7	10.5011	2.2343	20.1618	7.4673	0	20.5548	6.4202	0.3376	-0.09054	0.7727	0.3749	1	0.8333	1165.95	140.83	9.75	3.9	0.299211
232	17.9	71.4231	3.9901	119.573	7.5203	0	43.3604	5.5734	0.7955	-0.908	1	0.4591	0.4151	0.2014	759.438	965.723	16.25	-69.55	0.530577
233	9.1	20.317	2.2326	49.9578	7.0363	0	41.1096	5.1709	0.6279	-0.4101	1	0.3341	0.7746	0.52	528.467	887	-20.15	-2.6	0.317297
234	8.1	56.7588	7.0073	54.6096	8.9524	0	20.5548	5.1412	0.9849	0.9395	1	0.01617	0	0	816.827	441.043	36.4	43.55	0.782729
235	6.9	50.1006	7.261	46.6314	9.5166	3.25	43.7243	9.2504	0.9867	0.9628	0.9998	0.0111	0.04082	0	118.471	412.232	-35.75	35.1	0.762983
236	9.5	54.9279	5.7819	66.0615	8.8082	0	26.8002	5.6935	0.5085	-0.9943	1	0.6936	0.28	0.3818	965.342	188.453	42.25	35.1	0.656422
237	6.3	30.2442	4.8007	22.8307	5.3095	3.25	10.2774	1.8922	0.9687	0.8601	0.9993	0.03203	0.4651	0	365.579	73.3492	26.65	-14.3	0.904172
238	11.7	5.36	0.4581	62.3921	6.4322	0	18.3848	3.6796	-0.2542	-1	1	0.6263	1	0.8961	1356.03	683.692	-5.2	-1.3	0.0712198
239	5.1	47.2	9.2549	32.6289	10.5255	4.5962	14.5344	2.7097	0.9854	0.9792	0.9922	0.004025	0	0	567.382	489.882	43.55	18.2	0.879284
240	5.3	3.25	0.6132	5.4135	1.6404	0	4.5962	1.8698	0.43	-0.5145	0.9648	0.5773	1	0.7273	1043.89	165.255	0	-3.25	0.373811
241	8.3	23.4811	2.829	33.5276	5.3218	0	11.718	3.2256	0.4397	-1	0.9971	0.5667	0.7778	0.5952	1141.1	834.922	15.6	17.55	0.531587
242	5.7	41.9489	7.3595	28.6469	7.7424	0	14.5344	4.1963	0.9553	0.9206	0.9867	0.01824	0.08108	0	1364.08	631.895	40.95	9.1	0.950545
243	8.5	23.544	2.7699	49.9314	7.6818	0	35.8974	8.3243	0.8855	0.4347	1	0.1529	0.9538	0.2222	209.882	952.188	-2.6	23.4	0.36058
244	5.1	3.9	0.7647	27.0009	8.71	3.25	20.8102	4.6475	-0.3772	-0.8944	0.9487	0.5306	1	0.9091	51.7451	490.078	3.9	0	0.0877956
245	6.9	17.2097	2.4942	23.2079	4.7363	0	11.718	2.5233	0.8315	0.5547	0.9984	0.1275	1	0.2414	387.225	281.623	-3.25	16.9	0.526614
246	9.5	56.0736	5.9025	56.3436	7.5125	0	23.4361	5.0865	0.9743	0.8315	1	0.03418	0.28	0	865.384	306.268	39.65	-39.65	0.785691
247	16.5	143.532	8.6989	148.279	10.2262	0	26.2023	4.8857	0.9192	0.6684	1	0.1002	0.06897	0.12	1238.44	890.506	143	-12.35	0.850648
248	23.5	74.9983	3.1914	147.165	6.8449	0	14.5344	3.6729	0.5753	-0.9997	1	0.6105	0.5349	0.3402	463.157	163.619	-33.8	66.95	0.466245
249	6.3	12.6207	2.0033	42.0758	9.7851	3.25	18.3848	4.2615	0.8416	0.3939	1	0.1781	1	0.2609	1071.49	107.071	10.4	-7.15	0.20473
250	32.1	64.9089	2.0221	153.49	5.0994	0	13.4001	2.9667	0.8351	-0.8944	1	0.3222	0.8106	0.1413	1118.86	276.318	35.1	-54.6	0.396537
251	5.9	4.162	0.7054	8.6866	2.2273	0	4.5962	1.9502	0.2905	-0.4472	0.8944	0.3804	1	0.8889	708.822	904.475	3.25	2.6	0.316706
252	6.7	78.4564	11.7099	56.0066	11.9163	3.25	22.981	4.7473	0.9816	0.9077	1	0.0292	0	0	228.022	446.269	29.25	72.8	0.982679
253	5.5	34.0615	6.193	47.9301	13.6943	3.25	22.981	6.8623	0.9575	0.6654	0.9999	0.08887	0.05714	0.06667	449.755	334.136	25.35	22.75	0.452232
254	24.7	17.0121	0.6888	119.457	5.2624	0	13.4001	3.0177	0.4588	-0.9998	1	0.6515	0.9163	0.4902	472.595	526.864	16.9	-1.95	0.130891
255	9.3	5.886	0.6329	32.9914	4.5194	0	13.4001	3.4224	-0.4497	-1	0.9398	0.576	1	0.9804	782.919	1028.52	5.85	-0.65	0.140041
256	5.5	66.7509	12.1365	46.7577	13.3593	0	37.0557	8.1843	0.9969	0.9852	1	0.003794	0	0	888.373	271.082	61.75	25.35	0.908468
257	12.5	55.8395	4.4672	66.8744	6.369	0	20.5548	5.0867	0.9871	0.8437	1	0.02958	0.4762	0	1003.43	449.168	-23.4	-50.7	0.701397
258	19.3	58.8061	3.047	116.565	6.7379	0	43.7243	6.1126	0.7786	-0.828	1	0.4367	0.6243	0.1765	1197.61	180.619	57.2	-13.65	0.452218
259	8.7	16.9499	1.9483	54.6818	8.1615	0	26	6.6519	0.4367	-0.993	0.9976	0.6346	0.9552	0.5319	377.609	438.954	-1.3	-16.9	0.238718
260	14.9	80.0635	5.3734	99.4454	7.7089	0	18.9506	4.2239	0.9634	0.6402	1	0.06429	0.3101	0.02752	236.993	224.51	42.9	67.6	0.697038
261	22.1	187.545	8.4862	257.926	12.8321	3.25	45.2673	6.9913	0.8406	-0.6292	1	0.3224	0.1194	0.1556	718.871	355.251	165.75	87.75	0.661326
262	26.9	179.487	6.6724	216.997	8.7147	0	24.7513	3.5544	0.973	0.6969	1	0.04303	0.1004	0.008734	885.125	441.396	133.25	-120.25	0.765649
263	9.7	139.356	14.3666	127.724	16.5875	3.25	29.0689	6.8559	0.7776	-0.3447	1	0.3553	0.1429	0.2807	961.732	492.964	139.1	-8.45	0.86611
264	7.9	39.9895	5.062	41.2977	6.9996	0	16.25	4.1005	0.9829	0.8956	1	0.02225	0.3559	0	877	46.8418	-28.6	-27.95	0.723184
265	8.3	131.348	15.8251	101.775	16.1548	7.2672	27.768	4.7493	0.9945	0.9652	1	0.007433	0	0	165.536	734.669	126.75	-34.45	0.979591
266	5.3	35.75	6.7453	28.9779	8.7812	3.25	13.4001	3.4515	0.9905	0.9633	0.9997	0.01122	0.1515	0	141.34	343.821	0	-35.75	0.768152
267	5.1	57.8829	11.3496	37.6113	12.1327	7.2672	17.5018	2.652	0.9971	0.9951	0.9999	0.001779	0	0	1260.5	228.559	52.65	24.05	0.935455
268	10.1	82.7545	8.1935	83.3435	10.2893	0	29.0689	6.3053	0.9678	0.9236	1	0.02185	0	0	839.312	870.733	-68.25	46.8	0.796313
269	17.3	81.8329	4.7302	157.813	10.3146	0	21.8017	4.2416	0.6051	-1	1	0.6844	0.451	0.2406	1270.64	818.968	70.85	40.95	0.458593
270	10.1	59.8565	5.9264	74.2331	9.1646	0	22.981	4.4786	0.8614	-0.3909	1	0.284	0.321	0.1639	132.386	574.149	59.8	-2.6	0.646662
271	13.3	47.9637	3.6063	87.7563	7.766	0	18.9506	4.1061	0.5889	-0.9615	1	0.5308	0.5575	0.4086	766.041	984.955	21.45	42.9	0.46437
272	6.3	43.0377	6.8314	34.2487	7.9648	3.25	13.7886	3.3168	0.9948	0.9818	1	0.0053	0	0	180.349	402.937	39	18.2	0.857699
273	9.7	1.4534	0.1498	26.2556	3.4098	0	13.4001	3.057	-0.3189	-0.9989	0.9762	0.5837	1	0.9444	873.732	908.438	-1.3	-0.65	0.0439322
274	6.5	14.4323	2.2204	25.3637	5.6364	0	42.3748	8.7049	-0.1034	-0.9972	1	0.8625	0.8444	0.72	695.523	359.377	11.7	8.45	0.393939
275	6.3	31.9096	5.065	36.3169	8.4458	3.25	16.5718	3.7731	0.9022	0.4295	0.9949	0.1258	0.04651	0.08696	1365.93	262.437	-31.85	1.95	0.599706
276	11.1	28.7326	2.5885	46.4386	5.1031	0	13.4001	2.9398	0.8478	-0.0767	1	0.2113	1	0.2394	277.482	957.716	-22.75	17.55	0.507241
277	5.3	9.9431	1.8761	18.7724	5.6886	0	19.769	5.5375	0.8075	-0.6332	1	0.4368	0.9697	0.07692	946.481	1020.56	9.75	1.95	0.3298
278	6.5	55.5702	8.5493	52.1283	11.5841	4.5962	33.931	6.7943	0.9965	0.9834	1	0.004296	0	0	242.862	545.823	-50.7	22.75	0.73802
279	7.1	34.0118	4.7904	30.2254	5.9266	0	13	3.0628	0.9368	0.7234	0.9999	0.08747	0.6275	0.09677	1363.53	934.725	14.95	-30.55	0.808288
280	23.5	28.85	1.2277	110.65	5.1465	0	16.5718	3.6157	0.2678	-1	1	0.7428	1	0.5479	1086.94	587.823	-26.65	11.05	0.23855
281	6.9	24.7513	3.5871	50.1417	10.233	0	45.6159	8.3286	0.4794	-0.3162	0.9912	0.3685	0.4082	0.6897	703.196	458.688	9.75	22.75	0.350542
282	6.5	22.0713	3.3956	40.9484	9.0996	3.25	17.5018	3.4026	-0.07395	-0.7349	0.9977	0.5808	0.3111	0.84	342.262	500.915	5.2	21.45	0.373159
283	4.9	32.2913	6.5901	21.3524	7.3629	0	16.25	3.9878	0.9887	0.9695	0.9997	0.009393	0	0	1376.22	511.653	20.8	24.7	0.895041
284	17.7	42.285	2.389	89.0731	5.6734	0	11.718	2.8333	0.897	-0.9899	1	0.2674	1	0.09489	1315.19	757.441	-29.9	-29.9	0.421088
285	9.9	17.6819	1.7861	73.1168	9.2553	0	43.6033	10.0665	-0.2002	-0.9806	0.9993	0.6929	0.8481	0.8305	476.475	613.99	16.9	-5.2	0.192981
286	6.3	26.6817	4.2352	31.4593	7.3161	0	16.5718	3.9518	0.969	0.8682	1	0.0382	0.6047	0	1124.42	348.968	26.65	1.3	0.578888
287	4.7	53.7145	11.4286	29.3854	10.8835	4.5962	18.9506	4.1413	0.9897	0.9659	0.9998	0.01286	0	0	1223.63	141.213	-50.05	19.5	1.05008
288	4.9	19.5433	3.9884	28.4941	9.8256	3.25	37.0557	8.7496	0.8395	0.5199	0.9995	0.1716	0.3793	0.3333	830.633	163.469	-19.5	-1.3	0.405919
289	8.5	66.8742	7.8676	79.3762	12.2117	3.25	20.8102	4.6551	0.7095	-0.9999	1	0.6009	0.1231	0.1778	1283.81	769.471	60.45	-28.6	0.644267
290	18.1	80.0952	4.4251	113.269	7.0354	0	45.9619	6.1587	0.9772	0.8437	1	0.03056	0.6335	0	1016.4	668.613	18.2	-78	0.628976
291	5.9	16.263	2.7564	17.6544	4.5268	0	10.2774	3.2644	0.9777	0.935	0.9999	0.01964	1	0	1016.09	51.4492	-0.65	-16.25	0.608907
292	23.3	88.6005	3.8026	153.307	7.1975	0	38.0403	5.5907	0.9093	0.4263	1	0.113	0.4225	0.09326	1108.77	462.502	-81.9	-33.8	0.528322
293	6.3	30.2442	4.8007	48.3186	11.2369	3.25	29.43	6.0171	0.9694	0.8164	0.9999	0.04419	0.6279	0	1199.52	61.1032	-14.3	-26.65	0.427226
294	9.7	86.4891	8.9164	89.752	11.6561	0	49.1814	8.3407	0.8763	0.6965	1	0.1007	0	0.1579	946.691	848.572	-2.6	86.45	0.764956
295	6.7	82.8259	12.3621	63.6557	13.5438	7.2672	20.5548	3.9739	0.9939	0.9714	1	0.006925	0	0	1068.65	319.731	12.35	81.9	0.91275
296	10.3	23.9708	2.3273	48.0732	5.792	0	21.8017	3.9051	0.5555	-0.4347	0.9999	0.4789	0.7711	0.4444	776.99	705.67	23.4	-5.2	0.401813
297	10.5	32.7912	3.123	52.6447	6.1935	0	14.5344	3.8407	0.9039	0.4856	1	0.1302	0.9882	0.1231	832.729	662.362	31.85	7.8	0.504238
298	13.3	8.0401	0.6045	84.6748	7.4933	0	45.6159	6.2808	0.3792	-0.9841	0.9999	0.6305	0.6637	0.5824	1248.7	392.083	-1.95	7.8	0.0806721
299	12.1	84.094	6.9499	95.1949	9.4252	0	18.9506	4.4389	0.9489	0.3	1	0.1079	0.06931	0.03704	1225	693.293	40.95	-73.45	0.737374
300	5.7	24.1901	4.2439	33.1286	8.9537	3.25	22.981	6.0844	0.9778	0.8654	1	0.03647	0.2432	0	1306.68	35.1404	-12.35	-20.8	0.473983
301	18.7	116.602	6.2354	135.997	8.1435	0	17.5018	3.3606	0.9835	0.925	1	0.01885	0.005988	0	1139.52	202.652	107.9	-44.2	0.76569
302	5.7	12.2642	2.1516	37.3012	10.0814	0	23.6604	6.4542	0.2442	-0.9157	0.9964	0.6283	0.973	0.6471	875.386	731.263	-6.5	-10.4	0.213423
303	22.1	193.06	8.7357	217.031	10.7976	0	26.2023	4.8987	0.9808	0.7859	1	0.03211	0.2289	0	678.387	498.912	76.05	177.45	0.809041
304	5.3	55.65	10.5	40.3606	12.2305	0	18.3848	4.7605	0.9551	0.9104	0.9817	0.01944	0	0	1235.25	13.4057	53.95	13.65	0.858509
305	21.1	110.754	5.249	137.897	7.2197	0	36.7696	4.629	0.9573	0.8321	1	0.04271	0.178	0	255.277	900.446	-50.05	98.8	0.727039
306	5.5	27.2845	4.9608	25.3153	7.2329	3.25	11.718	2.4069	0.9873	0.9509	0.9998	0.01529	0.2286	0	642.9	630.118	-26.65	-5.85	0.685866
307	31.5	134.575	4.2722	362.011	12.2716	0	26.8002	5.9068	0.7869	-0.8321	1	0.3937	0.4237	0.2051	535.764	961.851	78.65	-109.2	0.348137
308	7.5	100.599	13.4132	95.3179	17.3305	10.2774	29.43	5.1208	0.9768	0.9482	1	0.01768	0	0	708.16	78.06	-83.2	56.55	0.773965
309	5.1	4.111	0.8061	13.5477	4.3702	0	9.75	2.9036	-0.003917	-0.9558	0.8662	0.6512	1	0.8	432.412	922.804	1.3	3.9	0.184454
310	5.3	59.927	11.307	35.0446	10.6196	4.5962	18.9506	3.7082	0.9832	0.9748	0.9941	0.005618	0	0	1274.28	502.472	24.7	-54.6	1.06473
311	28.1	103.352	3.678	218.071	8.3552	0	20.5548	4.1844	0.5564	-0.9955	1	0.6425	0.5862	0.3891	1037.93	901.215	-103.35	-0.65	0.440205
312	6.3	14.1962	2.2534	24.1225	5.6099	0	11.718	3.0455	0.6505	-0.4207	1	0.4782	0.9767	0.3478	1004.92	225.31	-3.9	13.65	0.401683
313	5.3	42.0143	7.9272	29.7828	9.0251	0	14.5344	4.0431	0.9356	0.9095	0.949	0.01252	0	0	1151.97	912.255	34.45	24.05	0.87835
314	6.5	76.4351	11.7593	56.8118	12.6248	3.25	18.3848	3.6322	0.9977	0.9906	1	0.00239	0	0	1325.46	994.169	50.7	-57.2	0.931444
315	14.7	67.8309	4.6143	86.5365	6.8139	0	23.4361	4.5296	0.8517	0.5989	1	0.1248	0.4094	0.2897	228.364	926.888	-64.35	-21.45	0.677189
316	7.5	70.2301	9.364	58.0249	10.55	0	33.1436	6.999	0.9941	0.97	1	0.008585	0.01818	0	617.42	734.887	-9.75	-69.55	0.887583
317	7.7	62.9695	8.1779	59.4142	10.4235	3.25	19.5	4.1127	0.9941	0.9712	1	0.007687	0.01754	0	1382.15	934.519	8.45	62.4	0.784564
318	31.7	121.343	3.8279	283.28	9.5381	0	29.9635	5.135	0.8796	-0.6608	1	0.3489	0.1077	0.07942	771.954	915.85	-105.95	-59.15	0.401327
319	5.5	47.4856	8.6337	36.2773	10.3649	3.25	23.4361	5.5461	0.9907	0.9758	0.9992	0.006075	0	0	1251.25	44.5636	44.85	-15.6	0.832975
320	7.9	3.9538	0.5005	26.8419	4.5495	0	13.4001	3.1181	-0.5545	-0.9995	0.5547	0.4943	1	1	1209.94	758.779	3.9	-0.65	0.110012
321	11.5	69.212	6.0184	86.5818	9.1139	0	22.75	5.4561	0.9496	0.6886	1	0.05972	0.2211	0.01333	1027.69	997.761	-17.55	66.95	0.660354
322	13.5	16.0801	1.1911	47.2345	4.1074	0	16.5718	3.1826	0.2287	-0.9899	1	0.6703	1	0.663	249.096	861.978	3.9	-15.6	0.289989
323	5.5	7.5802	1.3782	22.979	6.5654	0	23.6604	6.8074	-0.1995	-1	0.9701	0.8315	1	0.7333	691.764	461.273	6.5	3.9	0.209919
324	12.7	20.8406	1.641	69.2875	6.4755	0	32.0088	5.2369	0.5224	-0.7241	1	0.503	0.9813	0.5432	1352.99	401.134	1.3	20.8	0.253417
325	9.9	77.0874	7.7866	73.2737	9.2751	0	17.5018	4.363	0.9859	0.947	1	0.01314	0	0	27.3889	693.909	-37.05	-67.6	0.839517
326	9.1	38.2341	4.2016	53.9619	7.6003	3.25	18.9506	4.0502	0.6122	-0.6536	0.9998	0.3801	0.4789	0.4902	1242.13	735.176	36.4	-11.7	0.55282
327	6.3	34.9855	5.5532	41.2216	9.5864	3.25	22.981	4.6473	0.5848	0.3052	1	0.2476	0.1628	0.7391	1069.89	821.151	-28.6	20.15	0.579279
328	24.7	142.864	5.784	206.456	9.095	0	40.2003	5.5929	0.911	-0.9813	1	0.3448	0.09692	0.0628	1121.16	668.243	37.7	-137.8	0.635954
329	6.3	24.1289	3.83	25.7511	5.9886	0	16.5718	3.6162	0.9791	0.9338	1	0.01843	0.8837	0	524.722	352.341	-24.05	1.95	0.639548
330	5.5	46.4557	8.4465	36.983	10.5666	3.25	20.8102	5.6848	0.9901	0.9751	0.9994	0.008383	0	0	1365.02	532.291	14.3	44.2	0.799358
331	5.3	19.801	3.736	25.5922	7.7552	3.25	32.1734	7.4709	0.9423	0.7809	0.9999	0.06003	0.7879	0	1210.21	500.962	18.2	-7.8	0.481741
332	5.5	10.7594	1.9563	22.2003	6.3429	0	14.5344	4.2332	0.7957	-0.1843	0.9487	0.3048	1	0.2143	1275.81	673.573	-9.75	-4.55	0.308424
333	4.9	27.3309	5.5777	17.2037	5.9323	3.25	10.2774	1.9786	0.9777	0.9436	0.9981	0.01647	0.3103	0	159.673	314.224	-24.7	11.7	0.940226
334	7.1	37.7895	5.3225	49.6477	9.7348	0	35.8974	8.4927	0.9679	0.8907	0.9995	0.03154	0.2157	0	442.352	860.535	-37.7	2.6	0.54675
335	9.9	124.502	12.5759	107.534	13.6119	7.2672	33.4608	5.5225	0.9903	0.9649	1	0.009155	0	0	1258.72	597.141	-109.2	-59.8	0.92389
336	12.9	1.8385	0.1425	49.9762	4.585	0	16.25	3.5113	0.04128	-0.9999	0.9998	0.7805	1	0.6627	695.085	896.473	-1.3	1.3	0.0310796
337	6.7	76.9008	11.4777	57.7759	12.2927	6.5	20.5548	3.8514	0.9986	0.9907	1	0.001859	0	0	175	986.619	29.9	70.85	0.9337
338	5.3	16.289	3.0734	13.6937	4.1496	0	10.2774	3.2093	0.5664	0.4539	0.6769	0.062	0.9394	1	1045.68	729.509	-14.3	7.8	0.74065
339	5.7	1.95	0.3421	9.7962	2.6476	0	6.5	2.1287	0.2202	-1	1	0.6268	1	0.8824	487.096	899.965	1.95	0	0.129211
340	8.1	64.7558	7.9945	60.9307	9.9886	3.25	18.3848	4.2333	0.9664	0.8938	0.9997	0.02807	0.04918	0	548.846	545.765	-52.65	37.7	0.800362
341	5.1	38.6135	7.5713	27.8167	8.9731	3.25	16.25	4.0976	0.976	0.9442	0.9912	0.01405	0	0	851.863	19.5	-31.2	-22.75	0.843778
342	13.1	55.185	4.2126	84.3341	7.5977	0	16.5718	3.7234	0.9573	0.7426	1	0.05569	0.6667	0.01099	161.924	479.779	40.3	37.7	0.554457
343	4.9	3.9	0.7959	25.5157	8.7985	0	36.3361	10.3406	-0.9078	-0.9762	-0.8222	0.05127	1	1	103.388	663.082	0	3.9	0.0904586
344	26.5	79.7489	3.0094	201.144	8.21	0	23.4361	4.0588	0.9297	0.5776	1	0.1115	0.2898	0.1156	580.068	838.432	-79.3	-8.45	0.366553
345	12.7	21.45	1.689	83.8735	7.8386	0	26.2023	5.969	0.4828	-0.7749	0.9998	0.6151	0.729	0.4471	396.335	1031.94	21.45	0	0.215472
346	9.1	28.6074	3.1437	62.5702	8.8127	0	22.981	6.1044	0.4219	-0.9923	0.9977	0.5814	0.6056	0.54	764.423	654.099	0.65	28.6	0.356724
347	28.7	93.5752	3.2605	237.147	8.8819	0	22.981	4.0243	0.8366	-0.3264	1	0.2841	0.1648	0.2065	1246.82	693.49	-32.5	-87.75	0.367095
348	23.7	63.3208	2.6718	135.153	6.2283	0	14.5344	3.4047	0.3106	-1	1	0.7889	0.7327	0.4574	924.812	901.88	51.35	-37.05	0.428977
349	10.7	34.8402	3.2561	70.4888	8.1022	3.25	29.25	6.465	-0.02546	-1	0.9931	0.8757	0.4713	0.597	292.78	116.065	27.95	-20.8	0.401879
350	5.9	3.25	0.5508	40.0965	10.2811	3.25	19.769	5.4718	-0.474	-0.9487	0.5812	0.503	1	1	443	549.551	-2.6	-1.95	0.053574
351	13.5	71.9888	5.3325	94.7676	8.2407	0	23.4361	4.6726	0.9633	0.7761	1	0.04503	0.2696	0	845.233	118.374	55.25	46.15	0.647093
352	6.1	1.95	0.3197	15.0477	3.6702	0	22.75	4.7297	-0.4995	-1	1	0.8882	1	0.75	1390.97	50.5656	0	-1.95	0.087107
353	6.1	72.6867	11.9159	47.0891	11.4851	4.5962	18.9506	3.9127	0.9883	0.9708	0.9999	0.007569	0	0	579.074	850.934	65.65	-31.2	1.03751
354	14.9	93.4012	6.2685	126.597	9.8137	0	26.2023	5.3648	0.8755	-0.3434	1	0.248	0.4109	0.1743	630.336	481.255	-76.7	-53.3	0.63875
355	26.7	58.0359	2.1736	153.889	6.2303	0	20.8102	4.2883	0.7419	-0.7826	1	0.3959	0.8947	0.2743	730.326	683.884	55.9	15.6	0.348876
356	23.9	89.0713	3.7268	129.261	5.9023	0	16.25	3.4361	0.9115	-0.3417	1	0.1896	0.6941	0.09091	451.559	201.119	-1.95	89.05	0.631415
357	11.9	87.8847	7.3853	90.9868	9.1906	0	18.9506	4.4812	0.9866	0.9331	1	0.01411	0.0303	0	1270.16	486.42	-70.85	52	0.803571
358	7.3	39.1352	5.361	43.0298	8.1188	3.25	18.3848	4.4446	0.9396	0.1436	1	0.1756	0.283	0.06061	873.288	187.596	-26	-29.25	0.660319
359	8.3	25.0144	3.0138	32.1229	5.0989	0	13.7886	3.5007	0.8167	0.4583	0.9994	0.1587	1	0.2558	1323.07	86.1928	-22.75	10.4	0.591069
360	5.3	52.9062	9.9823	36.3217	11.0066	0	17.5018	4.4692	0.8322	0.7376	0.9064	0.06394	0	0.2308	48.3019	805.726	52	9.75	0.906938
361	7.9	42.9443	5.436	46.9705	7.9611	3.25	21.8017	4.4549	0.8056	0.1749	0.9999	0.2439	0.2542	0.359	1206.49	1027.3	-42.9	-1.95	0.68282
362	15.7	57.5681	3.6668	123.936	9.0464	0	39.2699	6.6915	0.847	0.124	1	0.225	0.219	0.2137	867.478	688.146	-6.5	-57.2	0.405333
363	5.5	10.896	1.9811	24.9916	7.1405	0	30.6604	5.4626	-0.3037	-0.8707	0.6085	0.564	0.2	1	1124.01	20.2545	-3.25	-10.4	0.277446
364	4.9	32.0879	6.5485	21.047	7.2576	3.25	13.4001	2.773	0.9979	0.9905	0.9999	0.003068	0	0	244.398	559.878	31.85	3.9	0.902296
365	5.5	43.0229	7.8224	41.132	11.752	0	26.2023	9.4812	0.2676	-0.8321	0.9981	0.7469	0.5714	0.5	1247.04	896.882	-42.9	-3.25	0.665623
366	11.3	69.8682	6.183	88.5786	9.5246	0	27.768	4.8307	0.9367	0.7526	0.9999	0.06065	0.1935	0	958.942	477.996	-48.75	50.05	0.649161
367	6.3	107.021	16.9875	82.8183	19.2601	9.75	30.6604	6.1799	0.9587	0.9347	0.9688	0.008069	0	0	1293.98	375.373	50.7	-94.25	0.882005
368	9.1	15.8152	1.7379	45.5244	6.4119	0	19.769	5.0446	0.3391	-0.9487	0.9998	0.7679	1	0.4706	1364.2	830.857	2.6	15.6	0.271043
369	18.1	53.5452	2.9583	93.5326	5.8095	0	13	3.0025	0.6731	-1	1	0.6397	0.5963	0.2446	1344.3	567.815	52.65	9.75	0.509218
370	5.3	4.9503	0.934	24.7429	7.4978	0	18.9506	4.5732	-0.7017	-0.9898	-0.2329	0.2593	1	1	163.028	677.783	-4.55	1.95	0.12457
371	4.7	5.36	1.1404	10.1109	3.7448	0	10.2774	2.7895	-0.3369	-0.6508	-0.155	0.1778	1	1	793.511	303.064	1.3	5.2	0.304529
372	10.9	81.6882	7.4943	84.913	9.5408	0	35.1541	6.1	0.9431	0.6443	1	0.07035	0	0.04348	1281.58	454.775	81.25	8.45	0.7855
373	9.5	23.4901	2.4726	50.9518	6.7936	0	14.5344	3.4686	0.3252	-0.8828	0.9997	0.6404	0.64	0.6	189.553	356.005	-5.85	22.75	0.36396
374	27.7	166.614	6.015	220.949	8.5972	0	45.1504	5.9693	0.9715	-0.5606	1	0.1117	0.2023	0.01688	1246.36	551.819	-163.15	-33.8	0.699646
375	28.1	27.4928	0.9784	156.247	5.9865	0	35.0036	4.7588	0.389	-0.9648	1	0.6502	0.9885	0.5847	715.986	117.212	-27.3	3.25	0.163434
376	24.3	93.2427	3.8371	128.158	5.747	0	16.25	2.8415	0.8213	-0.9878	1	0.3606	0.5336	0.1823	415.175	916.825	76.05	53.95	0.66767
377	11.1	46.9622	4.2308	68.1946	7.4939	0	16.25	3.5795	0.628	-1	1	0.6729	0.5165	0.2535	435.469	124.414	46.8	-3.9	0.564566
378	6.7	16.4438	2.4543	28.6854	6.1033	0	11.718	3.2234	0.6015	0.2008	0.9813	0.2261	0.9362	0.7037	23.7313	467.925	5.2	15.6	0.402127
379	4.9	7.2672	1.4831	18.0214	6.2143	3.25	11.718	2.8791	-0.5612	-0.995	0.1029	0.4033	1	1	811.296	933	7.15	-1.3	0.238659
380	4.7	48.0517	10.2238	35.4612	13.1338	3.25	26.2023	7.7557	0.9966	0.9816	0.9999	0.006695	0	0	501.021	1021.14	-41.6	24.05	0.778434
381	14.1	36.8212	2.6114	89.6987	7.4131	0	19.769	3.8508	0.4837	-0.9939	1	0.5399	0.7851	0.54	959.323	739.241	-34.45	13	0.352268
382	11.3	14.95	1.323	91.7915	9.8701	3.25	23.6604	5.8616	0.1437	-1	1	0.7628	0.9677	0.6522	741.066	360.982	-14.95	0	0.134041
383	16.5	43.6033	2.6426	106.738	7.3613	0	23.6604	5.5114	0.555	-1	1	0.5731	0.6966	0.4309	431.606	714.2	39	-19.5	0.358986
384	17.5	72.55	4.1457	126.074	8.1338	0	20.8102	4.5673	0.8139	0.2793	0.9999	0.199	0.2774	0.2741	1236.99	982.963	-66.95	27.95	0.509688
385	6.3	14.95	2.373	18.252	4.2447	0	13.4001	3.8077	0.9654	0.8682	1	0.03196	1	0	1014.65	80.1032	0	-14.95	0.55905
386	5.1	61.7808	12.1139	42.653	13.759	4.5962	19.769	3.4796	0.997	0.9929	0.9995	0.001957	0	0	327.186	363.069	1.95	-61.75	0.880435
387	27.3	68.9644	2.5262	170.932	6.7562	0	20.8102	4.4131	0.2578	-1	1	0.8107	0.7233	0.5198	658.454	707.427	67.6	13.65	0.373908
388	17.5	87.3059	4.9889	97.7923	6.3092	0	14.5344	3.6087	0.915	0.5727	1	0.09864	0.4516	0.1037	1082.83	987.106	67.6	-55.25	0.790734
389	7.1	21.9946	3.0978	44.7584	8.7761	0	48.8582	9.7837	0.4772	-0.6536	0.9895	0.6081	0.451	0.3548	1118.57	802.972	12.35	18.2	0.352981
390	15.7	162.844	10.3722	186.918	13.6436	3.25	39.1352	6.0261	0.9288	0.542	1	0.09314	0	0.05128	941.436	565.229	147.55	-68.9	0.760225
391	13.5	68.6973	5.0887	101.918	8.8625	0	29.43	6.1849	0.674	-0.9487	1	0.5219	0.4783	0.2979	724.604	560.441	-64.35	-24.05	0.574183
392	7.1	4.7321	0.6665	27.3111	5.3551	0	22.981	4.5624	-0.05967	-1	1	0.7773	1	0.8	523.493	663.965	1.3	4.55	0.124461
393	9.7	34.7674	3.5843	78.3859	10.18	0	23.6604	5.9125	0.884	0.4104	1	0.152	0.6753	0.1754	620.624	370.237	-12.35	32.5	0.352092
394	8.1	78.1353	9.6463	71.5393	11.7278	6.5	18.3848	3.0164	0.9574	0.8547	0.9996	0.04233	0	0	287.006	419.167	11.05	77.35	0.822516
395	17.1	141.455	8.2722	178.74	11.8371	0	34.548	6.4451	0.5486	-1	1	0.7048	0.2053	0.3053	786.988	514.462	114.4	83.2	0.698837
396	7.3	26.5229	3.6333	62.3813	11.7701	3.25	44.2048	7.5801	0.8164	0.3873	1	0.1855	0.9434	0.3636	831.37	1001.23	-7.8	-25.35	0.308689
397	9.9	95.8833	9.6852	87.0279	11.0162	4.5962	17.5018	2.8107	0.9871	0.9374	0.9998	0.01423	0	0	838.414	434.323	20.8	93.6	0.879178
398	12.1	15.6135	1.2904	83.9397	8.3109	0	17.5018	4.014	0.3027	-0.9943	1	0.7063	0.5941	0.5844	83.5372	379.855	15.6	-0.65	0.155266
399	7.9	106.927	13.535	124.848	21.1607	3.25	46.5329	8.9701	0.5773	-0.7714	0.9938	0.6554	0.1186	0.3077	745.601	583.063	87.75	-61.1	0.639629
400	10.1	28.0029	2.7726	39.8622	4.9213	0	16.5718	3.1526	0.8957	0.4472	1	0.1278	0.9877	0.1148	1083.71	418.495	10.4	26	0.563388
401	21.1	67.4498	3.1967	158.081	8.2765	0	22.75	4.3304	0.8304	-0.2095	0.9999	0.2527	0.6649	0.2367	904.27	139.171	59.8	-31.2	0.386238
402	21.9	68.2531	3.1166	130.616	6.5636	0	25.3833	3.8464	0.8231	-0.6596	1	0.307	0.6482	0.1854	843.518	420.893	-64.35	22.75	0.474831
403	13.3	34.0801	2.5624	90.5995	8.0177	0	29.9635	5.4008	0.1523	-0.9806	0.9998	0.6249	0.6637	0.75	1160.3	374.921	-19.5	-27.95	0.319593
404	12.3	43.6275	3.547	85.2473	8.2764	0	16.5718	3.767	0.5784	-0.939	1	0.6994	0.5631	0.2771	563.195	696.565	-18.2	-39.65	0.428568
405	10.7	57.7294	5.3953	63.7072	7.3227	0	18.9506	4.2104	0.915	0.3781	1	0.1381	0.2184	0.1194	1207.55	625.963	33.8	-46.8	0.736791
406	5.9	23.2278	3.9369	31.9424	8.1904	0	19.769	5.0929	0.9935	0.9542	0.9999	0.01094	0.5897	0	907.958	827.525	-7.15	-22.1	0.480672
407	4.7	37.0557	7.8842	24.5511	9.093	4.5962	13.4001	2.7523	0.9952	0.9869	1	0.005239	0	0	1118.39	695.777	-0.65	37.05	0.867063
408	11.9	5.5536	0.4667	129.671	13.0981	3.25	39.1352	7.7412	-0.03421	-1	1	0.7587	0.9798	0.7692	1350.44	746.861	5.2	-1.95	0.0356311
409	6.1	35.7559	5.8616	30.6408	7.4734	3.25	19.769	3.9204	0.9755	0.8807	1	0.02543	0	0	1004.39	860.566	-35.75	0.65	0.784328
410	5.9	50.6541	8.5854	45.3946	11.6396	0	24.7513	6.6639	0.9844	0.945	0.9999	0.01506	0	0	671.424	386.398	7.8	50.05	0.737603
411	10.1	57.2923	5.6725	70.7506	8.7346	0	16.5718	3.8442	0.907	-0.204	0.9996	0.181	0.3827	0.06557	1195.42	553.713	3.25	-57.2	0.649429
412	25.3	43.7822	1.7305	113.16	4.8566	0	21.8017	3.075	0.6677	-0.9778	1	0.4202	1	0.4	1206.49	141.037	41.6	-13.65	0.356319
413	14.1	32.0154	2.2706	87.3929	7.2226	0	22.981	4.2625	0.439	-0.7392	0.9993	0.5112	0.8264	0.6465	1349.02	237.543	31.85	-3.25	0.314374
414	18.1	149.991	8.2868	214.238	13.3067	0	49.7154	8.0311	0.7171	-0.9992	1	0.6213	0.1739	0.1739	1133.23	800.652	-83.2	-124.8	0.622754
415	13.3	132.161	9.9369	127.572	11.2895	3.25	48.3147	6.327	0.9951	0.9177	1	0.01166	0	0	608.135	573.944	71.5	-111.15	0.88019
416	4.7	4.6872	0.9973	12.5102	4.6334	0	11.718	3.6682	0.8947	0.7071	0.9986	0.09648	1	0.1429	111.638	652.979	-2.6	-3.9	0.215242
417	8.5	40.4726	4.7615	52.7186	8.1106	0	16.5718	4.4166	0.9498	0.78	1	0.05362	0.4308	0	474.3	285.847	-20.15	-35.1	0.587071
418	9.1	45.1504	4.9616	64.1006	9.0282	0	40.2003	7.828	0.9727	0.824	1	0.03544	0.2958	0	985.368	378.363	-17.55	-41.6	0.549567
419	9.7	51.878	5.3482	75.3354	9.7838	0	27.768	5.3661	0.8391	-0.8448	1	0.3059	0.2857	0.1404	1019.72	295.964	-31.85	40.95	0.546638
420	5.3	39.4845	7.4499	26.865	8.1409	3.25	11.718	2.6292	0.9965	0.993	0.9999	0.001803	0	0	1108.41	1010.54	-37.05	-13.65	0.91512
421	4.7	51.5962	10.9779	37.2804	13.8075	3.25	21.8017	4.9232	0.9729	0.9285	0.9907	0.02137	0	0	796.649	555.149	48.75	16.9	0.795068
422	5.9	20.6471	3.4995	18.8305	4.8283	0	10.2774	3.5336	0.136	-0.9976	0.9993	0.829	0.5641	0.6667	608.576	920.686	18.2	9.75	0.724789
423	5.1	24.05	4.7157	42.0508	13.5648	3.25	32.1734	9.6405	0.945	0.7016	0.9998	0.08948	0.5806	0.09091	918.078	802.186	0	-24.05	0.347642
424	5.9	25.3833	4.3023	29.5471	7.5762	0	11.718	3.0772	0.8744	0.6149	0.9995	0.09638	0.8974	0.05263	1312.33	795.271	-25.35	1.3	0.56787
425	8.3	12.2124	1.4714	32.2299	5.1159	0	13.4001	3.5241	0.8704	-0.4472	1	0.2379	1	0.1163	609.717	539.952	11.05	5.2	0.287613
426	6.7	8.841	1.3195	30.3825	6.4644	0	14.5344	3.5231	0.2914	-0.9285	0.993	0.6585	1	0.6538	1190.24	714.843	2.6	-8.45	0.204118
427	6.9	33.931	4.9175	31.7721	6.4841	0	18.9506	4.2467	0.948	0.8308	0.9947	0.04505	0.3673	0	1294.15	391.754	-9.75	-32.5	0.758394
428	6.3	15.1744	2.4086	18.0577	4.1995	0	13.4001	3.6922	0.7415	-0.1961	0.9997	0.2914	1	0.3478	887.444	287.373	-10.4	11.05	0.573544
429	6.3	26	4.127	29.6241	6.8893	3.25	22.981	4.3366	0.9083	0.6743	0.9993	0.09464	0.7907	0.08696	305.651	677.587	0	26	0.599045
430	5.9	2.68	0.4542	17.8661	4.5811	3.25	9.75	1.865	-0.2952	-0.6508	0.3846	0.3033	1	1	1171.67	842.39	0.65	2.6	0.0991465
431	8.1	39.1352	4.8315	55.0632	9.0268	3.25	18.3848	3.9231	0.8853	0.6596	0.9996	0.1007	0.3443	0.1707	1357.6	442.13	-7.8	38.35	0.53524
432	6.7	39.8413	5.9465	39.6691	8.4402	3.25	22.981	4.521	0.9716	0.8187	1	0.04205	0.1489	0	676.739	473.075	-39.65	3.9	0.704545
433	5.5	111.545	20.2808	89.2791	25.5083	17.5018	29.9635	3.149	0.9983	0.9957	0.9999	0.001513	0	0	839.7	562.727	22.75	-109.2	0.795067
434	6.5	54.6348	8.4054	41.534	9.2298	4.5962	11.718	2.024	0.9973	0.992	1	0.002425	0	0	713.631	653.761	31.2	44.85	0.910681
435	11.1	20.1814	1.8181	48.8596	5.3692	0	16.5718	4.1342	0.1932	-1	1	0.7698	1	0.6	804.234	649.91	-5.2	19.5	0.338617
436	6.7	28.4296	4.2432	45.8521	9.7558	0	18.9506	4.7558	0.01447	-0.994	0.9987	0.6406	0.5319	0.8077	128.776	866.261	-5.2	27.95	0.434941
437	5.3	0.9192	0.1734	12.2246	3.7044	0	9.1924	2.1593	-0.9188	-1	-0.4472	0.1639	1	1	1191.31	923.576	-0.65	0.65	0.0468092
438	15.7	48.2578	3.0737	83.6491	6.1058	0	17.5018	3.4184	0.5401	-0.9993	1	0.6817	0.6861	0.3248	885.943	1003.59	48.1	3.9	0.503407
439	11.1	7.4111	0.6677	32.0845	3.5258	0	11.718	2.9846	0.182	-1	1	0.8527	1	0.5072	145.464	1000.15	5.85	-4.55	0.189375
440	7.7	46.8722	6.0873	38.5863	6.7695	0	20.5548	4.3582	0.9974	0.9911	1	0.002787	0.193	0	627.13	736.442	44.2	-15.6	0.899224
441	17.1	104.456	6.1085	136.773	9.0578	0	19.769	4.8286	0.4429	-0.9994	1	0.7467	0.3576	0.3846	513.57	979.316	-89.05	54.6	0.674391
442	12.9	51.2017	3.9691	73.4235	6.7361	0	16.25	3.7365	0.7473	-0.2	1	0.3833	0.6422	0.25	183.027	940.039	44.85	-24.7	0.589228
443	7.9	17.1605	2.1722	47.4167	8.0367	0	25.3833	5.4687	0.6045	-0.9989	0.9996	0.6088	0.8475	0.3333	914.386	780.468	-13.65	-10.4	0.270285
444	8.1	7.2672	0.8972	25.4044	4.1647	0	14.5344	3.6537	0.04782	-0.9997	0.9806	0.6831	1	0.725	392.58	14.4136	1.3	7.15	0.21543
445	9.5	25.0144	2.6331	56.9421	7.5923	0	17.5018	3.8474	0.6763	-0.04344	0.9999	0.347	1	0.4	405.784	298.168	-22.75	10.4	0.346812
446	7.9	15.4503	1.9557	38.3355	6.4975	0	16.25	3.7001	0.05343	-0.9487	0.9827	0.6574	0.9322	0.8158	426.487	657.683	14.95	-3.9	0.300993
447	4.7	1.95	0.4149	27.1705	10.0632	0	33.4608	9.3488	-0.966	-1	-0.9091	0.04039	1	1	668.436	598.319	-1.95	0	0.0412294
448	7.1	3.5004	0.493	24.7614	4.8552	0	18.9506	4.5076	0.1077	-0.9899	0.9701	0.6393	1	0.8621	389.591	562.204	-1.3	-3.25	0.101541
449	6.1	32.4545	5.3204	35.3772	8.6286	3.25	14.5344	3.5229	0.9164	0.8411	0.9686	0.03072	0.02439	0	959.262	221.746	27.3	-17.55	0.616601
450	9.7	211.913	21.8467	172.728	22.4323	14.5344	29.9635	2.9273	0.9961	0.9897	1	0.003035	0	0	540.175	700.675	182	-108.55	0.973895
451	15.7	14.9641	0.9531	81.0122	5.9133	0	23.6604	4.3662	-0.03584	-0.9944	1	0.7038	1	0.8496	751.806	1021.9	8.45	-12.35	0.161179
452	6.3	15.0064	2.382	34.5746	8.0406	3.25	13.7886	3.281	0.5288	-0.9806	0.9988	0.6588	0.8605	0.3182	468.929	870.667	14.95	1.3	0.296247
453	5.5	36.7351	6.6791	31.0799	8.88	3.25	16.5718	4.0466	0.9573	0.8532	0.9986	0.04772	0.4286	0	856.664	242.282	8.45	35.75	0.752151
454	6.1	12.2642	2.0105	18.9388	4.6192	0	9.75	2.5784	0.6523	0.08305	0.9701	0.2354	1	0.619	993.623	803.984	-6.5	-10.4	0.435249
455	5.7	7.4111	1.3002	20.8862	5.6449	0	19.769	4.7648	-0.7182	-0.9983	-0.3939	0.2361	1	1	451.184	883.325	-5.85	-4.55	0.230332
456	4.9	66.9532	13.6639	41.186	14.2021	6.5	16.5718	2.6219	0.9764	0.9722	0.9825	0.003782	0	0	1024.48	22.1939	66.95	0.65	0.962104
457	12.5	63.0098	5.0408	74.4629	7.0917	0	17.5018	4.0444	0.9527	0.458	1	0.07211	0.419	0.02353	184.636	579.968	46.15	-42.9	0.710803
458	8.5	106.111	12.4837	88.3703	13.5954	3.25	24.7513	7.2051	0.9661	0.9125	0.9998	0.02465	0.1385	0	1247.41	580.7	-48.75	94.25	0.91823
459	18.3	59.927	3.2747	135.545	8.3156	0	17.5018	4.7214	0.7773	-1	1	0.4845	0.7546	0.162	1331.37	675.716	-58.5	13	0.393802
460	5.7	75.3159	13.2133	55.7633	15.0712	0	35.1541	7.2336	0.9679	0.9435	0.9885	0.01381	0	0	580.939	194.64	-31.85	-68.25	0.876725
461	6.1	24.7513	4.0576	27.3186	6.6631	0	14.5344	3.834	0.01123	-0.8601	0.8321	0.4999	0.7561	0.9048	968.959	1027.91	-9.75	22.75	0.608966
462	12.3	54.9279	4.4657	97.3281	9.4493	0	35.8974	6.5023	0.904	0.608	1	0.1102	0.5825	0.1084	740.435	243.699	-51.35	19.5	0.472596
463	7.3	20.4001	2.7945	45.5776	8.5995	0	26.2023	6.4518	0.6401	-0.8742	0.9998	0.4145	0.8302	0.4242	1321.09	906.288	17.55	-10.4	0.324961
464	16.3	14.9641	0.918	115.548	8.0803	0	44.2048	8.5295	0.04899	-1	0.9998	0.649	0.965	0.8197	128.095	664.641	-12.35	-8.45	0.11361
465	5.9	9.75	1.6525	22.6719	5.8133	0	13	3.466	0.8939	0.5677	0.9989	0.1142	1	0.1579	275.907	44.339	-9.75	0	0.284262
466	10.9	45.407	4.1658	56.2087	6.3156	0	16.5718	4.1706	0.2881	-0.9864	0.9999	0.791	0.6404	0.5085	311.128	251.844	-41.6	-18.2	0.659605
467	6.1	33.931	5.5625	31.8744	7.7742	0	30.6604	6.0671	0.9947	0.9772	1	0.005837	0.1707	0	612.303	477.623	-20.15	27.3	0.715508
468	8.5	37.6159	4.4254	50.9561	7.8394	0	37.0557	7.1159	0.954	0.7071	1	0.05596	0.6462	0.02222	180.635	230.147	11.7	35.75	0.564507
469	19.1	116.003	6.0734	143.667	8.4016	0	27.9576	4.7442	0.9476	0.1465	1	0.1257	0.2047	0.05298	996.317	69.7984	-104.65	-50.05	0.722886
470	4.7	19.3914	4.1258	16.4405	6.0891	3.25	13.4001	3.3861	0.9289	0.8265	0.995	0.05731	1	0	523.308	130.798	-14.95	12.35	0.677571
471	18.9	107.027	5.6628	167.858	9.9324	0	29.0689	5.7646	0.7085	-0.9638	1	0.6096	0.3669	0.1622	1192.57	443.085	-81.9	-68.9	0.570134
472	17.1	60.254	3.5236	148.058	9.8052	0	32.6621	6.6477	0.1779	-0.9991	1	0.7437	0.4967	0.6183	646.129	292.547	-20.8	56.55	0.35936
473	5.3	20.0238	3.7781	21.9209	6.6427	0	20.8102	4.5652	0.9691	0.9191	0.9996	0.02806	0.5758	0	919.141	708.755	-4.55	19.5	0.56876
474	6.7	5.5536	0.8289	22.4382	4.7741	0	39.1352	7.5246	-0.1807	-1	0.9762	0.8341	1	0.7826	907.776	181.948	-5.2	1.95	0.173624
475	9.3	44.6423	4.8002	66.9682	9.1737	3.25	16.5718	4.237	0.9399	0.2545	1	0.17	0.3151	0.0566	1176.71	73.6398	-42.9	-12.35	0.523257
476	5.9	21.724	3.682	38.6935	9.9214	4.5962	17.5018	3.6355	0.9122	0.6268	0.9985	0.09095	0.7179	0.05263	606.458	630.686	-16.9	13.65	0.371117
477	18.5	51.5512	2.7866	102.502	6.2123	0	22.75	3.6613	0.7557	-0.05575	1	0.2621	0.8182	0.3517	268.138	166.419	-20.15	-47.45	0.448562
478	7.7	86.577	11.2438	79.5047	13.9482	3.25	25.3833	6.8409	0.8739	0.7219	0.9996	0.09475	0	0.1081	1325.63	977.909	-18.85	84.5	0.806111
479	5.1	36.3128	7.1202	40.9966	13.2247	3.25	39.6713	9.2631	0.9302	0.7788	0.9999	0.05922	0	0	591.304	425.255	-25.35	-26	0.538402
480	7.5	40.457	5.3943	32.4454	5.8992	0	18.3848	3.9258	0.9769	0.9298	1	0.02234	0.2909	0	698.887	836.647	29.25	-27.95	0.914412
481	7.1	9.8363	1.3854	47.3284	9.2801	0	32.5	8.7228	-0.558	-0.9993	0.8137	0.5118	0.8824	0.963	518.113	645.528	1.3	9.75	0.149287
482	5.3	78.5102	14.8132	57.1629	17.3221	6.5	23.6604	4.3205	0.9968	0.9907	1	0.003233	0	0	440.491	343.085	19.5	-76.05	0.855162
483	7.9	52	6.5823	56.4425	9.5665	4.5962	14.5344	2.5887	0.9645	0.905	0.9998	0.02639	0	0	118.861	434.215	31.2	-41.6	0.688057
484	5.1	21.607	4.2367	35.8638	11.569	4.5962	26.2023	5.5406	0.8063	0.6106	0.9545	0.1386	0.5806	0.3636	37.8627	135.873	7.8	-20.15	0.366211
485	7.3	81.8329	11.21	64.6984	12.2072	0	45.9619	9.3052	0.9844	0.9381	0.9999	0.01643	0	0	1328.91	827.664	70.85	40.95	0.918311
486	13.5	35.8915	2.6586	55.4997	4.8261	0	19.769	3.1694	0.9095	0.5313	0.9998	0.1005	1	0.08421	258.793	890.048	-20.8	-29.25	0.55088
487	5.1	49.4385	9.6938	27.6108	8.9067	3.25	20.8102	4.7163	0.3323	0.233	0.4852	0.08252	0	1	36.2157	720.951	-49.4	-1.95	1.08837
488	6.3	1.3	0.2063	38.3634	8.9217	0	22.981	5.4466	-0.7069	-0.9991	0.8944	0.5183	1	0.9545	1230.24	768.524	0	1.3	0.0231234
489	6.3	8.0401	1.2762	19.5512	4.5468	0	13	3.1653	0.8033	0.1263	0.9995	0.2319	1	0.2609	1321.35	33.9127	-7.8	1.95	0.280681
490	6.3	27.1526	4.3099	38.6831	8.9961	3.25	13.7886	2.9471	0.7114	0.155	0.9992	0.2912	0.4884	0.3913	318.127	753.611	-5.2	-26.65	0.479085
491	6.7	46.9307	7.0046	40.9156	8.7055	3.25	17.5018	3.0973	0.9821	0.9359	0.9996	0.0189	0	0	1356.6	432.858	-40.3	24.05	0.804618
492	5.1	14.2556	2.7952	21.9845	7.0918	0	20.8102	5.7649	0.7022	0.3162	0.9585	0.2326	1	0.5455	1221.37	451.127	10.4	-9.75	0.394145
493	5.1	10.5812	2.0748	25.7236	8.2979	0	40.2003	9.4365	-0.1356	-0.6402	0.9006	0.5704	0.7419	0.9091	735.049	216.882	1.95	10.4	0.250039
494	5.9	37.5034	6.3565	33.177	8.5069	3.25	20.5548	4.7682	0.9955	0.9857	1	0.004094	0.1282	0	344.322	914.263	-33.8	16.25	0.747217
495	16.9	63.9284	3.7827	101.545	6.8151	0	37.0557	4.6488	0.862	-0.5812	1	0.2711	0.5839	0.1641	328.648	1011.9	60.45	20.8	0.555047
496	5.3	24.6057	4.6426	28.0219	8.4915	3.25	35.1541	7.8717	0.9027	0.665	0.9865	0.08795	0.6364	0.07692	1186.74	740.179	5.2	24.05	0.546735
497	13.5	2.9069	0.2153	59.5903	5.1818	0	16.25	3.7362	-0.3354	-0.9981	1	0.5752	1	0.8947	30.8074	318.704	2.6	-1.3	0.0415493
498	14.3	82.2937	5.7548	95.3322	7.7506	0	23.4361	4.6381	0.8124	-0.9998	1	0.4424	0.2195	0.1373	915.549	708.972	48.75	66.3	0.742497
499	6.1	9.2382	1.5145	22.2585	5.4289	0	13.4001	3.2335	0.2763	-1	1	0.6755	0.9512	0.7	511.729	921.943	-7.15	5.85	0.27897
500	16.3	59.3247	3.6396	103.413	7.2317	0	30.8322	5.779	0.5482	-1	1	0.6974	0.6713	0.3171	262.586	631.837	50.05	31.85	0.503284
501	9.7	91.1878	9.4008	83.2982	10.818	0	29.9635	6.0673	0.9946	0.9745	1	0.005749	0	0	70.5773	942.077	-91	-5.85	0.868996
502	6.3	18.7601	2.9778	18.1208	4.2141	0	9.1924	2.2818	0.9484	0.7399	0.9936	0.05825	0.9767	0.04348	616.77	89.6508	-4.55	18.2	0.706628
503	12.1	31.3688	2.5925	70.2896	6.9594	0	23.4361	4.135	0.5019	-0.9947	0.9999	0.6183	0.8218	0.4125	724.455	799.45	26	17.55	0.372518
504	5.5	21.4598	3.9018	30.831	8.8089	0	21.8017	5.1951	0.853	0.7047	0.9878	0.08416	0.6286	0.06667	1004.01	974.682	-12.35	17.55	0.442938
505	8.7	85.9501	9.8793	93.4344	13.9454	0	42.25	8.8952	0.1653	-0.9983	0.9998	0.7694	0.3731	0.6596	1226.13	400.264	85.15	11.7	0.708427
506	10.3	112.079	10.8815	98.4682	11.8636	3.25	26.2023	4.8554	0.9659	0.9119	0.9999	0.02653	0	0	788.087	428.087	-88.4	68.9	0.917217
507	15.7	77.4837	4.9353	119.47	8.7205	0	19.769	4.1396	0.7625	-0.5145	1	0.4006	0.3139	0.2672	535.787	196.685	50.05	59.15	0.565942
508	12.9	70.996	5.5036	87.7925	8.0544	0	27.768	4.5913	0.985	0.8958	1	0.02091	0.08257	0	1240.16	35.2597	53.95	46.15	0.683304
509	7.7	44.4003	5.7663	45.0977	7.9119	0	16.25	4.1016	0.9964	0.9798	1	0.004961	0.08772	0	303.656	1016.14	-42.25	-13.65	0.728814
510	15.5	52.3401	3.3768	94.8014	7.0223	0	23.4361	3.7429	0.7104	-0.8742	1	0.4076	0.6444	0.3304	990.606	641.897	-50.7	13	0.480868
511	10.3	47.7164	4.6327	56.5464	6.8128	0	13.7886	3.6296	0.8632	-0.03446	0.9998	0.2227	0.4337	0.1452	1327.6	448.199	-37.7	-29.25	0.679999
512	7.7	76.8761	9.9839	64.7187	11.3542	3.25	17.5018	3.6156	0.8908	0.8007	0.9693	0.04728	0	0	330.039	983.091	76.7	-5.2	0.879313
513	8.3	35.5188	4.2794	43.2704	6.8683	0	19.769	4.4384	0.9389	0.786	1	0.07253	0.7619	0	1026.69	434.645	-29.25	-20.15	0.623065
514	5.5	8.45	1.5364	19.9032	5.6866	0	19.769	5.3416	0.4896	-0.9285	0.9997	0.6008	1	0.5333	678.118	435.891	3.25	7.8	0.270179
515	13.3	74.1456	5.5749	83.7555	7.412	0	14.5344	3.3678	0.9547	0.8087	0.9998	0.03729	0.09735	0	610.203	985.835	-2.6	74.1	0.752145
516	6.9	41.8632	6.0671	36.2026	7.3883	0	13.4001	2.8445	0.9947	0.9723	0.9999	0.007568	0	0	1224.46	871.652	33.8	-24.7	0.821177
517	5.1	23.2005	4.5491	27.2286	8.7834	3.25	13.4001	3.4382	0.6	0.03369	1	0.3675	0.4839	0.5455	949.559	1014.68	-4.55	22.75	0.51792
518	6.5	32.5584	5.009	42.2133	9.3807	3.25	48.75	9.2197	0.8981	0.6121	0.9998	0.1252	0.8222	0.16	548.538	473.408	32.5	-1.95	0.533969
519	9.1	61.3794	6.745	62.9541	8.8668	0	14.5344	3.6549	0.8517	0.6185	1	0.1058	0.2254	0.1765	451.05	642.78	-5.85	-61.1	0.760703
520	7.9	33.7312	4.2698	64.3464	10.9062	0	42.25	8.7207	0.329	-0.9503	1	0.7841	0.3559	0.4359	26.8797	665.608	-30.55	14.3	0.391502
521	7.1	30.5569	4.3038	49.7046	9.746	0	26.2023	6.7452	0.918	0.2882	0.9998	0.1998	0.1961	0.09677	1198.73	317.81	18.85	24.05	0.441597
522	9.1	31.9096	3.5066	65.7493	9.2605	0	18.3848	4.3178	0.5959	-0.9717	1	0.7356	0.3521	0.2353	1021.7	838.709	1.95	31.85	0.378662
523	7.9	26.7212	3.3824	39.7107	6.7306	0	13.4001	3.3043	0.7605	0.1203	1	0.2825	0.5085	0.3846	1041.61	839.082	8.45	25.35	0.502541
524	5.3	17.7415	3.3475	20.6594	6.2604	3.25	9.1924	1.4705	0.8433	-0.3714	0.9989	0.3711	1	0.07692	1012.19	319.387	-15.6	8.45	0.53471
525	8.1	44.1426	5.4497	54.8659	8.9944	0	45.2673	8.0247	0.8188	-0.9045	0.9997	0.4942	0.09836	0.09756	252.605	273.197	10.4	42.9	0.605899
526	7.9	10.6608	1.3495	47.2807	8.0137	0	27.5772	6.1143	0.3938	-1	0.9954	0.5782	1	0.6216	686.702	3.0506	8.45	6.5	0.168399
527	4.7	1.8385	0.3912	25.6612	9.5042	0	23.6604	7.1574	-0.3	-0.8944	0.8	0.7333	1	0.8333	351.511	722.34	1.3	-1.3	0.0411607
528	4.9	25.2414	5.1513	28.3386	9.7719	0	32.6621	7.667	0.9538	0.8889	0.9998	0.03874	0	0	1028.86	238.898	24.7	5.2	0.527154
529	13.3	65.8813	4.9535	90.2569	7.9873	0	16.5718	3.6913	0.7855	-0.9487	1	0.5309	0.3363	0.1196	905.09	300.921	33.8	-56.55	0.620172
530	5.7	41.0376	7.1996	31.7253	8.5744	3.25	13.4001	3.0382	0.8935	0.8296	0.9997	0.05205	0	0	654.325	576.079	20.15	35.75	0.839662
531	12.1	142.83	11.8041	153.301	15.1783	3.25	37.9012	7.4542	0.9495	0.5851	1	0.1021	0.1287	0.08642	714.959	347.988	-89.7	-111.15	0.777696
532	9.9	114.121	11.5274	109.686	13.8842	3.25	20.8102	4.9535	0.9818	0.9204	1	0.02094	0	0	891.747	621.985	-62.4	95.55	0.830253
533	7.9	27.4312	3.4723	60.1174	10.1894	0	19.769	5.3652	0.334	-0.9974	0.9989	0.7543	0.4068	0.4103	657.595	912.981	-22.1	-16.25	0.340776
534	6.5	8.475	1.3038	21.3836	4.7519	0	11.718	3.0123	-0.7916	-1	-0.2249	0.2258	1	1	1322.5	725.208	8.45	0.65	0.274374
535	4.9	7.2672	1.4831	39.4645	13.6084	3.25	23.6604	7.8547	0.4326	-0.8437	0.9997	0.671	1	0.5	774.184	389.276	-1.3	-7.15	0.108984
536	13.7	70.9215	5.1768	142.64	12.1915	0	40.2003	6.567	0.5724	-0.9996	1	0.7714	0.2906	0.2165	956.956	951.785	23.4	66.95	0.424624
537	13.7	49.4	3.6058	87.3906	7.4693	0	19.5	4.3938	0.7597	-0.3379	1	0.2983	0.6068	0.4062	487.285	931.38	0	-49.4	0.482749
538	5.5	26.4671	4.8122	21.8273	6.2364	0	11.718	3.0592	0.9801	0.923	1	0.02094	0.3714	0	1374.25	1020.72	11.05	-24.05	0.771631
539	5.7	15.7214	2.7581	23.4416	6.3356	0	14.5344	3.5682	0.6967	0.03123	0.9851	0.3182	1	0.3529	580.982	771.693	-15.6	1.95	0.435334
540	5.3	14.4323	2.7231	24.7382	7.4964	3.25	16.5718	4.429	0.5077	-0.5014	0.965	0.505	0.8788	0.4615	1131.77	726.953	-11.7	8.45	0.363254
541	13.5	72.2319	5.3505	78.085	6.79	0	16.25	3.1048	0.9646	0.8152	1	0.04643	0.3652	0	1168.14	805.707	53.3	48.75	0.787997
542	5.3	39.1352	7.384	27.8275	8.4326	3.25	13	2.3576	0.9675	0.9257	0.9926	0.02285	0	0	1037.9	118.793	3.25	39	0.875649
543	10.5	35.2501	3.3572	74.1961	8.729	0	17.5018	3.8493	0.4327	-0.8113	0.9998	0.6493	0.4471	0.4615	1062.37	675.571	-13.65	-32.5	0.384603
544	8.1	26.2989	3.2468	42.6846	6.9975	0	16.25	3.9632	0.9038	-0.03634	1	0.237	0.918	0.122	810.407	758.006	16.9	20.15	0.463994
545	13.1	15.1605	1.1573	60.5738	5.4571	0	14.5344	3.5473	0.6057	-1	1	0.3703	1	0.5795	275.924	60.9542	7.8	-13	0.212072
546	9.5	8.475	0.8921	60.0918	8.0122	0	19.5	4.7515	-0.3531	-0.9991	1	0.7321	0.9733	0.8148	1354.09	752.058	-4.55	-7.15	0.111343
547	6.5	33.75	5.1923	42.8178	9.5151	3.25	20.8102	5.4841	0.9264	0.6972	0.9995	0.0803	0.4444	0.04	211.292	1010.8	-9.1	-32.5	0.545691
548	6.9	7.854	1.1383	19.1704	3.9123	0	9.1924	2.1493	0.2783	-0.6139	0.9993	0.6246	1	0.6207	475.587	704.21	7.15	-3.25	0.290954
549	12.9	13.9106	1.0783	72.4182	6.6439	0	19.5	4.4829	0.5502	-1	1	0.6141	1	0.4138	662.5	167.717	-8.45	11.05	0.162299
550	5.5	3.25	0.5909	9.0904	2.5973	0	4.5962	1.9822	0.02945	-0.7071	0.9806	0.7519	1	0.6667	1281.63	136.909	3.25	0	0.227505
551	11.3	81.3643	7.2004	92.6268	9.9599	0	42.3748	7.256	0.9721	0.8608	1	0.03289	0.04301	0	1112.86	682.093	58.5	56.55	0.722939
552	9.3	37.05	3.9839	53.921	7.3864	0	21.8017	5.8706	0.8028	-0.0767	0.9999	0.265	0.7123	0.2264	1026.64	6.9462	-37.05	0	0.539356
553	6.9	22.9718	3.3292	35.6061	7.2666	0	42.3748	7.9753	0.94	-0.02751	1	0.1942	0.6939	0.06897	1188.12	616.275	9.75	-20.8	0.458151
554	10.9	40.7224	3.736	60.3774	6.784	0	16.25	3.83	0.4979	-0.9884	1	0.6676	0.5506	0.4265	1038.49	273.22	37.05	16.9	0.550708
555	5.5	36.6833	6.6697	25.1919	7.1977	3.25	13.4001	3.4509	0.9923	0.9375	1	0.01631	0.2857	0	1027.82	759.809	18.2	-31.85	0.926643
556	11.9	37.7336	3.1709	67.2133	6.7892	0	16.25	3.6554	0.8489	-0.06438	1	0.2129	0.7879	0.2152	1350.68	834.055	7.15	37.05	0.467051
557	11.9	86.2028	7.2439	87.683	8.8569	0	18.9506	3.8111	0.9389	0.4008	1	0.1443	0.2121	0.1139	903.336	412.176	79.3	33.8	0.817882
558	5.5	36.5968	6.654	28.8815	8.2518	0	16.5718	4.4717	0.9915	0.9749	1	0.008214	0.05714	0	1048.28	425.264	12.35	34.45	0.80637
559	11.7	33.4292	2.8572	68.2644	7.0376	0	20.8102	4.3524	0.558	-0.9986	1	0.7218	0.6907	0.32	81.812	339.261	29.9	14.95	0.405991
560	6.1	10.6608	1.7477	30.1372	7.3505	0	14.5344	4.8553	0.1683	-0.2631	0.8137	0.3207	0.7561	0.95	40.7377	478.5	6.5	-8.45	0.237766
561	5.9	35.8503	6.0763	32.5191	8.3382	0	20.8102	5.1734	0.9818	0.9514	1	0.01531	0.07692	0	202.534	220.619	13.65	33.15	0.72873
562	4.7	13.7886	2.9337	27.8341	10.3089	3.25	19.769	4.8265	0.7595	0.4229	0.9929	0.1848	1	0.2857	1387.67	673.287	-1.95	13.65	0.284579
563	5.7	7.4111	1.3002	14.6161	3.9503	0	7.2672	2.502	-0.07671	-1	0.9191	0.5951	1	0.9333	47.5175	743.149	-5.85	-4.55	0.32914
564	9.5	30.4669	3.207	55.545	7.406	0	38.0403	6.0394	0.4027	-0.9992	0.9989	0.7738	0.6933	0.4	997.274	896.184	29.9	5.85	0.433027
565	10.9	44.3574	4.0695	69.7484	7.8369	0	24.7513	5.0858	0.9125	0.427	1	0.132	0.5955	0.08696	843.206	597.367	-25.35	36.4	0.519274
566	10.9	16.289	1.4944	59.9309	6.7338	0	21.8017	4.2563	0.01508	-0.9923	0.9968	0.7545	1	0.7246	1109.3	594.642	-7.8	-14.3	0.221925
567	9.5	109.973	11.5761	110.126	14.6835	0	42.7471	7.4042	0.8984	-0.1349	1	0.2474	0.1067	0.07273	1155.95	954.779	104.65	33.8	0.788375
568	6.9	25.0903	3.6363	35.3939	7.2232	0	13.4001	2.9652	0.8745	0.5547	0.9983	0.1394	0.7755	0.2759	977.181	286.775	-14.95	-20.15	0.50342
569	6.9	24.2686	3.5172	65.1641	13.2988	4.5962	40.2003	6.9665	0.4201	-0.9245	0.9839	0.7221	0.1224	0.4483	959.312	959.239	-3.25	24.05	0.264475
570	10.7	95.5412	8.9291	124.356	14.2938	0	40.2003	8.8183	0.9009	0.5775	0.9998	0.1001	0.1034	0.08955	692.93	472.991	-92.95	22.1	0.624683
571	4.7	10.4809	2.23	33.0574	12.2435	0	39	9.6624	-0.8374	-0.9962	-0.6985	0.1241	0.9259	1	82.4894	1032.7	9.1	5.2	0.182137
572	10.7	16.6481	1.5559	29.5385	3.3952	0	7.2672	2.2454	0.7702	-0.7071	1	0.3977	1	0.2121	909.103	171.888	-13	10.4	0.458265
573	5.9	75.8386	12.854	56.4622	14.4775	4.5962	20.8102	4.4456	0.9595	0.9069	0.9923	0.0258	0	0	847.364	136.424	53.95	-53.3	0.88786
574	7.9	46.5329	5.8902	48.9194	8.2914	0	16.5718	4.1372	0.8518	0.2781	0.9998	0.1701	0.339	0.2564	773.835	621.335	45.5	9.75	0.710399
575	5.1	5.5536	1.0889	21.135	6.8177	0	16.25	3.872	-0.2587	-0.7071	0.6247	0.3759	1	1	315.961	935.578	-5.2	-1.95	0.159717
576	8.1	45.5046	5.6179	58.7593	9.6327	3.25	21.8017	5.5207	0.9869	0.8189	1	0.03177	0.3115	0	1271.5	963.272	-31.85	32.5	0.583211
577	10.5	13.081	1.2458	62.9507	7.406	0	25.3833	5.5687	-0.2004	-0.9999	1	0.8387	0.8471	0.7077	1306.83	19.5095	11.7	-5.85	0.168215
578	10.5	23.4901	2.2372	59.9538	7.0534	0	32.0088	5.7904	0.7071	-0.9487	1	0.4557	0.9765	0.2903	1317.84	275.081	5.85	-22.75	0.31718
579	10.3	98.9752	9.6092	107.73	12.9796	0	33.931	6.8113	0.9499	0.5311	1	0.1064	0.06024	0.09524	531.956	813.743	-77.35	61.75	0.740331
580	5.7	30.46	5.3439	31.4188	8.4916	0	23.4361	5.006	0.9735	0.9177	0.9999	0.02579	0.08108	0	1063.3	28.2807	19.5	-23.4	0.629316
581	4.9	5.2	1.0612	30.3404	10.4622	3.25	37.0557	8.1592	-0.9518	-0.9985	-0.7871	0.06424	0.6897	1	176.898	408.633	5.2	0	0.101432
582	10.3	3.7901	0.368	38.0399	4.5831	0	20.5548	3.9633	0.112	-1	0.9989	0.6994	1	0.7167	132.917	532.335	3.25	-1.95	0.080295
583	9.9	11.5729	1.169	37.6219	4.7623	0	26.2023	4.8033	-0.07854	-1	1	0.9036	1	0.5763	660.081	1035.08	9.1	7.15	0.24547
584	8.7	64.258	7.386	56.9154	8.4948	3.25	13.7886	3.3293	0.9947	0.9801	1	0.005002	0	0	1209.28	400.776	-40.3	50.05	0.869473
585	4.7	4.9503	1.0532	23.1625	8.5787	3.25	17.5018	4.025	-0.4836	-0.9843	0.3714	0.5061	1	1	468.777	588.032	1.95	-4.55	0.122769
586	9.7	20.8912	2.1537	59.7383	7.7582	0	32.5	7.3643	0.06138	-0.9965	0.9968	0.6934	0.8831	0.7895	745.912	698.68	1.95	20.8	0.277603
587	9.7	66.3032	6.8354	65.6454	8.5254	0	22.981	4.8772	0.9779	0.9167	1	0.01884	0.1429	0	477.66	962.974	40.3	-52.65	0.801769
588	9.7	13.9106	1.4341	38.69	5.0247	0	11.718	2.8623	0.7345	-0.3714	0.9987	0.3217	1	0.3509	127.974	991.716	11.05	8.45	0.28541
589	4.9	4.3603	0.8899	8.1669	2.8162	0	7.2672	2.3966	0.7567	0.1414	0.9899	0.3038	1	0.2222	1248.15	342.959	-1.95	-3.9	0.315993
590	9.5	34.0118	3.5802	63.4628	8.4617	0	26.2023	6.7435	0.2505	-1	0.9999	0.781	0.6133	0.5741	895.858	502.226	-14.95	-30.55	0.423106
591	7.9	22.2334	2.8144	63.4429	10.753	0	26.2023	7.4787	0.4909	-0.9923	0.9998	0.6062	0.9153	0.5	588.411	346.26	13.65	17.55	0.261732
592	8.3	47.4545	5.7174	48.6393	7.7205	3.25	13.7886	2.7216	0.9862	0.9158	1	0.01869	0	0	726.56	159.946	18.85	43.55	0.740548
593	6.5	17.0121	2.6173	24.8983	5.533	0	14.5344	3.9372	0.7555	0.1187	1	0.2898	1	0.36	203.262	714.038	11.7	-12.35	0.473035
594	4.9	2.6	0.5306	25.0401	8.6345	0	41.6203	10.4106	-0.9248	-0.9943	-0.7809	0.06636	0.8621	1	355.184	268.02	2.6	0	0.0614512
595	5.5	9.5971	1.7449	17.8673	5.1049	0	13.4001	3.1355	0.8659	0.3644	0.9983	0.1738	1	0.1333	1190.3	446.336	8.45	-4.55	0.341809
596	6.5	18.8948	2.9069	27.1633	6.0363	0	16.25	4.8445	0.6333	-0.8222	0.9701	0.4631	0.5778	0.4167	1035.98	910.639	-16.9	8.45	0.48157
597	5.1	29.0471	5.6955	27.7102	8.9388	3.25	25.3833	5.2571	0.9547	0.9179	0.9985	0.02408	0.6774	0	852.049	156.314	18.85	22.1	0.637166
598	9.1	19.2931	2.1201	41.0469	5.7813	0	27.9576	5.4151	0.832	0.3048	0.9998	0.2122	0.9155	0.2549	831.264	56.7637	10.4	-16.25	0.366717
599	8.9	64.2284	7.2167	61.7783	8.9534	0	14.5344	3.375	0.9913	0.9605	1	0.009852	0	0	1079.67	249.023	-37.7	-52	0.806029
600	6.9	60.7707	8.8073	43.1886	8.814	0	33.4608	6.7427	0.9781	0.9447	1	0.01993	0	0	105.638	834.442	-32.5	51.35	0.99924
601	8.1	116.437	14.375	98.7894	16.195	0	32.1734	10.0374	0.677	-0.903	1	0.5755	0.2951	0.3171	1297.59	799.79	86.45	-78	0.88762
602	6.3	12.4182	1.9711	20.2346	4.7057	0	13	3.1658	0.4551	-0.8752	0.9939	0.5136	1	0.6522	670.175	688.865	1.3	-12.35	0.418875
603	8.5	30.2372	3.5573	30.1175	4.6335	0	11.718	3.0908	0.9329	0.6743	1	0.08947	1	0.08889	804.071	1028.65	-27.3	13	0.767735
604	8.5	50.5581	5.948	70.802	10.8926	0	23.6604	6.9164	0.692	-0.4341	1	0.3476	0.3385	0.4	333.782	405.029	35.75	-35.75	0.546059
605	8.5	108.946	12.8172	94.7721	14.5803	4.5962	27.9576	5.8135	0.9739	0.9008	1	0.02871	0	0	356.082	185.512	-66.3	-86.45	0.879077
606	5.7	51.6822	9.067	44.2562	11.9611	3.25	16.5718	3.197	0.9764	0.9312	1	0.02071	0	0	501.5	731.447	33.15	-39.65	0.758041
607	8.3	21.2223	2.5569	56.4448	8.9595	3.25	19.769	4.7818	0.1299	-1	0.9839	0.696	0.9365	0.7381	1179.84	1030.7	-18.85	9.75	0.285384
608	8.3	48.4021	5.8316	53.3379	8.4663	0	23.4361	5.3891	0.9924	0.9567	1	0.009385	0.07937	0	334.289	743.536	-18.2	44.85	0.688801
609	8.1	26.2023	3.2349	42.6868	6.9978	0	23.4361	4.8058	0.2854	-1	0.9998	0.8463	0.6393	0.4359	582.846	1023.77	-22.75	13	0.462274
610	8.1	3.9538	0.4881	35.5713	5.8314	0	40.2003	8.2178	0.2178	-0.8	0.9899	0.5486	1	0.8462	896.142	46.642	-0.65	-3.9	0.083702
611	5.5	29.1052	5.2919	28.3216	8.0919	3.25	27.5772	5.7121	0.9631	0.6869	1	0.07962	0.3143	0.06667	570.564	921.409	14.3	-25.35	0.653975
612	5.1	30.6329	6.0064	24.9328	8.0428	3.25	13.7886	3.6166	0.9904	0.9455	0.9999	0.01601	0	0	767.186	974.274	29.25	-9.1	0.746805
613	4.7	40.4152	8.599	26.9975	9.9991	0	33.4608	7.5799	0.9953	0.9789	0.9999	0.007828	0	0	623.394	510.117	18.85	35.75	0.859977
614	4.9	49.7579	10.1547	29.6865	10.2367	4.5962	17.5018	3.9467	0.7058	0.6122	0.8051	0.06523	0	0.6667	1259.86	31.4082	41.6	27.3	0.99199
615	7.1	33.8	4.7606	38.6835	7.585	0	32.0088	6.2042	0.9816	0.9289	1	0.01879	0.1373	0	251.859	983.704	13	31.2	0.627633
616	7.5	49.0782	6.5438	51.2824	9.3241	0	18.9506	4.6869	0.9492	0.7354	1	0.08774	0.2364	0.08571	1073.86	576.573	-9.75	-48.1	0.701816
617	7.5	41.5695	5.5426	45.9318	8.3512	0	35.0036	6.2365	0.928	0.7471	1	0.0754	0.3636	0.02857	460.46	245.513	-18.85	37.05	0.663689
618	6.5	4.162	0.6403	35.0579	7.7906	0	19.5	5.2866	-0.1775	-0.9983	0.9892	0.7351	0.9111	0.7826	150.008	921.154	-3.25	-2.6	0.0821888
619	6.9	7.0308	1.019	37.8895	7.7325	0	17.5018	3.8	0.1192	-0.8451	0.9971	0.7036	1	0.6429	1340.07	175.58	-5.85	3.9	0.131781
620	7.3	80.4846	11.0253	79.566	15.0124	4.5962	37.9012	6.0991	0.9423	0.8929	0.9993	0.03357	0.1132	0	484.151	191.014	-68.9	-41.6	0.734413
621	7.1	24.4248	3.4401	33.5822	6.5847	0	19.5	4.076	0.4265	-0.9899	0.9997	0.6334	0.6471	0.4839	1187.99	288.634	-22.1	10.4	0.522438
622	7.1	12.4861	1.7586	35.9719	7.0533	0	14.5344	3.728	0.01154	-1	0.9976	0.7641	0.7647	0.7419	118.493	344.077	-7.8	-9.75	0.24933
623	7.1	5.36	0.7549	24.7028	4.8437	0	20.8102	4.3292	-0.6431	-0.9806	0.8742	0.3715	1	0.9667	379	358.958	-5.2	-1.3	0.155852
624	6.9	37.7336	5.4686	54.9305	11.2103	0	22.981	5.3073	0.9818	0.8896	1	0.02943	0.1633	0	622.833	742.442	-25.35	27.95	0.487819
625	6.7	4.3603	0.6508	26.3187	5.5997	0	20.8102	4.8743	0.3436	-0.7071	0.9923	0.5795	1	0.6923	1188.57	762.134	1.95	-3.9	0.116221
626	6.5	24.5284	3.7736	29.5136	6.5586	3.25	16.25	3.01	0.9232	0.806	0.999	0.05972	0.7111	0	1064.46	461.738	-13	-20.8	0.575367
627	6.5	12.9021	1.9849	38.5099	8.5578	0	22.981	6.3693	0.03072	-0.9985	1	0.8581	0.9111	0.68	336.438	553.808	9.75	-8.45	0.23194
628	5.7	14.0014	2.4564	32.3748	8.7499	0	16.5718	4.2585	0.7999	0.4415	0.9922	0.1324	1	0.2353	71.5088	643.982	-5.2	13	0.280735
629	6.3	62.5353	9.9262	58.0853	13.5082	3.25	25.3833	7.1654	0.973	0.8994	0.9997	0.03445	0	0	1219.49	918.381	-42.9	-45.5	0.734828
630	5.1	1.4534	0.285	11.9742	3.8627	0	7.2672	1.7003	-0.8748	-1	-0.3162	0.196	1	1	732.451	393.774	1.3	-0.65	0.0737826
631	5.9	12.143	2.0581	43.4295	11.1358	3.25	27.5772	8.1016	-0.5087	-0.9731	0.4819	0.3978	0.8718	1	987.373	169.347	11.7	3.25	0.184818
632	5.7	9.1	1.5965	34.199	9.243	0	32.0088	9.8657	0.5506	-0.2425	0.9987	0.3704	1	0.7059	227.07	926.702	0	-9.1	0.172725
633	4.9	2.6	0.5306	7.8838	2.7186	0	9.1924	3.233	-0.4837	-0.9965	0.8944	0.7861	1	0.875	585.429	900.245	0	-2.6	0.195174
634	6.1	20.8102	3.4115	27.1407	6.6197	0	13.4001	3.2052	0.9785	0.9222	0.9987	0.02486	0.9512	0	1162.55	900.148	20.15	-5.2	0.515356
635	6.1	8.7449	1.4336	30.0131	7.3203	0	18.3848	4.5673	0.1174	-0.8	1	0.5927	1	0.7778	391.574	141.926	6.5	-5.85	0.195839
636	5.9	22.1096	3.7474	35.0938	8.9984	0	23.4361	5.7035	0.6748	-0.0767	0.999	0.3074	0.5641	0.5263	1370.86	978.644	20.15	-9.1	0.416452
637	4.9	29.6517	6.0514	18.0694	6.2308	0	11.718	3.096	0.3778	0.2266	0.5579	0.1256	0.6207	1	1077.58	751	26.65	-13	0.971208
638	4.7	23.0819	4.911	17.7642	6.5793	3.25	13.7886	3.7354	0.9291	0.8521	0.9933	0.05038	0	0	377.032	77.234	-22.75	3.9	0.746432
639	4.7	19.8436	4.2221	25.5008	9.4448	4.5962	19.769	5.1378	0.9509	0.7424	0.9997	0.09517	0.2593	0.1429	868.17	283.66	10.4	16.9	0.447029
640	5.7	6.6287	1.1629	45.9776	12.4264	3.25	22.75	5.9111	0.5428	-0.3939	0.9908	0.4269	1	0.5882	669.947	914.649	-1.3	6.5	0.093583
641	5.7	21.4598	3.7649	21.8677	5.9102	0	10.2774	3.0946	0.9527	0.8615	0.9975	0.04762	0.973	0	1341.66	589.675	-21.45	-0.65	0.637017
642	5.7	16.3019	2.86	27.8	7.5135	0	22.981	4.8825	0.7222	0.155	0.9954	0.2962	0.8378	0.4706	997.904	73.9474	14.95	6.5	0.380648
643	5.7	20.4104	3.5808	39.1109	10.5705	3.25	20.8102	5.1556	0.233	-0.9989	0.9999	0.9223	0.4054	0.4118	615.798	265.833	16.25	12.35	0.338754
644	5.5	60.0327	10.915	58.065	16.59	0	30.8322	7.8825	0.9928	0.9688	0.9999	0.009225	0	0	705.227	302.609	20.15	56.55	0.657926
645	5.5	26.0081	4.7287	22.261	6.3603	0	11.718	3.101	0.9878	0.9394	1	0.0172	0.4	0	867.918	144.018	-0.65	26	0.743471
646	5.3	13.1454	2.4803	17.3717	5.2642	3.25	9.1924	1.8548	0.09746	-0.7557	0.9874	0.634	1	0.6923	1116	337.066	-13	1.95	0.471164
647	5.3	11.3518	2.1418	13.9661	4.2322	0	9.1924	2.4403	0.6565	0.3162	0.9487	0.2472	1	0.6154	338.057	905.123	-10.4	-4.55	0.506072
648	4.9	74.4527	15.1944	46.8401	16.1518	11.718	21.8017	2.6587	0.9982	0.9904	1	0.003111	0	0	894.163	818.98	31.2	67.6	0.940725
649	5.1	8.5494	1.6764	22.3673	7.2152	0	13	3.8091	0.5332	-0.1414	0.9487	0.3255	1	0.6364	1003.79	817.667	8.45	-1.3	0.232343
650	5.1	1.4534	0.285	10.1898	3.287	0	13.7886	4.1233	-0.2621	-0.8321	0.1414	0.3332	1	1	737.569	356.48	-1.3	0.65	0.0867052
651	4.9	40.095	8.1827	26.6184	9.1788	4.5962	16.25	3.4574	0.9966	0.9801	1	0.006403	0	0	218.306	184.255	11.7	38.35	0.891478
652	5.1	25.4913	4.9983	27.0257	8.718	0	18.3848	5.1366	0.9708	0.9191	0.9995	0.025	0.2581	0	378.52	996.971	-8.45	24.05	0.573331
653	4.9	36.3361	7.4155	26.2635	9.0564	3.25	16.5718	3.4094	0.9966	0.9935	1	0.002342	0.03448	0	1316.52	652.775	35.75	6.5	0.818813
654	4.9	8.475	1.7296	15.7922	5.4456	0	14.5344	3.6637	0.3305	-0.0147	0.908	0.2971	1	0.8889	363.031	676.949	0.65	8.45	0.317614
655	4.9	4.6872	0.9566	34.4414	11.8763	0	39.1352	12.7472	-0.9072	-0.9879	-0.8321	0.06098	1	1	820.735	811.898	3.9	2.6	0.080547
656	4.7	13.9561	2.9694	27.4588	10.1699	0	48.75	11.5894	-0.07603	-0.4281	0.206	0.267	0.4444	1	328.213	947.287	6.5	-12.35	0.291979
657	4.7	36.3361	7.7311	23.9554	8.8724	3.25	20.8102	4.7174	0.9949	0.9903	1	0.003868	0	0	425.808	100.415	24.7	26.65	0.871365
658	4.7	10.7594	2.2892	22.8732	8.4716	0	32.1734	8.6352	-0.4547	-0.9417	0.6854	0.7578	1	1	729.543	1035.93	4.55	-9.75	0.270221

## Sheet: SDM79N S1V3
trackID	trackLength(s)	totalDisplacement(um)	meanVelocity(um/s)	totalDistance(um)	meanSpeed(um/s)	minSpeed(um/s)	maxSpeed(um/s)	stdevSpeed(um/s)	meanPersistence	minPersistence	maxPersistence	stdevPersistence	tumblingPropensityV	tumblingPropensityP	positionX(px)	positionY(px)	displacementX(um)	displacementY(um)
0	17.7	50.1554	2.8336	93.6048	5.9621	0	19.5	3.7041	0.3029	-0.9999	1	0.6845	0.5669	0.5547	934.867	714.799	50.05	3.25	0.475269
1	7.3	43.55	5.9658	56.057	10.5768	0	20.8102	4.9097	0.727	0.5351	0.9381	0.09465	0	0.5455	1058.75	997.706	0	-43.55	0.564046
2	6.9	10.4809	1.519	27.1822	5.5474	0	13	3.9034	0.7162	0.1821	0.9979	0.3006	1	0.4138	798.014	668.551	-9.1	5.2	0.273822
3	9.3	36.6083	3.9364	53.3441	7.3074	0	37.0557	6.2697	0.842	0.3457	1	0.1945	0.7671	0.3019	894.043	913.699	-10.4	-35.1	0.538687
4	6.1	28.5112	4.674	32.0123	7.8079	0	17.5018	4.3713	0.9572	0.8432	0.9992	0.04159	0.561	0	1179.26	719.492	26	-11.7	0.598624
5	4.7	7.6081	1.6187	16.1563	5.9838	0	16.25	4.345	0.9579	0.8944	1	0.04159	1	0	487.84	808.085	7.15	-2.6	0.270514
6	11.9	35.322	2.9682	67.4769	6.8159	0	39	5.5674	0.6513	-0.9258	1	0.6592	0.7879	0.1899	856.58	549.643	-7.8	34.45	0.435482
7	14.3	48.7283	3.4076	102.971	8.3716	0	32.0088	6.4791	0.8191	-0.7328	1	0.2765	0.4878	0.233	1127.45	974.643	35.1	-33.8	0.407043
8	10.3	17.6819	1.7167	45.816	5.52	0	13.4001	3.2611	0.1052	-0.9997	1	0.6603	0.9398	0.7586	1308.58	819.039	5.2	-16.9	0.310996
9	15.1	50.7	3.3576	99.3191	7.5816	0	29.9635	5.2952	0.7077	-0.8805	1	0.4251	0.5725	0.3423	1341.13	663.172	-46.8	19.5	0.442862
10	9.3	21.792	2.3432	34.3563	4.7063	0	13.4001	3.0622	0.5419	-0.9839	1	0.6952	1	0.3774	536.71	663.839	-20.8	6.5	0.497886
11	21.5	126.19	5.8693	186.964	9.5879	0	26.2023	5.1327	0.9315	0.3832	1	0.1039	0.1487	0.06857	1252.14	511.76	-64.35	-108.55	0.612157
12	8.5	111.802	13.1532	94.2482	14.4997	3.25	23.6604	5.0774	0.9971	0.9856	1	0.003204	0	0	1140.68	819.571	75.4	-82.55	0.907136
13	40.1	109.486	2.7303	296.257	7.7758	0	36.3361	4.7422	0.7784	-0.9999	1	0.4366	0.4724	0.2161	1067.46	630.008	74.1	-80.6	0.351128
14	7.5	6.6922	0.8923	34.969	6.358	0	13.7886	3.6338	-0.05412	-0.9529	0.9991	0.6556	1	0.7714	615.167	389.113	-3.25	-5.85	0.140343
15	15.5	101.776	6.5662	136.627	10.1205	0	32.5	5.3337	0.9707	0.8	1	0.03975	0.2741	0	290.69	969.506	87.1	52.65	0.648802
16	9.1	120.671	13.2605	99.4641	14.009	4.5962	29.9635	5.4771	0.9831	0.9533	1	0.01777	0	0	845.253	212.731	106.6	56.55	0.94657
17	28.3	94.4851	3.3387	169.742	6.4541	0	39.2699	4.7252	0.7414	-0.9923	1	0.5169	0.749	0.1852	1052.83	946.74	83.85	-43.55	0.517299
18	6.9	48.3147	7.0021	40.8886	8.3446	3.25	16.25	3.075	0.9892	0.9619	1	0.009088	0	0	1039.64	436.565	-16.25	-45.5	0.839118
19	8.5	21.0925	2.4815	35.5412	5.4679	0	11.718	2.9016	0.4348	-0.9923	1	0.7734	0.7077	0.3721	782.988	464.029	11.7	17.55	0.453831
20	12.3	17.7535	1.4434	63.1145	6.1276	0	13.7886	3.6101	0.05716	-0.9992	1	0.7442	0.932	0.7229	276.085	932.679	-16.25	-7.15	0.235557
21	30.7	101.751	3.3144	166.155	5.7894	0	16.25	3.1301	0.7241	-0.9762	1	0.5197	0.5157	0.2235	923.821	300.796	67.6	76.05	0.572495
22	7.5	52.5817	7.0109	46.3314	8.4239	3.25	14.5344	3.0157	0.9876	0.9403	1	0.0162	0	0	317.333	577.32	52	-7.8	0.832263
23	16.1	55.7221	3.461	124.001	8.7944	0	47.9857	6.9627	0.5046	-0.8321	1	0.4896	0.7092	0.6198	1137.51	654.559	-16.25	53.3	0.393546
24	5.5	26.745	4.8627	38.0927	10.8836	3.25	18.3848	4.335	0.9228	0.7849	1	0.06219	0.5714	0	1147.2	690.3	-11.7	-24.05	0.446792
25	49.5	61.7808	1.2481	217.311	4.575	0	13.4001	3.1552	0.489	-1	1	0.6193	1	0.4679	1078.66	569.654	1.95	-61.75	0.272809
26	22.5	85.6053	3.8047	165.011	8.0493	0	41.1096	5.9402	0.6123	-0.9417	1	0.5653	0.4244	0.3587	1171.84	815.72	-20.15	-83.2	0.472675
27	5.5	23.7228	4.3132	27.0618	7.7319	0	16.5718	4.8559	0.9702	0.8289	0.9995	0.04195	0.7429	0	743.473	494.6	3.9	23.4	0.557845
28	9.5	22.1	2.3263	46.376	6.1835	0	20.8102	4.573	0.4702	-0.5003	1	0.4642	1	0.6545	1197.93	451.716	10.4	-19.5	0.376211
29	6.9	19.3259	2.8009	27.5424	5.6209	0	13.4001	2.9081	0.8652	0.5274	0.9989	0.1177	0.9796	0.1724	965.391	13.3623	-14.3	13	0.498301
30	5.5	10.1741	1.8498	23.2328	6.6379	0	13.7886	3.4805	-0.6992	-0.9761	0.5547	0.477	1	1	727.664	339.873	4.55	-9.1	0.278672
31	5.5	4.6872	0.8522	18.7718	5.3634	0	10.2774	3.511	-0.7267	-1	0.3162	0.4325	1	1	1001.71	198.709	-2.6	3.9	0.158892
32	6.9	78.6178	11.3939	74.4673	15.1974	3.25	37.0557	6.1977	0.9009	0.7368	1	0.07518	0	0.03448	837.333	675.5	-66.3	-42.25	0.749727
33	33.7	82.757	2.4557	177.711	5.606	0	21.8017	3.2592	0.7631	-0.8321	1	0.3922	0.7129	0.2189	595.186	197.954	-82.55	5.85	0.438049
34	19.5	248.875	12.7628	251.122	14.3498	0	35.8974	6.1908	0.9498	0.6376	1	0.07352	0	0.04516	957.467	460.441	-248.3	-16.9	0.889406
35	8.7	13.081	1.5036	35.9656	5.368	0	10.2774	2.5053	0.9169	-0.3939	1	0.2049	1	0.04255	670.718	601.138	5.85	-11.7	0.280104
36	6.7	23.8383	3.5579	23.761	5.0555	0	13.4001	3.2242	0.9559	0.6538	0.9999	0.0707	1	0.03704	1229.36	178.933	10.4	21.45	0.703768
37	8.9	28.872	3.244	59.6733	8.6483	0	18.9506	4.6367	0.06179	-0.9979	0.9982	0.8207	0.4638	0.6531	761.989	162.23	24.7	14.95	0.375103
38	11.5	53.9304	4.6896	69.3008	7.2948	0	19.769	4.5764	0.6708	-0.2108	0.9998	0.3885	0.3789	0.3333	795.035	706.409	-52	-14.3	0.642869
39	5.9	10.2774	1.7419	27.2813	6.9952	3.25	16.5718	3.1776	0.3668	-0.5433	0.9331	0.3471	0.9744	0.8947	796.737	441.042	-3.25	-9.75	0.249014
40	14.1	40.95	2.9043	82.3974	6.8097	0	41.3657	7.6322	0.4119	-0.9487	1	0.6759	0.7355	0.4356	1306.51	259.989	0	40.95	0.426495
41	5.7	41.1353	7.2167	33.8755	9.1556	4.5962	16.25	3.1755	0.9989	0.9947	1	0.001555	0	0	691.053	532.43	-35.1	21.45	0.788228
42	7.3	18.4077	2.5216	33.3742	6.297	0	22.981	4.8965	-0.3895	-0.987	0.9806	0.7235	0.8679	0.9062	955.02	262.13	-12.35	-13.65	0.400445
43	20.3	123.638	6.0906	191.043	10.4395	0	23.4361	4.7989	0.9467	0.6508	1	0.06672	0.2077	0.02454	311.505	730.192	5.85	123.5	0.583419
44	6.3	95.7642	15.2007	67.0339	15.5893	3.25	38.0403	6.1345	0.9886	0.9771	0.9994	0.007267	0	0	1296.23	416.151	-87.75	38.35	0.975073
45	5.7	36.3652	6.3799	29.4837	7.9686	0	21.8017	5.2953	0.7564	0.5077	0.9002	0.1169	0.2162	0.4706	800.518	1009.11	-17.55	-31.85	0.80063
46	12.9	44.4906	3.4489	92.7703	8.511	3.25	27.9576	5.581	0.2412	-0.9708	0.9998	0.7428	0.7798	0.5506	680.589	900.554	-40.3	-18.85	0.405229
47	8.3	25.886	3.1188	30.0821	4.7749	0	13.4001	3.7605	-0.4601	-1	1	0.7629	0.7143	0.8372	495.44	585.705	-22.75	-12.35	0.653166
48	15.1	191.171	12.6603	212.954	16.256	0	36.3361	5.7757	0.8082	-0.83	1	0.5106	0.03817	0.1261	178.457	869.344	182	58.5	0.778808
49	6.1	40.5769	6.6519	30.2357	7.3746	0	13.7886	3.7726	0.9923	0.9712	1	0.009915	0	0	274.131	786.188	23.4	33.15	0.902001
50	15.1	67.862	4.4942	119.362	9.1116	0	32.5	7.4185	0.2329	-0.9841	1	0.7852	0.5038	0.5364	1058.42	939.139	40.3	-54.6	0.493239
51	9.9	3.3144	0.3348	42.9972	5.4427	0	23.6604	4.7046	-0.2846	-1	1	0.7336	1	0.8276	758.874	690.894	0.65	-3.25	0.0615136
52	15.3	60.1101	3.9288	90.3896	6.7962	0	19.769	4.3494	0.8851	0.3622	1	0.1475	0.6466	0.1327	366.752	1019.95	-55.9	-22.1	0.578088
53	21.9	121.68	5.5562	155.132	7.7956	0	17.5018	3.3315	0.9805	0.8195	1	0.03131	0.2513	0	365.635	448.333	-97.5	-72.8	0.712735
54	28.9	145.187	5.0238	204.244	7.5927	0	29.9635	4.0482	0.45	-0.9994	1	0.7153	0.4164	0.4177	535.73	626.004	-41.6	-139.1	0.661662
55	15.1	54.1844	3.5884	93.7005	7.1527	0	16.25	3.6889	0.8844	-0.8944	1	0.319	0.6641	0.06306	1006.85	392.924	53.3	-9.75	0.501685
56	17.1	58.214	3.4043	105.002	6.9538	0	21.8017	4.293	0.8744	0.3498	1	0.1585	0.6556	0.229	1345.23	105.959	57.85	-6.5	0.48956
57	16.3	75.1559	4.6108	102.996	7.2025	0	17.5018	3.3478	0.9727	0.788	1	0.03352	0.5035	0	1246.65	976.767	-48.75	57.2	0.640167
58	7.9	51.8413	6.5622	51.8505	8.7882	0	35.1541	6.5501	0.9933	0.9533	1	0.01061	0.01695	0	976.177	767.589	-26	44.85	0.746706
59	7.9	10.7201	1.357	35.6818	6.0478	0	16.25	4.4899	-0.4213	-0.9983	1	0.6349	0.8983	0.9211	1060.22	138.202	10.4	2.6	0.224379
60	4.9	11.9501	2.4388	17.187	5.9266	0	10.2774	2.7853	0.8526	0.2316	0.9988	0.2437	0.8621	0.1111	1040.32	794.194	11.05	4.55	0.411501
61	17.3	106.213	6.1395	152.48	9.966	0	23.6604	5.631	0.8023	-0.9957	1	0.4413	0.3595	0.1504	501.26	354.714	-84.5	-64.35	0.616045
62	9.1	20.066	2.205	63.2877	8.9138	0	22.981	5.5876	0.2508	-0.9947	0.9948	0.6237	0.9577	0.6863	1160.59	1028.05	-8.45	-18.2	0.247369
63	18.5	128.21	6.9303	218.337	13.2325	0	29.43	6.2149	0.8941	-0.8838	1	0.215	0.2303	0.09655	398.068	585.235	-113.75	-59.15	0.523733
64	6.5	35.5842	5.4745	47.0504	10.4557	3.25	29.9635	6.9852	0.6423	-0.3635	1	0.4446	0.4222	0.4	247.808	152.6	5.85	-35.1	0.52359
65	5.7	48.7673	8.5557	41.269	11.1538	0	18.9506	5.6085	0.9364	0.8789	0.9763	0.02541	0	0	139.053	364.886	45.5	17.55	0.767066
66	5.5	61.9242	11.259	40.8113	11.6604	6.5	14.5344	2.3953	0.9939	0.9874	1	0.004435	0	0	458.564	31.6727	-48.1	39	0.965576
67	8.9	42.8113	4.8103	85.2575	12.3562	3.25	49.7154	9.2147	0.615	-0.4093	1	0.509	0.2609	0.3673	645.017	760.736	37.05	21.45	0.389303
68	10.3	42.7273	4.1483	57.5252	6.9307	0	16.25	3.1604	0.9814	0.8954	1	0.02357	0.759	0	164.694	953.126	9.75	41.6	0.59854
69	6.3	35.2501	5.5953	54.8149	12.7477	0	35.75	8.8502	0.7798	0.3439	0.9973	0.1886	0.3721	0.4348	271.254	751.675	-35.1	-3.25	0.438926
70	6.5	17.4655	2.687	35.9433	7.9874	0	16.5718	4.3876	0.8055	0.5775	0.9989	0.1319	1	0.36	815.777	634.254	-12.35	-12.35	0.336405
71	8.3	32.8877	3.9624	53.8408	8.5462	0	27.9576	5.9294	0.7524	-0.09891	1	0.3649	0.6508	0.2791	197.964	462.615	10.4	-31.2	0.463645
72	8.3	103.776	12.5032	91.6531	14.5481	3.25	27.768	5.0489	0.9903	0.9547	1	0.008937	0	0	829.958	202.777	102.05	-18.85	0.859439
73	7.7	6.5	0.8442	29.105	5.1061	0	16.5718	4.9765	-0.7678	-1	-0.07975	0.2964	1	1	636.494	561.61	5.2	-3.9	0.165332
74	16.7	77.4128	4.6355	113.044	7.6901	0	35.1541	5.5318	0.676	-0.9998	1	0.6251	0.4082	0.208	101.521	692.078	58.5	50.7	0.602788
75	18.5	97.5953	5.2754	120.333	7.2929	0	18.9506	4.426	0.9796	0.6263	1	0.04668	0.4485	0.006897	555.919	322.811	65	-72.8	0.723361
76	10.5	82.4681	7.8541	80.7418	9.499	3.25	17.5018	3.2476	0.9649	0.8924	0.9997	0.02891	0	0	1222.2	325.438	77.35	-28.6	0.826834
77	6.9	20.8406	3.0204	20.9601	4.2776	0	17.5018	4.0656	0.9595	0.7452	1	0.06285	0.898	0.03448	51.1884	789.246	-20.8	-1.3	0.706097
78	7.1	9.9218	1.3974	27.4023	5.373	0	20.8102	4.4706	-0.3797	-1	0.9744	0.7699	1	0.8	484.275	158.352	-8.45	5.2	0.260078
79	6.1	11.718	1.921	39.2456	9.5721	0	29.0689	7.0147	0.1957	-1	1	0.7944	0.9756	0.55	942.451	680.049	-9.75	-6.5	0.200687
80	19.3	80.7257	4.1827	115.851	6.6966	0	20.8102	3.7786	0.7875	-1	1	0.5074	0.474	0.1503	454.731	645.306	-78	-20.8	0.624601
81	11.7	43.8208	3.7454	91.5873	9.442	0	41.3657	6.7352	0.8191	-0.48	1	0.2852	0.5361	0.1429	696.936	239.171	-40.95	15.6	0.396674
82	11.1	37.2547	3.3563	58.5779	6.4371	0	22.981	5.0233	0.9144	0.75	0.9997	0.06722	0.7802	0	571.514	983.725	27.3	25.35	0.521399
83	15.3	75.1559	4.9121	88.6871	6.6682	0	13.4001	3.0218	0.99	0.9022	1	0.01564	0.203	0	994.399	586.86	7.8	74.75	0.736646
84	7.7	42.6085	5.5336	43.9148	7.7044	0	22.75	4.9074	0.9735	0.6644	1	0.05605	0.3158	0.02703	276.792	68.487	15.6	-39.65	0.718239
85	8.5	19.1281	2.2504	41.8705	6.4416	0	29.43	5.1811	0.5981	-0.9744	1	0.6056	0.9692	0.3333	265.923	1004.66	18.85	3.25	0.349354
86	5.1	35.9562	7.0502	30.6983	9.9027	3.25	17.5018	4.4083	0.9735	0.9608	0.9968	0.01029	0.03226	0	191.373	109	7.8	35.1	0.711947
87	11.1	64.3631	5.7985	70.3373	7.7294	0	20.5548	4.1435	0.9767	0.836	1	0.03578	0.2637	0	733.27	68.0495	50.7	39.65	0.750188
88	22.3	186.422	8.3597	203.274	10.0135	0	37.0557	5.9757	0.886	-0.6668	1	0.3089	0.2217	0.09836	637.144	838.283	184.6	-26	0.834843
89	24.1	38.5861	1.6011	98.5989	4.4615	0	14.5344	3.377	0.4614	-0.9744	1	0.7124	1	0.3737	1363.71	845.809	32.5	20.8	0.35887
90	12.1	33.6622	2.782	50.5965	5.0096	0	23.4361	3.2829	0.1394	-1	1	0.9157	0.703	0.4321	24.8967	601.45	-5.85	-33.15	0.555334
91	8.9	66.1117	7.4283	76.114	11.031	3.25	29.0689	4.5979	0.9819	0.9049	1	0.01875	0	0	482.624	68.4494	-33.15	57.2	0.673402
92	5.7	14.8223	2.6004	21.7956	5.8907	0	10.2774	2.6228	0.7932	0.3939	0.9949	0.1557	1	0.2941	25.7719	676.404	-3.9	14.3	0.441442
93	8.3	29.0471	3.4996	28.1796	4.473	0	13.4001	2.8497	0.9844	0.939	1	0.0162	1	0	1015.46	959.175	-22.1	-18.85	0.782383
94	5.1	3.9538	0.7753	15.6127	5.0364	0	17.5018	4.4227	-0.6768	-0.8396	-0.4315	0.2162	1	1	1185.3	253.922	-0.65	3.9	0.153939
95	6.3	27.1448	4.3087	30.6306	7.1234	0	16.25	4.689	0.5797	-0.3061	1	0.517	0.3256	0.4348	1338.98	139	-26	7.8	0.604866
96	7.7	26.7212	3.4703	29.9992	5.263	0	16.25	3.595	0.8769	0.4472	0.997	0.142	0.8772	0.1351	726.409	671.773	25.35	-8.45	0.659377
97	5.1	3.9538	0.7753	12.7169	4.1022	0	9.75	2.7584	-0.05256	-0.9806	0.8944	0.6894	1	0.8	747.343	207.706	-0.65	-3.9	0.188996
98	12.9	24.2686	1.8813	54.5141	5.0013	0	13.7886	3.094	0.7176	-0.4878	1	0.4557	0.9725	0.2614	1256.81	594.802	-24.05	-3.25	0.376162
99	10.3	27.5772	2.6774	73.1754	8.8163	0	27.5772	5.9757	0.2615	-0.9967	1	0.7554	0.6506	0.5556	12.9612	635.689	19.5	19.5	0.303687
100	5.1	54.3596	10.6587	32.2574	10.4056	3.25	18.9506	4.3691	0.9943	0.9837	0.9965	0.00385	0	0	950.088	917.677	-48.75	24.05	1.02432
101	12.7	7.827	0.6163	59.3078	5.5428	0	16.5718	4.0026	0.3912	-1	1	0.747	0.8505	0.4824	1130.23	30.8858	-5.2	-5.85	0.111189
102	9.1	44.2	4.8571	73.2839	10.3217	3.25	18.9506	4.8185	0.737	-0.3644	0.9991	0.391	0.493	0.2745	247.582	718.571	44.2	0	0.470572
103	9.1	62.488	6.8668	83.1857	11.7163	3.25	20.5548	4.518	0.8651	0.2662	1	0.1845	0.1831	0.1961	1321.31	775.775	59.15	20.15	0.586089
104	7.7	73.5621	9.5535	68.7509	12.0616	3.25	36.7696	7.382	0.9731	0.934	0.9998	0.02087	0	0	389.299	157.494	-50.7	53.3	0.792059
105	4.9	4.6872	0.9566	16.1072	5.5542	3.25	7.2672	1.6596	0.827	0.3714	1	0.1992	1	0.2222	823.551	966.163	2.6	-3.9	0.17223
106	12.3	23.544	1.9141	62.273	6.0459	0	13.7886	2.6837	0.4201	-0.9806	1	0.6014	0.9903	0.5926	487.049	931.447	2.6	-23.4	0.316595
107	8.5	60.0257	7.0618	58.977	9.0734	0	16.5718	3.7537	0.9721	0.8975	1	0.02965	0.01538	0	304.682	47.7647	18.2	-57.2	0.778297
108	5.1	2.0555	0.403	25.6539	8.2755	0	33.1436	7.599	-0.7668	-0.9899	0.2169	0.3408	1	1	537.48	449.304	-0.65	-1.95	0.048698
109	9.1	54.0791	5.9428	53.0019	7.4651	0	14.5344	3.8924	0.9565	0.8331	1	0.05473	0.3944	0	1048.73	15.2692	-52.65	12.35	0.796078
110	14.1	40.9964	2.9075	85.8272	7.0932	0	17.5018	3.943	0.4177	-1	1	0.7302	0.6281	0.4752	1302.15	107.337	-1.95	-40.95	0.4099
111	4.7	14.8365	3.1567	11.9451	4.4241	0	10.2774	2.4659	0.9668	0.9487	0.9971	0.01784	1	0	1069.31	212.596	7.15	-13	0.713524
112	6.1	33.2518	5.4511	28.576	6.9697	3.25	13.4001	2.8351	0.9882	0.9572	1	0.01301	0.02439	0	1368.7	777.582	-2.6	-33.15	0.782114
113	4.7	6.9096	1.4701	26.3294	9.7516	0	34.548	10.2362	-0.146	-0.4789	0.8944	0.5271	1	0.8571	506.564	1034	4.55	5.2	0.150755
114	11.1	21.5286	1.9395	46.0019	5.0552	0	16.25	3.6552	0.8201	-0.722	1	0.3715	1	0.169	886.356	769.865	18.85	10.4	0.383664
115	4.9	5.85	1.1939	36.3488	12.5341	3.25	23.4361	6.6906	0.05551	-0.976	0.9933	0.8227	0.9655	0.6667	774.49	888.908	0	-5.85	0.0952522
116	4.9	43.448	8.8669	24.3536	8.3978	0	14.5344	4.529	0.9704	0.9186	0.9951	0.0254	0	0	775.51	785.327	33.8	27.3	1.05586
117	7.5	56.3742	7.5166	57.7051	10.4918	3.25	22.981	4.5493	0.9747	0.8853	0.9999	0.02997	0	0	1278.29	202.14	-20.15	-52.65	0.716426
118	38.1	212.16	5.5685	368.08	10.1961	0	26.2023	5.3482	0.9226	0.1339	1	0.1316	0.3102	0.09091	472.327	900.824	-169.65	-127.4	0.54614
119	5.5	4.9503	0.9	14.6161	4.176	0	7.2672	2.3787	-0.4834	-1	1	0.6776	1	0.8571	183.1	592.336	-1.95	-4.55	0.215517
120	25.7	93.0613	3.6211	217.277	9.1678	0	26.2023	5.5132	0.4686	-1	1	0.802	0.443	0.3163	331.597	155.002	-86.45	34.45	0.39498
121	17.7	48.936	2.7647	180.495	11.4965	0	32.0088	6.1491	0.6674	-0.5451	1	0.3975	0.293	0.4015	410.825	744.825	37.7	-31.2	0.240482
122	26.5	143.92	5.431	202.544	8.2671	0	43.3604	6.0292	0.8419	-0.9889	1	0.4723	0.09796	0.08444	1182.15	802.579	72.8	-124.15	0.656941
123	8.3	60.9789	7.3469	58.6443	9.3086	0	18.9506	4.7988	0.9555	0.7609	1	0.0623	0.254	0	1202.42	984.307	-49.4	-35.75	0.789259
124	5.7	59.7505	10.4825	41.6813	11.2652	3.25	35.1541	6.9464	0.9883	0.9554	0.9999	0.01455	0	0	572.851	45.2018	-30.55	51.35	0.930521
125	40.1	169.196	4.2194	544.122	14.2814	0	39.2699	7.4634	0.8642	-0.3179	1	0.2313	0.07612	0.1607	784.577	666.459	168.35	16.9	0.295447
126	4.7	21.1724	4.5048	21.1556	7.8354	3.25	14.5344	4.4646	0.9265	0.8911	0.9578	0.02237	0.2222	0	417.425	21.7979	-6.5	-20.15	0.574929
127	10.9	76.6697	7.0339	94.8086	10.6527	0	26.8002	6.5168	0.7181	-0.9724	1	0.4787	0.2472	0.2754	417.784	298.908	24.05	-72.8	0.660293
128	7.5	49.2715	6.5695	56.4102	10.2564	0	29.0689	5.9047	0.4055	-0.2458	0.9995	0.5151	0.1455	0.6	929.047	572.633	39.65	29.25	0.640527
129	5.7	2.3436	0.4112	11.7093	3.1647	0	7.2672	2.2279	-0.5267	-0.9985	0.3162	0.3922	1	1	758.605	337.351	-1.95	1.3	0.129933
130	4.9	11.0691	2.259	19.3181	6.6614	0	18.9506	5.071	0.3539	-0.1767	0.9971	0.4319	0.8621	0.7778	673.969	799.949	-11.05	-0.65	0.339118
131	8.3	25.8043	3.1089	27.1591	4.311	0	11.718	3.1204	0.8754	0.5163	0.9999	0.1325	0.9841	0.1628	1376.53	513.819	19.5	-16.9	0.721155
132	12.1	26.323	2.1755	67.8362	6.7165	3.25	19.5	4.1829	0.1956	-1	0.9992	0.8168	0.8119	0.5309	233.397	531.934	-22.1	14.3	0.323904
133	5.5	95.8171	17.4213	50.4573	14.4164	9.1924	18.9506	2.9137	0.9669	0.9531	0.9935	0.01669	0	0	953.918	618.536	-56.55	77.35	1.20844
134	14.7	78.1083	5.3135	127.39	10.0307	0	26.2023	4.7597	0.4861	-0.9989	1	0.6667	0.4016	0.4245	693.32	774.605	-24.7	-74.1	0.529724
135	5.3	26.8002	5.0566	14.4525	4.3795	0	29.43	6.9438	0.826	0.5145	0.9996	0.1817	0.7879	0.3077	846.132	262.038	-20.8	16.9	1.15461
136	8.3	78.4348	9.45	68.1035	10.8101	0	20.5548	4.5777	0.997	0.985	1	0.003621	0	0	79.9157	217.596	-13	-77.35	0.874182
137	14.7	67.1894	4.5707	104.659	8.2409	0	16.25	3.9534	0.8541	0.03701	1	0.281	0.3622	0.1776	1291.64	643.571	-65.65	14.3	0.554636
138	9.7	83.6103	8.6196	71.1182	9.2361	0	25.3833	6.5968	0.9472	0.8525	0.9999	0.04184	0.2208	0	220.583	263.943	42.25	72.15	0.933251
139	5.3	5.5536	1.0478	17.9592	5.4422	0	10.2774	2.7233	0.5367	-0.3511	0.9701	0.3974	1	0.6923	1129.02	372.179	-5.2	1.95	0.192532
140	15.9	37.5034	2.3587	92.3664	6.6451	0	25.3833	4.4257	0.3613	-0.9981	1	0.7223	0.6115	0.4407	1322.32	19.6069	33.8	16.25	0.354953
141	17.3	54.6773	3.1605	109.69	7.1693	0	19.5	4.8139	0.1567	-1	0.9999	0.7882	0.5621	0.6406	1179.6	588.295	-48.1	26	0.440838
142	11.3	20.066	1.7757	78.5653	8.4479	0	23.6604	5.656	0.06567	-0.9998	1	0.678	0.9247	0.8028	1252.19	812.535	-18.2	8.45	0.210194
143	8.1	73.4155	9.0636	77.5561	12.7141	3.25	33.4608	6.3	-0.1386	-1	0.9989	0.8783	0.4098	0.6585	200.624	379.469	25.35	-68.9	0.712878
144	15.9	39.6979	2.4967	76.5045	5.5039	0	17.5018	3.426	0.7891	-0.6464	1	0.3894	0.9568	0.1864	692.06	977.387	25.35	-30.55	0.453624
145	4.9	37.2093	7.5937	26.1248	9.0085	0	14.5344	4.2191	0.9595	0.9142	0.9999	0.03439	0.06897	0	340.5	882.143	-33.15	16.9	0.842948
146	7.5	16.0538	2.1405	44.9594	8.1744	0	22.981	5.0048	0.8058	0.4061	0.9999	0.1808	1	0.3429	46.0467	713.193	8.45	-13.65	0.261854
147	10.9	48.75	4.4725	63.2639	7.1083	0	16.25	3.9387	0.9322	0.4008	1	0.1368	0.4719	0.08696	1087.03	255.427	-39	29.25	0.629194
148	8.9	14.0616	1.58	41.7572	6.0518	0	16.5718	3.4303	0.6344	-0.8805	0.9997	0.4501	1	0.4583	682.101	1011.16	7.8	-11.7	0.261079
149	5.1	49.4385	9.6938	38.8135	12.5205	4.5962	19.5	3.8416	0.9948	0.9795	0.9999	0.006098	0	0	46.5784	291.059	-44.85	-20.8	0.774234
150	4.7	73.9516	15.7344	39.3073	14.5583	3.25	48.3147	15.0727	0.9298	0.8155	0.9828	0.05862	0	0	66.8085	146.447	72.8	-13	1.08079
151	5.5	27.3077	4.965	29.2532	8.358	3.25	17.5018	3.9223	0.9574	0.837	1	0.04489	0.4286	0	1327.94	1022.8	-0.65	27.3	0.594042
152	9.3	62.65	6.7366	82.2191	11.2629	0	49.7154	8.1726	0.7777	-0.6416	1	0.4355	0.1096	0.1132	910.823	191.242	24.05	-57.85	0.598123
153	6.9	0.65	0.0942	25.2261	5.1482	3.25	14.5344	2.5714	-0.3089	-0.9959	0.9762	0.6674	1	0.9286	1120.99	903.761	0	-0.65	0.0182977
154	6.3	30.5569	4.8503	42.6814	9.9259	0	32.1734	7.0192	0.5233	-0.7071	1	0.6221	0.6047	0.4348	25.5476	333.167	-18.85	-24.05	0.488651
155	6.1	5.0767	0.8322	15.702	3.8297	0	13	2.521	0.5952	-0.6306	0.9908	0.518	1	0.381	595.303	822.705	3.25	-3.9	0.217302
156	4.9	2.9069	0.5932	14.2723	4.9215	0	13	2.7122	-0.3796	-0.9806	0.7071	0.5537	1	1	1342.88	585.694	1.3	2.6	0.120532
157	16.9	13.1615	0.7788	105.059	7.0509	0	35.8974	6.0134	-0.02985	-1	1	0.6796	0.953	0.848	1381.25	368.352	-4.55	12.35	0.110454
158	18.7	13.7886	0.7374	125.662	7.5247	0	27.5772	5.6337	0.1237	-1	1	0.7269	1	0.7153	248.259	850.671	-1.95	13.65	0.0979973
159	14.7	67.6406	4.6014	85.9329	6.7664	0	11.718	2.9171	0.9485	0.8293	1	0.04868	0.3386	0	502.095	404.126	-63.7	-22.75	0.680037
160	8.5	59.927	7.0502	87.7264	13.4964	0	36.7696	6.6265	0.627	-0.09832	0.9999	0.4073	0.1077	0.4667	523.871	831.612	-59.8	3.9	0.522376
161	4.7	39.6713	8.4407	30.4732	11.2864	3.25	16.5718	3.5134	0.9961	0.9908	1	0.004196	0	0	880.234	173.394	1.3	-39.65	0.747865
162	9.1	52.4047	5.7588	89.0788	12.5463	0	37.9012	7.8838	0.8174	0.4082	0.9999	0.172	0.07042	0.3529	393.275	476.341	-45.5	26	0.459004
163	6.1	29.2572	4.7963	39.6099	9.661	3.25	21.8017	5.3824	0.938	0.4814	1	0.1183	0.8293	0.04762	823.418	914.172	-29.25	-0.65	0.49646
164	10.1	21.3809	2.1169	79.7157	9.8414	0	32.5	6.2437	0.3701	-0.9971	1	0.8237	0.7407	0.4	1029.22	643.322	-20.15	7.15	0.215102
165	7.9	84.9339	10.7511	73.3798	12.4372	0	22.981	4.9942	0.9933	0.9536	1	0.008947	0	0	536.525	979.981	48.75	-69.55	0.864431
166	22.9	8.7207	0.3808	101.89	4.8751	0	17.5018	3.6941	0.5131	-0.9998	1	0.514	0.9378	0.5866	266.572	328.638	-3.9	-7.8	0.0781112
167	7.9	25.35	3.2089	40.2683	6.8251	0	26.2023	5.7222	0.7943	-0.04106	1	0.2537	0.8136	0.3846	836.082	468.62	-9.75	23.4	0.470162
168	7.1	62.4169	8.7911	52.5149	10.297	3.25	32.0088	5.7231	0.9958	0.9825	1	0.004693	0	0	821.873	569.359	9.1	-61.75	0.853754
169	6.7	45.0521	6.7242	38.7413	8.2428	0	16.25	4.6129	0.9789	0.748	1	0.05053	0.234	0.03704	539.209	887.194	32.5	-31.2	0.815766
170	19.7	110.011	5.5843	141.995	8.0223	0	21.8017	4.5405	0.9071	-0.9884	1	0.3138	0.3842	0.04459	94.0939	987.173	103.35	-37.7	0.696097
171	5.1	22.5354	4.4187	21.6513	6.9843	0	17.5018	4.7777	0.9423	0.6139	0.9999	0.1132	0.3871	0.09091	578.931	791.108	-18.85	12.35	0.632662
172	6.5	12.35	1.9	21.1762	4.7058	0	19.769	4.4002	0.8772	0.5665	1	0.1619	1	0.2	738.792	0.4	12.35	0	0.403757
173	8.5	62.3085	7.3304	80.1796	12.3353	3.25	26.8002	5.6966	0.9894	0.8856	1	0.0207	0.03077	0	1240.01	751.194	58.5	21.45	0.594262
174	6.7	13.4001	2	29.155	6.2032	0	26.2023	6.3891	0.5859	-1	0.9762	0.5926	0.9787	0.4444	1320.94	202.575	5.2	-12.35	0.322414
175	6.5	9.3744	1.4422	40.9568	9.1015	0	19.769	4.926	-0.514	-1	1	0.6564	1	0.9091	31.4615	10.5846	-7.8	-5.2	0.158457
176	5.9	21.2223	3.597	44.8183	11.4919	0	29.25	7.2554	0.9419	0.7433	1	0.07288	0.8718	0.05263	675.907	321.246	-9.75	-18.85	0.313003
177	6.9	67.6281	9.8012	52.2988	10.6732	3.25	16.5718	3.464	0.9609	0.8314	1	0.05199	0	0	316.797	852.659	-67.6	1.95	0.9183
178	5.3	1.8385	0.3469	11.705	3.547	0	9.75	2.9683	-0.5067	-1	0.9285	0.5919	1	0.8889	1089.17	210.528	1.3	1.3	0.097801
179	5.5	40.153	7.3005	27.2159	7.776	0	16.25	4.9112	0.9781	0.8643	1	0.03812	0	0	173.691	761.473	-19.5	-35.1	0.93885
180	7.9	38.438	4.8656	76.2378	12.9217	3.25	32.5	7.768	0.5431	-0.2772	0.9984	0.4047	0.2712	0.5385	792.114	479.589	2.6	38.35	0.376545
181	9.1	84.6623	9.3036	72.2243	10.1724	3.25	18.3848	3.5481	0.9774	0.9457	0.9999	0.01449	0	0	1172.63	977.802	21.45	81.9	0.914592
182	6.9	5.9927	0.8685	24.1614	4.9309	0	17.5018	3.9861	0.07832	-1	1	0.9064	1	0.5357	475.993	804.319	5.85	1.3	0.176134
183	21.1	42.5489	2.0165	164.876	8.6323	0	41.1096	7.7001	0.5089	-0.9665	1	0.6007	0.3508	0.4353	1330.6	727.052	24.05	-35.1	0.233599
184	7.3	84.9811	11.6413	72.2259	13.6275	3.25	42.25	8.9364	0.9414	0.757	0.9999	0.06836	0	0	498.699	999.788	79.3	-30.55	0.854251
185	9.1	97.4567	10.7095	87.9859	12.3924	0	27.768	4.8783	0.94	0.4243	0.9999	0.1233	0.05634	0.07843	312.187	680.088	-67.6	-70.2	0.864199
186	5.1	7.9076	1.5505	16.8332	5.4301	0	14.5344	3.8665	-0.013	-1	0.9648	0.842	1	0.7273	824.372	981.49	1.3	-7.8	0.285538
187	25.3	155.854	6.1602	244.536	10.4951	0	20.5548	4.5175	0.7187	-0.979	1	0.5645	0.1845	0.2113	1265.66	673.217	-132.6	-81.9	0.58696
188	4.9	73.1156	14.9216	44.5387	15.3582	7.2672	25.3833	4.1381	0.9994	0.9982	1	0.0005799	0	0	256.633	405.99	-53.3	-50.05	0.971572
189	8.1	35.5366	4.3872	51.5973	8.4586	3.25	14.5344	3.1343	0.9682	0.81	1	0.04312	0.459	0	549.327	83.0617	22.75	-27.3	0.518667
190	15.5	245.774	15.8564	293.415	21.7344	3.25	35.75	6.0046	0.9142	0.3397	1	0.1637	0	0.1565	737.868	422.377	-207.35	131.95	0.729553
191	15.1	80.6026	5.3379	87.8794	6.7083	0	16.5718	4.0899	0.9683	0.752	1	0.05287	0.2748	0	463.318	913.553	80.6	-0.65	0.795716
192	6.5	22.981	3.5355	36.6287	8.1397	3.25	18.9506	4.5365	0.9511	0.8427	0.9998	0.04617	0.6889	0	481.069	625.792	-20.15	11.05	0.434353
193	7.3	25.7797	3.5315	13.1996	2.4905	0	7.2672	2.0593	0.5187	-0.3162	1	0.4556	0.6981	0.6	1359.8	919.329	-21.45	-14.3	1.41799
194	9.9	95.9713	9.6941	81.6071	10.33	0	21.8017	5.5552	0.9292	0.7071	1	0.09151	0.1139	0.08475	1310.83	533.101	-84.5	-45.5	0.938441
195	7.5	3.9538	0.5272	29.6378	5.3887	0	16.5718	4.1204	-0.3284	-0.9983	0.9899	0.7418	1	0.8529	944.16	677.993	3.9	0.65	0.0978344
196	5.1	16.7745	3.2891	37.6962	12.1601	3.25	46.8722	12.1896	0.8981	0.6337	0.9988	0.1199	0.3871	0.1818	1169.5	735.912	-13.65	-9.75	0.270483
197	9.9	32.9134	3.3246	56.6204	7.1671	0	26.8002	6.0669	0.9263	0.1644	1	0.1748	0.7848	0.08475	943.465	385.222	32.5	5.2	0.46387
198	16.1	76.7441	4.7667	134.632	9.5484	0	26.2023	5.9986	0.2741	-1	0.9999	0.8517	0.4184	0.4545	1272.43	901.547	75.4	-14.3	0.499215
199	6.3	20.317	3.2249	27.6526	6.4308	0	13	3.7407	0.5906	0.1406	0.9981	0.2372	0.6977	0.6957	99.3492	338.754	2.6	20.15	0.501477
200	36.7	276.959	7.5466	335.849	9.6786	0	35.1541	4.3454	0.8097	-1	1	0.4773	0.1729	0.1223	694.842	256.086	254.8	-108.55	0.77972
201	7.7	15.7214	2.0417	29.9428	5.2531	0	11.718	3.5835	0.4397	-0.9908	0.9995	0.831	0.9825	0.3243	1153.18	928.701	13.65	7.8	0.388666
202	5.7	34.2532	6.0093	26.719	7.2213	0	14.5344	4.8244	0.9944	0.9714	0.9998	0.007476	0	0	359.228	337.623	28.6	18.85	0.832163
203	6.3	55.7411	8.8478	45.0028	10.4658	3.25	26.2023	7.1993	0.9971	0.991	0.9999	0.002545	0.1163	0	708.722	729.754	47.45	29.25	0.845401
204	32.5	143.757	4.4233	273.363	8.9627	0	32.6621	4.1655	0.8501	-0.6847	1	0.2879	0.5443	0.1825	1157	912.706	-53.95	133.25	0.493523
205	6.5	42.1298	6.4815	39.3346	8.741	3.25	16.25	3.747	0.9805	0.9322	1	0.01868	0.06667	0	26.6769	1014.93	26	33.15	0.741506
206	9.3	74.0686	7.9644	76.6402	10.4987	0	17.5018	4.3203	0.7726	-0.05778	1	0.2987	0.1918	0.3585	387.016	567.86	13.65	-72.8	0.758608
207	6.1	40.5404	6.646	34.3024	8.3664	3.25	14.5344	3.6443	0.9957	0.9831	1	0.004326	0	0	1118.61	739.172	39.65	-8.45	0.794368
208	4.7	24.0851	5.1245	25.6086	9.4847	4.5962	17.5018	3.9315	0.9227	0.8326	0.9704	0.05069	0.07407	0	997.117	788.745	24.05	-1.3	0.540291
209	11.7	63.7564	5.4493	74.8495	7.7164	0	16.5718	3.27	0.9765	0.8721	1	0.0289	0.134	0	1347.95	882.688	-58.5	-25.35	0.706197
210	5.3	40.556	7.6521	28.4401	8.6182	0	16.5718	4.3735	0.9844	0.9545	0.9999	0.01576	0	0	428.311	69.3396	-4.55	-40.3	0.8879
211	15.3	73.3233	4.7924	108.918	8.1893	0	27.5772	5.7525	0.965	0.7593	1	0.04364	0.3008	0	548.363	965.314	16.25	-71.5	0.585203
212	6.1	49.9148	8.1827	52.1005	12.7074	3.25	21.8017	4.6304	0.8935	0.753	0.9997	0.06472	0.1463	0	355.967	778.107	-49.4	-7.15	0.643932
213	7.1	15.0064	2.1136	38.7328	7.5947	0	33.4608	6.6048	0.4595	-0.9762	1	0.6836	0.6275	0.4516	1273.11	100.155	-4.55	-14.3	0.278299
214	11.3	54.1844	4.7951	78.2104	8.4097	0	16.5718	3.8529	0.3956	-1	1	0.7583	0.4839	0.4167	103.447	538.584	9.75	-53.3	0.570187
215	5.7	25.3833	4.4532	26.8204	7.2487	0	14.5344	4.365	0.9778	0.8833	0.9999	0.03034	0.5946	0	1294.14	189.71	-19.5	16.25	0.614345
216	12.1	79.4703	6.5678	83.0561	8.2234	0	18.9506	3.8092	0.958	0.8094	1	0.04812	0.1386	0	637.479	273.785	5.2	79.3	0.798672
217	22.5	81.1251	3.6056	137.755	6.7197	0	44.2048	5.1619	0.7721	-0.9487	1	0.3924	0.5122	0.2637	690.218	328.184	49.4	-64.35	0.536572
218	14.5	37.5709	2.5911	86.083	6.8866	0	18.3848	3.654	0.8361	-0.1789	1	0.252	0.992	0.2019	213.262	376.341	29.9	22.75	0.376252
219	9.3	26.5547	2.8553	49.6328	6.799	0	17.5018	3.8781	0.3765	-0.9954	0.9967	0.3659	0.6849	0.8491	469	836.038	24.7	9.75	0.419959
220	14.3	24.879	1.7398	145.002	11.7888	0	37.0557	5.4782	0.1877	-0.9772	1	0.6739	0.1951	0.6796	235.339	699.462	13.65	20.8	0.147581
221	10.1	42.9787	4.2553	95.1193	11.7431	0	23.4361	6.5555	0.72	-0.0671	0.9999	0.2941	0.2099	0.5082	628.535	676.693	42.9	-2.6	0.362366
222	5.5	13.5724	2.4677	22.9381	6.5537	0	16.5718	4.3416	0.7769	0.4138	0.9935	0.1935	1	0.3333	1084.51	112.109	-3.9	-13	0.376535
223	13.1	16.0538	1.2255	46.1214	4.1551	0	13.4001	2.7467	0.408	-0.9971	1	0.6471	1	0.5227	1326.47	607.248	14.95	5.85	0.294939
224	29.1	54.7121	1.8801	210.064	7.7514	0	29.43	4.6445	0.5161	-0.9998	0.9999	0.6246	0.6827	0.436	570.713	443.746	-50.05	-22.1	0.24255
225	25.7	216.679	8.4311	225.26	9.5046	0	25.3833	4.9524	0.9592	0.2084	1	0.09987	0.2025	0.05069	135.786	841.494	-65	206.7	0.887055
226	5.3	8.475	1.599	11.9366	3.6171	3.25	4.5962	0.6088	0.8178	0.3714	0.9762	0.1549	1	0.1538	560.84	776.047	4.55	7.15	0.442067
227	6.1	9.3744	1.5368	12.777	3.1163	0	6.5	1.6495	0.9307	0.6485	1	0.1036	1	0.09524	887.197	480.59	-7.8	5.2	0.493149
228	4.9	8.1445	1.6621	7.15	2.4655	0	6.5	2.2408	0.6547	0.4104	0.8	0.1215	1	0.7778	760.633	328.439	3.9	7.15	0.674143
229	7.3	16.9499	2.3219	34.9233	6.5893	0	43.3604	8.1765	0.7221	-0.8716	0.9995	0.5621	0.6981	0.1515	817.466	653.959	-14.3	9.1	0.352374
230	8.9	70.8768	7.9637	75.5192	10.9448	0	22.75	5.3385	0.9753	0.9026	1	0.02423	0	0	254.983	179.455	-1.95	-70.85	0.727624
231	7.5	40.556	5.4075	75.3224	13.695	3.25	30.8322	6.7855	0.9798	0.8819	1	0.02845	0.2545	0	862.113	25.1067	14.95	37.7	0.394852
232	4.7	54.3052	11.5543	29.2025	10.8157	4.5962	20.5548	4.5057	0.884	0.812	0.9499	0.05044	0	0	138.979	76.1702	-10.4	-53.3	1.06829
233	10.3	8.475	0.8228	56.2888	6.7818	0	26.2023	6.0226	0.4584	-0.7634	1	0.5641	1	0.619	683.102	612.413	7.15	-4.55	0.121325
234	5.7	14.3884	2.5243	21.8518	5.9059	0	13.7886	3.8232	0.7517	0.4961	0.9994	0.1695	1	0.4706	300.728	985.991	13.65	4.55	0.42742
235	16.1	19.8436	1.2325	102.877	7.2963	0	43.6033	6.8743	0.7425	-0.1845	1	0.3143	0.7518	0.3729	976.739	932.255	16.9	-10.4	0.168921
236	19.7	73.0896	3.7101	153.242	8.6577	0	34.548	5.45	0.656	-0.9999	1	0.5977	0.4011	0.2994	1077.85	329.914	57.2	45.5	0.428532
237	7.9	9.4641	1.198	47.9853	8.1331	0	40.7224	8.6674	0.3212	-1	0.9985	0.6297	0.9661	0.6486	1352.61	582.139	-9.1	-2.6	0.147299
238	5.3	10.7594	2.0301	12.7031	3.8494	0	7.2672	2.1269	0.9766	0.9441	1	0.01826	1	0	39.2547	579.387	-4.55	-9.75	0.527381
239	10.3	66.5925	6.4653	70.2387	8.4625	0	23.4361	5.4461	0.9357	0.7413	1	0.0738	0.2289	0.03175	828.204	715.534	52	41.6	0.763994
240	7.7	57.469	7.4635	52.2043	9.1586	0	18.9506	6.101	0.9965	0.9835	1	0.00424	0	0	1096.4	381.922	-39.65	41.6	0.814917
241	7.1	9.5971	1.3517	40.6916	7.9787	0	26.2023	5.5082	-0.08733	-1	1	0.8103	1	0.7097	166.796	898.599	8.45	-4.55	0.169414
242	5.9	21.0925	3.575	21.0646	5.4012	0	14.5344	3.3463	0.8922	0.6508	0.9943	0.0796	0.8974	0.05263	959.729	1032.04	11.7	17.55	0.66189
243	6.3	7.0308	1.116	26.1926	6.0913	0	11.718	2.7444	-0.4856	-1	0.8192	0.5738	1	0.9048	980.937	373.722	3.9	-5.85	0.183212
244	18.9	32.6038	1.7251	90.237	5.3395	0	11.718	2.7449	0.7182	-1	1	0.4586	0.9882	0.2432	641.561	624.783	2.6	-32.5	0.323083
245	7.9	28.3403	3.5874	34.1219	5.7834	0	13	3.3917	0.9587	0.8334	1	0.04696	0.8136	0	1005.01	712.728	-16.9	22.75	0.620293
246	4.9	30.055	6.1337	22.8572	7.8818	4.5962	17.5018	3.0363	0.9319	0.8821	0.9964	0.03973	0	0	1102.52	488.765	-27.95	11.05	0.778211
247	5.3	53.8246	10.1556	30.4406	9.2244	4.5962	16.25	3.0486	0.9956	0.9806	1	0.006055	0	0	1267.71	350.264	-39.65	-36.4	1.10095
248	23.1	40.1161	1.7366	120.629	5.717	0	35.75	5.1097	0.3875	-1	1	0.77	1	0.4074	924.879	505.509	18.2	-35.75	0.303761
249	8.5	11.718	1.3786	43.9374	6.7596	0	27.768	5.0711	-0.02198	-1	1	0.7406	1	0.7556	1223.69	405.194	-11.7	0.65	0.203947
250	6.1	6.7862	1.1125	25.4123	6.1981	0	11.718	2.9466	0.3658	-0.5145	0.9864	0.4912	1	0.7143	555.918	657.73	6.5	1.95	0.17949
251	5.1	60.4814	11.8591	47.4764	15.315	3.25	42.7471	9.9044	0.9847	0.956	0.999	0.01556	0	0	929.951	760.637	56.55	-21.45	0.774345
252	5.7	12.5536	2.2024	29.1005	7.865	0	41.3657	11.8712	0.3833	-0.1607	0.9345	0.3827	1	0.7647	1173.81	468.289	11.7	-4.55	0.280025
253	15.9	150.728	9.4798	141.926	10.2105	3.25	16.5718	3.3547	0.9867	0.9314	1	0.01931	0	0	764.969	593.072	144.3	-43.55	0.928436
254	12.5	67.1044	5.3684	97.7365	9.3082	0	34.548	5.9339	0.9376	0.6839	1	0.06545	0.06667	0.02353	616.084	736.324	-4.55	66.95	0.576739
255	7.5	26.8474	3.5797	34.5236	6.277	0	13.4001	3.3924	0.694	-0.5199	0.9999	0.3465	0.5636	0.4857	1078.66	915.407	-26.65	-3.25	0.570288
256	8.9	68.998	7.7526	68.8364	9.9763	0	26.2023	6.0525	0.9812	0.9066	1	0.02099	0.07246	0	35.4157	620.146	-50.7	46.8	0.777102
257	10.3	138.905	13.486	122.997	14.8189	7.2672	23.4361	3.2775	0.9911	0.9541	1	0.01294	0	0	627.466	303.097	118.3	-72.8	0.910054
258	15.1	94.9356	6.2871	101.611	7.7566	0	20.5548	4.2453	0.9829	0.8944	1	0.02429	0.09924	0	1221.48	639.801	-2.6	-94.9	0.810548
259	23.1	72.9044	3.156	158.425	7.5083	0	20.5548	4.9332	0.8453	0.04757	1	0.2012	0.5213	0.199	1308.74	909.809	46.8	55.9	0.420335
260	7.9	8.1445	1.0309	34.7684	5.8929	0	16.25	4.0714	0.05422	-0.9929	1	0.7964	1	0.6154	1320.94	330.133	3.9	-7.15	0.174939
261	6.1	15.1186	2.4785	48.4571	11.8188	3.25	48.3147	12.9368	0.5653	-0.4878	0.9995	0.463	0.6585	0.6667	945.025	854.557	13.65	-6.5	0.209708
262	8.3	102.403	12.3378	95.1022	15.0956	3.25	26	4.5371	0.934	0.5378	1	0.1283	0	0.1163	1143.94	54.8554	-49.4	-89.7	0.817311
263	4.7	43.4529	9.2453	28.1965	10.4432	6.5	17.5018	3.0714	0.9913	0.9841	1	0.007132	0	0	550.968	308.808	35.75	24.7	0.885294
264	26.5	53.4306	2.0163	191.719	7.8252	0	19.769	3.8004	0.7062	-0.9945	1	0.5363	0.3796	0.2568	438.943	116.991	-9.1	-52.65	0.257668
265	7.7	80.3059	10.4293	66.6719	11.6968	0	22.75	6.0128	0.9755	0.9088	0.9999	0.02229	0.07018	0	201.623	524.675	-39	-70.2	0.891637
266	10.9	5.886	0.54	53.5973	6.0222	0	24.7513	6.1822	-0.3415	-0.9971	0.9995	0.7076	1	0.8382	494.555	160.28	-5.85	-0.65	0.0896682
267	7.3	22.6383	3.1011	24.4068	4.6051	0	16.25	4.3133	0.09107	-0.999	1	0.8641	0.6226	0.5625	905.623	213.137	-17.55	-14.3	0.673406
268	11.5	53.5452	4.6561	80.4453	8.4679	0	16.5718	4.2543	0.9781	0.5613	1	0.05577	0.3263	0.01333	923.587	994.135	-9.75	-52.65	0.549853
269	32.3	63.6668	1.9711	149.488	4.9336	0	38.0403	4.2923	0.6765	-0.6	1	0.361	0.9439	0.4057	1257.55	319.605	56.55	-29.25	0.399526
270	5.5	34.1111	6.202	44.9708	12.8488	6.5	25.3833	5.2862	0.9935	0.9665	0.9998	0.008865	0	0	583.173	823.245	17.55	-29.25	0.482691
271	7.3	27.9576	3.8298	35.9693	6.7867	3.25	13.4001	2.7	0.975	0.841	1	0.03315	1	0	143.322	896.445	16.25	22.75	0.56431
272	5.1	20.7288	4.0645	18.8536	6.0818	3.25	11.718	2.9336	0.7456	0.6909	0.8847	0.05746	0.4194	0.7273	171.735	821.843	13.65	-15.6	0.668305
273	6.3	11.718	1.86	60.6948	14.1151	0	45.9619	12.7452	0.6901	-0.7593	0.9996	0.5229	0.8837	0.2174	690.762	356.31	-6.5	-9.75	0.131774
274	16.1	72.1383	4.4806	89.564	6.3521	0	32.5	4.4492	0.8638	-0.727	1	0.2495	0.617	0.2149	446.401	972.621	38.35	61.1	0.705373
275	13.9	221.936	15.9666	192.079	16.1411	0	46.5329	7.2964	0.9793	0.8713	1	0.03691	0	0	1159.51	112.068	-175.5	-135.85	0.989189
276	11.5	57.8646	5.0317	80.0681	8.4282	3.25	37.9012	6.5268	0.9111	0.2997	1	0.1602	0.1368	0.09333	849.57	957.244	-35.75	45.5	0.597008
277	6.9	36.0501	5.2247	36.6311	7.4757	3.25	20.8102	4.3182	0.9724	0.8878	1	0.03363	0.1429	0	999.971	971.42	-15.6	-32.5	0.698891
278	17.3	159.128	9.1981	188.427	12.3155	0	41.6203	6.7877	0.9494	0.857	0.9999	0.04086	0	0	1112.31	463.873	24.05	-157.3	0.746872
279	9.5	57.3512	6.037	57.8654	7.7154	3.25	13.7886	2.5713	0.9484	0.7763	1	0.05574	0.2	0	807.953	919.421	17.55	54.6	0.782461
280	31.5	42.9787	1.3644	307.622	10.4279	0	32.1734	6.2463	0.005021	-1	0.9999	0.794	0.4814	0.6971	218.863	541.629	2.6	42.9	0.130841
281	15.3	11.6276	0.76	67.5454	5.0786	0	23.6604	4.3844	0.1016	-1	0.9995	0.6243	1	0.8214	1384.12	781.529	5.2	10.4	0.149648
282	17.1	143.862	8.413	170.337	11.2806	0	26.2023	5.6531	0.7198	-0.9901	1	0.5685	0.2517	0.2214	162.322	518.588	-7.8	143.65	0.745794
283	4.9	24.05	4.9082	24.163	8.3321	3.25	13.4001	3.2728	0.8194	0.5558	0.9819	0.1545	0.7241	0.3333	149.316	795.653	-22.75	-7.8	0.589071
284	4.7	2.3436	0.4986	17.7848	6.587	3.25	10.2774	2.3926	-0.9721	-1	-0.9261	0.0332	1	1	26.7979	893.468	-1.95	-1.3	0.0756945
285	4.9	7.2672	1.4831	28.1942	9.7221	3.25	20.5548	5.2293	0.3577	-0.6	0.9935	0.6619	1	0.625	289.388	965.888	1.3	-7.15	0.152549
286	7.5	41.7875	5.5717	40.6654	7.3937	0	14.5344	3.4356	0.7217	0.2975	0.9996	0.2533	0.3273	0.4857	748.36	598.327	-40.3	-11.05	0.753574
287	37.1	147.62	3.979	240.651	6.8561	0	37.0557	5.2861	0.739	-0.9999	1	0.4772	0.6211	0.2364	863.594	378.395	27.95	144.95	0.580359
288	26.1	32.5	1.2452	108.009	4.4817	0	14.5344	3.4003	0.2014	-1	1	0.7319	0.8091	0.6158	1361.09	937.245	0	-32.5	0.277841
289	10.9	80.0952	7.3482	102.77	11.5473	3.25	27.5772	5.6873	0.9561	0.6459	1	0.06764	0.2472	0.01449	928.037	580.569	-65	-46.8	0.636357
290	8.7	31.8765	3.664	53.7419	8.0212	0	23.4361	6.0523	0.6777	-0.8437	1	0.4044	0.7313	0.4255	313.845	317.218	30.55	9.1	0.45679
291	10.9	16.5718	1.5203	49.2631	5.5352	0	18.9506	3.7288	0.7874	-0.2747	1	0.3453	1	0.2206	866.766	773.638	12.35	-11.05	0.27466
292	5.3	52	9.8113	37.0074	11.2144	7.2672	13.7886	2.1563	0.9938	0.9902	0.997	0.001848	0	0	416.66	816.377	-41.6	31.2	0.874884
293	5.3	77.658	14.6525	51.2589	15.533	3.25	39.6713	8.2098	0.9935	0.9794	0.9996	0.006265	0	0	246.066	534.859	-37.05	-68.25	0.943314
294	13.1	64.7558	4.9432	85.2434	7.6796	0	26.2023	4.2626	0.8412	0.09417	1	0.1784	0.4505	0.2637	1090.56	263.221	-61.75	19.5	0.643679
295	9.1	56.1639	6.1719	59.7064	8.4094	0	26.8002	5.7043	0.9754	0.8641	1	0.02915	0.2958	0	128.203	340.983	-51.35	-22.75	0.733929
296	6.5	22.3849	3.4438	36.3959	8.088	0	19.769	5.3963	0.8546	0.2941	1	0.1673	0.7778	0.16	483.623	564.654	20.15	9.75	0.425791
297	5.7	42.4446	7.4464	35.6639	9.6389	3.25	16.25	2.9937	0.9836	0.9512	0.9999	0.01787	0.05405	0	342.246	828.386	32.5	27.3	0.772536
298	19.3	24.9722	1.2939	121.94	7.0486	0	24.7513	4.1855	0.09856	-0.9998	1	0.7656	0.7225	0.66	409.43	720.114	19.5	-15.6	0.183568
299	5.3	21.4401	4.0453	30.5874	9.2689	3.25	14.5344	3.6601	0.9301	0.6247	0.9996	0.1014	0.7273	0.07692	1083.87	461.151	20.8	5.2	0.436438
300	8.1	52.8462	6.5242	43.0077	7.0504	0	11.718	2.7807	0.9918	0.9631	0.9998	0.008866	0.03279	0	43.5864	202.006	-44.85	27.95	0.925366
301	6.5	22.0713	3.3956	20.4892	4.5532	0	9.1924	2.2279	0.873	0.5516	1	0.1549	0.9333	0.2	923.385	738.377	5.2	21.45	0.745761
302	5.5	3.7901	0.6891	18.0036	5.1439	0	19.769	5.9855	-0.6163	-0.9939	-0.3363	0.1979	1	1	1115.54	677.391	3.25	1.95	0.133965
303	7.1	19.2931	2.7173	31.715	6.2186	0	17.5018	4.0924	0.7755	-0.6791	1	0.5122	0.902	0.1613	1014.13	904.106	-10.4	16.25	0.436963
304	10.1	92.7407	9.1822	77.5559	9.5748	3.25	14.5344	3.5964	0.9871	0.9424	1	0.01453	0	0	1163.01	565.728	-87.1	-31.85	0.958997
305	7.1	47.4144	6.6781	49.1879	9.6447	3.25	16.5718	4.1331	0.9858	0.9479	0.9999	0.01639	0	0	753.183	886.711	-41.6	22.75	0.692411
306	27.3	108.527	3.9753	189.986	7.5093	0	21.8017	4.5055	0.8887	0.1521	1	0.1596	0.5771	0.1478	888.119	269.15	-52.65	94.9	0.529384
307	5.1	5.36	1.051	23.7041	7.6465	0	18.3848	4.4562	-0.135	-0.9648	0.9487	0.8254	1	0.7	536.608	10.6667	1.3	-5.2	0.137449
308	30.1	171.484	5.6972	265.666	9.4543	0	29.0689	4.8636	0.6008	-0.998	1	0.6045	0.4128	0.3176	869.005	114.48	-135.85	104.65	0.602604
309	5.7	27.5925	4.8408	35.6821	9.6438	0	22.75	6.2753	0.9293	0.8	0.9999	0.06425	0.3784	0	1292.57	999.728	-26.65	7.15	0.50196
310	17.7	138.134	7.8042	149.011	9.4912	3.25	18.3848	3.6058	0.9893	0.9184	1	0.01532	0	0	1040.85	265.539	-130.65	-44.85	0.822256
311	35.5	126.583	3.5657	245.497	7.3283	0	19.5	4.1695	0.2595	-1	1	0.8271	0.5254	0.4583	1128.11	128.08	-24.7	-124.15	0.486566
312	6.5	45.407	6.9857	46.5215	10.3381	0	24.7513	6.8536	0.7067	0.2417	0.9998	0.254	0.5111	0.48	1092.15	978.031	44.2	-10.4	0.675724
313	5.1	6.6922	1.3122	27.3532	8.8236	0	23.4361	6.8043	-0.1624	-0.9594	0.9839	0.695	1	0.8	522.539	119.677	3.25	-5.85	0.148715
314	6.9	102.603	14.87	85.1429	17.3761	9.75	27.768	4.8826	0.8751	0.766	0.9744	0.05995	0	0	279.71	197.601	29.9	98.15	0.855773
315	4.7	21.5385	4.5826	28.2083	10.4475	0	18.3848	5.6287	0.9694	0.9147	0.996	0.02858	0.3333	0	1212.03	1037.2	-21.45	1.95	0.438631
316	5.1	6.5324	1.2809	17.4847	5.6402	0	16.5718	4.7333	0.7492	0.4472	0.9978	0.1855	1	0.4	1177.25	253.255	0.65	6.5	0.227102
317	7.9	26.2346	3.3208	41.4427	7.0242	0	21.8017	5.1635	0.8643	-0.9162	1	0.3011	0.6441	0.02564	314.424	975.924	-17.55	-19.5	0.472766
318	12.5	36.0384	2.8831	87.0225	8.2879	0	22.981	4.9286	0.465	-0.9947	1	0.6763	0.8095	0.5062	286.764	485.924	-27.95	22.75	0.347869
319	6.1	84.9737	13.9301	59.0396	14.3999	3.25	33.931	7.1409	0.9909	0.9798	0.9997	0.006708	0	0	354.943	430.566	82.55	20.15	0.967375
320	6.5	28.5112	4.3863	30.3715	6.7492	0	13.7886	3.8558	0.9879	0.9394	1	0.01463	0.3111	0	645.462	639.6	20.8	-19.5	0.649899
321	5.3	47.343	8.9326	31.9692	9.6876	3.25	16.25	3.5781	0.9811	0.9352	1	0.02012	0	0	765.557	971.83	7.15	46.8	0.922065
322	5.9	50.2017	8.5088	36.6982	9.4098	0	16.5718	3.2098	0.9537	0.8359	1	0.05198	0	0	380.517	650.085	-50.05	3.9	0.904249
323	5.1	31.5903	6.1942	23.0731	7.4429	0	13.4001	4.1286	0.9791	0.9615	0.9998	0.012	0	0	1316.56	27.1667	18.85	-25.35	0.832229
324	20.3	21.9273	1.0802	92.0289	5.0289	0	21.8017	4.3151	0.1172	-1	1	0.6892	0.9945	0.7548	1164.53	762.899	-4.55	-21.45	0.214798
325	27.7	41.5848	1.5013	231.126	8.9932	0	42.3748	6.5541	0.455	-0.9992	1	0.6272	0.9183	0.5212	1029.5	67.2924	-17.55	37.7	0.166937
326	14.7	79.868	5.4332	112.695	8.8736	0	32.0088	5.9142	0.9363	0.6088	1	0.07716	0.2756	0.04673	591.731	208.65	-43.55	-66.95	0.612288
327	6.3	57.0817	9.0606	50.9846	11.8569	3.25	32.0088	6.1964	0.9737	0.9545	0.9857	0.009848	0	0	1356.21	212.349	-49.4	-28.6	0.764163
328	13.7	157.768	11.5159	186.743	15.961	3.25	39.2699	8.2921	0.8415	-0.871	1	0.2939	0.1966	0.2062	717.996	132.796	151.45	-44.2	0.721502
329	6.3	13.7118	2.1765	34.3203	7.9815	0	19.769	3.9379	0.2924	-0.8768	0.9989	0.6263	0.814	0.6957	395.929	791.397	13.65	1.3	0.272693
330	11.3	44.2048	3.9119	86.99	9.3538	3.25	26.2023	4.9061	0.7287	-0.9627	1	0.4452	0.5161	0.3239	1201.88	786.031	-26	-35.75	0.418215
331	6.5	62.1422	9.5603	44.2187	9.8264	3.25	17.5018	3.0055	0.9969	0.9846	0.9997	0.003336	0	0	1132.11	846.723	16.9	59.8	0.97292
332	5.1	18.7489	3.6762	25.94	8.3677	0	24.7513	5.3567	0.9566	0.8246	0.9977	0.05272	0.06452	0	1282.78	175.451	15.6	10.4	0.439332
333	7.1	28.872	4.0665	36.7753	7.2108	0	20.8102	5.4565	-0.05037	-0.9285	0.9819	0.5556	0.6275	0.871	72.669	490.211	-14.95	-24.7	0.563946
334	17.3	106.911	6.1798	130.863	8.5531	3.25	16.5718	3.2427	0.9565	-0.7894	1	0.1874	0.1699	0.03008	422.017	326.234	-14.3	105.95	0.722522
335	7.9	0.9192	0.1164	30.2351	5.1246	0	16.25	3.6288	-0.2587	-0.9952	0.9487	0.6179	1	0.9211	731.221	1012.72	-0.65	0.65	0.022714
336	10.3	33.3786	3.2406	60.346	7.2706	0	22.981	4.7426	0.8638	0.359	1	0.1366	0.7831	0.1587	157.646	409.68	33.15	-3.9	0.445713
337	6.1	8.475	1.3893	28.521	6.9563	0	21.8017	6.3596	0.5453	-0.3714	0.9864	0.3463	1	0.65	90.2705	307.074	-0.65	-8.45	0.199718
338	8.7	68.7066	7.8973	60.6161	9.0472	0	20.8102	5.9445	0.6578	-0.9578	1	0.5269	0.4925	0.3696	1005.61	380.04	27.3	-63.05	0.8729
339	6.1	35.4175	5.8062	32.0985	7.8289	0	14.5344	3.4885	0.97	0.8529	1	0.0457	0.1707	0	1098.43	647.697	-26	-24.05	0.741637
340	5.5	5.9927	1.0896	16.1627	4.6179	0	32.5	7.7299	-0.6376	-0.9769	0.991	0.5181	1	0.9333	199.927	1035.77	1.3	5.85	0.235951
341	13.3	16.3019	1.2257	53.0448	4.6942	0	13.7886	3.1356	0.474	-1	0.9998	0.5743	1	0.5889	841.335	645.316	-14.95	-6.5	0.261109
342	12.1	56.115	4.6376	71.8974	7.1186	0	20.5548	4.5899	0.939	0.3861	1	0.1121	0.5446	0.04938	231.727	982.095	53.3	17.55	0.651476
343	7.1	75.872	10.6862	54.4518	10.6768	3.25	22.981	4.5405	0.9796	0.9474	0.9999	0.01631	0	0	625.958	496.753	-75.4	-8.45	1.00088
344	7.3	7.0007	0.959	26.8871	5.073	0	17.5018	3.4284	0.6809	-0.136	0.9997	0.3033	1	0.375	1186.4	408.151	2.6	6.5	0.18904
345	8.5	38.608	4.5421	52.3533	8.0544	0	20.5548	4.5016	0.5321	-0.8204	0.9997	0.5385	0.4462	0.4889	201.271	799.565	-27.3	27.3	0.563928
346	6.3	86.4133	13.7164	59.5428	13.8472	9.1924	18.3848	2.2093	0.9942	0.9832	0.999	0.003967	0	0	230.198	235.436	-61.75	-60.45	0.990554
347	4.9	52.328	10.6792	26.5297	9.1482	0	24.7513	6.5643	0.9672	0.9045	0.9948	0.03007	0.06897	0	320.245	880.459	-52	-5.85	1.16736
348	19.5	57.1113	2.9288	127.707	7.2975	0	24.7513	4.2151	0.5183	-1	1	0.5926	0.5943	0.4839	45.2051	416.636	42.9	37.7	0.401343
349	11.3	53.0497	4.6947	73.4099	7.8935	0	20.8102	5.2971	0.3577	-0.9998	1	0.7225	0.7634	0.5	399.434	503.296	-6.5	52.65	0.594755
350	8.5	18.3848	2.1629	32.0383	4.929	0	13	3.1335	0.5436	-0.9285	1	0.5656	1	0.4889	182.847	248.294	18.2	-2.6	0.438811
351	19.3	229.407	11.8864	230.694	13.3349	0	33.931	5.2716	0.9864	0.9048	1	0.01853	0.05202	0	635.443	852.889	-221.65	-59.15	0.891375
352	24.3	34.9432	1.438	120.651	5.4104	0	18.9506	3.5908	0.329	-0.9701	1	0.5867	0.8969	0.6497	1247.26	874.85	25.35	-24.05	0.265784
353	14.3	15.6271	1.0928	74.824	6.0833	0	26.8002	4.5685	0.5358	-0.9983	1	0.5795	1	0.3981	895.724	382.136	14.95	4.55	0.179639
354	4.7	63.0902	13.4234	36.4907	13.5151	7.2672	20.8102	3.985	0.9993	0.9985	1	0.0006135	0	0	1087.52	398.085	29.25	55.9	0.993215
355	11.7	37.8398	3.2342	57.8637	5.9653	0	16.25	3.3204	0.918	0.3987	1	0.1375	0.732	0.07792	35.359	633.355	37.7	3.25	0.542169
356	26.9	118.877	4.4192	155.628	6.2501	0	22.981	3.9863	0.6527	-0.9995	1	0.6789	0.3655	0.2247	520.331	23.2305	-118.3	-11.7	0.707061
357	10.7	20.739	1.9382	65.4457	7.5225	0	24.7513	4.6744	0.3022	-0.9994	1	0.7686	0.9885	0.5	467.173	816.902	11.05	-17.55	0.257654
358	6.1	3.9	0.6393	22.13	5.3976	0	14.5344	4.7073	-0.06325	-1	0.8517	0.6659	1	0.8571	714.885	460.213	0	3.9	0.118442
359	26.3	73.6338	2.7998	186.119	7.6592	0	37.0557	5.2579	0.8814	-0.142	1	0.1832	0.8189	0.139	749.578	419.059	-72.8	-11.05	0.365547
360	11.5	73.404	6.383	87.3005	9.1895	0	17.5018	4.2464	0.8862	0.1644	1	0.1798	0.2842	0.1733	930.961	456.417	21.45	-70.2	0.694597
361	5.3	11.9501	2.2547	17.2907	5.2396	0	9.75	3.0524	0.8494	-0.0767	1	0.296	0.9394	0.1538	565.028	664.802	-11.05	-4.55	0.430319
362	5.7	34.6152	6.0728	26.5426	7.1737	0	11.718	3.3711	0.9938	0.9816	1	0.007799	0.02703	0	1130.07	513.895	19.5	-28.6	0.846537
363	5.1	38.7936	7.6066	28.7493	9.274	4.5962	17.5018	3.4384	0.9044	0.6234	0.9864	0.1042	0	0.09091	414.735	992.088	38.35	5.85	0.820207
364	11.9	95.5478	8.0292	93.5061	9.4451	0	30.6604	7.9396	0.4336	-0.9806	1	0.5992	0.4848	0.5128	1319.34	74.1429	-53.3	79.3	0.850092
365	7.7	42.6085	5.5336	41.9711	7.3633	0	18.3848	3.4855	0.9731	0.9088	0.9999	0.02276	0.193	0	934.604	406.662	39.65	-15.6	0.751511
366	12.1	35.8444	2.9623	80.1969	7.9403	0	20.5548	4.1763	0.689	-0.8321	1	0.4264	0.5347	0.3827	838.723	749.835	35.75	2.6	0.373072
367	4.7	32.0088	6.8104	28.7046	10.6313	7.2672	14.5344	2.2156	0.3988	0.2464	0.6577	0.1408	0	1	466.372	757.128	-7.15	31.2	0.640599
368	8.5	96.8173	11.3903	85.6361	13.1748	3.25	26	5.4934	0.944	0.6661	1	0.07546	0	0.04444	617.594	450.112	81.25	52.65	0.864552
369	23.5	27.9122	1.1878	110.055	5.1188	0	38.0403	4.7005	0.3985	-0.9947	1	0.6944	0.9907	0.4868	395.575	1017.89	24.7	13	0.232047
370	5.5	10.1741	1.8498	19.9632	5.7038	0	16.25	4.2154	0.2725	-0.4524	0.9899	0.4923	1	0.7143	1304.55	402.591	9.1	4.55	0.32431
371	5.1	40.6964	7.9797	37.0997	11.9677	3.25	30.6604	7.9531	0.9224	0.8499	0.9998	0.05583	0	0	277.902	284.078	-18.2	-36.4	0.66677
372	11.5	71.361	6.2053	104.13	10.9611	0	21.8017	4.6497	0.811	-0.6459	0.9999	0.334	0.4105	0.2133	420.239	231.965	47.45	-53.3	0.56612
373	20.5	6.6922	0.3264	144.318	7.801	3.25	19.5	3.6267	0.5703	-0.8321	1	0.4803	1	0.478	1313.15	350.729	3.25	-5.85	0.0418408
374	16.1	18.9506	1.1771	56.5186	4.0084	0	14.5344	2.7946	0.06193	-0.9996	0.9945	0.6551	1	0.7913	252.873	762.196	17.55	-7.15	0.293658
375	4.7	2.0555	0.4373	28.7003	10.6298	3.25	26.2023	6.9287	0.1281	-0.8944	0.8944	0.6441	1	0.8571	934.947	677.926	1.95	0.65	0.0411391
376	4.7	20.3482	4.3294	19.8513	7.3523	3.25	11.718	2.1912	0.7044	0.518	0.8214	0.1084	0.4074	0.5714	859.362	155.915	-18.2	-9.1	0.58885
377	10.3	29.0689	2.8222	60.9933	7.3486	0	16.5718	4.5773	0.531	-0.4472	0.9979	0.3884	0.8554	0.5902	547.398	603.66	-26	13	0.384046
378	8.7	31.6304	3.6357	51.781	7.7285	0	16.5718	4.2736	0.5204	-0.4472	0.9992	0.466	0.8806	0.5106	1317.17	301.644	-5.2	-31.2	0.470428
379	8.1	32.8941	4.061	73.2064	12.001	0	42.25	9.2424	0.3639	-0.4874	1	0.6516	0.06557	0.4878	1367.85	395.883	26	20.15	0.338388
380	8.1	17.0988	2.111	57.4802	9.423	0	26.2023	5.2103	0.03478	-1	0.9993	0.9606	0.2131	0.5122	305.58	823.074	-16.9	-2.6	0.224026
381	18.7	53.0497	2.8369	169.671	10.1599	0	26.8002	5.3922	0.7356	-0.9248	1	0.5489	0.2515	0.2041	951.909	115.463	6.5	-52.65	0.279225
382	5.3	22.0809	4.1662	26.1218	7.9157	0	18.9506	6.2473	0.8632	0.5369	0.9991	0.1291	0.8485	0.1538	1148.14	324.745	16.25	14.95	0.526321
383	16.1	50.966	3.1656	97.1447	6.8897	0	16.5718	3.1837	0.94	0.4147	1	0.1151	1	0.04959	77.6087	869.708	50.7	5.2	0.459468
384	26.1	53.7774	2.0604	176.988	7.3439	0	35.8974	5.1491	0.4075	-1	1	0.7133	0.639	0.4475	645.967	244.352	38.35	-37.7	0.280559
385	22.7	135.893	5.9865	159.502	7.7054	0	16.25	3.2533	0.606	-0.9981	1	0.6837	0.285	0.2688	292.304	756.249	-45.5	-128.05	0.776923
386	12.5	72.8029	5.8242	172.599	16.438	4.5962	37.9012	6.9815	0.6487	-0.72	1	0.5999	0	0.2706	453.828	701.152	0.65	-72.8	0.354313
387	7.1	22.1096	3.114	47.8203	9.3765	0	44.2048	8.8109	0.4901	-0.9569	0.9966	0.685	0.9412	0.4194	953.042	873.5	-9.1	20.15	0.332107
388	10.5	52.4248	4.9928	52.97	6.2318	0	16.25	3.0397	0.983	0.8575	1	0.0276	0.4	0	139.209	634.738	-49.4	17.55	0.801181
389	8.7	99.3203	11.4161	76.7748	11.4589	0	17.5018	3.6686	0.9865	0.9569	1	0.01137	0	0	292.632	722.069	24.7	96.2	0.996265
390	20.3	67.0005	3.3005	98.2851	5.3708	0	17.5018	3.078	0.8268	-0.9985	1	0.3758	0.5738	0.1728	309.271	386.165	-52	-42.25	0.614527
391	5.1	4.9503	0.9706	30.8393	9.9482	3.25	36.3361	10.3209	0.1004	-0.908	0.9806	0.7067	1	0.7	905.108	236.147	4.55	-1.95	0.0975654
392	4.9	29.8222	6.0862	25.8803	8.9243	3.25	16.25	3.6511	0.9099	0.8437	0.9994	0.07127	0.1724	0	382.622	419.653	27.95	10.4	0.681981
393	22.1	88.7244	4.0147	210.49	10.4722	0	42.3748	7.1022	0.5036	-1	1	0.7121	0.607	0.3631	554.778	346	55.9	68.9	0.383367
394	9.3	26.073	2.8036	46.7236	6.4005	0	16.5718	4.0872	0.7751	-0.4315	1	0.3762	0.8904	0.2264	1249.88	472.065	1.95	26	0.438028
395	7.3	72.2407	9.896	79.8515	15.0663	9.1924	30.8322	5.1387	0.97	0.9016	1	0.02235	0.03774	0	1337.67	547.589	36.4	-62.4	0.65683
396	6.5	28.7767	4.4272	32.0091	7.1131	0	16.25	3.6481	0.9464	0.8087	0.9998	0.06227	0.5333	0	541.692	634.308	-27.3	9.1	0.622401
397	4.7	6.4018	1.3621	21.3933	7.9234	0	16.5718	5.5754	0.1989	-0.6757	0.9701	0.7746	1	0.6	815.245	537.766	-5.85	-2.6	0.171909
398	28.7	40.9294	1.4261	190.3	7.1273	0	26.8002	4.8726	0.2677	-1	1	0.7106	0.7865	0.589	1278.79	1002.91	-40.3	7.15	0.20009
399	8.5	81	9.5294	85.1315	13.0972	3.25	19.769	3.71	0.9336	0.8185	1	0.06155	0.1846	0	487.171	612.729	-74.75	31.2	0.727591
400	6.3	37.7224	5.9877	33.6022	7.8145	0	14.5344	3.1478	0.9697	0.9477	0.995	0.01508	0.04651	0	146.016	656.683	-37.7	1.3	0.766229
401	8.3	41.8279	5.0395	47.3617	7.5177	3.25	24.7513	4.1256	0.9461	0.8437	0.9999	0.03632	0.2857	0	973.169	267.259	-35.1	-22.75	0.670351
402	8.5	26.162	3.0779	45.5643	7.0099	0	19.769	4.6071	0.5322	-0.8064	0.9982	0.5336	0.7846	0.5333	453.682	1029.51	-23.4	11.7	0.439079
403	9.7	157.923	16.2807	133.25	17.3051	7.2672	35.0036	5.2841	0.9684	0.8657	0.9995	0.03199	0	0	345.902	710.103	-87.75	-131.3	0.940804
404	6.7	50.1175	7.4802	43.3785	9.2295	3.25	16.25	3.3185	0.8878	0.7424	0.9877	0.06034	0	0.03704	363.724	737.254	27.95	-41.6	0.810466
405	6.3	20.2441	3.2134	27.4728	6.389	3.25	13.4001	2.8731	0.95	0.8	0.9997	0.05928	0.9767	0	831.944	610.833	-1.95	20.15	0.502958
406	6.3	2.9069	0.4614	18.7375	4.3576	0	16.25	4.2463	-0.4954	-0.9878	0.9971	0.5828	1	0.9565	1279.27	612.444	-1.3	2.6	0.105884
407	8.3	19.3914	2.3363	58.1052	9.223	0	45.2673	8.0844	0.2516	-0.7551	1	0.6635	0.07937	0.6047	24.7771	764.62	-4.55	18.85	0.253312
408	10.5	40.0476	3.8141	71.967	8.4667	0	32.6621	6.4721	0.7342	-0.296	1	0.3716	0.5529	0.3281	580.762	78.1143	9.1	-39	0.450482
409	12.5	15.0064	1.2005	63.0617	6.0059	0	19.769	4.1969	0.2979	-0.9899	1	0.7612	1	0.4941	120.116	345.248	-4.55	14.3	0.199887
410	5.1	41.539	8.1449	28.0322	9.0427	3.25	17.5018	4.4409	0.9981	0.9951	1	0.001713	0	0	873.588	974.843	39	14.3	0.900715
411	9.1	57.4984	6.3185	64.7977	9.1264	0	30.8322	5.931	0.9602	0.8177	0.9998	0.03747	0.01408	0	1346.55	98.989	56.55	-10.4	0.692332
412	6.9	4.111	0.5958	37.0731	7.5659	0	20.8102	4.5829	-0.343	-1	0.9997	0.815	1	0.7407	1012.43	899	1.3	3.9	0.0787481
413	21.9	147.666	6.7427	205.199	10.3115	0	29.43	6.1185	0.9156	-0.1789	1	0.1348	0.2111	0.06704	130.171	439.304	-51.35	138.45	0.653901
414	11.5	50.4829	4.3898	64.7345	6.8142	0	16.5718	3.4247	0.5852	-0.9962	0.9999	0.6989	0.4211	0.2667	642.148	744.6	10.4	49.4	0.644214
415	18.1	132.614	7.3268	146.61	9.1062	0	32.0088	4.5893	0.9	0.1821	1	0.1964	0.1925	0.1064	1257.99	922.906	-126.75	-39	0.804595
416	7.3	58.5	8.0137	59.572	11.24	0	19.769	5.2379	0.9905	0.9454	1	0.01345	0	0	1285.79	679.014	0	58.5	0.712963
417	5.7	5.5154	0.9676	15.0836	4.0766	0	10.2774	3.0054	0.537	-0.1961	0.9955	0.3865	1	0.6923	186.667	633.456	3.9	-3.9	0.237355
418	4.7	52.2351	11.1138	31.9763	11.8431	0	26	6.6382	0.9727	0.9579	0.9813	0.007991	0	0	629.734	98.1809	50.05	-14.95	0.93842
419	7.5	89.3342	11.9112	84.3165	15.3303	3.25	41.3657	8.3709	0.8216	0.4394	0.9995	0.1905	0	0.3429	435.033	939.28	-43.55	-78	0.776971
420	5.9	46.5193	7.8846	50.777	13.0197	7.2672	21.8017	4.9205	0.9243	0.8083	0.9998	0.06818	0	0	920.025	37.4831	12.35	-44.85	0.60559
421	7.5	12.4182	1.6558	28.447	5.1722	0	18.3848	3.5849	0.7814	-0.2425	0.9997	0.2807	1	0.2857	657.94	1012.89	8.45	9.1	0.320135
422	19.1	194.699	10.1936	197.795	11.567	0	26.8002	5.0959	0.6572	-0.9993	1	0.5945	0.1696	0.2649	635.102	834.086	181.35	-70.85	0.881266
423	7.9	45.0943	5.7081	40.9849	6.9466	3.25	17.5018	3.3454	0.7578	0.3807	1	0.242	0.4068	0.4359	98.8734	992.576	11.7	-43.55	0.821711
424	8.1	68.4509	8.4507	76.5063	12.542	3.25	32.5	6.7335	0.9655	0.8385	1	0.03114	0.08197	0	1341.87	150.401	63.05	26.65	0.673792
425	7.9	18.8948	2.3917	31.8674	5.4013	0	48.3147	8.6414	0.324	-0.8944	0.9999	0.5432	0.8814	0.7368	549.196	1024.61	-8.45	-16.9	0.442801
426	19.1	180.602	9.4556	199.55	11.6696	3.25	22.981	4.3841	0.9752	0.8137	1	0.03283	0.09942	0	544.141	961.524	179.4	20.8	0.810276
427	24.7	52.6861	2.133	123.063	5.4213	0	16.5718	3.5613	0.6713	-0.9993	1	0.5879	0.5815	0.2657	1223.29	869.176	-33.15	40.95	0.393448
428	10.1	40.153	3.9755	52.1939	6.4437	0	14.5344	3.9902	0.9097	0.6332	1	0.1043	0.6049	0.1148	339.812	1008.02	-19.5	-35.1	0.616959
429	7.3	22.8612	3.1317	39.1897	7.3943	0	37.0557	7.6572	0.05506	-0.9995	0.9727	0.6299	0.8491	0.875	236.63	1031.06	-22.1	-5.85	0.423529
430	7.3	36.6833	5.0251	45.8445	8.6499	0	26.2023	5.4377	0.9873	0.9016	1	0.0194	0.2642	0	80.0274	283.473	18.2	31.85	0.580943
431	26.5	58.1741	2.1952	204.976	8.3663	0	26	5.2899	0.4334	-1	1	0.7609	0.5959	0.3955	884.115	885.666	-37.05	44.85	0.262386
432	4.9	4.5962	0.938	17.24	5.9448	0	13.4001	3.7846	-0.7567	-0.9717	0.3363	0.4394	1	1	39.7857	610.622	-0.65	-4.55	0.157785
433	7.5	17.562	2.3416	25.637	4.6613	0	16.25	3.2459	0.7371	0.2234	1	0.2496	1	0.4	1168.99	369.94	-17.55	-0.65	0.502349
434	10.9	104.008	9.542	118.182	13.2789	0	29.25	6.5206	0.8689	-0.3011	1	0.2719	0.1573	0.1304	1160.27	180.881	104	-1.3	0.718584
435	26.3	102.647	3.9029	181.216	7.4574	0	26.8002	4.4787	0.869	-0.2524	1	0.2199	0.3992	0.09417	598.534	314.181	43.55	92.95	0.523359
436	9.1	114.61	12.5945	124.896	17.591	3.25	26.8002	5.8132	0.8804	0.6283	1	0.1347	0.02817	0.2549	353.61	394.467	27.95	-111.15	0.715963
437	5.3	11.1072	2.0957	13.7758	4.1745	0	9.1924	2.7884	0.9721	0.8321	0.9997	0.04622	1	0	1153.42	616.245	10.4	3.9	0.502024
438	8.7	26.9339	3.0958	73.6207	10.9882	0	26.2023	7.3234	-0.4003	-1	0.9875	0.6671	0.7463	0.9362	1034.39	736.649	9.1	-25.35	0.281739
439	6.5	53.5254	8.2347	44.3277	9.8506	0	16.5718	4.3713	0.9935	0.9705	0.9998	0.008061	0	0	978.592	685.646	48.75	22.1	0.835959
440	9.7	70.3022	7.2477	61.7467	8.019	0	16.25	4.319	0.9692	0.9138	1	0.02715	0.05195	0	473.758	676.129	-21.45	66.95	0.903816
441	22.3	281.581	12.627	278.275	13.7081	0	42.7471	7.0425	0.9883	0.913	1	0.01777	0	0	588.498	480.673	-247	-135.2	0.921134
442	18.5	81.9103	4.4276	118.277	7.1683	0	14.5344	3.6274	0.5819	-0.9983	1	0.6968	0.5273	0.2897	729.151	781.443	48.1	66.3	0.617664
443	18.9	153.082	8.0996	152.221	9.0072	0	29.9635	4.1878	0.9766	0.7596	1	0.04625	0.05917	0	1015.75	305	95.55	119.6	0.899236
444	13.1	8.841	0.6749	64.0937	5.7742	0	19.5	3.9637	-0.0338	-0.9942	0.9864	0.5787	1	0.8864	46.2901	728.561	-2.6	-8.45	0.116882
445	10.5	69.0654	6.5777	80.615	9.4841	0	20.8102	4.9664	0.949	0.696	1	0.07628	0.1882	0.03077	1138.58	686.176	-21.45	-65.65	0.69355
446	14.5	31.9096	2.2007	67.4893	5.3991	0	16.25	3.7831	0.2567	-1	1	0.7963	0.776	0.5294	1300.62	520.652	31.85	-1.95	0.407605
447	4.9	9.9431	2.0292	29.3376	10.1164	0	21.8017	6.3537	-0.3477	-0.9633	0.2169	0.3785	0.9655	1	1248.97	769.398	-1.95	9.75	0.200585
448	7.5	55.3875	7.385	52.3183	9.5124	3.25	18.3848	4.3068	0.9855	0.9251	0.9999	0.01917	0	0	878.827	642.807	32.5	44.85	0.776355
449	7.5	28.6074	3.8143	41.7889	7.598	0	16.5718	4.3197	0.3298	-0.9487	1	0.7337	0.6545	0.4706	329.993	300.267	-26.65	-10.4	0.502014
450	14.1	129.938	9.2155	123.791	10.2307	0	17.5018	3.8793	0.9817	0.8976	0.9996	0.01731	0	0	45.5213	476.684	12.35	129.35	0.900769
451	8.3	83.4054	10.0488	68.3503	10.8492	0	20.8102	4.6869	0.9725	0.9276	1	0.02079	0	0	44.747	233.717	-54.6	63.05	0.926225
452	5.3	69.0103	13.0208	47.4588	14.3814	6.5	39.538	7.3085	0.9924	0.9325	1	0.01853	0	0	750.302	495.415	-68.9	-3.9	0.905392
453	4.9	37.2547	7.603	25.575	8.819	3.25	16.25	3.5531	0.9926	0.979	0.9998	0.008227	0	0	1029.84	510.806	27.3	-25.35	0.862116
454	4.7	28.9888	6.1678	21.1925	7.8491	0	16.25	4.8339	0.9963	0.9886	1	0.004464	0	0	47.6277	841.362	-9.75	27.3	0.785797
455	5.1	25.35	4.9706	32.9574	10.6314	3.25	19.769	4.5683	-0.168	-0.8609	0.5024	0.4789	0.5484	1	1385.2	1016.48	0	-25.35	0.46754
456	11.9	28.5778	2.4015	60.7645	6.1378	0	18.9506	3.9791	0.6651	-0.9091	1	0.5015	0.9798	0.3077	879.542	869.303	8.45	27.3	0.391264
457	12.3	83.139	6.7593	140.544	13.6451	3.25	38.0403	9.5969	0.678	-0.9997	1	0.6026	0.2816	0.2169	43.6016	819.301	-37.7	74.1	0.495365
458	4.9	16.9	3.449	15.5968	5.3782	0	13	3.6638	0.182	-0.9993	0.9899	0.7911	0.6207	0.5556	178.98	219.51	-15.6	-6.5	0.641293
459	4.7	9.9431	2.1156	13.45	4.9815	0	17.5018	4.0596	0.4559	-0.9487	0.9625	0.6696	1	0.5714	235.947	565.585	-1.95	9.75	0.424691
460	19.1	143.844	7.5311	221.985	12.9816	0	42.7471	8.4152	0.601	-0.8244	1	0.5876	0.2047	0.3533	661.793	322.377	112.45	-89.7	0.580137
461	9.7	46.442	4.7878	69.027	8.9645	0	26.8002	6.2064	0.717	-0.1961	1	0.401	0.3766	0.3509	316.407	341.979	-31.85	-33.8	0.534084
462	5.3	39.538	7.46	37.7781	11.4479	3.25	39.1352	8.7424	0.6787	0.1504	0.9701	0.3047	0.1515	0.3846	97.0189	39.6415	6.5	39	0.651648
463	7.9	13.081	1.6558	54.5123	9.2394	0	20.5548	4.85	0.2667	-0.9662	0.9998	0.819	0.9322	0.4615	439.317	231.272	11.7	-5.85	0.179211
464	5.3	7.4111	1.3983	19.8307	6.0093	0	13.7886	3.9462	0.4313	-0.5547	0.9766	0.5529	1	0.5385	748.859	651.972	-7.15	1.95	0.232689
465	5.3	6.1321	1.157	15.9985	4.848	0	10.2774	2.6682	0.5973	0.3162	0.9487	0.2139	1	0.7692	506.406	771.321	-3.25	-5.2	0.238655
466	8.9	63.5705	7.1428	55.0201	7.9739	3.25	29.43	5.3987	0.8568	0.5987	1	0.1314	0.1014	0.3061	549.348	130.86	50.7	38.35	0.895772
467	7.5	35.8915	4.7855	51.0095	9.2745	0	18.9506	4.847	0.9462	0.7711	1	0.05739	0.4	0	138.927	601.747	-29.25	-20.8	0.515985
468	11.7	57.248	4.893	61.8045	6.3716	0	13.4001	4.0104	0.7995	0.1521	0.9999	0.215	0.5155	0.3636	966.513	658.244	55.9	12.35	0.767939
469	9.3	22.2524	2.3927	34.3918	4.7112	0	14.5344	3.0305	0.8456	0.1961	1	0.1918	1	0.2075	884.15	894.86	22.1	-2.6	0.507875
470	5.1	42.7668	8.3857	26.6863	8.6085	0	13.7886	3.8685	0.9778	0.9645	0.9999	0.01099	0.03226	0	265.186	281.314	29.25	31.2	0.974119
471	9.3	19.5541	2.1026	46.1253	6.3185	0	14.5344	3.6149	0.3862	-0.9728	0.9994	0.6281	0.8767	0.5962	181.962	353.72	7.15	18.2	0.332769
472	24.3	51.2017	2.1071	138.089	6.1923	0	19.5	4.2208	0.4606	-0.9976	1	0.6423	0.6861	0.4745	647.039	43.5597	-7.15	-50.7	0.340277
473	7.5	2.68	0.3573	52.5881	9.5615	0	21.8017	6.5294	-0.3625	-0.9985	1	0.7171	1	0.8667	439.88	902.887	-2.6	0.65	0.0373686
474	6.1	67.5656	11.0763	69.3278	16.9092	9.1924	23.6604	4.1795	0.8179	0.4229	0.9994	0.1904	0.02439	0.2857	460.492	629.516	-48.1	47.45	0.655046
475	15.9	45.1925	2.8423	107.161	7.7094	0	14.5344	3.6477	0.6972	-0.359	1	0.3587	0.8058	0.3697	1333.32	542.871	34.45	29.25	0.36868
476	6.3	30.7979	4.8886	33.4227	7.7727	0	20.8102	5.379	0.8659	0.7224	0.9692	0.07335	0.4651	0.08696	325.278	405.968	30.55	-3.9	0.628945
477	5.7	15.23	2.6719	22.4019	6.0546	0	13	3.0922	0.9338	0.6743	0.9995	0.09645	1	0.05882	886.439	758.044	-11.7	9.75	0.441301
478	4.7	7.4111	1.5768	15.6846	5.8091	0	13	3.2337	0.3336	-0.9864	1	1.0215	1	0.3333	558.713	844.436	-5.85	-4.55	0.271436
479	23.5	123.255	5.2449	224.647	10.4487	0	22.981	4.6958	0.7632	-0.05294	1	0.2412	0.1535	0.3128	238.387	869.743	-55.9	-109.85	0.501967
480	6.1	68.4848	11.227	46.2442	11.2791	6.5	16.25	2.7281	0.923	0.891	0.9762	0.02449	0	0	267.385	973.803	65.65	19.5	0.995381
481	23.1	82.6293	3.577	155.399	7.3649	0	39.1352	8.3808	0.5094	-0.7319	1	0.4201	0.6303	0.6021	942.779	766.957	-33.8	-75.4	0.485682
482	12.7	15.1605	1.1937	77.6772	7.2596	0	19.769	4.3412	-0.04826	-0.9976	1	0.6777	0.9907	0.8214	1340.98	247.173	-7.8	-13	0.164431
483	8.3	35.7559	4.3079	66.295	10.523	0	46.5329	10.0556	0.368	-0.8581	1	0.691	0.5714	0.5238	144.548	952.56	31.85	16.25	0.409379
484	6.9	83.9809	12.1711	55.0854	11.2419	0	18.9506	5.0242	0.9514	0.8761	0.9997	0.03464	0	0	506.413	184.29	66.95	-50.7	1.08266
485	14.9	89.74	6.0228	100.056	7.7563	0	13.4001	3.0027	0.9633	0.8002	1	0.03911	0.08527	0	1038.68	582.577	77.35	-45.5	0.776504
486	8.9	31.5903	3.5495	69.82	10.1188	0	29.9635	8.0301	0.7325	-0.6211	1	0.3564	0.7101	0.3265	1372.49	485.714	-18.85	-25.35	0.350783
487	6.9	3.25	0.471	19.8254	4.046	0	7.2672	2.3009	-0.2445	-0.999	0.9191	0.6981	1	0.8636	1169.96	487.217	1.95	2.6	0.116411
488	11.9	99.7406	8.3816	95.5679	9.6533	0	18.3848	3.7659	0.9591	0.8157	1	0.04756	0	0	375.071	604.248	81.25	-57.85	0.868263
489	9.3	33.2962	3.5802	50.4315	6.9084	0	13.4001	3.6967	0.9461	0.4741	0.9999	0.09401	0.9452	0.03774	930.366	992.828	20.8	-26	0.518239
490	5.3	2.68	0.5057	16.6298	5.0393	0	16.25	4.2863	-0.5759	-0.9442	0.9487	0.568	1	0.9231	216.84	362.245	-0.65	-2.6	0.100351
491	6.7	37.0956	5.5367	43.6622	9.2898	0	30.6604	5.6695	0.8654	0.3182	1	0.1835	0.2979	0.2222	86.1343	394.769	36.4	7.15	0.595998
492	8.7	63.8524	7.3394	95.9586	14.3222	0	42.3748	9.086	0.6864	0.3986	0.9864	0.1724	0.1493	0.6596	102.063	905.419	-39.65	50.05	0.512449
493	5.3	11.718	2.211	17.3884	5.2692	0	7.2672	2.0113	0.9684	0.8742	0.9999	0.04507	1	0	1015.82	424.34	11.05	-3.9	0.419608
494	4.7	3.3144	0.7052	16.2489	6.0181	3.25	10.2774	2.5028	-0.8948	-0.9947	-0.5145	0.1902	1	1	747.415	573.202	-0.65	3.25	0.11718
495	11.7	55.5246	4.7457	90.1545	9.2943	0	52.4047	7.9588	0.8223	0.2425	0.9864	0.1694	0.2371	0.1558	1318.98	445.368	-25.35	-49.4	0.510603
496	5.5	67.4248	12.259	44.7495	12.7856	3.25	29.9635	8.3293	0.6659	0.4865	0.9479	0.1119	0.1714	0.8667	818.709	538.291	37.7	55.9	0.958813
497	7.9	47.61	6.0266	49.7282	8.4285	0	43.3604	8.1439	0.9774	0.8878	1	0.02806	0.01695	0	1230.43	52.1835	-11.7	46.15	0.715026
498	10.1	49.5921	4.9101	64.9031	8.0127	0	23.6604	4.5622	0.9325	-0.5882	1	0.2462	0.4568	0.03279	864.698	481.317	-48.75	9.1	0.61279
499	7.1	18.4879	2.6039	27.5072	5.3936	0	11.718	2.74	0.7405	0.1396	0.9972	0.2767	1	0.3226	253.38	312.458	18.2	3.25	0.482776
500	6.1	42.4495	6.9589	39.8148	9.7109	3.25	20.8102	4.566	0.9746	0.9091	1	0.02307	0	0	173.549	588.984	38.35	18.2	0.716607
501	17.3	217.657	12.5813	201.51	13.1706	0	39.6713	6.2567	0.9861	0.8743	1	0.02733	0	0	462.459	669.497	-146.25	161.2	0.955256
502	11.7	20.317	1.7365	50.8696	5.2443	0	10.2774	2.9188	0.7263	0.1047	1	0.2449	1	0.4189	750.133	751.103	20.15	-2.6	0.331121
503	7.1	23.8648	3.3612	39.6843	7.7812	0	21.8017	4.0762	0.3297	-1	0.9487	0.4121	0.902	0.8621	1154.18	205.056	20.8	11.7	0.431964
504	21.5	58.0359	2.6993	172.939	8.8687	0	46.1912	6.71	0.3631	-0.9945	1	0.6943	0.6872	0.5029	931.195	519.26	55.9	15.6	0.304363
505	5.3	6.4018	1.2079	28.3723	8.5977	0	21.8017	5.6014	-0.1497	-0.9737	1	0.714	0.9697	0.8333	605.859	148.981	5.85	2.6	0.140491
506	5.5	7.0308	1.2783	22.4375	6.4107	0	11.718	2.6626	0.85	0.3881	0.9985	0.1721	1	0.1538	217.118	915	5.85	-3.9	0.199401
507	18.1	71.0049	3.9229	124.03	7.7037	0	17.5018	3.9083	0.6563	-1	1	0.6138	0.5776	0.2199	785.276	780.014	14.3	69.55	0.509223
508	8.9	56.0397	6.2966	53.9003	7.8116	0	18.9506	4.3599	0.9558	0.8608	1	0.0452	0.3188	0	848.601	996.888	34.45	-44.2	0.806058
509	5.3	6.5	1.2264	13.4465	4.0747	0	7.2672	2.2346	0.9096	0.5547	1	0.131	1	0.07692	180.849	641.302	0	-6.5	0.300979
510	4.7	7.827	1.6653	12.084	4.4755	0	10.2774	2.2801	0.7062	0.5547	0.7749	0.07609	1	0.7143	1356.56	356.213	5.85	5.2	0.372093
511	13.9	45.2299	3.254	69.0743	5.8046	0	19.5	3.6814	0.3726	-0.9989	1	0.7682	0.5546	0.4082	914.025	978.507	44.85	-5.85	0.56059
512	9.3	15.6541	1.6832	26.1634	3.584	0	13	3.1403	0.0832	-1	0.9998	0.6663	0.9315	0.7647	449.452	819.753	11.7	10.4	0.469643
513	7.5	59.6621	7.9549	54.2934	9.8715	0	14.5344	3.5816	0.9378	0.7598	0.9998	0.08473	0	0	1353.96	1014.58	-54.6	24.05	0.805845
514	15.9	113.356	7.1293	135.669	9.7604	3.25	16.5718	3.1947	0.8638	-0.7324	1	0.4082	0.02158	0.09244	1143.23	708.016	-14.3	-112.45	0.730431
515	4.7	42.255	8.9904	23.4957	8.7021	0	13.4001	4.5261	0.9877	0.9735	0.9955	0.007536	0	0	702.287	1006.01	42.25	0.65	1.03313
516	6.1	26.339	4.3179	35.911	8.7588	0	25.3833	6.625	0.8816	0.6936	1	0.1052	0.7073	0.2381	383.943	651.697	7.15	25.35	0.492978
517	8.1	47.0745	5.8117	60.7815	9.9642	3.25	20.5548	3.8595	0.7682	0.2024	0.9999	0.2464	0.03279	0.4634	37.8951	549.617	-44.85	-14.3	0.583258
518	6.9	11.6276	1.6852	39.414	8.0437	0	21.8017	5.1355	0.1858	-0.9995	0.9899	0.8319	0.9388	0.5714	986.449	1031.65	-10.4	5.2	0.209506
519	5.3	15.3406	2.8944	17.6523	5.3492	0	10.2774	2.6704	0.9716	0.9021	0.9997	0.02794	1	0	180.698	989.368	9.1	12.35	0.54109
520	5.7	19.5108	3.423	28.0194	7.5728	0	19.769	5.0266	0.8594	0.3939	0.9899	0.1992	0.5405	0.1765	1105.21	22.2018	-19.5	0.65	0.452012
521	10.7	41.5288	3.8812	84.2873	9.6882	0	23.6604	4.9796	0.8346	0.1681	1	0.2488	0.7126	0.2388	481.687	163.36	-39.65	-12.35	0.400611
522	20.3	15.0766	0.7427	123.297	6.7376	0	20.5548	3.8282	0.7181	-0.9952	1	0.5628	1	0.2037	551.135	731.441	14.95	-1.95	0.110232
523	5.7	5.5536	0.9743	33.1311	8.9544	0	22.75	5.4741	-0.397	-0.8944	0.9363	0.5856	0.973	0.9412	1251.78	740.474	-1.95	5.2	0.108807
524	7.9	70.0071	8.8617	57.9833	9.8277	3.25	16.25	3.3739	0.9895	0.9439	1	0.009539	0.01695	0	600.987	898.911	-36.4	-59.8	0.901706
525	6.7	10.1116	1.5092	27.1849	5.784	0	26.2023	5.891	0.5714	-0.5647	1	0.6348	1	0.2963	1165.81	432.604	7.15	-7.15	0.260927
526	7.7	31.2676	4.0607	49.4975	8.6838	0	32.5	8.1489	0.4004	-0.3714	0.9923	0.4225	0.5965	0.7222	805.448	451.578	21.45	-22.75	0.467618
527	4.7	37.3283	7.9422	35.3066	13.0765	3.25	30.8322	8.3323	0.9989	0.9956	1	0.001548	0.03704	0	626.33	561.457	21.45	30.55	0.607364
528	5.1	22.2334	4.3595	13.5204	4.3614	0	7.2672	2.3113	0.7464	0.6323	0.817	0.06912	0.6129	0.4545	562.52	669.931	-21.45	-5.85	0.999564
529	6.1	61.6987	10.1145	43.9991	10.7315	6.5	14.5344	2.2381	0.9547	0.9253	0.9928	0.02545	0	0	257.844	929.303	-60.45	12.35	0.942506
530	6.3	15.7348	2.4976	13.5623	3.154	0	7.2672	2.3789	0.6371	0.2631	0.9994	0.2594	1	0.6522	733.437	966.722	12.35	-9.75	0.791883
531	4.7	18.715	3.9819	17.8842	6.6238	0	22.75	6.3048	0.9169	0.8042	0.9781	0.05684	0.5185	0	640.128	895.904	6.5	-17.55	0.60115
532	8.3	15.6271	1.8828	31.2105	4.9541	0	13.4001	3.4929	0.2123	-0.8944	0.9895	0.6467	0.9841	0.7317	971.355	977.355	-11.05	-11.05	0.380049
533	8.7	23.9002	2.7472	52.5835	7.8483	0	27.768	5.9375	0.4396	-0.7776	0.9998	0.6432	0.4627	0.4468	1269.78	359.184	-22.1	-9.1	0.350038
534	7.9	16.6608	2.109	30.0142	5.0872	0	13.4001	4.0133	0.5791	-0.2425	0.9999	0.3198	1	0.6154	600.62	340.26	-15.6	-5.85	0.41457
535	17.7	199.189	11.2536	233.21	14.8541	0	25.3833	5.6192	0.4156	-1	1	0.8296	0.2038	0.3066	300.384	306.622	157.3	122.2	0.757609
536	6.1	36.4927	5.9824	28.7645	7.0157	3.25	11.718	2.5664	0.9973	0.9905	1	0.002908	0	0	823.328	28.2951	2.6	-36.4	0.852716
537	4.9	21.8501	4.4592	40.9207	14.1106	4.5962	32.0088	8.1328	0.8409	0.6729	1	0.1282	0.8966	0.3333	917.969	650.439	20.15	8.45	0.316018
538	10.9	64.821	5.9469	84.5232	9.497	3.25	32.5	4.801	0.9702	0.7963	1	0.03838	0.5056	0	558.739	598.101	17.55	62.4	0.626187
539	6.3	74.8855	11.8866	55.2774	12.8552	4.5962	19.769	4.1427	0.8759	0.6459	0.9994	0.11	0	0.1304	1186.97	565.77	-72.8	17.55	0.924653
540	8.3	29.3293	3.5337	31.6959	5.0311	0	13	3.0056	0.6471	0.07442	0.9864	0.2439	0.8889	0.5814	591.578	390.699	-6.5	-28.6	0.702371
541	5.5	4.5962	0.8357	15.7691	4.5055	0	11.718	3.0394	-0.03251	-0.9959	0.9734	0.8549	1	0.6429	1294.94	389.373	0.65	-4.55	0.185484
542	10.3	2.3436	0.2275	53.8841	6.4921	0	16.25	4.3338	-0.3528	-1	1	0.6604	0.9759	0.9194	468.782	1017.89	-1.95	1.3	0.0350426
543	6.9	27.9198	4.0463	35.2657	7.1971	0	17.5018	4.7771	0.9865	0.9448	1	0.01367	0.5102	0	1010.75	1018.83	-11.7	-25.35	0.562213
544	5.9	20.0238	3.3939	31.1585	7.9894	0	14.5344	4.0947	0.6387	0.02173	0.986	0.2782	0.8974	0.6842	1096.19	282.034	16.25	11.7	0.4248
545	5.7	17.2097	3.0192	21.1506	5.7164	3.25	10.2774	2.683	0.9667	0.8682	1	0.04323	0.9459	0	1239.14	674.026	16.9	3.25	0.528165
546	19.3	19.5433	1.0126	99.4624	5.7493	0	18.3848	3.8038	-0.07431	-0.9995	1	0.7325	0.9827	0.7682	741.042	373.492	1.3	19.5	0.176126
547	9.3	168.756	18.1458	143.189	19.6149	13.7886	25.3833	3.3597	0.9976	0.9913	1	0.002119	0	0	186.263	744.57	-147.55	81.9	0.925103
548	8.9	8.45	0.9494	33.863	4.9077	0	11.718	2.9667	0.8482	-0.9965	1	0.4093	1	0.1224	1304.76	131.152	7.8	3.25	0.193451
549	18.9	72.0211	3.8106	162.197	9.5974	0	45.5	6.8862	0.7601	-0.8292	1	0.5269	0.2071	0.1477	558.508	822.828	-42.9	-57.85	0.397045
550	8.1	26.2023	3.2349	47.42	7.7738	0	22.75	5.9485	0.299	-0.8117	1	0.5646	0.7049	0.7073	688.84	673.142	13	-22.75	0.416129
551	4.9	5.9927	1.223	18.388	6.3407	0	16.25	5.7491	-0.0656	-1	1	0.8094	1	0.8889	1376.12	326.888	-1.3	5.85	0.192881
552	11.1	70.3683	6.3395	98.7178	10.8481	0	37.9012	6.7665	0.7601	-0.6332	1	0.3544	0.2967	0.2857	342.865	354.676	14.3	-68.9	0.584388
553	5.5	0	0	11.4212	3.2632	0	4.5962	1.3325	-0.7225	-1	0.1414	0.4147	1	1	439.982	519.818	0	0	0
554	11.1	23.4451	2.1122	47.7616	5.2485	0	22.981	5.0194	-0.6362	-1	0.9487	0.3892	0.8571	0.9857	1349	615.788	-16.9	-16.25	0.402439
555	8.9	44.243	4.9711	72.9277	10.5692	0	29.9635	8.4461	0.7995	-1	1	0.5092	0.4638	0.1429	1228.29	154.365	44.2	1.95	0.470338
556	8.9	90.4995	10.1685	97.4099	14.1174	3.25	22.981	5.1698	0.979	0.87	1	0.02553	0	0	1242.03	53.7753	50.05	75.4	0.720281
557	5.9	24.5025	4.153	31.6356	8.1117	3.25	13.7886	3.3364	0.7479	-0.9487	0.9999	0.5984	0.2308	0.1053	1246.56	431.805	-9.1	22.75	0.511977
558	18.3	28.7841	1.5729	72.3216	4.4369	0	16.25	3.242	0.2376	-1	1	0.7642	0.9877	0.5944	1327.22	768.071	12.35	26	0.354504
559	8.3	5.8138	0.7005	79.7705	12.662	3.25	39	6.2561	0.04927	-0.9998	0.9594	0.7677	0.9048	0.6744	381.916	698.554	-5.2	-2.6	0.055323
560	8.5	37.7	4.4353	83.1439	12.7914	0	46.5329	12.2221	0.4895	-0.8222	0.9965	0.4504	0.5538	0.6	1035.61	856.4	27.3	26	0.346741
561	8.7	47.0252	5.4052	43.6613	6.5166	0	14.5344	3.2654	0.9899	0.9678	1	0.01041	0.2687	0	1165.71	119.075	35.75	-30.55	0.829451
562	5.5	88.5075	16.0923	62.1121	17.7463	0	36.7696	8.5341	0.9963	0.9804	1	0.004648	0	0	322.836	549.918	35.1	-81.25	0.906797
563	4.7	10.2774	2.1867	12.9123	4.7823	3.25	7.2672	1.6297	0.9561	0.8682	0.9954	0.0445	1	0	745.33	1029.22	-9.75	-3.25	0.457249
564	5.5	15.6271	2.8413	14.265	4.0757	0	10.2774	2.2951	0.93	0.7886	0.9987	0.06452	0.9714	0	864.918	666.773	-11.05	-11.05	0.697132
565	7.9	41.0325	5.194	39.7513	6.7375	0	13.7886	3.9445	0.9752	0.8752	0.9999	0.02844	0.339	0	50.0253	386.044	-31.2	26.65	0.770909
566	7.5	76.6284	10.2171	60.9156	11.0756	4.5962	16.25	3.0079	0.9894	0.9409	0.9999	0.01431	0	0	137.607	708.407	-43.55	63.05	0.922487
567	5.9	15.0766	2.5554	40.5865	10.4068	3.25	40.7224	8.6006	0.81	-0.8192	0.9999	0.45	0.6923	0.1579	1056.42	264.771	-1.95	14.95	0.245551
568	6.9	25.2916	3.6654	37.4955	7.6521	0	24.7513	6.4038	0.7898	0.2814	0.9998	0.1986	0.9796	0.3448	651.906	665.529	-22.75	-11.05	0.479006
569	4.7	40.9964	8.7226	26.0595	9.6517	4.5962	14.5344	3.2423	0.9151	0.8999	0.9366	0.01208	0	0	1115.56	251.075	40.95	1.95	0.903737
570	10.1	81.3539	8.0548	90.0399	11.116	0	23.4361	5.6923	0.9786	0.7929	1	0.03243	0.06173	0	1329.78	436.881	11.05	-80.6	0.724613
571	5.7	51.4527	9.0268	42.9777	11.6156	0	26.2023	7.4344	0.9935	0.969	1	0.009333	0	0	1021.34	609.693	-46.15	-22.75	0.777127
572	6.3	18.4765	2.9328	29.7754	6.9245	0	11.718	3.2422	0.6706	0.2869	0.9953	0.2395	0.6744	0.5652	1202.46	722.508	14.3	-11.7	0.42354
573	4.9	47.5567	9.7055	42.1426	14.5319	0	24.7513	7.0083	0.9718	0.9408	0.9931	0.01556	0	0	1007.52	794.714	17.55	-44.2	0.667876
574	9.7	34.9129	3.5993	39.9028	5.1822	0	19.5	4.2215	0.8749	-0.0767	1	0.25	0.8442	0.1404	1113.67	224.912	14.3	-31.85	0.694551
575	17.1	35.4831	2.075	72.5647	4.8056	0	14.5344	3.3864	0.6819	-0.5369	1	0.3409	0.7152	0.4651	1004.33	508.304	5.2	35.1	0.431788
576	16.9	44.2048	2.6157	116.438	7.8146	0	16.25	3.4371	0.3665	-0.9999	0.9999	0.7472	0.7047	0.4496	763.39	308.192	44.2	-0.65	0.33472
577	7.9	43.9412	5.5622	45.8056	7.7637	0	14.5344	3.5785	0.9847	0.8858	1	0.02209	0.2881	0	273.753	429.07	38.35	-21.45	0.716437
578	5.3	51.629	9.7413	34.6596	10.5029	6.5	13.4001	1.9364	0.9997	0.999	1	0.0002979	0	0	981.868	715.896	-50.7	9.75	0.927487
579	7.1	3.25	0.4577	27.7235	5.436	0	13.4001	3.0252	-0.1072	-1	0.9899	0.7298	1	0.871	1263.89	590.324	-3.25	0	0.0841979
580	6.3	71.2781	11.314	48.1632	11.2007	4.5962	16.5718	3.8606	0.9352	0.8697	0.9873	0.03465	0	0	1171.65	553.516	-15.6	69.55	1.01012
581	7.5	72.2056	9.6274	52.5011	9.5456	3.25	18.3848	4.2081	0.9895	0.9739	0.9995	0.006759	0	0	1324.11	667.72	-28.6	-66.3	1.00857
582	14.1	49.4385	3.5063	76.4535	6.3185	0	19.769	4.2339	0.7777	-0.6332	1	0.3706	0.7686	0.27	33.1241	715.291	43.55	-23.4	0.554926
583	10.7	149.2	13.9439	143.995	16.5512	9.1924	23.4361	3.4804	0.9765	0.9564	0.9983	0.009774	0	0	100.355	770.533	-111.8	98.8	0.842471
584	9.3	64.6774	6.9546	77.2921	10.588	3.25	22.981	3.698	0.9908	0.9487	1	0.01301	0.0274	0	1127.05	243.032	64.35	-6.5	0.656838
585	5.9	9.0301	1.5305	40.3662	10.3503	0	43.6033	11.7943	-0.7339	-0.9995	0.9762	0.5105	1	0.9444	838.22	481.67	7.8	-4.55	0.14787
586	16.5	109.896	6.6604	140.707	9.7039	0	19.769	5.2607	0.4214	-0.995	1	0.7376	0.4621	0.3871	436.461	321.039	-109.2	-12.35	0.686363
587	9.7	91.0093	9.3824	78.8861	10.245	0	32.0088	5.2039	0.9926	0.9543	1	0.01014	0	0	1279.64	461.144	-33.8	84.5	0.915803
588	8.5	35.0036	4.1181	44.072	6.7803	0	16.5718	3.7475	0.8695	0.2425	1	0.1836	0.4308	0.2273	409.282	717.871	9.1	33.8	0.607363
589	4.7	3.9	0.8298	27.8871	10.3285	0	27.768	8.2689	-0.3392	-0.7071	0.9899	0.5951	1	0.8571	437.277	903.064	0	3.9	0.0803408
590	7.1	71.0644	10.0091	69.4952	13.6265	4.5962	18.9506	4.2736	0.9417	0.7606	1	0.08028	0	0	527.289	386.507	11.05	70.2	0.734532
591	7.3	29.9	4.0959	59.1189	11.1545	0	24.7513	6.1743	-0.494	-1	0.9994	0.75	0.7547	0.8182	4.9041	75.274	0	-29.9	0.367197
592	15.9	11.7	0.7358	71.6022	5.1512	0	21.8017	3.9592	0.03886	-1	1	0.8028	1	0.6991	898.761	349.088	-11.7	0	0.142841
593	5.9	34.4193	5.8338	31.0136	7.9522	3.25	13.4001	3.0519	0.9405	0.8839	0.986	0.02936	0.1282	0	854.136	88.3051	33.8	6.5	0.733608
594	15.9	27.3387	1.7194	75.4661	5.4292	0	16.25	3.6294	0.2696	-0.9984	1	0.7958	0.8633	0.4831	715.648	864.557	-13	24.05	0.316695
595	10.5	46.5329	4.4317	52.4886	6.1751	0	13.4001	2.6569	0.8971	0.6941	1	0.08409	0.6	0.1077	1176.54	928.038	-40.95	-22.1	0.717673
596	8.1	59.8	7.3827	67.1065	11.0011	0	49.1814	11.6885	0.9605	0.8631	1	0.03296	0	0	713.136	975.099	0	59.8	0.671087
597	11.5	43.1014	3.7479	77.0741	8.1131	0	16.5718	3.9235	0.9446	0.7071	1	0.07301	0.7895	0.04	928.287	582.587	16.9	-39.65	0.461957
598	4.7	9.1924	1.9558	16.8294	6.2331	0	11.718	3.1021	0.7099	0.3162	0.9971	0.3013	1	0.4286	432.383	251.532	-9.1	-1.3	0.313776
599	15.7	34.7431	2.2129	100.58	7.3416	0	39.1352	5.7242	0.4089	-1	1	0.6914	0.9708	0.4602	879.487	573.363	-33.15	10.4	0.301419
600	6.9	7.3539	1.0658	35.3452	7.2133	0	14.5344	3.97	0.8087	-0.04757	0.9989	0.2476	1	0.2414	912.13	616.377	5.2	-5.2	0.147755
601	4.7	11.0309	2.347	22.4489	8.3144	4.5962	14.5344	3.076	0.5258	-0.1414	0.9762	0.4579	1	0.5714	1286.98	615.362	7.8	-7.8	0.282281
602	11.1	29.8788	2.6918	55.2329	6.0695	0	21.8017	4.6924	0.6859	-0.1448	1	0.3532	0.9121	0.4225	287.491	428.757	21.45	20.8	0.443496
603	15.5	24.2686	1.5657	66.1687	4.9014	0	16.25	3.7558	0.4205	-0.9806	1	0.5433	1	0.6161	1384.62	774.623	8.45	-22.75	0.319439
604	10.1	82.6293	8.1811	71.1702	8.7864	0	17.5018	3.8449	0.9798	0.9313	1	0.02044	0	0	584.822	990.851	80.6	18.2	0.931109
605	4.9	2.7577	0.5628	14.1515	4.8798	0	9.75	2.6503	-0.1851	-0.9985	0.5145	0.6518	1	1	379.969	871.398	1.95	1.95	0.115333
606	8.9	96.279	10.8179	77.1155	11.1762	4.5962	24.7513	4.3001	0.9768	0.9348	1	0.02043	0	0	108.27	78.2921	-3.9	96.2	0.967941
607	7.9	24.5284	3.1049	44.9342	7.616	0	19.769	5.3131	0.803	0.4874	0.9993	0.1695	0.8475	0.3077	1230.09	913.975	20.8	-13	0.407681
608	5.5	21.8501	3.9727	24.2035	6.9153	0	13	3.3692	0.3775	-0.6495	0.9982	0.5864	0.4286	0.6	1226.97	705.973	11.05	-18.85	0.57448
609	8.5	29.8788	3.5152	37.5622	5.7788	0	10.2774	2.6793	0.959	0.7165	0.9999	0.05061	1	0.02222	1273.86	566.2	21.45	20.8	0.608292
610	5.3	29.8222	5.6268	26.0865	7.905	3.25	30.6604	5.9642	0.2587	-0.9442	0.9864	0.8037	0.6667	0.5385	520.377	557.462	28.6	8.45	0.711803
611	5.1	16.9499	3.3235	12.0154	3.8759	0	9.75	3.0203	0.9119	0.8212	0.991	0.0617	1	0	191.745	627.216	-16.9	-1.3	0.857478
612	8.1	48.8193	6.0271	44.2516	7.2544	3.25	14.5344	2.9093	0.9932	0.9683	1	0.007902	0.1967	0	119.593	289.944	2.6	48.75	0.83082
613	5.3	1.95	0.3679	8.0135	2.4283	0	6.5	2.0375	-0.6326	-0.9806	0.4472	0.3515	1	1	500.915	610.472	-1.95	0	0.151505
614	12.1	36.1437	2.9871	53.5644	5.3034	0	16.25	3.3152	0.9713	0.7474	1	0.04055	0.9802	0.01235	1217.05	633.041	-22.1	-28.6	0.563242
615	15.1	20.9619	1.3882	67.2695	5.1351	0	17.5018	3.8132	0.383	-1	1	0.6032	1	0.5688	320.967	759.676	18.2	10.4	0.270336
616	14.9	20.5548	1.3795	86.3979	6.6975	0	18.3848	4.1446	0.5264	-0.8638	1	0.5117	0.7829	0.5094	590.819	528.255	16.9	11.7	0.205972
617	11.7	15.6135	1.3345	93.9812	9.6888	3.25	26	4.8855	0.2048	-0.995	0.9992	0.6762	0.9691	0.6579	456.88	237.816	-15.6	-0.65	0.137736
618	12.3	46.4784	3.7787	53.1898	5.1641	0	11.718	2.8593	0.9475	0.7568	1	0.05421	0.932	0	1198.76	561.789	34.45	-31.2	0.731725
619	14.3	34.6152	2.4206	57.1066	4.6428	0	13	2.986	0.773	0.1595	1	0.1912	1	0.3786	560.692	123.126	-28.6	19.5	0.521366
620	7.5	2.9069	0.3876	25.8157	4.6938	0	10.2774	2.5128	-0.4418	-1	1	0.6478	1	0.8824	740	317.573	1.3	2.6	0.082577
621	8.3	9.0535	1.0908	28.1553	4.4691	0	9.75	2.7649	0.4935	-0.6508	1	0.4839	1	0.5366	912.115	540.428	-3.25	-8.45	0.244076
622	14.7	157.859	10.7387	142.957	11.2565	3.25	18.9506	3.4684	0.9872	0.9261	1	0.01391	0	0	246.235	792.537	124.15	97.5	0.954
623	14.7	74.8206	5.0898	121.565	9.5721	0	39.6713	7.0763	0.7021	-0.8448	0.9999	0.4335	0.3622	0.3178	812.935	510.344	24.05	70.85	0.531733
624	8.5	133.326	15.6854	110.094	16.9375	3.25	45.9619	8.1817	0.9976	0.9913	1	0.002614	0	0	998.223	76.6529	85.8	102.05	0.926075
625	14.7	26.7212	1.8178	82.1278	6.4668	0	19.5	4.1876	0.506	-0.9999	1	0.517	0.8583	0.5619	799.915	1020.17	-20.15	-17.55	0.281097
626	4.9	8.45	1.7245	26.9764	9.3022	0	30.8322	9.1394	0.06961	-0.6969	1	0.4961	1	0.8889	931.775	231.255	7.8	-3.25	0.185386
627	11.5	7.15	0.6217	78.3932	8.2519	0	21.8017	5.4213	-0.3409	-1	1	0.6224	0.9895	0.9189	635.348	922.109	0	-7.15	0.0753402
628	4.7	4.3603	0.9277	15.3043	5.6683	3.25	10.2774	2.196	0.5501	-0.5145	0.9806	0.5202	1	0.5714	1137.9	517.489	1.95	3.9	0.163665
629	6.3	36.2138	5.7482	40.2099	9.3512	0	45.1504	9.1377	0.934	0.842	0.9865	0.04227	0.2093	0	822.921	805.365	33.8	-13	0.614702
630	13.3	66.3	4.985	105.441	9.331	0	29.43	6.5615	0.9681	0.5463	1	0.06779	0.3274	0.03226	1214.71	896.947	-66.3	0	0.534241
631	11.1	85.2194	7.6774	97.4967	10.7139	3.25	39.1352	6.2049	0.9708	0.893	0.9999	0.02575	0	0	421.631	354.383	-84.5	-11.05	0.716583
632	14.3	19.5541	1.3674	76.515	6.2207	0	27.9576	5.4444	-0.102	-1	0.9967	0.6348	0.9187	0.8298	1048.64	1020.15	-18.85	-5.2	0.219814
633	5.1	29.473	5.779	28.4019	9.1619	0	19.769	6.0988	-0.09741	-0.7071	0.9174	0.6478	0.2903	0.8182	860.49	913.372	-22.1	-19.5	0.630764
634	6.5	42.3898	6.5215	39.1353	8.6967	3.25	17.5018	4.1509	0.8671	0.5939	0.9523	0.07481	0	0.04	1168.34	447.762	24.7	-34.45	0.749882
635	5.3	30.0761	5.6747	22.5076	6.8205	3.25	13.7886	3.3825	0.9941	0.9716	0.9999	0.008431	0.1212	0	189.745	382.547	-3.25	-29.9	0.832006
636	7.9	27.5772	3.4908	34.3834	5.8277	0	13.4001	3.0564	0.9178	0.7904	1	0.06674	0.678	0	1262.78	931.228	-27.3	-3.9	0.599001
637	10.1	77.9621	7.719	98.3071	12.1367	3.25	21.8017	4.244	0.8561	0.5342	0.9997	0.1156	0	0.1967	62.4208	997.223	77.35	9.75	0.636005
638	14.1	95.22	6.7532	107.958	8.9222	0	18.3848	4.2898	0.9285	0.4079	1	0.1302	0.2149	0.08911	292.348	378.369	-94.9	-7.8	0.756899
639	5.3	31.4428	5.9326	24.7811	7.5094	0	16.25	4.0956	0.9264	0.8778	0.99	0.03669	0	0	1326.45	923.245	27.3	-15.6	0.790023
640	10.7	131.912	12.3282	132.057	15.179	3.25	29.43	4.1651	0.994	0.91	1	0.01477	0	0	228.21	970.215	92.95	-93.6	0.812188
641	6.7	35.5188	5.3013	37.9576	8.0761	0	17.5018	4.1987	0.7648	0.5119	0.9868	0.1439	0.383	0.4815	198.918	505.784	20.15	29.25	0.656418
642	9.7	50.9535	5.2529	59.8875	7.7776	0	18.9506	4.6864	0.9712	0.8146	0.9998	0.03744	0.3636	0	1296.3	207.33	-25.35	44.2	0.675388
643	8.3	41.8632	5.0438	57.8838	9.1879	0	29.9635	5.3894	0.9089	0.7234	0.9877	0.07036	0.5238	0.02326	978.59	682.048	-37.7	18.2	0.548961
644	4.7	90.6884	19.2954	47.8742	17.7312	3.25	27.5772	8.8395	0.9996	0.999	1	0.0003671	0	0	1058.29	107.777	51.35	74.75	1.08822
645	8.5	58.025	6.8265	52.1618	8.0249	0	16.5718	3.3916	0.9759	0.9276	1	0.02195	0	0	1247.34	184.2	9.75	-57.2	0.850665
646	5.3	16.7114	3.1531	26.1733	7.9313	3.25	29.9635	6.1468	0.8265	0.1724	0.9985	0.29	0.9091	0.2308	613.745	72.1698	16.25	3.9	0.397551
647	7.5	35.1782	4.6904	62.3836	11.3425	0	24.7513	6.6942	0.5752	-1	1	0.6218	0.6182	0.3939	842.08	728.247	33.8	9.75	0.413524
648	10.5	51.387	4.894	67.6158	7.9548	3.25	22.981	4.2371	0.8036	-0.04757	1	0.2951	0.3647	0.2462	326.062	651.367	-48.75	-16.25	0.615226
649	7.5	46.0446	6.1393	59.7061	10.8556	3.25	36.3361	6.2604	0.9457	0.6075	1	0.1076	0.1818	0.08571	1203.46	494.433	-34.45	-30.55	0.565542
650	7.9	19.5433	2.4738	41.3699	7.0118	3.25	14.5344	2.9679	0.8801	0.4415	0.9999	0.1465	1	0.2308	21.6962	864.848	19.5	-1.3	0.352805
651	13.3	106.521	8.0091	168.021	14.8691	3.25	29.0689	6.0391	0.628	-0.5526	0.9999	0.3829	0.2478	0.5055	657.835	598.413	42.9	-97.5	0.538641
652	4.7	37.5709	7.9938	23.9341	8.8645	3.25	20.8102	4.9427	0.9162	0.8656	0.9797	0.03744	0	0	805.128	673.138	-32.5	-18.85	0.901777
653	8.5	48.6155	5.7195	43.4543	6.6853	0	13.4001	3.0662	0.8849	0.377	0.9997	0.1569	0	0.2222	467.312	418.418	42.25	24.05	0.855534
654	8.9	25.0903	2.8191	47.2601	6.8493	0	36.3361	5.9971	0.5045	-0.9985	1	0.6535	0.7971	0.375	1140.05	186.017	20.15	14.95	0.41159
655	4.7	11.4997	2.4467	19.1163	7.0801	3.25	19.769	4.8484	0.9307	0.8862	0.9588	0.02369	1	0	1281.52	380.511	8.45	7.8	0.345574
656	13.3	3.3144	0.2492	78.5928	6.9551	0	27.5772	5.1248	0.01415	-0.9965	1	0.7686	1	0.75	1357.54	356.966	-3.25	0.65	0.0358298
657	10.9	74.464	6.8316	91.309	10.2594	3.25	36.3361	6.6108	0.859	0.03959	1	0.2408	0.02247	0.2029	80.2936	809.651	-52	53.3	0.665887
658	4.7	14.0616	2.9918	23.4311	8.6782	0	22.981	5.6107	0.9781	0.9104	1	0.03119	0.8519	0	712.277	502.468	-11.7	7.8	0.344749
659	7.9	29.3653	3.7171	56.3957	9.5586	0	20.8102	4.7644	0.9122	0.5547	1	0.1185	0.7119	0.1026	1260.53	695.221	2.6	29.25	0.388875
660	5.5	51.7557	9.4101	33.9577	9.7022	0	29.25	6.9186	0.9406	0.9078	0.9656	0.01954	0	0	357.454	922.927	-50.7	10.4	0.969893
661	6.1	10.5812	1.7346	19.5469	4.7675	0	17.5018	3.733	0.6701	0.1843	0.9819	0.2627	1	0.4762	749.377	1033.16	7.8	-7.15	0.363838
662	9.1	44.2048	4.8577	69.6435	9.8089	0	25.3833	6.9515	0.5789	-0.1398	1	0.372	0.3803	0.6042	14.4231	432.868	35.75	-26	0.495234
663	11.5	135	11.7391	140.929	14.8346	0	23.4361	6.4017	0.968	-0.9829	1	0.23	0.1684	0.01351	1241.94	930.6	-36.4	130	0.791332
664	5.3	12.143	2.2911	33.4996	10.1514	3.25	26	6.1622	0.6177	-0.156	0.9701	0.3747	1	0.5385	693.453	190.443	-11.7	-3.25	0.225693
665	8.7	59.7505	6.8679	61.8718	9.2346	0	36.3361	7.5911	0.978	0.8936	1	0.02298	0	0	1195.44	43.3046	14.95	57.85	0.743714
666	10.3	128.899	12.5144	118.688	14.2998	0	22.981	5.5737	0.9767	0.8952	1	0.03163	0	0	209.544	787.257	42.9	121.55	0.875145
667	4.7	37.4977	7.9782	23.9901	8.8852	3.25	17.5018	4.6487	0.9909	0.9711	0.9961	0.009415	0	0	1255.53	288.064	-31.2	-20.8	0.89792
668	12.3	29.1052	2.3663	49.6437	4.8198	0	11.718	3.0438	0.7025	-0.0767	0.9998	0.2874	1	0.3976	886.358	694.557	-14.3	-25.35	0.490954
669	7.1	72.5588	10.2195	76.3252	14.9657	3.25	22.981	5.7142	0.848	0.5066	0.9997	0.179	0.2353	0.2903	225.324	121.683	-71.5	12.35	0.682861
670	12.1	36.4927	3.0159	62.642	6.2022	0	10.2774	2.3699	0.9177	0.6585	0.9999	0.0798	0.9901	0.06173	733.091	667.322	-36.4	2.6	0.486263
671	6.1	16.4438	2.6957	34.0276	8.2994	0	41.6203	10.6636	0.1815	-0.9912	0.7311	0.5347	0.5122	1	438.443	808.754	5.2	15.6	0.324807
672	4.9	16.6608	3.4002	19.7318	6.8041	3.25	20.8102	4.6732	0.9437	0.8716	0.9982	0.04142	0.4138	0	56.9286	724.306	5.85	15.6	0.499728
673	12.1	62.7915	5.1894	68.9524	6.827	0	13.4001	2.9846	0.9509	0.7812	1	0.05347	0.4059	0	857.223	667.612	55.9	-28.6	0.760129
674	12.1	45.9711	3.7993	84.1998	8.3366	0	29.9635	6.1616	0.9111	-0.09054	0.9993	0.1501	0.6634	0.03704	775.475	491.128	25.35	-38.35	0.455737
675	4.7	8.5494	1.819	12.7777	4.7325	0	9.1924	2.76	0.7577	-0.3939	1	0.5109	1	0.1429	216.362	1031.48	-1.3	-8.45	0.384363
676	4.7	66.3032	14.1071	46.2554	17.1316	13.4001	22.981	2.8339	0.9614	0.9296	0.9937	0.02135	0	0	1336.91	545.819	-66.3	0.65	0.823455
677	5.3	25.2414	4.7625	22.2361	6.7382	0	11.718	3.4061	0.867	0.5369	0.9937	0.1307	0.7273	0.1538	368.113	208.981	14.3	-20.8	0.706791
678	5.1	65.9197	12.9254	40.6807	13.1228	3.25	23.4361	5.6162	0.9886	0.9524	0.9999	0.01537	0	0	1141.38	631.235	50.05	42.9	0.984957
679	6.1	21.8017	3.574	41.3805	10.0928	0	34.548	7.7011	-0.1661	-0.6573	0.722	0.3839	0.6098	1	782.943	222.836	-21.45	-3.9	0.354114
680	9.5	94.9556	9.9953	118.057	15.741	3.25	35.1541	7.9665	0.8778	0.5836	1	0.1082	0	0.1636	275.847	717.674	-3.25	-94.9	0.634985
681	5.1	21.2918	4.1749	19.2798	6.2193	0	9.75	2.75	0.9932	0.9778	0.9997	0.006309	0.7419	0	190.118	936.323	18.2	-11.05	0.671281
682	5.5	28.4964	5.1812	29.2989	8.3711	3.25	18.9506	4.2739	0.8241	0.5021	0.9908	0.1918	0.2286	0.3333	915.991	453.936	-20.15	20.15	0.618939
683	11.3	50.2143	4.4437	77.4009	8.3227	0	39.538	6.3401	0.9477	0.7272	1	0.06771	0.5914	0.0137	97.5487	622.602	46.8	-18.2	0.533925
684	5.9	2.9069	0.4927	35.017	8.9787	0	40.2003	9.5968	-0.6643	-0.9995	0.3939	0.4511	1	1	981.644	1006.68	1.3	2.6	0.0548743
685	10.9	24.1814	2.2185	80.3341	9.0263	0	26.2023	5.8127	0.1978	-1	1	0.7474	0.3596	0.7391	634.119	501.092	-19.5	14.3	0.245782
686	7.3	14.7365	2.0187	40.6996	7.6792	0	16.5718	4.8354	0.4443	-0.5812	0.9999	0.6188	1	0.4545	54.8014	749.747	-9.75	-11.05	0.262879
687	4.9	64.1758	13.0971	43.3619	14.9524	0	32.5	8.8827	0.9968	0.9806	1	0.006144	0	0	727.775	701.347	-63.7	-7.8	0.87592
688	5.9	23.3005	3.9492	28.6082	7.3354	0	13.7886	3.74	0.4719	0.1659	0.9363	0.2635	0.5641	0.8421	714.127	779.288	-21.45	-9.1	0.538376
689	6.1	29.9282	4.9063	50.8637	12.4058	3.25	27.9576	7.9209	0.4287	-0.7071	0.8818	0.4422	0.7073	0.75	294.885	569.23	16.9	-24.7	0.395484
690	10.7	17.562	1.6413	61.148	7.0285	3.25	17.5018	3.593	0.7595	-0.08038	1	0.2532	1	0.3731	1222.34	76.0047	-0.65	17.55	0.233521
691	9.9	40.1319	4.0537	55.5367	7.03	0	19.769	3.9526	0.6994	-0.06716	1	0.4028	0.557	0.339	139.424	281.495	36.4	16.9	0.576629
692	5.5	43.0769	7.8322	35.5932	10.1695	3.25	16.5718	3.3587	0.9837	0.9524	0.9986	0.01385	0	0	26.4182	326.582	3.9	42.9	0.770166
693	6.3	84.3123	13.3829	64.0728	14.9007	3.25	23.6604	5.4961	0.9942	0.9907	0.9982	0.002224	0	0	606.944	360.048	13.65	83.2	0.898139
694	5.3	6.1321	1.157	15.1411	4.5882	0	20.5548	5.0161	-0.7474	-1	0.124	0.3145	1	1	168.255	655.868	-3.25	-5.2	0.252169
695	7.3	57.8537	7.9252	42.0612	7.9361	3.25	17.5018	3.2178	0.9842	0.9334	0.9993	0.01573	0.2264	0	293.171	694.363	26.65	-51.35	0.998627
696	6.3	12.5536	1.9926	29.1103	6.7698	0	16.5718	4.5528	-0.05835	-1	0.908	0.6996	1	0.7727	989.103	802.571	-4.55	11.7	0.294337
697	8.9	24.5284	2.756	50.1253	7.2645	0	14.5344	3.5307	0.9442	0.6635	1	0.0742	1	0.04082	939.494	885.787	-13	-20.8	0.379379
698	9.9	73.1503	7.3889	71.3488	9.0315	3.25	35.0036	5.1378	0.983	0.8975	0.9999	0.0208	0.01266	0	459.737	941.359	-67.6	-27.95	0.818125
699	5.5	8.2219	1.4949	22.3742	6.3926	0	16.25	4.7487	0.8673	0.2364	1	0.2038	1	0.2	1390.16	159.673	2.6	-7.8	0.233849
700	6.9	90.5742	13.1267	88.4854	18.0582	0	52.9062	11.0333	0.98	0.9277	0.9988	0.02178	0	0	1283.64	419.986	65.65	62.4	0.726911
701	5.3	14.8365	2.7993	27.7855	8.4198	0	19.769	5.3127	0.2524	-0.2408	0.8964	0.3906	0.7576	0.7692	1321.19	129.726	-13	-7.15	0.332466
702	9.7	54.4799	5.6165	59.1072	7.6763	3.25	14.5344	2.6213	0.9733	0.7333	1	0.04197	0.2857	0.01754	258.696	545.082	-16.25	52	0.731668
703	5.3	19.5108	3.6813	13.7947	4.1802	0	18.9506	3.6065	0.8663	0.617	0.9986	0.1297	0.7879	0.2308	86.5755	343.17	-0.65	19.5	0.880652
704	9.5	102.546	10.7943	94.4273	12.5903	3.25	34.548	5.6348	0.9956	0.9839	0.9999	0.004169	0	0	59.3053	862.942	-70.2	74.75	0.85735
705	8.5	46.2232	5.438	57.7438	8.8837	3.25	23.6604	4.8638	0.9801	0.8982	1	0.02268	0.03077	0	1377.91	1005.14	-20.15	-41.6	0.612132
706	9.1	34.603	3.8025	59.6238	8.3977	3.25	30.8322	5.9922	0.6029	-0.4961	1	0.4958	0.493	0.44	1188.86	737.203	3.25	34.45	0.452803
707	5.7	16.3019	2.86	30.9449	8.3635	3.25	18.9506	5.251	0.9649	0.848	0.9998	0.04555	1	0	1260.39	978.518	-1.3	16.25	0.341962
708	9.1	34.9432	3.8399	53.0411	7.4706	0	18.9506	4.0899	0.9623	0.3278	1	0.1024	0.5211	0.03922	867.028	875.016	24.05	-25.35	0.514002
709	7.1	29.43	4.1451	37.2012	7.2944	3.25	16.25	3.6217	0.9007	0.3781	0.9993	0.1499	0.4902	0.129	484.373	53.5423	20.15	21.45	0.568258
710	9.1	19.8862	2.1853	38.5725	5.4327	0	16.5718	3.3999	0.6928	-0.9934	1	0.5931	1	0.1961	1268.74	583.121	3.9	19.5	0.402249
711	5.3	70.8351	13.3651	55.1365	16.708	4.5962	25.3833	6.3155	0.9671	0.947	0.999	0.01569	0	0	358.793	203.981	52	-48.1	0.799922
712	7.7	50.8539	6.6044	47.5691	8.3455	0	18.9506	4.411	0.9492	0.8378	1	0.05661	0.08772	0	1044.15	919.571	29.25	-41.6	0.791373
713	7.1	3.25	0.4577	24.4947	4.8029	0	14.5344	3.3022	-0.4247	-1	0.9923	0.7141	1	0.8966	595.873	663.345	-2.6	1.95	0.0952966
714	6.1	15.7348	2.5795	24.3539	5.94	0	13.4001	4.5396	-0.5454	-0.9999	0.5369	0.556	0.7561	1	1211.47	834.68	9.75	12.35	0.434259
715	4.9	47.7341	9.7416	33.428	11.5269	3.25	39.538	9.0726	0.9912	0.968	1	0.01229	0	0	825.112	754.122	47.45	5.2	0.845119
716	5.5	19.2492	3.4999	45.0625	12.875	4.5962	23.4361	5.2499	0.8027	0.3048	0.9997	0.2185	0.6286	0.2667	515.8	197.391	-3.9	-18.85	0.271837
717	8.9	10.1741	1.1432	47.9262	6.9458	3.25	16.5718	3.0232	0.8128	0.1414	0.9998	0.2213	1	0.2041	962.832	129.657	-9.1	-4.55	0.164589
718	7.5	57.8646	7.7153	78.6932	14.3079	4.5962	32.6621	7.8374	0.6494	-0.9434	0.9985	0.7041	0.1818	0.1714	585.953	85.04	57.85	1.3	0.539234
719	8.3	18.5905	2.2398	60.5314	9.6082	0	33.4608	8.2486	0.1692	-0.9976	1	0.8138	0.6825	0.5952	1235.79	805.56	11.05	-14.95	0.233113
720	6.9	8.475	1.2283	19.8847	4.0581	0	13.7886	3.7411	0.7295	-0.8944	1	0.4225	1	0.3103	443.819	893.601	-8.45	0.65	0.302679
721	5.3	22.5354	4.252	30.776	9.3261	4.5962	14.5344	3.4598	0.9897	0.9487	1	0.01373	0.9394	0	1255.03	428.896	-12.35	-18.85	0.455925
722	8.5	56.6806	6.6683	66.3688	10.2106	3.25	48.3147	7.4514	0.9884	0.9311	1	0.01628	0	0	503.565	532.541	45.5	33.8	0.653076
723	6.5	35.5188	5.4644	31.4942	6.9987	0	17.5018	3.9598	0.9689	0.8973	0.9997	0.03087	0.08889	0	225.792	477.423	20.15	-29.25	0.780774
724	5.3	17.5018	3.3022	24.7153	7.4895	3.25	17.5018	4.3661	0.9816	0.9545	0.9984	0.01335	0.8182	0	18.4245	19.6792	4.55	-16.9	0.440911
725	8.5	10.1116	1.1896	30.3134	4.6636	0	11.718	3.4028	0.3172	-0.7809	0.9983	0.5257	1	0.7674	23.0765	1016.38	7.15	7.15	0.255082
726	4.7	18.3503	3.9043	23.8253	8.8242	3.25	14.5344	2.7751	0.8063	0.6936	0.9993	0.122	0.6296	0.4286	626.936	1033.71	-16.9	-7.15	0.442454
727	8.1	23.7228	2.9287	37.1044	6.0827	0	10.2774	2.2721	0.6062	-0.4138	0.9999	0.4801	0.1311	0.4634	656.21	738.099	3.9	-23.4	0.48148
728	5.7	37.0728	6.504	26.6044	7.1904	3.25	13.4001	2.5916	0.9927	0.9789	0.9991	0.005843	0	0	842.982	989.535	1.3	-37.05	0.904539
729	5.7	13.7886	2.419	21.6841	5.8606	3.25	10.2774	2.3415	0.835	0.5692	0.9923	0.1266	1	0.2353	631.816	704.535	1.95	13.65	0.412756
730	6.5	95.22	14.6492	67.7102	15.0467	7.2672	25.3833	3.6809	0.9947	0.983	0.999	0.004441	0	0	978.169	990.323	-74.1	-59.8	0.973582
731	7.9	97.9	12.3924	82.5894	13.9982	4.5962	30.8322	5.0397	0.9973	0.9825	1	0.003737	0	0	1142.77	361.937	24.05	94.9	0.885285
732	5.5	17.9781	3.2687	17.4832	4.9952	0	14.5344	4.0315	0.8832	0.5547	1	0.1433	0.8286	0.2	1293.24	361.464	-11.7	13.65	0.654368
733	5.9	117.148	19.8556	74.5774	19.1224	6.5	26.8002	5.9845	0.9976	0.9919	1	0.002507	0	0	1067.13	621.415	-116.35	13.65	1.03834
734	7.7	15.8152	2.0539	33.6019	5.8951	0	25.3833	5.4671	-0.3052	-0.9701	0.9979	0.6444	0.807	0.9189	630.558	431.883	15.6	2.6	0.348408
735	7.7	15.6271	2.0295	25.8178	4.5294	0	10.2774	2.8574	0.8239	0.2974	1	0.1869	0.9649	0.2432	910.5	1000.89	-11.05	-11.05	0.448073
736	7.7	51.6617	6.7093	41.6483	7.3067	0	13.7886	3.1883	0.9546	0.8587	1	0.03989	0.05263	0	778.571	85.1364	48.1	-18.85	0.918239
737	7.7	3.25	0.4221	22.3494	3.9209	0	22.75	3.4207	-0.1019	-1	1	0.948	1	0.5405	1164.82	440.701	-1.95	2.6	0.107654
738	7.7	7.6081	0.9881	24.4631	4.2918	0	17.5018	3.4907	-0.1766	-0.9806	1	0.6737	1	0.8649	344.084	423.065	-7.15	-2.6	0.23023
739	7.7	26.7765	3.4775	36.8789	6.47	0	20.8102	4.3884	0.8631	0.3319	0.9998	0.1851	0.6491	0.1622	355.247	1018.18	-2.6	26.65	0.537481
740	7.5	56.194	7.4925	43.145	7.8446	0	39.2699	8.0897	0.8294	0.5369	1	0.1457	0.3091	0.2857	1149.26	499.727	37.05	-42.25	0.955116
741	7.5	43.9027	5.8537	48.4061	8.8011	0	18.3848	4.8177	0.9385	0.7894	1	0.05909	0.07273	0	1157.79	571.633	-18.85	39.65	0.66511
742	7.3	47.45	6.5	42.8157	8.0784	0	30.6604	6.2537	0.9518	0.7927	1	0.063	0.1132	0	691.48	888.664	31.2	35.75	0.804615
743	6.9	28.6074	4.146	26.6401	5.4368	3.25	10.2774	2.1941	0.9148	0.7871	0.9997	0.06639	0.6939	0	661.442	967.333	26.65	10.4	0.762581
744	7.3	136.297	18.6708	105.118	19.8335	7.2672	29.0689	4.5108	0.9802	0.9461	1	0.01731	0	0	220.055	940.541	-130	-40.95	0.941377
745	7.3	13.9106	1.9056	38.0649	7.1821	0	17.5018	4.4656	0.5454	-0.9588	1	0.677	0.9057	0.3226	626.089	154.993	-8.45	-11.05	0.265326
746	7.1	16.6481	2.3448	42.7798	8.3882	0	26.2023	6.4554	0.8141	0.1535	0.9995	0.2048	0.9608	0.3226	481.127	1023.32	-13	-10.4	0.279536
747	6.5	45.0802	6.9354	39.7542	8.8343	3.25	14.5344	3.5838	0.9951	0.9823	1	0.005281	0.02222	0	259.746	1017.85	-33.15	30.55	0.785054
748	7.1	11.1262	1.5671	31.5563	6.1875	0	17.5018	4.1657	-0.4107	-1	0.968	0.7544	0.8235	0.8214	979.915	649.373	1.3	-11.05	0.253269
749	6.7	5.2405	0.7822	35.7516	7.6067	0	19.769	4.2464	0.2047	-0.9998	0.9985	0.6099	0.8511	0.7778	908.224	434.366	2.6	4.55	0.10283
750	5.3	25.3833	4.7893	21.834	6.6164	0	13	3.5056	0.8784	0.774	0.9881	0.08055	0.6061	0	49.283	152.538	-24.7	5.85	0.723853
751	6.3	42.3249	6.7182	39.1861	9.1131	0	16.5718	3.8816	0.9291	0.7826	0.9994	0.06668	0.04651	0	607.683	394.714	31.2	28.6	0.737202
752	6.1	36.4522	5.9758	26.7861	6.5332	0	11.718	2.8759	0.9972	0.9898	1	0.00289	0	0	1365.98	218.352	36.4	1.95	0.914682
753	5.9	11.9854	2.0314	14.4627	3.7084	0	7.2672	2.057	0.6587	0.1961	0.9222	0.1892	1	0.6667	1169.9	479.509	-7.8	-9.1	0.547783
754	4.7	16.1457	3.4352	30.5212	11.3041	4.5962	33.1436	8.3678	0.7436	0.2425	0.9997	0.2569	1	0.2857	103.883	887.702	-12.35	10.4	0.30389
755	5.9	49.7749	8.4364	35.0649	8.991	3.25	11.718	2.5569	0.9851	0.9664	0.9983	0.007854	0	0	25.339	812.949	-32.5	-37.7	0.938316
756	5.7	34.4561	6.0449	27.0342	7.3065	0	16.5718	4.4992	0.9567	0.9393	0.9829	0.0106	0.1351	0	675.553	728.939	27.95	20.15	0.827332
757	5.7	35.1962	6.1748	34.2013	9.2436	0	14.5344	3.6212	0.9944	0.9717	1	0.007252	0	0	1009.65	245.035	35.1	2.6	0.668008
758	5.5	38.619	7.0216	27.9577	7.9879	3.25	11.718	2.1275	0.9797	0.938	0.9932	0.01487	0	0	486.209	894.227	26.65	-27.95	0.87903
759	5.5	73.943	13.4442	51.6067	14.7448	9.75	17.5018	2.3379	0.9945	0.985	0.999	0.004685	0	0	1010.18	570.664	71.5	18.85	0.911793
760	5.3	9.6629	1.8232	29.124	8.8255	3.25	16.25	3.796	-0.4234	-0.824	0.356	0.4117	0.9697	1	1351	765.745	-6.5	-7.15	0.206583
761	5.5	7.0308	1.2783	10.6263	3.0361	0	11.718	2.7563	-0.7092	-0.9985	-0.3162	0.2028	1	1	755.073	237.227	-3.9	5.85	0.421034
762	5.3	26.2909	4.9605	33.6382	10.1934	3.25	18.3848	4.7506	0.6278	0.3534	0.8789	0.1875	0.3939	0.6923	1309.17	556.226	-3.9	-26	0.486638
763	5.3	12.503	2.3591	33.7505	10.2274	3.25	29.43	7.3396	0.7518	-0.4472	0.9973	0.4668	0.9697	0.1538	524.141	473.104	-11.05	5.85	0.230665
764	5.1	33.8562	6.6385	18.8138	6.069	0	13	4.1067	0.9957	0.9811	0.9998	0.0061	0	0	1041.33	829.637	-33.8	1.95	1.09384
765	5.1	28.5408	5.5962	26.1889	8.448	0	26.8002	6.5951	0.9926	0.9505	1	0.01442	0.1935	0	957.353	322.627	14.3	-24.7	0.662429
766	5.1	37.509	7.3547	31.3201	10.1033	6.5	23.4361	3.8645	0.9934	0.9833	0.9998	0.004781	0	0	480.52	976.52	37.05	-5.85	0.72795
767	5.1	47.343	9.2829	36.175	11.6693	4.5962	19.769	4.5323	0.9975	0.992	1	0.003223	0	0	458.5	495.392	7.15	46.8	0.795498
768	5.1	7.2672	1.4249	15.1308	4.8809	0	17.5018	3.8492	-0.06075	-0.6508	0.3881	0.3243	1	1	156.431	654.892	1.3	7.15	0.291934
769	5.1	2.6	0.5098	26.3296	8.4934	0	24.7513	7.1766	0.1192	-0.9971	0.9839	0.7867	1	0.6667	1210.94	327.765	-2.6	0	0.0600231
770	5.1	17.1605	3.3648	17.9317	5.7844	3.25	10.2774	2.3586	0.9249	0.7922	0.9856	0.07888	0.6774	0	1305.92	938.794	-15.6	-7.15	0.581703
771	5.1	110.282	21.6239	68.7239	22.169	14.5344	29.0689	4.1364	0.9978	0.993	1	0.002885	0	0	140.892	351.343	-100.75	44.85	0.975412
772	5.1	2.6	0.5098	13.2148	4.2628	0	16.5718	5.395	0.4569	-0.9191	0.9997	0.6844	1	0.4545	1095.18	790.078	2.6	0	0.119593
773	5.1	11.9324	2.3397	17.9087	5.777	0	17.5018	4.6363	0.6983	0.4472	0.9964	0.1795	1	0.6364	313.5	884.157	-5.85	-10.4	0.405003
774	5.1	27.1604	5.3256	29.9086	9.6479	3.25	27.768	6.7082	0.9897	0.9658	0.9998	0.01131	0.2581	0	509.324	23.4216	-9.75	-25.35	0.551996
775	4.9	12.5536	2.562	18.6483	6.4304	0	17.5018	4.6965	0.4669	0.1982	0.8818	0.2066	1	0.8889	1176.62	795.388	4.55	11.7	0.39842
776	4.9	6.9096	1.4101	16.8461	5.809	0	14.5344	3.7032	-0.6004	-0.7809	0.0688	0.2878	1	1	1182.58	334.735	4.55	-5.2	0.242744
777	4.9	7.4111	1.5125	27.8643	9.6084	3.25	16.5718	4.5767	0.7776	-0.7071	0.9997	0.5594	1	0.1111	955.5	55.4592	-7.15	1.95	0.157414
778	4.9	7.4111	1.5125	20.7252	7.1466	3.25	20.8102	5.8194	0.856	0.7071	0.9983	0.1009	1	0.1111	1211.99	242.99	1.95	7.15	0.211639
779	4.9	13.3369	2.7218	20.8834	7.2012	0	16.25	4.37	0.9157	0.806	0.9888	0.05566	0.9655	0	844.725	618.857	9.75	9.1	0.377965
780	4.7	16.5463	3.5205	13.7642	5.0979	0	10.2774	2.5149	0.9096	0.8115	0.9588	0.05337	0.9259	0	1218.3	909.702	11.7	-11.7	0.690578
781	4.7	31.7504	6.7554	24.887	9.2174	3.25	20.8102	5.4391	0.7505	0.2352	0.9999	0.2919	0.5556	0.2857	938.138	701.096	-29.25	12.35	0.732896
782	4.7	28.1233	5.9837	25.8159	9.5615	3.25	17.5018	4.3839	0.9911	0.9758	0.9999	0.008261	0	0	168.362	442.468	-15.6	-23.4	0.625812
